# Supplementary material for: The evolution of CHROMOMETHYLASES and gene body DNA methylation in plants
Source: Genome Biol. 2017 May 1;18:65. doi: 10.1186/s13059-017-1195-1 (PMC5410703; doi:10.1186/s13059-017-1195-1)
Supplement: Supplementary file 1 — Taxonomic, sequence name, and phylogenetic summary of sequences used in this study. (XLSX 82 kb) [file 13059_2017_1195_MOESM1_ESM.xlsx]

## Sheet: Sheet1
Table S1. Taxonomic, sequence, and phylogenetic summary of sequences used in Additional file ###: Figure 1 and Additional file ###: Figure S2.
1KP Sample	Clade	Family	Species	Sequence ID	Gene
QUTB	Basal Eudicots	Aextoxicaceae	Aextoxicon punctatum	QUTB-2017498-Aextoxicon_punctatum	CMT1
UPOG	Basal Eudicots	Ranunculaceae	Anemone pulsatilla	UPOG-2009481-Anemone_pulsatilla	CMT1
UPOG	Basal Eudicots	Ranunculaceae	Anemone pulsatilla	UPOG-2002255-Anemone_pulsatilla	CMT1
--	Basal Eudicots	Ranunculaceae	Aquilegia caerulea	Aquco_v1_1-Aquca_133_00030_1-	CMT1
--	Basal Eudicots	Ranunculaceae	Aquilegia caerulea	Aquco_v1_1-Aquca_028_00142_1-	CMT1
--	Basal Eudicots	Ranunculaceae	Aquilegia caerulea	Aquco_v1_1-Aquca_078_00023_1-	CMT1
--	Basal Eudicots	Ranunculaceae	Aquilegia caerulea	Aquco_v1_1-Aquca_058_00108_1-	CMT1
--	Basal Eudicots	Ranunculaceae	Aquilegia caerulea	Aquco_v1_1-Aquca_110_00005_1-	CMT1
--	Basal Eudicots	Ranunculaceae	Aquilegia caerulea	Aquco_v1_1-Aquca_112_00022_1-	CMT1
IRAF	Basal Eudicots	Papaveraceae	Argemone mexicana	IRAF-2113485-IRAF-Argemone_mexicana-5_samples_combined	CMT1
IRAF	Basal Eudicots	Papaveraceae	Argemone mexicana	IRAF-2032300-IRAF-Argemone_mexicana-5_samples_combined	CMT1
HAEU	Basal Eudicots	Berberidopsidaceae	Berberidopsis beckleri	HAEU-2055171-Berberidopsis_beckleri	CMT1
AUGV	Basal Eudicots	Papaveraceae	Capnoides sempervirens	AUGV-2055041-Capnoides_sempervirens	CMT1
XMVD	Basal Eudicots	Papaveraceae	Chelidonium majus	XMVD-2000130-Chelidonium_majus	CMT1
XMVD	Basal Eudicots	Papaveraceae	Chelidonium majus	XMVD-2000129-Chelidonium_majus	CMT1
XMVD	Basal Eudicots	Papaveraceae	Chelidonium majus	XMVD-2009069-Chelidonium_majus	CMT1
EVOD	Basal Eudicots	Papaveraceae	Eschscholzia californica	EVOD-2009691-EVOD-Eschscholzia_californica-5_samples_combined	CMT1
EVOD	Basal Eudicots	Papaveraceae	Eschscholzia californica	EVOD-2009690-EVOD-Eschscholzia_californica-5_samples_combined	CMT1
EVOD	Basal Eudicots	Papaveraceae	Eschscholzia californica	EVOD-2115526-EVOD-Eschscholzia_californica-5_samples_combined	CMT1
RQUG	Basal Eudicots	Proteaceae	Hakea prostrata	RQUG-2012826-RQUG-Hakea_prostrata-2_samples_combined	CMT1
VGHH	Basal Eudicots	Ranunculaceae	Hydrastis canadensis	VGHH-2008759-Hydrastis_canadensis	CMT1
VGHH	Basal Eudicots	Ranunculaceae	Hydrastis canadensis	VGHH-2001844-Hydrastis_canadensis	CMT1
NMGG	Basal Eudicots	Fumariaceae	Hypecoum procumbens	NMGG-2012338-Hypecoum_procumbens	CMT1
NMGG	Basal Eudicots	Fumariaceae	Hypecoum procumbens	NMGG-2008814-Hypecoum_procumbens	CMT1
--	Basal Eudicots	Nelumbonaceae	Nelumbo nucifera	Nelnu_v1_0-NNU_023530_RA-	CMT1
SSDU	Basal Eudicots	Papaveraceae	Papaver bracteatum	SSDU-2032330-SSDU-Papaver_bracteatum-3_samples_combined	CMT1
SSDU	Basal Eudicots	Papaveraceae	Papaver bracteatum	SSDU-2032332-SSDU-Papaver_bracteatum-3_samples_combined	CMT1
SSDU	Basal Eudicots	Papaveraceae	Papaver bracteatum	SSDU-2032331-SSDU-Papaver_bracteatum-3_samples_combined	CMT1
SSDU	Basal Eudicots	Papaveraceae	Papaver bracteatum	SSDU-2032329-SSDU-Papaver_bracteatum-3_samples_combined	CMT1
QCOU	Basal Eudicots	Papaveraceae	Papaver setigerum	QCOU-2013874-QCOU-Papaver_setigerum-5_samples_combined	CMT1
QCOU	Basal Eudicots	Papaveraceae	Papaver setigerum	QCOU-2013873-QCOU-Papaver_setigerum-5_samples_combined	CMT1
RQNK	Basal Eudicots	Papaveraceae	Papaver somniferum	RQNK-2061909-RQNK-Papaver_somniferum-5_samples_combined	CMT1
VQFW	Basal Eudicots	Platanaceae	Platanus occidentalis	VQFW-2013380-Platanus_occidentalis	CMT1
VQFW	Basal Eudicots	Platanaceae	Platanus occidentalis	VQFW-2013379-Platanus_occidentalis	CMT1
WFBF	Basal Eudicots	Berberidaceae	Podophyllum peltatum	WFBF-2044569-Podophyllum_peltatum	CMT1
GBVZ	Basal Eudicots	Ranunculaceae	Thalictrum thalictroides	GBVZ-2015245-Thalictrum_thalictroides	CMT1
PDQH	Core Eudicots	Amaranthaceae	Aerva lanata	PDQH-2007399-PDQH-Aerva_lanata-2_samples_combined	CMT1
PDQH	Core Eudicots	Amaranthaceae	Aerva lanata	PDQH-2007398-PDQH-Aerva_lanata-2_samples_combined	CMT1
ZBPY	Core Eudicots	Amaranthaceae	Alternanthera brasileana	ZBPY-2012214-ZBPY-Alternanthera_brasileana-2_samples_combined	CMT1
ZBPY	Core Eudicots	Amaranthaceae	Alternanthera brasileana	ZBPY-2012215-ZBPY-Alternanthera_brasileana-2_samples_combined	CMT1
OHKC	Core Eudicots	Amaranthaceae	Alternanthera caracasana	OHKC-2040401-OHKC-Alternanthera_caracasana-2_samples_combined	CMT1
BWRK	Core Eudicots	Amaranthaceae	Alternanthera sessilis	BWRK-2087547-BWRK-Alternanthera_sessilis-2_samples_combined	CMT1
EYRD	Core Eudicots	Amaranthaceae	Alternanthera tenella	EYRD-2003899-EYRD-Alternanthera_tenella-2_samples_combined	CMT1
XSSD	Core Eudicots	Amaranthaceae	Amaranthus cruentus	XSSD-2085096-Amaranthus_cruentus	CMT1
ONLQ	Core Eudicots	Amaranthaceae	Atriplex hortensis	ONLQ-2067051-ONLQ-Atriplex_hortensis-2_samples_combined	CMT1
AAXJ	Core Eudicots	Amaranthaceae	Atriplex prostrata	AAXJ-2056820-AAXJ-Atriplex_prostrata-2_samples_combined	CMT1
CBJR	Core Eudicots	Amaranthaceae	Atriplex rosea	CBJR-2067623-CBJR-Atriplex_rosea-2_samples_combined	CMT1
--	Core Eudicots	Amaranthaceae	Beta vulgaris	Betvu_v1_1-Bv_22740_tkam_t1-	CMT1
DAYQ	Core Eudicots	Saxifragaceae	Mitella pentandra	DAYQ-2058167-Mitella_pentandra	CMT1
AZBL	Core Eudicots	Petiveriaceae	Petiveria alliacea	AZBL-2016645-Petiveria_alliacea	CMT1
LDEL	Core Eudicots	Caryophyllales	Portulaca amilis	LDEL-2011984-LDEL-Portulaca_amilis-2_samples_combined	CMT1
GIWN	Core Eudicots	Sarcobataceae	Sarcobatus vermiculatus	GIWN-2021066-Sarcobatus_vermiculatus	CMT1
EDIT	Core Eudicots	Aizoaceae	Sessuvium ventricosum	EDIT-2017041-EDIT-Sessuvium_ventricosum-2_samples_combined	CMT1
QAUE	Core Eudicots/Asterids	Actinidiaceae	Actinidia chinensis	QAUE-2015887-Actinidia_chinensis	CMT1
PUCW	Core Eudicots/Asterids	Lamiaceae	Agastache rugosa	PUCW-2000944-Agastache_rugosa	CMT1
UCNM	Core Eudicots/Asterids	Lamiaceae	Ajuga reptans	UCNM-2059345-Ajuga_reptans	CMT1
GUMF	Core Eudicots/Asterids	Asteraceae	Anthemis tinctoria	GUMF-2013217-Anthemis_tinctoria	CMT1
GUMF	Core Eudicots/Asterids	Asteraceae	Anthemis tinctoria	GUMF-2013218-Anthemis_tinctoria	CMT1
EJBY	Core Eudicots/Asterids	Scrophulariaceae	Anticharis glandulosa	EJBY-2044969-Anticharis_glandulosa	CMT1
YRHD	Core Eudicots/Asterids	Plantaginaceae	Antirrhinum braun-blanquetii	YRHD-2055429-Antirrhinum_braun-blanquetii	CMT1
ODDO	Core Eudicots/Asterids	Myrsinaceae	Ardisia humilis	ODDO-2019675-Ardisia_humilis	CMT1
MHYG	Core Eudicots/Asterids	Asteraceae	Conzya canadensis	MHYG-2087189-MHYG-Conzya_canadensis-2_samples_combined	CMT1
BFJL	Core Eudicots/Asterids	Cornaceae	Cornus florida	BFJL-2196074-Cornus_floridana	CMT1
OTAN	Core Eudicots/Asterids	Hydrangeaceae	Deutzia scabra	OTAN-2015568-Deutzia_scabra	CMT1
GNRI	Core Eudicots/Asterids	Plantaginaceae	Digitalis purpurea	GNRI-2133459-Digitalis_purpurea	CMT1
JTRM	Core Eudicots/Asterids	[Dipsacaceae]	Dipsacus asper	JTRM-2025122-Dipsacus_sativum	CMT1
DESP	Core Eudicots/Asterids	Asteraceae	Erigeron canadensis	DESP-2001085-Erigeron_speciosus	CMT1
QIKZ	Core Eudicots/Asterids	Griseliniaceae	Griselinia racemosa	QIKZ-2032563-Griselinia_racemosa	CMT1
SUVN	Core Eudicots/Asterids	Araliaceae	Hedera helix	SUVN-2042891-SUVN-Hedera_helix-2_samples_combined	CMT1
ZETY	Core Eudicots/Asterids	Hydrangeaceae	Hydrangea quercifolia	ZETY-2007915-Hydrangea_quercifolia	CMT1
XAYK	Core Eudicots/Asterids	Bignoniaceae	Kigelia africana	XAYK-2019774-XAYK-Kigelia_africana-2_samples_combined	CMT1
GSZA	Core Eudicots/Asterids	Caprifoliaceae	Lonicera japonica	GSZA-2009667-Lonicera_japonica	CMT1
VKJD	Core Eudicots/Asterids	Myrsinaceae	Maesa lanceolata	VKJD-2007679-VKJD-Maesa_lanceolata-2_samples_combined	CMT1
VKJD	Core Eudicots/Asterids	Myrsinaceae	Maesa lanceolata	VKJD-2007680-VKJD-Maesa_lanceolata-2_samples_combined	CMT1
TKEK	Core Eudicots/Asterids	Bignoniaceae	Mansoa alliacea	TKEK-2072094-Mansoa_alliacea	CMT1
OAGK	Core Eudicots/Asterids	Asteraceae	Matricaria matricarioides	OAGK-2061691-Matricaria_matricariodes	CMT1
WHNV	Core Eudicots/Asterids	Lamiaceae	Micromeria fruticosa	WHNV-2009345-Micromeria_fruticosa	CMT1
--	Core Eudicots/Asterids	Phrymaceae	Mimulus guttatus	Mimgu_v2_0-Migut_E00091_1-	CMT1
LRTN	Core Eudicots/Asterids	Ericaceae	Monotropa uniflora	LRTN-2018658-Monotropa_uniflora	CMT1
VUSY	Core Eudicots/Asterids	[Nyssaceae]	Nyssa ogeche	VUSY-2136956-Nyssa_ogeche	CMT1
VYDM	Core Eudicots/Asterids	Orobanchaceae	Orobanche fasciculata	VYDM-2131664-VYDM-Orobanche_fasciculata-2_samples_combined	CMT1
RTNA	Core Eudicots/Asterids	Lamiaceae	Oxera pulchella	RTNA-2090811-Oxera_pulchella	CMT1
MQIV	Core Eudicots/Asterids	Verbenaceae	Phyla dulcis	MQIV-2005605-Phyla_dulcis	CMT1
NTEO	Core Eudicots/Asterids	Pittosporaceae	Pittosporum sahnianum	NTEO-2006856-Pittosporum_sahnianum	CMT1
OWAS	Core Eudicots/Asterids	Rehmnniaceae	Rehmannia glutinosa	OWAS-2078004-Rehmannia_glutinosa	CMT1
AYIY	Core Eudicots/Asterids	Acanthaceae	Ruellia brittoniana	AYIY-2017418-Ruellia_brittoniana	CMT1
ZJRC	Core Eudicots/Asterids	Adoxaceae	Sambucus canadensis	ZJRC-2014012-ZJRC-Sambucus_canadensis-2_samples_combined	CMT1
NBMW	Core Eudicots/Asterids	Acanthaceae	Sanchezia sp.	NBMW-2036222-Sanchezia_sp.	CMT1
DTNC	Core Eudicots/Asterids	Gesneriaceae	Sinningia tuberosa	DTNC-2006971-Sinningia_tuberosa	CMT1
WEAC	Core Eudicots/Asterids	Acanthaceae	Strobilanthes dyeriana	WEAC-2014750-Strobilanthes_dyerianus	CMT1
JPDJ	Core Eudicots/Asterids	Symplocaceae	Symplocos tinctoria	JPDJ-2017138-Symplocus_sp.	CMT1
WRPP	Core Eudicots/Asterids	Sapotaceae	Synsepalum dulcificum	WRPP-2130582-Synsepalum_dulcificum	CMT1
UTQR	Core Eudicots/Asterids	Bignoniaceae	Tabebuia umbellata	UTQR-2018803-Tabebuia_umbellate	CMT1
DUQG	Core Eudicots/Asterids	Asteraceae	Tanacetum parthenium	DUQG-2004333-Tanacetum_parthenium	CMT1
HLJG	Core Eudicots/Asterids	Adoxaceae	Viburnum odoratissimum	HLJG-2021127-Viburnum_odoratissimum	CMT1
HLJG	Core Eudicots/Asterids	Adoxaceae	Viburnum odoratissimum	HLJG-2021128-Viburnum_odoratissimum	CMT1
UBLN	Core Eudicots/Asterids	Asteraceae	Xanthium strumarium	UBLN-2010742-Xanthuium_strumarium	CMT1
VFFP	Core Eudicots/Rosids	Sapindaceae	Acer negundo	VFFP-2047776-Acer_negundo	CMT1
HBHB	Core Eudicots/Rosids	Sapindaceae	Aesculus pavia	HBHB-2032467-Aesculus_pavia	CMT1
HYZL	Core Eudicots/Rosids	Akaniaceae	Akania lucens	HYZL-2035308-Akania_lucens	CMT1
--	Core Eudicots/Rosids	Brassicaceae	Arabidopsis thaliana	Arath_TAIR10-AT1G80740_1-	CMT1
MYMP	Core Eudicots/Rosids	Fabaceae	Astragalus propinquus	MYMP-2010348-Astragalus_propinquus	CMT1
--	Core Eudicots/Rosids	Brassicaceae	Brassica oleracea	Bo5g014720.1	CMT1
--	Core Eudicots/Rosids	Brassicaceae	Brassica rapa	Brara.F00763.1	CMT1
BJSW	Core Eudicots/Rosids	Cannabaceae	Cannabis sativa	BJSW-2071429-BJSW-Cannabis_sativa-4_samples_combined	CMT1
--	Core Eudicots/Rosids	Brassicaceae	Capsella rubella	Carubv10019805m	CMT1
--	Core Eudicots/Rosids	Caricaceae	Carica papaya	Carpa_ASGPBv0_4-evm_model_supercontig_27_168-	CMT1
KYAD	Core Eudicots/Rosids	Cannabaceae	Celtis occidentalis	KYAD-2006336-Celtis_occidentalis	CMT1
--	Core Eudicots/Rosids	Rutaceae	Citrus clementina	Ciclev10000251m	CMT1
TIUZ	Core Eudicots/Rosids	Cunoniaceae	Cunonia capensis	TIUZ-2060132-Cunonia_capensis	CMT1
RBYC	Core Eudicots/Rosids	Elaeagnaceae	Elaeagnus pungens	RBYC-2079052-Elaeagnus_pungens	CMT1
THHD	Core Eudicots/Rosids	Elaeocarpaceae	Elaeocarpus sylvestris	THHD-2014634-Elaeocarpus_sylvestris	CMT1
--	Core Eudicots/Rosids	Brassicaceae	Eutrema salsugineum	Thhalv10018159m	CMT1
--	Core Eudicots/Rosids	Brassicaceae	Eutrema salsugineum	Thhalv10006850m	CMT1
EDHN	Core Eudicots/Rosids	Moraceae	Ficus religiosa	EDHN-2055089-Ficus_religiosa	CMT1
--	Core Eudicots/Rosids	Fabaceae	Glycine max	Glyma.01G160300.1	CMT1
--	Core Eudicots/Rosids	Fabaceae	Glycine max	Glyma.11G083600.1	CMT1
KEGA	Core Eudicots/Rosids	Fabaceae	Glycine soja	KEGA-2071006-KEGA-Glycine_soja-9_samples_combined	CMT1
AQGE	Core Eudicots/Rosids	Cannabaceae	Humulus lupulus	AQGE-2054892-Humulus_lupulus	CMT1
BNDE	Core Eudicots/Rosids	Hypericaceae	Hypericum perforatum	BNDE-2015452-Hypericum_perforatum	CMT1
BNDE	Core Eudicots/Rosids	Hypericaceae	Hypericum perforatum	BNDE-2015453-Hypericum_perforatum	CMT1
KNMB	Core Eudicots/Rosids	Fabaceae	Lathyrus sativus	KNMB-2061820-Lathyrus_sativus	CMT1
--	Core Eudicots/Rosids	Euphorbiaceae	Manihot esculenta	Manes_v4_1-cassava4_1_027850m-	CMT1
--	Core Eudicots/Rosids	Fabaceae	Medicago truncatula	Medtr4g017850.1	CMT1
--	Core Eudicots/Rosids	Fabaceae	Medicago truncatula	Medtr6g037900.1	CMT1
XVJB	Core Eudicots/Rosids	Moraceae	Morus nigra	XVJB-2000566-Morus_nigra	CMT1
OBTI	Core Eudicots/Rosids	Nitrariaceae	Peganum harmala	OBTI-2046394-Peganum_harmala	CMT1
--	Core Eudicots/Rosids	Fabaceae	Phaseolus vulgaris	Phavu_v1_0-Phvul_002G113900_1-	CMT1
--	Core Eudicots/Rosids	Euphorbiaceae	Ricinus communis	28582.m000332	CMT1
--	Core Eudicots/Rosids	Malvaceae	Theobroma cacao	Theca_v1_1-Thecc1EG006177t1-	CMT1
CQMG	Core Eudicots/Rosids	Ulmaceae	Ulmus alata alata	CQMG-2040761-Ulmus_alata	CMT1
WKCY	Core Eudicots/Rosids	Urticaceae	Urtica dioica	WKCY-2003556-Urtica_dioica	CMT1
--	Core Eudicots/Rosids	Vitaceae	Vitis vinifera	Vitvi_Genoscope_12X-GSVIVT01033464001-	CMT1
UPOG	Basal Eudicots	Ranunculaceae	Anemone pulsatilla	UPOG-2013250-Anemone_pulsatilla	CMT2
--	Basal Eudicots	Ranunculaceae	Aquilegia coerulea	Aquco_v1_1-Aquca_105_00006_1-	CMT2
EHNF	Basal Eudicots	Dilleniaceae	Dillenia indica	EHNF-2029627-Dillenia_indica	CMT2
EVOD	Basal Eudicots	Papaveraceae	Eschscholzia californica	EVOD-2115545-EVOD-Eschscholzia_californica-5_samples_combined	CMT2
VGHH	Basal Eudicots	Ranunculaceae	Hydrastis canadensis	VGHH-2053150-Hydrastis_canadensis	CMT2
SSDU	Basal Eudicots	Papaveraceae	Papaver bracteatum	SSDU-2181223-SSDU-Papaver_bracteatum-3_samples_combined	CMT2
BEKN	Basal Eudicots	Papaveraceae	Papaver rhoeas	BEKN-2002810-BEKN-Papaver_rhoeas-5_samples_combined	CMT2
BEKN	Basal Eudicots	Papaveraceae	Papaver rhoeas	BEKN-2002809-BEKN-Papaver_rhoeas-5_samples_combined	CMT2
QCOU	Basal Eudicots	Papaveraceae	Papaver setigerum	QCOU-2070055-QCOU-Papaver_setigerum-5_samples_combined	CMT2
RQNK	Basal Eudicots	Papaveraceae	Papaver somniferum	RQNK-2058459-RQNK-Papaver_somniferum-5_samples_combined	CMT2
--	Basalmost angiosperms	Amborellaceae	Amborella trichopoda	Ambtr_v1_0_27-AmTr_v1_0_scaffold00048_135-	CMT2
ZBPY	Core Eudicots	Amaranthaceae	Alternanthera brasileana	ZBPY-2024404-ZBPY-Alternanthera_brasileana-2_samples_combined	CMT2
ZBPY	Core Eudicots	Amaranthaceae	Alternanthera brasileana	ZBPY-2024405-ZBPY-Alternanthera_brasileana-2_samples_combined	CMT2
ZBPY	Core Eudicots	Amaranthaceae	Alternanthera brasileana	ZBPY-2032001-ZBPY-Alternanthera_brasileana-2_samples_combined	CMT2
EYRD	Core Eudicots	Amaranthaceae	Alternanthera tenella	EYRD-2023569-EYRD-Alternanthera_tenella-2_samples_combined	CMT2
EYRD	Core Eudicots	Amaranthaceae	Alternanthera tenella	EYRD-2011329-EYRD-Alternanthera_tenella-2_samples_combined	CMT2
ONLQ	Core Eudicots	Amaranthaceae	Atriplex hortensis	ONLQ-2007666-ONLQ-Atriplex_hortensis-2_samples_combined	CMT2
ONLQ	Core Eudicots	Amaranthaceae	Atriplex hortensis	ONLQ-2012529-ONLQ-Atriplex_hortensis-2_samples_combined	CMT2
AAXJ	Core Eudicots	Amaranthaceae	Atriplex prostrata	AAXJ-2011925-AAXJ-Atriplex_prostrata-2_samples_combined	CMT2
AAXJ	Core Eudicots	Amaranthaceae	Atriplex prostrata	AAXJ-2009482-AAXJ-Atriplex_prostrata-2_samples_combined	CMT2
CBJR	Core Eudicots	Amaranthaceae	Atriplex rosea	CBJR-2008676-CBJR-Atriplex_rosea-2_samples_combined	CMT2
CBJR	Core Eudicots	Amaranthaceae	Atriplex rosea	CBJR-2014969-CBJR-Atriplex_rosea-2_samples_combined	CMT2
--	Core Eudicots	Amaranthaceae	Beta vulgaris	Betvu_v1_1-Bv3_050530_yren_t1-	CMT2
--	Core Eudicots	Amaranthaceae	Beta vulgaris	Betvu_v1_1-Bv5_103090_hfen_t1-	CMT2
ZBTA	Core Eudicots	Nyctaginaceae	Boerhavia cf. spiderwort	ZBTA-2122369-ZBTA-Boerhavia_cf._spiderwort-2_samples_combined	CMT2
VJPU	Core Eudicots	Nyctaginaceae	Boerhavia dominnii	VJPU-2106123-VJPU-Boerhavia_dominnii-2_samples_combined	CMT2
JAFJ	Core Eudicots	Nyctaginaceae	Bougainvillea spectabilis	JAFJ-2015292-Bougainvillea_spectabilis	CMT2
GJNX	Core Eudicots	Aizoaceae	Cypselea humifusa	GJNX-2018250-Cypselea_humifusum	CMT2
VGVI	Core Eudicots	Loranthaceae	Dendropemon caribaeus	VGVI-2013230-Dendropemon_caribaeus	CMT2
WOBD	Core Eudicots	Plumbaginaceae	Limonium spectabile	WOBD-2017386-Limonium_spectabile	CMT2
HQRJ	Core Eudicots	Hamamelidaceae	Loropetalum chinense	HQRJ-2024328-Loropetalum_chinense	CMT2
JGAB	Core Eudicots	Nyctaginaceae	Mirabilis jalapa	JGAB-2010731-JGAB-Mirabilis_jalapa-2_samples_combined	CMT2
KJAA	Core Eudicots	Molluginaceae	Mollugo pentaphylla	KJAA-2003502-KJAA-Mollugo_pentaphylla-2_samples_combined	CMT2
KJAA	Core Eudicots	Molluginaceae	Mollugo pentaphylla	KJAA-2003501-KJAA-Mollugo_pentaphylla-2_samples_combined	CMT2
AZBL	Core Eudicots	Petiveriaceae	Petiveria alliacea	AZBL-2000544-Petiveria_alliacea	CMT2
AZBL	Core Eudicots	Petiveriaceae	Petiveria alliacea	AZBL-2000545-Petiveria_alliacea	CMT2
AZBL	Core Eudicots	Petiveriaceae	Petiveria alliacea	AZBL-2029019-Petiveria_alliacea	CMT2
LDEL	Core Eudicots	Caryophyllales	Portulaca amilis	LDEL-2009982-LDEL-Portulaca_amilis-2_samples_combined	CMT2
LDEL	Core Eudicots	Caryophyllales	Portulaca amilis	LDEL-2062230-LDEL-Portulaca_amilis-2_samples_combined	CMT2
LLQV	Core Eudicots	Portulacaceae	Portulaca cryptopetala	LLQV-2035267-LLQV-Portulaca_cryptopetala-2_samples_combined	CMT2
LLQV	Core Eudicots	Portulacaceae	Portulaca cryptopetala	LLQV-2036085-LLQV-Portulaca_cryptopetala-2_samples_combined	CMT2
CPLT	Core Eudicots	Portulacaceae	Portulaca grandiflora	CPLT-2000429-Portulaca_grandiflora	CMT2
CPLT	Core Eudicots	Portulacaceae	Portulaca grandiflora	CPLT-2009281-Portulaca_grandiflora	CMT2
EZGR	Core Eudicots	Portulacaceae	Portulaca oleracea	EZGR-2012023-EZGR-Portulaca_oleracea-2_samples_combined	CMT2
EZGR	Core Eudicots	Portulacaceae	Portulaca oleracea	EZGR-2012022-EZGR-Portulaca_oleracea-2_samples_combined	CMT2
BYNZ	Core Eudicots	Portulacaceae	Portulaca umbraticola	BYNZ-2008450-Portulaca_mauii	CMT2
GIWN	Core Eudicots	Sarcobataceae	Sarcobatus vermiculatus	GIWN-2003721-Sarcobatus_vermiculatus	CMT2
OLES	Core Eudicots	Caryophyllaceae	Schiedea membranacea	OLES-2034786-Schiedea_membranacea	CMT2
EDIT	Core Eudicots	Aizoaceae	Sessuvium ventricosum	EDIT-2073435-EDIT-Sessuvium_ventricosum-2_samples_combined	CMT2
HZTS	Core Eudicots	Aizoaceae	Sesuvium portulacastrum	HZTS-2013449-Sessuvium_portulacastrum-juvenile_leaf	CMT2
HZTS	Core Eudicots	Aizoaceae	Sesuvium portulacastrum	HZTS-2010129-Sessuvium_portulacastrum-juvenile_leaf	CMT2
QAUE	Core Eudicots/Asterids	Actinidiaceae	Actinidia chinensis	QAUE-2007751-Actinidia_chinensis	CMT2
PUCW	Core Eudicots/Asterids	Lamiaceae	Agastache rugosa	PUCW-2051692-Agastache_rugosa	CMT2
UCNM	Core Eudicots/Asterids	Lamiaceae	Ajuga reptans	UCNM-2059624-Ajuga_reptans	CMT2
UCNM	Core Eudicots/Asterids	Lamiaceae	Ajuga reptans	UCNM-2014507-Ajuga_reptans	CMT2
TQKZ	Core Eudicots/Asterids	Apiaceae	Angelica archangelica	TQKZ-2063268-Angelica_archangelica	CMT2
PCGJ	Core Eudicots/Asterids	Acanthaceae	Anisacanthus quadrifidus	PCGJ-2014054-Anisacanthus_quadrifidas	CMT2
GUMF	Core Eudicots/Asterids	Asteraceae	Anthemis tinctoria	GUMF-2002954-Anthemis_tinctoria	CMT2
EJBY	Core Eudicots/Asterids	Scrophulariaceae	Anticharis glandulosa	EJBY-2002372-Anticharis_glandulosa	CMT2
EJBY	Core Eudicots/Asterids	Scrophulariaceae	Anticharis glandulosa	EJBY-2002371-Anticharis_glandulosa	CMT2
YRHD	Core Eudicots/Asterids	Plantaginaceae	Antirrhinum braun-blanquetii	YRHD-2005158-Antirrhinum_braun-blanquetii	CMT2
YFQX	Core Eudicots/Asterids	Apocynaceae	Apocynum androsaemifolium	YFQX-2069735-YFQX-Apocynum_androsaemifolium-2_samples_combined	CMT2
YADI	Core Eudicots/Asterids	Apocynaceae	Asclepias syriaca	YADI-2013352-Asclepias_syriaca	CMT2
YADI	Core Eudicots/Asterids	Apocynaceae	Asclepias syriaca	YADI-2013353-Asclepias_syriaca	CMT2
BOLZ	Core Eudicots/Asterids	Solanaceae	Atropa belladonna	BOLZ-2027892-Atropa_belladonna	CMT2
GDZS	Core Eudicots/Asterids	Byblidaceae	Byblis gigantea	GDZS-2017351-Byblis_gigantea	CMT2
GDZS	Core Eudicots/Asterids	Byblidaceae	Byblis gigantea	GDZS-2017350-Byblis_gigantea	CMT2
JNKW	Core Eudicots/Asterids	Asteraceae	Cicerbita plumieri	JNKW-2098229-Cicerbita_plumieri	CMT2
FAMO	Core Eudicots/Asterids	Orobanchaceae	Conopholis americana	FAMO-2008956-Conopholis_americana	CMT2
MHYG	Core Eudicots/Asterids	Asteraceae	Conzya canadensis	MHYG-2000469-MHYG-Conzya_canadensis-2_samples_combined	CMT2
MHYG	Core Eudicots/Asterids	Asteraceae	Conzya canadensis	MHYG-2000468-MHYG-Conzya_canadensis-2_samples_combined	CMT2
MHYG	Core Eudicots/Asterids	Asteraceae	Conzya canadensis	MHYG-2000470-MHYG-Conzya_canadensis-2_samples_combined	CMT2
BFJL	Core Eudicots/Asterids	Cornaceae	Cornus florida	BFJL-2002434-Cornus_floridana	CMT2
BFJL	Core Eudicots/Asterids	Cornaceae	Cornus florida	BFJL-2021305-Cornus_floridana	CMT2
GNRI	Core Eudicots/Asterids	Plantaginaceae	Digitalis purpurea	GNRI-2033684-Digitalis_purpurea	CMT2
JTRM	Core Eudicots/Asterids	[Dipsacaceae]	Dipsacus asper	JTRM-2025381-Dipsacus_sativum	CMT2
DESP	Core Eudicots/Asterids	Asteraceae	Erigeron canadensis	DESP-2025368-Erigeron_speciosus	CMT2
KPUM	Core Eudicots/Asterids	Gentianaceae	Exacum affine	KPUM-2025251-Exacum_affine	CMT2
JEPE	Core Eudicots/Asterids	Asteraceae	Flaveria bidentis	JEPE-2062520-JEPE-Flaveria_bidentis-2_samples_combined	CMT2
HXCD	Core Eudicots/Asterids	Asteraceae	Flaveria vaginata	HXCD-2013373-Flaveria_vaginata	CMT2
HGSM	Core Eudicots/Asterids	Gelsemiaceae	Gelsemium sempervirens	HGSM-2000717-Gelsemium_sempervirens	CMT2
ECTD	Core Eudicots/Asterids	Gentianaceae	Gentiana acaulis	ECTD-2112322-Gentiana_acaulis	CMT2
QIKZ	Core Eudicots/Asterids	Griseliniaceae	Griselinia racemosa	QIKZ-2142703-Griselinia_racemosa	CMT2
SUVN	Core Eudicots/Asterids	Araliaceae	Hedera helix	SUVN-2047386-SUVN-Hedera_helix-2_samples_combined	CMT2
SUVN	Core Eudicots/Asterids	Araliaceae	Hedera helix	SUVN-2038720-SUVN-Hedera_helix-2_samples_combined	CMT2
JEXA	Core Eudicots/Asterids	Balsaminaceae	Impatiens balsamifera	JEXA-2016627-Impatiens_balsamifera	CMT2
EJCM	Core Eudicots/Asterids	Orobanchaceae	Lindenbergia philippensis	EJCM-2010064-EJCM-Lindenbergia_philippensis-2_samples_combined	CMT2
LWCK	Core Eudicots/Asterids	Solanaceae	Lycium barbarum	LWCK-2014614-Lycium_barbarum	CMT2
OSMU	Core Eudicots/Asterids	Solanaceae	Lycium sp.	OSMU-2000195-Lycium_sp.	CMT2
VKJD	Core Eudicots/Asterids	Myrsinaceae	Maesa lanceolata	VKJD-2019185-VKJD-Maesa_lanceolata-2_samples_combined	CMT2
EAAA	Core Eudicots/Asterids	Lamiaceae	Marrubium vulgare	EAAA-2064747-Marrubium_vulgare	CMT2
OAGK	Core Eudicots/Asterids	Asteraceae	Matricaria matricarioides	OAGK-2013734-Matricaria_matricariodes	CMT2
WHNV	Core Eudicots/Asterids	Lamiaceae	Micromeria fruticosa	WHNV-2047250-Micromeria_fruticosa	CMT2
--	Core Eudicots/Asterids	Phrymaceae	Mimulus guttatus	Mimgu_v2_0-Migut_F00104_1-	CMT2
--	Core Eudicots/Asterids	Phrymaceae	Mimulus guttatus	Mimgu_v2_0-Migut_A00577_1-	CMT2
LRTN	Core Eudicots/Asterids	Ericaceae	Monotropa uniflora	LRTN-2014318-Monotropa_uniflora	CMT2
AJFN	Core Eudicots/Asterids	Myodocarpaceae	Myodocarpus sp.	AJFN-2024515-Mydocarpus_sp.	CMT2
AJFN	Core Eudicots/Asterids	Myodocarpaceae	Myodocarpus sp.	AJFN-2012003-Mydocarpus_sp.	CMT2
FUMQ	Core Eudicots/Asterids	Lamiaceae	Nepeta cataria	FUMQ-2019427-Nepeta_cataria	CMT2
MKZR	Core Eudicots/Asterids	Solanaceae	Nicotiana sylvestris	MKZR-2027717-Nicotiana_sylvestris	CMT2
VUSY	Core Eudicots/Asterids	[Nyssaceae]	Nyssa ogeche	VUSY-2018833-Nyssa_ogeche	CMT2
VUSY	Core Eudicots/Asterids	[Nyssaceae]	Nyssa ogeche	VUSY-2005948-Nyssa_ogeche	CMT2
VUSY	Core Eudicots/Asterids	[Nyssaceae]	Nyssa ogeche	VUSY-2005947-Nyssa_ogeche	CMT2
VYDM	Core Eudicots/Asterids	Orobanchaceae	Orobanche fasciculata	VYDM-2033152-VYDM-Orobanche_fasciculata-2_samples_combined	CMT2
RTNA	Core Eudicots/Asterids	Lamiaceae	Oxera pulchella	RTNA-2090737-Oxera_pulchella	CMT2
HANM	Core Eudicots/Asterids	Boraginaceae	Pholisma arenarium	HANM-2012465-Pholisma_arenarium	CMT2
MQIV	Core Eudicots/Asterids	Verbenaceae	Phyla dulcis	MQIV-2001494-Phyla_dulcis	CMT2
MQIV	Core Eudicots/Asterids	Verbenaceae	Phyla dulcis	MQIV-2056564-Phyla_dulcis	CMT2
JCMU	Core Eudicots/Asterids	Lentibulariaceae	Pinguicula caudata	JCMU-2015621-Pinguicula_caudata	CMT2
PHCE	Core Eudicots/Asterids	Lamiaceae	Prunella vulgaris	PHCE-2014997-Prunella_vulgaris	CMT2
ZSGF	Core Eudicots/Asterids	Rubiaceae	Psychotria ipecacuanha	ZSGF-2002313-ZSGF-Psychotria_ipecacuanha-2_samples_combined	CMT2
PCNH	Core Eudicots/Asterids	Rubiaceae	Psychotria marginata	PCNH-2000652-Psychotria_marginata	CMT2
AYIY	Core Eudicots/Asterids	Acanthaceae	Ruellia brittoniana	AYIY-2017419-Ruellia_brittoniana	CMT2
AYIY	Core Eudicots/Asterids	Acanthaceae	Ruellia brittoniana	AYIY-2023866-Ruellia_brittoniana	CMT2
SERM	Core Eudicots/Asterids	Ericaceae	Sarcodes sanguinea	SERM-2011203-Sarcodes_sanguinea	CMT2
DTNC	Core Eudicots/Asterids	Gesneriaceae	Sinningia tuberosa	DTNC-2056555-Sinningia_tuberosa	CMT2
LQJY	Core Eudicots/Asterids	Solanaceae	Solanum xanthocarpum	LQJY-2083828-Solanum_xanthocarpum	CMT2
TEZA	Core Eudicots/Asterids	Asteraceae	Solidago canadensis	TEZA-2071373-Solidago_canadensis	CMT2
--	Core Eudicots/Asterids	Solanaceae	Solumn lycopersicum	Solly_iTAGv2_3-Solyc08g005400_2_1-	CMT2
BNTL	Core Eudicots/Asterids	Marcgraviaceae	Souroubea exauriculata	BNTL-2020302-Souroubea_exauriculata	CMT2
JPDJ	Core Eudicots/Asterids	Symplocaceae	Symplocos tinctoria	JPDJ-2002870-Symplocus_sp.	CMT2
WRPP	Core Eudicots/Asterids	Sapotaceae	Synsepalum dulcificum	WRPP-2001771-Synsepalum_dulcificum	CMT2
UTQR	Core Eudicots/Asterids	Bignoniaceae	Tabebuia umbellata	UTQR-2013435-Tabebuia_umbellate	CMT2
UTQR	Core Eudicots/Asterids	Bignoniaceae	Tabebuia umbellata	UTQR-2019056-Tabebuia_umbellate	CMT2
DUQG	Core Eudicots/Asterids	Asteraceae	Tanacetum parthenium	DUQG-2016524-Tanacetum_parthenium	CMT2
LRRR	Core Eudicots/Asterids	Lamiaceae	Teucrium chamaedrys	LRRR-2013864-Teucrium_chamaedrys	CMT2
LRRR	Core Eudicots/Asterids	Lamiaceae	Teucrium chamaedrys	LRRR-2006980-Teucrium_chamaedrys	CMT2
GCFE	Core Eudicots/Asterids	Verbenaceae	Verbena hastata	GCFE-2012808-Verbena_hastata	CMT2
HLJG	Core Eudicots/Asterids	Adoxaceae	Viburnum odoratissimum	HLJG-2036887-Viburnum_odoratissimum	CMT2
HLJG	Core Eudicots/Asterids	Adoxaceae	Viburnum odoratissimum	HLJG-2026805-Viburnum_odoratissimum	CMT2
UBLN	Core Eudicots/Asterids	Asteraceae	Xanthium strumarium	UBLN-2020223-Xanthuium_strumarium	CMT2
PJSX	Core Eudicots/Rosids	Fabaceae	Acacia pycnantha	PJSX-2120467-PJSX-Acacia_pycnantha-2_samples_combined	CMT2
HYZL	Core Eudicots/Rosids	Akaniaceae	Akania lucens	HYZL-2008550-Akania_lucens	CMT2
--	Core Eudicots/Rosids	Brassicaceae	Arabidopsis lyrata	PACid_16038077	CMT2
--	Core Eudicots/Rosids	Brassicaceae	Arabidopsis thaliana	Arath_TAIR10-AT4G19020_1-	CMT2
TZWR	Core Eudicots/Rosids	Brassicaceae	Arabis alpina	TZWR-2005185-Arabis_alpina	CMT2
--	Core Eudicots/Rosids	Brassicaceae	Brassica oleracea	Bo1g020180.1	CMT2
--	Core Eudicots/Rosids	Brassicaceae	Brassica rapa	Brara.A01011.1	CMT2
BJSW	Core Eudicots/Rosids	Cannabaceae	Cannabis sativa	BJSW-2009112-BJSW-Cannabis_sativa-4_samples_combined	CMT2
--	Core Eudicots/Rosids	Brassicaceae	Capsella rubella	Carubv10003999m	CMT2
KYAD	Core Eudicots/Rosids	Cannabaceae	Celtis occidentalis	KYAD-2000710-Celtis_occidentalis	CMT2
KYAD	Core Eudicots/Rosids	Cannabaceae	Celtis occidentalis	KYAD-2000711-Celtis_occidentalis	CMT2
RHAU	Core Eudicots/Rosids	Euphorbiaceae	Chamaseyce mesebyranthemum	RHAU-2011126-RHAU-Chamaseyce_mesebyranthemum-2_samples_combined	CMT2
VDKG	Core Eudicots/Rosids	Cleomaceae	Cleome gynandra	VDKG-2016153-VDKG-Cleome_gynandra-2_samples_combined	CMT2
SUAK	Core Eudicots/Rosids	Fabaceae	Codariocalyx motorius	SUAK-2003453-Codariocalyx_motorius	CMT2
--	Core Eudicots/Rosids	Cucurbitaceae	Cucumis sativus	Cucsa.322250.1	CMT2
THHD	Core Eudicots/Rosids	Elaeocarpaceae	Elaeocarpus sylvestris	THHD-2013942-Elaeocarpus_sylvestris	CMT2
RPPC	Core Eudicots/Rosids	[Erythroyxlaceae]	Erythroxylum coca	RPPC-2006903-Erythroxylum_coca	CMT2
RPPC	Core Eudicots/Rosids	[Erythroyxlaceae]	Erythroxylum coca	RPPC-2006904-Erythroxylum_coca	CMT2
--	Core Eudicots/Rosids	Myrtaceae	Eucalyptus grandis	Eucgr_v1_1-Eucgr_D02616_1-	CMT2
--	Core Eudicots/Rosids	Brassicaceae	Eutrema salsugineum	Thhalv10024250m	CMT2
EDHN	Core Eudicots/Rosids	Moraceae	Ficus religiosa	EDHN-2000723-Ficus_religiosa	CMT2
EDHN	Core Eudicots/Rosids	Moraceae	Ficus religiosa	EDHN-2000722-Ficus_religiosa	CMT2
--	Core Eudicots/Rosids	Rosaceae	Fragaria vesca	mrna13664.1-v1.0-hybrid	CMT2
KEGA	Core Eudicots/Rosids	Fabaceae	Glycine soja	KEGA-2073823-KEGA-Glycine_soja-9_samples_combined	CMT2
PEZP	Core Eudicots/Rosids	Fabaceae	Glycyrrhiza glabra	PEZP-2017343-Glycyrrhiza_glabra	CMT2
--	Core Eudicots/Rosids	Malvaceae	Gossypium raimondii	Gorai.004G180200.1	CMT2
--	Core Eudicots/Rosids	Malvaceae	Gossypium raimondii	Gorai.004G180300.1	CMT2
BNDE	Core Eudicots/Rosids	Hypericaceae	Hypericum perforatum	BNDE-2014213-Hypericum_perforatum	CMT2
HNCF	Core Eudicots/Rosids	Linaceae	Linum hirsutum	HNCF-2066968-Linum_hirsutum	CMT2
AEPI	Core Eudicots/Rosids	Linaceae	Linum leonii	AEPI-2054593-Linum_leonii	CMT2
BHYC	Core Eudicots/Rosids	Linaceae	Linum lewisii	BHYC-2056154-Linum_lewisii	CMT2
KCPT	Core Eudicots/Rosids	Linaceae	Linum macraei	KCPT-2021644-Linum_macraei	CMT2
BVOF	Core Eudicots/Rosids	Linaceae	Linum perenne	BVOF-2021126-BVOF-Linum_perenne-2_samples_combined	CMT2
TXMP	Core Eudicots/Rosids	Linaceae	Linum strictum	TXMP-2002508-Linum_strictum	CMT2
VXOD	Core Eudicots/Rosids	Linaceae	Linum tenuifolium	VXOD-2009980-Linum_tenuifolium	CMT2
POZS	Core Eudicots/Rosids	Linaceae	Linum usitatissimum	POZS-2039618-POZS-Linum_usitatissimum-3_samples_combined	CMT2
TTRG	Core Eudicots/Rosids	Fabaceae	Lupinus angustifolius	TTRG-2024488-Lupinus_angustifolius	CMT2
--	Core Eudicots/Rosids	Fabaceae	Medicago truncatula	Medtr8g071100.1	CMT2
XVJB	Core Eudicots/Rosids	Moraceae	Morus nigra	XVJB-2002229-Morus_nigra	CMT2
BZDF	Core Eudicots/Rosids	Onagraceae	Oenothera biennis	BZDF-2023074-BZDF-Oenothera_biennis-5_samples_combined	CMT2
AXNH	Core Eudicots/Rosids	Onagraceae	Oenothera filiformis	AXNH-2017801-AXNH-Oenothera_filiformis-3_samples_combined	CMT2
PMTB	Core Eudicots/Rosids	Onagraceae	Oenothera gaura	PMTB-2023089-PMTB-Oenothera_gaura-5_samples_combined	CMT2
ZINQ	Core Eudicots/Rosids	Onagraceae	Oenothera grandiflora	ZINQ-2020891-ZINQ-Oenothera_grandiflora-5_samples_combined	CMT2
ARYD	Core Eudicots/Rosids	Onagraceae	Oenothera laciniata	ARYD-2018935-ARYD-Oenothera_laciniata-5_samples_combined	CMT2
UJGI	Core Eudicots/Rosids	Onagraceae	Oenothera rosea	UJGI-2015842-UJGI-Oenothera_rosea-4_samples_combined	CMT2
SIZE	Core Eudicots/Rosids	Passifloraceae	Passiflora caerulea	SIZE-2060373-Passiflora_caerulea	CMT2
OBTI	Core Eudicots/Rosids	Nitrariaceae	Peganum harmala	OBTI-2009557-Peganum_harmala	CMT2
--	Core Eudicots/Rosids	Fabaceae	Phaseolus vulgaris	Phavu_v1_0-Phvul_003G273100_1-	CMT2
--	Core Eudicots/Rosids	Salicaceae	Populus trichocarpa	Poptr_v3_0-Potri_003G100000_1-	CMT2
--	Core Eudicots/Rosids	Rosaceae	Prunus persica	Prupe_v1_0-ppa019831m-	CMT2
EILE	Core Eudicots/Rosids	Rhamnaceae	Rhamnus japonica	EILE-2043164-Rhamnus_japonica	CMT2
--	Core Eudicots/Rosids	Euphorbiaceae	Ricinus communis	29827.m002677	CMT2
IANR	Core Eudicots/Rosids	Rosaceae	Rosa palustris	IANR-2075659-Rosa_palustris	CMT2
RTTY	Core Eudicots/Rosids	Salvadoraceae	Salvadora sp.	RTTY-2001692-Salvadora_sp.	CMT2
RTTY	Core Eudicots/Rosids	Salvadoraceae	Salvadora sp.	RTTY-2001693-Salvadora_sp.	CMT2
PTLU	Core Eudicots/Rosids	Staphyleaceae	Staphylea trifolia	PTLU-2024190-Staphylea_trifolia	CMT2
NEBM	Core Eudicots/Rosids	Myrtaceae	Syzygium micranthum	NEBM-2010106-Syzygium_macranthum	CMT2
NEBM	Core Eudicots/Rosids	Myrtaceae	Syzygium micranthum	NEBM-2010107-Syzygium_macranthum	CMT2
--	Core Eudicots/Rosids	Malvaceae	Theobroma cacao	Theca_v1_1-Thecc1EG016644t1-	CMT2
MYZV	Core Eudicots/Rosids	Tropaeolaceae	Tropaeolum peregrinum	MYZV-2008601-Tropaeolum_peregrinum	CMT2
WKCY	Core Eudicots/Rosids	Urticaceae	Urtica dioica	WKCY-2013760-Urtica_dioica	CMT2
LPGY	Core Eudicots/Rosids	Violaceae	Viola tricolor	LPGY-2154518-Viola_tricolor	CMT2
--	Core Eudicots/Rosids	Vitaceae	Vitis vinifera	Vitvi_Genoscope_12X-GSVIVT01024446001-	CMT2
--	Core Eudicots/Rosids	Vitaceae	Vitis vinifera	Vitvi_Genoscope_12X-GSVIVT01022685001-	CMT2
SJEV	Magnoliids	Canellaceae	Canella winterana	SJEV-2034254-SJEV-Canella_winterana-2_samples_combined	CMT2
VYLQ	Magnoliids	Lauraceae	Cassytha filiformis	VYLQ-2053347-Cassytha_filiformis	CMT2
WPHN	Magnoliids	Calycanthaceae	Idiospermum australiense	WPHN-2008398-Idiospermum_australiense	CMT2
ABSS	Magnoliids	Lauraceae	Sassafras albidum	ABSS-2017175-Sassafras_albidum	CMT2
FGRF	Monocots	Asparagaceae	Asparagus densiflorus	FGRF-2011827-Asparagus_densiflorus	CMT2
PLBZ	Monocots	Agavaceae	Chlorogalum pomeridianum	PLBZ-2130272-Chlorogalum_pomeridianum	CMT2
XZME	Monocots	Orchidaceae	Drakaea elastica	XZME-2002554-Drakea_elastica	CMT2
XZME	Monocots	Orchidaceae	Drakaea elastica	XZME-2002555-Drakea_elastica	CMT2
LELS	Monocots	Orchidaceae	Haemaria discolor	LELS-2021275-Haemaria_discolor	CMT2
OOSO	Monocots	Melanthiaceae	Helonias bullata	OOSO-2086706-Helonias_bullata	CMT2
TRRQ	Monocots	Amaryllidaceae	Narcissus viridiflorus	TRRQ-2023834-TRRQ-Narcissus_viridiflorus-2_samples_combined	CMT2
MTHW	Monocots	Orchidaceae	Platanthera clavellata	MTHW-2054564-Platanthera_clavellata	CMT2
HATH	Monocots/Commelinids	Poaceae	Aristida stricta	HATH-2005158-Aristida_stricta	CMT2
HATH	Monocots/Commelinids	Poaceae	Aristida stricta	HATH-2005159-Aristida_stricta	CMT2
--	Monocots/Commelinids	Poaceae	Brachypodium distachyon	Bradi1g66167.2	CMT2
BYPY	Monocots/Commelinids	Bromeliaceae	Brocchinia reducta	BYPY-2014461-Brocchinia_reducta	CMT2
TZNS	Monocots/Commelinids	Cannaceae	Canna sp.	TZNS-2088820-Canna_sp.	CMT2
EFCZ	Monocots/Commelinids	Poaceae	Eleusine coracana	EFCZ-2034842-EFCZ-Eleusine_coracana-4_samples_combined	CMT2
--	Monocots/Commelinids	Musaceae	Musa acuminata	Musac_v1_0-GSMUA_Achr3G27650_001-	CMT2
BPKH	Monocots/Commelinids	Poaceae	Neurachne annularis	BPKH-2003207-Neurachne_annularis	CMT2
BPKH	Monocots/Commelinids	Poaceae	Neurachne annularis	BPKH-2003206-Neurachne_annularis	CMT2
--	Monocots/Commelinids	Poaceae	Oryza sativa	Orysa_v7_0-LOC_Os05g13780_1-	CMT2
--	Monocots/Commelinids	Poaceae	Panicum hallii	Pahal.0030s0323.1	CMT2
--	Monocots/Commelinids	Poaceae	Panicum virgatum	Pavir.Ca00473.1	CMT2
--	Monocots/Commelinids	Poaceae	Panicum virgatum	Pavir.J12650.1	CMT2
HWUP	Monocots/Commelinids	Arecaceae	Sabal bermudana	HWUP-2022774-Sabal_bermudana	CMT2
--	Monocots/Commelinids	Poaceae	Seteria viridis	Si021001m	CMT2
--	Monocots/Commelinids	Poaceae	Sorghum bicolor	Sorbi_v2_1-Sobic_009G083900_1-	CMT2
HAEU	Basal Eudicots	Berberidopsidaceae	Berberidopsis beckleri	HAEU-2055902-Berberidopsis_beckleri	CMT3
EHNF	Basal Eudicots	Dilleniaceae	Dillenia indica	EHNF-2003678-Dillenia_indica	CMT3
EHNF	Basal Eudicots	Dilleniaceae	Dillenia indica	EHNF-2003674-Dillenia_indica	CMT3
EHNF	Basal Eudicots	Dilleniaceae	Dillenia indica	EHNF-2003675-Dillenia_indica	CMT3
--	Basalmost angiosperms	Amborellaceae	Amborella trichopoda	Ambtr_v1_0_27-AmTr_v1_0_scaffold00024_163-	CMT3
VZCI	Basalmost angiosperms	Schisandraceae (incl. Illiciac.)	Illicium floridanum	VZCI-2011527-Illicium_floridanum	CMT3
PDQH	Core Eudicots	Amaranthaceae	Aerva lanata	PDQH-2013410-PDQH-Aerva_lanata-2_samples_combined	CMT3
HDSY	Core Eudicots	Amaranthaceae	Aerva persica	HDSY-2006055-HDSY-Aerva_persica-2_samples_combined	CMT3
EGOS	Core Eudicots	Nyctaginaceae	Allionia incarnata	EGOS-2085821-Allionia_spp.	CMT3
ZBPY	Core Eudicots	Amaranthaceae	Alternanthera brasileana	ZBPY-2014584-ZBPY-Alternanthera_brasileana-2_samples_combined	CMT3
OHKC	Core Eudicots	Amaranthaceae	Alternanthera caracasana	OHKC-2040957-OHKC-Alternanthera_caracasana-2_samples_combined	CMT3
BWRK	Core Eudicots	Amaranthaceae	Alternanthera sessilis	BWRK-2018699-BWRK-Alternanthera_sessilis-2_samples_combined	CMT3
EYRD	Core Eudicots	Amaranthaceae	Alternanthera tenella	EYRD-2010030-EYRD-Alternanthera_tenella-2_samples_combined	CMT3
XSSD	Core Eudicots	Amaranthaceae	Amaranthus cruentus	XSSD-2085427-Amaranthus_cruentus	CMT3
ONLQ	Core Eudicots	Amaranthaceae	Atriplex hortensis	ONLQ-2010099-ONLQ-Atriplex_hortensis-2_samples_combined	CMT3
AAXJ	Core Eudicots	Amaranthaceae	Atriplex prostrata	AAXJ-2056968-AAXJ-Atriplex_prostrata-2_samples_combined	CMT3
CBJR	Core Eudicots	Amaranthaceae	Atriplex rosea	CBJR-2068284-CBJR-Atriplex_rosea-2_samples_combined	CMT3
--	Core Eudicots	Amaranthaceae	Beta vulgaris	Betvu_v1_1-Bv4_071750_ewph_t1-	CMT3
ZBTA	Core Eudicots	Nyctaginaceae	Boerhavia cf. spiderwort	ZBTA-2122347-ZBTA-Boerhavia_cf._spiderwort-2_samples_combined	CMT3
VJPU	Core Eudicots	Nyctaginaceae	Boerhavia dominnii	VJPU-2106049-VJPU-Boerhavia_dominnii-2_samples_combined	CMT3
BSEY	Core Eudicots	Santalaceae	Daenikera sp.	BSEY-2001972-Daenikera_sp.	CMT3
BSEY	Core Eudicots	Santalaceae	Daenikera sp.	BSEY-2001973-Daenikera_sp.	CMT3
FYTP	Core Eudicots	Daphniphyllaceae	Daphniphyllum macropodum	FYTP-2046481-Daphniphyllum_macropodum	CMT3
XGFU	Core Eudicots	Santalaceae	Exocarpos cupressiformis	XGFU-2010664-Exocarpos_cupressiformis-Nov.	CMT3
WGET	Core Eudicots	Amaranthaceae	Kochia scoparia	WGET-2012267-Kochia_scoparia	CMT3
WOBD	Core Eudicots	Plumbaginaceae	Limonium spectabile	WOBD-2084964-Limonium_spectabile	CMT3
HQRJ	Core Eudicots	Hamamelidaceae	Loropetalum chinense	HQRJ-2127423-Loropetalum_chinense	CMT3
JGAB	Core Eudicots	Nyctaginaceae	Mirabilis jalapa	JGAB-2123378-JGAB-Mirabilis_jalapa-2_samples_combined	CMT3
DAYQ	Core Eudicots	Saxifragaceae	Mitella pentandra	DAYQ-2058115-Mitella_pentandra	CMT3
IUSR	Core Eudicots	Haloragaceae	Myriophyllum aquaticum	IUSR-2022617-Myriophyllum_aquaticum	CMT3
AZBL	Core Eudicots	Petiveriaceae	Petiveria alliacea	AZBL-2014411-Petiveria_alliacea	CMT3
AZBL	Core Eudicots	Petiveriaceae	Petiveria alliacea	AZBL-2014409-Petiveria_alliacea	CMT3
AZBL	Core Eudicots	Petiveriaceae	Petiveria alliacea	AZBL-2014410-Petiveria_alliacea	CMT3
ZJUL	Core Eudicots	Crassulaceae	Rhodiola rosea	ZJUL-2063507-Rhodiola_rosea	CMT3
OLES	Core Eudicots	Caryophyllaceae	Schiedea membranacea	OLES-2007462-Schiedea_membranacea	CMT3
FZQN	Core Eudicots	Caryophyllaceae	Silene latifolia	FZQN-2005827-Silene_latifolia	CMT3
CVDF	Core Eudicots	Simmondsiaceae	Simmondsia chinensis	CVDF-2104508-Simmondsia_chinensis	CMT3
QAUE	Core Eudicots/Asterids	Actinidiaceae	Actinidia chinensis	QAUE-2006574-Actinidia_chinensis	CMT3
QAUE	Core Eudicots/Asterids	Actinidiaceae	Actinidia chinensis	QAUE-2006575-Actinidia_chinensis	CMT3
QAUE	Core Eudicots/Asterids	Actinidiaceae	Actinidia chinensis	QAUE-2006573-Actinidia_chinensis	CMT3
PUCW	Core Eudicots/Asterids	Lamiaceae	Agastache rugosa	PUCW-2003319-Agastache_rugosa	CMT3
UCNM	Core Eudicots/Asterids	Lamiaceae	Ajuga reptans	UCNM-2012061-Ajuga_reptans	CMT3
YRHD	Core Eudicots/Asterids	Plantaginaceae	Antirrhinum braun-blanquetii	YRHD-2055398-Antirrhinum_braun-blanquetii	CMT3
ODDO	Core Eudicots/Asterids	Myrsinaceae	Ardisia humilis	ODDO-2105563-Ardisia_humilis	CMT3
YADI	Core Eudicots/Asterids	Apocynaceae	Asclepias syriaca	YADI-2068387-Asclepias_syriaca	CMT3
VTLJ	Core Eudicots/Asterids	Loasaceae	Caiophora chuquitensis	VTLJ-2003122-Caiophora_chuquitensis	CMT3
AVJK	Core Eudicots/Asterids	Ericaceae	Cavendishia cuatrecasasii	AVJK-2027634-Cavendishia_cuatrecasasii	CMT3
KTAR	Core Eudicots/Asterids	Oleaceae	Chionanthus retusus	KTAR-2002199-Chionanthus_retusus	CMT3
KTAR	Core Eudicots/Asterids	Oleaceae	Chionanthus retusus	KTAR-2002198-Chionanthus_retusus	CMT3
FAMO	Core Eudicots/Asterids	Orobanchaceae	Conopholis americana	FAMO-2097326-Conopholis_americana	CMT3
MHYG	Core Eudicots/Asterids	Asteraceae	Conzya canadensis	MHYG-2003715-MHYG-Conzya_canadensis-2_samples_combined	CMT3
BFJL	Core Eudicots/Asterids	Cornaceae	Cornus florida	BFJL-2003023-Cornus_floridana	CMT3
YZGX	Core Eudicots/Asterids	Cyrillaceae	Cyrilla racemiflora	YZGX-2006694-Cyrilla_racemiflora	CMT3
YZGX	Core Eudicots/Asterids	Cyrillaceae	Cyrilla racemiflora	YZGX-2006692-Cyrilla_racemiflora	CMT3
YZGX	Core Eudicots/Asterids	Cyrillaceae	Cyrilla racemiflora	YZGX-2006693-Cyrilla_racemiflora	CMT3
YZGX	Core Eudicots/Asterids	Cyrillaceae	Cyrilla racemiflora	YZGX-2012938-Cyrilla_racemiflora	CMT3
OTAN	Core Eudicots/Asterids	Hydrangeaceae	Deutzia scabra	OTAN-2008077-Deutzia_scabra	CMT3
OTAN	Core Eudicots/Asterids	Hydrangeaceae	Deutzia scabra	OTAN-2008076-Deutzia_scabra	CMT3
GNRI	Core Eudicots/Asterids	Plantaginaceae	Digitalis purpurea	GNRI-2006036-Digitalis_purpurea	CMT3
GNRI	Core Eudicots/Asterids	Plantaginaceae	Digitalis purpurea	GNRI-2006037-Digitalis_purpurea	CMT3
GNRI	Core Eudicots/Asterids	Plantaginaceae	Digitalis purpurea	GNRI-2006038-Digitalis_purpurea	CMT3
GNRI	Core Eudicots/Asterids	Plantaginaceae	Digitalis purpurea	GNRI-2006039-Digitalis_purpurea	CMT3
JTRM	Core Eudicots/Asterids	[Dipsacaceae]	Dipsacus asper	JTRM-2093745-Dipsacus_sativum	CMT3
DESP	Core Eudicots/Asterids	Asteraceae	Erigeron canadensis	DESP-2023946-Erigeron_speciosus	CMT3
JEPE	Core Eudicots/Asterids	Asteraceae	Flaveria bidentis	JEPE-2016157-JEPE-Flaveria_bidentis-2_samples_combined	CMT3
BIDT	Core Eudicots/Asterids	Asteraceae	Flaveria cronquestii	BIDT-2017650-BIDT-Flaveria_cronquestii-2_samples_combined	CMT3
NVSO	Core Eudicots/Asterids	Asteraceae	Flaveria palmeri	NVSO-2014796-Flaveria_palmeri	CMT3
LYPZ	Core Eudicots/Asterids	Asteraceae	Flaveria pubescens	LYPZ-2010312-LYPZ-Flaveria_pubescens-2_samples_combined	CMT3
UYED	Core Eudicots/Asterids	Asteraceae	Flaveria sonorensis	UYED-2015133-Flaveria_sonorensis	CMT3
ZCUA	Core Eudicots/Asterids	Asteraceae	Flaveria trinervia	ZCUA-2016281-ZCUA-Flaveria_trinervia-2_samples_combined	CMT3
UFHF	Core Eudicots/Asterids	Diapensiaceae	Galax urceolata	UFHF-2011975-Galax_urceolata-tetraploid	CMT3
SUVN	Core Eudicots/Asterids	Araliaceae	Hedera helix	SUVN-2034959-SUVN-Hedera_helix-2_samples_combined	CMT3
MZOB	Core Eudicots/Asterids	Boraginaceae	Heliotropium mendocinum	MZOB-2012627-Heliotropium_mendocinum	CMT3
CWYJ	Core Eudicots/Asterids	Apiaceae	Heracleum lanatum	CWYJ-2008782-Heracleum_lanatum	CMT3
CWYJ	Core Eudicots/Asterids	Apiaceae	Heracleum lanatum	CWYJ-2008781-Heracleum_lanatum	CMT3
ZETY	Core Eudicots/Asterids	Hydrangeaceae	Hydrangea quercifolia	ZETY-2057529-Hydrangea_quercifolia	CMT3
ERWT	Core Eudicots/Asterids	Convolvulaceae	Ipomoea coccinea	ERWT-2011970-Ipomoea_coccinea	CMT3
VXKB	Core Eudicots/Asterids	Convolvulaceae	Ipomoea purpurea	VXKB-2017648-Ipomoea_purpurea-leaf_stem_flower	CMT3
XQRV	Core Eudicots/Asterids	Convolvulaceae	Ipomoea purpurea	XQRV-2024242-XQRV-Ipomoea_purpurea-2_samples_combined	CMT3
XQRV	Core Eudicots/Asterids	Convolvulaceae	Ipomoea purpurea	XQRV-2009082-XQRV-Ipomoea_purpurea-2_samples_combined	CMT3
XAYK	Core Eudicots/Asterids	Bignoniaceae	Kigelia africana	XAYK-2019971-XAYK-Kigelia_africana-2_samples_combined	CMT3
IZLO	Core Eudicots/Asterids	Campanulaceae	Lobelia siphilitica	IZLO-2014134-Lobelia_siphilitica	CMT3
GSZA	Core Eudicots/Asterids	Caprifoliaceae	Lonicera japonica	GSZA-2008201-Lonicera_japonica	CMT3
GSZA	Core Eudicots/Asterids	Caprifoliaceae	Lonicera japonica	GSZA-2008200-Lonicera_japonica	CMT3
LWCK	Core Eudicots/Asterids	Solanaceae	Lycium barbarum	LWCK-2018357-Lycium_barbarum	CMT3
LWCK	Core Eudicots/Asterids	Solanaceae	Lycium barbarum	LWCK-2001333-Lycium_barbarum	CMT3
VKJD	Core Eudicots/Asterids	Myrsinaceae	Maesa lanceolata	VKJD-2020858-VKJD-Maesa_lanceolata-2_samples_combined	CMT3
TKEK	Core Eudicots/Asterids	Bignoniaceae	Mansoa alliacea	TKEK-2072418-Mansoa_alliacea	CMT3
OAGK	Core Eudicots/Asterids	Asteraceae	Matricaria matricarioides	OAGK-2061749-Matricaria_matricariodes	CMT3
WHNV	Core Eudicots/Asterids	Lamiaceae	Micromeria fruticosa	WHNV-2046924-Micromeria_fruticosa	CMT3
--	Core Eudicots/Asterids	Phrymaceae	Mimulus guttatus	Mimgu_v2_0-Migut_D02536_1-	CMT3
LRTN	Core Eudicots/Asterids	Ericaceae	Monotropa uniflora	LRTN-2016544-Monotropa_uniflora	CMT3
RTNA	Core Eudicots/Asterids	Lamiaceae	Oxera pulchella	RTNA-2090796-Oxera_pulchella	CMT3
HANM	Core Eudicots/Asterids	Boraginaceae	Pholisma arenarium	HANM-2015950-Pholisma_arenarium	CMT3
MQIV	Core Eudicots/Asterids	Verbenaceae	Phyla dulcis	MQIV-2056435-Phyla_dulcis	CMT3
JCMU	Core Eudicots/Asterids	Lentibulariaceae	Pinguicula caudata	JCMU-2026764-Pinguicula_caudata	CMT3
PHCE	Core Eudicots/Asterids	Lamiaceae	Prunella vulgaris	PHCE-2021283-Prunella_vulgaris	CMT3
ZSGF	Core Eudicots/Asterids	Rubiaceae	Psychotria ipecacuanha	ZSGF-2075512-ZSGF-Psychotria_ipecacuanha-2_samples_combined	CMT3
PCNH	Core Eudicots/Asterids	Rubiaceae	Psychotria marginata	PCNH-2074249-Psychotria_marginata	CMT3
QZZU	Core Eudicots/Asterids	Icacinaceae	Pyrenacantha malvifolia	QZZU-2067900-Pyrenacantha_malvifolia	CMT3
OWAS	Core Eudicots/Asterids	Rehmnniaceae	Rehmannia glutinosa	OWAS-2012710-Rehmannia_glutinosa	CMT3
AYIY	Core Eudicots/Asterids	Acanthaceae	Ruellia brittoniana	AYIY-2024356-Ruellia_brittoniana	CMT3
ZJRC	Core Eudicots/Asterids	Adoxaceae	Sambucus canadensis	ZJRC-2029402-ZJRC-Sambucus_canadensis-2_samples_combined	CMT3
NBMW	Core Eudicots/Asterids	Acanthaceae	Sanchezia sp.	NBMW-2038125-Sanchezia_sp.	CMT3
OXYP	Core Eudicots/Asterids	Sapotaceae	Sideroxylon reclinatum	OXYP-2007376-Sideroxylon_reclinatum	CMT3
DTNC	Core Eudicots/Asterids	Gesneriaceae	Sinningia tuberosa	DTNC-2056627-Sinningia_tuberosa	CMT3
GHLP	Core Eudicots/Asterids	Solanaceae	Solanum dulcamara	GHLP-2007392-Solanum_dulcamara	CMT3
--	Core Eudicots/Asterids	Solanaceae	Solanum lycopersicum	Solly_iTAGv2_3-Solyc12g100330_1_1-	CMT3
--	Core Eudicots/Asterids	Solanaceae	Solanum lycopersicum	Solly_iTAGv2_3-Solyc01g006100_2_1-	CMT3
DLJZ	Core Eudicots/Asterids	Solanaceae	Solanum ptychanthum	DLJZ-2012163-Solanum_ptychanthum	CMT3
JPDJ	Core Eudicots/Asterids	Symplocaceae	Symplocos tinctoria	JPDJ-2067348-Symplocus_sp.	CMT3
WRPP	Core Eudicots/Asterids	Sapotaceae	Synsepalum dulcificum	WRPP-2130606-Synsepalum_dulcificum	CMT3
WRPP	Core Eudicots/Asterids	Sapotaceae	Synsepalum dulcificum	WRPP-2023538-Synsepalum_dulcificum	CMT3
UTQR	Core Eudicots/Asterids	Bignoniaceae	Tabebuia umbellata	UTQR-2085242-Tabebuia_umbellate	CMT3
NGRR	Core Eudicots/Asterids	Pentaphylacaceae	Ternstroemia gymnanthera	NGRR-2004219-Ternstroemia_gymnanthera	CMT3
LRRR	Core Eudicots/Asterids	Lamiaceae	Teucrium chamaedrys	LRRR-2000476-Teucrium_chamaedrys	CMT3
IYDF	Core Eudicots/Asterids	Lamiaceae	Thymus vulgaris	IYDF-2006147-Thymus_vulgaris	CMT3
UBLN	Core Eudicots/Asterids	Asteraceae	Xanthium strumarium	UBLN-2020373-Xanthuium_strumarium	CMT3
ZCDJ	Core Eudicots/Rosids	Fabaceae	Acacia argyrophylla	ZCDJ-2017442-Acacia_argyrophylla-Nov.	CMT3
PJSX	Core Eudicots/Rosids	Fabaceae	Acacia pycnantha	PJSX-2120634-PJSX-Acacia_pycnantha-2_samples_combined	CMT3
VFFP	Core Eudicots/Rosids	Sapindaceae	Acer negundo	VFFP-2008417-Acer_negundo	CMT3
LWDA	Core Eudicots/Rosids	Betulaceae	Alnus serrulata	LWDA-2086001-Alnus_serrulata	CMT3
--	Core Eudicots/Rosids	Brassicaceae	Arabidopsis lyrata	PACid_16041759	CMT3
--	Core Eudicots/Rosids	Brassicaceae	Arabidopsis thaliana	Arath_TAIR10-AT1G69770_1-	CMT3
OCTM	Core Eudicots/Rosids	Begoniaceae	Begonia sp.	OCTM-2017156-Begonia_sp.	CMT3
OCTM	Core Eudicots/Rosids	Begoniaceae	Begonia sp.	OCTM-2017157-Begonia_sp.	CMT3
OCTM	Core Eudicots/Rosids	Begoniaceae	Begonia sp.	OCTM-2020153-Begonia_sp.	CMT3
VNMY	Core Eudicots/Rosids	Phyllanthaceae	Bischofia javanica	VNMY-2018838-Bischofia_javanica	CMT3
KPTE	Core Eudicots/Rosids	Bixaceae	Bixa orellana	KPTE-2009438-Bixa_orellana	CMT3
--	Core Eudicots/Rosids	Brassicaceae	Brassica oleracea	Bo3g100710.1	CMT3
--	Core Eudicots/Rosids	Brassicaceae	Brassica rapa	Brara.F02368.1	CMT3
--	Core Eudicots/Rosids	Brassicaceae	Capsella rubella	Carubv10019778m	CMT3
--	Core Eudicots/Rosids	Caricaceae	Carica papaya	Carpa_ASGPBv0_4-evm_model_supercontig_48_151-	CMT3
NHUA	Core Eudicots/Rosids	Fagaceae	Castanea crenata	NHUA-2017070-Castanea_crenata	CMT3
UZWG	Core Eudicots/Rosids	Fagaceae	Castanea pumila	UZWG-2000962-Castanea_pumila	CMT3
ZBVT	Core Eudicots/Rosids	Chrysobalanaceae	Chrysobalanus icaco	ZBVT-2005919-Chrysobalanus_icaco	CMT3
ZBVT	Core Eudicots/Rosids	Chrysobalanaceae	Chrysobalanus icaco	ZBVT-2005920-Chrysobalanus_icaco	CMT3
SLYR	Core Eudicots/Rosids	Fabaceae	Cladrastis lutea	SLYR-2013353-Cladrastis_lutea	CMT3
VVPY	Core Eudicots/Rosids	Euphorbiaceae	Croton tiglium	VVPY-2009978-Croton_tiglium	CMT3
--	Core Eudicots/Rosids	Cucurbitaceae	Cucumis sativus	Cucsa.142890.1	CMT3
TIUZ	Core Eudicots/Rosids	Cunoniaceae	Cunonia capensis	TIUZ-2060062-Cunonia_capensis	CMT3
RBYC	Core Eudicots/Rosids	Elaeagnaceae	Elaeagnus pungens	RBYC-2019917-Elaeagnus_pungens	CMT3
THHD	Core Eudicots/Rosids	Elaeocarpaceae	Elaeocarpus sylvestris	THHD-2059623-Elaeocarpus_sylvestris	CMT3
--	Core Eudicots/Rosids	Rosaceae	Fragaria vesca	mrna10077.1-v1.0-hybrid	CMT3
YGCX	Core Eudicots/Rosids	Geraniaceae	Geranium maculatum	YGCX-2013395-Geranium_maculatum	CMT3
--	Core Eudicots/Rosids	Malvaceae	Gossypium raimondii	Gorai.001G052000.1	CMT3
MYVH	Core Eudicots/Rosids	Linaceae	Linum grandiflorum	MYVH-2061885-Linum_grandiflorum	CMT3
HNCF	Core Eudicots/Rosids	Linaceae	Linum hirsutum	HNCF-2006387-Linum_hirsutum	CMT3
AEPI	Core Eudicots/Rosids	Linaceae	Linum leonii	AEPI-2011774-Linum_leonii	CMT3
BHYC	Core Eudicots/Rosids	Linaceae	Linum lewisii	BHYC-2013750-Linum_lewisii	CMT3
KCPT	Core Eudicots/Rosids	Linaceae	Linum macraei	KCPT-2027543-Linum_macraei	CMT3
BVOF	Core Eudicots/Rosids	Linaceae	Linum perenne	BVOF-2071258-BVOF-Linum_perenne-2_samples_combined	CMT3
BVOF	Core Eudicots/Rosids	Linaceae	Linum perenne	BVOF-2016317-BVOF-Linum_perenne-2_samples_combined	CMT3
VXOD	Core Eudicots/Rosids	Linaceae	Linum tenuifolium	VXOD-2050804-Linum_tenuifolium	CMT3
POZS	Core Eudicots/Rosids	Linaceae	Linum usitatissimum	POZS-2016708-POZS-Linum_usitatissimum-3_samples_combined	CMT3
POZS	Core Eudicots/Rosids	Linaceae	Linum usitatissimum	POZS-2016706-POZS-Linum_usitatissimum-3_samples_combined	CMT3
POZS	Core Eudicots/Rosids	Linaceae	Linum usitatissimum	POZS-2134583-POZS-Linum_usitatissimum-3_samples_combined	CMT3
--	Core Eudicots/Rosids	Fabaceae	Lotus japonicus	chr4.CM0680.310.r2.m	CMT3
COAQ	Core Eudicots/Rosids	Malesherbiaceae	Malesherbia fasciculata	COAQ-2011737-Malesherbia_fasiculata	CMT3
--	Core Eudicots/Rosids	Rosaceae	Malus domestica	MDP0000251234	CMT3
--	Core Eudicots/Rosids	Rosaceae	Malus domestica	MDP0000318130	CMT3
--	Core Eudicots/Rosids	Euphorbiaceae	Manihot esculenta	Manes_v4_1-cassava4_1_001168m-	CMT3
XNLP	Core Eudicots/Rosids	Euphorbiaceae	Manihot grahamii	XNLP-2020159-Manihot_grahamii	CMT3
--	Core Eudicots/Rosids	Fabaceae	Medicago truncatula	Medtr6g088715.1	CMT3
WWQZ	Core Eudicots/Rosids	Melastomataceae	Medinilla magnifica	WWQZ-2021125-Medinilla_magnifica	CMT3
TJLC	Core Eudicots/Rosids	Nothofagaceae	Nothofagus obliqua	TJLC-2058675-Nothofagus_obliqua	CMT3
GVCB	Core Eudicots/Rosids	Onagraceae	Oenothera affinis	GVCB-2048338-Oenothera_affinis-MTJ_529	CMT3
BZDF	Core Eudicots/Rosids	Onagraceae	Oenothera biennis	BZDF-2013120-BZDF-Oenothera_biennis-5_samples_combined	CMT3
BZDF	Core Eudicots/Rosids	Onagraceae	Oenothera biennis	BZDF-2013119-BZDF-Oenothera_biennis-5_samples_combined	CMT3
BZDF	Core Eudicots/Rosids	Onagraceae	Oenothera biennis	BZDF-2013121-BZDF-Oenothera_biennis-5_samples_combined	CMT3
KBRW	Core Eudicots/Rosids	Onagraceae	Oenothera clelandii	KBRW-2005556-Oenothera_clelandii-MTJ_390	CMT3
KBRW	Core Eudicots/Rosids	Onagraceae	Oenothera clelandii	KBRW-2005557-Oenothera_clelandii-MTJ_390	CMT3
IDAU	Core Eudicots/Rosids	Onagraceae	Oenothera elata hookeri	IDAU-2004141-Oenothera_elata_hookeri-MTJ_664	CMT3
IDAU	Core Eudicots/Rosids	Onagraceae	Oenothera elata hookeri	IDAU-2004140-Oenothera_elata_hookeri-MTJ_664	CMT3
AXNH	Core Eudicots/Rosids	Onagraceae	Oenothera filiformis	AXNH-2016468-AXNH-Oenothera_filiformis-3_samples_combined	CMT3
PMTB	Core Eudicots/Rosids	Onagraceae	Oenothera gaura	PMTB-2022641-PMTB-Oenothera_gaura-5_samples_combined	CMT3
ZINQ	Core Eudicots/Rosids	Onagraceae	Oenothera grandiflora	ZINQ-2000564-ZINQ-Oenothera_grandiflora-5_samples_combined	CMT3
ZINQ	Core Eudicots/Rosids	Onagraceae	Oenothera grandiflora	ZINQ-2000563-ZINQ-Oenothera_grandiflora-5_samples_combined	CMT3
CJGZ	Core Eudicots/Rosids	Onagraceae	Oenothera nana	CJGZ-2054674-Oenothera_nana-MTJ_0233	CMT3
YHLF	Core Eudicots/Rosids	Onagraceae	Oenothera rhombipetala	YHLF-2002451-Oenothera_rhombipetala-MTJ_369	CMT3
UJGI	Core Eudicots/Rosids	Onagraceae	Oenothera rosea	UJGI-2024676-UJGI-Oenothera_rosea-4_samples_combined	CMT3
SJAN	Core Eudicots/Rosids	Onagraceae	Oenothera serrulata	SJAN-2014929-Oenothera_serrulata-MTJ_70	CMT3
TLCA	Core Eudicots/Rosids	Onagraceae	Oenothera speciosa	TLCA-2019619-TLCA-Oenothera_speciosa-5_samples_combined	CMT3
HKMQ	Core Eudicots/Rosids	Onagraceae	Oenothera villaricae	HKMQ-2058780-Oenothera_villaricae-MTJ_535	CMT3
SIZE	Core Eudicots/Rosids	Passifloraceae	Passiflora caerulea	SIZE-2060234-Passiflora_caerulea	CMT3
OBTI	Core Eudicots/Rosids	Nitrariaceae	Peganum harmala	OBTI-2046830-Peganum_harmala	CMT3
--	Core Eudicots/Rosids	Fabaceae	Phaseolus vulgaris	Phavu_v1_0-Phvul_004G176100_1-	CMT3
--	Core Eudicots/Rosids	Salicaceae	Populus trichocarpa	Poptr_v3_0-Potri_001G009600_1-	CMT3
--	Core Eudicots/Rosids	Rosaceae	Prunus persica	Prupe_v1_0-ppa001672m-	CMT3
YNUE	Core Eudicots/Rosids	Lythraceae	Punica granatum	YNUE-2095695-YNUE-Punica_granatum-4_samples_combined	CMT3
IKFD	Core Eudicots/Rosids	Simaroubaceae	Quassia amara	IKFD-2011571-Quassia_amara	CMT3
HENI	Core Eudicots/Rosids	Fagaceae	Quercus shumardii	HENI-2053464-Quercus_shumardii	CMT3
WVEF	Core Eudicots/Rosids	Rhamnaceae	Rhamnus caroliniana	WVEF-2014300-Rhamnus_caroliniana	CMT3
EILE	Core Eudicots/Rosids	Rhamnaceae	Rhamnus japonica	EILE-2007829-Rhamnus_japonica	CMT3
YUOM	Core Eudicots/Rosids	Anacardiaceae	Rhus radicans	YUOM-2011945-Rhus_radicans	CMT3
IANR	Core Eudicots/Rosids	Rosaceae	Rosa palustris	IANR-2075740-Rosa_palustris	CMT3
IANR	Core Eudicots/Rosids	Rosaceae	Rosa palustris	IANR-2074883-Rosa_palustris	CMT3
IEPQ	Core Eudicots/Rosids	Salicaceae	Salix dasyclados	IEPQ-2011689-Salix_dasyclados	CMT3
IEPQ	Core Eudicots/Rosids	Salicaceae	Salix dasyclados	IEPQ-2011690-Salix_dasyclados	CMT3
GLVK	Core Eudicots/Rosids	Salicaceae	Salix eriocephala	GLVK-2082903-Salix_eriocephala	CMT3
LFOG	Core Eudicots/Rosids	Salicaceae	Salix purpurea	LFOG-2011679-Salix_purpurea	CMT3
KKDQ	Core Eudicots/Rosids	Salicaceae	Salix viminalis	KKDQ-2017635-Salix_viminalis	CMT3
RTTY	Core Eudicots/Rosids	Salvadoraceae	Salvadora sp.	RTTY-2021133-Salvadora_sp.	CMT3
WMUK	Core Eudicots/Rosids	Sarcolaenaceae	Schizolaena sp.	WMUK-2015367-Schizolaena_sp.	CMT3
WMUK	Core Eudicots/Rosids	Sarcolaenaceae	Schizolaena sp.	WMUK-2015368-Schizolaena_sp.	CMT3
WMUK	Core Eudicots/Rosids	Sarcolaenaceae	Schizolaena sp.	WMUK-2015370-Schizolaena_sp.	CMT3
PTLU	Core Eudicots/Rosids	Staphyleaceae	Staphylea trifolia	PTLU-2003140-Staphylea_trifolia	CMT3
NEBM	Core Eudicots/Rosids	Myrtaceae	Syzygium micranthum	NEBM-2007611-Syzygium_macranthum	CMT3
--	Core Eudicots/Rosids	Malvaceae	Theobroma cacao	Theca_v1_1-Thecc1EG040279t3-	CMT3
MYZV	Core Eudicots/Rosids	Tropaeolaceae	Tropaeolum peregrinum	MYZV-2059544-Tropaeolum_peregrinum	CMT3
--	Core Eudicots/Rosids	Vitaceae	Vitis vinifera	Vitvi_Genoscope_12X-GSVIVT01025386001-	CMT3
VSRH	Conifers	Pinaceae	Abies lasiocarpa	VSRH-2059092-Abies_lasiocarpa	hCMT1
HILW	Conifers	Podocarpaceae	Acmopyle pancheri	HILW-2016046-Acmopyle_pancheri	hCMT1
HILW	Conifers	Podocarpaceae	Acmopyle pancheri	HILW-2016047-Acmopyle_pancheri	hCMT1
XTZO	Conifers	Araucariaceae	Araucaria rulei	XTZO-2066319-Araucaria_rulei	hCMT1
YYPE	Conifers	Cupressaceae	Austrocedrus chilensis	YYPE-2071812-Austrocedrus_chilensis	hCMT1
RMMV	Conifers	Cupressaceae	Callitris macleayana	RMMV-2060027-Callitris_macleayana-March	hCMT1
GGEA	Conifers	Pinaceae	Cedrus libani	GGEA-2006744-Cedrus_libani	hCMT1
GMHZ	Conifers	Cupressaceae	Cryptomeria japonica	GMHZ-2017952-GMHZ-Cryptomeria_japonica-2_samples_combined	hCMT1
QNGJ	Conifers	Cupressaceae	Cupressus dupreziana	QNGJ-2013262-Cupressus_dupreziana	hCMT1
FMWZ	Conifers	Podocarpaceae	Dacrycarpus compactus	FMWZ-2059415-Dacrycarpus_compactus	hCMT1
OWFC	Conifers	Podocarpaceae	Halocarpus bidwillii	OWFC-2009062-Halocarpus_bidwillii	hCMT1
ZQWM	Conifers	Podocarpaceae	Lagarostrobos franklinii	ZQWM-2005345-Lagarostrobos_franklinii	hCMT1
CDFR	Conifers	Podocarpaceae	Manoao colensoi	CDFR-2001433-Manoao_colensoi	hCMT1
NRXL	Conifers	Cupressaceae	Metasequoia glyptostroboides	NRXL-2066233-Metasequoia_glyptostroboides	hCMT1
MHGD	Conifers	Podocarpaceae	Microcachrys tetragona	MHGD-2001344-Microcachrys_tetragona	hCMT1
MHGD	Conifers	Podocarpaceae	Microcachrys tetragona	MHGD-2001343-Microcachrys_tetragona	hCMT1
BBDD	Conifers	Podocarpaceae	Microstrobos fitzgeraldii	BBDD-2008516-Microstrobos_fitzgeraldii	hCMT1
JDQB	Conifers	Cupressaceae	Neocallitropsis pancheri	JDQB-2011445-Neocallitropsis_pancheri	hCMT1
JZVE	Conifers	Podocarpaceae	Parasitaxus usta	JZVE-2042268-Parasitaxus_usta	hCMT1
AWQB	Conifers	Pinaceae	Picea engelmannii	AWQB-2000207-Picea_engelmanii	hCMT1
ETCJ	Conifers	Cupressaceae	Pilgerodendron uviferum	ETCJ-2009593-Pilgerodendron_uviferum	hCMT1
MFTM	Conifers	Pinaceae	Pinus jeffreyi	MFTM-2083608-Pinus_jeffreyi	hCMT1
IIOL	Conifers	Pinaceae	Pinus parviflora	IIOL-2079617-Pinus_parviflora	hCMT1
JBND	Conifers	Pinaceae	Pinus ponderosa	JBND-2017463-Pinus_ponderosa	hCMT1
DZQM	Conifers	Pinaceae	Pinus radiata	DZQM-2056144-Pinus_radiata	hCMT1
BUWV	Conifers	Cupressaceae	Platycladus orientalis	BUWV-2012584-Platycladus_orientalis	hCMT1
SCEB	Conifers	Podocarpaceae	Podocarpus coriaceus	SCEB-2010783-Podocarpus_coriaceus	hCMT1
XLGK	Conifers	Podocarpaceae	Podocarpus rubens	XLGK-2060306-Podocarpus_rubens	hCMT1
EGLZ	Conifers	Podocarpaceae	Prumnopitys andina	EGLZ-2011006-Prumnopitys_andina	hCMT1
IOVS	Conifers	Pinaceae	Pseudotsuga wilsoniana	IOVS-2057599-Pseudotsuga_menziesii	hCMT1
VGSX	Conifers	Podocarpaceae	Retrophyllum minus	VGSX-2004217-Retrophyllum_minus	hCMT1
KLGF	Conifers	Podocarpaceae	Sundacarpus amarus	KLGF-2094811-Sundacarpus_amarus	hCMT1
QSNJ	Conifers	Cupressaceae	Taiwania cryptomerioides	QSNJ-2069285-Taiwania_cryptomerioides	hCMT1
WWSS	Conifers	Taxaceae	Taxus baccata	WWSS-2012298-Taxus_baccata	hCMT1
ZYAX	Conifers	Taxaceae	Taxus cuspidata	ZYAX-2009263-Taxus_cuspidata	hCMT1
NKIN	Conifers	Cupressaceae	Thujopsis dolabrata	NKIN-2004347-Thujopsis_dolabrata	hCMT1
EFMS	Conifers	Taxaceae	Torreya taxifolia	EFMS-2081666-Torreya_taxifolia	hCMT1
GAMH	Conifers	Pinaceae	Tsuga heterophylla	GAMH-2010017-Tsuga_heterophylla	hCMT1
AUDE	Conifers	Cupressaceae	Widdringtonia cedarbergensis	AUDE-2007567-Widdringtonia_cedarbergensis	hCMT1
XZUY	Cycadales	Cycadaceae	Cycas micholitzii	XZUY-2013607-Cycas_micholitzii	hCMT1
GNQG	Cycadales	Zamiaceae	Encephalartos barteri	GNQG-2087196-Encephalartos_barteri	hCMT1
KAWQ	Cycadales	Stangeriaceae	Stangeria eriopus	KAWQ-2056855-Stangeria_eriopus	hCMT1
BEGM	Eusporangiate Monilophytes	Ophioglossaceae	Botrypus virginianus	BEGM-2018529-Botrypus_virginianus	hCMT1
CAPN	Eusporangiate Monilophytes	Equisetaceae	Equisetum diffusum	CAPN-2004219-Equisetum_diffusum	hCMT1
CAPN	Eusporangiate Monilophytes	Equisetaceae	Equisetum diffusum	CAPN-2004220-Equisetum_diffusum	hCMT1
JVSZ	Eusporangiate Monilophytes	Equisetaceae	Equisetum hyemale	JVSZ-2015206-Equisetum_hymale	hCMT1
JVSZ	Eusporangiate Monilophytes	Equisetaceae	Equisetum hyemale	JVSZ-2014574-Equisetum_hymale	hCMT1
JVSZ	Eusporangiate Monilophytes	Equisetaceae	Equisetum hyemale	JVSZ-2014428-Equisetum_hymale	hCMT1
VVRN	Eusporangiate Monilophytes	Lonchitidaceae	Lonchitis hirsuta	VVRN-2002412-Lonchitis_hirsuta	hCMT1
VVRN	Eusporangiate Monilophytes	Lonchitidaceae	Lonchitis hirsuta	VVRN-2020367-Lonchitis_hirsuta	hCMT1
UGNK	Eusporangiate Monilophytes	Marattiaceae	Marattia attenuata	UGNK-2110650-Marattia_attenuata	hCMT1
QVMR	Eusporangiate Monilophytes	Psilotaceae	Psilotum nudum	QVMR-2005583-Psilotum_nudum	hCMT1
QVMR	Eusporangiate Monilophytes	Psilotaceae	Psilotum nudum	QVMR-2000006-Psilotum_nudum	hCMT1
QVMR	Eusporangiate Monilophytes	Psilotaceae	Psilotum nudum	QVMR-2000007-Psilotum_nudum	hCMT1
EEAQ	Eusporangiate Monilophytes	Ophioglossaceae	Sceptridium dissectum	EEAQ-2018047-Sceptridium_dissectum	hCMT1
ALVQ	Eusporangiate Monilophytes	Psilotaceae	Tmesipteris parva	ALVQ-2019371-Tmesipteris_parva	hCMT1
SGTW	Ginkgoales	Ginkgoaceae	Ginkgo biloba	SGTW-2007471-Ginkgo_biloba	hCMT1
BMJR	Leptosporangiate Monilophytes	Pteridaceae	Adiantum raddianum	BMJR-2014653-Adiantum_tenerum	hCMT1
XDDT	Leptosporangiate Monilophytes	Pteridaceae	Argyrochosma nivea	XDDT-2013300-Argyrochosma_nivea	hCMT1
URCP	Leptosporangiate Monilophytes	Athyriaceae	Athyrium filix-femina	URCP-2008520-Athyrium_filix_femina	hCMT1
URCP	Leptosporangiate Monilophytes	Athyriaceae	Athyrium filix-femina	URCP-2008519-Athyrium_filix_femina	hCMT1
VITX	Leptosporangiate Monilophytes	Blechnaceae	Blechnum spicant	VITX-2017122-Blechnum_spicant	hCMT1
WQML	Leptosporangiate Monilophytes	Pteridaceae	Cryptogramma acrostichoides	WQML-2070447-Cryptogramma_acrostichoides	hCMT1
WQML	Leptosporangiate Monilophytes	Pteridaceae	Cryptogramma acrostichoides	WQML-2005264-Cryptogramma_acrostichoides	hCMT1
WQML	Leptosporangiate Monilophytes	Pteridaceae	Cryptogramma acrostichoides	WQML-2005262-Cryptogramma_acrostichoides	hCMT1
PNZO	Leptosporangiate Monilophytes	Culcitaceae	Culcita macrocarpa	PNZO-2151270-Culcita_macrocarpa	hCMT1
LHLE	Leptosporangiate Monilophytes	Cystopteridaceae	Cystopteris fragilis	LHLE-2010534-Cystopteris_fragilis	hCMT1
RICC	Leptosporangiate Monilophytes	Cystopteridaceae	Cystopteris reevesiana	RICC-2065731-Cystopteris_reevesiana	hCMT1
MTGC	Leptosporangiate Monilophytes	Dennstaedtiaceae	Dennstaedtia davallioides	MTGC-2048404-Dennstaedtia	hCMT1
UFJN	Leptosporangiate Monilophytes	Athyriaceae	Diplazium wichurae	UFJN-2090688-Diplazium_wichurae	hCMT1
DCDT	Leptosporangiate Monilophytes	Pteridaceae	Gaga arizonica	DCDT-2076871-Cheilanthes_arizonica	hCMT1
WGTU	Leptosporangiate Monilophytes	Hypodematiaceae	Leucostegia immersa	WGTU-2013058-Leucostegia_immersa	hCMT1
NOKI	Leptosporangiate Monilophytes	Lindsaeaceae	Lindsaea linearis	NOKI-2019630-Lindsaea_linearis	hCMT1
YCKE	Leptosporangiate Monilophytes	Pteridaceae	Notholaena montieliae	YCKE-2003562-Notholaena_montieliae	hCMT1
YCKE	Leptosporangiate Monilophytes	Pteridaceae	Notholaena montieliae	YCKE-2003561-Notholaena_montieliae	hCMT1
UOMY	Leptosporangiate Monilophytes	Osmundaceae	Osmunda sp.	UOMY-2005844-Osmunda_sp.-gametophyte	hCMT1
ZQYU	Leptosporangiate Monilophytes	Polypodiaceae	Phlebodium pseudoaureum	ZQYU-2026378-Polypodium_plectolens	hCMT1
ORJE	Leptosporangiate Monilophytes	Polypodiaceae	Phymatosorus grossus	ORJE-2012843-Cibotium_glaucum	hCMT1
ZRAV	Leptosporangiate Monilophytes	Polypodiaceae	Polypodium hesperium	ZRAV-2023677-ZRAV-Polypodium_hesperium-2_samples_combined	hCMT1
ZRAV	Leptosporangiate Monilophytes	Polypodiaceae	Polypodium hesperium	ZRAV-2033241-ZRAV-Polypodium_hesperium-2_samples_combined	hCMT1
FQGQ	Leptosporangiate Monilophytes	Dryopteridaceae	Polystichum acrostichoides	FQGQ-2075488-Polystichum_acrostichoides	hCMT1
YQEC	Leptosporangiate Monilophytes	Woodsiaceae	Woodsia ilvensis	YQEC-2005944-Woodsia_ilvensis	hCMT1
VSRH	Conifers	Pinaceae	Abies lasiocarpa	VSRH-2059066-Abies_lasiocarpa	hCMT2
YYPE	Conifers	Cupressaceae	Austrocedrus chilensis	YYPE-2002745-Austrocedrus_chilensis	hCMT2
RMMV	Conifers	Cupressaceae	Callitris macleayana	RMMV-2058375-Callitris_macleayana-March	hCMT2
FRPM	Conifers	Cupressaceae	Calocedrus decurrens	FRPM-2004830-Calocedrus_decurrens	hCMT2
JUWL	Conifers	Pinaceae	Keteleeria evelyniana	JUWL-2015810-Keteleeria_evelyniana	hCMT2
ZQWM	Conifers	Podocarpaceae	Lagarostrobos franklinii	ZQWM-2011334-Lagarostrobos_franklinii	hCMT2
ZQWM	Conifers	Podocarpaceae	Lagarostrobos franklinii	ZQWM-2011335-Lagarostrobos_franklinii	hCMT2
ZQWM	Conifers	Podocarpaceae	Lagarostrobos franklinii	ZQWM-2012699-Lagarostrobos_franklinii	hCMT2
XQSG	Conifers	Cupressaceae	Microbiota decussata	XQSG-2010595-Microbiota_decussata	hCMT2
JZVE	Conifers	Podocarpaceae	Parasitaxus usta	JZVE-2005682-Parasitaxus_usta	hCMT2
JZVE	Conifers	Podocarpaceae	Parasitaxus usta	JZVE-2005683-Parasitaxus_usta	hCMT2
BUWV	Conifers	Cupressaceae	Platycladus orientalis	BUWV-2055012-Platycladus_orientalis	hCMT2
AQFM	Conifers	Pinaceae	Pseudolarix amabilis	AQFM-2083373-Pseudolarix_amabilis	hCMT2
AQFM	Conifers	Pinaceae	Pseudolarix amabilis	AQFM-2083376-Pseudolarix_amabilis	hCMT2
CGDN	Conifers	Cupressaceae	Tetraclinis sp.	CGDN-2069542-Tetraclinis_sp.	hCMT2
EFMS	Conifers	Taxaceae	Torreya taxifolia	EFMS-2081332-Torreya_taxifolia	hCMT2
GNQG	Cycadales	Zamiaceae	Encephalartos barteri	GNQG-2087308-Encephalartos_barteri	hCMT2
KAWQ	Cycadales	Stangeriaceae	Stangeria eriopus	KAWQ-2057105-Stangeria_eriopus	hCMT2
YOXI	Green Algae	Mesotaeniaceae	Cylindrocystis brebissonii	YOXI-2056767-Cylindrocystis_brebissonii-M2213	hCMT2
VAZE	Green Algae	Mesotaeniaceae	Cylindrocystis_sp.	VAZE-2055512-Cylindrocystis_sp.	hCMT2
TGNL	Green Algae	Incertae sedis	Picocystis salinarum	TGNL-2000833-Picocystis_salinarum	hCMT2
BSNI	Hornwort	Anthocerotaceae	Anthoceros agrestis	BSNI-2052127-Anthoceros_agrestis-B	hCMT2
TWUW	Hornwort	Anthocerotaceae	Anthoceros agrestis	TWUW-2011811-Anthoceros_agrestis-A	hCMT2
ANON	Hornwort	Leiosporocerotaceae	Leiosporoceros dussii	ANON-2003482-Leiosporoceros_dussii-B	hCMT2
ANON	Hornwort	Leiosporocerotaceae	Leiosporoceros dussii	ANON-2003483-Leiosporoceros_dussii-B	hCMT2
WEEQ	Hornwort	Notothyladaceae	Phaeoceros carolinianus	WEEQ-2090849-Phaeoceros_carolinianus-gametophyte_1575	hCMT2
WEEQ	Hornwort	Notothyladaceae	Phaeoceros carolinianus	WEEQ-2010062-Phaeoceros_carolinianus-gametophyte_1575	hCMT2
AKXB	Hornwort	Dendrocerotaceae	Phaeomegaceros coriaceus	AKXB-2068089-Phaeomegaceros_coriaceus	hCMT2
KJZG	Leptosporangiate Monilophytes	Aspleniaceae	Asplenium platyneuron	KJZG-2014363-Asplenium_platyneuron	hCMT2
LHLE	Leptosporangiate Monilophytes	Cystopteridaceae	Cystopteris fragilis	LHLE-2006192-Cystopteris_fragilis	hCMT2
CJNT	Leptosporangiate Monilophytes	Polypodiaceae	Polypodium glycyrrhiza	CJNT-2004076-Polypodium_glycyrrhiza	hCMT2
--	Liverworts	Jungermanniaceae	Jungermannia infusca	Junin_v0_1-g17167_t1-	hCMT2
HMHL	Liverworts	Marchantiaceae	Marchantia paleacea	HMHL-2010342-Marchantia_paleacea-non_mycorrizal	hCMT2
JHFI	Liverworts	Pelliaceae	Pellia neesiana	JHFI-2017345-Pellia_neesiana	hCMT2
BNCU	Liverworts	Radulaceae	Radula lindenbergiana	BNCU-2003640-Radula_lindenbergia	hCMT2
BNCU	Liverworts	Radulaceae	Radula lindenbergiana	BNCU-2003642-Radula_lindenbergia	hCMT2
BNCU	Liverworts	Radulaceae	Radula lindenbergiana	BNCU-2003641-Radula_lindenbergia	hCMT2
BNCU	Liverworts	Radulaceae	Radula lindenbergiana	BNCU-2015362-Radula_lindenbergia	hCMT2
HERT	Liverworts	Sphaerocarpaceae	Sphaerocarpos texanus	HERT-2045588-Sphaerocarpos_texanus	hCMT2
YHZW	Lycophytes	Huperziaceae	Huperzia selago	YHZW-2029152-YHZW-Huperzia_selago-2_samples_combined	hCMT2
GAON	Lycophytes	Lycopodiaceae	Huperzia squarrosa	GAON-2017228-Huperzia_squarrosa	hCMT2
PYHZ	Lycophytes	Isoetaceae	Isoetes sp.	PYHZ-2076729-Isoetes_sp.	hCMT2
PKOX	Lycophytes	Isoetaceae	Isoetes tegetiformans	PKOX-2013029-Isoetes_tegetiformans	hCMT2
ENQF	Lycophytes	Lycopodiaceae	Lycopodium annotinum	ENQF-2010977-Lycopodium_annotinum	hCMT2
PQTO	Lycophytes	Lycopodiaceae	Lycopodium deuterodensum	PQTO-2005322-Lycopodium_deuterodensum	hCMT2
PQTO	Lycophytes	Lycopodiaceae	Lycopodium deuterodensum	PQTO-2005323-Lycopodium_deuterodensum	hCMT2
PQTO	Lycophytes	Lycopodiaceae	Lycopodium deuterodensum	PQTO-2011560-Lycopodium_deuterodensum	hCMT2
ZZEI	Lycophytes	Huperziaceae	Phylloglossum drummondii	ZZEI-2026168-Phylloglossum_drummondii	hCMT2
ZFGK	Lycophytes	Selaginellaceae	Selaginella kraussiana	ZFGK-2007962-Selaginella_kraussiana	hCMT2
--	Lycophytes	Selaginellaceae	Selaginella moellendorffii	Selmo_v1_0-30570-	hCMT2
JKAA	Lycophytes	Selaginellaceae	Selaginella wallacei	JKAA-2014208-Selaginella_wallacei	hCMT2
KJYC	Lycophytes	Selaginellaceae	Selaginella willdenowii	KJYC-2000171-Selaginella_willdenowii	hCMT2
WOGB	Mosses	Andreaeaceae	Andreaea rupestris	WOGB-2017077-Andreaea_rupestris	hCMT2
QMWB	Mosses	Myuriaceae	Anomodon attenuatus	QMWB-2004678-Anomodon_attenuatus	hCMT2
ZTHV	Mosses	Polytrichaceae	Atrichum angustatum	ZTHV-2017692-Atrichum_angustatum	hCMT2
WNGH	Mosses	Aulacomniaceae	Aulacomnium heterostichum	WNGH-2090631-Aulacomnium_heterostichum	hCMT2
HRWG	Mosses	Buxbaumiaceae	Buxbaumia aphylla	HRWG-2070654-Buxbaumia_aphylla	hCMT2
FFPD	Mosses	Ditrichaceae	Ceratodon purpureus	FFPD-2002553-Ceratodon_purpureus	hCMT2
VBMM	Mosses	Brachytheciaceae	Claopodium rostratum	VBMM-2054518-Anomodon_rostratus	hCMT2
NGTD	Mosses	Dicranaceae	Dicranum scoparium	NGTD-2102558-Dicranum_scoparium	hCMT2
AWOI	Mosses	Diphysciaceae	Diphyscium foliosum	AWOI-2073743-Diphyscium_foliosum	hCMT2
YWNF	Mosses	Hedwigiaceae	Hedwigia ciliata	YWNF-2052251-Hedwigia_ciliata	hCMT2
VMXJ	Mosses	Leucobryaceae	Leucobryum albidum	VMXJ-2132638-Leucobryum_albidum	hCMT2
IGUH	Mosses	Leucodontaceae	Leucodon julaceus	IGUH-2017758-Schwetschkeopsis_fabronia	hCMT2
TMAJ	Mosses	Neckeraceae	Neckera douglasii	TMAJ-2020767-Neckera_douglasii	hCMT2
CMEQ	Mosses	Orthotrichaceae	Orthotrichum lyellii	CMEQ-2016956-Orthotrichum_lyellii	hCMT2
--	Mosses	Funariaceae	Physcomitrella patens	Phypa_v3_0-Phpat_006G103100_1-	hCMT2
YEPO	Mosses	Funariaceae	Physcomitrium sp.	YEPO-2007384-cf._Physcomicromitrium_sp.	hCMT2
SZYG	Mosses	Polytrichaceae	Polytrichum commune	SZYG-2042679-Polytrichum_commune-gametophyte	hCMT2
QKQO	Mosses	Plagiotheciaceae	Pseudotaxiphyllum elegans	QKQO-2002186-Pseudotaxiphyllum_elegans	hCMT2
RDOO	Mosses	Grimmiaceae	Racomitrium varium	RDOO-2119799-Racomitrium_varium	hCMT2
JADL	Mosses	Brachytheciaceae	Rhynchostegium serrulatum	JADL-2009959-Rhynchostegium_serrulatum	hCMT2
BPSG	Mosses	Scouleriaceae	Scouleria aquatica	BPSG-2008773-Scouleria_aquatica	hCMT2
BPSG	Mosses	Scouleriaceae	Scouleria aquatica	BPSG-2008772-Scouleria_aquatica	hCMT2
ZQRI	Mosses	Timmiaceae	Timmia austriaca	ZQRI-2068221-Timmia_austriaca	hCMT2
VYLQ	Magnoliids	Lauraceae	Cassytha filiformis	VYLQ-2008272-Cassytha_filiformis	ZMET
VYLQ	Magnoliids	Lauraceae	Cassytha filiformis	VYLQ-2008273-Cassytha_filiformis	ZMET
WAIL	Magnoliids	Atherospermataceae	Laurelia sempervirens	WAIL-2008546-Laurelia_sempervirens	ZMET
XQWC	Magnoliids	Magnoliaceae	Michelia maudiae	XQWC-2164370-Michelia_maudiae	ZMET
OBPL	Magnoliids	Myristicaceae	Myristica fragrans	OBPL-2048963-Myristica_fragrans	ZMET
PSJT	Magnoliids	Annonaceae	Uvaria microcarpa	PSJT-2009285-Uvaria_microcarpa	ZMET
FGRF	Monocots	Asparagaceae	Asparagus densiflorus	FGRF-2008613-Asparagus_densiflorus	ZMET
FGRF	Monocots	Asparagaceae	Asparagus densiflorus	FGRF-2059967-Asparagus_densiflorus	ZMET
XZME	Monocots	Orchidaceae	Drakaea elastica	XZME-2020804-Drakea_elastica	ZMET
LELS	Monocots	Orchidaceae	Haemaria discolor	LELS-2012150-Haemaria_discolor	ZMET
OOSO	Monocots	Melanthiaceae	Helonias bullata	OOSO-2017824-Helonias_bullata	ZMET
OOSO	Monocots	Melanthiaceae	Helonias bullata	OOSO-2011003-Helonias_bullata	ZMET
BLAJ	Monocots	Hemerocallidaceae	Hemerocallis spp.	BLAJ-2022819-Hemerocallis_spp.	ZMET
CMCY	Monocots	Agavaceae	Hesperaloe parviflora	CMCY-2030581-Hesperaloe_parviflora	ZMET
TRRQ	Monocots	Amaryllidaceae	Narcissus viridiflorus	TRRQ-2021384-TRRQ-Narcissus_viridiflorus-2_samples_combined	ZMET
MTHW	Monocots	Orchidaceae	Platanthera clavellata	MTHW-2054583-Platanthera_clavellata	ZMET
BYQM	Monocots	Posidoniaceae	Posidonia australis	BYQM-2014603-Posidonia_australis	ZMET
LSJW	Monocots	Ruscaceae	Ruscus sp.	LSJW-2003317-Ruscus_sp.	ZMET
--	Monocots	Araceae	Spirodella polyrhiza	Spipo_v2-Spipo2G0025500-	ZMET
SILJ	Monocots	Velloziaceae	Talbotia elegans	SILJ-2083783-Talbotia_elegans	ZMET
SART	Monocots	Xeronemataceae	Xeronema callistemon	SART-2056622-Xeronema_callistemon	ZMET
AFLV	Monocots	Melanthiaceae	Xerophyllum asphodeloides	AFLV-2014494-Xerophyllum_asphodeloides	ZMET
YBML	Monocots	Agavaceae	Yucca brevifolia	YBML-2025638-Yucca_brevifolia	ZMET
YBML	Monocots	Agavaceae	Yucca brevifolia	YBML-2031812-Yucca_brevifolia	ZMET
ICNN	Monocots	Agavaceae	Yucca filamentosa	ICNN-2036525-Yucca_filamentosa	ZMET
--	Monocots/Commelinids	Poaceae	Brachypodium distachyon	Bradi3g39050.1	ZMET
--	Monocots/Commelinids	Poaceae	Brachypodium distachyon	Bradi3g21450.2	ZMET
--	Monocots/Commelinids	Poaceae	Brachypodium distachyon	Bradi1g68985.1	ZMET
BYPY	Monocots/Commelinids	Bromeliaceae	Brocchinia reducta	BYPY-2017294-Brocchinia_reducta	ZMET
EFCZ	Monocots/Commelinids	Poaceae	Eleusine coracana	EFCZ-2052341-EFCZ-Eleusine_coracana-4_samples_combined	ZMET
JNUB	Monocots/Commelinids	Marantaceae	Maranta leuconeura	JNUB-2028112-Maranta_leuconeura	ZMET
--	Monocots/Commelinids	Musaceae	Musa acuminata	Musac_v1_0-GSMUA_Achr2G21720_001-	ZMET
LSKK	Monocots/Commelinids	Lowiaceae	Orchidantha maxillarioides	LSKK-2095262-Orchidantha_maxillaroides	ZMET
--	Monocots/Commelinids	Poaceae	Oryza sativa	Orysa_v7_0-LOC_Os03g12570_1-	ZMET
--	Monocots/Commelinids	Poaceae	Panicum hallii	Pahal.0213s0055.1	ZMET
--	Monocots/Commelinids	Poaceae	Panicum virgatum	Pavir.Ib02669.1	ZMET
--	Monocots/Commelinids	Poaceae	Seteria viridis	Si033890m	ZMET
--	Monocots/Commelinids	Poaceae	Seteria viridis	Si033879m	ZMET
--	Monocots/Commelinids	Poaceae	Sorghum bicolor	Sorbi_v2_1-Sobic_004G197400_1-	ZMET
--	Monocots/Commelinids	Poaceae	Sorghum bicolor	Sorbi_v2_1-Sobic_006G214000_1-	ZMET
XBKS	Monocots/Commelinids	Poaceae	Thyridolepis mitchelliana	XBKS-2063954-Thyridolepis_mitchelliana	ZMET
WCOR	Monocots/Commelinids	Poaceae	Thyridolepis multiculmis	WCOR-2014357-Thyridolepis_multiculmis	ZMET
WCOR	Monocots/Commelinids	Poaceae	Thyridolepis multiculmis	WCOR-2014356-Thyridolepis_multiculmis	ZMET
BRUD	Monocots/Commelinids	Typhaceae	Typha latifolia	BRUD-2013859-Typha_latifolia	ZMET
YMES	Monocots/Commelinids	Arecaceae	Typhonium blumei	YMES-2084610-Typhonium_blumei	ZMET
--	Monocots/Commelinids	Poaceae	Zea mays	GRMZM2G005310_T02	ZMET
--	Monocots/Commelinids	Poaceae	Zea mays	GRMZM2G025592_T01	ZMET
