# Supplementary material for: The evolution of CHROMOMETHYLASES and gene body DNA methylation in plants
Source: Genome Biol. 2017 May 1;18:65. doi: 10.1186/s13059-017-1195-1 (PMC5410703; doi:10.1186/s13059-017-1195-1)
Supplement: Supplementary file 3 — Homology-based assessment of CMTs identified in green algae. (XLSX 43 kb) [file 13059_2017_1195_MOESM3_ESM.xlsx]

## Sheet: Sheet1
Table S2. Best BLASTp hits of published green algae CMTs suggest mis-annotation compared to green algae CMTs identified in the current study.
Species	Query	Description	Max score	Total score	Query cover	E value	Ident	Accession	Reference
Chlamydomonas reinhardtii	JGI: 190580 / CRHCP	chromomethylase 2 [Arabidopsis thaliana]	108	108	0.09	6e-23	0.3	NP_193637.2	Zemach et al. (2010); Noy‐Malka et al. (2014)
Chlamydomonas reinhardtii	jgi|Chlre3|8793|fgenesh1_pg.C_scaffold_4000330 Putative DNA (cytosine-C5) methyltransferase	DNA (cytosine-5)-methyltransferase [Arabidopsis thaliana]	553	553	0.29	2e-175	0.45	BAF01962.1*	This study/reference genome search for CMT
Chlorella sp. NC64A	JGI: 52630 / CNHCP	chromomethylase 2 [Arabidopsis thaliana]	174	174	0.22	1e-43	0.36	NP_193637.2	Zemach et al. (2010); Noy‐Malka et al. (2014)
Chlorella sp. NC64A	jgi|ChlNC64A_1|137705|IGS.gm_2_00172	DNA (cytosine-5)-methyltransferase 1 [Arabidopsis thaliana]	914	914	0.95	0	0.4	NP_199727.1*	This study/reference genome search for CMT
Chlorella variabilis	Chlva_v1_0-fgenesh3_pg_C_scaffold_11000206-	chromomethylase 2 [Arabidopsis thaliana]	174	174	0.22	1e-43	0.36	NP_193637.2	1KP
Cylindrocystis brebissonii	YOXI-2056767-Cylindrocystis_brebissonii-M2213	DNA (cytosine-5)-methyltransferase CMT3 [Arabidopsis thaliana]	533	533	0.97	7e-176	0.39	NP_177135.1	1KP
Cylindrocystis sp.	VAZE-2055512-Cylindrocystis_sp.	chromomethylase 2 [Arabidopsis thaliana]	529	529	0.99	8e-170	0.37	NP_193637.2	1KP
Picocystis salinarum	TGNL-2000833-Picocystis_salinarum	DNA (cytosine-5)-methyltransferase CMT3 [Arabidopsis thaliana]	305	305	0.99	4e-92	0.32	NP_177135.1	1KP
Volvox carteri	JGI: 94056 / VCHCP	theoretical protein with similarity to Swiss-Prot Accession Number P34881 DNA (cytosine-5-) methyltransferase [Arabidopsis thaliana]	59.3	59.3	0.09	3e-08	0.29	AAA98912.1	Zemach et al. (2010); Noy‐Malka et al. (2014)
Volvox carteri	jgi|Volca1|104541|estExt_fgenesh4_pg.C_160204	DNA (cytosine-5)-methyltransferase [Arabidopsis thaliana]	517	517	0.28	2e-162	0.45	BAF01962.1*	This study/reference genome search for CMT
*MET1
