# Supplementary material for: The evolution of CHROMOMETHYLASES and gene body DNA methylation in plants
Source: Genome Biol. 2017 May 1;18:65. doi: 10.1186/s13059-017-1195-1 (PMC5410703; doi:10.1186/s13059-017-1195-1)
Supplement: Supplementary file 4 — A summary of hypotheses tested using the program PAML. (XLSX 35 kb) [file 13059_2017_1195_MOESM4_ESM.xlsx]

## Sheet: Sheet1
Table S3. A summary of branch and branch-site tests implemented in PAML.
Hypothesis	Test	Foreground	n	-lnL	ω (dN/dS)
H0	Null model for the branch test	NA	423	149274	b=0.0987
H1	Alternative model for branch test	Adenium arabicum, Arabidopsis lyrata, Arabidopsis thaliana, Arabis alpina, Brassica oleracea, Brassica rapa, Capella rubella, and Schrenkiella parvula	424	149224	b=0.0961; f=0.1750
H2	Alternative model for branch test	f1: Arabidopsis lyrata, Arabidopsis thaliana, and Capella rubella; f2: Brassica oleracea, Brassica rapa, and Schrenkiella parvula	425	149223	b=0.0966; f1=0.1642; f2=0.2406
H3_a1	Null model for the branch-site test	Brassica oleracea, Brassica rapa, and Schrenkiella parvula	425	146970	0: p=0.65954, b=0.08215, f=0.08215; 1: p=0.12737, b=1.00000, f=1.00000; 2a: p=0.17860, b=0.08215, f=1.00000; 2b: p=0.03449, b=1.00000, f=1.00000
H3_a	Alternative model for the branch-site test	Brassica oleracea, Brassica rapa, and Schrenkiella parvula	426	146970	0: p=0.65952, b=0.08215, f=0.08215; 1: p=0.12736, b=1.00000, f=1.00000; 2a: p=0.17863, b=0.08215, f=1.00000; 2b: p=0.03450, b=1.00000, f=1.00000
H4_a1	Null model for the branch-site test	Arabidopsis lyrata, Arabidopsis thaliana, and Capella rubella	425	146985	0: p=0.73261, b=0.08222, f=0.08222; 1: p=0.14289, b=1.00000, f=1.00000; 2a: p=0.10418, b=0.08222, f=1.00000; 2b: p=0.02032, b=1.00000, f=1.00000
H4_a	Alternative model for the branch-site test	Arabidopsis lyrata, Arabidopsis thaliana, and Capella rubella	426	146985	0: p=0.73263, b=0.08222, f=0.08222; 1: p=0.14292, b=1.00000, f=1.00000; 2a: p=0.10413, b=0.08222, f=1.00000; 2b: 0.02031, b=1.00000, f=1.00000
f: foreground; b: background; 0, 1, 2a,2b: site classes described in Yang (2007)
