# Supplementary material for: The evolution of CHROMOMETHYLASES and gene body DNA methylation in plants
Source: Genome Biol. 2017 May 1;18:65. doi: 10.1186/s13059-017-1195-1 (PMC5410703; doi:10.1186/s13059-017-1195-1)
Supplement: Supplementary file 5 — Nucleotide CMT sequences in fasta format. (FAA 619 kb) [file 13059_2017_1195_MOESM5_ESM.faa]

>XQWC-2164370-Michelia_maudiae
KRAKKKEVDSECYFVGEPIPAVEARKRWPERYEKKKPATTPSKSNEEEEVVLTARCHYSQAHVDGCIYNLNDCAFVKAGDGEPDYIGRIVEFFETPSHELHFTAQWFYKPEDTAIKAKEGHDRKRVFISELKDPNSLDCIVSKINIVRVSPTMDLEEKKKIIASCDFYYDMSYSIGYCTFANLPTENEKAGSETSSTISSEAAADGATSGVKSDSEESSYCCGSQKSEMTLLDLYSGCGGMSTGLCLGANLAGVNLVTRWAVDLNEFACKSLKHNHPETEVRNESADDFLTLLKEWEKLCKKFSLLGTKKAQRQNLVNGKDEDEEEGEDVTKVPGEFEVEKFVGICFGPTDNIDKPGLKFKVRWKGYGSSEDTWEPIEGLSKCQERIKEFVTRGYRSSILPLPGDVDVICGGPPCQGISGFNRFRNTNAPLEDPKNRQMVVYMDIVDYLKPKYVLMENVVDILKFAGGFLGRYAVSRLVSTSYQARLGIMAAGCFGLPQFRLRVFLWGAHPSEKLPQYPLPTHDVVVRGNVPVEFERCVVAFDEDQPRELEKALLLGDAISDLPPVTNHEGRDEMQYGNDPTTEFQQYIRLQRHELGDSFTRGPKSSEKSMLFDHRPLQLNEDDFQRVCQIPKRKGANFRHLPGVRVREDKVVEWDESVERVYLPSGKPLVPDYAMSFVRGKSSKPFGRLWYDETVPTVVTRAEPHNQTILHPNQDRVLSIRENARLQGFPDYYKLFGPVKERYIQVGNAVAVPVARALGYALGCASRRMGGDEPLMELPQKFPQCFQK
>YADI-2013352-Asclepias_syriaca
FFIGDPVPDDEARVRWPWRYEEKKVQSNVGCKLTHDADDSDDDALVLNVKCHYSQAEVLKRIFSIGDCAYIKGEQRGPNYVGRILEFFETLDGEKYFRTQWFFRGRDTAIQDEAMSHDKKRLFYSTLMNDNLLDCIITKVQVVQITSSVNLKVPTCDFYYDMKYSLDYSTFSTMETCIPNNDNNIKSNLEGTSRSIPHNSQLSLLDMYSGCGAMSTGLCLGARAAGVDLVTKWAVDINSSACESLRLNEPQAQVRNESAEDFLDLLKEWDKLCKRYAQKLHVEETSRVTRAAGKDSNTKADVKNGEREYEVQSLVDICYSDPTETGKRGLKFQVRWVGYSPSEDTWEPIEALSKCQERIRDFVIRGMKAKILPRPGEVDAVCGGPPCQGISGCNRFRNVQSPLDDERNRQIIIFMDVIKFLRPKFILMENVTDILRFANGCLARYALSRLVQMNYQARLGIMAAGCYGLPQFRLRVFIWGAHPFEILPQFPLPTHDVVIHYGFPGEFERNVVAYDEGQSRELETAIVLSDAISDLPPVSNTEVRGKMSYTQGPQTEFQKYIRAAE
>VGHH-2001844-Hydrastis_canadensis
RKTKKSTDYSVSRFVGEPIPAAEARKRWPERFETKKKAKKDEDKEVMRARSHYLQAEVDGCVYNLYDDAYIKAEDGCPDYIGKIVELFEGIDKEPYFTAQWFFKAVDTVIKDHADLIDERRVFYSDIRDDNPLDCLISKIKIVQINPAAKEPTIPPCDFYCDKTYSLAYSTIANLGTEFPIEGLESSSTISSEASCDCASGAPKIFSEESSISQRVQKSELTLLDLYSGCGAMSTGLCLGSAISGVNLATRWAVDLNEHACKSLKLNHPETEVRNESAENFLTLLKEWEKLCKEFSLLGTQHSQKQGLKLDNFEEDGEVEDDSKVPSGEFEVGKLVGICFGDPNESKKSGLHFKVRWKGYGPSDDTWEPIEGLSKCQEKIREFVTNAYKLNVLPLPGDVDVICGGPPCQGVSGFNRFRNYEKPLEDPKNSQLIVFMDTVKYLKPKFVLMENVVDILKFAGGFLGRYALGRLVSMNYQTRLGMLAAGCYGLPQFRMRVFLWGACPTEKLPQYPLPSHEVVVRGTPTEFEKNTVAYDEDQPCKLEKALRLGDALSDLPPVTNYETQDEMLYGTSPKTEFQKHIRLRKQELLGLMSTGPKVSQKAMLYDHRPLQLNEDDYQRVCHIPKKKGANFRNLPGVLVGKDNKVEWDTTVERVLLPSGKPLVPDYAMTFVRGTSSKPFGRLWWDEIVPTVVTRAEPHNQIILHPEQDRVLSIRENARIQGFPDYYKLCGPVKERYTQVGNAVAVPVARALGYALGMAYQGTSGDGPLLTLPPKFPNC
>YUOM-2011945-Rhus_radicans
MPSKRKSTRSAAPTSAKKLTRSAQEPESEHETRIDDGDVDVSSNEVKKNRASSEKAAGSGMELSFREEKRNGDDEEAEARFIGDPVPDKEARQRWPKRYEEKKGKLKSVSKNLKDDDDSEELIQARCHYKKAEVDGCVIYDLYDDAHVKAGDGEEDFICKIVEMFEAVDGALYFTAQWYYRACDTVIQSNAHLIQKKRVFFSEIQNDNPLECLVKKLIIARVPLNVDLQAKKLAIPTCDYYCDMLYLLPYSTFRNLPPENRRAGSETSSTISSEVDADGCDVMEHKKPEVTLLDLYSGCGAMSTGLCLGANMSGLNLVTRWAVDLNEHACRSLKLNHPETEVRNEAAEDFLTLLKEWEKLCISFSLVKSKDPQQQFDYFGMVDDGGEEEDEDDGGSEADGEDDPEIFEVEKVLGICYGDPKEKGERGLYLQVRWKNYGPDEDSWEPIQGLSNCREKIKEFVSHGYRSKVLPLPGDVDVICGGPPCQGVSGFNRFRDKNNPLADEKNKQLLVFMDIVEYLKPRFVLMENVVDLVKFAKGYLGRYALGRLIQMNYQARLGMMAAGAYGLPQFRMRVFLWGAQPTETLPQYALPTHDVVIRGVIPTEFERNTVAYDEGHSVELEKKLLLKAISDLPEVGNYESRDEMPYDKDPETEFQRFIRLSKDEMIDSSSGSKQNKQLLFDHRPLELNTDDYQRVCRIPKRKGANFRDLPGVRVRPDNKVEWEPNVERIYLDSGKPLVPNYAMTFVDGTSSKPFARLWWDETVPTVVTRAEPHNQAILHPEQDRVLSVRENSRLQGFPDYYKLCGPIKERYIQVGNAVAVPVARALGYGLGVAIQGSAT
>BLAJ-2022819-Hemerocallis_spp.
GRKKAVAKEEEEGAEQNEEELDPLMETVERNEEEAEEEERKEVEEKASPKKRQGVAARAAVQNQNGEEDEEDVRFCGEPVPEEEARARWPHRYDKASLDQTGEDAVLRATRHYMQAEVDGCIYNLNDDAYVKAGDNEPDYIGRIIEFFQSLDHQMYFTAQWFFRPEDTAITFTFPRVFLSDEKNDNALSCIVRKIRIVRITPKFGMAVNEKEVLGCDLYYDMSFSVAYSTFENLLPEVVKEGAEMSSTITSLTSSEEIDQNSQLSLLDLYSGCGAMSTGLCLGANLSGVNLQTRWAVDINNFACESLKFNHPNAEVRNENAEDFLAVLREWVALCKRYGPGVDIIDDEDDDDEEEPEDVSKLPPGVFEVEKIIGICYGKTENVKKDGLKFKVCWKGYGPEEDTWEPVENLSNCQPKIKKFVRQGFKNNILPLPGSVDVVCGGPPCQGISGFNRFRDPEEPFKDEKNKQMLVFMDIIDFLKPKFVLMENVVDILKFAKGLIGRYALSRLVSMKYQARLGILAAGNYGLPQYRMRVFLWGAQPTEKLPPFPLPTHDVVVRGGPPVEFQTHFVAYHDSDKQKLEKALLLYDAISDLPQVANNESRDVMPYGDIPKTAFQSYIRLPREAMLDPSSTGDEHNQNLKLFDHRPLRLNEDDYQRVCEIPKRKGANFRDLPGVCVGANNIVEWDKSVPRVLLPSGKPLVPDYAMSFIKGKSLKPFGRLWWDETVPTVVTRAEPHNQIIIHPEQDRVLTIRENARLQGFPDYYRLFGPIKARYIQVGNAVAVPVSRALGFGLGRAYRRNEDNEPVFSLPQNF
>JEPE-2062520-JEPE-Flaveria_bidentis-2_samples_combined
CEKVAVPASSKKKQSKRKRVSVFVGEPVPEHEAQERWGWRYELKAQRRNGQSWILNAGEEDEVHVNVVCHYLQANVNGCIFSLGDCAHITGEGKQQHVGRIVEFFKTSDDENYFRVQWFFRAEDTVMKKAAASHDKRRLFSSTLMNDNLLECILSKVKIIEKVPVLGFQSTSTQPSEYYCDMEYSVKYSTFHSLVPATDSLVTRCDLTMPSSLDTNNMTIATTPIDINGCEIYKTELALLDLYAGCGGMSTGLCLGAKLSGVKLVTRWAIDYHKSACDSLKLNHPETEVRHITGEDFLELLKEWEKLCKIYLLDDPDRMIETSFGENESRIDGSSLMDTDMAPGEYEVSSLVDICYGDPSSTGQHGLKFKVRWKGYGPSDDTWEPIEALSDCQGHIQNFVRSGYKSKILPCRGDVDVICGGPPCQGISGYNRYRNTDDPLNDERNQQIVVFFDIVKFLSPKYVLMENVTDILRFDKASLGRYALSRLVHMNYQARLGIMAAGSYGLPQFRLRTFLWGAHPNERLPQFPLPTHEVVVRYFPPAEFEQNTVAYDEGQPRNLQEAIVLRDAISDLPAVTSHEVREEMTYDKPPETEFQKYIRLTKDEFTGSAPKGVTDWKSAVLTDHRPYKLSEDDFHRVCRVPRKKGANFRDFPGIIVKADNTVHRGPAEEQVLLPSGRPLIPDYVYTFEKGKSKRPFARVWWDENVATVLTFPNLHSQAALHPEQDRVLTLREYARLQGFPDHYRFCGTIKERYCQVGNAVAVSVSKTLGYALGMAFQKLSGDEALMTLPPDFA
>HILW-2016046-Acmopyle_pancheri
AKCHYQQARVDGVLYNLGECVFVKAEDGASDYIGRIVEFFETDDGKHYFASQWFYRAGDTAIKAQADIHDSKRVFLSKLKDDNLLECITSKINIVRVPPVMDSDGKQRRIPPCDFYYDMGYDLQYTTFYVLPAENVPASSDSTSTVCNEVCPEGNGMSESKATSDASSRKNRKTKPEVSQSEVNGVSESRAEMDASSKKNGITKPELTLLDLYSGCGGMSTGLCFGANLSGVNLVTKWALDLNEHACKSLKHNHPETEVRNESADDFLELLKQWKNMVQKYCEPEDRKASTRSSCRTPRKGQETKKEEESDPDSEVEEGEFEVESLLDIRHVDPTKENETGLEFKVRWKGYDESEDTWEPMSGLGDCEEKVKEFVIKTAKEKRLPLPGDVDIICGGPPCQGASGFNRFRNSDAPLEDPKNHQMVVYMDFVNYLKPRYVLMENVVDILKFCNGFLGRYALSRLVHMNYQARLGMMVAGCYGLPQFRMRVFLWGAKPSEKLPQYPLPTHNVVVRGGVPNEWERNMVAYDENQRCDLDEALVLGDAILDLPPITNSENRDEMQYGRAPRTEFQRYIRMPREVMSGDISTSKKTLQKAILYDHRSLNLNEDDYQRVCRIPKRKGANYRDLPGVLVGPDNVAAFDPSIPRVALASGKPLVPDYAVTFVKGRSTKPFGRLWWDETVPTVVTRAEPHNQIILHPEQDRVLSIRENARLQGFPDYYKLFGGVKDRYIQVGNAVAVPVARALGFSLGIAVQKLSSDEPIMELPKKFPHCFE
>JUWL-2015810-Keteleeria_evelyniana
RNKRPKKTAGIRFCGDPIEKSEAMRRWPHRYPSKERHQAQRKAKISSHENREEDDKVVIQSVAHYQMSCIEGDVYELGDCVHVNSDNGPDYIGRIVELFEGVDGNYWFSAQWFYRPADTAIGQDKKRVFFSTMKDDNLLECITLKVNVIHVPALTRFESKVKSIPRCDYYYDMGYDISFTTFYNIPDEKAGAEMSSSDSASTVSSDDPSNLLLNTTSNISSEKGSTIIESELSLLDLYSGCGAMSTGLCLGTALSGVKLVTRWAVDLNQPACDSLKHNHPETEVRNESAENFLLLLKEWEKLCKKYVDSGDYVASNATEHQLHDDLNTADTQSDSELDDEEYEVEEFIGIRWGTDDSGKSSLQFKVRWKGYAEEDDTWEPYDSVMGCEELMKDFVNLGRRRRILPLPGDVDVICGGPPCQGISGFNRFRNVDAPLDDPRNHQIVVFMDIVDYLRPRFILMENVADILKFAGGLLGCYALSRLVKMHYQAKIGLMVAGCYGLPQFRVRAFLWGASPLEKLPPYPLPTHDVVVRGGFPVSWERNAVAYDEMNRPELHKAVVLGDAISDLPPVKNSEKREAMPYNRPSQTEFQHLIRLSREALEGKKAKTKLFDHKPLELNEDDLDRTRKIPKRKGANFRDLEGVIVRPDNTVELDMENRVLLPSGKPLVPDYAIRFVHGRSLRPFGRLWWDEIVPTVVTRAEPHNQVILHPEQDRVLTVREENARIQGFPDYYKLFGTVKERYVQVGNAVAVPVARVLGYELGLAIQKQCGNSPVAVLPNEFPQSL
>ZSGF-2002313-ZSGF-Psychotria_ipecacuanha-2_samples_combined
KSVAFFIGLPISSEEAQERWHWRYELKSRQPKNKGWILNAGEEDETILNVESHYAQANVGGCVFNIGDCAYIKGEGRKKLIGRILEFFKTVDGEDYFRVQWFFRAEDTVIKEEAAFHNKKRIFYSTLMNDNLLDCIVSKVNIVEVPPAVGLEPDTIPPADFYYDMEYNVEYSTFRNLQSPSSFEIDDSRSSQPVDSLDASITATPLEVVTGSGPRRGTLTLLDLFAGCGGMSTGLSLGAKLSSINLVTRWAVDFEKSACDSLKLNHPETQVRNESAECFLELLKRWEKLCQRYVFNDLKKSPEGGDQDKRSRGISKENSVLENKVPTGDFEVSFLVDICYGDPNETGKHGVHFKVRWKGYGPDDDTWEPIEGLSNCEESIKDFVRNGLRCKILPLPGDVDVICGGPPCQGISGYNRHRNVDAPWTDEKNQQIVVFMNIVEFLKPKYVLMENVVDILRLDGASLGRYALSRLVHMKYQTRLGTIAAGCYGLPQFRLRVFIWGALPSEKLPPFPLPTHDVVVRYWPPVEFERNTVAYDEGQPRKLEKALFLRDALSDLPPVTNNETREVMEYDSPPESGFQEYIRLRRKKMMGTATIHIAEAKKQFLYDHRPYRLNEDNYLRVCQVPHRKGANFRDLPGLIVGADNVVRRDTTKKHLVLPSGEPIVPDCSVRLDNGKSKRPFARLWWDETMPTVLTFPHFKNQAILHPEQDRVLTVRECARLQGFPDFYRFCGTVRERYSQVGNAVAIPVGRAVGYTLGMAFQKLTSDEPLMTLPPNFS
>VITX-2017122-Blechnum_spicant
KGSRSKIATVARFVGAPFKKDEAARRWPEQYAAKKTKRSEEDENDRKQKLSAEEDVDESLKPSKCVAHYSKAEVDSVLFELGACVFVHSGSENDYIGRIIEMFEDDKKNAWFTSQWFYRIEDTAIKNVDEIKHDPKRVFYSEVKDFNPLDCLVAKIKVIRISPLHHFNTPNPKPVPPCDFYYDMGYDISFSRFYTLPLELEVGTDGSDITNCNEPSLGPAISSQSENKNDNNEATSGVSKEYSLLDLYSGCGGMSTGLCMGASLSSVKLVAKWALDLNPNACKSLEYNHPETRVRNESAEDFLALIKEWKNLCDKYVKTENVDDSKARGRRKSAAVVSDDESEDDNAPPEPGAFEVERVIGIRHVGASESQKAGIEMKVRWKGYGPSDDTWEPIDGLDSCEKCVKKFVVEGKQKRILPLPGDVDVVCGGPPCQGASGFNRFRNKESPLECERNKQIVVYMDIVDYLKPRHILMENVVDILRFANGILGRYALTRLVKMHYQAQLGMMVAGCFGLPQFRMRVFLWGAAPSEKLPPYPLPTHDVVPKGGIPQEWERNMVAYDEKTKPTLLRPLTLGDALRDLPPVQNSETRDEIPYGGGARTEFQRFIRLPKDVLTGASSLSSCKKQKMMLHDHRPLCLNADDYQRVCRIPHQKGANFRLLPGVIVREDNTVAIDETVERELLPSGKPLVPDYAISFVKGRSPKPFGRLWWDETVPTVVTRAEPHNQAILHPEQDRVLTIRENARLQGFPDYYKLFGPVKERYIQVGNAVAVPVGRVLGYSLGLAIRQISALSPIMTLPPKFPQAL
>HZTS-2013449-Sessuvium_portulacastrum-juvenile_leaf
MEEKVLRRSPRGLASISLVDDYECEEMKELSSSPKNKKKKTAATERREKIEEEKGMARKKSENCYFVGEVVPEEEAHQRWGWRYQVQNRRVKRGSFTTNAEEEDEPILKVKCHYTQAQINGCTFHLEDCALIRGEGREKHIGRIMEFFQTVDGEDYFRVQWFYKAEDTVMKENASFHDKKRIFYSTIMNDNLLDCIISKLNVAQVTPQLNLKSSSIPPSDFYYNMEYCLDYSTFRNLPRDGCAENYELSSVSCPGPVLSLTNALISEDTSICEPCNAQLTMLDLYAGCGAMSTGLCIGSKLSGVNLVTRWAIDYDSFACESLRLNHPETQVRNEEAEDFLELLKHWEKLCDKYVNGDGKVTFPSVVDDSDKAESRSDAQSDNDVAADELEVSSLIDICYGDIDATGKRGLKFKVRWKGYGPDEDTWEPIEGLSNCQELIQNFIINGFNSKILPLPGDVDVICGGPPCQGISGYNRFRCVDSPLTDERNRQLVVFMDIVEYLKPKFVLMENVTDILRFDKASLGRYALSRLVHMNYQARIGIMAAGCYGLPQFRLRVFFWGALPSEELPQFPLPTHDVVVRHWPPPEFERNVVAYEEGQPPELEDAVFLRDAISDLPAVTNYESSDEMLYSGPPETEFQKYIRSTKHGSASRPEEDVLYDHRPHQLFEDDYIRVCQIPHKKGANFRDLPGLIVGDDNVVQRDPTKAPVCLPSGMPMVPEYAFTFEHGKSKRPFARLWWDETMATVVTYPNCHSQAVLHPEQDRVLTVRECARLQGFPDNYRLCGTVKRRYRQVGNAVAIPVAKALGYSLGMAFQKLTGEGPLITLPPNFAYS
>TJLC-2058675-Nothofagus_obliqua
ELEEVEEAVMELVEKADSAVKVSNDDDGGDSGDEVEARFVGEPVPEDEARRRWPKRYQGKAAKSKQVVGMKTSNDNDETIQARCHYMKAEVDGRIIYNLYDDAHVKAGEGEADYICKIVEMFEAVDGTLHFTAQWYYRARDTVIKNHADLIDNKRVFFSEVQDDNPLDCLVERLSIARVPLNVDLDVTKNSIPKCDYYCDMLYLLPYSTFVKLPPDNKHPSSETSSTISSEIDTNRVELEEVSQVQEHHKPEVTLLDLYSGCGAMSTGLCLGANLSGLNLVTRWAVDLNKYACESLKLNHPETQVRNESAEDFLSLLKEWKKLCIYFSVVRSDDTAQEYVDLFTTNDDDGDDGSGGENDESDGEEGEVFEVQNIIAICYGDPNKSKEHGRGLYLKVRWKGYEADADSWEPIRELGNCREAIKDFVTHGFKSRILPLPGDVDVICGGPPCQGISGFNRFRNTDNPLDDEKNKQLIVFMDLVQYLKPKFVLMENVVDIVKFANGFLGRYALGRLIGMNYQVRMGMMAAGAYGLPQFRMRVFLWGALPTEKLPQYALPTHDVIVRGVAPLEFEMNIVAYNEGHNTELEEKLLLKDAISDLPAVENNENRDEMPYDKPAQTEFQRNIRLTKDELMGSSMPKPSRLMLYDHFPLELNKDDYDRVCRVPKRKGANFRDFPGVHVGLGNKVEWDPNVERVYLASGKPLVPDYAMSFVNGTSSKPFARLWWDETVPTVVTRAEPHNQAILHPEQDRVLSIRENARLQGFPDYYQLCGPVKERYIQVGNAVAVPVARALGYALGSSFGLACQGSCVDEPLFRLPPRFPNILERYSSAASEDD
>WNGH-2090631-Aulacomnium_heterostichum
HYKQAEVEGKLYKLGDCVHIHSGLEDPFIGRITEFYEKEDKSPWFAAQWFFRTYDTGMATEGRNQDPKRIFYSDVMDDNELHVIVGKVSIVRIASKGRFDKMPVKTPKCDYYFDKGYKFAYATFYELPKDLPEPPGLDYAENKFHISENHSASTKESIQDSSNSDSENKKEFYLLDLYCGCGAMSTGICLGMNLAGINLVTKWAVDLNEFACMSLKHNHPETIVRNEAAEDYLQLLKEWQKMCQKYPEGSVVEEDSEEEEDGDEGSAPGEYEVERLLGMRWIGEVSSKDKEVMEIVDDMEDELPNQKSLKTKQTKEEDEPPLTKGLEFKVRWKGYTPEHDTWEPSASLDHCPERVKEFVLAGRSQKLLPLPGECDVICGGPPCQGASGFNRFRNKADPLADPRNKQMVVYMDIVDFLRPRFFLMENVVDILKFCGGVLGRYALARAVGMNYQSKVGIMVAGCYGMPQFRARCFLWGANSEEPLPPYPMPTHKVIVRGGVPNAWERCLVAYEEFKQPEWLQKPLVLKDALSDLPPVGNDQTKDDIPYEEDPQCDFQHFLRLSKKGTGGLGSLGQQKEKGMLPDHRPLCLNADDYYRVKEIPKKKGANFRDLKGIIIKEDGITVDVIKEPRELLPSGKPLVPDYAVSFIRGRSLKPFGRLWWDETVPTVVTRAEPHNQIILHPEQDRVLTIRENARLQGFPDYYKLFGPIKQRYMQVGNAVAVPVATALGYTLGQSFLRQVSPQQETLELPRYFPYCLTI
>LWCK-2018357-Lycium_barbarum
SPSKRKPKRVENVKDEECVFVGEPIPDAEARQKWPHRYNKGNANCTKSINGQDDSDQLIQAKRHYSQAEVDGLIYYLEDDAHVKAGDGEDDYICKIVEFFEAVDGVQYFTAQWFYRAKDTVIKRHDQFIDKKRVFLSEIKDDNPIDCLVTKLKIVPVPSNATLQFKENVKSNCDFYYDMKYLLPYSSFISLPPDSTSPVSSSSTISSDVDAGEIKEHNLEKKLLDLYSGCGAMSTGLCLGANSKGVKLVTKWAVDLNPYACDSLRLNHPETQVRNEYASDFLSLLKEWVQLCVSCSLVKSSVPPHPLLKVTDEVEEEENDDEDDDSGDVKEGEIFEVEELLEVCYGDPNNINKPGLYFKVRWRGYGPEEDTWEPIDGLSECPKKIKEFVAKGFKANLLPLPGDVDVVCGGPPCQGISGFNRFRNKENPMDDPKNKQLDVYMDIVDFLKPKFVLMENVVDLIKFADGFLGRYALSRLVGMNYQARMGMMAAGAYGLPQFRMRVFMFGAFSSEKLPQYPLPTHKVIVRGVIPTEFESNTVAYDQGGELELKKELFLGDALSDLPSVENNEPSDEIPYTDEPKSDFQHFIRLGRDGVLGSVLYDHRPLKLNDDDYQRVCQIPKRKGANFRDLPGVRVRPDNKVEWDPDVERVKLPSGKPLVPDYAMSFVGGSSSKPFGRLWWDETVPTVVTRAEPHNQTIIHPLQDRVLTIRENARLQGFPDYYKLIGPIKERYMQVGNAVAVPVARALGYSLAMSMKGLSGETPLFSLPKNFPSHE
>BNDE-2015452-Hypericum_perforatum
DHAYVQGEVGKPYYIARILEIFQPIIGESHFLAQWFYRAEDTMIEGTVPMDEEKRVFISDDRNDNPLNCLVSKINLVYVEPNIDLNAKQRQLPDCDLYYDMKYSFPFRTFANTMPATTSPIDDENMKSDENMKSDSGCSTIYNEGSPDNVSCKPSSESDGKNSELHLLDLYAGCGGMSTGLCMGAAKAGVNLVTKWAVDMNPYACETLAKNHPETMVRQMAASDFLLMLKAWEDLCTKFNLFGSVASCSPSPKVEDEIEEDSEDDSEPLDEDVFEVEKFLDFCYGDPKKLKQPGIYFLVRWKGYGPEEDTWEPLDGLGECEEKLKEFVTEGFKSNILPLPGTVDVLCGGPPCQGISGFNRFRNKISPLDDEKNKQLLVFMDIVDYLKPKYVLMENVVDILKFANGHYGRYAVGRLVKQNYQARVGIMAAGNYGVPQFRFRVFLWGCQPSKCLPQYPLPTHDAANRGVLPTGFKDIRAIYDEDEKTPLHKAIFLGDAIGDLPPVASGDLEDECTYGTEPQTDFQ
>VVRN-2002412-Lonchitis_hirsuta
EARFIGSAISSAEAVRRWPEQYSAKKSKKKPEDDGTDKKPKLPTEEVEELKGPAQCKAHYSKADVDGTVYELGNCVYVHSGGEQDYIGRIVEFFEDVNKDAWFTAQWFYRIHDTAIKQVDEIKHDNKRVFYSEVKDFNPLDCLVSKIKIIKISPLHHFNVTCPKPLPQCDYYYDMGYDIAYSRFYILPPELEVGNDVSDLTNCNEGSLGPASSSQSENRSDQNEATSGSLKEHTLLDLYSGCGGMSTGLCMGASLSSVKLVTRWALDLNPHACKSLQHNHPETQVRNESAEDFLILVKEWKKLCDKYAEDVDDSKACGRRRTSMPVSDDESEEDSKSVEPGEFEVEKIVGIRHVNASDGRKEGIEMKVRWKGYGPSDDTWEPLDGLDSCEDSVRKFVVEGKRKGILPLPGDVDVVCGGPPCQGASGFNRFRNRENPLECARNKQIIVYMDIVNYLRPRFVLMENVVDILRFANGLLGRYALTRLVQMHYQAMLGMMVAGCYGLPQFRMRVFLWGAAPTEKLPPYPLPTHDVYQKGGIPVEWERNMVAYDETTKPTLLRALTLGDALKDLPPVENSETRDEINYGGGARTEFQRFIRLPKDVLTGACSLASCKKQRLMLYDHHPLTLNTDDYQRVCQIPHKKGANFRNLPGVIVKEDNTVAIDESVERPLLPSGKPLCPDYAISFVKGRSLKPFGRLWWDETVPTVVTRAEPHNQAILHPEQDRVLTIRENARLQGFPDFYKLFGPVKEKYIQVGNAVAVPVGRVLGYSLGLAMKHMSPSTPVIELPPKFPQALMNN
>DESP-2023946-Erigeron_speciosus
KADEEEEESILIGDPVPDAQARKKWPHRYLSRNKSVWTGTMGIPKGNEAPKEIIQARRHYTEALVDGRVHFKLGDDGFVYAGDDEESYICRIIELFEGVDGDPYFRAQWFYRAKDTIIGKCSDLIDAKRIFFSEVKDDNSLGCLLEKLKIVRVSLDADVDTKRALLANGDFYYDMMYLVPFSSYQNLPIGNERDGDESESTISSECNSNASVTEVSQLKEGKRSEILLLDLYSGCGAMSTGLCLGANMADVNLITKWAVDFNQHACDSLKLNHPETEVRNEPAEDFLQLLKEWHNLCQRFSVIGGGDLQSSSNPVSVENDVADDDDAQEDDVDEEVFEVDEILSICYGDPKKIKLPGLYFKIRWKGYGPEEDTWEPEDGLGDCEEKLKQFVQKGFANKILPLPGGVDVICGGPPCQGISGFNRFRNKEKPLEDEKNKQLLVYMDIVEFLKPRFALMENVVDIVKFAKGYLGRYSLARLVSMNYQARVGLMTAGMYGLPQFRMRMFMWAAGPGEKLPQYPLPTHKVVSRGNSPLEFESNAVTYDDLSAVVLEKELFLEDAISDLPPVTNFEEKDEIPYRELPKTEFQKFIRLKKQEMPGFSGTIGVDSADHLLYDHLPYKCNDDDYERVCQIPKKKGANFRDLAGVRVKSDNHVEFDPNVERVLLASGKPLVPDYAMTFVDGRSSKPFGRLWWDEIVPTVVTRAEPHNQAILHPAQDRVLTIRENARLQGFPDYYKLVGPIKERYMQVGNAVAVPVARALGYSLAMSCKGIGGEGPVFTLPKKFPNLETAAS
>PDQH-2007399-PDQH-Aerva_lanata-2_samples_combined
DDECRFTGETIAIEEAKQRWPHRYFCKAKWAQKSDLNIEWNDEQVLQAKHHYKEALVDGVVIKLLDDVYIEGEGELNYIAKIVEFFETVDKQQYLTAQWFYRAQDTVVKDHHELIDNRRVFFSEIKDDNLLGCIVRKVHIAIKSPNGGIDESAEFYCDMKYQLPFFTFTHLLDDAQNGGSGSDASSTISSDHSSTEANDDASSAGAQETKSGQASSSEGELTLLDLYSGCGAMSTGLSLGATLSGVKLVNKWAVDFNEYACETLQKNHPETQVRNEMAEDFLALLKEWQRLCNELVLSPSPQVEEEVTIEEDSEDESHLAPGEFEVERLLDICYVEKRGGLNFKVRWKGYGSDEDSWEPMDGLSGSEDRIKEFVQWGYKTKILPLPGDVDLLCGGPPCQGMSGHNRFRKYKSPLEDEKNKQLLVYMDIVNFLKPTYVLMENVVDLLKFSQGFMGRYAIGKLVDMNYQTRIGIMAAGSYGLPQYRLRVFLWGAQPSKLLPQYPLPTHEAVVRGGGPVEFSDCFVTYGKSKSVSLEKALFLKDAIADLPPVTNSEDRNERPYGKPASTEFQRYIRLKREDMIGFTTSAGEASDGALYDHVPYQCNEDDYQRVCRIPKQKGANFRNLPGVLVDANDKVYLDPKMERELLPSKKPLVPDYAITFVDGGSKKPFGRLWWDETVSTVVTRPEPHNQIIIHPEQDRVLTVRENARLQGFLDCYKLYGPVKERYIQVGNAVAIPVGIALGYTFGLATQGLADDKPLTTLPFKFPNCLAR
>CMCY-2030581-Hesperaloe_parviflora
DEEEEDDACFLGDPVPEDESRERWPHRYVQKDAGRGSSSRKEDDDTAVKAKCHYLQARVDGCVYYLNDAVYVNAGEGVPHYIGRILELFESADHELYFTAQWFFRTEDTVIKEHARFHDKRRVFLSDEKNDNALNCIVRKVRILHVPPMVGAPVNEEEMADFELYYDMAFSVAYSSFTCLPFAARADVGSISDGPSNVSEDTTSSVINGSNPDSEGSTSEQKSELLLLDLFSGCGAMSTGLCLGANLAGVNLKTRWAVDMNCHACDSLRHNHPETEVRNEKAEDFLNLIREWEKLCQRFCREDESPHSSMDCSKDEEESKKQSKGEEQSEGEEESEGSDEDFVVKEIIGICYGKTEKLEKVGLKFKVSWDGYDSSEDSWEPADGLSNCQEKIKDFVRQGYESRILPLPGTTDVICGGPPCQGMSGFNRFREKEDPFKDEKNKQMSVFMQIIDFLKPKFVLMENVVDILRFAGGYLGRFALSELVRMKYQARLGILAAGNYGLPQYRMRVFLWGAHPTQKLPQFPLPTHEVVTRGAPPVEFEANVVAYDGGRHKQLEKALRLSDAILDLPPVRNDESRDEMNYGGPPTTDFQCYIRLTREQVMHPSSTVDKPSQDKKLFDHRPLRLNDDDYQRVCRIPKKKGANFRDLPGVMVGPDNVAQWDPNVPRVYLKSGKPLVPDYAMSFIKGKSPKPFGRLWWDETVPTVVTRAEPHNQIIIHPEQDRVLSIRENARLQGFPDYYKLFGPLKQRYIQVGNAVAVPVSRALGYAFGVAYLGNVDEEPAIVLPQKFP
>WKCY-2013760-Urtica_dioica
LPPPPEEQPLKKFESPKSTKNKRMKNSNSAFFVGDAIPDDEAHERWGWRYEMKFQNLQSQGSKRQNLKQNDDEEDKVILHVECHYAQANIRKCIFSLGDCAYIQGNGKKKHVGRIIEFFKTTNGEKYFRVQWFYFVEDTVIQQEGTFHDKRRLFYSTIMNDNPLDCIISKVHITKITPRAGLKISSIVPSDFYYDMEYCVDYSTFRSFNTDNTAKSICSESTSKSNALSTTAIGAHHTELELLDLYSGCGGMSTGLVFGAKVSGVNLVTRWAIDYAKSACESLKLNHPEAHVRNEAAEDFLELLKEWEKLCKRFRPSNIENTHREIPNASEEVKSDDGDSSEVFEVSRLLDICYGDPSNTGEHGLKFKVRWKGYDSSEDTWEPVDGLINCEEKIAEFVRNGKKMKILPLPAEVDVICGGPPCQGISGYNRFRNVQSPLEDERNRQIIIFMDIVNFLKPKYVLMENVVDILRFDKASLGRYALSRLVHLKYQARLGIIAAGCYGLPQFRLRVFLWGALPHENLPQFPLPTHDVVVRYWPPPEFERNTVAYVEDQLRDLEDALVLQDAISDLPEVKNDETREKISYKKPPETEFQKYIRSTKSEMTGCTVNGDGEPECSLNDHRPWPLFEDDYIRVCKIPKRKGANFRDLPGVVVGRDNVARRDPNEEILKVPSGKPLVPEYCFTFEQGKSKRPFARLWWDETVATVLTYPTCHSQAALHPEQDRLLTVREYARLQGFPDSYKFFGTVKERYCQIGNAVPVNVSRALGYSLGMAVRKLSSNEPLLTLPRKFSLSNFSQLA
>QSNJ-2069285-Taiwania_cryptomerioides
KENGASAAKSKGAKENGASAAKPKVAKLSGSDSLIGSPIPKAEAQSKWPWRYQETKNKKKKTNGNEGDDSEETILMAKAHFMQARVDGVLYNLGDCAFVKAEDGAPDYIGRIVEFFETADGNHHFTSQWFYRAEDTAIKTQSSIHEQKRVFLSQIKDVNLLECITSKLNIVQVPPVLGLEKEKRPIPPCDFYYDMGYDLAYTTFHVLPPETVPATSDSTSEVCNEISPSEWNGAIESRARSNGSYRKACRVKPEVSSNEVNGVSENKEESDTNVQKDISAKPELKLLDLYSGCGGMSTGLCFGANLSGVNLVTRWALDLNEAACKSLKHNHPETEVRNESADHFLELLREWQKLCLKYCEPEDQKPITRGGRMSLKAKETPKEEESGSDSDIQEGEFEVECLVDIRHVDPTDDNESGLEFKVHWKGYDESEDSWEPSSGLGECEEKIKEFVLKSAKEKRLPLPGDVDVICGGPPCQGASGFNRFRNVLAPLDDPKNHQMVVYMDIVSFMRPRYVLMENVVDILKFCNGFLGRYALSRLIHMNYQARLGMMAAGCYGLPQFRMRAFLWGAKPSEKLPQYPLPTHDVVVRGGVPNEWERNMVAYDENQCRNLEKALVLGDAISDLPSILNSENRDEMPYVKAPCTEFQRYIRQPKEVMKGQMSYATSKKTTQKAVLYDHRSLQLNEDDYQRVCRIPKRKGANFRDLPGVLVGPDNVVELDTSMERVMLPSGKPLVPDYAITFVKGRSTKPFGRLWWDETVPTVVTRAEPHNQAVLHPEQDRVLSIRENARLQGFPDYYKLYGGVKDRYIQVGNAVAVPVARALGFALGMAIQNLCSEEPVMELPRKFPHC
>Medtr8g071100.1
MTEESPPEVLQSEHADDSQRSPVVKSAPFDVIDGNVRSNGKSGRKKGRVSEMKLSEENRRRSPRLSGESDGRGSSSCSVKLRRTRSSNGIENTQLVFSQGKRTPKVVHEKNKKRKVNSISIELSNSPVEQHSPEVDDINCSALSLDETTSPTWFENGGTNSDYFALKGKPPKKKFKSSASLTKGCMYGRNIPSFIGDPIPDDEARKKWGWRYKLKDKQCNDKVFIINEDEEDETIINVKCHYAQAIIGNCIFTVGDCASIKGEGEQKHIGKIVEFFLTTDSKKYFRVQWFYRIQDTVVQDEGDYHDKRRLFYSSIMNDNLIDSIIEKVSVRYRTPKVGLKLASNLPSDFYYDMEYCVDYSTFRKIPTDDAVKINKLSQPAVLESHSPEASTITKSLPNPELHRTELALLDLYSGCGGMSTGLCLGAKISSVNLVTRWAVDSNRYASKSLKLNHPETHVRNESAEDFLQLLKEWEKLCKRYNVGDTKNKTPLRSRNSGGKKQVNSKAADSSDDDFEVSRIVDICYGDPSETGKHGLYLKVHWKGYDESEDTWEPIENLRNCKESLQEFVREGIQSKLLPLPGEVDVVCGGPPCQGISGYNRYRNMESPLDDERNHQIVVFMDIATYLKPKYVLMENVVDILRFDKGSLGRYALGRLVHMHYQARLGIVAAGCYGLPQFRLRVFMWGAHPDEVLPQFPLPSHDVIMRYWPPPEFERNTVAYDEDQQREVEEALVIQDAISDLPPVTNFETRDEMPYQNPPETEFQRYIRSTKHEVTGSTLNGATKKTHILYDHRPLFMSEDDYLRVCQIPKRKGANFRDLPGVVVGADNVVRPHPTENIPLLPSGKRLVPDYCFTYEQGRSKRPFGRLWWDETVPTALTSPSCHNQVVIHPEQDRILTVREFARLQGFHDYYRFCGSVKERYRQIGNAVAVPVSRALGYALGIAHRKLGSNEHHMTLPPKFSLSNYVQLSSNHVGDTTFFESKDVVSADVVETKDVGNTTILESKDVGDSAIF
>QIKZ-2032563-Griselinia_racemosa
GEPVPAEEASKKWPQRYISRNKFKIGGLSSDSKAGESDETGALQARHHYTRAVVDGIVFNLYDDAYVKAGEGEPDFIAKIVEMFESIDKELYFTAQWFFRAKDTVIKDQAHLIDKRRVFYSGVRDDNPLDSIVSKVKIVQLASDVDLATKEKTISSSDLYYDMAYSEQFFTFTTIDKGNLKADSDVSSTISSEASVTGTVGGINADAGKSSEVRRFQESKMTLLDLYSGCGAMSTGLCFGAAMSGLRLSTRWAVDLNPYACKSLKTNHPETEVRNEAAEDYLSLLKEWEKLCKEFQLLGSYRFEDGNSKPNNSDSDEYEDGFDGSVVSRDEFEVGKLLAVCYGDPNKANKCGLYFKVRWKGYGPSDDTWEPIDGLRNCEESLKEFVSRGYKSKILPLPGDVDFICGGPPCQGISGFNRFRNKEDPLKDPKNHQLVVYMNIVEFLKPKHILMENVVDIVKFAGGALVCYAIGRLVSMNYQARLGIMAAGSYGVPQCRLRVFLWGSNSMENLPQFPLPTHEVVGRGVVTNEFKEIIVGRDSEQPCNLEKSALLGDAISDLPAVTNYETEDEMAYGGAPRTNYQNFIRSKKQDLFDCRVAGAGQNGSLKRMLYDHLPLQLNEDDYARVCQIPKKKGANFRDLPGVLVGPNKKVEWDPSVERVLLPSGKPLVPDYAMTFVRGTSPKPFGRLAMDEIVTTVVTRAEPHNQVILHPEQDRVLTVRENARLQGFPDCYKLSGPVKERYIQVGNAVAFSVSIALGYSLAKAIEGVCNIQPLTLPMKFPNCLGQLSS
>LHLE-2010534-Cystopteris_fragilis
KAPKSKIATVARFVGAPIKKDEAARRWPEKYASKKTKRSEEDEIDRKQKLSAEEDVDETTKPSKCVAHYSKAEVDGVLFELGACVFVHSGNENDYIGRIIEMFEDDAKNTWFTSQWFYRIEDTAIKNVDEITHDSKRVFYSEVKDFNPLDCLVAKIKIIRISPLHHFNTTNPKPVPPCDFYYDMGYDISYSRFYTLPLELEAGTDGSDITNCNELSLGPAISSQSENRNDNNEATSGVSKEYSLLDLYSGCGGMSTGLSMGASLSSVKLVAKWALDLNPNACKSLEYNHPETRVRNETAEDFLALIKEWKNLCDKYVKTENVDDSKARGRRKSAAVVSDDESEDDVEPPLPGSFEVEKIIDIRHVGKSESQKAGIEMKVRWKGYGASDDTWEPMDGLESCEKCVKKFVVEGKQKRILPLPGDVDVVCGGPPCQGASGFNRFRNKESPLECERNKQIVVYMDIVDYLKPRHILMENVVDILRFANGILGRYALTRLVKMHYQAMLGMMVAGCFGLPQFRMRVFLWGAAPSEKLPPYPLPTHDVVPKGGIPQEWERNMVAYDEKTKPTLLRPLTLGDALRDLPPVENSETRDEINYGGGARTEFQRFIRLPKDVLTGASSLASCKKQKMMLNDHRPLCLNVDDYQRVCRIPRQKGANFRLLPGVIVKEDNTVAIDETVERELLPSGKPLVPDYAISFVKGRSPKPFGRLWWDETVPTVVTRAEPHNQAILHPEQDRVLTIRENARLQGFPDYYKLFGPVKERYIQVGNAVAVPVGRVLGYSLGLAIRQLSPSSPLMELPSKFPQAL
>LRTN-2018658-Monotropa_uniflora
KKTKLSSKDEDFKFVGKPFPAAEAWERWPNRYQSKRQASTAVSISKSIDNADSTEKEVLQAKCHYTKAVVGCIFSLYDEAHVKADEGKPDFIAKIVELFETINGELYFTAQWFYRAEDTVIKEQYALIDKKRVFYSDIRDDNPLESIVSKIKVVQLPANVDLIEKEKMTSSSDFYYDMAYSLPHFSFTTLNATSESLKPDSDASSLSDASSNSAIGDGDVDATKSSEVSRFQKPDMSLLDLYSGCGAMSTGLCLGAAISGVKLVDRWAVDLNSDACKSLKFNHPETEVRNEEAEDFLSLLMEWEKLCKEFQLLDPDQLEDSNSEQNNFDCEDDGNGDDDEVSQVSPGEYEVEKLMSICYGDPNKDKKRGLYFEVRWKGYGPSENTWEPIDGLSNCQDKIKQFVTSGYKSKVLPLPGDVDFICGGPPCQGMSGFNRFRNVDEPLKDPKNHQLEVFMDIVEFLKPRFVLMENVVDIFKLAGGILGCYAIARLVSMDYQTRVGILPAGSFGVAQCRLRVFLWGARRTEVLPQYPLPTHEFIGKGVVTVEYKEIVIGLEKGQPRNLEKSILLSDALSELPEVTNFENRDEMPYGSAPKTDFQKYIRTKRPDLFLSVNGEQSALQTEMLYDHMPYLLNKDDYERVCLIPKRKGANYRDLPGVLVGPNNVAELDTSIERPTVSSGKPLAPDYALKFVRGTSTKPFGRLWWDEFVHTVVTRAEPHNQAILHPEQDRVLTVRENARLQGFPDWYKLCGDVKERYIQVGNAVAFPVSIALG
>DLJZ-2012163-Solanum_ptychanthum
ICKIVEFFEAVDGMQYFAAQWFYRAKDTVIKSHDQFIDNKRVFLSEIKDDNPIDCLVTKLKIVPVPSNATLQFKENVKSNCDFYYDMKYLLPYSSFISLPPDTTSPVSSSSTISSDIDAGEVKEHNLEKKLLDLYSGCGAMSTGLCLGANSKGVKLVTKWAVDLNKHACDSLRLNHPETQVRNEYASDFLSLLKEWVQLCVSCSLVKSIVPPHPYLKVIDEVEEEESDDEDEDSGDDKEGEIFEVEELLEVCYGDPKENNKPGLYFKVRWRGYGPEEDTWEPIDGLSDCPKKIKEFVRKGFKANLLPLPGDVDVVCGGPPCQGISGFNRFRNKENPMQDPKNKQLDVYMDIVDFLKPRFVLMENVVDLVKFANGFLGRYALSRLVGMNYQARMGMMAAGAYGLPQFRMRVFMWGALSSEKLPQYPLPTHKVIVRGVIPTEFESNTVAYDAGRDLELKKELFLGDALSDLPSVENNEARDEMPYTDEPKTDFQHFIRLGRDGVLGSVLYDHRPLQLNEDDHQRVCQIPKRKGANFRDLPGVRVRPDNKVEWDPDVERVKLPSGKPLVPDYAMSFVGGSSSKPFGRLWWDETVPTVVTRAEPHNQAIVHPLQDRVLTIRENARLQGFPDYYKLIGPIKERYMQVGNAVAVPVARALGYSLAMSMKGLSGETPLFSLPNNFPSHVEQN
>BNCU-2003641-Radula_lindenbergia
HYRRAQVDHEIYDLGDCVHVNGDGGADYLGRIIELYMLADHTKWFRIQWFFRSEDTALGSNGLRHNRKRVFLSCEMDDNPLECVVEKMKVIRMAVPSRSKVSKPLIPRCDYYYDVGYNPEYSTFYELPEDPPEDFSWQLPVVETSKETMVLKSVSMLRRDLKNVDGGNESLATEEREHLSLLDLYSGCGAMSTGLCMGARLSGANLISKWAVDLNGYACASLKHNHPEAQVRNESAEDFLALIKEWDKLCHKYVSEIQDDRDKQKETGLKEKLQDDEFEVDKILGVRWVGGSKPELKLGKGNSPSYVKKGSKSSAVGLEFKVRWKGYDAGDDTWEPAGNLTDSKRCVREFVFEGKAKNILPRPGACDVICGGPPCQGVSGFNRFRNTLEPLKCIRNKQVVVYMDIVEFLQPRFVLMENVVDILKFADGILGRYALGRLVDMHYQAKLGLLVAGCYGLPQFRMRVFLWGAAPGEILPPFPMPTHSVVMRGHAPQSWE
>YYPE-2071812-Austrocedrus_chilensis
KVAKLAGSDSLIGSPVPKPEAESKWPWRYQDTKNKKKRTSSNDGDDSEEILLKAKAHYTQARVDGVLYNLGDCAFVKAEDGSPDYIGRIVEYFETADGKHHFTSQWFYRAEDTAIKSQASIHDPKRVFLSQIKDDNLLECITSKLNVIQVPPVMDSEKEKRQMPPCDFYYDMGYDLAYTTFHVLPSETVPATSDSTSEVCNEISPSEWNGAIESKGRSNGSSRKASRVKSEVSSAEVNGVLESKEESETKLKKNITSKPELKLLDLYSGCGGMSTGLCFGANLSGVNLVTRWALDLNEAACKSLKHNHPDTEVRNESADHFLELLREWQKLCLKYCQPDDQKTITRGRAPLKAKETPKEEDSDSDIQEGEFEVECLLDIRHVDPTDENKSGLEFKVRWKGYDESEDTWEPLSGLGECEEKIEVYVVKSAKEKRLPLPGDVDVICGGPPCQGASGFNRFRNVEAPLDDTKNHQMVVYMDIVNFMRPRYVLMENVVDILKFCNGFLGRYALSRLIHMNYQARLGMMAAGCYGLPQFRMRAFLWGANTFEKLPQYPLPTHDVVVRGGVPNEWERNMVAYDENQCRNLEKALVLGDAISDLPLILNSENQDEMTYGKAPCTEFQRYIRMPKEVMKGQMSYATFKKTTQKAVLYDHRPLQLNEDDYQRVCRIPKRKGANFRDLPGVLVGPDNVVELDTSIERVMLPSGKPLVPDYAITFVKGRSTKPFGRLWWDETVPTVVTRAEPHNQAILHPEQDRVLSIRENARLQGFPDYYKLYGGVKDRYIQVGNAVAVPVARALGFAFGMAIQNLSSEEPVMELPKKFPHC
>JEXA-2016627-Impatiens_balsamifera
TTEKRQKKYKYASFFVGEPIPEEEARERWRWRYELKSQRSKGQSWKLNADEEDEIILNVRCHYAQAKVGGCIFNPGECAYVKGDGEQIHIGRIIEFFQTTDGDDYFRVQWFYRAEDTVMKQQASFHNKKRLFYSTIMNDNPLDCIISKVNVVPQPLALGLRPKSLSPSDFYYDMEYSVEYSTFRTLSDDSLDKYELSSDDKVEAFGTMMTHNSLENMLICEPLKDEYALLDLYSGCGGMSTGLCLGAKLSRVNLVTKWAVDGSRSACDSLKLNHPETHVRHENAEDFLELLKEWEKLCHQYIFSSSDRTDGSILEKRKMADEQLPMDDQISTGEYEVLQIVDICHGDPCKTGKQGVKFKVRWKGFSSSDDTWEPIEGLGNCLECLEEFVRCGFKSKILPLPGNVDVLCGGPPCQGISGYNRFRNTESPLEDERNRQIIVFMDIVKFLKPKYVLMENVTDILRFDKASLARYALSRLVHMNYQARMGTIAAGCYGLPQFRLRVFFWGALLTEKLPQFPLPTHDVIVKYWPPSEFEQNTVAYNEGGRPDLEKALVLRDAISDLPAVSAKDMSEQMKYVNPPESEFQKFIRLTKDEMVGCTPSGLCKATESLLYDHRNYPLSEDNYLRVCQIPREKGANFRDLPGVLIGNNNAVYRDPTKDIIKLPSGKGLVPDYVFNYIEGKSKRPFGRLWWDETVPTVTTFPDVRCQVALHPEQDRPLTTREFARLQGFPDFYRFSGTIKERYRQVGNAVAVPVSRALGYGLGMAIRKIGGDSPLMKLPPKFA
>HATH-2005158-Aristida_stricta
FFETTTGDYYCSVQWFFRAEDTVMEDQGQSHDIRRLFYSDLKDDNLLDCIISKVTIVQVPPSVNGESKSSPSSHYYYDMKYSLDYTTFSTMEMGDTSDTLQLHYTTSTKDNVERIGCTKKKSPLETRELSLLDLYCGCGGMSTGLCLGARGGGVNLVARWAVDGDEVACESFRLNHPETRVRNETTDDFLELLKEWEKLCKTYVKPRTQVKTRSNVSTQSINETPDCFTVPPDEYEVWKLVDICFGDPNNFRKRGLYFKVRWKGYGPNDDTWEPLEGLKNCKEAIRDFVIEGHKQKILPLPGEVDVICGGPPCQGISGYNRNREFEAPFKCERNKQIIVFMDIIQFLKPKYIYMENVLDILKFADATLARYALSRLVAMHYRLGIMAAGCYGLPQFRMRVFLLGCHPMEKLPPFPLPTHEAIVKNGCPLAFEHNLVGWPDGMAMQLEKPIVLEDILSDLPEVANGESRDEMLYVKGPQTEFQRYIRTFDSGLL
>PHCE-2014997-Prunella_vulgaris
DGEDEIILNVKCHYAQAKVGSFVLSIGDHVFVKGDGSKKHIGKILEFFKTTEGVDYFRVQWFFRAEDTVMKDAASSQDKRRIFYSTLMNDNLLECIISKVKVVQVSPNQCLKGSPVQSAAFYYDMEYSVEYSTFRTLETTTENHSDEGPITLKPLELLPNYDSSNQELALLDLYSGCGGMSTGLCLGAKLSSVNLVTRWAVDSDSSACESLKLNHPETNVRNASADDFLDLLKQWEKLCKAYVSDIERTLKCELEEPQEAKDRLSSSDSDEPTEEYEVSHLVDICYGDPNKRGKRGLHFKVRWKGYGPNDDTWEPRESLSNCKERIGDFVRRGFNAKILPLPGDVGVICGGPPCQGISGYNRFRNFDSPLDDERNRQIVVFMDIVEFLKPKYCLMENVVDIIKFDKGSLGRYALSRLVLMKYQARLGTIASGCYGLPQFRLRVFIWGAHPAETLPQFPLPTHDVVVRYWPPIEFERNIVAYDEGQPRPLHDAVVLYDSISDLPPVTNDETREEMEYGMPPMTEFQRCIRLSKDEMMGRVSSVNDSRPILYNHRPLMMSEDDLIRVSQVPRRKGANFRDLDGVVVGEDNVARRDPTRETVRLPTGKPLTPDCVFSFEQGKSRKPYARLWWDETVSTVVTFPNIRAQAILHPDQDRRLTVRECARLQGFPDYYRFCGSIRDRYRQIGNAVSIPVARALGYALGMAYRKLADRDGPLMTLPFDFA
>AAXJ-2009482-AAXJ-Atriplex_prostrata-2_samples_combined
KNKKGNPACVSFLIGDPIPDDEARRRWPYRYQNKRQKKNRGNSKSVNDDDDDDKLILDVKCHYSQAEVAKCIFEIGDCTYVKGEKQKKDFIGRIVEFFKTMNDEDYFRVQWFYRAEDTVIQDEAKPHDEKRLFLSDLMNDNPLDCIVSKVKIIQVPPSVDLKTKSLSAFDFYYDMKYSVDYTTFSTVVDEEPGLLSCDNMKKIQANGLRPNYWNFSAQKPHKSDMALLDLYSGCGGMSVGLCLGAKLSGINLRTKWALDLNKSACESLRLNHPQVQIRIEPAEEFLGLLKEWDKLCKRYVGNSKKKSMSSPRGQRQSSQKSDDSRSKNKKSSNEYEVANLLDICYGDPNESGNPGLHFEVHWAGYGRSENTWEPIEGLSNCQEKIQEFVQKGHKLGILPRPGDVDVICGGPPCQGISGYNRHRNVDNPLEDDKNRQIVVFMDIVEFLKPTYILMENVADILRLANGQLGKYAISRLVQLKYQSSLGIMAAGCYGLPQFRLRVFLWGAHPNERLPQFPLPTHDVVVRYGAPCKFERNVVAYDEDQSPNLEKALKLRDAISDLPPVTNHEVREQISYQNPPDTEFQKYIRSSECDMLGTPDATARKKSVLYDHRPLVLFEDDYLRVTKIPLKKGANFRDLPGLIIGRDNVVRRDPEQDIRLPSGKQLVPDYAINFCGGKSQRPFGRLWWNETVPTVLTKPDYHSQIILHPEQDRVLTIRECARLQGFPDYYKFYGTVKERYCQVGNAVAVSVTKALGYSLGMAAQKQTGDGPLMTLPPKFSH
>YHZW-2029152-YHZW-Huperzia_selago-2_samples_combined
VPKKKAVKASSNVELLGEPVPAAEAAQRWPHRYPEQTKANESKDDKKISEIFGEETEECIACSAHYLLAQVDNISYELGDCVTVNSDSGPDYLGMIVEFFKGIDGSLWFTSQWFFRAGDTAIGKDEATKHEKKRIFYSEVRDNNPLDCLTGKIKVSYVPSSITFNGVRSLPSCDYYYDMGYNYAYSTFYDLPADAGAASSDEASTVCNEVIQTASDQSDQRSEMETCSDNSFISKSELSLLDLYSGCGGMSTGLCMGTSLAGVSLVTRWAVDLNKNACESLRFNHPETEVWNDTADNFLALIKEWPKLCQKYAELDQRLEIKVNTRTRGGVSNGQLANGQSKYGAKNDKDSNDTDAKPGKGVFEVEKLFGIRWVSSTEGKKKGLEFKVRWKGYGESDDTWEPLDGLSNCQDRIRDFIVEGKRKKLLPLPGDVDVICGGPPCQGASGFNRYRNATAPLDDPRNHQMVVYMDIVNFLKPRFILMENVVDILKFCGGLLGRYALSRLVNMHYQAKLGLIVAGCYGLPQFRMRVFLWGARPTEKLPPFPMPTHDVVVRGGIPADWERNVVAYDETHHPELLKALVLGDALSDLPAVENSERRDEMEYLKATLTDFQQYIRLAKEVLNGGLPLKRTKKQMLFDHRPLELNVDDYQRTSRIPKKKGANFRDLEGVRVRLDKIVELDQAVNRVYLPSGKPLVPDYAISFVGGRSTKPFARLWWDEIVPTVVGRAEPHNQAILHPEQDRVLTIRENARIQGFPDYYKLFGSVKQRYIQVGNAVAVPVARALGYGLGLAIQQQCRPKDLVIELPHNFPQSL
>BNCU-2003640-Radula_lindenbergia
HYRRAQVDHEIYDLGDCVHVNGDGGADYLGRIIELYMLADHTKWFRIQWFFRSEDTALGSNGLRHNRKRVFLSCEMDDNPLECVVEKMKVIRMAVPSRSKVSKPLIPRCDYYYDVGYNPEYSTFYELPEDPPEDFSWQLPVVETSKETMVLKSVSMLRRDLKNVDGGNESLATEEREHLSLLDLYSGCGAMSTGLCMGARLSGANLISKWAVDLNGYACASLKHNHPEAQVRNESAEDFLALIKEWDKLCHKYVSEIQDDRDKQKETGLKEKLQDDEFEVDKILGVRWVGGSKPELKLGKGNSPSYVKKGSKSSAVGLEFKVRWKGYDAGDDTWEPAGNLTDSKRCVREFVFEGKAKNILPRPGACDVICGGPPCQGVSGFNRFRNTLEPLKCIRNKQVVVYMDIVEFLQPRFVLMENVVDILKFADGILGRYALGRLVDMHYQAKLGLLVAGCYGLPQFRMRVFLWGAAPGEILPPFPMPTHSVVMRGHAPQSWE
>Phypa_v3_0-Phpat_006G103100_1-
MSGLVRGRPVRRDGSGTDTVAKSGAKETLAIVDLDDVPDEAFAASDAKRKKTPSRTSAKKQKVSAGVGGSKKKQAPKVPNVAKTVGEEEDEDSSMLCDDGDDAAAAEEVVGAELDKDDVDCSFIESSRIPSHVAKKDYPHRYADSLQADGNKSKRYRTQTVEEQPLAVIAHYRQAEVEGKLYKLGDCVHVHSGLEDPFIGRITEFYEKEDKSPWFHAQWFFRSYDTLMGKEGRNHDPKKIYYSEVADENELHVIVGKVSVIRIASKDRSDRSPIKTPACDYYFDKGYMFQYGTFYTLPKDLPEPPGLAQAENKFHITENTIASKSGSKSTESDNSCSDSNDKKDFYLLDLYCGCGAMSTGICLGMNLAGINLVTKWAVDLNEFACMSLKYNHPETTVRNEAAEDYLQLLKEWKKLCEKYPVGCVVQEDSEEDEDGDDDPAAGEYEVERLLGIRWVGEVSEKDKEVMEQVDDVVDNEEVPTAKTPKTPKTPKKEKIEKDAEVPLTKGLEFKVRWKGYAPEDDTWEPAASLDHCPERVKEFVLEGRRQKLLPLPGDCDVICGGPPCQGASGFNRFRNRVDPLADPRNKQMVVYMDIVDFLRPRFFIMENVVDILKFCDGILGRYALARAVGMNYQSKVGIMVAGCYGMPQFRARCFLWGAASDEILPPYPMPTHKVIVRGGFPQKWERCLVAYEENKQPEWLQLPLVLKDALSDLPAVGNDQSKDDISYDEEPQCDFQHFLRLPKKGTGGLGSLGPQQKKKAILPDHRPLCLNADDYERVKQIPKKKGANFRDLKGIIIKADGVTVDVVREPRELLKSGKPLVPDYAISFIRGRSFKPFGRLWWDETVPTVVTRAEPHNQIILHPEQDRVLTIRENARLQGFSDYYKLFGPIKQRYMQVGNAVAVPVATALGYVLGQSFLRKVSHQQETLELPRHFPYCLTIDP
>THHD-2013942-Elaeocarpus_sylvestris
IKGEQGQKHVGTILEFFKTTDKEEYFRVQWFYRAEDTVMKEAASFHDKKRLFYSTIMNDNPIDCIISKVSVTQISPRVGLKSNSIPQSDFYFDMEYCLDYSTFRTLLTDNSFKSHDSLMLGCTGTVPTMSSGTLPSGETYKAELALLDLYSGCGGMSTGLCLGAKLSCVDLRDGLWILVTRWALDSDRSACESLKLNHPRTHVWNEAAEDFLVLLKEWEKLCKRYVVNDVERTHQSESIASRVATNNVNYVNDDDIPPDEYEVASIVDICFGDPSDTGKRGLKFKVHWKGYGTSEDTWEPVEELSNCRERIQDFVRNGFRSKILPLPGDVDVICGGPPCQGISGFNRFRNVESPLDDERNRQIIVFMDIVQFLKPKFVLMENVVDILRFDNASLARYALSRLVHMGYQARLGTIAAGCYGLPQFRLRVFLWGAHPNEKLPQFPLPTHDVIVRYWPPIEFERNTVAYDENQPCELEKAIVLQDAISDLPAVTSHEIREEMSYEKPAESEFQRYIRSTKYEMAGSAFNGNTRTKNSLYDHRPYSLTEEDYARVCLIPKRKGANFRDLPGVVVGKDNVARREQQIMLPSGKPMVPDYAFTFEQGKSKRPFARLWWDETVPTVVTFPNLHSQAAMHPEQDRVLTIREYARLQGFPDYYRFSGNVKERYCQVGNAVAVPVSRALGYALGMAFQKLTGNEPLMTLPSKFSHSTNLQLAKSLFHEND
>ETCJ-2009593-Pilgerodendron_uviferum
KAAKLPGSDSLIGSPVPKAEAESKWPWRYQNTKNRKKRTSTNDGDDSEDILLKAKAHYTQARVDGVLYNLGDCAFVKAEDGSPDYIGRIVEFFETADANHHFTSQWFYRAEDTAIKTQASIHDPKRVFLSQIKDDNLLECITSKLNVVQAPPVMGSEKEKRQIPPCDFYYDMAYDLAYTTFHVLPVETVPATSDSTSEVCNEISPSDWNGAIESKAQSNGSSRKASGVKSEVSSAEVNGVSESKEESETKLKKNITFKPELKLLDLYSGCGGMSTGLCFGANLSGVNLVTRWALDLNEAACKSLKHNHPETEVRNESADHFLELLREWQKLCLKYCQPDDQKTITRGRAPLKAKEIPKEEESNSDSDVEEGEFEVEYLLDIRHVDPTDENKTGLEFKVRWKGYGESEDTWEPMSGLGECEEKIKEFVLKSAKEKRLPLPGDVDIICGGPPCQGASGFNRFRNVEAPLDDSKNHQMVVYMDIVNFMRPRYVLMENVVDILKFCNGFLGRYALSRLIHMNYQARLGMMAAGCYGLPQFRMRVFLWGAKPSEKLPQYPLPTHDVVVRGGVPNEWERNMVAYDENQCRNLEKALVLGDAISDLPPILNSENRDEMTYGKAPSTEFQRYIRMSKEVMKGLMSYATFKKTTQKAVLYDHRSLQLNEDDYQRVCQIPKRKGANFRDLPGVLVGPDNVVELDTSMERVMLPSGKPLVPDYAITFVKGRSLKPFGRLWWDETVPTVVTRAEPHNQAVLHPEQDRVLSIRENARLQGFPDYYKLYGGVKDRYIQVGNAVAVPVARALGFALGMAIQNLCSEKPVMELPKKFPHC
>YHLF-2002451-Oenothera_rhombipetala-MTJ_369
EENYICRIVEIFEAVDGSLSFRARWFYRASDTVLKKVHTLIDAKRVFLSEVHNDNLLECLVQKLNIVKLPLNVDAAEKQAAISKCNFYYDMLYHLPYSSFMKLPEDDQKEVNESNSTLSVDMGTPSSEVDNGIQSTNEELRLLDMYSGCGAMSTGLCLGANLGGVNLVTRWAVDINEHACNSLKLNHPETEVRNEAADDFLTLLKDWQKLCVAVGLVEGDVEDRYASLFAEDDDGDDESEGEDDNDDNGGEDGEIFEVEKVIDICYGDPKKIKERGLHLKVSWKGYGPEEDTWEPIDGLSNCGKKIKEFIVDGYDRKMLPLPGDVDVVCGGPPCQGISGFNRFRNKENPLADEKNSQLLVYMGVVEHLKPRFVLMENVVDLIKFSE
>GVCB-2048338-Oenothera_affinis-MTJ_529
SEGESSEVKLIGDPFPDKEARRRWPKRYEGAKKKKVSSVSADDEELAQARHHFKSAEVDGVIYNLYDHAHVKATSDEENYICRIVEIFEAVDGSLSFRARWFYRASDTVLKKVHTLIDAKRVFLSEVHNDNLLECLVQKLNIVKLPLNVDAAEKQAAISKCNFYYDMLYHLPYSSFMKLPEDDQKDEIESNPSLYSYVDMGTPSSEVDNGIQSTNEELRLLDMYSGCGAMSTGLCLGANLGGVNLVTRWAVDINEHACNSLKLNHPETEVRNEAADDFLTLLKEWQKLCIAVGLVEGDVEDRYASLFAEDDDGDDDSGGEDDNDDNVGEDGEVFEVEKVIDICHGDPKKIKERGLHLKVSWKGYGPEEDTWEPIDGLSNCGKKIKEFIVDGYDRKMLPLPGDVDVVCGGPPCQGISGFNRFRNKENPLADEKNSQLLVYMGVVEHLKPRFVLMENVVDLIKFSEGYLGRYGLGRLIQMNYQVRMGIMAAGAYGLPQFRMRVFLWGASPSESLPQYPLPTHNLVLRGHAPVEFENHTVAYDEGYQLGQLERKLLLEDAISDLPAVGTYGAQDESDYGQPPRTDFQKLIRLTKPALMGAAPEELHQVLYDHRPLELNQDDHERVCRIPKEKGANFRNLPGVRVVNKKVERIPDMDPVLLPSGKPLVPDYAITFVRGSSCKPFARLWWDETVPTVVTRAEPHNQAILHPEQDRVLTIRENARLQGFPDFYKLTGPVKERYMQVGNAVAVPVARALGYALSLALQGSCGVSPLIKLPPKFSFKLDSVSSSS
>BZDF-2023074-BZDF-Oenothera_biennis-5_samples_combined
EKQPSKETKVSDLSTKNPSEVISFIGDPICEEEARQKWQWRYDMKSKKSAGRNKSPESDDDEDKIVTDVQCHYRQAEVRGCIYDLGDCATIRGEGGQTHVGRILEFFRTNCGEDYFRVQWFYRAEDTVLQDQAPFLDKRRLFYSIIENDNPLDCIIAKVKITRVTPKFGVKSYSIPSSDFYFDMEYCLEYSTFRTMLSDSYLQDRISSPPSWVEPLPAPASMPSIDNGTSCATYKAELTLLDLYSGCGGMSTGLNLGAKISGVNIVTKWSLDYSEAACESLKLNHPETQVRNEAAEDFLQLLKEWEKLYKRYTVTSLGRRHPVRSKDEEAQNRDHSAEEAEVPGDELEVSSLVDICYGDPKETGKRGLKFKVRWVGYGPKDDTWEPIEGLRNCQEKIQDFVRIGLKSKILPLPGDVDVICGGPPCQGISGYNRFRNIGSPLDDDRNRQIVVFMDIVQFLKPKFVLMENVTDILRFDKASLARYALGRLVHMRYQARLGTIAAGSYGLPQFRLRVFLWGAQPNEMLPQFPLPTHDVIVRYWPPLEFERNTVAYYEGHVRNLEKAAVLRDAISDLPMVTNNENREEMSYDKPPETELQRFLRSSKFEMTGSTLNGCAEIPCLLYDHRPRNFTEDIYLRMCHVPKRKGANYRDFPGVVVGADNVARPDQTQQPALLPSGKPLVPQFVYTYEQGKSKRCFGRLWWDETMPTVLTSPNCNNQVAMHPEQDRVVTIRECARLQGFPDYYRFCGSIKERYRQIGNAVAVPVSRALGYSLGMSFQKLLSGNGPNMILPPKFSYSTFTQLT
>GNRI-2133459-Digitalis_purpurea
RMGGSNKRADLTAPPLPAKKCKPSTSADDDDIRFVGSPIPPDEAKSRWSHRYHSKNKTSNVSITLSDGTTELKELVQATCHYSQALVDGVIFDLNDDAYIQAGEGIPDYIGKIVEMFDTVNRETYICAQWFYRAKDTVIKGCENLIHHKRVFYSDVKNDNPLTCINRKAHICKLTVNMNAVEKEEAINSCEQFYDMMYSFPHAFTSFNSDNETLSVSRRKVTKGTHTQKNRWQAETTVLDLYSGCGALSSGLGIGALLGGESAVTRWAVDFNSDACESLKHNHPNTQVWNEDAEDFLVLLNKWEGLCKEFNILGSKEVDLEPTEIDSHDSEIDDFTAVPSEEYEVEKLVAICYGNPNKVNKPGLHFKVHWRGYTSADDTWEPIDGLSNCKEKIKKFVIQGHKARLLPLPGDVDFICGGPPCQGISGYNRYRNVARPLEDKKNSQLLVYMDIIEFLKPRFILMENVTDILKFSEGHLINYAVGRLVSMNYQARLGIMAAGAYGVPQCRMRVFLWGAGPKEILPQFSLPTHKIMKKSVVINEFKENIVGHGNESNELLNTVLLGDVITDLPEVTNFADQDKMPYGSSPRTAFQKFIRMTRHDVFGYVDGEKGILYDHLSLKLNEDDFERVRLIPKEKGANFRNLPGVIVDAVDNRVSLDPTADRAYCKSGKPLVPDYALTFEDGKSVKPFGRLSMDDIVPTVNTRAKPHNQIILHWDQDRVLSIRESARLQGFPDCYKFFGKVKERYIQIGNAVSFAVSIPLGYCLAKAIKGDDNATPLTLPFKFPDCL
>HGSM-2000717-Gelsemium_sempervirens
SNKKESKKKSVLFFVGGPILEEEALKRWHWRYELKSRRSKHKAWILNAGEEDETILDVEFHYAQANVDGCIFDVGDCALIKGTFMNHLASLENTVRCIKKFLQGEGREKHIGRILEFFKTVEGEDYFRVQWFYKAKDTVMKEAKKRIFYSTIENDNPLDCIISKVNVMEIQSGVGLKPDILPPINFYYDMEYCVEYSTFRNLQTGNTLKSQGSPPYQPADAFSAPITATSLEALSGYGSFKSELALLDLYSGCGGMSTGLCLGAKLSSVNLVTRWAVDIEKSACDSLKLNHPETQVRNESAKDFLELLRRWEELCKWYVFNDSEKTLEVESEDTGGSESTENSMMDKKDPAEEFEVSCLLDICYGDPNETGKHMLHFKVRWKGYGPDEDTWEPIEGLSNCQERIKDFVRNGLRSKILPLPGEVDVICGGPPCQGISGYNRYRNVDDPLTDEKNHQIVVFMDIVKFLKPKYVLMENVVDILRFDRASLGRYALSRLVHMKYQARLGTIAAGCYGLPQFRLRVFLWGALSSERLPPFPLPTHDVVVKYWPPPEFERNTVAYDEGQPRKLEDVVYLSDAISDLPAVLNNETCEEMTYNMDPATEFQKYIRSTKEEMMGLTSVQSTTTKKHVLYDHRPYPLSECQVPHKKGANFRDLPGVVVGDDNVVRRDPAKEPVFLPSGEPLVPDCVFTFEKGKSKRPLARLWWDETVPTVLTFPYFLSQAILHPEQDRVLTVRECARLQGFPDYYRFCGTVKERYCQIGNGVAIPVGRALGYALGLAFQKLCGDEPLITLPPNFS
>VSRH-2059066-Abies_lasiocarpa
RKKRPKKTAGIRFCGDPFEKSEAMRRWPHRYPSKEKDQAQRKAKLSSHENRDGDDKVVIQSVAHYQMSNVEGDIYELGDCVHVNSDSGPDYIGRIVELFEGVDGNYWFSAQWFFRPADTAIGQGESTEHDKKRVFLSTMTDDNLLECITLKVNVIHVPALTRFESKVKSIPRCDYYYDMGYDISFTTFYNIPDDKAGAEMSSSDSASTVSSDDPSNLLLNTTSNISSEKGSTIIESELSLLDLYSGCGAMSTGLCLGTALSGVKLATRWAVDANKPACDSLKYNHPETEVRNELAENFLLLLKEWEKLCKKYVDSGDYVASNATEHQLHDDSNTADGQSESELGDEEYEVEEFIGIRWDTDDSGKSGLQFKVRWRGYAEEDDTWEPYDSVMGCDELLKDFVNLGRRRRILPLPGDVDVICGGPPCQGISGFNRFRNVDAPLDDPRNHQIVVFMDIVDYLRPRFILMENVADILKFAGGFLGRYALSRLVKMHYQAKFGLMVAGCYGLPQFRVRAFLWGASPLEKLPPYPLPTHDAVVRGGFPVSWERNAVAYDEMNRPKLHKAVVLGDAISDLPHVKNSEKKEEMPYNRSSRTEFQQLIRLSREALEGKDCVETKKLKQSLFDHKPLELNEDDLERTCKIPKRKGANFRDLEGVIVRPDNTVELDVENRVLLRSGKPLVPDYAIRFVHGRSLRPFGRLWWDEIIPTVVTRAEPHNQVLLHPEQDRVLTVREMARIQGFPDYYKLFGTVKERYVQVGNAVAVPVARVLGYELGLAIQKQCGNSPVAVLPKEFPQSL
>ZCDJ-2017442-Acacia_argyrophylla-Nov.
ARFVGEPVPDQEARERWPLRYQGKEKRQFVGSNANNNVDEEIIQARRHYTQAIDDCVHYKLNDDAHVKAEEGKLNYICKIVEMFEAVDGSLHFTAQWYYRAEDTVIKNLGYLIDPKRVFFSEIRDDNPLDCLVEKLNIARVPLNLDLDAKKKLIPPCDYYCDMLYLLPYSTFVNLPSESRETASETSSTISSEVDVKGRSEHNSMLEEVSQVEEHKKEEIKLLDLYSGCGAMSTGLCLGGILSGLNLVTKWAVDLNTYACQCLKMNHPETEVRNEMAENFLSLLKEWEKLCNYFSLIKSNVSQQYDDLFKEAEDDDDDDDSDTEENGSDTEDGEVFDVSKVLAICYGDPNNKKEQGLYFKVSWKGYGPDEDTWEPVEGLSNCKKTIKEFVVEGFNKKILPLPGDVDVVCGGPPCQGISGFNRFRNKESPLSDEKNKQLVVYMDIVEYLKPKFVLMENVVDLVRFSDGFLGRYALGRLLQMNYQSRMGIMAAGAYGLPQFRLRVFLWGARPLEKLPQFPLPTHDVVVRGNVPVEFETSLVGHEAGEDVQLQKKLLLEDAISDLPPVENDESRDEIPYSKSPQTEFQRFIRLSRSEMLGIPENSKSIKMIYDHRPLRLNEDDYQRVCQIPQKKGGNFRDLPGVRVGADNKVEWDPDVERVYLESGKPLVPDYAMTFIRGTSSKPFARLWWDETIPTVVTRAEPHNQAILHPEQDRVLTVRENARLQGFPDYYKLCGPVKERYIQVGNAVAVPVARALGFSLGCAFQGSADDVPLFKLPEKYPKMREYATSESSEDHV
>IDAU-2004140-Oenothera_elata_hookeri-MTJ_664
SEGESSEVKLIGDPIPDEEARRRWPKRYEGAKKKKVSSVSADDEELAQAKHHFKSAEVDGVIYTLYDHAHVKATSDEENYICRIVEIFEAVDGSLSFRARWFYRASDTVLKKVHTLIDAKRVFLSEVHNDNLLECLVQKLNIVKLPLNVAAAEKQAAISKCNFYYDMLYHLPYSSFMKLPEDDQKDEIESNSSLYSYVDMGTPSSEVDNGIQSTNEELRLLDMYSGCGAMSTGLCLGANLGGVNLVTRWAVDINEHACNSLKLNHPETEVRNEAADDFLTLLKEWQKLCIAVGLVEGDVEDRYASLFAEDDDGDDESGGEDDNDDNGGEDGEVFEVEKVISICYGDPKKIKERGLHLKVSWKGYGPEEDTWEPIDGLSNCGKKIKEFIVDGYDRKMLPLPGDVDVVCGGPPCQGISGFNRFRNKENPLADEKNSQLLVYMGVVEHLKPRFVLMENVVDLIKFSEGYLGRYGLGRLIQMNYQVRMGAAGAYGLPQFRMRVFLWGASPSESLPQYPLPTHNLVLRGHAPVEFENHTVAYDEGYQLGQLERKLLLEDAISDLPAVGTYGAQDESDYGQPPRTDFQKLIRLTKPALMGAAPEELHQVLYDHRPLELNQDDHERVCRIPKEKGANFRNLPGVRVVNKKVERIPDMDPVLLPSGKPLVPDYAITFVRGSSCKPFARLWWDETVPTVVTRAEPHNQAILHPVQDRVLTIRENARLQGFPDFYKLTGPVKERYMQVGNAVAVPVARALGYALSLALQGSCGVSPLIKLPPKFSFKLDSVSSSS
>PDQH-2013410-PDQH-Aerva_lanata-2_samples_combined
LTRKLVKRDDLDCRFLGDPISLDEAKRRWPHRYIDQAAQRSKKVKSSDDEDELMQAKCHYLKAEVDGSKIFELNDHAHVQSEDGSDPYICKIVELFEGEDGLPYFRANWYYRPVDTVIKDSIVLREGKKRVFLSEIMDDNPLDCLLEKVNIVRVTPNLDLDAKMLAIPNCDYYYDLKYLLPYSTFIRPPPEVVSSPSESESTISSDAEVGGVTLDSKVDFAFEIDQGKGADASEMNLLDLYCGCGTGLCLGARLAGIDLVTRWAVDLNEYACKSLALNHPEIYVRNESVDDFLTLLKEWQKLCASFNLIKSQNTHEKIDAMGAGDDEEVGEADDSGEDENPDDEIFVVEEIIGICYGDPNEKKDPGLYFKVRWKGYGPSEDTWEPLDGLGNCRERIGDFVKKGFNERLLPLPGDADVICGGPPCQGISGFNRFRNKENPLADEKNKQLEVFMDVVNFLKPKFVLMENVVDLVKFAKGFLGRYALGKLVDMNYQARMGMMAAGAYGLPQFRMRVFLWGAQPSENLPQYPLPTHDLVLRGVIPQEFEMSTVAYNEGHTVQLENKLFLGDAISDLPQVTNDEDRDVMQYSSPPTTEFQRFIRLTKEAMAGPNVGSELLTTLYDHRPLKLNIDDYQRVCHIPKRKGANFRDLPGVRVCPDNHVEWDPDVERVLLPSGKPLVPDYAMSFVRGTSSKPFGRLWWDETVPTVVTRAEPHNQIVSHPVQDRVLTIRENARLQGFPDYYQLIGPVKQRYMQVGNAVAVPVSRALGYTLAIARRGSSTDDPLVTLPYKFPNFVQQASSPSVED
>AZBL-2000545-Petiveria_alliacea
KENCFFLGEALPEEDACRRWKMLWSYSRRVKSRSFSATAEEKDEPVLDVKCHYTQAQINGSIFNLGDCALIRGEGKQKHIGRILEFCQTMEGEDYFRAQWFYKAEDTVLKEEAFFLDKKRLFYSTIMNDNLLDCIISKLNVVQVPPQLSLKSCSIPPSDYYYDMEYCLEYSTFRNMPRDYSMKNYELPSLSSSESALSLASTPMLEDISVCEPCNAELSLLDLYAGCGAMSTGLCIGAKLAGVHLVTRWAIDCDSAACESLKLNHPVTQVKNVEAEDFLELLKHWEKLCNKFVTRDGETPSISSEDMADRAANSDAQSDDDIASDELEVSCLVDICYGDTGESGKQLKFKVRWKGYGPSEDTWEPIEGLSNCQDLIQEFVIKGFNNKILPLPGHVDVICGGPPCQGISGYNRFRCVDAPLADERNRQLIVFMDIVEYLKPKFVLMENVTDILRFDKASLGRYALSRLVHMNYQARVGIMAAGCYGLPQFRLRVFWGALPNEELPQFPLPTHDVVVRYWPPPEFERNVVAFEEGRQPLELEDAVFLRDAISDLPMVTNNESSEEMPYNRPPETEFQKYIRSTNCVMIDSMSSAEETVLYDHRPHQLFEDDYLRVCQIPHRKGANFRDLPGVVVGDDNVVRRDPTKDPVLLPSGMPVVPEYAFTFEHGKSKRPFARLWWDETMATVVTYPNCHSQAVLHPEQDRVLTIRECARLQGFPDNYRFCGTVKKRYRQVGNAVAIPVAKALGYALGMASQKLIDKEPFITLPPKFTYS
>HANM-2012465-Pholisma_arenarium
FVGEPIPEEEAMERWGWRYELKSKRTKRQSWILNAGEEDEIISNVECHYAQAKLGNCIFNIGDCAYVKGEGRKKHVGKILEFFKTTEGEDYFRVQWFFRAEDTVLKDAAAFHDKKRLFYSTLKNDNLLDCIISKVNVMETTPMLGLKLNTNPLADFYYDMEYCVEYSTFRTLPNEYPVKSCDTPSAKYIDCIPSTGSSLEVLPVCESFKTELALLDLYSGCGGMSTGLSLGAKLSELTLVTRWAVDADSSACDSLKLNHPEAQVRNESAEGFLELLKRWEKLCKSYAFNNLERTTRGGAEELMAEENSKTRANAKVTTGEYEVLHLLDIFFGDPSNKGKRDLYFKVRWKGYGPEEDTWEPIEALRNCQECLQDFIRNGLKSKILPLPGDADVICGGPPCQGISGYNRYRNIDAPMDDERNHQIVVFMEIVKFLRPKYILMENVTDILRFDKGSLGRYALGRLVHLRYQARLGIMAAGCYGLPQFRLRVFLWGAHPSERLPQFPLPTHDVIVRSWPPTEFERSTVAYDEGQPRQLEDAVLLRDAISDLPAVTNHETSEEMAYEKAPETEFQKYIRSTKWEMMHLTQTEGTETRSAVLYDHRPTRLSEDNYLRVRQVPHRKGANFRDFPGVIVGEDNVARRDPTMEPVKLPSGELLVPGCAFTFEQGKSKRPFARLWWDENVATIVTVPNIRSHALLHPEQDRILTIREYARLQGFPDFYRFCGTIKERYCQVGNAVAVPVARALGYALGMAFQKLTSDEPLMTLPPKFS
>GUMF-2002954-Anthemis_tinctoria
WRYELKAKRRQGQGWILNAGEEDEVHLNVECHYLQANVGGCIFSLGDCVHIKGEGKEPLVGRIVEFFKTSDDQNYFRVQWYFRAEDTVLKQAADFHDKKRLFYSTLMNDNLLDCILSKVRIIEKDPSLGFLSTSIQSSEYYCDMEYSVKYSTFRSLVTARECDLTTPSNIGANNIDITTTPLALSGCEIYKTELALLDLYAGCGGMSTGLCLGAKISGVKLVTRWAIDYHKSACDSLKLNHPETEVRHTTAEDFLELLKEWEKLCKKYVLSDTKESVANESSLIDADVDSGEFEVASLVDICYGDPSQTGEYGLKFKVRWKGYDDPSEDTWEPIEGLSHCEDHIQDFVRSGYKSKILPCPGDVDVVCGGPPCQGISGYNRFRNTVDPLNDERNQQIVVYFDIVEFLKPKYVLMENVADILRFDKASLGRYALSRLVHMNYQARLGIMAAGSYGLPQFRLRVFLWGAHPTERLPQFPLPTHEVIVRYHPPSEFEQHTVAYYEGQPRKLQEAIVLRDAISDLPAVTTHEEREEMAYDRPPETEFQKYIRLTKDEFTGSVPKGVTNWNTLILTDHRPYKLSEDDFHRVCHVPHKKGANFRNFPGVIVDSNNTVHRDRTKEVMLPSGKPLLPDYVFTFEKGKSRRPFARVWWDENVATVVTFPSCHNSAALHPEQDRVFTLREYARLQGFPDNYRFCGNIKERYCQVGNAVAVSVSKTLGYALGMAFRKLSGDEALMTLPSDFA
>NOKI-2019630-Lindsaea_linearis
IELFEDVKNTTWFTAQWFYRVKDTAIKVVDDVEQDTKRVFYSEVKDFNQLDCLVSKIKVIRLSPVHHFNVTKPKPLPPCDYYYDMGYDILYSRFYTLPPEFDVGNDHSDVTNCNDVSAGTASSSQSESKSDHNEATSGELKEYTLLDLYSGCGGMSTGLCMGAILSNVKLTTKWALDLNPFACKSLEYNHPETQVRNESAEDFLKLMKEWEKLCDKYAKSEDLDDNKGRRNRRASMVVSDDDEKEGDSKPSEPGEFEVEKIMGIRYGSELKKPGIEMKVRWKGYGPKDDTWEPLDGLDSCEDCVCKFIVEGKRKKILPLPGDVDVVCGGPPCQGASGFNRFRNKENPLACERNKQIIVYMDIVNYLRPRHVLMENVVDILRFEKGILGRYALARLVAMHYQAMLGMMVAGCYGLPQFRMRVFLWGAAPTQKLPPYPLPTHDVFQKGGIPQEWERNMVAYDEESKPTLLRALTLGDALKDLPPVENSESRDEMSYGGGARTEFQRFIRLPKEVLTGASALAACKKQKLMLYDHHPLTLNTDDYQRVCQIPHRKGACFRDLPGVIVKEDNTVAIDETVERHLLPSGKPLCPDYAISFVKGKSVKPFARLWWDETVPTVVTRAEPHNQAILHPEQDRVLTIRENARLQGFPDYYKLFGPPKEKYIQVGNAVAVPVGRVLGYSLGLAIRHVAPPSSSFVLPVKFPVSLMNSA
>JNKW-2098229-Cicerbita_plumieri
CTDSSFDFIKLPQKKKARTTESSSSLPDNVSFLIGDPVPDEEARRRWPWRYDSGELKSKGRFPNTNNDDGNEDKLVLNVKCHYLQAKIDTHVFDLGDCGCVKGEEGGHDHVGRILEFFKTNSNEDFFRIQWFFRAEDTVIGKDEAASHGNKRLFYSTLKNDNPLDCIVSKVKVLKIAPGVNLKSIPPCDYYYDMKYNIDYSTFSTIKDDVPCIKEEIHSNGSNNTNINGTINNLKPKKSELSLLDMYSGCGGMSTGLCFGAKASGVDLSTKWAVDANKDACESLRLNHPETQIRNESAEDFLDLIKEWDKLCKKYSFKEDKDKDQDSMFAESADDVSIPSKPDAEDEYEVERLVDICYTDFGKNKRELKFKVRWAGYGPSDDTWEPVQELSNCEDKIHEFVQKGMKANILPRPGDVDIICGGPPCQGISGYNRHRNFESPLEDERNYQIVVFMETINFLRPKFVLMENVVDILRFANGCLARYAISCLVRNYYQVRLGIMAAGCYGLPQFRLRVFLWGAHADENLPPFPLPTHDSIFKYGPPTGFERNVVAYDKGDLRDLEECVLLKDAISDLPPVSNSEIRDEMKYGSDPETEFQKYIRATKSDMLGIPCESSCIEKQKQKPKLHDHRPKQLNEDDYLRVCKIPKTKGANFKDLPGIIVDDDYTVTRLPEADLMPSGKHWVPDYAINLLERKSARSFARLWWDETVSTVFCLPNFRVEAVLHPEQDRVLTIRENARLQGFPDFYALCGTVNERYRQVGNAVAVPVGRALGYTLGMAFQKLTGDEPLTTLPPKFSHS
>HMHL-2010342-Marchantia_paleacea-non_mycorrizal
HYTTAEVDKKTYKIGDCVHVNAEAGCDYLGRILEFFESRDRSKWFRCQWFFRVEDTGIGKDLSNGIDHNSKRVFYSEQVDDNPLECIVEKKKVIRIAPPPRIRITKHIIPRCDYFFDMGYNTAYSTFYVLPEELLCDTSEELSTVETSEETTSKRGGLKSNPSRKMGKVSGEAKHTENSPELSLLDLYSGCGAMSTGLCNGCGLAGANLVTRWAVDLNEHACRSLKFNHPETEVRNESAEDFLALIKAWCDLCERYSMDNEESEVEENVEESDDSNSEDGESIYEVESIVGIRWAGTSKLEIKLDNGKSPTYIESNNSAGKPGIEFKVKWKTYDDPEDDTWEPEGNLNCPQKIKEFVVAGQKKRILPLPGDCDVICGGPPCQGASGFNRFRNTTEPLKCVRNKQIIVYMDIVEFLKPRFVLMENVVDILKFANGVLGRYALSRLVRMHYQAKLGLLVAGCYGLPQFRMRVFLWGAAPSENLPAFPLPTHTVVMRGHAPQSWEKNVVAYDENESPHLESALLLKDAISDLPKIGNSDSNDEMFYDQSPRTPFQKLIRAPQYVLHRKPRPTKATKPILYDHRSLELNPDDYQRVCQIPHKKGSNFRDLKGIIVLSDGTVDVERKKRVLLPSGKPLVPDYAISFVRGKSLKPFGRLWWDETVSTVVTRAEPHNIAILHPEQDRVLSIRENARLQGFPDWYKLFGSVKERYIQVGNAVAVPVATALGYTLGHCIRPEQKARIIPTGNAALMQLPRKFPYCL
>ZBPY-2032001-ZBPY-Alternanthera_brasileana-2_samples_combined
PISDDEARRRWPYRYQSKRQRNNRGNSKSVDDDDELVLDVKCHYSQAEIEKHVFNLGDCAYVKGEKGRKNFVGRIVEFCKTMDDEDYFRVQWFFRAEDTVIEDESNSHDEKRLFLSDLMNDNPLDCIVSKVKIIQVSPCVDLKPKSQVFDFYYDMKYFVDYTTFSTVVDDEPVLSSCDNMKIQVNGIKPNVWNFSRHKPRKSDMALLDLYAGCGGMSTGLCLGAKLAGVNLKTRWALDINEPACESLRLNHPQVQIRNEPAEEFLGLLKEWDKLCKRFIDDAENETSSSSRVKRRPESQLQSQESTDSRNKNKKSSDEYEVANLVDICFGDPNERGKHGLHFQVRWVGYGPSDDTWEPIEGLNNCQERIQEFVLKGYKRGILPRPGDVDVICGGPPCQGISGYNRHRNVDNPLDDDRNQQIVVFMDTVDFLKPTYILMENVVDILRFANGQLGRYALSRLVQLKYQASLGIMAAGCYGLPQFRLRVFLWGAHPNERLPQFPLPTHDVVVKYGAPAKFERNIVAYDENQSPNLEKALVLGDAISDLPPVTNDEVRVEMSYRKPPETEFQKYIRASEHDMMGSPDAMVQKRCILYDHRPQKLYEDDYLRVSKIPFKKGANFRDLPGLIIGRDNVVRRDPEADIRLPSGRLLVPDYAINFCDGKSKRPFARLWWDETVPTLLTTPDPHCQVILHPTQDRVLTIREYARLQGFPDYYRFERYCQIGNAVAVSVAKALGYSLGKAVQKLSGNGPLMELPPKFSH
>RICC-2065731-Cystopteris_reevesiana
DYIGRIIEMFEDDAKNTWFTSQWFYRIEDTAIKNVDEITHDSKRVFYSEVKDFNPLDCLVAKIKIIRISPLHHFNTTNPKPVPPCDFYYDMGYDISYSRFYTLPLELEAGTDGSDITNCNELSLGPAISSQSENRNDNNEATSGVSKEYSLLDLYSGCGGMSTGLSMGASLSSVKLVAKWALDLNPNACKSLEYNHPETRVRNETAEDFLALIKEWKNLCDKYVKTENVDDSKARGRRKSAAVVSDDESEDDVEPPLPGSFEVEKIIDIRHVGKSESQKAGIEMKVRWKGYGASDDTWEPMDGLESCEKCVKKFVVEGKQKRILPLPGDVDVVCGGPPCQGASGFNRFRNKESPLECERNKQIVVYMDIVDYLKPRHILMENVVDILRFANGILGRYALTRLVKMHYQAMLGMMVAGCFGLPQFRMRVFLWGAAPSEKLPPYPLPTHDVVPKGGIPQEWERNMVAYDEKTKPTLLRPLTLGDALRDLPPVENSETRDEINYGGGARTEFQRFIRLPKDVLTGASSLASCKKQKMMLNDHRPLCLNVDDYQRVCRIPRQKGANFRLLPGVIVKEDNTVAIDETVERELLPSGKPLVPDYAISFVKGRSPKPFGRLWWDETVPTVVTRAEPHNQAILHPEQDRVLTIRENARLQGFPDYYKLFGPVKERYIQVGNAVAVPVGRVLGYSLGLAIRQLSPSSPLMELPSKFPQAL
>ONLQ-2007666-ONLQ-Atriplex_hortensis-2_samples_combined
EDKVLRRSPRGLPSSLAVDDECDESEFGFSLKKAKKKKKKTPKEEPKVSKEKSKVCGRREDCFFVGEPVPEEEALQKWGWRYQLKNRRNNSRSLTGNDKEEDEPILEVKCHYTQAQIKGCTFHLGDCASIRGEGTQKHIGRIVEFFQTTEGDEYFRAQWFYKPEDTVMNEAAKFHDKKRIFYSSIMNDNVLACIISKLNVIQASSKLSLNSSSVEPPDFYYDMEYCLEYSTFRNLPREISIEGSVLPSPGCNESALSFTSSPVAENTSICETYNGELSMLDLYAGCGAMSTGLCIGAGLSGVNLVTRWAIDADSLACESLKLNHSMIQVKNETADDFLELLKHWESLCKRFVIEGTQKSFPSAQEASDLADVHSDAQPDSDSAADELEVSSLVDISYGDTDRSGKQGLKFKVRWKGFGPSEDTWEPIEGLSNCQELIQEFVINGFKNKLLPLPGDVDVICGGPPCQGISGYNRFRSVDAPLTDERNRQLIVFMDIVEYLKPKFVLMENVMDILRFDKGSLGRYALSRLVHMNYQARVGIIAAGCYGLPQFRLRVFFWGALPSEELPQFPLPTHDVVVRYWPPLEFERNIVAYDEGAQRPELEDAVFLGDAISDLPTVTNYESLDEMPYTSPPVTEFQKYIRSTKFDMICSASKTDAVLYDHRPHQLFEDDYIRVCHIPRRKGANFRDLPGIIVEDDNVVRRDPTVETVVLPSGRPMVPEYAFTFEQGKSKRPFARLWWDETMTTIVTYPNCHSQAVLHPEQDRVLTVRECARLQGFPDNYRFCGTVKKRYRQVGNAVAIPVAKALGYALGMASQKVIGKEPLLTLPPKFAYS
>BZDF-2013120-BZDF-Oenothera_biennis-5_samples_combined
SEGESSEVKLIGDPIPDEEARRRWPKRYEGAKKKKVSSVSADDEELAQAKRHFKSAEVDGVIYTLYDHAHVKATSDEENYICRIVEIFEAVDGSLSFRARWFYRASDTVLKKVHTLIDAKRVFLSEVHNDNLLECLVQKLNIVKLLNVAAAEKLAAISKCNFYYDMLYHLPYSSFMKLPEDDQKDEIESNSSLYSYVDMGTPSSEVDNGIQSTNEELRLLDMYSGCGAMSTGLCLGANLGGVNLVTRWAVDINEHACNSLKLNHPETEVRNEAADDFLTLLKDWQKLCVAVGLVEGDVEDRYASLFAEDDDGDDESGGEDDNDDNGGEDGEVFEVEKVISICYGDPKKIKERGLHLKVSWKGYGPEEDTWEPIDGLSNCGKKIKEFIVDGYDRKMLPLPGDVDVVCGGPPCQGISGFNRFRNKENPLADEKNSQLLVYMGVVEHLKPRFVLMENVVDLIKFSEGYLGRYGLGRLIQMNYQVRMGIMAAGAYGLPQFRMRVFLWGASPSESLPQYPLPTHNLVLRGHAPVEFENHTVAYDEGYQLGQLERKLLLEDAISDLPAVGTYGAQDESDYGQPPRTDFQKLIRLTKPALMGAAPEELHQVLYDHRPLELNQDDHERVCRIPKEKGANFRNLPGVRVVNKKVERIPDMDPVLLPSGKPLVPDYAITFVRGSSCKPFARLWWDETVPTVVTRAEPHNQAILHPDQDRVLTIRENARLQGFPDFYQLTGPVKERYIQVGNAVAVPVARAL
>AJFN-2012003-Mydocarpus_sp.
SSKPPLFPSPSLLTQNGNPKNSALQKSLYSDQKTPMWDQKSRRRSPRLLENREESEGKYTEEEDFQEPKKRSVKKKQPPTQKKQKTCELPSDKKKKRFKPVSFFIGDPVPEEEAQKRWPWRYDNKHSRRKGLNLKPNDDDDDEVELILNVNCHYYHAQVENCVYDLGDCAYVKGKEGGQNYVGRILEFFTTMDGEDFFRAQWFFRAEDTVIEDEATFHDKKRLFYSTLENDNLLDCIVSKVKIVQIAPNVKLKSKSTPRCDFYYDMKYSVDYSTFCTMGTANSADSDTSSSSPNIKAVNMNGVKAKCNQISTHKPYKSELALLDIYSGCGGMSTGLCLGAKLSGVDLVTKWAVEIDKSACESLKLNHPETQIRNESAEEFLHLLKEWDKLCKKYVVKDVNLQESNSRVTRADAFSKIDEKIPSGEYEVACLVDIGYELPSPRCKHGLKFKVHWVGYGPSEDTWEAIEDLSKCQERIQEFVLKGVKANIFPRPGDADVVCGGPPCQGISGYNRHRNLESPLDDERNRQIIIFMDIIDFLRPKYVLMENVADILRFAKGCLGRYALSRLVHMKYQARLGIMAAGCYGLPQFRLRVFLWGAQPQERLPQFPLPTHDVVLKYGAPTEFERNIVAYDETQSRDLEKALVLGDAISDLPPVTNSEVREKMSYRGAPETEFEKYIRASK
>LFOG-2011679-Salix_purpurea
INNKTSTSKSPNSLDDSEEIIKARCHYKRALVDGIIYNLYDDAHVQASDGEADYICRIIEMFESEDRTPHFTAQWYYRSTDTIIKDKYITDPKCVFYSEIRNDNPLECLTRKLKIVRLALSVDSETRRAKTLNCDFYCDMLYLLPYSTFVKLPSENNTTAPESSSTISSDIDAAGMKYECDEVSETSGRRKSEVALLDLYSGCGAMSTGLCLGANLSGINLVTKWAVDLNKHACESLRLNHSETQVRNESAEDFLMLLKEWEKLCIRFSLVKNDDPEKQQPYCFDMDDEDEDGGDDDSGDEDDSEVFEVEKILEVCYGDPKEIGGQRDLYFKVSWKNYGPNYDTWEPISGMSNCREVIKKFVMNGYKSNMLPLPGDVEVICGGPPCQGISGFNRFRNVKNPLEDPKNKQLVVFMDIVDFLKPKFVLMENVVDLLKFADGFLGRYAMGCLVSMKYQARLGMLAAGAYGLPQFRMRVFLWGACATEKLPQYPLPTHDVLVRGVVPLEFEGNTVAYEEGVKPELERKLFLQDAISDLPAVANDEKRNEMPYGESPKTEFQRMIRLKKMGLELNDLLFDHRPLELNEDDYQRVCRIPKKKGGNFRDLPGVRVRPDKKVEWDPEVPRQYLSSGKPLVPDYAMTFVNGSSSKPFARLWWDETVPTVVTRAEPHNQAIMHPEQDRVLTIRENARLQGFPDYYQLCGPIKERYIQVGNAVAVPVARALGYALGRAFQGLAGDDPVFNLPKKF
>YYPE-2002745-Austrocedrus_chilensis
KRPRKVNNANFVGVAIDMVEAMSRWPHRYELDKSKVKCIRPLKQTSDGISRERGKENKVVAECIGHYSMADVDGIIYELGDCVHVNSDSGPDYVGRILEFFETNNHQCWFSAQWFYYLNDTAVGKHEAKGHDKRRIFLSTMKDDNLLECINGKLKVIHVPASTRFICKQDPIPPCNYYYDMSYDYAFSTFKSLLDDTELASSDSTSTTSSNIGPNVLVNKVSNKNSEKGRSGLIDSGLSLLDLYSGCGGMSTGLCIGANISGVKLITRWAVDRNSYACESMKYNHPDTKVRNEIAEDFLHLLKEWKKLCEKYIDCRDYKKSETSRIDKHNSRSYKKSENDSQDDDKEYEVEKITDIRCVDSSLSKLSGIQFKVHWKGYGEDEDTWEPYERLTKCEECLKDFVTLGIRRKILPLPGDVDVICGGPPCQGATGLNRHRNVEAPLDDPQNHQIVVFMDIVDFLRPRFVLMENVVDILKLAGGILGRYALSRLVKMHYQARLGMMVAGCYGVPQFRMRVFLWGASPLENLPPYPLPTHDVVIKGSFPVSWEHNAVAYEETNKPQLHEALVLSDAVSDLPPVKNSEDRDEMPYNRSWHSDFQYLMRLPKEAFNEGNSSGSKRSRKTLFDHRPYMLNEDDFERTRKIPKRKGANFRDLEGVIVRRDNTVELDLENRILLASGKPLVPDYAVTLLQGHSLKPFGRIWWDEIVSTVVTSPEPRIQAILHPEQDRVLTIREVARIQGFPDYYRFFGPVKQRYMQIGNAVAIPVAKAIGYELGLAIQRKSSASHVVELPSKF
>UBLN-2020373-Xanthuium_strumarium
SSGRKMVKKVEVKEEEESRLVGHPVADVEAQQRWPHRYLRKKKTVTVGSTEAPKGTEPPKEYIQARRHFTEALIDGRVPFKLGDDGYVQAGEGEDHYICRIVEMFEGLDGESYFCAQWFYRAKDTVIQACSNLIDDKRIFLSEIKDDNPLDCLIEKLKIVRVPLDVDVATKRAMLSNGDYYYDMSYLVPFSTYQNLPPEDNEADGNESDSTISSESDSNAPVTKLTKVKEDDKPVMRMLDLYSGCGAMSTGLCLGANMADVNLVTRWAVDLNSYACQSLKLNHPETEARNESAEDFLLLLKEWEKLCHSFSLVGGGDPINVEKDESENLDDEDEDDDGDGLDEEVFEVEKVLSICYGDPKEMKKRGLYLKIRWKNYGPEEDTWEPIDGLGDCQDKIKQFVVEGFNSKILPLPGDVDVICGGPPCQGISGFNRFRNKDNPLDDEKNKQLVVYMDIVEYLKPRFALMENVVDIVKFAKGFLGRYALGRLVSMNYQARIGLMTAGSYGLPQFRMRMFMWGARPSEKLPQYPLPTHNVVTRGVSPVEFESNAVVHDDVKGVVLEKELFLGDAISDLPPVTNDEERDEIPYEEMPKTEFQKFIRLKKEDMPGFVGGDSSDHLLYDHRAYKLNEDDFQRVCQIPKRKGANFRDLKGVRVRADNRVEWDPDVERVYLPSGKPLVPDYAMSFVEGRSLKPFGRLWWDEIVPTVVTRAEPHNQAILHPLQDRVLTIRENARLQGFPDYYKLLGPIKERYMQVGNAVAVPVARALGYSLAMSCKGTATEGPVFTLPKKFPNLE
>XSSD-2085427-Amaranthus_cruentus
SVSDRKISRKLVKKEDIGCRFIGDPVPADEAKLRWPHRYPENVGSGRKRVKNSDDEDELILAKSHYLKAEVDGCKIFELNDDAHVQSDDGHDPYICKILEIFEGVDGLPYFRAQWYYRPVDTVIKDSLKLSEGKKRIFLSEIMDDNPLDCLLEKLCIVKVNLNLDIDAKKSAIPECDYYYDLKYLLPYSTFIAPSADTVVSQSESESTISSDADDGAATTGDTKLDTGEVNQGKQSEMTLLDLYSGCGAMSTGLCLGANLGGTNLVTRWAVDFNSYACESLALNHPETNVRNETVDDFLSLIKEWQKLCASFKLVNGENTHELIDSMSVDDDDGAEDDDEEDKNESDDEIFEVEKFIGISHGDPNQNAKPGLYFKVRWKGYGPNEDTWEPLDGLGNCRERMEEFVKRGYKEKLLPLPGDVDVVCGGPPCQGISGFNRFRNSENPLADPKNKQLLVYMDVVNFLKPRYVLMENVVDIVKFSKGFLGRYALGKLVDMNYQARLGMMAAGAYGLPQFRMRVFVWGARPSEKLPQYPLPTHDLVLRGVIPSEFERNTVAYNEGHTVKLENKLLLGDAISDLPEVPNDESRDEIKYDRPPETEFQRFIRLTKEAMSGQTVGSELLETLYDHRPLQLNVDDHQRVCRVPKKKGANFRDFPGVRVRADNKVEFDPNIERERLPSGKPLVPDYAMTFVGGTSSKPFGRLWWDETVPTVVTRAEPHNQIVTHPVQDRVLTIRENARLQGFPDYYQLKGPVKQRYMQVGNAVAVPVARALGYAMAKASQGSISDEPLLVLPEKFPNMNDRAALPSVEED
>AQFM-2083376-Pseudolarix_amabilis
GDPFEKSEAMRRWPHRYPSKERDQAQRKAKISSHENRDEDDKVVIQSVAHYQMSYVGGVVYELGDCVHVSSDSGPDYIGRIVELFEGIDRQYWFSAQWFYRPGDTAIGQGESAEHDKKRVFFSTMKDDNLLECITLKVNVIHVPALTRFESKVKSIPRCDYYYDMGYDISFTTFYNLPGEKAGAEMSSSDSGSTVSSDDPSNLLLNTTSNISSEKGSTIIEPELSLLDLFSGCGAMSTGLCLGTALSGVKLVTRWAVDLNQPACDSLKYNHPETEVRNESAENFLLLLKEWEKLCKKYVGSGDYVASNATEHELHDDSNTADSQSDSELDDEEYEVEEFIGIRWGTDDSGKIGLQFKVRWRGYAEDEDTWEPYDSVKGCEELLKDFVNLGRRRRILPLPGDVDVICGGPPCQGISGFNRFRNVNAPLDDPRNHQIVVFMDIVDYLRPRFILMENVADILKFAGGLLGCYALSRLVKMHYQAKVGLMVAGCYGLPQFRVRAFLWGASPLEKLPPYPLPTHDVVVRGGFPVSWERNVVAYDEMNRPKLHKAVVLGDAISDLPPVKNSEKREEMPYNRTSRTEFQHFMRLSREALEGKNCVESKKLKSVFDHKPLELNEDDLERTRRIPKRKGANFRDLEGVIVRPDNTVELDVENRVLLPSGKPLVPDYAIRFVHGRSLRPFGRLWWDEIVPTVVTRAEPHNQVILHPEQDRVLTVRENARIQGFPDYYKLFGTVKERYVQIGNAVAVPVARVLGYELGLAIQKQCGNSPVAVLPKEFPQSL
>ODDO-2105563-Ardisia_humilis
EEEDDEVVLDGEPVPDAEARQRWPHRYQNHGSEFIGAVKHYTKAKEGRVTYNLGDDAHVKAAEDEDDYICKIVEIFKATDGLSYFRAQWYYRAKDTAIKSSSNLIDNKRVFFSEVKDDNPLNCLVKKLNIIRLPLDMEALKRQMATSDCDYYCNMMYLVPNSTFIKLPIPIENVGAGSESDSTISSEVDVGVSTSGNKSDYEDVSQVDANKKMEMTLLDLYSGCGGMSTGLSLGANAAGANLVTKWAVDLNQYACESLRYNHPETHVRNESAEDFLALLRKWVELCDSHIRNEDQQLPVDSMEEEDDDGPDDANGNDGEVYEVEKILEICYGDPKEIKKPGIYFKVKWKNYGPEYDTWEPVDGLGDCQDRLKEFVVNGYNSKILPLPGDIDVICGGPPCQGISGFNRFRDKTDPFNDEKNKQLLVYMDIIEHLKPKFVLMENVVDILKFAGGLLGRYALSRLVSMNYQTRLGMMAAGSYGLPQFRMRVFLWGARPSEKLPQYPLPTYNCVFRGVVPTEFDSCYVRHDVGTEVELEESLFLGDAISDLPPVENNEQRDEILYDGEPKTEFQKFIRSPKDASSSHILFDHRPLQLNNDDYLRVCEIPKRKGANFRDLKGVMVDEKTNKVQWDPNVERVYLPSGKPLVPDYAMSFIGGTSSKPFGRLWWDETVPTVITRAEPHNHPLLHPLQNRVLTIRENARLQGFPDYYKLFGPVKERYIQVGNAVAVPVSRALGYALGLAIRGIWNEEPVMTLPKKFPNISEADSQAIDE
>KCPT-2021644-Linum_macraei
EDDEDQIIWNVECHYTQAEVDGCVFELGDCANIRGQEGQMHIGKIVEFFRSTEVEDYFRVQWFYKAEDTIMKEQAASHDSKRVFFSTVMNDNPIDCIISKANIVKISPKIGLKRQLSQKFDFYFDMEYCVEYSTFRALASDKSSSKGLGSSAPDVMETTAATDGDISAPASNISGETVSKPRSYKRELVLLDLFSGCGGMSTGLCMGAKLSDVDLVMRWALDSNKSARESLKLNHPGTQVRGEPAEDFLALLKEWEKLCKKYMVIIPEKTRSRRSMASKVEDWNDDTLNETDVAPGEYEVSNIVDICFGDPNSTGNHGLKLKVHWKGYSAIDDTWEPIESLSNCRDSIRDFVRNGLKSQILPLPGDVGVICGGPPCQGISGYNRFRNVDSPLDDERNRQIGVFMDIVQFLKPKFVLMENVVDILRFDKASLARYALSRLVQMKYKARLGTLAAGCYGLPQFRLRVFLWGAHPCEKLPPFPLPTHDVIVRYWPPPEFERNTVAYDEDQPRPLEKAVVLQDAISDLPAVASNEPREEMPYNKPPETQFQRFIRTPESEMIGHSRGGARIVKALLHDHRPYSLTEEDYARVCQIPKRKGANFRDLPGVVVGADNVARRDPKVEPVILPSGKPLVPDFALTFSQGKSRRPYGRLWWDETVPTVVTYPDLHSQAVIHPDQDRVLTIRECARLQGFPDYYRFCGTVKARYRQIGNAVAVPVGRALGYAMGLAALGLGDDEPLMTLPKTF
>Pavir.Ca00473.1
MRVRIRPDAAVKAAKRRAASAPRRQTTPPAPDPTSPPATGSPAAAEGSSPSPGGGDGEAAEGGFSAGLEPLWSLLFGDPEELEPMWSPPRDFGVGAGFAAPEPDADEGDAEGPWDGAPWRSTGIVAGEGAAAAFPEFDPAAEASTGGAAPEVRPLDYSAPDSASPVPPCSQAPVPLDVRAPELVPGWDEPALPPAAASSEAKLEECTLNSVPSPPAPPSRDDPDLGAEDGSSPQKITSGAMVVVGLTAVERPEVNAASCSMPDVVGRDRTPLRRSPRIVAAKAKAYAASLERNADSSRASKLRLAVSGRSSISEGSLLEETTTVDLLDGVKQQGSREIVAVQSSSITVVVALPVVNKRTLKNKAVPVSSPRKTRSASKVLVNSNRVSAVSPAMNCGPVNKAGSHIPPRKHKLASEKCLPSLERVDAVLHNSGLVSANKVEMPLELQAAASQPPKAKRARVSSGKCSSNLRRAENNNTSICKLPMVTVTSDPEDKPKLILDKYSIDSEMVDGEDGSCFFMGEAVPDEEARQRWPNRYQSNHCLLKKDKWSNTQTFSNAGKAVFDVKCHYLQASVCGSTLCIGDCAFIKGPEGKPHYIGRLLEFFETSGGEYYFSVQWFFRSEDTVMEDQAQSHDPRRLFYSDLKDDNLLDCIVSKVTIVQVSPSVNEKSRSIPSFHYYYDMKYSLDYSTFSTMEMGSSNDTLQLHYTSSSSNSVKRIDSTGRQKSPTPEMELSLLDLYCGCGGMSTGLCFGARGGGVNLIARWAVDGDEAACESFRLNHPETRVRNETTDDFLELLKQWEKLCKTYVKLRSKLKSHSRDLAQSSRETLECSTVPPEEFEVWKLVDICFGDPNGVGKRGLYFKVRWKGYGPNDDTWEPIEGLKNCKEAIRDFVIQGQKEKILPLPGDADVICGGPPCQGISGYNRNREFDAPFKCERNKQIIVFMDVIQFLKPKYIYMENVLDILKFADATLARYALSRLVAMHYQTKLGIMAAGCYGLPQFRMRVFLLGCHPKEKLPPFPLPTHEAIVKNGCPLAFERNLVGWPDGMPMQLEKPIVLEDALSDLPEVANGEKREEMLYVKGPQTEFQRYIRSFNSGLLIAYICIEET
>UTQR-2019056-Tabebuia_umbellate
LRRSPRLVENAGGESSGKEVDSAAVNGFMEKSPPLKKPKSGKKVQSFIGEPIPEDEARRRWPWRYETTKGLQNSGQMPKHEVDEDDELALNVKCHYSQAEIQKTVFDLGDCACVKGPKGGPNYIGKILEFFETVEGEDCFRVQWFFRAEDTVIKDDGRSHDKQRLFYSTLMNDNLLDCIISKVKVIQIASNVNLKANSIPPCDFYFDMKYSVDYSTFRTIVTDNSSLSTLPHPLMSSTIKKDRTPKTGAKSTAGETSINRSCKRELALLDMYSGCGGMSTGLCSGAKACGVDLVTRWAVDVDEAACETLKLNHPETQIRNEAAEDFLDLLKEWDRMCRRYGSREEKELRSRKTREADEDKQSKTDGKISREYEVEKLVDICYGDPAEAGKRRLHFKVRWVGYQPSDDTWEPIEGLSKCQERIQDFVLEGMKAQILPRPGDVAVICGGPPCQGISGYNRFRNFDSPLDDERNRQIVIFMDIIDFLRPKFVLMENVIDILRFANGCLGRYAISRMVRMHYQARLGIMAAGCYGLPQFRLRVFLWGAHPHEVLPQFPLPTHDVVIQYGFPSDFERNVVAYDEGQSRNLEKIIVLSDAISDLPPVANDEKREKISYKNSPGTKFQKYIRAAKCDMTGSSSCNTSMPKNPVLYDHLPYPLHDDDYIRVCNIPKRKGANFRDLPGIVIGADNVVQRAKEQCLMPSGKPWVPDYALNFRDGRSTKPFGRLWWDETVPTVFCFPDPHMRAILHPEQDRLLTLRECARLQGFHDHYKFCGKLKERYSQVGNAVAVSVSRALGFSLGMAVQKLSGDEHLMTLPPEFSHS
>EHNF-2003675-Dillenia_indica
DDDGIEPRFLGEPIPEAEAIQRWPDRYQSKKSKIVYKSNSSTTDEDDGVIQARRHYTRAEIDGCNVFNLEEDAHVQAEEGKPYYICKIVEFFEAIDGETYFTAQWYYRLVDTVIQDSTPIEDRRVFFSEIKNDNPLDSLVEKIQIARISPNVDVSAKMASIPECDYYCDMLYLLPYSTFIVAPENARAGSESCSTISSQIDESNSECESSTMHSPKTEVAVLDLYAGCGAMSTGLCLGGNMAGLNMVTKWAVDINKHACDCLELNHPETKVRNESVDDYLSLLKEWEKLCASFSLISNCSTNEQCYEFPEDDGDNEANQGDSDDDEESDEVFEVDHILGICYGDPNENQQHGLYFKIRWKGYGESEDTWEPISGLGNCSKRIKEFVVNGFKQKILPLPGDVDVVCGGPPCQGISGFNRFRDKKNPLGDPKNKQLLVYMDVVEYLKPRFVLMENVVDLVKFSDGFLGRYALGRLVRMNYQVRMGMLAAGSFGLPQFRMRVFVWGARPSESLPQYPLPTHDVVNRGVIPREFEINTVAYNEGHEVQLEKKLFLEDAISDLPAVKNDEERDEMPYGSVPKTDFQRFIRIGRNETLFSCSDMEASKRMVYDHRPLNLNDDDYARVCRIPKKKGANFRDLPGVIVRPDNKVEWDTTVEREMLPSGKPLVPDYAMTFVGGSSSKPFGRLWWDETVPTVVTRAEPHNQVILHPRQDRVLTVRENARLQGFPDYYRLSGPIKERYIQVGNAVAIPVARVLGYALALACRGSTNDKPVFTLPSKFPNIESVSSPTLED
>Nelnu_v1_0-NNU_023530_RA-
MGKRKTKEEATQASASTASSRKKEKKTAEPLESRLYGEPVPAEEARERWLERYDKKKKSKNARGSGGNKKEDTDEEVLLARCHYRQAEVDGCIFNLNDDAYVKGEEGKPNYIGRIVELFETTDGEPYFTAQWFFKAEDTVIGKDHSSLIDSRRVFLSNMRDDNPLDCIVSKIQIAQVSPNMDLVAKQRTIPSSCDLYYDMSYSPTYSTFANLSIGDALYIPESTRAGSETSSTISSEVSFDGAEGECKPVSEKSSSISLPTKPEIALLDLYSGCGAMSTGLCLGAAISGINLVTRWAVDLNQYACESLRLNHPETVVRNETAENFLALLKKWEQLCRKFSLLKADEDVENLEEKEEEEEEEEDDDDDDEGDEKDDEFSEEVFEVEKILGICFGDPNESQKKGLYFKVRWKGYGPSEDTWEPFGGLGDCKERLCEFVEDGYRSKILPLPGDVDVICGGPPCQGISGFNRFRNVEAPLDDPKNHQMVVFMDIVEYLKPKFVLMENVVDILKFAQGFLGRYAIGRLVAMNYQARLGLLAAGCYGLPQFRMRVFLWGARPTEKLPQYPLPTHEVVVRGGIPNEFERNTVAFDEDQPCKLEKALLLGDAISDLPSVTNFESRDEMPYSKAPKTDFQKYIRLSRNELGVFASRCQSSQKAMLFDHCPLQLNEDDYQRVCRIPKKKVGANFRDLPGVLVRPDNVVEWDKSVERVFLPSGKPLVPDYAMSFVRGTSTKPFGRLWWDETVPTVVTRAEPHNQIILHPEQDRVLTIRENARLQGFLDFYKLCGPVKERYIQVGNAVAVPVARALGYALGLAYRGICDEEPLLVLPQKFPNSLKRVPSESIEDDVNS
>VXKB-2017648-Ipomoea_purpurea-leaf_stem_flower
MPAKRKASTNSDSSRKSKRGRRKAVVDSAEKDSELNEELAAAEEESDDVAGGNLVRSQASPPERKRITTNVPNDEDSEFVGGPVLEEEAKQRWPHRYQKGTEKSNGVTRSITSQDEFAGVLQAKRHFTAAKVDGLIYKLGDDAYVKAGEGEDNYICRIIEMFEAVDGALYFTAQWYYRAKDTVIKGCDEFVDKQRVFFSEIKDVNTIDCLVDKVNIHRIPSNDNSNSRDIIKADCDLYCDTMYLIPCSTFLNLPPDVTASSSESNSTISSETDVAESAEAKEDSSEMTLLDMYSGCGGMSTGLCLGANSCGVNLVTKWAVDLNQYACESLRLNHPECEERATNVRNEPAEDFLSLLKEWEQLCVSCSLIKGNCSPHPHLNISNIDGEVEDENSDDDEGAENDGNGEVYEVEHILDVCYGDPNGIKKPGLYFKIHWKGYGADYDTWEPIDGLSDCPLKIKDFVVNGFKAKRFPLPGAVDVICGGPPCQGISGFNRFRNTKNPLQDPKNKQLEVYMDMVDFLRPRFVLMENVVDLLKFSNGFLGRYALSRLVGLNYQARMGMMAAGAYGLPQFRMRVFMWGALRGEKLPQYPLPTHNVVVRGVIPTEFELNTVAYDEGHGANLKKELFLGDAISDLPPVENNEKRDDMEYVDKPGSEFQQFIRLGRDGLPGTVLHDHRPLQLNDDDYQRVCHIPKAKGANFRDLPGVSVVDNKVHWDPNVERVYLSSGKPLVPDYAMSFVGGTSSKPFRRLWWDETVPTVVTRAEPHNQAILHPLQDRVLTIRENARLQGFPDYYKLCGPIKERYIQVGNAVAVPVARALGYSLALAFKGLSGMEPTFGLP
>ZETY-2007915-Hydrangea_quercifolia
KKPKTSPESDDVRFIGDPFPADEARAKWPERYQSTKEVKVVISSDKDESSEKELLQARRHFTQAVVDGCVFNLYDDAYVQAGEGEPHFIAKIVELFESIDMGLYFTARWFYRAKDTVIKDQADLIDKRRVFYSDVTDDNPLDCIVSKVKIAQLAANVELSKKEKVISSSDLYCDMNYSLPFFTFTARDTASNNANLDSDESSIISSEGGMEIEEAKTSEVSNCEESEMTLLDMYSGCGAMSTGLSLGASMSGLKLATRWAVDLNSYACESLKINHPEAQVRNEAAEDFLCLLKEWEKLCKEFRMLGSHHLEDVNSKENSSDNEESEDVDDGNVVPPGEFEVGRLLAIRYGDPNNINKPGLYFKVRWKGYGPSEDTWEPIDGLSNCKDNIKEFVTKGCKAKILPLPGDVDCICGGPPCQGISGFNRFRNATDPLKDPKNYQLQVFMDTVEFLKPKYVLMENVCDILKFAGCALGCYAIARLVSMDYQARVGIMAAGSYGVPQCRYRVFLWGALSSEKLPRYPLPTHELVGRGVVVNEFKEIIVGPDQGQPCELEKSILLGDAISDLPPVTNYDIQDEILYGRAPCTDFQKYIRLKRQDL
>Aquco_v1_1-Aquca_112_00022_1-
MTMRAIRKKPRSRDNMYCWQNAIIHKQKLTGCQFYLGDDVYVEAAEDDKPHYIGKIIEFFESTEDKLYVIVQWFYRPIETVIKEEAMEELDNLFDKRLVFYTDIKDANPLKCLISKLKIERIALDVDSKILDCDYYYNMSYSPNYSTFSKMAGDQPVSSLSISSDMNLLNLYSGCGAMSTGLCLGAAIDGVNLITRWSVDIDKNACQNIGHNHPETKTNSNDVEESKRNSFKLSKIFYVEKMIDICFGVPKGFEDRGIYFKVRWEGFGSGDDTWEPIGALSNCTERVREFVISGHKANILPLPGNVDVICGGPPCQGMSGFNRFRNNKDPLENSQNNQPKYVLMENVVDIVKFSKGFLGRYTIGRLASMKYQVRLGLLAAGCYGPPQFRLRAFFWGGSTF
>WCOR-2014356-Thyridolepis_multiculmis
EAEEQEAAAAAAGSPGKKRVAQPRKRGAVAAGDHEPEFVGEPVPAAEARANWSKRYDRSAVPKRPEEDEEVKARCHYRSAKVDNVIYCLGDDVYVKAGENEADYIGRITEFFEGTDRCQYFTCRWFFRPEDTVINSLVCIDVDGHKHDPRRVFLSEEKNDNVLDCIISKVKIVHVDPNMDPKAKAQLIEHCDLYYDMSYSVAYSTFANIPSENGASGSETASGISSDGMSTGLCLGAALAGLKLETRWAVDLNSFACQSLKYNHPQTEVRNEKADEFLALLREWAVLCDKYVHEDVGSDLAGLEDQEDEGSPLDKDEFVVEKLIGICYGGSGRKNGLYFKVQWEGYGPEEDTWEPIDNLSDCPLKIKEFVQEGYRRKILPLPGDVDVICGGPPCQGISGFNRFRNRNEPLKDEKNKQMVTFMDIVAYLKPKYVLMENVVDILKFADGYLGRYALSCLVAMNYQARLGMMVAGCYGLPQFRMRVFLWGALSSMALPKYPLPTHDVVVRGGAPNAFSQSIVAYDETQRPSLKKALLLGDAISDLPQVENYQPHEVMEYSSSPKTEFQRYIRLGRKDMLDWSFGEEAGPDEGKLLDHQPLRLNNDDYERVQQIPIKKGANFRDLKGVKVGANNIVEWDPEIERVYLSSGKPLVPDYAMSFIKGRSLKPFGRLWWDETVPTVVTRAEPHNQIILHPTQARVLTIRENARLQGFPDYYRLFGPIKEKYV
>JGAB-2123378-JGAB-Mirabilis_jalapa-2_samples_combined
KKTRKLIKSEDLDCRFIGDPVPLEDAKQRWPHRYQDKKKDKGKSPKIGDDDESLPARLHYLQAEVDGKIIYDLNDHAHVSSGDPDFPYICKIVEFFLGIDGEKYFTAQWYYRSIDTVIKKSILLKEEKRVFFSEIKNDNPLDCLVEKIKIIRVAPNLDLTSKLAKIPDCHYYFDMVYLVPFSTFIVPPTDIVESESESQSTISSEELVVDTKAECGEVNQVNGKEPPSSEMTVLDLYCGCGAMSTGLCLGANLAKINLVTRWAVDFNSHACESLRLNHPETIVRNESAEDFLDLLREWKKLCASFHLIKSLETNEIVDAMIAEDEEANEDEGSDGEVDNSEVFEVESIVGICFSDPNQTGKRGLHLKVRWKGYGSDEDTWEPIDGLGNCGKSIGEFVKNGFSDKMLPLPGDADVVCGGPPCQGISGFNRFRNSENPLEDEKNKQLLVYMGVVDFLKPKFVLMENVVDLLKFSSGFLGRYALGKLVDLNYQTRMGMMAAGSYGLPQFRMRVFLWGAQPSQRLPQYPLPTHDVVNRGVVPTEFEMNLVAFEEGQALNLEDKLFLGDAISDLPQVCNDESRDEMPYISPPTTEFQSLIRLTKESMADPTVDSLFNTTLYDHRPLQLNDDDYQRVCRIPKRKGANYRDLPGVRVRPDNNKVEWDPDVERVLLPSGKPLVPDYAMSFVKGTSSKPFGRLWWDETVPTVVTRAEPHNQIVTHPEQDRVLTIRENARLQGFPDYYKLVGPVKARYIQVGNAVAVPVARALGFALARAVNSPWDNVPIFSLPPRFPRIQ
>JVSZ-2015206-Equisetum_hymale
SSAHFIGPALSKDEAKQQWPERYGIMRDQQDGGICNGGNDQIDEDQQDVLGRCVAHYLEAEVDGCIYKLGDCAFVNAGDGGADFIGRIVDFFEIDDGSNWLLAQWFFRAHDTAIGKLEANKHDIKRVFYSEMKDINPLECLVSKLKIVQVSPLHHFNKLKPKPIPSCDYYYDMGYDYAYSSFYKLPFDAEANSSDSDLTACNDAPTANGHSESKSENEVSSRKGLKMKEELRLLDLYSGCGGMSTGLCMGASLSGLNLVTNWALDLNKHACKSLKFNHPETEVRNESAEDFLHLLKEWNKLCRKYDKEDVKEKVGVRIRKHRRSALQGNDQLSDSDEEEYEVEKIVGIRFVSSSSSSEKPGLQLKIHWKGYESSEDTWERIEGMGGCEDALKKFVIDGKKARILPLPGDVDVICGGPPCQGASGFNRFRNREDPLADERNKQIVVYMDIVDYLKPRFVLMENVVDILKFAGGTLGRYALSRLVKTHYQAKLGLMVAGCYGLPQFRMRVFLWGASPLEKLPPYPLPTHDVIQKGGIPQEWERNVVAYDETQQPILAKALTLQDAISDLPPVKNSECRDEISCNNGAKTEFQRFIRLPKHVLMDASVKSIGKKQKFVIHDHRPLELNVDDYQRTCRIPKEKGANFRSLPGVIVGEDNTVALDPSKKRVLLPSGKPLVPDYAITFTKGRSSRPFGRLWWDETVPTVVTRAEPHNQVTLHPEQDRVLTIREMARLQGFPDYYKLFGPVKQRYVQVGNAVAVPVARALGYTLGLALQSSTSSDMVMELPQNFPQV
>SUVN-2047386-SUVN-Hedera_helix-2_samples_combined
VKNNTSSSNITSEKCLRSRKIPFPVVAADHVKTKSSLTEWPNKEHNQKPVNTRASASLEKKPKKQKVAAFFIGEPIPDEEARERWSWRYELKGQRREGQGWILNADEEDEIILNVECHYGQAKVDGCIFSIGDCAFIRGNGREKHVGRILEFFKTTEGEDFFRVQWFYKAEDTVMKDMASFHDKKRLFFSTFMNDNLLDCIVSKVNVIEIARGLGLQSNSTQPSDFYYDMEYCVEYSTFRALPTTDNYVMSRDLSSLNYTFPYDHQYAFLGGRVHKAELALLDLYAGCGGMSTGLCLGAKLSSVNLVTRWAVDYNKAACESLKLNHPETQVRNIPAEDFLELLKGWEKLCKSYAFNDFEGPLQSRPKNTEESKIRTNSPCDVKIPRGELEVSFLVDISYGNIGKSGKQGLKFKVRWKGYDPSEDTWEPIEGLSNCQDHLRDFVISGSKSKILPMPGDVDVICGGPPCQGISGYNRFRNIDDPLTDERNRQIVVFMDIVKFLKPKYVLMENVADILRFDKASLGRYALSRMVHMKYQARLGTMAAGCYGLPQFRLRVFIWGALPSEKLPQFPLPTHDVIVRYWPSPEFEQNTVAYDEGQPRELEESVILRDAISDLPPVTSHETREEMTYSMHPETEFQKYIRLTKHELTGFASRGVAETESSVLYDHRPYTLSEDDYLRVCQIPRKKGANFRDFPGVVVDKDNSVIRDPTKEPIMLPSGKPLVPDYVFTFEKGKSKRPFARLWWDETVATVVTFPSCHNQAALHPEQDRVLTLREYA
>CWYJ-2008781-Heracleum_lanatum
FVGKPVDVAEAKRRWPDRYLAETGGAAAQRSISKVEKLQARRHYTQARVDGRISFALGDDAHVMAGDGKDNYICRIVEMFEGVDGEPYVTSQWFYRAKDTVIGNCSDLIDDDKRVFLSTIQDDNHLDCLLSKLKILQLPLNADIKTKLAIVTKCDYYYDMLYYVPFSTFLKPQQDTEEGNKSGSTISSEIDVCKDEGSKNSNEMKLLDLFSGCGAMSTGLCLGANLSGVKLVTKWAVDLNKNACQSLKFNHPETEVRNEKVEDFLALLKEWERLCGMFSLTGDKGCQQQILSSENESNHENEEEEEIVDTDEIFEVDEILSLCYGLPEGQKEVGLYFKIRWKGYGEEDDTWEPEDGLSGAQDKLKEFVTNGFNSKILPLPGDADIICGGPPCQGISGFNRFRDSKNPLKDPKNEQLLFYMKIVEFLRPKFVLMENVVDLLRFSEGFLGRYALGRLVGMNYQARLGMMAAGAYGLPQFRMRVFLWGAHHTAKLPQFPLPTHNVVVRG
>EDIT-2017041-EDIT-Sessuvium_ventricosum-2_samples_combined
VGKPVSHDQALDKWPHRYSSLKGKGAKKSISSSEENAEQSFLQARCHYTEALVDGEIIKLFDDAFIQAEEGKPDHIAKIVELFETADKEQYITAQWFYRAQDTVIKDHGNLVDDRRVFFSEIKDDNPLGCIVRKVKIAQIGPNVSDAERKKRIESSELYCDMRYSLPFLTFANLDDAPENQGDGNETSSTISSESNSNNELVDVSSGGKQDMLSLEEVQKPEMTLLDLYSGCGAMSTGLCLGASLSGSKLVTRWAVDMNPYACESLRNNHPETEVRNEMAEDFLSLLKEWEKLCKEFLTKDLSMEGASSEEDADEDSSLAPEEFEVESLLDICYGDPNSVSKHGVYFKVRWKGYGPDEDTWEPLDGLSTCEERIKEFVVRGHRSKLLPQPGDVDFICGGPPCQGVSGFNRFRDKTNPLKDPKNHQLIVFMDIVDYLKPKYVLMENVVDILKFADGFLGRYAVGRLVGMDYQARLGIMAGYGLPQFRLRVFLWGVDKSKKLPQYALPTHDVITRGGVPNEFEEIYVSQGKKGSPSLEKALLLRDAISDLPPVTNYEDRDERPYGDPPQTEFQRFIRLSRADIITFNGSAEVAQDSTLYDHRPLQMKEDDYQRVCQIPKQKGANFRNLRGLRVNAQNKVELDPDVEREYLPSKKPLVPDYAISFCRGTSKKPFGRLWWDETVATVVTRAEPHNQVVLHPVQDRVLTIRENARLQGFLDCYKLYGPVKERYIQVGNAVAMPVALALGYTFGKAIQGLVDDKPLTSLPVKFPRCIAR
>WVEF-2014300-Rhamnus_caroliniana
SDDEADTKFIGEKVPPEEAKQRWPKRYENKKRKRVVRSERSTDESASDEVIQARCHYTSAVVDGRVLFNLYDDAHASAGDEEASYICKIVEMFEGVDGTQYITAQWYYRGRDTVIEKAFDIDPKRVFYSEIQDDNPLDCLIEKLNIERVPLNVDLDAKRQSIPVCDYYCDSLYLLPYTTFINLPQEKKLAGSETSSTISSEIDINGVSEVNSTLVKDCKVEERNEATLLDIYSGCGAMSTGLCLGAQLSGLNLVTKWAVDLNEHACDSLKLNHPETEVRNEAADDYLSLLKEWQKLCVYFDLIRGDGVQPELDIYFNEEDEDEDEDDDESNNEEDDSGDSEIFEVEKILAICYGDPKKIGKRGLYFKVHWKGYEDDDDTWEPIQGLGNCKEKIKQFVTNKFKLKSLPLPGDVDVICGGPPCQGISGFNRFRDRENPLNDDKNKQLVVFMDFVQFLKPKYVLMENVVDLVKFSDGYLGRYALGRLVEMNYQVRMGLLAAGAYGLPQFRMRVFLWGAQPSEILPSLPLPTHDVVVRGVIPQLFEKNTVAYDEGQNIELEKKLFLKDAISDLPEVDNFENRNEMPYNKRPVTEFQQLIRLSKDELLSSPNPSKHLVLYDHQPLILNSDDYQRVCKIPKKKGANFRDLPGVRVRSDNVVEWDPAVERVYLDSGKPLVPDYAMSFVKGTSAKPFRRLWWDETVPTVVTRAEPHNQAVLHPEQDRVLTIRENARLQGFPDYYKLSGSVKERYIQVGNAVAVPVSRALGYTLGLAHQGRTNNEPLFTLPPKFPDVLGRLSSTSSEND
>TXMP-2002508-Linum_strictum
IRGQEGQMHIGKIVEFFRSTDKEEYFRVQWFYKAEDTIMKEQAASKRVFYSTVMNDNPIDCIISKATIVKISPEIGLKRQLSQKYDFYFDMEYCVEYSTFRALTSDKSSSMGLDSSAPDVLKTTAVTDGDISTPPSNISRETVSKTRSYKRELVLLDLFSGCGGMSTGLCMGAKLSDVDLVMRWALDSNKSARESLKLNHPGTQVRGEAAEDFLALLKEWEKLCKKYMVTIPEKTRSRRSMASKIEDWNDETLNEADVVPGEYEVSKIVDICFGDPSSTGKHGLKLKVHWKGYSASEDTWEPIESLSNCQASIRDFVRNGMKSKILPLPGDVGVICGGPPCQGISGYNRFRNVDSPLDDERNRQIGVFMDIVQFLKPEFVLMENVVDILRFDKASLARYALSRLVKMKYQARLGTIAAGCYGLPQFRLRVFLWGAHPSEKLPPFPLPTHDVIVRYWPPPEFERNTVAYDEDQPRPLEKALVLQDAISDLPAVLSNEPREEMPYDKPPETQFQRFIRSPESEMIGHSRDGARIVKALLHDHRPYSLTEEDYARVCQIPKRKGANFRDLPGVIVGADNVARRDPKVKQAILPSGKPLVPDFALTFSQGKSRRPYGRLWWDETVPTVVTYPDLHSQAVLHPDQDRVLTIRECARLQGFPDYYRFCGTVKARYRQIGNAVAVPVGRALGYAMGLAALGLGDDEPLMTLPKKFSHSTNLQLSE
>ZETY-2057529-Hydrangea_quercifolia
EEYESRFIGEPVPNDEARQRWPHRYRAKKGKDDAGSKSANGKEDTENFTQAKRHFTRAEVDRVIYSLQDDAHVKADEGQDSYICKIIEIFEAVDGSPYFTAQWYYRAKDTGMKDHGNLINNKRVFFSEVKDDNPLDCLVEKLTIARLPLNGEVAAKKLANPGYDYFCDMMYLIPYSSFVSLPPATVKDGSETDSTISSETDASGVVSGVKFDCEEVTQIKEQKPEMMLLDLYSGCGGMSTGLCLGANLSGVNLITKWAVDLNVHACESLKLNHPETQVRNEAAEDFLSLLKEWEKLCISFGLIGNKDSQQPVGPVSVENGDGSDDEESDGDDGNGDEVFEVERILEICYGDPKENKKPGLHFKIRWKGYGPDEDTWEPIDGLGDCHKSMKEFVSKGFKSKILPLPGNVDVICGGPPCQGISGFNRFRKKDDPLADPKNGQLVVFMDIVDFLKPRFVLMENVVDLLKFAKGYLGRYALGRLVGMNYQARMGMMAAGAYGLPQFRMRVFMWGACPSEKLPQYPLPTHNVVVRGVIPVEFESNAVVYDEDQKVELEKELLLGDAITDLPPVENNESRDEISYGGDPQTEFQRFIRLRKDELLGCSPLGSDQSEHALFDHRPLQLNEDDYQRVCQIPKRKGANFRDLKGVRVRGDNKVEWDPDVERVYLPSGKPLVPDYAMSFINGTSSKPFSRLWWDETVPTVVGRAEPHNQKIMHPVQDRVLTVRENARLQGFPDYYKLLGPMKERYIQVGNAVAVPVARALGYALGLAFKGSCGDEPLFTLPKKFPNINEGLSLVEE
>HILW-2016047-Acmopyle_pancheri
AKCHYQQARVDGVLYNLGECVFVKAEDGASDYIGRIVEFFETDDGKHYFASQWFYRAGDTAIKAQADIHDSKRVFLSKLKDDNLLECITSKINIVRVPPVMDSDGKQRRIPPCDFYYDMGYDLQYTTFYVLPAENVPASSDSTSTVCNEVCPEGNGMSESKATSDASSRKNRKTKPEVSQSEVNGVSESRAEMDASSKKNGITKPELTLLDLYSGCGGMSTGLCFGANLSGVNLVTKWALDLNEHACKSLKHNHPETEVRNESADDFLELLKQWKNMVQKYCEPEDRKASTRSSCRTPRKGQETKKEEESDPDSEVEEGEFEVESLLDIRHVDPTKENETGLEFKVRWKGYDESEDTWEPMSGLGDCEEKVKEFVIKTAKEKRLPLPGDVDIICGGPPCQGASGFNRFRNSDAPLEDPKNHQMVVYMDFVNYLKPRYVLMENVVDILKFCNGFLGRYALSRLVHMNYQARLGMMVAGCYGLPQFRMRVFLWGAKPSEKLPQYPLPTHNVVVRGGVPNEWERNMVAYDENQRCDLDEALVLGDAILDLPPITNSENRDEMQYGRAPRTEFQRYIRM
>Ciclev10000251m
MGRPVKRTSTQVAAEESNHSKARRRKLNLAEQQHQQQEEQREDEEVKEEPVELVTRVKKKTQKNKPDSDLFFVSPPVSADEALKRYPDRYKYSSKGHKKKKVAAGVSSIGALNEEEEVLQARCHYTQASVDGCLYNLGDDAYVKAEEGAVDYIARIVELFESVDGEPYFKARWFYRAEDTVIKDLACLVDRKRVFLSDVEDDNPLNCIVSKAKIAEVATNMDLEAKQKNIPPCDLYYDMKYTLPHLTFLNINNESNRRDSDASSTISSETGSNSPIGQPEMSLLDLYSGCGAMSTGLCIGASLSGVKLVTRWAIDINPHACKSLKFNHPETKVRNEAADDFLSLLKEWAKLCQYFSIYDTDKVPEQSLNFMSEEEEEEEEEEEENDDDANVPNEEFEVERLIAVCYGDPNKTKKPGVYFKVRWKGYGPSEDTWEPIEGLSKCKEKLKEFVTKGYRSNILPLPGDVDFICGGPPCQGVSGFNRFRNPQAALEDIKNRQLLVFMDVIEYLKPKYVLMENVVDILKFSGGFLARYAVGRLVSMDYQTRLGIMAAGSYGLPQFRLRVFLWGARPFKKLPQYPLPTHEIVARGVIPNEFQEIIVAYANNQPCQLEKGVLLSDAISDLPLVTNNESEDERKYGTVARTEFQKYIRLRRHDVVNLSSAQMASRPSLLYDHRPFQVNNDDYERVCCIPKRKGANFRDLPGVLVGPDNKVRWDPSMERVMLKSGKPLVPDYAMKFEHQSSTKPFGRLWWDEIVNTVVTRAQPHNRILLHPSQDRVLTIRENARLQGFPDCYQLFGPVKERYIQVGNAVAVPVGIALGYAFGQACQGLADDDQPLTTLPFKFPNCLAQSSSTLAEEDSD
>AVJK-2027634-Cavendishia_cuatrecasasii
EDDDCRFIGEPVPDDEAQRRWPHRYTEKGKWKENASSKSLKPDEEIIQARCHYTMAEVDERVVFNLEDEAHVKADEGKEHYICRIIEMFEGTDGSRYFAAQWYYRAYDTVIQNSLMSLEPIDAIDEKRVFFSEIKDDNPLNCLIERLRIVRLPSNVDLQARQVAISDCDYYCDTKYLVPYSSFVNLPIENVASGSESDSTLSSNSEVAIEGETKIDSQEISNHNEITKVEMTLLDLYCGCGAMSTGLCLGANMGGVNLVTKWAVDQNSNACKSLKHNHPETEVRNENAEDFLSLIKEWKKLCDSFSLIGNEASNQDEDDSQEEQSDGEDGRNDSQVYEVEKILAICYGKPNGSKEKGLHFKIHWKGYGSDEDSWEPQDSLGTCKEAMKEFVINGCRSKILPLPGGVDVICGGPPCQGISGFNRFRNSEDPLKDPKNEQLRVFMDIVKFLKPRFVLMENVVDLLRFAGGFLGRYALGRLVGLNYQARLGIMAAGAYGLPQFRMRVFMWGAHSSEKLPQYPLPTHNVVLRGGGPTEFEGNVVAYEEGRRAELEKELFLKDAISDLPPVENDEGRDEMSYESEPMTKFQRFIRLWKDELLSCSASRSEPIDRILFDHRPLRLNDDDHQRVCKVPKKKGANFRDLEGVRVCSDNKVEWDPDVKRVYLSSGKPLVPDYAMTFIKGYSSKPFGRLWWDETVPTVVTRAEPHNQVILHPEQDRVLTVRENARLQGFPDYYRLFGSIKERYIQVGNAVAVPVSRALGYALALAAQGLCSDEPVFTLPKKFPSMQ
>ZYAX-2009263-Taxus_cuspidata
KPKAAKLSGVDSLIGSPIPKAEAQRKWPLHYLDKKIRKNKPNDNAGDESEETVLIAKAHYMQARVDGVLYSLGDCAFVKAEDGSPDYIGRIVEFFETADGKHHFTSQWFYRAEDTAIKTLSANHNQKRVFLSKIRDDNLLECITSKLNIVRVPPVLSSEEGHRTIPPCDFYYDMGYDLPYTAFYVLPAETVPATSDSSSEVCNEISPSEWNGAIESKAQGNGSSRKSCGTKFEVSSPEVNGVSECKAASETISKKNSTAKSELTLLDLYSGCGGMSTGLCLGANLSGVNLVTRWALDLNESACKSLKHNHPETEVRNESAEHFLELLKEWQKLCLKYCEPKDQKAIGRSGGRMPLKAKETKKEESDDDSESEIQEGEFEVEYILDIRHIDPTKDNESGLEFKVHWKGYDESEETWEPLSGLGECEEKIKEFVITSAKAKRFPLPGDVDVICGGPPCQGASGFNRFRNVVAPLDDPRNHQVVVYMDIVNFMRPRYVLMENVVDILKFCNGFLGRYALSRLIDMNYQARLGMMAAGCYGLPQFRMRVFLWGAKPCEK
>VUSY-2136956-Nyssa_ogeche
KKTKKSSANDDVRFVGNPVPADEAREKWPQRYQSKKKATVVVSSNGSKDESTEDEVLQARCHYTRAVIDGCSFNLYDDAYVKAGDGESNYIAKIVELFETIDGELHFTAQWFYRAEDTVIKNQAHLIDKRRVFFSDIRDDNPLDCIVSKVKIARLEADVDMAAKEKAISSCDLYYDMDYSLPYFTFTTLGTDNLKTDSDASSIISSEVSSNSTLGDANFDDAKSSKVCRLQQSEMALLDLYSGCGAMSTGLCFGASISSLKLVTRWAVDLNRYACESLKLNHPETQVRNEAAENFLCLLKEWEKLCKDFQLLGSNQLDYSQPNSSDSDENEDADDVVPHGEFEVGKLLAVCYGDPNKGNKRGLYFKVRWKGYGPSEDTWEPMDGLSKCKENVKEFVTRGYKSKILPLPGDVDCICGGPPCQGISGFNRFRNKNDPLKDPKNHQLVVFMDIVEFLKPKYVLMENVCDILKFAGGALGCYAIGRLVSINYQARLGIMAAGSYGVPQCRLRVFLWGAHSQERLPQYPLPTHEVVGRGVVLNEFKEIIVGSDKEHSCKLEKTILLGDAISDMPPVTNYESNDEMLYGGAPRTDFQKYCRLKKQDLFGYTVSGQKAPKKKMLYDHLPLQLNEDDYQRVCRIPKTKGANFRDLPGVVVGPDKKAQWDPSMERVLLPSGKPLVPDYAMTFVRGTSTKPFGRLGMDDIVATVVTRAEPHNQVILHPDQDRVLTVRENARLQGFPDCYKLCGLIKERYIQVGNAVAFPVSIALGYALAKASQRVSNSEPLMTLPMKFPTCLAQLSS
>WOGB-2017077-Andreaea_rupestris
HFKQAEVEGKLYMLGDCVHVYSGLEREFIGRITEFFEKEDKSEWFGVQWFFRSYDTGIGKEGRDHDKRRVYYSDVKDDNPLECIVGKVSVVRVPSKTRFDKTPRVPPKCDYYFDKGYKFAYATFYELPEDLPEPPGLSRSLSGVSTVESDAEGDQNSCLNSKSKTPRSKLKVEADEDRTTQETETELQLLDLYCGCGAMSTGLCLGTNLSGVNLVTRWAVDLNEYACISLKYNHPETTVRNEAAEDYLELLKEWKKLCEMFPEGCSVDEDSEEEDEDEGPAAPGEYEVERLIGIRWIGEVSKKDKEVMEQVDDVEVEVSEEMVEEELKNDKKSKKVEVPDTKGLEFKVKWKGYSVEHDSWEPAASPARVREFVLEGRKCKILPLPGDCDVVCGGPPCQGASGFNRFRNYANPLDDPRNKQMVVYMDIVEFLRPRFMLMENVVDILKFCDGILGRYALARAVAMNYQAKIGLMVAGCYGMPQFRMRCFLFGACSTDVLPPYPMPTHSVIVRGGVPNLWERCLVAYEEYKQPEWLQKPLVLKDAISDLPKVSNSQNKDDILYEEDPHTSFQRFVRLPKLGTGGLGAPPSKAQKVMLPDHRPLCLNQDDYQRVCQIPKRKGANFRDLKGILVKEDGVTVDVVKEPRELLPSGKPLVPDYAVSFIRGRSLKPFGRLWWDETVATVVTRAEPHNQIILHPEQDRVLTIRENARLQGFPDYYKLFGPIKQRYMQVGNAVAVPVATALGYSLGKSFLKECAVQDETIELPRHFPYSLT
>AAXJ-2056968-AAXJ-Atriplex_prostrata-2_samples_combined
SGRKNSRKLVKREEMDCRFIGDPVPADEAKLRWPHRYPEKVEQGAKKSKTSDDDDELIPAKCHYLKAEVDGTKIFELNDHGHVQSEDGKPPYICKILEMFEGVDGVPYFRAQWYYKSEDTVMQDSFTLREAKRVFASEMMDDNPLDCLLEKINIVRVTPNLDVDLKLSAIPDCDYYYDMKYLLPYSTYIVPPAETASPGSESQSTISTDNVDNGVVGDVKSDTDEATVGNESSSSEIRVLDLYCGCGAMSTGLCLGANLHGSNLVTRWAVDLNEFACQSLALNHPETNVRNESVSDFLILLKEWPKICASFGLIQSETTHELIDSMVEEDGDDAEEDEAEDDNQDDEEVFEVEKVLGICYGDPKDCDKPGLYFKVRWKGYGEKDDTWEPLEGLSNCREKIGEFVKKGYQENILPFPGDVDVVCGGPPCQGISGFNRFRNAENPLADPKNEQLVVYMDVVNYLKPKYALMENVVDLIKFSKGFLGRYALGRLVDMNYQARMGMMAAGAYGLPQFRMRVFIWGAQPSEKLPQYPLPTHDLVLRGVIPTEFEKNTVAYNEGHTVQLENKLFLGDAISDMPEVTNAESRDEIPYSCTPKTEFQRFIRMTKDAMLGSRNGSELISKLYDHRPLNLNVDDYQRVCRIPKKKGANFRDLPGVRVRHDNKVEWDPDVEREYLPSKKPLVPSYAMTFVGGTSSKPFARLWWDETVPTVVTRAEPHNQAVLHPIQDRVLTIRENARLQGFPDYYQLKGGVKDRYIQVGNAVAVPVARALGYSLSIAMASEVSLDGPLLTLPPKFP
>UFHF-2011975-Galax_urceolata-tetraploid
KRWPKRYQAKDEKQVAGSKSTKDKDDSEEIMQARHHYMQAEVDGSVIYNLYDDAHVEAGDGEEPYICQIVEMFEGVDGKPYFNAQWYYRAKDTVIKDLGHLIENKRVFYSEVQNDNPLDCLLEKLEIVRIRLDVDLEAKEALIKVCNYYCDMLYLLPYSTFVALPTEDTGAGSETVSTISSEVDGSIGGKSDDEDVFDIQKQRKSEVRMLDLYSGCGGMSTGLCLGANNAGLNLITRWAVDMNKYACDSLKLNHPETEVRNESVEDFLSLLKEWENLCRGFSLIKSNNPEQQKLDPFGMEDEKCGEDDDDDGSDEGDQEDGSEVFEVEKILEICYGDPKESDVRGLYLKVHWKGYGAEHDSWEPMDGLGNCDETIKNFVIHGYNSKILPLPGDVDVICGGPPCQGISGFNRFRNTDNPLDDEKNKQLLVYMKVVEYLKPKFVLMENVVDILKFKNGFLGRYALGRLIGMNYQSRMGMMAAGAYGLPQFRMRFFLWGARPNEKLPQYPLPTHDVVVRGVIPVEFEMNTVAYEEGHKMTLEKKLLLKDAISDLPAVENNESRDKMPYVKDPETSFQQFIRLTKYEMSGASENSKPTNHLLYDHRPLKLNIDDYQRVSLIPKKKGGNFRDLPGVRVRPDKKVEWDPDIQRVYLDSGKPLVPDYAMSFVQGSSSKPFARLWWDETVPTVVTRAEPHNQAIMHPEQDRVLSIRENARLQGFPDYYQLCGPVKERYIQVGNAVAVPVARALGYSLALTFQGSATSEPVFTLPPGFPNIIQPLSSASSEDD
>HQRJ-2127423-Loropetalum_chinense
SVRKVKKEEEAESRFIGQAVSDGEAQERWPMRYQSKMKKHIATSKDSKNKDDTEVLQAQRHYTQAEVDGRIIFNLYDDAYVKAGDGEDNYICKIIEMFEAVDGAPYFCAQWFYRARDTVIKDNAHLIDDKRVFFSEIKDDNPLECLVEKLRIARVSLNLDLVAKKAAIPDCDYYYDMLYLLPYSTFMNVPPEHVGAGSETFSTISSEVNINGETCDGKSDSEEVSQVASQKSGMSLLDLYSGCGAMSTGLCLGANISGLNLVTRWAIDINKNACDSLKLNHPETEVRNEAAEDFLSLLKEWEKLCINFSLIKGDLQEKYFDSESEDDEDNKDDNEGNNGNGDDDFEVFEVAKILAICYGDPKEKGERGLYLKVRWKGYGPSEDSWEPIDGLGNCRESMKVFVENGHKSKILPLPGDVDVVCGGPPCQGISGFNRFRNTQNPLNDPKNEQLLVFMNIVDYLKPRFVLMENVVDIVKFAGGFLGRYALGRLIQMNYQTRMGMMAAGAYGLPQFRMRVFMWGARPTEKLPQYPLPTHDVVVRGVIPLEFENNTVAYNEGHDAELERKLLLKDAISDLPPVTNNEHRDEMPYGQPPQTEFQQFIRLRKDELLDSSASQSSPSKQLVYDHRPLELNADDYDRVCQIPKRKGANFRDLPGVRVRPDNKVEFDPDIERVLLKSGKPLVPDYAMSFVNGTSSKPFARLWWDETVPTVVTRAEPHNQAIMHPEQDRVLSIRENARLQGFPDHYKLCGPVKERYIQVGNAVAVPVARALGYALGLACQGSISDGPLFTLPRKFPNILERLSPASSEDDA
>MQIV-2001494-Phyla_dulcis
FVGDPFPEEEAQKRWEWRYELKNKKKGKSWKLNADEEDEIILNVNCHYAQAKVGNCLLNIGDCVYVKGEGKKKHIGRILEFFRTMDGEDYFRVQWFFRADDTVLKDAASLHDTRRLFYSTLMNDNLLDCIISKVNIVRIPPMLCLESNPIQSAAFYYDMEYCVEYSTFRTLPTDNQTLLLNSKHPDGKPVSLTPLMILPNHEALKDELSLLDLYSGCGGMSTGLCVGAKLSSINLVTKWAVDCNSSACDSLKLNHPETQVRNESTDDFLELLRQWEELCKLYACDLERTVKCELEDPPNAEDCSIDLIQSETEESSGEYEVSHLVDICYGDPTESGKRGLHFKVHWKGYGPADDTWEPIEGLSNCQEQIQEFVRKGFKSKLLPLPGDADVICGGPPCQGISGYNRYRNFESPLADERNRQIIVFMDIVEFLKPKYILMENVVDIIRFDKASLARYALSRLVHMKYQSRLGTIASGCYGLPQFRLRVFIWGAHPTQTLPQFPLPTHDVVIRYWPPLEFERNIVGYDEGQTRFLGKPIILQDAISDLPVVTNEESREEMAYEKLPETEFQKRIRYSANEMTGPVIKPSVLYDHRPLRLSEHDYLRVCQIPHRKGANFRDFPGIMVGEDNVARHDPTKEPIMLPTGKPLIPDSVLSFEQGKSKRPYARLWWDETVSTVVTFPHVRAQAILHPEQDRVLTIRECARLQGFPDAYRFCGTIKERYCQIGNAVSVPVARALGYALGMAYKKEAGDEPLMTLPPKFS
>FRPM-2004830-Calocedrus_decurrens
KRPRTVTNSNFVGVAIDTVDAMRRWPHRYELDKSKGKCTRPLNQTADGILRVRGKENKVVAECIAHYSRADVNGIIYELGDCVHVNSDNGPDYIGRILEFFETNDHQCWFSAQWFYYLNDTAIGKHEAKGHDKRRVFLSSMKDDNLLECINRKLKVIHVPALTRFICKHESIPPCNYYYDMGYDYAFSTFKSLLNDTELASCDSASTSSNNGPNVLNNVSNINSGKGRSGVINSELSLLDLYSGCGGMSTGLCSGANLSGVKLITRWAVDRNSYACESMKHNHPETKVRNEIAEDFLHLIKKLCEKYIECRDFKKSVSTKTDKHNSRSYRKSGDDSEVDDKEYEVEKIIDIRCVDSSLSKLSGIQFKVHWKGYGEDEDTWEPYESLMKCEECVKDFVTLGIKKRILPLPGEVDVICGGPPCQGATGLNRFRNVEAPLDDPQNYQIVVFMDIVDFLRPRFVLMENVVDILKFAGGTLGRYALSRLVKMHYQARLGMMVAGCYGIPQFRMRVFLWGASPLENLPPFPLPTHDVVVKGSFPVSWEHNAVAYDEIDKPQLHEALVLADAISDLPPVKNSEERDEMPYNRSCHSDFQYLMRLPKEAFNEENSSASKRSRNKLFDHRPYMLNEDDFERTCKIPKRKGANFRDLEGVIVRPDNSVELDLENRIMLASGKPLVPDYAVTLLQGHSLRPFGRLWWDEIVSTVVTSPEPRTQAILHPEQDRVLTVREVARIQGFPDYYRFLGSVKQRYMQVGNAVAIPVAKALGYELGLAIQ
>BNTL-2020302-Souroubea_exauriculata
SEKKQRKCKTVSFFVGEPVPDEEARERWLWRYELKSQRSKGQSWKLNADEEDEIILNVRCHYAQAKVSGCIFNLGDCAYIKGDGRQKYIGRIIEFFRTTDGDDFFRAQWFYRAEDTVMQQEASFHDKKRLFCSTLMNDNPLDCIISKVSIVQIPPTLGLRPKSIPPSDFYFDMEMEYSVEYSTFRTSSDNPLGSYELSSPDDMEAFGDMITSTSLEDMLSYEPLKDELLDLYSGCGGLSTGLCLGAKLSSVNLVTRWAVDGSRSACDSLKLNHPETQVRNETAEDFLELLKEWEKLCRRYVFNDSDRKHRSRSGEIKGTNVNSPMADKIPAGEYEVLRLLDICHGDPVNTGKRGIKFKVRWKGYSASEDTWEPIEGLSDCQECLQEFVISGFKSKILPLPGDVDVLCGGPPCQGISGYNRYRNVTAPLADERNRQIIIFMDIVKFLKPKYVLMENVADILRFDKASLARYALSRLVHMNYQARVGTIAAGCYGLPQFRLRVFFWGALPSEKLPKFPLPTHDVIVKYWPSPEFEQNTVAYNEGEHRELEEAVVLRDAISDLPAVTSNETREQMRYVMPPESDLQKYTRLTKNEMMEFAPNGLVDTTKPMLYDHRPFPLSEDNYLRVCQIPHKKGANFRDLPGVVVGHDNVVCRDPTKEPIMLPSGKPLVPDFAFTFEQGKSKRPYARLWWDETVATVVTFPDHHNQAALHPEQDRVLTIREYARLQGFPDFYRFSGTVRERYRQVGNAVAVPVARALGYALGMAFRRLGGNEPLMKLPPKFA
>28582.m000332
MGRSAKRPNREPEVEEEDGATLSDQKGPITLLSARPKETKKAKLDADLSFIGNPISATEARKKWPQRYKSQISKVKNGSEPQNGVLSKDDDVTQAKCHYKQAMVDGILYDLGDDAYVKAEDGKPDYIARIVEMFESIDGEPLFTAQWFYRAEDTVIKDYVKTAESRRVFLSEIRDDNPLDCIVSKVKIALVEPNLDLAEKERNLPPCDLYYDMKYTLPFLTYETIKTDDSGRDSGSSSTISSENDSNNSIDDVKVTTAKPLKVLSKVHSSEKSELYLLDLYSGCGAMSTGLCMGASLSGVKLVTKWAVDINAFACKSLKTNHPETEVRNEAAEDFLSLLKEWEKLCRKFSLFGSEKHPEQSSNSASDEEEEDEEEEEEEKGKDKDDDDDEIFEVEKLLAVCYGDPNKVNKRGLYFKVRWKGYGPSEDTWEPIEGLSDCKDKLKEFVTKGFRSKILPLPGDADFICGGPPCQGISGFNRFRNTKAPLDDPKNHQMVVYMDIVEYLKPKYVLMENVVDILRFAGGFLVRYALGRLISMNYQARLGMMAAGSYGLPQFRMRVFMWGSQPSESLPQYPLPTHEVVVKGGIPNEFEEITVAYNKLDPCQLEKALYLGDAILDLPPVNNDESQDERKYGTTPQSDFQKYIRLKKSDVVGFATDKNASHPQMLYDHRPLKLNDDDYQRVCRVPKKKGANFRDFPGVLVGTDNKVEWDPAVERVLLPSGKPLVPDYAMSFVRGTSCKPFGRLWWDETVATVVTRAEPHNQIVIHPMQDRVLSIRENARLQGFPDCYQLHGPVKERYTQVGNAVAVPVATALGYSFGIASQGFSDNKPLTTLPFKYPNCLQKSS
>KKDQ-2017635-Salix_viminalis
KTSTSKSSNSLDDSEEIIKARCHYKRALVDGIIYNLYDDAHVQASDGEADYICKIIEMFESEDRTPHFTAQWYYRSTDTIIKDKYITDPKCVFYSEIRNDNPLECLTRKLKIVRLALSVDSETRRAKTLNCDFYCDMLYLLPYSTFVKLPSENNTTAPESSSTISSDIDAAGVKYECDEVSETSGRRKSEVALLDLYSGCGAMSTGLCLGANLSGINLVTKWAVDLNKHACESLRLNHSETQVRNESAEDFLMLLKEWEKLCIRFSLVKNDDPEKQQPYCFDMDDEDEDDDGGDDDSGDEDDSEVFEVEKILEVCYGDPKEIGGQRDLYFKVRWKNYGPNYDTWEPISGMSNCREVIKKFVMNGYKSNMLPLPGDVEVICGGPPCQGISGFNRFRNVKNPLEDPKNKQLVVFMDIVDFLRPKFVLMENVVDLLKFADGFLGRYAMGCLVSMKYQARLGMLAAGAYGLPQFRMRVFLWGACATEKLPQYPLPTHDVLVRGVVPLEFEGNTVAYEEGVKPQLERKLFLQDAISDLPAVANDEKRNEMAYGESPKTEFQRMIRLKKMGLELNDLLFDHRPLELNEDDYQRVCRIPKKKGGNFRDLPGVRVRPDKKVEWDPEVPRQYLSSGKPLVPDYAMTFVNGSSSKPFARLWWDETVPTVVTRAEPHNQAIMHPEQDRVLTIRENARLQGFPDYYQLCGPIKERYIQVGNAVAVPVARALGYALGRAFQGLAADDPVFNLPKKFPRITEDPSSSSEAQC
>AQGE-2054892-Humulus_lupulus
MGKTRSGKRKAKVVEEPEPSDSSDMAEMESQPIALVISEPKRTKRNDADSDASFLGKPFPQHEAAQRWPKRYEPKGKVKKGELSGEKKESGTKEEEVTQAKFHYSQALVDGVVFDLNDDAYVKAEDDKPDYIARIIEFFEAVDGGLYFTAQWFYRAEDTAIKDLRDHSHILDKRRVFMSEIKDDNPLDCIVSKVTIAKVSPNLDLLAKEKALPPCDLYYDMKYTVANLTFSTIEPDSKPDSDTASTISSESGSNNLGDDDRNQTSKKSEMTLLDLYSGCGAMSTGLCMGASLTGVKLVTRWAVDFNSDACQSLKLNHPETEVRNEAAEDFLSLLKDWEKLCKEFKLLESRQSQDQDICLESVEAELDENANNNSDIDDSSMSSEEFEVQELLAICHGDPNKAGSKGLYFKVRWKGYDSDEDTWEPIDGLSTCPDKLKEFVTKGYKRNMLPLPGDVDFICGGPPCQGVSGFNRFRDKTAPLKDIKNSQLLVYMSIIEYLKPKYVLMENVVDILKFSEAFLGRYALGRLVSMNYQARLGMMAAGSYGLPQFRMRVFLWGAQPSEKLPQYPLPTHEVVERGVVPTEFEEVLVGYNKNQQRHLEKALYLEDAISDLPPVENDESQDERPYGTLPRTEFQKYIRLKRSDVVGYENSSAQSPQKAMLYDHRPLQLNQDDYERVCQIPKKKGANFRDLPGLLIGPDNVVSRDPAVESIQVSSGKLLVPEYALNYVRGKSTKPFGRTWWDETIGTVVTRAEPHNQVIIHPEQDRVLSVRELARLQGFPDFYKLSGPIKQRYMQVGNAVAVPVGIALGYTLGLASQGLSDDQPLTTLPFRFPKCMSSS
>WQML-2005262-Cryptogramma_acrostichoides
RFLGSPVEKVEAARRWPHRYEINKTGDEGSEERPKNCRENSEEVGGPAGFALHYSKAEVDGITFQLGDCVHVHSGAAQNYIGRILEFFEDTKGEGWFIAQWFYRTQDTAVKDVCESKHEKRRVFYSEVKDYNPLDCLVSKIKIVKLSPQHHFSVLNPKPLPSCDYYFDMGYDYAYSRFYSLPLELDAASSGSDVILCDDMSNGDMFNSQAECKLEAEFDSVRCLPEYSLLDLYSGCGGMSTGLCLGASLSAVKLVTKWALDLNPNACRSLEFNHPETQVRNESAEDFLILLRKWKKLCDQYACSENLKESSVRRRSQTSEDDDNLGHTEPGEYEVDKIVGIRHASAADSKKPGIQMKVRWKGYKACDDTWEPLDGLSACKDRIKEFVVEGKKKKILPLPGDVDVVCGGPPCQGASGFNRFRNKEEPLADARNKQIIVYMDIVDYLKPRFVLMENVVDILRFADGLLGRYALSRLVQMHYQAMLGMMVAGCYGLPQFRMRVFLWGAAPSERLPAYPLPTHDVVQKGGIPVEWERNMVSYDEETKPMLLAPLTLGDALRDLPQVHNSEQRDEMNYGGGAQTEFQRFIRLPKEVLTGASSLSCCKKLELKLYDHLPLDLNKDDYQRVCQIPRQKANFRNLPGVIVNEENRVMLDPSMERVLLPSGKPLVPDYAITFVDGRSSKPFARLWWDEIVPTVVTRAEPHNQAIVHPEQDRVLTIRENARLQGFPDYYKLFGSVKQRYIQVGNAVAVPVGRALGYSLGLAMKHMSCLAPVMVLPHNFP
>AAXJ-2056820-AAXJ-Atriplex_prostrata-2_samples_combined
DEECKLIGEPIPVQQAKARWPHRYLSRGRVASAEKFKIKWNTDEILQASNHYSQALVDGVIIKLNDDVYIQGEIGKRNYIAKIVEFFETTNKEQYITTQWFYRADDSVIKDHANFVDKKRVFFSDIKDDNPLGCIVKKVKIDFNPSDVGVEKPDDYLYCNMRYKLPYLTFENMVLDENKQGSGSDTSSTISSDHSSNEAIDDASSNVQPAIITAEPVNEMTLLDLYSGCGAMSTGLCLGATLSGVKLVNRWAVDFNRYACESLSNNHPETKVRNEMAEDFLALLKEWQRLCNELVLSHAPPSEMMNLEEELEEDDEPLSPGEFEVESLLDICYGDPNRMRKRGLYFKVHWKGYGPEEDTWEPIDGLSGSEERIKEFVTKGYQSKLLPLPGDADFICGGPPCQGISGFNRFRDTKNPLKDPKNHQLVVYMDIVDFLKPKYVLMENVVDLLKFSKGFLGRYAVGRLIGMNYQTRMGIMAAGSYGLPQFRMRVFLWGAHTSQKLPQFPLPTHDVVTRGGVPNEFEDINVKHAKNSSVQLEKALLLGDAISDLPEVKNDDVRDEKDYGGAPQSEFQRYIRLKRNEMVSFNGSNEVESRHTLYDHRPLKLNVDDYLRVCEIPKKKGANFRNLSGVCVDEKKVVFLDPNVERALLPSKKPLVPDYALKFVRGTSSKPFGRLWWDETVATVVTRAEPHNQIVLHPEQDRVLTIRENARLQGFLDCYQLYGPVKQRYIQVGNAVAVPVATALGYAFGIASQGRADGKPLMTLPFKFPHCLAR
>OTAN-2008076-Deutzia_scabra
SSQKKPKRSKNSDNPDGVFIEDPVPADEARQRWPHRYQLNEKKKGNSRPISSNNEDDSEEILQARCHYIQAEIDGHIIFNLNDDAHVKANEGEAHYICKIVEMFESVKGTLHFTAQWFYRARDTVIGNTSYLINDKRVFFSEIRDDNPLDCLVEKLKIVKLPPNVDVSKSSLVKDCDYYCDMLYLLPYTTFLNLPTENTSAGSEPTSTVSSVANLDSAVNEVKSDTEHIIQVQEPEKQETTLLDVFSGCGAMSTGLCLGATLAGVNLVTKWAVDFNKDACDSLKLNHSETEVRNEAQDYLSLLKEWEKLCIAFSLVEDQHSGTSPGKEFFPEEDDGEDSDRDDDKSGDNDPEVFEVQKILAICYGDPKEKEEPGLYLKVRWKGYGSSEDSWEPISGLSGCREKIEEFVTNGYKSKILPLPGDVDVICGGPPCQGISGFNRFRNKENPLDDPKNKQLVVFMDIVDHLKPRFVLMENVVDLLRFADGFLARYALGRLVQMNYQARMGMMAAGCYGLPQFRNRVFLWGARHTEKLPQYPLPTHDLVVRGSIPTGFERNMVAYNEGHTTELEKKLLLKDAISDLPAVTNYEERDEMPYGKSPLSEFQRFIRLRKEEMLGSFSKASRSMLYDHRPLILNEDDYQRVCQIPKQKGACFRDLPGVRIGSDNKVEWDPDVERKFLPSGKPLVPNYAMKYLDGTSTKPFARLWWDETVPTVVTRAEPHNQRIVHPEQDRVLTVRENARLQGFPDYYQLRGPIKARYTQVGNAVAVPVSRALG
>GCFE-2012808-Verbena_hastata
FVGEPIPEEEAQKRWEWRYELKNKKKRKGWKINAGEEDEIILNVDCHYARAKVGNCLLNIGDCVYVKGEGKKKHVGKILEFFKTMEGEDYFRVQWFFRAEDTVLKDAALLHDERRLFYSTLMNDNLLDCVISKVNIVKIPPMLCLKSNPIQSAAFYYDMEYCMEYSTFRTLATETSTDKESILLNSKHPDEKPVSLTPLEILANYESSKQELSLLDLYAGCGGMSTGLCLGAKLSNMNLVTKWAVDCNSSACDSLKLNHPETQVRNEPADDFLELLRQWEELCKLYLSDLERTLKCELEDPPKAEDSTTQLDTEESSGEYEVSYLVDICYGDPSESGKRGVHFKVRWKGYGPDEDTWEPIEGLSNCEERIQDFVRKGFKSKLLPLPGDVDVICGGPPCQGISGYNRYRNFESPLDDERNRQIIVFMDIAEFLKPKYVLMENVVDIIRFDKASLARFALSRLVHMKYQAKLGTIASGCYGLPQFRLRVFIWGAHPTQTLPQFPLPSHDVVVRYWPPLEFERNIVAYDEGQPRSIEKAIILQDSISDLPAVTNEESREEMAYEKLPDTEFQEYIRSSRDVMMGSVTTEKKPSVLYDHRPLRLSEDDYFRVCQIPHRKGANFRDLPGVIVGEDNVARLDPSKEPVMLPTGKPLVPDSVLSFEQGKSKRPYARVWWDETISTVVTFPHVRAQVILHPEQDRVLTIRECARLQGFPDFYRFCGTIRERYCQIGNAVSVPVAKALGYALGMAYKKAVGDEPLMILPTKFA
>Bradi1g66167.2
METPPHNPISPPSPPPVTDGSPAPYAGADGDEAAGGFDGSLESMLERIFGPPELEPWSPPREFDFAAEFAAVAATDPDPLEDLGGGPWDAAPWMSTGLVACEGAAATTRAPSPPTAAPGFAPAPTPAFDSSEGAPEVRSLDHLDNYSPMPESPSTPVAVDMREKLVFVSDSAPVLESSPSPPVACPDLSTTEPMKETTNAAPERSDLPLPNRVEQSTSSLSNQVVLALQTPQVVREMPQEVEGKSSRPLKAKRVRGSTDKCLPNLKRAKKNSGSIGRLPNVTTMPDPGNTHEVILDKHLTDSEMVESDDGSCFFVGEAVLEEEAKQRWPHRYKKNHHFVEKFLSLKDKRSGNQPFANAGNDVLDVKCHYLQASVSGSTLCVGDCAFVKGPEGRPNYISRILEFFETVAGECYCRVQWFFRAEDTVMEDQAQSNDPRRLFYSDLQDDYSLDCIVSKLTIVQVPPCVDKESKSIPSSQYYYDMKYSLDYSTFSTLEMEDTNAILQSSHASSIEMKKVDFSKKQKSPVPNKKDLSLLDLYCGCGGMSTGLCLGAHGAGVNLVKKWAVDDDLVACESYRLNHPETRVRNETTNDFLLLLKEWQKLCKKYVEQSEVKDHADGLTETINEIPDDSVDPTEELEVWKLVDICFGDPNGIENHCLHFKVRWKGYGRNDDTWEPIDGLGNCNEAIRDFVIEGHKRKILPLPGDVDVVCGGPPCQGISGYNRNREFDAQFKCEENKEIIFFMDVMQFLKPKYVYMENVLDILKFADATLARYALSRLVAMRYQAKLGIMAAGCYGVPQFRMRVFLLGCHPEEKLPPFPLPTHEAIRKNGCPLAFERNLVGWSDGTTVQLAKPIVLEDILSDLPEVGNEESRDEMPYVKDPQTEFQRYIRAFNSEVRGPKSRAAKSKSRKAKPKLYDHRPFVLDNDNYLRVLQIPKKKGANFRDLPGVVVGPDNVAKLDPTKERILLPSGNPLVLDCILKYEDGKSLRPFGRLWWDEVVGTVVTCPNAHTQAFIHPAQDRLLTIRESARLQGFPDSYRFHGEVKERYCQIENAVAVPVGRALGYALAMAYLNKTGSDPLMVLPPKFAFSQNIEGTL
>SSDU-2181223-SSDU-Papaver_bracteatum-3_samples_combined
NYSFFIGDPIPLDEATKRWPWRYHADEGRETNDRRFTSDDDDEDKVMLNVKCHYTQAEVDQCIFDIGDCAYVKGEKGGQNYIGRILEFFKTEEDEDYVRVQWFYRAEDTVIKDQASFHDKKRVFYSNLVNDNLLDCLVSKLEIAQLPPNVNLRSSRSVASCDYFYDMNYYLEYATFCNSMTDCITKSNDLAQCTDIQTVCNNSHSNLGKVDVAVLDLYSGCGGMSTGLCLGSKLSSVNLVTKWAVDTDEAACESFRLNHPETKIRNESAADYLDLLKEWEKLCKLYRIDCAEISPSSNSRTSRIKTRSNADNEISPDEFEVSELLDICYGDPNETGKRELTFKVRWKGYGSSDDTWEPSKGLSNCQDKIRDFVREGFKKKILPLPGDVDVVCGGPPCQGISGYNRFRNVDAPLDDEKNQQIIIFMDIVKFLKPKYVLMENVADILRFADGVLGRYALSRLVHMNYQARVGIIAAGCYGLPQFRLRTFLWGAHPSMKLPQFPLPTHDVIVRYGGPREFERCIVAYDEGQPRSLEKALVLQDALSDLPEVTTHETRDEMPYKEDPLTEFQKYIRSSKSEMLCSGLKDEVKIERSMLYDHCPNPLSEDDFLRVCQIPRKKGANFRDLPGVIVGSDNVAILDPKRERILLASGKPLVPDYALTLGQGKSRRPFARLWWDETVPTVITTPNCHSLAVLHPEQNRIISIRESARLQGFPDYYRFHGNVKEKYRQVGNAVAVSVSRALGYALGTAWLRLSGDEPLMMLPPKFSLSNTNQL
>Aquco_v1_1-Aquca_105_00006_1-
MAEKKILRSSPRLLNCSNSTSSVVIRSNLKADEEDKILRKSPRSSSSLSNSRSKSPPSKKKKIEEDSFTKKLRKNTSATNSCFLIGEPFPIEEAKNKWPWRYEEKLGEDYFRVQWFFRAEDTVMKEQADIHDKKRLFYSDLMNDNMLDCIVSKIKVIQLAPNVDLRSNSKSVASCDFYYDMKYSVEYSSFHTIVNDNSAESSDLSSSSGIETMDLHGPKPDLIDLPSCKANGSEITLLDLYSGCGGMSTGLCLGAKLSPINLVTRWALDYDKSACESLRLNHPETQIRNESAEDFLDLLKEWEKLCKRHGDGSGEKRRSLNLRAGRVGDSKVDAHNEIPSGEYEVSSIIDICYGDPTETGMRGLRFKVRWKGYGPNDDTWEPIEALGNCPDRIRDFVREGCKSQILPLPGTVDVICGGPPCQGISGYNKYRNSDAPLEDERNVQIVVFMDIVKFLRPKFVLMENVVDILRFANGFLGRYAVSRLVHMKYQARLGIMAAGCYGLPQFRLRVFLWGALPNEKLPHFPLPTHDVVVRYGGPNEFERNTVAYDEGQPRKLEKAVVLFDAISDLPDVKNDEVREEMFYKTPPQTEFQNYIRSSEYDMKYSPSIEKKSRRAVLYDHRPSPLNEDNYARVSQIPQRKGANFRDLPGVVIGPDNAVQFDPNMERLLLPSGKPLVPDFVLTFSEGKSKRPYARLWWDETVPTILTTPNCRNTVLLHPEQDRVLTIRECARLQGFPDYYRFTGSVLDRYRQIGNAVAVSVSRALGYSLGMAWLKLGGDEPLLTLPPKFSQSSTLQLMPSSSSEIEE
>ZRAV-2033241-ZRAV-Polypodium_hesperium-2_samples_combined
EARFVGSPFEKDEAKRRWPERYETEKKQSEDNASDKKSKNAVENTEEAGPSGFARHFSKAEVDGATFELGDCVYVHSGSEQDYIGRIVEFFEDMKGEPWITAQWFFRIEDTAVKDVCESEHDKKRVYYSEVIDFNPLDCIISKIKIVKLSPLHHFNALNPKPIPSCDFYYDMGYDYAFSRFYSLPTELEATSSGSDVTFCNDVSNGQMSGSVAEGKSEIEVDSEKSEPVYTVLDLYSGCGGMSTGLCMGASLSAVKLVTKWALDLNPNACKSLEFNHPETQVRNESAEDFLLLLKEWKKLCAQYTQSDKMKDSRLRKKGQSSHEEEEDLSKPSKPGEYEVEKIIGIQYVSLPEAEKPGIEMKVRWKGYGANDDTWEPIDGLSSCQDCVKKFVIDGEKKKILPLPGDVGVICGGPPCQGASGFNRFRNKEEPLADPRNKQIVVYMDIVNYLKPRFVLMENVVDILRFADGLLGRYALGRLVQMHYQAMLGMMVAGCYGLPQFRMRVMLWGAAPTERLPAYPLPTHDVIQKGGIPVEWERNMVAYDENTKPKLSSPVTLGDALRDLPQVKNSEHRDEMSYGGGPQTQFQRFIRLPKEVLTGVSSLSSSKKQKTLLNDHRPLELNEDDYQRVCRIPRKKGANFRNLPGVIVKDDNRVMLDPDMERVLLPSGKPLVPDYAITFVEGRSSKPFARLWWDETVPTVVTRAEPHNQAILHPEQDRVLTIRENARVQGFPDYYKLFGPVKQRYIQVGNAVAVPVGRALGYSLGLAIKQMTTLSPTLVLPEEFPLCLMK
>RQNK-2061909-RQNK-Papaver_somniferum-5_samples_combined
KLMGEPVPEEEARTRWPDRYDEELIAKKLAEKKIDEEVLMVESHYLSAEVDEITYNLYENALVKSDKEETPYICRIVEFFRTKEGHVYFTAQWFYRPSDTVMGAGPKQSDLIRQKCVFFSDVKNDNPLECLVGKANIAIIPQNVELATKEEIIASSDYYTDMFYKLPYCGFISIPPGYTAEATSDGRDASSGLSSDIDSATGGGKMGSNSSITLGQSSKTELSLLDLYAGCGAMSTGLCLGAKVGDVNLVTRWALDLNESACQSLSLNPETKVTNDCGENFLSLLREWEKLCQQYSLVGGASSDYVEDDSEHRKDSEVLSPDELEVDEIIGISFGDPTELAKAKKSKGKGSKKGVTIPKGTELYFKVHWKGFDSSEDTWEPRRNLSNCEQKIRKFVTTGYQSNFLPLPGDVDVICGGPPCQGISGFNQHRNVENPLADEKNYQMVVYLDIIEFLKPSYILMENVVDLLQFSQGFLARYALSRLVSMGYQARLGIMAAGSFGLPQFRQRVFLWGAQVGKKLPPYPLPTHECVVRYGVPTEFERCLVAYDESVTLDHLKKPLFLVDALRDLPGVENGENRDTMDYVLVPENDFQRYIRMSRTGEGLNASLYDHIPLELNPYDYQRVCRVPREKGAFFFHLGGVIKGADDKWHWDPNRPREYLAPGKPLVPDYALTFNGGKSDKPFARLWWDETVSTVVTRAEPHNQAMIHPIQDRVLSVRENTRLQGFFDYYQLCGEVREKYTQVGNAVAIPVAKALGYALSLAVRSLCDDGPLIELPDNFTFI
>TRRQ-2021384-TRRQ-Narcissus_viridiflorus-2_samples_combined
DANFVGEPLPEEDARERWPHRYSRKNDGRGEPVSQNGLDDDFVKAKRHYLQAKVDDCIYNLNDAVYIKAGEGELDYIGRIVEFFESKDHQMYFTAQWFFRAVDTVIKDLAFHNDARRVFLSDERNDNALNCIVKKIQILRVPPEIDLSSKDVISNCDLYYDMSFSVGYSSFANLPPDAGVDFSETSSTTTTCSDPSVSKGTIVSNVSKDRSDSDSEGSEFGEKVELSLLDLYSGCGAMSTGLCLGANLSGVNLKTCWAVDMNEYACQSLKFNHPEAEVRNEKAEHFLALLREWATLVERHCKGIESSDGSDDGHDDEPLNQPKKSAGEFEVGKILGICYGETDNLPKEGLKFKVRWKGYGPSDDTWEPAEGLSKCQDRIREFVRCGYKRKILPMPGAVDVICGGPPCQGISGFNRFRQTEDPFKDEKNKQMEVYMNIVEYLKPKFVLMENVVDIVKFAKGYLGRYALARLVAMRYQARLGILAAGNYGLPQYRMRVFLWGAQPTQKLPQLPLPTHDVVTRGGAPVEFEKENLHSKLVVAFDGSLQKNLEKALLLADAISDLPPVENNEPRDEMSYKDAFKTDFQRYIRLTRDAMKQPLSKVKNPSRNGVIYDHRPLKLNDDDHQRVCRIPKHKGANFRHLPGVMVGPDNVVQWDPNVERELLPSGKPLVPDYAMTFVKGKSSKPFGRLWWDETVPTVVTRAEPHNQIIIHPEQDRVLSIRENARLQGFPDYYKLFGPVKQRYIQVGNAVAVPVSRALGYGLGLAVLG
>WRPP-2001771-Synsepalum_dulcificum
CDLDDGMVEKCLRSRKVPFFVAWTENGDTKPAVVTSSDVSGARTRQQKIKALALSEKKEKNKKSTGSFVGEPVPDEEARERWGWRYELKSQRSKCQIGKLNADEEDEIILNVECHYTKAKVDCCIFNLGDCVYIKGNGRQKHIGRILEFFRTTDCECYFRVQWFFRAEDTVMKNEAAFHDKKRLFYSDLMNDNLLDCIVSKVNVTRVAPTLGLQWLNFLPPSDFYYDMEYRVEYSFRTLLTDNFVERHELYTPDDNTTCLEDMPRSECYKAEWALLDLYSGCGGMSTGLCLGAKLSSVNLVTRWAVDADRSACDSLKLNHPETQVRNQAAEDFLGLLKGWEKLCQQYVFNNLDKTPKFRAEDTREIKNNVNSPSGGEYEVLSLVDICFGDPSNTGEHGLKFKVRWKGYSSSEDTWEPIEGLSNCQERIQDFVRSGLKSKILPLPGDVDVLCGGPPCQGISGYNRFRNTDAPLTDERNHQIVVFMDIVKFLMPKYVLMENVVDIIKFDKASLARYALSRLVHMKYQARLGTIAAGCYGLPQFRLRVFLWGALPSERLPQFPLPTHDVVVKYWPPLEFERNTVAYDEGEPRELEKAIILRDAISDLPAAISDLPAVLLSYSNWLIFCFDTISLSSHLNLCFHDNREQRTYDMPPETEFQKYIRLTKDEMMGLATGVIDAKKPILYDHRTFKLSENNYLRVCQIPHKKGANFRDLPGVVVGDDNVASWDSSKEPMMLSSGKPLVPDCVFTYEQGKSKRPYARLWWDETVSTVVTFPNVRSQAVLHPEQDRVLTIREFARLQGFPDFYRFCGTVKERYCQVGNAVAVPVGRALGYTLGRAIRKLGGDEPLMTLPPKFA
>LWCK-2014614-Lycium_barbarum
FIGESIPAEEAQQKWQWRYDLKNKKTQRQGWKLNAGEEDEIVLNVECHYAQAKVAGFIFNIGDCAYVKGEGKKRHIGRILEFFKTTEGDDYFRVQWFFRAEDTVLKGAASFHDPKRIFYSTLENDNLLDCIVSKVNVVELPTRHGLDKKDVPPAHFYYDMEYCVDYSTFRTLHNVKSSISPSLVDDTSYKPITTYPLEVLPTCEPMKVELSLLDLYAGCGGMSMGLCLGTKLSGLNLVTKWAVDFNRSACDSLKLNHPQTHVRNEGVEDFLELLKRWEKLIQSYGCSDFKTSSNCELDERDEGENKDKSQAGSKASSGEYEVLRLVDICYGDPNNKGKSGLHFKVRWKGYSPSDDTWEPIENLGNCGDSIKDFVRRGQQLKILPLPGDVDMICGGPPCQGISGYNRHRNVDDPLSDEKNRQIIIFMDVVEFLRPKYVLMENVSDILRFDKASLGRYALSRLVHMKYQARLGTMAAGCYGLPQFRLRVFFWGALSSERLPPFPLPSHDVIVKYWPSPEFERNTVAYEEGQPRDLEEALVLRDAISDMPAVTWHETREEVPYEMPPQTEFQKYIRLSKHEIMSCSSSGVTETKEPVLSDHRPCQLSEDDYLRVCLVPHRKGANFRDLPGVIVGADNVAHRDTNEPKVLPNGKPLVPDCAFTFEHGKSKRPFARLWWDETVATLVTFPNHRAQAILHPEQDRVLTIREYARLQGFPDFYSFTGTLKERYCQVGNAVAVPVGRALGYALGLAYQRLAGNEPLIKLPSNFS
>VYDM-2131664-VYDM-Orobanche_fasciculata-2_samples_combined
GHPVPSEESESKWPHRYKSKNNTERILVTLSDGSIEEKEFLQARCHYTKAIVDGVVFNLLDDAYIQASEGEPNFIAKIVEMFETMNKETYICTQWFYRAKDTVIKDQDYLIDTRRVFYSDIRDDNPLSCIYSKIKINQVSPNMDIVAKEKAKGSCDFYVDMMYSFPHAFTNLIADNEDSSLPDAAKPQSKRTILDLYSGCGAMSSGLGIGASLAGENIATRWAVDYNADACASLKFNHPNTEVRNEDAEDYFLLLKEWESLCKEYNLLASNEVELEPHDLESDESEIDDGIIVSSGEFEVERLVAICYGDPNKSNPKKHCVHFKVRWKGYGSADDTWEPIDGLSNCKEKIKEFVSRGHRAKIIPLPGDVDFICGGPPCQGISGFNRFRQACDPLKDKKNRQLVVFMDIVEFLKPKFVLMENVTDILKFAKGQLTCYAVGRLVSMNYQARLGIMAAGAYGVPQCRMRFFLWGAGPKERLPQFPLPTHEVMKKGVVINEFKEIIVGHGNEHSGLHKTVLLGDVITDLPEVTNDAKLDEMPYGGTSRTVFQKYIRLKRHDIFPDSKKDDSHKSILYDHRPLQLNEDDYQRVCHIPKVKGANFRDMPGLIVGPDNVVRLDPSVERPLCKSGKNLAPDYALKFEDGKSSKPFGRLGMDDIVATVVTRAEPHNQVILHPNQDRVLSARENARLQGFPDCYKLHGPIKQRYMQVGNAVSFSVSIPLGYCLAKAMQGDNITKPLSIPFKFPDCL
>NMGG-2008814-Hypecoum_procumbens
LYNLNDDAYVKGDDTDYIGRIIELFESTNHELYFTAQWFYRAEDTVIKGHTNLINNKRVFLSNDNHLSCLVSKLNIIKVDLLAQVPDIPPCDFYYDMSYNIHYSTFESLSRVNEDDSVTSSTTSSEGVFGGTSACSRGPLKASTSQTSEMALLDLYSGCGAMSTGLCLGASLSGANLVTRWAVDINTYACQSLKYNHPKTEVRNENAEDFFELLKEWEKLCRKFSLLPTNHPKLEDSDEASVDDQIDDELNASPGEFEVEKFIGICFGDPNAIKTKKSGDLVRIEEKKKKGLYFQVRWKGYGPSDDTWEPIDGLGNCDIKLKEFVTNGYKSNILPLPGRVDVICGGPPCQGISGYNRFRNSKAPLDDEKNYQLLVYMNIVEYLKPRYVLMENVVDLLKFSGGYLGRYALGRLVGMNYQTRLGMMVAGCYGIPQFRMRVFLWGARYTEKLPQYPLPTHEVVVRGIYPVEFELNVVGYSEGQTRELEKALLLSDAISDLPMVKNDESRDEMPYEKPAETEFQQHIRLSKSDMVGTGNAGEDALLDTMLHDHRPLELNEDDYQRVCRIPKHKGANFRDLPGVKVGSDNKVMWDESFERVLLPSGKPLVPNYAMTFVNGSSSKPFGRTWWDEIISTVVTRAEPHNQTILHPEQDRVLTIRENARIQGFPDYYKLFGPVKSRYTQVGNAVAVPVSQALGYALGLASQRKSGDEPLFTLPAKFPRSLCVP
>KAWQ-2057105-Stangeria_eriopus
KKKRPKKTVSSYFCGDPIERSEAMRRWPHRYPVKDSKEKARFASKSKIVDSQKGGMEDKLVLESVAHYQTADVDGIIYELGDCVYVNSDSGPDYIGRVIEFFKGIDGNCWFCAQWFYRPHDTAIGQEEAKGHDKKRIFFSTMKDDNLLECITSKINIIHVPALTRFESKLKSVPSCDYYYDMGYDYAFSRFYNLPDDNADTEVASCDSASTVSSDEPSNLAMNTSFNVKSEKGSTIAEPELSLLDLYSGCGAMSTGLCMGAALSGVKLVTRWAVDLSQYACESLKYNHPETEVRNEEAENFLLLLKEWEKLCTKYHDYEVTVTANTDKHQTNDNRDDSDREDDSELDDDEYEVEKLIGIRFHTPKVGKGVLEFKVRWKGYGEDEDSWEPIDGLMSCEDRVVDFVKLGLKKKILPLPGHVDVICGGPPCQGVSGFNRFRNVAAPLDDPRNHQIVVFMDIVDYLRPRFILMENVVDILKFAGGILGQYALSSLVKMHYQAKLGLMVAGCYGLPQFRMRVFLWGASPVERLPPYPLPTHDVVVRGSFPVSWEHNAVAYDETQRPDLEKAIVLGDAISDLPLVKNSETRDEILYHRPCRTDFQRFVRLPREILEGKNFVDTKKTKPILLDHRSLELNVDDFQRTCRIPKRKGANFRDLEGVIVLPDNTVKLDLENRVMLPSGKPLVPDYAITFVHGRSTKPFGRLWWDEIVSTVVTRAEPHNQVILHPEQDRVLTIRENARIQGFPDYYKFFGPVKQRYVQVGNAVAIPVAKALGYELGLAIQKQCDSSAVVELPQKFPHSL
>MDP0000251234
MNXVVNHSYDQFLKPFLSILMAKTIQLLKVFIISPDDHNRXCEQDLEAAMQQVADKTNSIGLALLPVQIHSXHLPVIFYFLGLSVLLAFTCILFHRLLRPFSPSPLSLCAVRRMACKRKAKAGTSSGSPPESKKLRXTEEARVEEEVATTVDKAASPPRNPVTQEVAAADDDGEEARFLGEPMEDEEARKQYPKRYVGKKPKMNGQNNSNDDEDIIQARCHYTKALVDGINYDLYDDAHSGEKEEPYICKIVEMFEAIGGLLYFTAQWYYRSRDTVIKHCTTVACGRVFFSDVRDDNPLNCLVEKLHIVRLTLNVDEDLKSKSIPVCNYYCDTKYLLPYSTFVNLXAENMQTGSDDSTISVEDDVCLDSEVDSKLPNGERAKSEVRLLDLYSGCGAMSTGLCLGAHLANVNLVTRWAVDYNKYACKSLAQNHPETEVRNEAAEDFLTMLKAWRKLCMCLKLVENDNLEEDVDKSILDFFGKEDDEEEEEDEEEEDVSGNVKNDSEVFEVDCVIGVCFGDPKKTEKKGIYFKIHWKGYGPXEDTWEPMNELEHCKQAIKKFITEGYRLKKLPLPGDVDVVCGGPPCQGVSGFNRFRNTESPLADDKNQQLEVYMDIVRYLXPKFVLMENVVDILKFADGFLGRYALGRLVDMNYQVRMGMMAAGAYGLPQFRMRVFLWGARPTEILPQYPLPTHDVVSRGVTPTQFEGNAVAYDEGHQTQLGKSLFLDDAISDLPAVANNEERDEMPYGVAPKTEFQRLXRLSKEYLMGTSKDNSIQNVLYDHRPLQLNPDDYARVCEVPKRKGACFRDLPGVRVRGDNKVEWDPEVPRVYLASGKPLIPDYAMSFVNGSSSKPFARLWWDETVPTVVTRAEPHNQAIMHPEQDRVLTIRENARLQGFXDFYKLSGPIKERYMQVGNAVAVPVARALGYALGLALKGSAGADPLFXLPANFPNLQDQCTVHTSFHQSNYIKAFTLCTLHYLLMASASRSSXWLFSLSENWLPMATIIFACGFVGYAVYDAVMATVSELLQRLLVISPLLIVIVVHWLSTGSQVNISIPGSEPGAIHRAGGSPWGVAFVLFLLFFLISYQPSLHGLLF
>YZGX-2006693-Cyrilla_racemiflora
RSKKRKEEEGECRFIGDPVPKEEAAQRWPHRYLSKAKSKLAGESISLKSADDSEEITQARCHFIQAEVDGMVFTLEDDAYVKAEDGQDNFICKIIEMFEAVDGSTNFTAQWYYRAKDTVIGCCHNLIDDKRVFFSEIKDDNPLDCLVKKLKIVLLPLKGKLDIKERVILKCDYYYDQMYLLPYCSFVGLEPDSTAVTCESGSTISSDADVAGTANCCDSSEVEKSSSERTLLDLYAGCGAMSTGLCLGANSCGVKLVTKWAVDINKFACESLELNHPETEVRNESAEDFLCLLKEWDKLCASYLSTTESNGSTHKDTICKDKEDDEGDSDTKEDENDGEIYEVEEILTICYGDPNEIKKPALYFKIRWKGYGPEEDTWEPLDGLSGCEEKLKEFVSRGYKSKILPLPETVDVICGGPPCQGVSGFNRFRNRENPLKDEKNKQLIVFMDIVAFLKPRFVLMENVVDIVKFSGGFLGRYALGRLVGLDYQARMGIMAAGAYGLPQFRLRVFMWAALSNEKLPMYPLPTHDVVTRGGSPTEFEMNVVAYDGSNDVELKKKLFLGDAISDLPPVDNDEQCDIMPYGSEPKTEFQRFIRLRKDEMPGCLKFDLEFSPHELYDHRPLQLNVDDFQRVCQIPKKKGANFRDLPGVRVRPDNKVEWDPDVERVKLVSGKPLVPDYAMSFMGGSSIKPFGRLWWDETVPTVVTRAEPHNQIILHPTQDRVLTIRENARLQGFPDYYKLVGPIKERYIQVGNAVAVPVARALGHSLALALKGFSENEPLFTLPKEFPRNSDVPAPE
>XGFU-2010664-Exocarpos_cupressiformis-Nov.
KFLGERVPDGEARERWPHRYLKNDKRKNSLKVGSTSLISRNSDEEEVLQASYHYRQAEVDGRVIFNLHDNAYVQAEEGHDYHICKIVEFFVTVKGLKYFRAQWFYRARDTVIGNHEELIDQKRVFLSDIQDDNPLDCLVQKLKIILVSGDIKVKKENPPLDCDFYCDMKYLLPYTTFINLPADVASASSDSLSTISSDTGGEIVEENSSAFEDRDAHGPQECTMTVLDLYSGCGAMSTGLCAGAKISGLNLVTRWAVDINEHACESIRLNHPETEVRNESAEDFLLLLKEWQKLCAKHLQEPCVDLFVSEDVTAEDNEDEIEEDDSEVFEVQKFLAICYGNPEGKKPRGLYFQVRWKGYGPSKDSWEPLENLGNCTESLREFVERTYESKAIPLPGDIDLICGGPPCQGMSGLNRHRNKENPFGDIKNYQVLVFMNIVEFLKPKFVLMENVVDILKFASGSLGRFAIGRLIQMNYQARMGIVAAGAYGLPQFRQRFFVWGALPTERLPPYPLPTHDVILRGQIPRKFQAILVAYDEGHSI
>HAEU-2055171-Berberidopsis_beckleri
KTKKSPGDNDVGLTGSPVPADEAREKWPQRYQSKNKVKKGVSSNRSKEESSEEEILQARCHYTQAVVDGCVFNLNDDAYVKAGDGEPDFIAKIVELFETTHREPYFTAQWFFRAEDTVIKYNASLVDKRRVFYSDKRDDNPLDCIVSKVKIVQVAPNVDLAAKERTIPSCDLYYDMTYSLSYLTFANIVTENSRTDSDASSTISSEASSNGISGGINFDAEKSSQLNKFLKSQMTLLDLYSGCGAMSTGLCLGASMSGLKLVTRWAVDINTYACESLKLNHPETQVRNEAAEDFLSLLKEWAKLCKDFSLLGSHRSQDLDSKPNGLESDEDEDANDGSTVARGEFEVGKLLAVCYGDPNDVKKPGLYFKVHWKGYGPSEDTWEPIEGLSNCKEKLKDFVKNGYRSNILPLPGDVDFICGGPPCQGISGFNRFRNKDNPLTDPKNHQLVVFMDIVDYLKPKYVLMENVADILKFAGGFLGRYAIGRLVSMNYQARLGIMAAGSYGVPQVRMRVFLWGAHPTEKLPQYPLPTHEVVGRGVVPTEFEEINVALDKNQPCKLEKALFLEDAISDLPQVTNYESQDEIPYGRAACTEFQRFIRLKKHDMVSCIAGGQNASQCQMLYDHRPLQLNEDDYQRVCRIPKAKGANFRDLPGVLVGSNNRVE
>MTHW-2054583-Platanthera_clavellata
GSSAKKLAKAEKDEEPICKFIGDPVPQDEARRRWPERYTKKAVARKSTTLSSGNEDDDELLGAKCHYYQAIVDGVIYNLNDDAHVKAGDGEPNYIGRIIEFFKTVDEKLYFRAQWFYKAEDTVISYHASDHDKRRVFLSEDKNDNDLDCIVAKITIIRFSNNIDLQAKKEIPECDYYYDMSYSTSYSTFANLPKDDTSGVSCISTSSSDEGSEIEAPSLNATLLDLYSGCGAMSTGLCHGAQLAGLNLHTAWAVDINPFACESLRLNHPKTKVRNEKAEDFLILIKEWKKLCEKYSLDVKNPPKPNKETDDLSDDVTADSSPVPSGEFEVDHFVDICYGDPNEIGKKQLMFKVRWKGYGASEDTWEPISGLSKCSERIEDFVRRGYKNKILPLPEVADVICGGPPCQGISGFNRFRDSQNPLADVRNQQMEVYMEIVDFLKPKFVLMENVVDILKFAEGFLGRFALSKLVKMNYQSRLGIMAAGSFGLPQFRMRVFLWGAQMNEVLPQYPLPTHDVLVRGGAPVKFEPNIVAYNENQRAQLQKALLLGDAISDLPKVENNEDRDEMPYGDRPITDFQYSIRLTEPDLVDPTCNPKKAILQKILFDHRPLRLNEDDYMRVCRIPKKKGANFRDFPGVRVGPNNVVEFDPEIERVFLPSGSPLVPDYAMSFIKGKSPKPFGRLWWDETVPTVVTRAEPHNQIILHPEQDRVLSIRENARLQGFPDYYKLCGPIKERYIQVGNAVAMPVSRVLGYSLGRAFQGKGSTDPVFTLPPKFPHF
>PACid_16041759
MAPKRKRATKKDESTKSIPKPRKRAPKRAKTVKEEPVKFVEEGEKYVARFLDEPIPESEAKSTWPDRYKPITVQKPKAPSRNTTKDDEKDKIIRARCHYRRAIVDERQIYELNDDAYVQAGEGNQPFVCKIVEMFEGANGKLYFTARWFYRADDTVMKQFKILIDDKRVFFSEIRDTNELGLLEKKLNILMIPLNENAAGPIAATKTCDYYCDMNYLLPYDTFEALQQDTKMAISESSTISSDTDVNEGAAAISENQEGSQDTRVQRETTLLDLYSGCGAMSTGLCMGAQLSGLNLVTKWAVDMNAHACKSLGHNHPETHVRNMSAEDFLFLLKEWEKLCIHFSLRNSPNSEEYENLHGMTNVEDNEDVSEESDDEDDGEVFTVEKIVGISFGVPKKLQKRGLYLKVRWLNYDDSHDTWEPIEGLSNCREKIKEFVKLGYESGILPLPGGVDVVCGGPPCQGISGHNRFRNLLEPLKDEKNKQLLVYMNIVEFLKPKYVLMENVVDMLKMSEGYLARYAVGRLIQMNYQVRMGMMAAGAYGLAQFRLRFFLWGALPSMMIPQFPLPTHDLVQRGNIVKEFQGNTVAYDEGHTVKLADKLLLRDVISDLPAVDNSEQRDEIPYDQDPVTPFQQFIRLRKDEALGSLTKSKSKKHVLYDHHPLNLNINDYQRVCRVPKRKGANFRDFPGVIVGPGNVVHLDEDMKIMLQSGKQLVPNYALTFVDGTSSKPFGRLWWDEIVPTVVTRAEPHNQVIIHPTQDRVLSIRENARLQGFPDDYKLFGPTKQKYIQVGNAVAVPVAKALGYALGIAFQGLADGKDPLLTLPEGFAFMKPNLPSELA
>BFJL-2021305-Cornus_floridana
SVLIGDPVPDDEARQRWPWRYQKKSQQNRGQSLKSDDDDEDEMILNVNSHYSHAEIEKCVFKLGDCAYVKGKEGGQNFVGRILEFFKTLEGEDYFRVQWFFRAEDTVINEEAASHNKKRLFYSTLMNDNLLDCLVSTVKIVHIAPSVNLKSKSIPPCDFYYDMKYSVDYTTFCTMVTDSCNVSPSPCTKAVHIHGIKANLEETSVSKPYKSELALLDIYSGCGGMSTGLSLGAKLSGVDLATKWAVDIDKSACESLKLNHPDTEIRNESAEDFLDLLKEWDKLCKRYVVNDGVKTHEPNSRAMRAANKDIHLKTDKSPTGEYEVARLVDICYSDPSETGKRGLKFQVRWVGYGPSEDTWEPVEGLSKCQDRIQDFVLKGFKAKILPRPGDVDVICGGPPCQGISGYNRHRNVDSPLDDERNRQIVVFMDIVNFLKPKYVLMENVVDILRFAKGCLGRYAISRLVRMNYQARLGIMASGCYGLPQFRLRVFLWGAHCHEKLPQFPLPTHDVVLRYGAPSEFERSVVAYDESQSRDLEKALVLSDAISDLPPVMNHEICDKMSYKKPPETEFQKYIRATRSEMIPSGTAGPEKSALYDHRPIPLCEDDYLRVCRIPQRKGANFRDLPGIVVGADNVVRRDSTMKPEPMPSGKLWVPDYAINFSGGKSTRPFARLWWDETVPTVLCRPDPHSQAILHPEQDRVLTIRECARLQGFPDYYQFCGDVKERYCQVGNAVSVPVARALGYALGMAVRKLSGDEPLMTLPPKFSHS
>LLQV-2036085-LLQV-Portulaca_cryptopetala-2_samples_combined
SSNDDEDELVLDVKCHYSQAEVMKCVFDLGDCAYVKGEKGKKNYVGRIVEFFKTMDDEDYVRVQWFYRAEDTVIEEEGKSHDEKRLFISDLMNDNPLDCIVSKAKIIQLPASVDLKPKSRSSFDFYYDMKYYVDYTTFSTVDDAVGLSSADSMKNKASAVKPEPDLHDFSIQNAHKSNMALLDLYSGCGGMSTGLCLGAKLAGVNLATRWALDLNKSACESNHPDAQIRNEPAEDFLNLLREWNKLCNRYVKPNAGESGAKSSPRTQRRSCSQSQSSKNVNSSNSRNKNRDSSVEYEVAKLVDICYGDPNDTGKRGLHFQVRWAGYSSNDDTWEPIEGLRNCPERVEEFVLRGHKIGIIPRPGDVDVICGGPPCQGISGYNRFRNVDNPLDDERNQQIVVFMDIVQFLKPTYVLMENVV
>Medtr6g088715.1
MAGKRKTSSKTTTSGNAVTVDSVSGDTVTVTADSSSGNTVRKSRRLTKSSSSSADAVNVAADSATGETRSRSRKTTKSSNSNSSGDGTSVSADLTSGKAQKKSGKKTDLDKGKSVVASSGVKKEPKTESDPMNVDGGDNEVSSSKFLGDPIPIEAAKLRWPKRYQEKEKKKSRSRSNSDEEEVILARCHYTEAQVDEGVIYKLYDDAYVQGETDDYHFICKIVEMFEAVDGGLFFTAQWYYRANDTVIKQLGNLIEPKRVFFSEIQDDNPLDCLVKKLTILRLELKKDFDATKDIIPPCDYYCDTLYLLPYSTFLKLPSETTENGSEISSTISNETEGNGKAEVDSKCSNTDICVEKKKPQMKLLDLYSGCGGMSTGLCQGGILSGSDIITKWAVDLNQDACQSLKLNHPETEVRNVSAELFLFLLKEWEKLCSYFSLIENSVPHEEYANLFNKEDEEEEENDGAVEENIDGEIFEVSEVHDVRYDDKETGPGLYFKVSWKGYNSDKDTWEPITGLSNCKERIKDFVTRGFKSSLLPLPGHVDVVCGGPPCQGVSGFNRFRNYDNPLEDEKNKQLVVYMDIVQYLRPRFSLMENVVDLLRFSEGFLGRYALGRLVKMNYQSRLGILAAGAYGLPQFRLRVFLWGAAPKENLPQFPLPTHDVIERGSVPVEFEGCLVAYSEGHRAQLQNKLVLNDAISDLPPIENDENRDDMEYGGPPLTEFQKFIRLSQNEMLGGSIKKKSPKSLLHDHRSYEMNVDDYQRACRIPKRKGACFRDLPCVRMRNKKVELNPDVERELLPSGKPLVPNYAISFVRGTSPLPFARIWWDETVPTVVTRPEPHNQKILHPEQDRVLSVRENARLQGFPDFYKLCGSVKERYIQVGNAVAVPVGRALGYCLGLASQGASTDGPLYTLPDHFPRKKASIAASDEEVVHTAP
>GNRI-2033684-Digitalis_purpurea
QKKIVCCFVGDPIPEGEAREKWGWRYELKDQRNSQRRKIIDDDEDEIMFNVDRHYAQARVGTVVLNIGHCVYVKGEGTKKHIGKILEFFKSVDGEDYFRVQWFYRAEETVLNDAASFHDKRRLFYSTVTNDNLLDCIISKVHVVKLLPEQCLESKPIASAAFYYDMEYCVEYTTFRNVFTETSKDVHNSLASNSRHGGGEPNSPKPLALLPNIESSKPEFSLLDIYSGCGGMSTGLCVGTKLSGLNLVTKWAVDFDSSACDSLKLNHPETKVRNESVEDFLGLLRQWKHLCDKYVIDLDRTANCEFVEAADITLMDIEDSSGEFEVSHLVNICYGDPCQSGKPGLHFLVSWKGYGPDEDTWEPVEGLENCRDQIQDFVRKGFQSKILPLPGDVGVICGGPPCQGISGYNRYRNFESPLEDERNRQIVIFMDIVEFLQPKYVLMENVVDIIRFDKASLGRYALSRLVHMKYQARLGIIASGCYGVPQFRLRVFIWGAHHREKLPQFPLPTHDVIVRYWPPPQFERNIVAYDEGQPRTLQESIILRDAISDLPPVTNDEPREEMAYDKDPETKFQTYIRLCKNEVMGFLSSGDSQMRKDVLYDHRPLQMSENDYLRVCQIPREKGANFRNLPGIVVGEDNVARRDPTKEPVTLPSGALLVPDSILAFEQGKSKRPYARLWWDETVSTVVTFPHVRAQAILHPEQDRVLTIRECARLQGFPDIYRFCGTIKERYRQVGNAVSVPVGRALGYALGMAYYKAIDDKPLLILP
>FMWZ-2059415-Dacrycarpus_compactus
ESVLFAKCHYLQARVDGVLYNLGDCVFVKAEDGAPDYIGRIVEFFEGDDGKPYFSSQWFYRAEDTAIKAQADIHDSKRVFLSKLKDDNLLECITSKINIVRVPPVMDSDGKQRKIPTCDFYYDMGYDLQYTTFYVLPAENVPVNSDSTSTVCNEVCPEANGVSESKATSDVSSRKNRKIKLEVSQPEVNGVSESRGEIDASSKKNGITKPELTLLDLYSGCGGMSTGLCFGANLSGVNLVTKWALDLNEHACKSLKHNHPETEVRNESADDFLELLKQWKNLVQKYCEPEDRKASSRSSRRTPRKAQETKKEKESDSDSEVEEGEFEVESLLDIRHVDPTKENETGLEFKVRWKGYDESEDTWEPMSGLGECEEKIKEFVIKSAKEKRLPLPGDVDIICGGPPCQGASGFNRFRNSDAPLEDPKNHQMVVYMDFVNYLKPRYVLMENVVDILKFCNGFLGRYALSRLVHMNYQARLGMMVAGCYGLPQFRMRVFLWGAKPSEKLPQYPLPTHNVVVRGGVPNEWERNMVAYDENQPCDLEEALVLGDAISDLPAITNSESRDEMQYGRAPRTEFQRHIRMPREVMSGEISTSKKTPQKAMLYDHRSLNLNEDDYQRVCRIPKRKGANYRDLPGVLVGPDNVAAFDPSVPRVALPSGKPLVPDYAVTFVKGRSTKPFGRLWWDETVPTVVTRAEPHNQIILHPEQDRVLSVRENARLQGFPDYYKLFGGVKDRYIQVGNAVAVPVGRALGFSLGTAIQKLSSDEPIMELPKKFPHCFE
>Solly_iTAGv2_3-Solyc01g006100_2_1-
MSSKRKASPADSSSDSSKRHALEVVKTVDIASDEVAEGFRDDDEFVEDRDIVCDSSIGESSGQKEVRRVAVRANEEQEGEFYGEIVLDSEARKKWPHRYILKDNVNINSASMSLNCQHDSDELIQAKCHFAQALVDNVIYKLGDDAYVKAAEDEDDYICKIVEFFQGVDDMKYFTAQWFYRAKDTVIKAHDQFIDKKRVFLSDIKDHNPLDCLVKKIKIVPISSNVSLQFKESLRLECDYYYDMKYLVPFSSFISLPSDVLSPDSESNSTISSDGDVVEVKEQKQEKKLLDLYSGCGGMSTGLCLGADVCDVKLVTKPSNTPTHPLLKVGDANVEDDDEGADDDDGGSGDEDEGEIFEVEEILEVCYGDPKEIKKPGLYFKVRWKGYGPDEDTWEPIEGLDGCQNKIKDFVTDGFKRSVLPLPGQVDVVCGGPPCQGISGFNRFRNSANPLQDPKNKQLEVFMSIVEFLKPRFVLMENVVDLLRFAHGYLGRYALSRLVGMNYQARMGMMVAGAYGLPQFRMRVFMWGALPSEKLPQYPLPTHNVIVRGGIPTEFELNAVDFEEGLKVKLKRELLLEDALSDLPPVENNEPRDEMPYIDEPKSVFQRFIRSRRDGTLGTVLYDHRPLQLNEDDYQRVTQIPKQKGANFRDLPGVRVRADNVVEWDPDMERVKLPSGKPLVPDYAMTFVRGTSQKPFGRLWWDEIVSTVVTRAEPHNQAILHPVQDRVLTIRENARLQGFPDYYKLTGPIKERYIQVGNAVAVPVARALGYSLALALKGLSRDQPLLTLPPNFPCLEELVSNDESLDKV
>PCGJ-2014054-Anisacanthus_quadrifidas
VKGEGTKPHVGRVLEFFKTTDGEDYFRVQWFFRAEDTVSLLSLNSMLIFSTYPSLSTHQVLKDAASSHDKRRLFYSTLMNDNPLDCIISKVSVKKVSPTVIFDKIGNRSSSHVFSLSFVLSFASLSSDDWLTCSNCSLKSEPIQSAAFYYDMEYCVDYSTFRNLNTEISTANKPCSPDETPVNTTPLTAVLPNYESLKPELALLDLYSGCGGMSTGLCLGAKLCRTNLVTKWAVDFNSSACESLKLNHPETQVRNETADDFLDLLRQWEKLCKFYTCDSKSTTRCEIEDPPEAETHNTKLDGDNSPEEYEVSCFVDICYGDPSESGNRSLHLKVRWKGYSPDDDTWEPIEGLRNCQERIQDFVQRGFKSKILPLPGDADVICGGPPCQGISGYNRFRNFESPLADERNRQIIVFMDIVEFLKPKYVLMENVVDIIRFDKGSLGRYALSRLVYMKYQARLGTIASGCFGLPQFRLRVFIWGTHPNEVLPQFPLPTHDVVVKYWPPLEFERNIVAYDEGQPRPLEEAAVLRDSISDLPSVTNFENREEMAYEKPPETDFQTNIRLRRDEMFGIVSPISDSQTTSSVLYDHRPLQLSEHDYLRVRHIPHKKGANFQDFPGIIVGEDNVARRDPTKKAVMLPTGRPLIPESVFKFENGKSKRPYARLWWDETVSTVVTYPHIRVQAILHPEQDRCLTIRECARLQGFPDFYKFCGPITERYRQVGNAVSVPVARALGYALGMAFQRVVGGQPLMTLPPKFS
>GDZS-2017351-Byblis_gigantea
RFLQGEGRKEHIGRILEFFKTMEGEDYFRVQWFFRAEDTVLKDASSLHDQRRLFYSTLENDNILDCIISKVNIVKIPPTLCLKSNPIPSTAFYYDMEYCVEYSTFRTLVTETCTESQSCLLNSRHPDGRPIAPALSDVCPNHESLEEELTLLDLYSGCGGMSTGLCFGAKLSNANLVTKWAVDQNSSACDSLRLNHPGAQVCRFLLDCMRCYKLSSVCYVQVNKYGFNTFIQVRNEAAEDFLELLRQWEQLCELYVHDSDRPPNLDLEETLEAEDRITPSDAEDSSEEYEVSCLLDICYGDPCKEGKKGPHFKVRWKGYGPDEDTWEPIEGLSNCRDRIREFVMEGYKSNILPLPGDVDVICGGPPCQGISGYNRFRNIVSPLDDERNRQIVVFMDIAEFLKPKYVLMENVVDIIRFDKASLARYALSRLVHMKYQARLGVIASGCYGLPQFRLRVFIWGAHPNENLPQFPLPSHEVVVRYYPPVEFERNIVAYDEGQPRTLEEAIVLRDSISDLPAVTNNESQEEMAYDKPPETEFQAYIRLSKDEMMGFTGDPQTKASILYDHRPLQLSEDDYFRVCLIPHRKGANFRDLPGIIVGEDNVARRDPTKEPVMLPNGKPLVPDCALTFEQGKSKRPYARLWWDETVSTLVTYPHVRALAILHPEQDRLLTIRECARLQGFPDFYRFCGTIKDRYSQVGNAVSIHVARALGYALGMAYKKVNGDGPLMKLPPKFSYQVPL
>DAYQ-2058167-Mitella_pentandra
ASFVGKPVPDNEARLRWPQRYESEAKKEDSLPGNSRGKKGGSEGEEEGDVLQARCHYTQALVDGCLYNLSDDVYVKGEVKKPDYIAKIMEFFESSDNELYFTAQWFYRPEDTVIDHQADQVNIDKQRVFISDVRNDNALDCIVSKVKIIKIEPNLDLAAKKKLLKSCDLYYNMKYSVPFSTFSYIVDENSRSVSDTSSTISCEADSTSAKGDRTSENSESSSVYQARKPEMTLLDLYAGCGAMSTGLCLGACLSGVKLVTRWAVDYNAFACETLKLNHPETEVRHEKAEDFLALLKEWVNLCNDFSDAQSLEQDVEEENEDNSSPVPQGEFEVGQIVAICYGDPNKVNKSGLHFKVRWKGYGPSEDTWEPKDNLSKCNDKIKQFVTKGKRSNIIPLPGNVDVICGGPPCQGASGFNRFRNDTAPLDDPRNYQLEVFMNIVEHLKPQYVLMENVVDILKFADGLLGRFALGRLVAMDYQARLGIMAAGAYGLPQYRLRVFLWGALPTKKLPQYALPTHDVIMRGGIPTKFQDIHVVHDISEPIQLENALFLGDAISDLPAVANDECEDERLYGTAARTEFQKYIRLRKCDLVSCTADALQTTSSGPKLYDHCPLQLNQDDFERVCKIPKLKGANFRNLPGVLVNSINRVEWDPSIERVKLTSGKFLVPDYAMSFIKGRSPKPFGRLWWDETVSTVVTRAEPHNQVIIHPEQDRVLSVRENARLQGFPDCYQLCGPIKERYMQVGNAVAVPVSLALGYTFGMACKGVSNDEPVTTLPFRFPNCLARQPS
>KTAR-2002198-Chionanthus_retusus
IGEPVADEEAQQRWPHRYKASSEVIRARRHFTQAVVDGQLFNLDDEAYVKADEGKDNFICKIIEMFEAVDGSNNFTAQWYYRANDTVIKCCDNFIDKKRVFFSEIKDDNPLDCLVRKLRILNIPIKDGSDVKEEMRSKCDYYYDQMYLLPYTSFVTLQSDNTATSSESCSTISSDVDVAVASSFGECSGVIEHGSEITLLDLYSGCGAMSTGLCLGANSCGVKLVTKWAVDLNEFACESLKLNHPETQVRNESAEDFLNLLREWEKLCATHLSTETSGPVHEHRDSESIENNESDDSGDESGSEIFEVAEILSICYGDPNKIGKSALHFKIRWKGYGPEEDTYEPLEGLSACEEKLKEFVSRGYKSKILPLPGTVDVICGGPPCQGISGFNRFRNKENPLEDDKNKQLIVFMDTVAFLKPKFVLMENVVDIVKFAGGFLGRYAIGCLVGMGYQARMGMMAAGAYGLPQFRMRVFVWGALSTEKLPQYPLPTHNVVVRGVIPTEFESNTVAYSEGSKIDLKKELFLGDAISDLPPVENDEARDEIPYGSEPETEFQRFIRLRRHEMPGCLVFNSKVSEHNLYDHRPYLLNQDDYQRVCRIPKRKGANFRDLPGVRVRADNKVEFDPDVDRVKLPSGKPLVPDYAMTFVRGTSSKPFGRLWWDETVPTVVTRAEPHNQTIVHPVQDRVLTIRENARLQGFPDYYKLLGPIKERYIQ
>WHNV-2046924-Micromeria_fruticosa
SRKSKKRASPEKTKIPVAADCEDEACRFLGNPVPDAEARERWPHRYQKDPSTELLQAKCHFLQAEVDGQAYYLNDDAFVQAEEGKENYICKIIEFFEAVDGTLNFYAQWYYRADDTVIKTCNNLTDNKEVFFSEIKNDNPLDCLVKKLRIVQLPSAVDDKLKAKLRSTCDFYYDKMYLLPYTSFVSLPSESTTNSNESGSTISSDAEANAIMHVFPEHERQCGERTLLDLYSGCGGMSTGLCLGANSCGVKLVTKWAVDFNSDACESLKLNHPETQVRNEKAEDYLQLLVEWKKLCDSFLYTDNKGTSSEHIEEDIEVDDGEEENDDEDESEVYEVEEILEVCYGDPKGNGCNELHFKIRWKGYGPKYDTWEPKDGLSSCPEKLKEFVLNGYKSQILPLPGTVDVICGGPPCQGISGYNRFRNKEKPLEDSKNKQLIVFMDIVKYLRPKFVLMENVVDLLKFANGFLGRYAMGCLVAMGYQARMGMMAAGAFGLPQFRMRVFIWGALSTEKLPPYPLPTHNVIVRGVIPTEFEANAVAYEEGCKVDLKKELFLGDAISDLPSVENDEERDEMPYGSEPQTEFQSFIRKRRDEMPGYLNANSEILEHSLYDHRPLRLNQDDYERVCKIPKEKGANFRNLAGVRVGADNKVEWDPDVERQLVSSGKPLVPDYAMSFVKGTSTKPFGRLWWDETVPTVMTRAEPHNHALLHPEQDRVLSVRENARLQGFPDYYKLLGPIKERYKQVGNAVAVPVARALGFSLALALRGLSEKEPVIALPSDYP
>GUMF-2013218-Anthemis_tinctoria
EAKFVGKPVPADEARARWPHRYETKERVKIIPPTNTEDEKEIYQARCHYTKAIVDGVKFELNECAYVKAEEGEPDYIARILELFETVDKQLYFCAQWFFRAGDTVIKSQAHLIDRRRVFYSELKDDNPLDSIVSKVTITQLPPNVDMVKKEEALTKFDLYYDMQYSKPVTFTTMHTDRVIPKSESPVVSSSGEVEDKKEGPTLTLLDLYAGCGAMSTGLCYGTGFSGVKLETKWAVDMNEHACESLKINHPETEVRNESAEDFFTMLKEWEKLCVEFGLIGTKRDEDVKPNSEDSDSEEMDEKKEDDDEEFEVGKFLAVCYGDPNKTKKTKKLHLKVRWKGFSSKHDTWEPYDSLCECNCKEAIEEFVTRGYHSKMLPLRGDVDFICGGPPCQGISGHNRFRNYDNPLQDEKNHQLVVFMDIIDFLKPKFVLMENVVDMIKFAKGLLGYHAVGRLVAMNYQTRLGIMAAGSYGASQCRYRMFLWGASTMQNLPQFPLPTHEVVGKGVVPVEFKDCVLEIDEDDKSYKLEKSILLGDAISDLPEVTNYNGLDEMEYGGAPQTSFQKFIRMRKQGAPKKMILYDHRPLELNVDDYGRVCQIPKFKGANFRNLAGVLVDENNKVYWDPKVERVKL
>ECTD-2112322-Gentiana_acaulis
SFFIGEPFIEEEAMKRWQWRYELKSKSKGNGGVLNAGEEDETILNVQFHYAQASAGGCIFNVGDCALIKGEGKQNHIGKILEFFKTMDGEDYFRVQWFYRAEETVMKEAAATHDKKRVFYSTVQNDNPLDCIISKVSITQIPNMASLKQDDIPHTDFYYDMEYCVEYSTFRNLQYGDKLESQNSVPHQSGDVFHKPVTVTPLAVLSSCESLKAELTLLDLFSGCGGMSTGLSLGAKLSSVNLVTRWAVDFQKSATESVKLNHPETQARNESAADFLELLKSWEKLCQWYVFSDSEKTPEAGSNNEAEGESTEDVDLDKDKDSDAEFEVAHLVDICHGDPNDTGKSDLHFRVSWKGYGPDEDTWEPIEGLSNCKEKIVDFVKNGLKSKILPLPGDVDVICGGPPCQGISGYNRHRNVDSPLTDEKNHQLVVFMDIVEFLKPMYVLMENVADILRFGGAALGRYALSRLVCMRYQARLGTIAAGCYGLPQFRLRVFLWGAISSEKLPPFPLPTHEVVVKYWPPLEFERNTVAYDEGQKRKLQDAAVLSDAIADLPAVTCYEKLDEMPYSMP
>AZBL-2014411-Petiveria_alliacea
SRRVIQREDLDCRFIGKPIPIDEAKQRWPNRYLNPNKRKITPKLDDDEQLIQAKSHYLKAEVDSTIIFDLYDHAHVKSEDGQPPYICKIVEFFEGVDGLPYFTAQWYYRSNDTVIKDSISLREKKRIFPSEIKDDNPLDCLLEKINIVRVPANLDTRTKEAALPNCDYYFDMVYLLPYSTFMVPPPDNAGFASESQSTVSSEIDTEGVAGDTKSDCDEVNQMKESNSSEMTLLDLYSGCGGMSTGLCLGANLAKKNLVTRWAVDVNKFACESLALNHPETKVRNESVEDFLPLLKEWQKLCGSFSLTHSGISHEVINAMIADDNDGAKEEESDEDEDSEVFEVEKILGICYGDPNRSGKRGLYLKVHWKGYGSSEDSWEPIDGLGNCRESIGEFVKKGYSEKILPLPGDVDVICGGPPCQGISGFNRFRNKDNPLEDEKNKQLMVYMDVVEFLKPKFVLMENVVDLVRFAKGFLGRYALGRLVDMNYQARMGMMAAGAYGLPQFRMRVFIWGARPSENLPQYPLPTHDLVLRGVIPTEFEMNTVAYNEGHTTELENKLFLGDAISDMPQVSNYEQRDEMPYKLSPKSEFQRMIRLSKEAMMGLSVDSLSIKRLYDHRPLKLNEDDFQRVCHIPKKKGANFRDLPGVHVRPDNKVEWDPDVTRVFLPSGKPLVPDYAMTFVKGTSSKPFGRLWWDETVPTVVTRAEPHNQIVTHPEQDRVLTIRENARLQGFPDYYQLKGPVKERYIQVGNAVAVPVARALGYALALASEGGGSCEPLLTLPSRFPNLYDRAISPSVEDN
>LWCK-2001333-Lycium_barbarum
IEEEVEELVCESSNDELLAQNKVRRAVQANEEQECAFSGEALTEAEAKQQYPHRYLNKDKVKSNGAAMSLNCQDDSDQLQLIQAKSHFTQALVDNQLYKLGDDAYVKAADGEDDYICKIVEFFRGVDGTKYFTAQWFYRAKDTVIKALDQFIDNKRVFLSEVKDDNPLDCLVKKIKIVLISSNVSLQLKESLRSESDYYYDMKYLLPYSSFISLPTDVSSPDSESDSTISSDSDIAEVNEQKQEKKLLDLYSGCGGMSTGLCLGADNCGVKLVTKWAVDLNRYACDSLKVNHPETEVRNEAASDFLLLLKEWEQLCASCSLLKSNTPPHPLLKVEDEEEDNDGGDEDEGSGDEEEGEIFEVQEILEVCYGDPKEIKKPGLYFKVRWKGYGADEDTWEPIEGLVDCQKKIKEFVTKGFKTSVLPLPGEVDVVCGGPPCQGISGFNRFRDKQNPLQDPKNKQLEVFMGIVEFLKPRFVLMENVVDMVKFADGFLGRYALSRLVGMNYQARMGMMVAGVYGLPQFRMRVFTWGALSSEKLPQYPLPTHNVAVRRGVPTEFELN
>Betvu_v1_1-Bv5_103090_hfen_t1-
MHQSLRRSPRLILSPPQQQQQQQQLLALTLHDNEDQKKPTKTHILLDQHYSFCTPQPLKIRHPKKQKTKILFLTSSSAAISLRKSPRLAASSNGVTSSSTLSNSSPTNVRSSASSLHGKRKLNSMETPLKTNNIQLHAPEFVRRSPRVSASKPALKLIKYVKCEESKKIKVDDRESVRRSPRFSSSKSEKNAALELMKYVECEESEGKLGMESVSLLIEEEKVLRRSPRELPSSLGVDDECDEFELGYSLKKTKKKKKKAPKEEEIIERREKIIDVSETRKNCFFIGDPVPQEEALQKWGCRYQFKNRRINGGSLAGNAREENEPTLEVKCHYTQAEINGCIFHLGDCALIRGENQKHIGRIIEFFETMDREDYFRVQWFYKPEDTVMKEEASFHDKKRIFYSSIMNDNLLACIISKLNVIQVSHQLNMNSSSIEPSDFYYDMEYCLEYSTFRNLPRGDSLEGCKLPSLSCPESILPLTSSPVAVNRTICKTYNPELTMLDIYAGCGGMSTGLCMGAKHSGINLVTRWAIDADSSACESLRLNHSNIRIMNETADDFLELLKHWERLCKKYVIEETHQPFSSPQKVSDLAEASSDAQSNSDTEGDELEVLGLVDIRYGDADGSGKEGLQFKVRWKGFGPSEDTWEPIDGLSNCQDLIQEFVINGFKKNILPLPGNVDVICGGPPCQGISGYNRFRSVDAPLTDERNRQLVVFMDIVEYLKPKFVLMENVMDILRFDKGSLGRYALSRLVHMNYQARVGIIAAGSYGLPQFRLRVFFWGALPSEELPQFPLPTHDVVVRYYPPSEFERNIVAYDEGAQPPELEDAVFLGDAISDLPAVTNYESLDAMPYSRPPETEFQKYIRSTKYDMCNSASTEEEAVLYDHRPHQLFEDDYIRVCQIPQRKGANFRDLPGVIVGDDNVVRRDLTQETVLLPSGRPMVPEYAFTFEQGKSKRPFARLWWDETMPTIVTYPNCHSQAVLHPEQDRVLSVRECARLQGFPDNYRFSGTVKKRYRQVGNAVAVPVAKALGYALGMASQRLIDKEPLLTLPPKFAYSTISVCDV
>RPPC-2006903-Erythroxylum_coca
KFKRCSFIGDPVPKDEAEEKWNWRYEIKSQRFKCEKLPSVDDDNDEDKVVWNVECHYNQAEINGCIFSLGDCAYIKGEGKQKHIGRIVEFFKTTDMEDYFRVQWFYRAEDTVMKDEAAFHDIKRVFFSTIMNDNPLDCIISKITVVQKLPRLGAKSLSVPLFDFYYDMEYCVDYSTFRTLPAGNAINQQESSVLGSVENVCTTTSKLSLEAFHSLESPKAELVLLDVFSGCGGMSTGLCFGAKVSSVDLVTRWALDSDKSACESLKLNHPETYVRNEAAEDFLQLLKEWEKLCKRYVISDSGKSRTLRSGNKNRKSLNGTGDPDELEVARLVDICYGDPDKTGKHGLKFKVQWKGFDASEDTWEPIEGLRNCVKSLRNFVRTGYKSKILPLPGDVDVICGGPPCQGISGYNRFRNVDSPLKDERNQQIIVFMDIVQFLKPKFVLMENVCDILKFDKGSLGRYALSRLVHMRYQARLGIIAAGCYGLPQFRLRVFLWGAHPSEKLPKFPLPSHDVIVRYWPPPEFERNTVAYDEGQPRELEKAIVLQDAISDLPAV
>TZNS-2088820-Canna_sp.
DEEEVFLVVKFHYRQASICGSILDIGECAYVKGPKGKPDYIGRILELFETERGHYYFRVQWFFRAADTVLKAHAADHDKKRLFYSDLQNDNLLDCIISKVRVTRIPTTVLLEPKSVPSCYYYYDMKYSVDYSSFYNMQSEHNNSDLASEKSQKMDLVLLDLYAGCGGMSTGLCLGAHLAGVKLVTRWAVDSCEPACASFRLNHTKTQVRNENADDFCSLLKEWEKLCKRYCGNISKQKDSYSEVSKVKALVRNAGSHSKTRKGEYEVSKLVDICYGDPSNVGKPGLRFKVRWKGFDPSEDTWEPIDNLRNSEERVREFVIDGFKSNILPLPGDVDVVCGGPPCQGISGYNRFRNFSAPLDDERNRQIVVFMDIVQFLKPKYILMENVVDILNFAEATLARYALSRLVSMKYQARLGIMAAGCYGVPQFRLRAFIWGCHPNEKLPPFPLPTHETILKSGCPVEFERNLVGYDEDQPRVLEKALVLEDAIAELPVVTHKEDRDEMPYGQSAHNEFQKYIRTPKDEMWGLSKNSAKKSESKLYDHCPLPLNEDDYSRICQIPRKKGANFRDFPGVIVGPGNTVQFDPKIERILLPSGRPLVPDFAMNFGQGKSSRPFARLWWDEVVTTVITIPNFRCQAILHPEQDRVLTIRECARLQGFPDYYRFHGTVEERYRQIGNAVAIPVGRALGYALAVSWLRRSGDGPLMTLPSKFSFSHI
>BWRK-2087547-BWRK-Alternanthera_sessilis-2_samples_combined
GEKVSIEEAKQRWPHRYLSKSKWVIKSDYKIEWHDEQVLQAKCHYTEAIVDGINIKLFDDVYIQGDGESNYIAKVVEFFETIDKQQYLTAQWFYRAQDTVIKNHSDLIDKRRVFLSEVKDDNPLGCVVSKVHIATKPLNGVIDESAELFCDMKYQLPFFTFTKLLDDEQNDGSDSDTTSTISSDHSSPEAADDGAKDTKSGEVSALKGELNLLDLYCGCGAMSTGLCLGANLSGVKLVNRWAVDANENACETLRKNHPETQVRNEFAEEFLALLKEWERLCNEFVLSPQQMEEVTVEEDEDDSGLAPGEFEVERLLDICYLKKRGGVNFKVRWKGYESDEDSWEPIDGLSGSEERIKEFVQRGYKSKILPLPGDVDFLCGGPPCQGVSGHNRFRESSNPLKDEKNKQLLVFMDIVNFLKPKYVLMENVVDLVKFSDGYLGRYAIGKLVDMNYQTRIGIMAAGSYGLPQYRLRVFLWGAQPSQLLPQYPLPTHEAIVRGGTPVEFEESFVTYGKNTSISLEKALLLKDAISDLPPVTNFENQSERPYDGVAHNDFQRYIRLKREDMIGFDNSEGVASDGALYDHVPYQCNEDDYLRVCRIPKHKGANFRDLPGVKV
>XQSG-2010595-Microbiota_decussata
KRPRTVINSNFVGVAIDTVDAMRRWPHRYELDKSKGKRTRPLNQTADGILRERGKENKVVAECIAHYSMADVNGIIYELGDCVHVNSDSGPDYIGRILEFFETNNQQCWFSVQWFYYLNDTAIGKHEAKGHDKRRVFLSSMKDDNLLECINRKLKVIHVPALTRFICKHESIPPCNYYYDMGYDYAFSTFKNLLNDTELASSDSASTSSSNNGPNVLLNNVSNIDSGKGRSGVINSELSLLDLYSGCGGMSTGLCIGANLSGVKLMTRWAVDRNSYACESMKYNHLGTKVRNEIAEDFLHLIKEWKKLCEKYIECRDNKKSETTKIDKHNSRSYRKSGDDSEVDDKEYEVEKIIDIRCVDSSLSKLSGIQFKVHWKGYGEDEDTWEPYESLMKCEDCVKDFVTLGIRKRILPLPGDVDVICGGPPCQGATGLNRFRNVEAPLDDPQNYQIVVFMDIVDFLRPRFVLMENVVDILKFAGGTLGRYALSRLVKMHYQARLGMMVAGCYGIPQFRMRVFLWGASPLENLPPFPLPTHDVVVKGSFPVSWEHNAVAYDEIDKPQLHEALVLADAISDLPPVKNSEERDEMPYNRSCHSDFQYLMRLPKEAFNEENSSGSKRSRNKLFDHRPYMLNEDDFERTCKIPKRKGANFRDLEGVIVRPDNSVELDLENRIMLVSGKPLVPDYAITLLQGHSLRPFGRLWWDEIVSTVVTSPEPRTQAILHPEQDRVLTVREVARIQGFPDYYRFFGSVKQRYMQVGNAVATPVAKALGYELGLAIQRKSSSSHVVKLPSDF
>TMAJ-2020767-Neckera_douglasii
HYKQAEVEGKLYKLGDCVHIHSGLEDPFIGRITEFYEKEDKSPWFAAQWFFRTYDTGMGTEARNQDPKRIFYSDVMDDNELHVIVGKVTIVRIASKGRSDKSRVKTPKCDYYFDKGYKFAYATFYELPKDLPEPPGLDYAENKFHISENHSASKNDSIQDNSNKDPENKKEFYLLDLYCGCGAMSTGICLGMNLAGINLVTKWAVDLNEFACMSLKHNHPETIVRNEAAEDYLQLLKEWQKLCEKYPEGCVVEEDSEEEEDGDEGSAPGEYEVERLLGVRWIGEVSSKDKEVMEIVDDMEDELPKTPSTKQLKSEDDEGPLTKGLEFKVRWKGYTPEHDTWEPSASLDHCPERVKEFVLAGRVQKLLPLPGDCDVICGGPPCQGASGFNRFRNKLDPLADPRNKQMVVYMDIVDFLRPRFFLMENVVDILKFCGGVLGRYALGRAVGMNYQSKVGIMVAGCYGMPQFRARCFLWGANSEESLPPYPMPTHKVIVRGGVPNAWERCLVAYEEFKQPEWLQKPLVLKDALSDLPPVGNDQNKDDIAYEIDPQCDFQHFLRLPKKGTGGLGTLGAQKKKGTLPDHRPLCLNVDDYHRVREIPKKKGANFRDLKGIIIKEDGVTVDVIKEPRELLPSGKPLVPDYAVSFIRGRSLKPFGRLWWDETVPTVVTRAEPHNQIILHPEQDRVLTIRENARLQGFPDYYKLFGPIKQRYMQVGNAVAVPVATALGYTLGQSFLGQVSPQQETLELPRYFPYCLTI
>IRAF-2113485-IRAF-Argemone_mexicana-5_samples_combined
KKKKVERVVVEDSDCRFVGEPIPIEEAKNRWPERYNPEMVKKISGSSKNNDDEEDEILFAKNHYLQAEVDGFTYNLYDDAFVKGTDGDADYIGRIVEFFETADSNSYFTAQWFYRAEDTVIKDHAHLIDKRRLFFSEMKNDNPLDCIVSKLQIVKVSPNVDLVKKETTIPPCDFYYDMLYSLPYTTFSNFPAESMIAASDTSSTISTVAGSDGVAGETKSDSEESCLGNRSPKPEMALLDLYSGCGAMSTGLCLGAVVSGVNLVTRWAVDINEYACQSLKLNHPETEVRNESADNFLSLLREWEKLCKMYSLVGTKDSRVCIKDDAEDDEDDNKVPSGEFEVGKLVGICYGDPNKNAKTGLHFKVRWKGYGPSDDTWEPISGLNKCRERIQDFVTRGYNSNLLPLPGDVDVICGGPPCQGISGFNRFRNKAAPLEDPKNQQMVVFMDIVDYLKPKYVLMENVVDLLKFSKGFLARYAFGRIVSMNYQARLGMMAAGCYGLPQFRMRVFLWGAQPSEKLPPYPLPTHEVVVRGVVPTEFEQSTVAYDENHGRELENALLLGDAISDLPPVANDESRDEMPYGIDAQTEFQKYIRLSKHDLLPTMDPVQKTSQKLILFDHRPLQLNDDDYGRVCHVPKKKGANFRDFPGVFVRPDKKVEWDESIPRVKLPSGKPLVPDYAMSFMDGTSSKPFGRLWWDETVPTVVTRAEPHNQVITHPEQDRVLSIRENARLQGFPDYYKLIGPVKERYIQVGNAVAVPVARALGYALGLASQGIITDQQPLMTLPPKFSFSVGHISST
>VJPU-2106123-VJPU-Boerhavia_dominnii-2_samples_combined
SAFLIGDPIPDDEARRRWPYRYHNKRHGSNNKRSNSCGDDEDELVLDVMSHYSQAKVSKSVFQLGDCAHVKGEKGKRNFVGRIVEFFKTTSDEDYFRVQWFYRAEDTVIGDEARSHDKRRLFISDLMNDNPLDCIVSKVKVIQVPSCVDLMSSSSPAFDYFYDMKYSIDYTAFSTVVDDSVGLSSCDDMNEIQASEPMPNCWNFSGHKLHKSSMVLLDLFSGCGGMSTGLCLGAKLAGVDLEMKWAVDADKSACESLKINHPDANIRIEAAEDFLNLLKEWDKLCSQYVDVKNKTKSSSKCQRLSRSGSKSQSRNGMYSRCKKDDSSDVFEVDSIVDICYGDPNDTGKSKLHFQVHWAGYDSSEDTWEPYEELNNCKERVQEFVVEGCKVGILPRPGDVDVICGGPPCQGISGYNRFRNVDNPLDDERNRQIVIFMDVVEFVKPTYVLMENVSDILRFADARLGRYAMSRLVRMKYQASLGIMAAGCYGLPQFRLRVFLWGAHPNERLPQFPLPTHDVVLRYGAPCKFERNVVAYNEHQSRNLEKALVIGDAISDLPPVGNKGGKEETAYRKSPETEFQKYIRARQCDMTGTVDTFTHKKCILYDHRPLMLGEDDYIRVTMIPRRKGANFRDLPGLIIGEDNVVRRDPASDPRLPSGKQVVPDYAINFDKGKSLRPFGRLWWDETVPTLLTRADLHNQAILHPVEDRILTIRECARLQGFPDYYRFCGSVKERYRQVGNAVAVSVARALGYALGRAAQKMTDQGFVMTLPPNFSHT
>QAUE-2006573-Actinidia_chinensis
SKMLRRHEEEGEDNCRFIDDPIPDEEARRRWPHRYQGTRKGKQFALSTSSKFKDDSEEVIQARCHYEKAEVDDRVVFSLEDDAHAKGEEGEGNYICRIIEMFEGMDDSYYFTAQWYYRAKDTVIKGRSILIDEQRVFFSEVKDDNPLSCLVERLNIMRLPLNVDVFSREEIISNCDYYCDMMYLLPYSTFVKLSLDNVGGENESDSTISSDTDVVVGVGDFKCEEVSLVKEHKKGMSLLDLYSGCGAMSTGLCLGANLLDVNLVTKWAVDMNSYACESLKYNHPETEVRNETAEDFLSLLKEWKELCVSSSLISNEASQKLDTKSTSGVDDDNDDDHDSVDEDESEVFEVEKVLGICYGDPKGNSKRGLYFKIRWKGYGVDDDSWEPTEGLGHCRDRIKEFVINGFQSKILPLPGDVDVICGGPPCQGISGYNRFRNEENPLDDPKNKQLAVFMDIIDYLKPRFVLMENVVDIVKFAHGFLGRYAL
>Betvu_v1_1-Bv3_050530_yren_t1-
MWDHQNIHRRSPRLSEEGGGKRGAKLTDCHNSGEKQTNNGQKMKKRDNSSSVSFLIGDPIPDDEARRRWPYRYQNKRQRNNRGNKNSADDDDDELVLDVKCHYSQAEVVNHVFNIGDCAYVKGEKRKKNFIGRIVEFFKTMDDEDYFRVQWFFRAEDTVIEDEAKCHDERRLFLSDLMNDNPLDCIVSKVKIIQVPASVDLKPKSLSAFDFYYDMKYFVDYTTFSTVVDDEPGLSSCDNMKKIQASGLKPNFWNFSGHKPKKSDMALLDLYSGCGGMSTGLCLGAKFAGINLKTRWALDINKSACESLRLNHPQVQIRNEPAEEYLGLLKEWDKLCKRYVDNTGNKTKSSPRVQKQSLSQLQSQRSMNSSKNKKLSVEYEVASLVDICYGDPNKRGKHGLHFQVRWVGYGPSEDTWEPIEGLSNCQERIQEFVLKGYKLGILPQPGDVDVICGGPPCQGISGYNRHRNVDSPLDDDRNHQIVVFMDIVEFLKPTYILMENVVDILRLADAQLGKYAIGRLIQLKYQASLGIMAAGCYGLPQFRLRVFLWGAHPNERLPQFPLPTHDVVLRYGAPNKFERNIVAYDEDQSPNLEKALVLEDAISDLPPVTNNESRVEMSYRKSPETEFQKYIRASECDMIDTPDATPRKRRCILNDHRPLMLSEDDYARVCKIPHQKGANFRNLPGLIIGRDNVVRRDPETDIKLPSGRQLVPDYAINFCGGKSMRPFARLWWDETIPTLLTRPDVHNQVILHPEQDRVLTVREYARLQGFPDYYRFCGSVKERYCQIGNAVAISVSKALGYSLGMAVQKLTGEGPLVTLPAKFSHITAEEYLKSSNKEETK
>QVMR-2005583-Psilotum_nudum
SNKGKITTSARYLGAPLSKAESIRRWPDRYPSKANKKAAADEVSGSENKRKLNGNEGEQEHEIGECVAHYLSAEVDGCTYELGDCVYVNAGEGPDYIGRIIEFFETADGSCWFTSQWFFRAEDTAVGEVEGKKHDKKRIFCSEVKDNLLECIVSKIKIIRLSPLHHFNNPRPNPIPPCDYFYDMGYDYAYSRFYKLPSDSDVATSESDLTVCNDVSSAQAASGHSENKSENEVCSGKKYEARTELSLLDLYSGCGGMSTGLCMGASLSGVRLVTKWAVDLNEYACKSLKYNHPETEVRNEAAEDFLALIKEWQKLCEKYCKAEDVEDSKASGRCHQKNHFSTSNNEDIDDSSGIEDGEFEVEKLVGIRYVSSSSLKKIGLEFKVRWKGYGSSEDTWEPLEGLGDCEDCLRHFVIQGKRAQILPLPGGVDVVCGGPPCQGASGFNRFRNKDEPLADVRNKQIVVYMDIVDFLKPRFILMENVVDILKFAGGLLGRYALSRLVQMHYQAKLGLIVAGCYGLPQFRMRVFLWGASPLEKLPPYPLPSHDVVQKGGIPQEWERNVVAYDETQKPKLLRKLTLGDALSDLPAVENSEGRDEMPYGRGAQTEFQWFIRLPKLVLTGECNLAACKKQKMMLYDHRPLQLNTDDIQRTCRIPKEKGANFRDLPGVMVKEDNVVALDPCMDRVLLPSGKPLVPDYAITFVNGRSTKPFGRLWWDETVPTVVTRAEPHNQVILHPEQDRVLTIRENARLQGFPDYYKLFGPVKQRYIQVGNAVAVPVARALGFSLAVAVRRQCCPSGPIMELPPNFP
>GSZA-2009667-Lonicera_japonica
QPSPAKKTKKALDDDDVRFAGEPVPAEEARAKWPRRYLHERKSKDKNVASSRGSNRCESDEEEVLQARCHYTKAIVDGIGFDLYDDAYVKAGEGEQDYIAKIVEMFEATDGQLYFTAQWFYRAEDTMIKKQSQLIDKRRVFFSEIRDDNPLDSIVSKVKITQLSPNVELAAKEKAMSAFDLYYDMRYLLPCAFTTIDTDNLKADSDESSVISSEGNSDGGIVGTTSNVAKSSAICKHQESNMTMLDLYSGCGAMSTGLCLGAALCGVRLVGRWAVDLNPQACKSLEINHPGCKVRNEEAENFLKLLVEWEKLCKQFKLLGSEQFEDVSSKPENSNDEEEGDGPTVSSDEFEVGKLLAVCYGDPNKDKKAGLYFKVRWKGYGPSDDTWEPHDGLSNCEESIKEFVTRGYKSRLLPLPGDVDVICGGPPCQGISGFNRFRNKDAPLKDPKNNQLLVFMSIVSFLKPKYVLMENVVDIVKFSEGCLISYAIGRLVSMNYQARLGIMAAGSYGVSQCRFRVFLWGASVNETLPQFPLPTHEVVGRGVVTNDYKDMVVQHDEKDSYMLEESPLLGDAISDLPEVTNFENRDEMPYGGKPHTDFQKYIRLKRTDLFGCTNAASQKEILYDHIPLKLNEDDYERVCQIPKRKGANFRDLPGVLVGADNKVKWDPSVKRVLLHSGKPLVPDYCMSFVGGRSSKPFGRLSMDEMVTTVVTRAEPHNQIILHPNQDRVLTVRENARLQGFPDCYKLSGPIKERYMQVGNAVAFSVSMALGYTLAKATQKAPNNQPLVLPFKFPNCLGQISSLEQN
>KBRW-2005556-Oenothera_clelandii-MTJ_390
NLYDHAYVKATSDEENYICRIVELFEAIDGSLSFRARWFYRASDTVLKKVHTLIDAKRVFLSEVHNDNLLECLVQKLNIVKLPLNVDAAEKQAAISKCNFYYDMLYHLPYSSFMKLPEDDQKDEIESNPSLYSYVDIGTPSSEVDNGIQSTNEELRLLDMYSGCGAMSTGLCLGANLGGVNLVTRWAVDINEHACNSLKLNHPETEVRNEAADDFLTLLKDWQKLCVAVGLVEGDVEDRYASLFAEDDDGDDESEGEDDNDDNGGEDGEVFEVEKVIDICYGDPKKIKERGLHLKVSWKGYGPEEDTWEPIDGLSNCGKKIKEFIVDGYDRKMLPLPGDVDVVCGGPPCQGISGFNRFRNKENPLADEKNSQLLVYMGVVEHLKPRFVLMENVVDLIKFSEGYLGRYGLGRLIQMNYQVRMGIMAGLPQFRMRVFLWGASPAESLPQYPLPTHNLVLRGHAPVEFENHTVAYDEGYQLEQLERKLLLEDAISDLPAVGTYGAQDESDYGQPPRTDFQKLIRLTKPALMGAAPEELHQVLYDHRPLELNKDDHERVCRIPKEKGANFRNLPGVRVINKKVERIPNMDPVLLPSGKPLVPDYAITFVRGSSCKPFARLWWDETVPTVVTRAEPHNQAILH
>UBLN-2020223-Xanthuium_strumarium
CEKVALIGSSDRKQSKRKKVYVFVGEPVPEHEAQERWGWRYELKGKRCKGWSGILNAGQEDEVHVNVECHYLQANVNGCIFSLGDCAHIKGEGKQPHVGRIVEFFKTTENYFRVQWFFRAEDTVMKEAAAFHDKKRLFYSTLMNDNLLECILSKVKVIEKAPVLGFQSTSIQPSEYYCDMEYSVKYSTFCSLVTATDSSVPRCDLTMPSGLATNNMTATTTPLDTRGEIYKTELALLDLYAGCGGMSTGLCLGAKLSGVKLVTRWAIDYHKSACDSLKLNHPETEVRHTTAEDFLELLKEWEKLCKTYILDDPDTMNETNCGGENERIDESSPLDTDMAPGEYEVSSLVDICYGDPSSTGQYGLKFKVRWKGYDPSDDTWEPIESLSDCQGHIQSFVRNGYKSKILPCPGDVDVICGGPPCQGISGYNRFRNTEDPLNDEKNQQIVVFFDIVKFLNPKCVLMENVGDILRFDKASLGRYAISRLVHMNYQARLGIMAAGSYGLPQFRLRVFLWGAHPNERLPQFPLPTHEVIVRYFPPAEFEQNTVAYDEGQPRKLQVAAVLRDAISDLPPVTSHEVREEITYEMPPETEFQKYIRLTKDEMTGSAPKGATDWKSLVLTDHRPYKLTEDDFHRLCYVPRRKGANFRDFPGIVVGPDNKVHRGPANEQVLLPSGRPLIPDYVFTFEKGKSKRPFARVWWDENVATVVTYPNLHSQAAVHPEQDRVLTMREYARLQGFPDHYRFCGTIKERYCQVGNAVAVSVSKTLGYALGMAFRKLSGNEALMTLPSDFAYQV
>QVMR-2000006-Psilotum_nudum
DRDLASIVRNKKQKSVASAKPTAGKKGKVKLNDRFLGDPLSKAEARKRWPNRYPSAKNKKAVADGTPTSEKKRKFESDEGEEENDIGQCVAHYMRAEVDGCVYALGDCVHVQADGGPDYIGQIMEFFMTDDGSRWFTSQWFFQSQDTAIGKIEGEKHDKKRVFWSEVKDHNSLECIVSKIKVIKLSPLHHFDTPKSKPIPSCDYYYDMGYDYAYSRFYALPADDIASSDSDSTVCNDVSETEVSSGKKFGTKTEMTLLDLYSGCGGMSTGLCIGASLSGVNLVTKWAVDLNEHACKSLKYNHPETQVRNEAAEDFLMLIKEWQKLCRKYWATKDVEKKKTRGCMPVRSNENDKDSSSDLEDGEFEVEKFIGIRYVGSTSKKSGIELKVHWKGYGPSEDTWEPLEGLGDCEDCLKTFVIEGKRAHILPLPGDVDIICGGPPCQGASGFNRFRNKDDPLADARNKQIVVYMDIVDFLKPRYVLMENVVDILKFAGGVLGRYALSRLVQMHYQAELGLMVAGCYGLPQFRMRVFLWGASPLEMLPVYPLPTHDVVLKGGIPQEWERNVVAYDETQTPKLLKALTLGDSLSDLPPVANSETRDEMGYGRGARTEFQRYIRLPKQVLIGASTLASCKKQKLTLYDHRPLQLNTDDYERTCRIPKEKGANFRDLPGVIVLEDKTVALDPSMKRVLLPSGKPLVPDYAISFVKGRSTKPFGRLWWDETVPTVVTRAEPHNQIILHPEQDRVLTIRENARLQGFPDYYKLFGSVKARYTQVGNAVAVPVARALGYTLGLAVQRSCPSGPVMELPSRFP
>MZOB-2012627-Heliotropium_mendocinum
AVEEYEGECEFVGQPVPDDEARKRWPHRYNQPKKKIGRGATTNTKSNDSEDDEIIPAIRHFSKAKVDGQIYNLNDDAYVKAGVGEENYICKIVEMFEAEGSSLYITAQWFYRAKDTVIGECGNLVDTKCVFFSEIKNDNPLDCLLKRLKIVPLPPSVSQDCKESVKTNCDYYYDKMYLLPYTTFVNLPSNDTQKSSEIESTVSTEVDGATGVSGSLEQVKEDSYDSEMTLLDMYSGCGGMSTGLCLGANRNNVNLVTKWAVDLNQYACRSLRLNHPETQVRNESADDFLSLLLEWEKLCASFSLIGGEFTADQLASVMLKEHDEDDEDGEGEEEEGIEGEDDEEVFEVEEILEICFGDPKKIEKPGLYFKIRWKNYGPEEDSWEPLEGLSGCKEKLREFVIKGFAAKILPLPGMVDVICGGPPCQGISGFNRFRNSESPLSDVKNMQLQVFMDIVSFLKPKFVLMENVVDIMKFANGFLGRYAFGRLVGMGYQARMGMMAAGAYGLPQFRMRVFLWNEKLPQYPLPTHNLVMRGVIPNQYESNLVAYEEGVKADLEKELFLGDAISDLPPVENSEERDEMPYSEEPKTNFEHFIRLKKEVMLGCSDSSSDVLHQVLYDHRPLKLNNDDYQRVLNIPRRKGANFRDLAGVVVNPSTKKVEFDPSVERVKLPSGKPLVPDYAMSFVNGTSPKPFGRLWWDETVPTVVGRAEPHNQVILHPAQDRVLTIRENARLQGFPDHYKLVGPVKERYIQIGNAVAVPVARALGYCLSLACKGLATDEPLVTLPSNFSKMLE
>DTNC-2056627-Sinningia_tuberosa
DDEESSGRFLGEPISSEDARRRWPHRYRKYKMATEEITQARRHFVQAEVDGQVFDLEDDAYVKADEGKKNYICKIIEFFEAVDGSPNFTAQWYYRATDTVVKDCGNLSNDKYVFYSEIKDDNPLDCLVKKLNVAFLPQKIEIDEKEKLKPTFDYYYNKMYLLPYSSFISIQSDSTTNSSESDSTISSDAGAETISYSEVGEDSSERTVLDLYSGCGAMSTGLCLGANSCGVKLVTKWAVDINQYACESLRLNHPETQVRNESAENFLYLVKEWEKLCFSHLSPENSVLDGKLENSNSSEGHEGKDKEEEDDDDVNESEIFEVQEILSICYGDPNNSKKQGLHFKVRWKGYGPEEDTWEPLEGLSACKGKLKEFVSRGYKSKILPLPGTVDVVCGGPPCQGISGFNRFRNKDKPLEDPKNRQLLVFMDIVSYLRPKFVLMENVVDIVKFAGGFLGRYALGSLVAMGYQARMGMMAAGAYGLPQFRMRVFMWGALPTERLPQYPLPTHKVVVRGGTPIEFESNVVTFEEGQRVELKKELFLGDAISDLPPVENNETRDDMPYSLEPQTEFQKFIRLRRNEMPGSLMFKSETLEHNLYDHRPLQLNQDDYERVCHIPKKKGANFRDLPGVRVRADNKVEWDPCVERVMLSSGKPLVPDYAMTFVKGSSSKPFGRLWWDETVPTVVTRAEPHNHVLLHPLQDRVLTIRENARLQGFPDYYKLLGPIKERYIQVGNAVAVPVARALGYSLAVAMRGLSGDEPLLTLPEDYPLNTD
>IANR-2074883-Rosa_palustris
DGPEPTFVGEPLTDEEARRRWPESYRKEKQVAGPISSKGDEDSLQARSHFTMAEVDGIRYDLYDDAHVLAGEGEPPYICKIVEMFEAVDGQLYFTAQWYYRVQDTVIKDCVEIDTRRVFFSDVKDRNPLECLLEKITIVRLALNVDPDVKNKLIEECKYYCDTKYLLPHSTFVNLLPENMQSGSHIPSTISCGVVGESCHVNSELMKSSIVREQCLQELKLLDLYAGCGGMSTGLCLGARLSNVNLVTRWAVDINEYALKSLKLNHPETEVRKEYAENFLILLKKWKGLCISFNLVEGENSEIPVNFFATNDPSDEEEDEDQNKDNAADSEVYDVEKILDICYGEPEEKDRGLYFKVHWKGYGSDEDTWEPIESLRDCKDSVQEFVSRGFRSKMLPLPGDVDVVCGGPPCQGISGFNRFRDKENPLNDKKNEQVVVFMDIVQHLKPKYVLMENVVDLLKFAEGFLGRYAIGRLVDMNYQARIGMMCAGAYGLPQFRMRVFLWGACPTERLPQYPLPTHDVVVKGHTPTEWEENAVCSEGHQSTLKEKLFLEDALSDLPAVNNNECRDEMPYGSLPQTEFQKMIRLTRNYLLGSSKSEPYNVMLYDHQ
>EJCM-2010064-EJCM-Lindenbergia_philippensis-2_samples_combined
FFETMDGEDYFRVQWFFRAGDTVIKDDGGSHDKKRLFYSTLMNDNLLECIVSKIKVVQIPANVNLKVKSIPPCDFYFDMKYSVDYSTFSTMFTDNNADNSSLSILPYLPMLQTNNGDGTRETSTKKCRADATNNNKIRKPELSLLDMYSGCGGMSTGLCFGAEAGGVDLVTRWAVDLDEAACQSFKLNHTETQIRNESAEDFLDLLKEWDSMCRKYGGHEKKKLRSRINREADEDKQSKRDHTKSSEYEVEKLVDICYGDPTSTGKRGLKFKVRVRWVGYGPSDDTWEPIEGLSKCQERICDFVLKGMQTRILPRPGDVAVICCGGPPCQGISGYNRFRNVESPLDDERNHQIVIFMDIIDFLRPKFVLMENVIDILRFANGCLGRYAISCLVRMHYQARLGIMAAGCYGLPQFRLRVFLWGAHPQEVLPQFPLPTHDVVIQYGFPSDFERNVVAYDQGQSRNLEKFIVLSDAISDLPPVANDEKREKMSYKTAPETEFQKYIRAAKCDMMGSPSCDTSMSKKPVLYDHLPYHLNDEDFMRVCRIPKRKGANFRDLPGIAIGSGNVVRRAKEPDLMPSGKQWVPDYAINFRGGTSSKPFGRLWWDETVPTVLCFPDHHTRAILHPEQDRILTLRECARLQGFHDHYKFCGKLKERYRQVGNAVA
>Mimgu_v2_0-Migut_F00104_1-
MDNIQSENSPSAPAPSHTNGNSDQSTRDLHSSDETSGNIENSPTNNGFPGKKSSNRDNEMLRSSENDGRRRSSRLADNAGGDGTWKEVNYTELDLLLEKSPPTKKHKSGKKDYFFIGEPVHEDEARRLWPWRYDKTEAPQNYRRSLYYETDDDDDDDDEDDNDDDDVIVMNIKCHYSKAEIHKIVFDLGDCAYVKGPEGGPNYVGKILEFFETIDGEDYFRVQWFFRAEDTVIKDDGRSHDNKRLFYSTLMNDNLLDSIVSKVQVVQITPDVNLKATSIPPCDFYFDMKYSLDYSTFNAITDNHADISSLSSLPHPPTMSTKNKHGTCKTGTMHTADEMSNKEVCKPELALLDMYSGCGGMSTGLCLGTKVCDVDLVTRWAVDMDRAACESLKLNHPETQIRHGSAEDFLDLLKEWDSLCRQYGSHEEKELVTRLTGEADEDIQSKEDHEKSCEYEVEKLVDIRFSAITKSGNRGLKFKVRWLGYDPTDDTWEPIEALRNCQERIRDFVQQGMKEKILPRPGDVAVICGGPPCQGISGSNRFRNVDTPLDDEKNRQIVIFMDTIDFLKPKFVLMENVVDILRFANGILGRYAVSRLVRMHYQARLGIMAAGCYGLPQFRLRVFLWGAHPHEVLPQFPLPTHDVVIRYGFPNDFERNVVAYDEGQHRDLEKIILLGDAITDLPPVGNDEKRDKISYQNPPETDFQKYIRAAKRDMTGSPSDGTSVGSNPTLYDHLPRTLNDDDYMRVCKVPKRKGANFRDLPGVIIGSDNVVQRAEEHELMPSGKPWVPDYAINLRDGRTRQAFGRLWWDETVPTVFCSPDPHIRPVLHPEQDRVLTIRECARLQGFHDHYMFFGNLKERYSQVGNAVAVSVGRALGYSLGMAVQKLSGENEHLTTLPPKFSHSTTVELQSLLHKLKE
>KCPT-2027543-Linum_macraei
KRSMKNTDDEDSDARFLGNPVPDEEARRRWPHRYVKKDEKQRKGSSDNDEEHKEARCHYSRAQVDGIEYKLNENAHVKATEGEESYICKIVEMFEGVDGLPYFTAQWYYRATDTIIEKVYNIDTKRVFFSEVKDDNPLDCLLEKLNIVIRPLEVDWEGNRSPIPNCDYHCDCQYLLPYASFVKFPSEVVEGSESSSTISQSCEVSQPNEKSGPFTLLDLYSGCGGMSTGLCLGSKLSGQQLVTKWAVDLNKYACESLKLNHPETEVRNEAVEDFLSLLLEWEKLCIRFSLIGSSDPAKRQAFPFDDEEDEGDDSEGDDDTPDDSESFEVENIVNICYGKPDDKDRGLYFRVQWKGYGLEYDTWEPLEGLGNCLKAVSDFVTNGFNRQMLPLPGSVDVICGGPPCQGISGFNRFRNKDDPLRDEKNKQLIVFMDVVKYLRPKFVLMENVVDILKFADGFLGRYAIGRLIEMNYQTRVGMLAAGAYGLPQFRNRVFLWGALPTLDLPPYPLPTHDVLVRGVFPNKFESCVVAFDEGCNLNVKKKLLLADALSDLPPVENSEQRDEMPYTKDPETEFQRLIRLRTAEALDLSSPSLNSHRPYKLNADDFERVCHIPKKKGANFRDLPGVRVRDDNKVEFDPAIDRVLLKSKKPLVPDYAMTFVKGTSSKPFARLWWDQTVPTVVTRAEPHNQAILHPEQDRVLTVRENARLQGFPDYYKLIGPIKERYIQVGNAVAVPVARALGYSLGMALNHNVDRAPLLTLPSDY
>SSDU-2032330-SSDU-Papaver_bracteatum-3_samples_combined
PVEKMQRKVSKSKKQNENCRLIGEPVPIEEARQRWPHRYDESKRREGGEGYLHVRRHFTGAQVDGEIYHLGDCCHIKAEAGQKDYVGRIVEFFETTKKQPYIAVKWFFRAEDTVIKEHSYLIDSQRVFYSDSGDDNPLGCIVDKITVLQASSAVNGCHYFYDMSYCENFCTFENLCTAYGKEASTSSTAVLNEGCSKVFEQDSADPDEVMTMLDMYAGCGGMSTGLCMGAAASDINLVTRWAVDFNTDACESLRYNHPETEVRNMKAEDFLRLLHEWKDLCARYDLLGTDYSKTKKPSENKEKEETEEEAQRRPPDENGEYEADRIMGIFYGINPDTDKGTAALHFKVKWKGWGSDWDSWEPSSELTKCDDCIKEFVTDGYQSNILPLPGTVDVICGGPPCQGISGFNRFRNYEEPLNDPKNYQLVVFMDIVKFLQPKFTLMENVVDLMRFLDGTLGRYAMGRLVAMNYQVRLGLLIAGSYGLPQFRMRAFLWGAQNTKKLPQFPMPTHKVIARGFSPKQFERNVVKGGEEYTLQLKKALLLKDAIYDLPEITTHEIQDEMDYGNDEPTSDFQRMIRLPKHELIGSAYPEESVALKLYDHRPLKLSEDDNLRVSKIPREKGANYRNLPGVIVDGKNKAKRDPNMDKVMIEKSGKPLVPEYALKFVRGTSKKPFGRLWWDEIVSTVVTRAEPHNQIILHPEQDRVMSIRENARLQGFPDFYRLFGTVKQRYMQVGNAVAVPVGKALGFSLAKA
>AQFM-2083373-Pseudolarix_amabilis
KSKLTGEDRLLGTPLPKAEAQRRWPLRYAKKKNGQNKSNGSAGNEEDQVVLDVKAHYLRAQVDGDVYNLGDCASVKGEDGKADYIGRIVEFFETTDGNQYFATQWFYRAEDTAIKTEASFHDKKRVFYSEIKDDNLLECITSKINIVQVPPMLKSEKNQRSIPPCDFYYDMGYNLAYTTFYTLPSENVAASSDSTSTVCDESENKVDNDAYSGKNNGVKSELALLDLYSGCGGMSTGLCFGANLSGASLVTKWAVDLNESACKSLKQNHPETEVRNELADDFLALLKDWQKLCQKFCGAEDAKSNLKAAETKNQVEEDDDSGVSEDEFEVESLIGICYKEPTKSGESGLQFKVRWKGYDESEDSWEPIEGLGDCEESLKEFVVKGAKSKILPLPGDVDVICGGPPCQGASGFNRFRNTEAPLDDPKNHQIVVYMDIVDFLQPRYVLMENVVDILKFAGGVLGRYALSRLVHMSYQAKLGMMVAGCYGLPQFRMRVFLWGALPTEKLPQYPLPTHDVVQRGGVPNEWERNMVAYDENHSVKLEKALVLGDAISDLPEIANSERRDEMPYGKAPRTEFQQYIRMPKEVMNGRLLPSALASKKASQKAILYDHRSLQLNEDDYQRVCRIPKRKGANFRDLPGVIVREDNVVELDTSMERILLSSGKPLIPDYAISFVKGRSSKPFGRLWWDETVPTVVTRAEPHNQAVLHPEQDRVLSIRENARLQGFPDYYKLHGSVKERYIQVGNAVAIPVARALGFAMGMAMQKLCTDEPVVKLPVKFPNC
>MKZR-2027717-Nicotiana_sylvestris
EEDAIILNVECHYAQAKVAGFTFNIGDCAYVKGEGRKNHIGRILEFFKTSEGEDYFRVQWFFRAEDTVLKGAASFHDTKRIFYSTLENDNPLDCIVSKVNVVERPASNGLNTKDVPPAHFYYDMEYCVDYSTFRTLDNVKSLVIPSLVEASYKPITTYPLEVLPSCEPMTAKLSLLDLYAGCGGMSMGLCLGAKLSGLKLVTKWAVDFNRSACDSLKLNHPQTHVRNEAVEDFLELLKRWEKLIKTYGCSNFKTSSNCELDDADEGENNDNFQAGSKASSGEYEVLRLVDVCYGDPNNKGKSGLHFKVRWKGYGPSEDTWEPIENLENCQDSIKEFVRRGQQSKILPLPGDVDMICGGPPCQGISGYNRHRNVDDQIIIFMDVVEFLRPKYVLMENVADILRFDKASLGRYALSRLVHMRYQARLGTMAAGCYGLPQFRLRVFFWGALPSEKLPPFPLPSHDVIVKYWPSPEFERNTVAYDEGQPRGDLEEALVLRDAISDLPAVTWHETREEMPYEMPAESEFQKYIRLPKHEIVGRSSTRDTETKGPVLSDHRPCQLTEDDYLRVCLVPHKKGANFRDLPGVIVGKDNVARRDTEDPKVLPNGKPMVPDCAFNFEHGKSKRPYARLWWDETVATLVTFPN
>WOBD-2084964-Limonium_spectabile
EESGCRMVGEAIDMVEAQKRWPYRYTGKAKINLTVGAINCADNENQDGLVQAKCHYLQAEVDGITYSVNDDAHVQAEDGKPAYICRIIEFFVGIDGVPYFRAQWFYRGEDTVIGKSIPMTESKRVFLSEVKDDNPLDCLVEKLKIVKVSPNVDAAAKSAAIPDCDYYYDMLYLLPYNTFLNATQETVRSGSPASNSASTISTDDNVDVSDSEEASHCKDTMRLLDLYCGCGAMSTGLCQGANIYGLNLVTRWAVDLNEFACESVRLNHPETEVRNEEVGDFLDLIKEWEKLCVSFSLVKGEKPHDAFPLTEDTGTTDDGEEEEEEGVDNNEVFEVDQVLSICYGDPNDQKERKLYLKVHWKGYGPEEDTWEPVDGLGGCKEKIKEYVTIGFNQKILPLPGDVDVICGGPPCQGISGFNRFRDKSKPLHGDQNSQIEVYMKVVEHLKPKYVLMENVVDLLKFADGFLGRYSLGRLVNMNYQARVGMMAAGAYGLPQFRMRVFIWGARPTETLSKYPLPTHDVEKRGVVPLAFESNVVAHEEGHKVPLKNKLFLADVMSDLPEVTNYDNREERPYGSKPRTDFQRFIRLKKDAYLAPDVDDSKQMLQTLFDHIPLELNTDDYHRVCRVPKKKGANFRDFPGVRVGPNNVVEWDPDVPRVYLKSGKPLVPDYAMSFVDGRSTKPFGRLWWDEIVPTVVTRAEPHNQAILHPLQDRVLTVRENARIQGFPDYYKLQGPTKKKYMQVGNAVAVPVARALGYALGMATKGIGGYDPVFSLPPEFPRVQKQQS
>BVOF-2016317-BVOF-Linum_perenne-2_samples_combined
ESAKQKKPKAKSPKTKKISDGDESEAIFLGNPVPDVEACERWPHRYVKKRGSSNETDEELIEARRHYSRAKVDGIEYKLNDNAHVEAEPGNDSYICKIVEMFEAVDGTPHFTAQWYYRARDTIIEDGHPFDDKRVFFSEVKDDNPLDCLVGKINIAMLRLQIVREISDILICDYYCDAMYLLPYSTFIKLPSDMMEGSESSSTISQSCEDSQPKVGSEPYTLLDLYSGCGGMSTGLCLGSKLSGQELVTKWAVDLNKYACESLKLNHPDTEVRNETVDDFLKLIVEWEKLCIRFSLISSSDPEKKQSYAFDAEEGEEDDDSDENDADDSADDSEIFEVEKVLSICYGKPDDKDHDLYFKVKWKGYGPEYDSWEPISGLGNCLKVIREFVTDGFNRKILPVPGSADVICGGPPCQGISGFNRFRNKEKPLEDEKNRQLTVYMDVINFLKPKFVLMENVVDILKFANGFLGRHAVGRLIDMNYQTRIGILAAGTFGLPQFRLRVFLWGALPTEDLPPYPLPTHDALARGGIPNKFENCLVAFDEGATVDLKNKLLLGDALSDL
>EYRD-2003899-EYRD-Alternanthera_tenella-2_samples_combined
KKTKRNPEEDEDCRFNGDTISIQESKKRWPHRYLSKSKWALKSQYNIEWHEEQVLQAKCHYTEAIVDGVVIKLLDDVYIQGDGELNYIGKVVEFFETVDKEQFLTAQWFYRAQDTVIKNHSDLINQRRVFLSEVKDDNPLGCVVRKVHIAAKPLNGVPDESAELFCDMKYQLPFFTFTKLMDDAQNDGSDSDTASTISSDHSSAEAINDGVKDTKSGEVSAPKGELNLLDLYCGCGAMSTGLCLGATLSGVKLVNRWAVDANENACETIRKNHPETLVRNELAEEFLALLKEWERLCNELVLSPQQPEEVTVEEEDSEDDSGLGPGEFEVERLVDICYVKNRGGLNFKVRWKGYESDEDSWEPIDGLSGSEERIKEFVQRGYKSKILPLPGDVDFLCGGPPCQGVSGHNRFREAENPLKDDKNKQLLVFMDIVNFLKPKYVLMENVVDLVKFSDGYLGRYAIGKLVDMNYQTRIGIMAAGSYGLPQYRLRVFLWGAQPSKLLPQYPLPTHDAVVRGGTPVEFEESFVTYGKNNTSVPLEKALLLKDAISDLPPVTNFEEQSERPYDGVAHNDFQRYIRLKREEIIGFDAFDGVASDGALYDHVPYQCNDDDYLRVCRIPKKKGANFRDLPGVKVDDNGKVYIDPAVERELLPSTKPLVPNYAISFVKGCSKKPFGRLWWDETVSTVVTRPEPHNQRILHPEQDRVLTVRENARLQGFLDCFKLYGNVKERYIQVGNAVAIPVGIALGYTFGLAAQGLADEKPLTTLPFKFPNCLA
>AWOI-2073743-Diphyscium_foliosum
HYKQAEVEGKLYMLGDCVHVHSGLPEPFIGRITEFFEKEDQSPWFAVQWFFRSYDTQMGKEGRDHDPKRIYYSDVKDDNPLHVIVGKITVVRVPSKTRFERGPRKSPPNCDYYFDKGYKFTYATFYELPKDLPEPPGINRAESNFAVMENGSASKNQSKSEIAASTKAESKKEYYLLDLYCGCGAMSTGVCLGMNLAGINLVTKWAVDLNEFASISLKYNHPETTVRNEAAEDYLELLKEWKKLCEKYPEGCVVEEDEDEEEEEDAAPGEYEVERLYGIRWVGQVSKKDKEVMELVDDMEDEELPKQNLQKQASLEKEPPLTKGLEFKVRWKGYTPDHDTWEPASSLEHCPERVKEFVLEGRKQKILPLPGDCDVICGGPPCQGASGFNRFRNKANPLEDPRNKQMVVYMDIVDFLRPRFFLMENVVDILKFCDGILGRYALSRGVAMNYQSKVGIMVAGCYGMPQFRARCFLWGACNQYTLPPYPMPTHKVIVRGGFPQQWERCLVAYEEYKQPEWLQKPLVLKDALSDLPAVGNDQKKDDIPYEVEPECDFQHFLRLPKEGTGGLGTLVRQKKEKEKVMLPDHRPLCLNVDDYQRVLQIPKKKGANFRDLKGILIKEDGVTVDVVREPRELLPSGKPLVPDYAVSFIRGRSFKPFGRLWWDETVPTVVTRAEPHNQIILHPEQDRVLTIRENARLQGFPDYYKLFGPIKQRYMQVGNAVAVPVATALGYTLGQSFLGEVSPEQETIELPRQFPYCLTI
>LQJY-2083828-Solanum_xanthocarpum
FIGEPIDTEEAQEKWQWRYELKNRNTQRKGWKLNSGEEDEIILNVECHYAQAKVAGFVFNIGDCAYVKGEGKKKHIGRILEFFKTTEGDDYFRVQWFFRAEDTVLKGAASFHDPKRIFYSTLENDNLLDCIVSKVNVVELPTSHALNKKDVPPAHFYYDMEYCVDYSTFRTLHNVKSSISPSLVDASYKPITTYPLEVSPSCEPMKVELSLLDLYAGCGGMSMGLCLGTKLSGLNLVTKWAVDFNRSACDSLKLNHPQTHVRNEGVENFLELLKRWEKLIELYGCSDIKTSSNDELDNRDEGENNDDSQAGSDASSGEYEVLRLLDICYGDPNNEEKSGLHFKVRWKGFGPSEDTWEPIDNLENCGGSIKDFVRRGQQLKILPLPGDVDMICGGPPCQGISGYNRHRNVDDPLSDEKNRQIIIFMDVVEFLRPKYVLMENVADILRFDKASLGRYALSRLVDMKYQARLGTMAAGCYGLPQFRLRVFFWGALPNERLPPFPLPSHDVIVKYWPSPEFERNTVAYDEGQPRDLEEALVLRDAISDLPAVTWHETREEMPYEMPPETEFQKYIRLSKHEIMSCSSTGVKETKEPVLFDHRPCQLNEDDYLRVCLVPHRKGANFRDLPGVIVGGDNVARRDTKDPKVLPNGKPMVPDCAFNFEQGKSKRPFGRLWWDETVATLVTFPNHRAQAILHPEQDRVLTIREYARLQGFPDFYRFTGTLKERYCQVGNAVAVPVGRALGYALGLAYQRLAGNEPLIKLPPNFS
>DAYQ-2058115-Mitella_pentandra
KVEKIEEEDPDCRFIGSPVPDDEARSRWPHRYPNKESTSLKSLNKTDEIEALQAHCHYIQAKVDAHVINLNDDAYVQAEGETPSYICKVVELFKAVDGKPYFTARWFYRAKDTVMKDHGTLIKEKRVFLSEMKDDNPLGCLIEKLNIAKLPLNVDLEVEPYSATILHSKYYYNMKYLLPCSTFIRVQPENKEAGSETSSTISSEFNVGGRTCDLKDLEDLSEVEVNQKPEILLLDLYSGCGAMSTGLCQGANIFGLNLVTRWAVDLNIFACQSLKLNHPETEVRNEAAEDFLCLIKEWEKLCIIFSLINGTVNDQYFDPTDEEDDVSDEDVNGNNSNDDGEVFEVAEILTICYGDPNKKKDRGLHFKVRWEGYGPDSDTWEPIQGLSNCRKRIRDFVVNGFKSKILPLPGSVDVICGGPPCQGVSGFNRFRNKLSPLDDPKNEQLLVFMNIVEHLQPRFVLMENVVDLLRFSNGFLGRYAVSRLVQMNYQTRMGIMAAGSYGLPQYRNRVFIWGALPTESLPQYPLPTHDVVCRGVIPVEFDDCVIRYDEGHIARLERKLLLADAISDLPAVTNDELRDEMPYGQDPQSDFQKFIRLRKDELLDSASQSIFLRQVLFDHHPLVLNADDFERVCHIPMKKGANFRDLPGVRVGPGNKVEFIPGFDRVLVRSGKHLVPDYAMSFINGTSSKPFARLWWDETVPTVVTRAEPHNQQILHPEQNRVLSVRENARLQGFPDYYKLCGPAKEKYIQVGNAVAVPVARALGYALGLAFQGAIGDGPTFSLPPNFPLIAKSLSPISSEDEA
>YRHD-2055429-Antirrhinum_braun-blanquetii
EPKFIGAPVPDDEAKSRWPHRYQSKSEVAIVKITLFDGSTEEKELFQAKCHYEQAIVDGVVISLLDDTYIKASDGEPDFIAKIVEMFETVNKEKYICTQWFYRAKDTMIKDQDYLIDEKRVFYSDVKDDNPLASVTSVVKIAKLALNMDTAEKEKLLESSDLYVDMTYTFPHAFTKYTACTDPKDPSAERHEKISDCAKATRDTTVLDLYAGCGTMSSGLSIGAALVGENFITRWAVDFDPYACESLRFNHPNTEVRNEDAEDYYILLQKWESLCKEFNLLGSKEVDVEPDDIDSDGSGIDDGSRAPSGEFEVEKLIAICYGDPNNLENRGLHFKVRWKGYGRADDTWEPIEGLSNCKEKIKEFVAKSHRTRILPLPGDVDFICGGPPCQGMSGHNRFRDTEDPLKAEKNRQLIVFMNIVEFLKPRYVLMENVTDILKHAKGLLASYAVGRLVSMNYQARLGIMGAGAYGVSQCRMRFFLWGAGPTESLPQFPLPTHRTMKKGVVTNEFKELIVGQENGQSDLLKTVLLGDSISDLPQVTNYADQDEMPYGSTPKSTFQKFIRLKRHDIFGCTDSKKNDPHKSVLYDHRPLRLTEDDYERVCRIPKVKGANFRDLPGLIVGPDKVVKLDPSVERLLCKSGKPLVPDYAITFQDGKSHKPFGRLGMDDIVATVVTRAEPHNQVILHPDQDRVLSVRENARLQGFPDCYKFFGPIKARYKQIGNAVSFSASIPLGYCLAKAIRGENNAKPLKLPFIFPDCLAKVKS
>WHNV-2009345-Micromeria_fruticosa
KKLKKSKPDDSQPGFIGTPVPSEEAKSRWSHRYQSKKETTKVVVTLSDGSTEEKELYQSRSHYTKATVDGEVFELYDDAYIQGSNDDSEVAKIVEMFQTTTGENYICTQWFYRAKDTVIKDQDSLIDVRRVFYSDIRDDNPIGCVIRKAKINQLTTNMTAAARKKAMASCDLYVDMMYTFPHAFTSLCTEINNSSYTGGAIETKTPLVTKSRKDSHRSEITLLDLYCGCGAMSTGLGIGASLLGEKVVTKWAVDFNSYACESLKYNHPDVEVRNEDAENFFILLKEWEKLCKKFNVIKSEGVEIEPEDIDSDESEVDDGGAVSPGEFEVQKFIGIRYGDPKNRKRAGLYLKVRWKGYSSGYDTWEPIDGLSNCKESIKEFVSRGYRARLLPLPGDVDFICGGPPCQGISGFNRYRNPGSPLEDEKNRQLVVYMNIVEFIKPRYVLMENVTDILKFAKALLTSYAVGRLVSMNYQARLGIMAAGAYGVPQCRMRFFLWGARSSEILPQFPLPTHEVMKKGVVINEYKELIIGHDEHCKLQKPALLGDAISDLPAVENDANRDEMPYGKAPETAFQKFIRLSRQSIFGSDAKWKDSHKCILYDHRPFELNPDDYERVCCIPKKKGANFRDLPGLLVDSKDPVRLDPCVERVLCKSGKPLVPNYAIKFEFGRSCKPFGRLWMDDIVATVVTRPQPHNQVILHPNQDRVLAVRENARLQGFPDCYRLNGPIKERYTQIGNAVSFSVSIPLGYCLAKALQGAKYATPISLPFKFPDCLGNLKSHRENP
>HERT-2045588-Sphaerocarpos_texanus
EFFESHDKTKWFRCQWFYRVQDTSIGKDIANGIDHDTKRVFHSDLVDDNPLECIVEKKRVIYVAPPPRLPTGQAKLVLPRCDFYFDMGYNPSYSTFYELAKVPTTKSNEQPSTLETSDETASMKRGLKPRKKGNTTCKGKSPENSPELSLLDLYSGCGGMSTGLCHGCGLAGANLVTRWAIDINPHACKSLKYNHPEAEVRNDSAEDFLELIKAWHKLCQNYTGDEENGEDEKIVAESESEGSGSESEGADDVYEVETIIGIRWAGTSKLEMKMGSGKSNSYVVKTNATANPGLEFQVKWKGYNDPADDTWEPAKNLSCPDKIKEFVLDGQRRQILPLPGQCDVICGGPPCQGVSGFNRFREKDYPLKDLRNKQIIVYMDIVEFLKPRFVLMENVVDILKFATGILGRYALSRLVRMHYQTKLGLLVAGCYGLPQFRMRVFVWGAATSENLPAYPLPTHSVVVRGNIPQSWEKNVVAYDETETPALEKALVLEDAISDLPPIQNSDAMDEISYRQPPRTDFQRLIRAQKYWFKMKPKPAKAVQPLLHDHRPLELNADDYQRVCQIPHRKGANFRDLKGVFVKPDGTADVVRKNREVLPSGKPLVPDYALTFVKGKSLKPFGRLWWDETVSTVVTRAEPHNQTILHPVQDRTLSVRENARLQGFPDWYKLFGSTKQRYSQVGNAVAVPVARALGYSLGQ
>HDSY-2006055-HDSY-Aerva_persica-2_samples_combined
DCRFLGDPIPLDEAKRRWPHRYTEKAAQGSKKVKSSDDEDELIPAKCHYLKAEVDGSKIFELNDHAHVQSEDGSDPYICKIVEFFEGEDGLPYFRAQWYYRPVDTVIKSSIELQEGKKRVFLSEIMDDNPLDCLLEKVNIVRVTPNLDLDAKRLAIPDCDYYYDLKYLLPYSTYIVPPPEIVSSQSDSESTISSDAEVGGVTMESKADVGEVDQGKGADASEMTLLDLYCGCGAMSTGLCLGAKLSGINLVTRWAVDLNEYACKSLALNHPETNVRNESVDDFLALLKEWQKLCASFRLIKSENTHEKIDAMVDEDDEDGDAEDSGEEDNGDDEIFVVEEIIGICYGDPNDIKEPGLYFKVRWKGYGPSEDTWEPLDGLGNCRERIGDFVRKGFEEKLLPLPGNADVICGGPPCQGISGFNRFRNKENPLADLKNKQLVVFMDVVKFLKPKFVLMENVVDLVKFAKGFLGRYALGKLVDMNYQARMGMMAAGAYGLPQFRMRVFLWGAQPSENLPQYPLPTHDLVLRGVIPNEFEMNTVAYNEGHTVQLENKLFLGDAISDLPEVTNDEDRDVIEYCDPPTTEFQRFIRLTKEAMAGPSIGSELLTTLFDHRPLKLNNDDYQRVCQIPKRKGANFRDLPGVRVCPDNHVEWDPDVERVLLPSGKPLVPDYAMTFVRGTSSKPFGRLWWDETVPTVVTRAEPHNQIVCHPIQDRVLTIRENARLQGFPDYYQLIGPVKQRYMQVGNAVAVPVSRALGYALGTAKRGSYSEEPLLSLPHKFPNFVQNASSPSVED
>ZQRI-2068221-Timmia_austriaca
HYKQAEVEGELYKLGDCVHVHSGLPEPFIGRITEFYEKEDKSPWFAAQWFFRSYDTGMGKEGRNHDPKRIYYSDVKDDNELHVLVGKITVVRVASKERFDKAPVKTPKCDYYFDKGYTFAYATFYELPKELPEPPGLAHAENKFHIVENGVASKNESKSIQETKKDFHLLDLYCGCGAMSTGICLGMNLAGINLVTKWAVDLNEFACMSLKHNHPETAVRNEAAEDYLQLLKEWQKLCQKYPEGSVVQEDSEEDEEDGEDGPSPGEYEVERLLGIRWVGEVSNKDKEVMEQVDDIEDEELSNKRTPKTPKQAKVDEDNEAPLTKGLEFKVRWKGYTPEHDTWEPSASLDHCPERVKEFVLEGRAQKLLPLPGDCDVICGGPPCQGASGFNRFRNTADPLADPRNKQMVVYMDIVDFLRPRFFLMENVVDILKFCDGILGRYALSRAVGMNYQSKVGIMVAGCYGMPQFRARCFLWGASGEEILPPYPMPTHKVIVRGGVPNAWERCLVAYEEYKQPEWLQKPLVLKEALSDLPPVENDQKKDDIPYEIEPQCDFQHFVRLPKKGTGGLGSLGERKKQGMLPDHRPLCLNVDDYQRVMQIPKKKGANFRDLKGIIIKADGITVDVVREPRELLPSGKPLVPDYAVSFIRGRSLKPFGRLWWDETVPTVVTRAEPHNQIILHPEQDRVLTIRENARLQGFPDYYKLFGPIKQRYMQVGNAVAVPVATALGYALGQSFHRKVAPQQETLELPRHFPYCLTID
>RMMV-2058375-Callitris_macleayana-March
ADVDGIIYELGDCVHVNSDCGPDYIGRILEFFQANNHQCWFSAQWFYYLHDTAVGKHEAKGHDKRRIFLSTMKDDNLLECINGKLKVIHVPASTRFICKQESIPPCNYYYDMGYDYAFSTFKSLLDDTELASSDSTSTSSSNIAPNVSVNKVSEKARSVVINSELSLLDLYSGCGGMSTGLCIGANLSGVKLITRWAVDRNSYACESMKYNHPETKVRNEIAENYLHLIKEWKKLCEKYIDCRDYKKPETTRIDKYKSRSCKKSENDSQDDDKEFEVEKITDIRCVDSSLSKLSGIQFKVHWKGYGEDEDTWEPYESLMKCEECLKDFVILGIRTRILPLPGDVDVICGGPPCQGATGLNRHRNVEAPLDDPQNHQIVVFMDIVDFLRPQFVLMENVVDILKFAGGILGRYALSRLVKIHYQARLGMMVAGCYGIPQFRMRVFLWGASPLESLPPYPLPTHDVVIKGSFPVSWEHNAVAYEETNKPQLHEALILADAVSDLPPVKNSEDRDEMPYNRSCHSDFQYLMRLPKEAFNEGNSSSSKCSRKKLFDHRPYMLNEDDFERTCNIPKRKGANFRDLEGVIIRPDNTVELDLENRVLLASGKPLVPDYAVTLLQGHSLKPFGRIWWDEIVSTVVTSPEPRIQAILHPEQDRVFTIREVARIQGFPDYYRFFGPVKQRYMQVGNAVPIPLAKALGYQLGLAIQRKSSNSPVVDLPSQF
>chr4.CM0680.310.r2.m
MATKRKTRSSPSSSSADPAAVAVAVSASSGESPNKSRRKANPNTPAVESASPAVEIKQGSNGDDAFVNLNGSNPVAVAVSASSGESLNKSRRKSNRKSPAAGSASPSPAVDKKQVSKRDAGVVNLDDSEGIDRFIGDPVPDEEARRRWPHRYLEKKQFARSNSNSDDDILQARRHYIEAEVDGSTLYKLYDDAHAEEGEDSYICKIIEMFEAFDGTLHFTAQWYYRAKDTVIKNLAFLIDEPRRVFYSEVKDDNPLDCLIAKLNIARVSLNVDLAAKEKTIPLCDYYCDTQYILPYSTFEKFPSESREIGSDTSSTISSESDVIENSEVDSQYKNASNSEGNKDSELKLLDLYSGCGAMSTGLCLGATLSGSNLVTRWAVDLNEYACASLKLNHPETEVRNEAAENFLSLLKEWEKLCSYFSLVQKKVPHQQYVDLFSAEEDDDTGSLESSDEDDSEVFEVSELLAIRYGWKKEQGLFFKVRWKGYESDADSWEPIDGLSNCKEKIKDFVIQGFKLNILPLPGDVDVICGGPPCQGLSGFNRFRNKDNPLEDEKNMQLMVYMDIVQYLKPKFALMENVVDILKFENGYCGRYALGRLLQMNYQSRMGIMAAGAYGLPQFRLRVFIWGAAPSEKLPQFPLPTHDVIVRGVIPVEFEINTVAYNEGHNEALQRKLLLEDALSDLPSIQNNERRDEMQYDKPPQTEFQKFIRLTKNEMLGISNQKRLKSTLHDHRSLELNVDDYQRVCRIPKKKGACFRDLPGVRVGPDNKVEWDPDVPNYAMSFVGGKSSKPFARLWWDETVPTVVTRAEPHNQAIIHPEQDRVLSIRENARLQGFPDYYKLCGPVKARYIQVGNAVAVPVARALGYTLGLAFQGVAGDGPLLNLPGGFPMNFPSASSEENV
>PTLU-2024190-Staphylea_trifolia
ENIEINSTFIELSKSSDVQPSKQIEDSCQSTILETSPIGTENCKTNHMLLELPKSAEKQSAKKIKSPVSPKNRGKNFINTSFLIGDPIPKEEAQERWRWRYELMSQRSKSKKSTSDDEEDPIVLNVECHHAQATIDNCTFYIGDCAYIKGDEGQKHVGKILEFFKTTDGEEYFRVQWFYRAEDTVMKEEAAFHDKKRVFYSTVENDNLVDCIISKVNIMQMTPRVRSKLHTSLPSDFYYDMEYCVEYSTFRTLQTDNFGKTHDLASPDCIDTVPGTASAAFLDNMPGCKSFKTELALLDLYSGCGGMSTGLCLGAKLSCANLVTRWALDSNKSACESLKLNHPETYVSAKDFLELLKEWEKLCKQYAVDVERTYELRTHASTVAESDTAPLDDEILGDEYEVSSLVDICYGDPSKTGKHGLKFKVHWRGYDTSEDTWEPIEGLSNCPERIQDFVRNGLKSKILPLPGDVDVICGGPPCQGISGYNRYRNVESPLADERNHQIVVFMDIVKFLKPKYVLMENVTDILRFDKASLGRYALSRLVHMNYQARLGIMAAGCYGLPQFRLRVFLWGALPSHKLPQFPMPTHDVIMRYWPPPEFERNTVAYDEDQHRVLENFLEKAVVLQDAISDLPSVTSRETREEMSYNYPPETEFQRYIRSTKYEMTGSTLSDSTETKHILYDHRPYSLSEDDYLRVCQIPKRKGANFRDLPGVIVGKDNVVQRGPKETQVLLPSGKPMVPDYAFTFEQGKSKRPFARLWWDETVPTVLTFPSCHNQAALHPEQDRVLTVREYARLQGFPDYYRFCGTVKERYCQVGNAVAVPVARALGYALGMAIRNLSGNEPVMTLPPRFSHSNYLQLAKFLY
>KEGA-2071006-KEGA-Glycine_soja-9_samples_combined
MAKKRSASDATDDAQNDTVSLLPSQRKKAKHSAPNPDACFVGKPIPSAEARAKWPHRYPSEVKKKAPARSSEEVTSENSEVMLARCHYRQAKVDGVVYNLYDDAYVKAEDGKPDYIARIVEMFETVDKEQCFMAQWFYRAEDTVIKNHGDLVDKKRVFISDVKDVNPLDCIVSKVKIFKKNPSVDLASKKAKLPSCDYYYDMKYTVPYLTFSNLVNETVKTESDASSTISSESGSIGCVNNANLAKRKTTQNNSSGSSQWTLLDLYSGCGAMSTGLCLGASLAGIKLVTMWAVDINAHACKSLKLNHPETHVRNEPAEDFLNLIKAWAKLCEEFALLGSERSDSDPDMDEDENEAVQKEESGNQSDLEEFEVEKLLAVCYGDPNGVKKPGLYFKVRWLGYDSSYDTWEPIDGLSDCKEVMKDFVTKGYKRRLLPLPGDADFICGGPPCQGVSGFNRFRNAAAPLEDTKNKQLLVYMDIIDFLKPKYVLMENVVDILKFSGGYLGRYAIGRLVAMNYQARMGMMAAGSYGLPQFRMRVFLWGARPTEKLPPYPLPTHEVVSRGFVPTEFEEITVAYDKKDTCQLAGALLLDDAISDLPPVTNDENQDERNYGAPARTEFQRYIRLKKNEMVGSMATAQSTPRRILYDHRPLQLNKDDYDRVCQIPQKKGANFRDLPGVLVNGNKVEWDPSVERVMLDSGKPLVPDYAMTFVRGTSTKPFGRLWWDEIVPTVVTRAEPHNQAILHPRQNRVLTIRENARLQGFPDCYKLCGPVKERYIQVGNAVAVVALALGYTFGLACQGLSDDKPLTTLPFKYPSCLALSSLAGTENDNESS
>KYAD-2006336-Celtis_occidentalis
PIALVPSEPKKTKRNDADSDASFLGKPFPQTEAAQRWPNRYQPKSTAKKGELSASKKENGSEDEEVLRAKFHYSQAMVDGVVFKLDDDAYVKAEDGKPDYIARIIEFFEAVDGELYFTAQWFYRAEDTAIKDLRDHAHIFDKRRVFLSEIKDDNPLDCIVSKVKIAKVSPNLDLKAKEMSVPSCDLYYDMKYTLSNLTFSSIETENSKPDSDTSSTISSESGSNNPTVNTNTRIGEVKRDHNSKKSEMTLLDLYSGCGAMSTGLCIGASLTGVKLVTRWAVDYNAHACKSLKLNHPETEVRNEAAEDFMALLKEWEKLCKEFNLLGPKQFEDQGSDSESVEPEDIEKEDSESDSDDGSIPDEEFEVQELLAVCHGDPNNAKEPGLYFKVRWKNYGPSEDTWEPIKGLSTCRDKLKEFVTKGFKKNILPLPGDVDFICGGPPCQGVSGFNRFRNKNAPLDDIKNHQLLVYMSIIEYLKPKYVLMENVVDILKFSEAFLGRYALGRLVSMNYQARLGMMAAGSYGVPQFRMRVFLWGAHPSEKLPQYPLPTHEVVERGVVPTEFEEILVGYSKNQQRQLERALYLEDAISDLPPVANNESQDERPYGTTPRTDFQKYIRLKRSEVVGYKNSSTQSPQRSMLYDHRPLMLNNDDLERVCQIPKKKGANFRDLPGIIVGPDNKVTWDPAVERVKLTSGKPLIPDYAVNFVNGKSTKPFGRLWWDETIATVVTRAEPHNQVIIHPEQDRVLSVRELARLQGFPDFYKLSGPIKERYIQVGNAVAVPVGISLGYTFGLACQGLSDDQPLTTLPFKFPNCL
>UPOG-2002255-Anemone_pulsatilla
IGEPVPMKEAKSRWPHRYPEKCEKKLKTEDGPLYAVRHYTKAEVEGMVFELNDAAYVKGEENKPDYIGEIIEFFEGDDDELHFTCKWYFRHIDTAIGDGDIKELNGLLDEKRLFLSDDTDDNFLECLVKKLNIVRVKPNTPPSEIPECDFYCDMKYSVQNASIINFPEVVESFSTVSSEGCCTSSITKKADGVESSSAHNVQKPALKLLDLYAGCGGMSTGLCQGAAVAGIDLITGWAVDLNPNACDSLKFNHPETKVYNVSADHFLMLLKSWGDLCTKYCSPQGEISELESEEDEDSVEDEDGDAPLDAEVFEVEKLIDICYGDPKQVGKAELYFKVQWKGYGPDEDTWEPYEGLSYCKKKVKEFVLEGHQLNILPLPGTVDVVCGGPPCQGVSGFNRFRNTNAPLEDERNSQLMVFMDIIEYLRPKYVLMENVTDILKFKGGYLGRYAIGRLVAMKYQTRVGLLAAGPFGLPQFRMRAFFWGAHYNEMLPQFPLPTHHVLGRPSNPTNFESCIVSHADDCKHKLEAALTLWDAISDLPEVKNGEKIDERAYESEARTEFQRQIRLLRDELVASNTRRAESSSQAKLYDHLPLNLNNDDFARVCVIPKHKGANFRNMPGVLVDENNKVYFDENMERVLLPSGNALVPDYAMKFVSGKSRKPFGRVWEDEIITTVVTRAEPHNQRVLHPHQDRVLSVRENARLQGFPDYYKLFGTIKERYIQVGNAVAVPVARALGYALGLACRGLTDSKPSLSLPPGFP
>UJGI-2024676-UJGI-Oenothera_rosea-4_samples_combined
SEGESSEFKFIGDPIPDEEARRRWPLRYVGAKKKKVSSANADDNELTQAKHHFMRAEVDGVVYNLYDHAHVKGALDEEHYICRIVELFEAVDGSPSFRARWFYRASDTVLKKVHHLIDAKRVFLSEVHDDNLLECLVQKLNIVKVPLNVDAAEKEAAISKCNFYYDMLYHLPYSSFMRLPEDDQKDCSESNSSLSGIIDVGTPSSEVDFVNNGIESKNDEIRLLDMYSGCGAMSTGLCLGANLGGVNLVTRWAVDINEHACNSLKLNHPETEVRNEAAEDFLTLLKEWHKLCIAVGLVEGDGTDQYASLFAEDDDDGDDESGGEDDVEDGEVFEVEKVLDICYGDPKKTKERGLYLKVSWKGYGPEEDTWEPIDGLSNCGKKIKEFIVNGYGRKMLPLPGDVDVVCGGPPCQGISGFNRFRNRENPLDDEKNSQLLVYMGVVEYLKPRFVLMENVVDLIKFSEGYLGRYGLGRLIQMNYQVRMGIMAAGAYGLPQFRMRVFLWGARPSESLPQYPLPTHNVVLRGHAPVEFENHTVAYDEGFNLNRLEEKLLLADAISDLPAVGTYGCQDEIAYDRPPQTDFQKLIRLTKAALMGSVPEELHDVLYDHRPLELNKDDHERVGRIPKRKGANFRDLPGLRVVNKKVERIPGTKPELLTSGKLLVPDYAITFVRGLSCKPFARLWWDETVPTVVTRAEPHNQAILHPEQDRVLTIRENARLQGFPDYYKLTGPVKERYMQVGNAVAVPVARALGYALSLALQGKICGASPLINLPDKFSFKLDSVSS
>SILJ-2083783-Talbotia_elegans
EARDRWPKRYEKKKVGVKFAGNTKTGDDEEQLIAKCHYYKAKIDTTIYSLNDYAYVKAAEGEPNFICQIIEFFESVDGQKYFTARWFYRAADTIITKQHSSGHDKRRVFLSEDMNDNPLNCIVSKIKIIKVSPNINTEAKEEAIPPCDYYYDMTYAVEYTTFACLLDENEGDASEASSVTSSEDIRKCEFSENVQDCTTKSKEEYSLLDLFSGCGGMSTGLCYGANLSGLNLETRWAVDLNQYACDSLKLNHPKTQVRNEKAEDFLALIREWEQMCHKYSVIGSERLLRGDEGCSDDEDDVKDVTVVATGEFEVEKLVSICYGDPNNVKKRGIYFKVRWKGYGPSDDTWEPIEGLSNCQERIENFVKTGYRRNILPLPGSVGVICGGPPCQGVSGFNRFRNQKNPLEDPKNHQLVVYMDIVEYLKPKFVLMENVVDILKFAKGFLGRYALSRLVSMNYQARLGMMVAGCYGLAQFRMRAFLWGALPTEQLPQFPLPTHNVVVRGGFPNEFAHSIVAFEEGQHVQLPKALHLGDCISDLPPVKNDETNDEMHYGKTPTTEFQRFIRLSKEELLECCTKKKKACFNKILYDHRPLQLNNDDYLRVCRIPKRKGANFRDLPGVSVGSDNVVQLDPNVERVYLPSKKPLVPDYAISFVKGKSSKPFGRLWWDETVPTVVTRAEPHNQIILHPEQDRVLTIRENARLQGFPDFYKLKGPVKERYIQVGNAVAVPVARALGYALGIAYQQEKSSNGPLFTLPPKFPCLE
>WMUK-2015367-Schizolaena_sp.
MPTKRKSAPSSEPASSKRQTRSSKKLKRHVSASEEVAELTPSDFEKEEMVDAEEICSNQVEATHEKVEQMNEQKTASETLQSKSKARGKTADADEDDEVPDARFLGDPVPDEEARKRWPKRYEGKKHKRGVKATDEDDEEVIQARRHYTRAEVDGRVLYNLYDEAHVQAGEGMDCYICKIVEMFEAVDGKPYFAAQWFYRARDTVIKNVDNLIDNKRVFFSEVKDDNPLDCLVEKLTIAKVPLNVDLKTKMEKIPACDYYCDMLYLLPHSTFVNLPENCENGNETSSTISSDVDANEVKSDNKEDREKVTLLDLYSGCGGMSTGLCLGANMAGLNLETGWAVDLNSNACESLKWNHPETQVRNETAEDFLSLMKEWKKLCTYFSLVKSESMEDQVFNPFGLQNDEGDEDDDEQSDGDNDSEVFEVEKVLDICYGDPKEMGERGLYLKVRWKNYGPEEDTWEPIGGLSNCQETIKSFVRDGYKSRIIPLPGDVDVVCGGPPCQGISGFNRFRNKDKPLEDEKNKQLLVFMEIVEYLKPKFVLMENVVDIMKFANGFLGRYALARLIQMNYQTRMGMMAAGAYGLPQFRMRVFVWGARPTEKLPQYPLPTHDVVVRGVIPLEFEMNTVAYSEGQKPELEKKLLLEDAISDLPAVGNHEARDELPYNKDPQTEFQRFIRSRKEVLLGSSNSQSTKSLLFDHRPLELNSDDYERVCQIPKKKGANFRDLPGVRVRPDNKVEWDPDVPRVYLDSGKPLVPDYAMSFINGTSSKPFARLWWDETVPTVVTRAEPHNQAILHPEQDRVLSVRENARLQ
>ONLQ-2010099-ONLQ-Atriplex_hortensis-2_samples_combined
SGRKNSRKLVKREEMDCRFIGDPVPADEAKLRWPHRYPEKVEQGAKKTKTSDDDDELIPAKCHYLKAEVDGSKIFELNDHGHVQSEDGKPPYICKILEMFEGVDGVPYFRAQWYYKSEDTVMKDSISLREAKRVFASEMMDDNPLDCLLEKINIVRVTPNLDVDLKLSAIPDCDYYYDMKYLLPYSTYIVPPAETASPGSESQSTISTDNVDNGVVGDVKSDSDEATVGNESSSPELRVLDLYCGCGAMSTGLCLGANLHGSNLVTRWAVDLNEFACQSLALNHPETNVRNESVGDFLILLKEWPKICASFGLIQSETTQELIDSMILEDGDDAEEDDAEDDNQDDEEVFEVEKVLGICYGDPKDCDKLGLYFKVRWRGYGEKDDTWEPLEGLSNCREKIGEFVKKGYQEKILPFPGDVDVVCGGPPCQGISGFNRFRNAENPLADPKNEQLVVYMDVVDYLKPKYALMENVVDLIKFSKGFLGRYALGRLVDMNYQARMGMMAAGAYGLPQFRMRVFIWGAQPSEKLPQYPLPTHDLVLRGVIPKEFEMNTVAYNEGHTVQLENKLFLGDAISDMPEVTNAESRDEIPYSCTPKTEFQRFIRMTKDAMLGSRNGSELISKLYDHRPLNLNVDDYQRVCRIPKKKGANFRDLPGVRVRHDNKVEWDPDVEREYLPSKKPLVPSYAMTFVGGTSSKPFARLWWDETVPTVVTRAEPHNQAVLHPIQDRVLTIRENARLQGFPDYYQLKGEVKDRYIQVGNAVAVPVARALGYSLSIAMASEVSLDGPLLTLPPKFP
>HLJG-2026805-Viburnum_odoratissimum
SFFIGDPVPDEEARKRWPCRYQVKGLQSKEHTSISNNDNDDEDELVLNARCHYSQAEIANCVFNLGDCAYVKGKERGQNYVGKILEFFETVDGEYYFRVQWFFRAEDTVIKDEAASHDKKRLFYSTLMNDNLLDCIISKVKVVQVAPSVKLKSKSIPPCDFYFDMKYSVDYSTFCTIIADNSADSGNSHSSPRIKEIDKNGATSNFEEMPIHKPYKSELALLDLYSGCGGMSTGLCLGAKLSGVDLVTKWAVEIDRSACESLKLNHPETQIRNESAEDFLDLLKEWDKLCKRYAIDDVKKQEQNSKVTRAVDKDLYSKSDNKVPSGEYEVARIVDICYGVCDGTCKRRLKFQVRWVGYGPSEDTWEPIEGLSKCQDHIQAFVLKGVKAKILPRPGDVHVICGGPPCQGISGYNRFRNVDSPLDDERNRQIVVFMDIINFLRPKYVLMENVVDILRFAMGCLGRYALSRLVQMNYQARLGIMAAGCYGLPQFRLRVFLWGASSQEKLPQFPLPTHDVVLKYGAPSEFERNIVAYDEGQSRDLEKAIVLGDAISDLPPVTNWEVRDKMSYRRGPENEFQNYIRATKSDMMGFASSCTSKREKSVLYDH
>XMVD-2000129-Chelidonium_majus
GLPVPVEEAKQRWPHRYLDDNEKEEGEGGFSVLRHYKQAEVDGCMFNLFDDALIKAEEGKPDYIGRIVEFFQTTEKENYFTAQWFFRAEDTVIQDHSNLIDNKRVFYSNEKDENSLDCILAKIKIVKISHNIDLVAKEEKISSCDFYYDMSYSIPYCTFMKLPTGSTHESSSTASCDGEQGVAVASKECCSASTSKAPDMTLLDLYSGCGAMSTGLCLGAALSGVNLIHRWAVDFNQYACESLKFNHPETEVRNESAEEFLSLLKVWGKLCGDFSLLGTPRSQLNSPTDANEKDEDDVDDDSEVPPEEFEVGKLVGICFGDPNKSENPGLHFKVRWKGYGSSDDTWEPEKGLEKCEERIRDFVTNGYKSNILPLPGDVDVICGGPPCQGVSGFNRFRNKEKPLEDEKNHQLLVFMDIVHYLKPRYVLMENVVDIMKFAGGFLGRYALSRLVSMNYQTRLGLMVAGSYGLPQFRMRVFLWGALPTEKLPQYPLPTHEVVSRGFGPTEFEACVVAYKDRDQCTIEKALCLGDAISDLPSVTNKECRDEMPYEKDPLTDFQRQIRKSKHELLGIAASGSMDNREPRLYDHRPLQLNDDDFLRVERIPKIKGANFRNLPGLIVTSKNKVQLDESVDRVMLPSGKPLVPDYAISFVRGTSTKPFGRLWWDEIVSTVVTRAEPHNQTILHPEQDRVLSIRENARLQGFPDYYKLFGPVKERYMQVGNAVAVPVGRALGYALGLACRGICDDEPLLTLPKGFPSTLERVNS
>OAGK-2061691-Matricaria_matricariodes
VGKPVPSDEARAKWPHRYETKARVKVIPETNTEDAKEIYQARCHYTKAIVDGVKFELNECAYVNAEEGQPDYIAKILELFETVDKQLYFSAQWFFRAGDTVIKSQAHLIDARRVFYSEMKDDNPLDSIVSKVTIVQLPPDVDTAKKEEVLKSVDYYYDMQYSKPVTFTTMHTERVVPKKESSPVLEEASFVGEVENITKSNKSEGSTLTLLDLYAGCGAMSTGLCYGTGFSGVKLETKWAVDMNEHACESLKINHPETQVRNETAEDFFSMLKEWEKLCTEFGLIGTKRDEDAKANSEESDSEDVDEKKPDDDEEFEVGKFLAVCYGDPNKTKAKKLHFKVRWKGYSSKHDTWEPYDSLCECNCKEAIEEFVTRGYHSKMLPLRGDVDFICGGPPCQGISGHNRFRNYENPLQDEKNHQLVVYMDIIDFLKPKYVLMENVVDMIKFAKGLLGYHAVGRLVAMNYQTRLGIMAAGSYGVSQCRYRMFLWGASTMMNLPQFPLPTHEVVGKGVVPVEFKDCVLGSDDDDKSHKLEKSIFLGDAISDLPEVTNYNGLDEMEYGGPPRTSFQKFIRSRKQAASKKMALYDHRPLELNVDDYGRVCKIPKIKGANFRDLEGVLVDENNKVYWDPKVERVKLPSGKPLIPDYCMSFVRGTSKKPFGRLGMDSVVKTVVGRAEPHNQALLHPSQDRVLTIRENARLQGFPDHYRLRGPVKERYLQVGNAVSFAVSTALGYSLARAIHGESTSERLRLPVKFPDCL
>OOSO-2017824-Helonias_bullata
LGAPVPHDEARQRWPERYKRKNAAGKTPISASLKNNNEEEDLKAKQHYLKAKVDNCVYNLYDDAYVKAGEGEDDFIGRIVEFFEGADKQLYFTAQWFFRAKDTVIKDHGDSHDDRRVFLSEEKNDNVLDCIVSKIKIVRVEPNIDLVAKEERIPPCDLYYDMSYSLAYSTFANLPTENVRAGSETSSTISSEDALHVSKGKSRSNQEASSSDQKTNLSLLDLYSGCGAMSTGLCLGANMSGLNLETRWAVDLNTFACESLKLNHPHTEVRNEKADDFLALIKEWEKLCSKFSLIGTEISPGNEASSGFDADDEEPQGSSEVPRGEFEVGKLVGICYGDPHNTGNVGLKFKVRWKGYGPSEDTWEPTDGLSKCQERIEEFVHAGFKRKILPLRGDVDVICGGPPCQGISGFNRFRNNNAPLEDPKNQQMLVFMDIVEYLKPKYVLMENVVDILKFAQGFLGRYALSRLVCMNYQARLGIMAAGSYGLPQFRMRCFLWGAQPTEKLPQFPLPTHDVVVRGGAPVEFEQNIVAYDENQHRQLEKALLLGDAISDLPPVSNDETRDEMPYGRPPKTEFQRFIRLTRHESLNSSDAGEKPLPKGKLLDHIPYKLNEDDYQRVCQIPKKKGANFRDLPGVMVGPDNIVQWVPNFERVLLPSGKPLVPDYAMSFIKGKSPKPFGRLWWDETVPTV
>RTNA-2090737-Oxera_pulchella
KLVSNIKCHYSQAEISKIVFDLGDCAYVKGPKGVSNYVGKILEFFETKNGENYLSVQWFFRAEDTVIKDVGRSHDKKRLFYSTLVNDNLLDCIVSKVKVVQITPNVNLKATSIPPCDFYYDMKYDVDYSTFNTILPDNSSLSSSHPMMMSSESPNGTCITATNCTADEIFISELALLDMYSGCGGMSTGLCIGAKACGIDLVTRWAVDTDEAACRSLKLNHPQTQIRNEPAEDFLHLLKEWDCICRQYGRREEKELRSRIVKAADEDKHSKTNDKNSHEYEVERLVDICYGDPTDTGKRGLKFKVRWVGYGPSDDTWEPIENLRNCHERIQDFVLKGMKERILPRPGDVAVICGGPPCQGISGYNRFRNFDSPLDDERNRQIVIFMDIINFLRPKFVLMENVIDILRFANGCLARYAISRLVSMHYQARVGIMAAGCYGLPQFRLRAFLWGAQPGEVLPQFPLPTHDVVIQYGFPSDFERNVVAYDEGKCQDLEKVVVLSDAISDLPPVANDEKREKMSYKKKPETEFQKYIRAPKSDMMVSRSCDTSTPKNPILYDHLPYPLNDDDHMRVCKIPKRKGANFRDLPGIVIGPDNVVRRRKEQDLMPSGKPWVPDYALNFRDGRSTRPFGRLWWDETVPTVFCFPDPHMRAVLHPEQDRLLSLRECARLQGFPDYYRFCGNLKERYRQVGNAVAVSVGSALGYSLAMAVKKLSGDGHLLILPPKFSHS
>ZTHV-2017692-Atrichum_angustatum
HYEQAEVAGKIYSIGECVLVFSGLEKDFIGRILEFYEKEDNSAWFGVQWFFRYYDTGMGKEGKFNDPKRIYYSDVKDENLLDTIVNKVTVVRVPSKVRFDSSPRKVPKCDFYFDMGYKFAYTTFYKLPKDLPEPLRACKTASSFSLSEEDFASEVAPKKEEDADIPAENKKEMKLLDLYCGCGAMSTGLCLGANLAGINLVTAWAVDLNEYACISMKHNHPETTVRNEAAEDYLALLKEWKKLCERYPEGCVVEEDSDEEEDGPPIPGEYEVERLIGIRWIGEVSDKDKEVMEQVDDMEDAEELSEMKISKQTSLKSSASKEPEPDLAKGLEFKVRWKNYTPEHDTWEPSSSLEHCPERVKEFVIEGRRCKILPLPGDCDVVCGGPPCQGASGFNRFRNKLDPLEDPRNKQMAVYMDIVEFLRPRYFLMENVVDILKFCEGILGRYALARAVNMNYQAKIGLMAAGCYGMPQFRMRCFLFGACSSEVLPPYPMPTHKAKNMRGGVPNLWERCLVGYEEYKQPEWLQDPLVLKDAFSDLPPVTNFQNKDDIQYEDEPHTTFQHFIRLPKRGTGGLASELPQGNKVMLPDHRPLCLNTDDYERVCQIPKRKGANFRDLKGIIIKEDGITVDVVREPRELLKSGKPLVPDYAVTFIRGRSLKPFGRLWWDETVATVVTRAEPHNQIILHPEQDRVLTIRENARLQGFPDYYKLFGPIKQRYMQVGNAVAVPVATALGYALGQSFLQKVGVQEETLELPREFPYCLTL
>EJBY-2002371-Anticharis_glandulosa
FVGEPIPEEVAQEKWRWRYELKSKRKGKSWKIKVKVMNMSMWGADEEDEIILNVDCHYAQAKVGNCVLDIGDCVYVKGEGKKKHIGRILEFFKTMEGEDYFRVQWFFRAEDTVLKDAASKHDTRRLFYSTLMNDNILDCIISKVNVEKIPPEQCLKSNPIKSAAFYYDMEYCVEYSTFRTLITESQSFLLNLKQSNEEPITMTPSEVWPNVESLKPELALLDLYSGCGGMSTGLCIGAKISNINLVTKWAVDYNSSACDSLKLNHPETQVRTEAVEDFLELLRHWKKLCDLYVCDLETSLKCELENIYKKEGRMTQLDKEVSSGEYEVSCLVDICYGDPGERGKRGLHFKVRWKGYGPDEDTWEPIEGLSNCKKRIQDFVRHGFKHKILPLPGDADVICGGPPCQGISGYNRYRNFDSPLTDERNRQIVVFMDVVEFLKPKYVLMENVVDIIRFDKASLARYALCRLVCMRYQARLGTIASGCYGLPQFRLRVFIWGTHPMEKLPQFPLPTHDVVVRYWPPIEFERNIVAYDEGQPRKLEEAIILRDSISDLPAVTNNEAREEMAYEKPPETEFQSHIRLSKGAMMGLSSDPQERNSVLYDHRPLQLSEHDYLRVCQIPHRKGANFRDLPGVVIGEDNVARRDPTQEPIMLPTGRPLVPECVLNFEQGKSRKPYARLWW
>Theca_v1_1-Thecc1EG016644t1-
MQRLCSKLRSLALRSTQTLPSLSASRRFLHHSSPPIPLISTKWSFNSLLNNNAASPSLAVNSFRYSPLPLSVVQVRHVSSRERAKRRKPMTPRTSKIKKIKMKSYSSYKSRFRVMSDGSIRRWREGKNHNAHLKSKKSRRRLRQPAIVPAAYAKLVVEGIASWCNTPRMLQVLVLLELLSQPILKIGIPAQRDQTTEALNLVKARLHASRCVMKPCRKSKHESGSWSLSLVKSEDEKEERPVPLAIHLPEGMAADNKLRPRRFPSLFPVPPAHDVRSSCKFYEETVRRSCLRRSSRLSAFVGQESATVGPIGSVETESDDKIENKDSNCRINKVRTFVDDKSLRRSPRFPSTSAEAQSGRTLSLSIKRKSSESQSFELNESTEAKIMNVESMKVQGLRRSPRLTSASPETNGSSSEPMFKSSEKVSYSKTRSSGKVIDKLLWPKDVDKGSVPSKHNGPNFSGEKQRRKSPGLVAETDNCGGNESLRKFEVHNSSFSIGKRLRRSPRISQATKNSCSNVSIKRLDTDEVGFSGLGMSPSSMQAIENGDGDVHFTEHRREMRSEKQLKIPFSHSTSLAEVCCAEVNSSSIRLSNSCNEHPSKKFKVSAADSDMGKPDEKFSKKINDSSLSKNNKRKHVSDPIFIGNPIPDDEAQERWRWRYEMKHIKSKRKSVSLDDDDEDKIVWNVECHYAQAEIDGCAINLGDCVYIKGEEAKEHIGRILEFFKTTDGENYFRVQWFYRAEDTVLKQETAFHDKRRLFYSTVMNDNPIDCIVSKVSVTQRSPKLGLKLNSIPQSDYYFDMEYCVEYSTFRTLPSDDSFKSYNSSNCCKGIFPTTPTAFSANIPSCGTHKAELALLDLYSGCGGMSMGLCLGAKASCIDLVTKWAVDSDKSACKSLKLNHPETHVRNEAADDFLQLLKEWEKLCKRYAVENAGRRYSSRSTTSQAAGNDANSPNDGELEVSSLVDICYGDPCKTGKHSLYFKVQWRGYSASEDTWEPIEGLSNCQECIQQFVRKGFKSKILPLRGNVDVICGGPPCQGISGYNRYRNVDSPLDDERNRQIVVFMDIVEYLKPKFVLMENVVDILRFDKASLGRYALSRLVHMKYQARLGIIAAGCYGLPQFRLRVFVWGAQPSEKLPQFPLPTHDVIVRYWPPPEFERNTVAYDEDQPREELEEALVLHDAISDLPAVANNEAHEEMTYRKPPETEFQRYIRSSKHEITGSALNGATRISNPLYDHRPFPLFEDDYARVCLIPKRKGANFRDLPGVIVGNDNVARRDSTQEKKLLPSGKPLVPDYVFTFEQGKSRRPFARLWWDETVPTVVTFPQCHSQAALHPEQDRILTIREYARLQGFPDYYRFCGTIKERYCQVGNAVAVPVARALGYAMGMAFQKQSGNEPLMTLPPKFSLRTNTQPCLYPGGEQLATGKLAI
>SLYR-2013353-Cladrastis_lutea
EAAPSKAFPADDNGGDDEGSAARFFGDPVPDEEARRRWPQRYQEQKKKQSAGSKSNSNGDDDEILQAGRHYTQAEVDGCIIYKLYDDAHVKAEEGEDSYICKIVEMFEAVDGAMYFTAQWYYRAKDTVIKNLAYLIEPKRVFFSEVQDDNPLDCLVEKLNIARIPLNVDLDAKKETIPPCDYYCDTLYLLPYSTFVNLPSESRETGSETSSTISSEIDVNGRSEVNSQLEEASHLEENKEPEVKLLDLYSGCGAMSTGLCLGGILSGLNLVTRWAVDLNEHACQSLKLNHPETEVRNESAENFLSLLMEWEKLCSYFSLVQNKVPHQQYVDLFSSEEDDDTSSEEENGDEEDKEVFEVAAVLAVCYGDPNRKKEQGLYFKVQWKGYGSDADSWEPIEGLSNCRDRIKDFVTQGFNSKMIPLPGDVDVICGGPPCQGISGFNRFRNKENPLDDEKNKQLVVFMDIVQYLQPKFALMENVVDIVKFANGFLGRYALGRLLQMNYQSRMGIMAAGAYGLPQFRLRVFIWGAQPSEKLPQFPLPTHDVIVRGVIPLEFEINTVAYDEGHKVQLQRKLLLEDAISDLPPVENNDGRDEIPYNKPAHTEFQQFIRLSKSEMLGFSTRSKSSKSVLHDHRPLELNGDDYQRVCQIPKKKGGNFRDRLPGVRVRLDNKVEWDPDVERVYLDSGKPLVPDYAMSFVNGSSSKPFARLWWDETVPTVVTRAEPHNQAIIHPEQDRVLSIRENARLQGFPDFYKLCGPVKERYIQVGNAVAVPVARALGYALGLAFQGSTSDGPLYKLPDKFPMIRERVSSVSSEDE
>MQIV-2005605-Phyla_dulcis
KKSKKSTPDDGEVRFTGSPVPPEEAKSKWPHRYESKSTTARIQVTLSDGSTEYKDLFQARCHYTKAVVDGVVYNLMDDAYIQASEGEQDFIAKIVEMFETVNKETYICTQWFYRAKDTVIKDQDYLIDTKRVFYSDIRDDNPLSCIVSKVKINQITSNMDTASKEKVKSSCDLYVDMFYSFPHAFTTLNAELENSSLSDDVSSRKTSDDGKHPQALQKSKRTVLDLYAGCGAMSSGLSIGASLGGESIVTRWAVDFNSYACESLKYNHPLTEVRNEDAEDFLVLLKEWENLCKEFNLVGSSEVDFEPQDIDSDESEIDDGAIPSEEFEVEKLVAICYGDPNKRKKHGLHFKVRWRGYGPADDTWEPIDGLCKCKEKIKDFVTRGYRARILPLPGDVDFLCGGPPCQGISGFNRYREACAPLKDKKNHQLVVYMNIVEFLKPRYVLMENVTDILKFARGLLTCYAVGRLVSMNYQARLGIMAAGAYGVPQCRMRFFLWGAASTEILPQFPLPTHEVMKKGVVINEFKEIIIGHGNEGRELQKTVLLGEAIADMPEVTNYASEDEIRYGCAPKTVFQKLIRMKRQDIFGHSKSKEKDQKAMLYDHRPLKLNQDDYERVCQIPKLKGANFRNLAGLMVGPDKVVKLDPCVERPLCSSGKPLVPDYAIKFEEGKSLKPFGRLWMDDIVATVVTRAEPHNQVLLHPNQDRVLSVRENARLQGFPDCYKLFGPIKERYMQVGNAVSFAVSIPLGYCLAKSIQGASNGKPLSIPVKFPDCL
>GIWN-2021066-Sarcobatus_vermiculatus
KKSPDSGDEEDCKFVGNPFSATEARKRWSHRYLSKSKWAIKSDASSGTIEQQSVLQARSHYKEALVDGVVFKLFDNAYIQAEEGKLDYVAKIVELFETVDKEPYLTAQWFYRAEDTVIKQNSNFVDDRRVFLSEIKDDNHLGCIVRKVKIAQLSSNISFEERQKRMKSSELYCDMRYSLPYLTFANLIDGSENEGDGCETSSTISSDNGSNNELGDISSNAKINISPVEEQKQELTLLDLYSGCGAMSTGLCLGATLSGATLVTKWAVDMNPYACESLAKNHPETHARNEKAEDFLSLLKEWEKLCKDVMSSDLSDWNLEDESLEEDTEEDSSLQSDEFEVENLLEICYGDPNYVNKPGLYFKVRWKGYGPDEDTWEPMDGLSTCKERIKKFVVEGHQSKLLPLPGDVDFICGGPPCQGVSGFNRFRDKTTPLKDPKNLQLVVFMDIVDFLKPKHVLMENVVDILKFADGFLGRYAVGRLVGMNYQARMGIMAAGSYGLPQFRLRVFLWGAHISKKLPQYPLPTHNVITRGGVPNEFEEIYVSHGKKGSPLLENALLLKDAIGDLPPVTNFEEQDEIPYGGPPDSEFQTFIRSRRAEMVSFNGSSEVVEDSVLYDHQPLKLNEDDYQRVCQIPKKKGANFRSLPGLRVGAKNKIELDPTVDRVYLASKKPLVPDYAISFKKGLSLKPFARLWWDETVSTVVTRAEPHNQIVLHPEQDRVLTIRENARLQGFLDCYKLYGPVKERYIQVGNAVAMPVALALGYAFGKAIQGLAEDQPLSTLPVKFPQCIATSSST
>IRAF-2032300-IRAF-Argemone_mexicana-5_samples_combined
KKLKKAAVYLECRLAGEPVPVQEARKRWPERFDPKQKNDDEEVLRVRCHYTQAEVDGCIFNLYDDAYVKAEDGKPDYIGRIVEFFETTNKKQYFTAQWFFKAEDTVIKDHSNLIDDRRVFYSDIRDDNPLDCIISKIKIVQVSPNIDLAAKEAKIPPCDFYYDMSYSISYSTFKNLQTENGRDGNETSSTISSEASSEGAQEETNVGPVGSSLASSSKNSVMTLLDLYSGCGGMSTGLCFGAALSGVNLVTRWAVDLNEYACQSLKFNHPETEVRNESADNFLALLVEWEKLCRQFSLLGTQHSQTNVSKQDSEEDEEDEVEEVPPEEFEVGKLVGICFGDPNESKKTGLHFKVRWKGYGPSDDTWEPIEGLEKCEERIRDFVKNGYESNILPLPGDVDVICGGPPCQGVSGFNRFRNKDKPLDDPKNHQLVVYMDIVNYLKPKYVLMENVVDIMKFANGFLGRYALSRLVAMNYQARLGLMVAGCYGLPQFRMRVFMWGARPTEKLPQYPLPTHEVVARGFGPTEFERNVVAYDQNHTCTLEAALHLGDAISDLPPVTTYETRDEIPYEMAPSTEFQRYIRLSKHELLGSASTGSDESQKPMLYDHRPLQLNDDDYQRVCQIPKK
>NEBM-2010106-Syzygium_macranthum
IRGDGGNKHVGRILEFFRTTDEEDYFRVQWFYRAEDTVMQNQSSFHDKERLFYSAVENDNPLDCVLSKVNIARLGVKSTHIQSDFYYDMEYSLEYSTFRTLISDGLTKGNDSPSCNSLNGSASTDIETTLENMLRSGTQKAELTLLDLYSGCGGMSTGLHLGAKLSCTDLVTRWALDCDESACESFKLNHPETQIRNEGAEEFLKLLKEWEKLCKQFAMNSVEGIHGLRENNCRVTRSHGSPADVADTPKDEYEVSSLVDICYGDPNQIGKPGLHFKVHWKGYSSKEDTWEPIQGLRHCGEAMQNFVRKGFKSKILPLPGDADVICGGPPCQGISGYNRYRNVEAPLDDARNRQIVIFMDIVQFLKPKFVLMENVTDILRLDKASLARYALSRLVHMRYQARLGTMAAGCYGLPQFRLRVFLWGAHPREKLPQFPLPTHDVIVRYWPPPEFERNLVAFDEDHTADLEKAVVLGDAISDLPDVPSLETREEMPYKNLPETDFQKYIRSTKYEMTGSPSDECTRKKRLLYDHRPLPISGVNYLRICQIPKRKGANFRDLPGVIVGADNAARRDETKEHLLPSGEPLVPDYVFTFEQGKSKRPFARLWWDETVPTVLTFPYYRSQAALQPGQDRVLTIRECARLQGFPDYYRFSGTVKERYRQIGNAVPIPVARALGYALGVAYHKLSGDEPNMILPPRFSASTYLELMKAL
>DUQG-2016524-Tanacetum_parthenium
ERECCFVGEAVSEAEAMEKWAWRYELKAKRRKGQGWILNAGEEDEVHLNVECHYLQANVGGCIFSLGDGKEPLVGRIVEFFKTSDDQNYFRVQWYFRAEDTVLKQAAAFHDKKRLFYSTLMNDNLLDCIISKVRIIEKDPSIGFLSTSIQPSEYYCDMEYSVKYSTFRSLVTARECDLTMPSSIGANNIDITTTPLALLDLYAGCGGMSTGLCLGAKISGVKLVTRWAIDYHKSACDSLKLNHPETEVRHTTFLELLKEWEKLCKKYVSSDPDRILETSSGGTKESVANESSLTDADVDSGEFEVSSLVDICYGDPSQTGEYGLKFKVRWKGYDDPSEDTWEPIEGLSHCEDHIQDFVRSGYKSKILPCPGDVDVVCGGPPCQGISGYNRFRNTVDPLNDERNQQIVVYFDIVEFLKPKYVLMENVADILRFDKASLGRYALSRLVHMNYQARLGIMAAGSYGLPQFRLRVFLWGAHPSERLPQFPLPTHEVIVRYFPPAEFEQHTVAYNEGQPRKLQEAIVLRDAISDLPAVTTHEEREEMAYDRPPETEFQKYIRLTKDEFTGSAPKGVTDWNTLVLTDHRPYKLSEDDFHRVCHVPHKKGANFRDFPGVIVDSNNTVHRDRTKEVLLPSGKPLLPDYVFTFEKGKSRRPFARVWWDENVATVVTFPSCHNSAALHPEQ
>Glyma.01G160300.1
MAKKRSASDATDDAQNDTVSLLPSQRKKPKHSAPNPDACFVGKPIPSAEARAKWPHRYPSEVKKKAPARSSEEVTSENSEVMLARCHYRQAKVDGVVYNLYDDAYVKAEDGKPDYIARIVEMFETVDKEQCFMAQWFYRAEDTVIKNHGDLVDKKRVFISDVKDVNPLDCIVSKVKIFKKNPSVDLASKKAKLPFCDYYYDMKYTVPYLTFSNLVNETVKTESDASSTISSESGSIGCVNNANLAKRKTTQNNSSGSSQWTLLDLYSGCGAMSTGLCLGASLAGIKLVTMWAVDINAHACKSLKLNHPETHVRNEPAEDFLNLIKAWAKLCEEFALLGSERSDSDPDMDEDENEAVQKEESGNQSDLEEFEVEKLLAVCYGDPNGVKKPGLYFKVRWLGYDSSYDTWEPIDGLSDCKEVMKDFVTKGYKKRLLPLPGDANFICGGPPCQGVSGFNRFRNAEAPLEDTKNKQLLVYMDIIDFLKPKYVLMENVVDILKFSGGYLGRYAIGRLVAMNYQARMGMMAAGSYGLPQFRMRVFLWGARPTEQLPPYPLPTHEVVSRGFVPTEFEEITVAYDKKDTCQLAGALLLDDAISDLPPVTNDENQDERNYGAPARTEFQRYIRLKKNEMVGSMATAQSTPRRILYDHRPLQLNKDDYDRVCQIPQKKGANFRDLPGVLVNGNKVEWDPSVERVMLDSGKPLVPDYAMTFVRGTSTKPFGRLWWDEIVPTVVTRAEPHNQAILHPRQNRVLTIRENARLQGFPDCYKLCGPVKERYIQVGNAVAVPVALALGYTFGLACQGLSDDKPLTTLPFKYPSCLALSSLAGTENDNESS
>KPTE-2009438-Bixa_orellana
DDEEPAVRLLGDPIPSEEARKRWPNRYEPKKQEVALSKRTKHEDEDDEDRMWARYHYKQAEVDGILYNLYDDAHVEAGEGNPPHICNIVELFEAEDGIPYFTARWFYRAKDTVTDNLQSFIDDKRVFISKIMDANPLDCLVEKITVARISLNVDLQVKLATLSTCDYYCDMAYLLPYSTFINLSSDDMTSDYETSSSISTDVDMSNIDGAESQNVVGSRVTKEKKMPAMLLDLYSGCGAMSNGLCLGANLAGLNLVTKWAVDLNEFACKSLKWNHPQAEVRNESAEDFCLLLKEWQKLCACFSLIENNGIEIQQYEFLNMEDEADDESEDQDSGSDSDSEIFEVDKVVAICYGDPNEKGECGLYLKVRWKNYTSDHDTWEPIQGLSNCRESIQKFVIDGYKSKMLPLPGDVDVICGGPPCQGISGFNRFRNTESPLEDEKNKQLPVYMDIVAYLRPRYVLMENVVDILKFSNCFLGKYALSRLVQMNYQARMGLMVAGAYGLPQFRMRFFLWGASPMERLPQFPLPTHHVELKGNIPRNFKDNLVAYDEREEVDLAEKLLLKDAISDLPSIDNDECRDEMSYDKDPITEFQQFIRLRKDGSMPKKNKAMLLYDHCPLKLNNDDYQRVCQIPKKKGANFRNLPGVRVGSYNKVEWDPNVDRIYLDSGKPLVPDYAMTFVNGKSTKPFGRLWWDEIVSTVVTRAEPHNQVILHPVQNRVLSVRENARLQGFPDYYKLFGPIKERYIQVGNAVAIPVAKALGYALGRASKGLGNDDPLFKLPPNF
>Cucsa.142890.1
RRSKSLSLISPKPDPEASSSSKKKLKTELNADLTPISRSSPKPSAAKTRKVKAELSVEEDDAPARFLQPHFPDSDARVRWPLRYARKFFLSLLGAFLFLISYRDDSEEVIQALHHYSQAKVDNITYNLLDDAHVKAEGEEDDYICKIIEMFEAVDGQLYFTAQWYYRAKDTVVKDHAHLINDKRVFFSEVRDDNPLDCLVKKLNIARIPLTMDEKKNCLPSCDFYCDMLYLLPYSSFVKLPTSEKKVGSETSSTISSDVDTNEACEVNSQIGDVTQAQQCCKPDVALLDLYSGCGAMSTGLCLGGNLSGVNLVTKWAVDLNQYACESLRFNHPETQVRNEMAEDFLSLVKEWEVLCKYCSLVKSKEPQQKYIDLFADEDEEENEDEKTEEDEEVFEVEKILAICYGDPNETKKRGLFLKVRWKGYGSDEDTWEPIDGLSNCKEKLKDFVTSGYKSKILPLPGDVDVICGGPPCQGISGFNRFRNKENPLEDEKNKQLVVYMDLVEYLRPKYVLMENVVDIVKFANGFLGRYALGRLISMNYQVRMGMMAAGAYGLPQFRMRMFMWGAQPTEKLPQYPLPTHDVVVRGVIPTEFEMNVVAYEEGHKDVHLEKKLLLEDAISDLPAVENDERRDEMPYHEPPKTEFQHLIRSPREEMFDTSTMSKPATHPLYDHRPLELNTDDYQRVCQIPKRKGANFRDLSGVRVRPDKRVEWDPDVKRVYLESGKPLVPDYAMSFVNGSSSKPFARLWWDETVPTVVTRAEPHNQAITHPEQDRVMTIRENARLQGFPDYYKLFGPVKERYIQVGNAVAVPVARALGYSLGMAFQGLAGDTPVCSLPKRFPNILKRRSSKSSEEVA
>PDQH-2007398-PDQH-Aerva_lanata-2_samples_combined
DDECRFTGETIAIEEAKQRWPHRYFCKAKWAQKSDLNIEWNDEQVLQAKHHYKEALVDGVVIKLLDDVYIEGEGELNYIAKIVEFFETVDKQQYLTAQWFYRAQDTVVKDHHELIDNRRVFFSEIKDDNLLGCIVRKVHIAIKSPNGGIDESAEFYCDMKYQLPFFTFTHLLDDAQNGGSGSDASSTISSDHSSTEANDDASSAGAQETKSGQASSSEGELTLLDLYSGCGAMSTGLSLGATLSGVKLVNKWAVDFNEYACETLQKNHPETQVRNEMAEDFLALLKEWQRLCNELVLSPSPQVEEEVTIEEDSEDESHLAPGEFEVERLLDICYVEKRGGLNFKVRWKGYGSDEDSWEPMDGLSGSEDRIKEFVQWGYKTKILPLPGDVDLLCGGPPCQGMSGHNRFRKYKSPLEDEKNKQLLVYMDIVNFLKPTYVLMENVVDLLKFSQGFMGRYAIGKLVDMNYQTRIGIMAAGSYGLPQYRLRVFLWGAQPSKLLPQYPLPTHEAVVRGGGPVEFSDCFVTYGKSKSVSLEKALFLKDAIADLPPVTNSEDRNERPYGKPASTEFQRYIRLKREDMIGFTTSAGEASDGALYDHVPYQCNEDDYQRVCRIPKQKGANFRNLPGVLVDANDKVYLDPKMERELLPSKKPLVPDYAITFVDGGSKKPFGRLWWDETVSTVVTRPEPHNQIIIHPEQDRVLTVRENARLQGFLDCYKLYGPVKERYIQVGNAVAIPVGIALGYTFGLATQGLADDKPLTTLPFKFPNCLAR
>CVDF-2104508-Simmondsia_chinensis
SARKNAPRQQKTEDSECRFLGDPVPLEEAKQRWPHRYSEKDNKRRRSVGASSEDSDEPIQARLHYLQAEVDKSMIFNLYDDAHVQAEDGQLHYICKITEFFEGVDGGLYFRAQWFYRPNDTVIQNSTAFLESKRVFFSEITNDNPLDCLVEKLKIVKISPNLDRATKEKAIPDCDYYYDMMYLLPYSTFIKPPPDAAGASSESASTISSDIEADADGGIKSDSEEICLGKETQSSEVKLLDLYSGCGAMSTGLCLGANINGVNLVNRWAVDYNEYACESLKLNHPETQARNEKVGDFLSLLKEWEKMCASFSLLKSENTHEQINAIIKEDEEDDEDDDDGQEDSADDGEVFEVEKFLAICYGDPKQNNKPGLYFKVRWRGYGPSEDTWEPLDGLSGCRKSIEEFVTSGYKAKILPLPGDVDVICGGPPCQGISGFNRFRNKENPLADPQNEQLKVFMDVVDYLKPRYVLMENVVDIVKFAKGFLGRYAIGRLVDMNYQARMGMMAAGAYGLPQFRMRVFVWGARPTEKLPQYPLPTHDLVLRGVIPLEFEMNTVAYEEGHKVELENKLFLVDAISDLPEVPNDEPRDEMPYGGPPQTEFQRFIRLTKYAMLRPSTADSESLLSTLFDHRPLQLNEDDFQRVCQIPKRKGANFRDLPGVRVRSDNKVEWDPDVERVKLPSGKPLVPDYAMSFVDGTSSKPFGRLWWDETVPTVVTRAEPHNQVLLHPLQDRVLTIRENARLQGFPDYYQLKGPIKQRYMQVGNAVAVPVARALGFALAMASQGTCGEGPLFSLPSKFPNIQERQPSVSVED
>NBMW-2038125-Sanchezia_sp.
KNDDGKKVLENGSVDVKLKTPISRRKGGKEEEEDEELEARFLGEPVPAEEAKQRWPHRYQGKQSEFTQAACHFVQAEVDGHVFFLEDDAFVKAEEGNDNYICKIVEFFQAVDKSLNFTAQWYYRAEDTVIKTCGHLLDKKQVFFSEIKDDNPLSCLVRKLKIAILPSKDGIDLKADGKPTYDFYCNMMYLLPYTSFVSMPSDDSSNSNESGSTVYSDSDTVPMESSELQEFDGEKTLLDLYSGCGAMSTGLCLGANMGGVKLVTKWAVDFNQYACESLRLNHPETQVRHESAEDFFHLLIEWEKLCTFFLSSSASSEGQEIANKVEDDEEEDDDFEQESEIFEVEEILGICHGDPNKNGETGLYFKIRWKGYGPEEDSWEPQEGLSDCKDKLKEFVLKGHKSRILPLPGSVDVICGGPPCQGISGFNRFRNKEAPLEDSKNKQLIVYMDIVNYLKPKYVLMENVVDIVKFAGGFLGRYAFGRLISNGYQVRMGMMAAGAYGLPQFRMRVFMWGALPTEKLPQYPLPTHNVVVRGVIPTEFEMNTVAYEEGHEVNLKKALFLGDAISDLPKVENDEERDEMPYGSKPSTEFQRFIRLRRDETPGHLCYNSEPLEHCLYDHQPLCLNRDDLERVWQIPKKKGANFRDLPGVRVRPDNKVEWDPNVKRKLLTSGKPLVPDYAMSFVGGTSSKPFGRLWWDETVPTVVTRAEPHNMPLLHPNDDRVLTIRENARLQGFPDYYKLVGPIKERYMQVGNAVAVPVARALGYSLSLALRGLAGKEPLLTLPEDYPFLQADRS
>Bo5g014720.1
MKRPEPSSDLSFTGEPISAEEAMTKWPSRYRSSKARVSATVGTPKDDGEENLEQAKRHYSQALVDGTLFNLGDDVYVKAEDGNPNYIAKIVEFFEAIDGEPYFKARWFYRPEDTVIKTLANEVQEKRVFLSNVEDDNPLNCIVSRVDIVKVPAKIVSGAEERVIPPCDFYYDMKYELAHLTFSTAADDGDASSTISSESDSNCIQIPQQKEKFLLDLYSGCGAMSTGLCMGASLSGIKLIKKWAVDINSFACDSLRLNHPETEVRNEAAEDFLKLLIEWRKLCHKFGLISSTEVLESDGDSEDEEEDGDENDDADGDSSGSEIPPEEFEVDKFLDICFGNPNGLKAESALHLKVRWKGYGPDEDTWEPYDGLRKCKDKLKEFVTTGFNTNRFPLPGDVHFVCGGPPCQGISGFNRFRNNKAPLEDEKNQQLLVYMNIIDYVKPNYVLMENVVDLLKFSKGFCARYAVARLVAMNYQTRLGMMTAGSYGVPQVRNRVFLWGAQPTEKLPPYPLPTHETLAKGLTPTEFEEIQVGYSQGNLLQLEKALTLADAISDLPPATNYEKNDERKYDTKPQSNFQKFIRLSRAESILPLDGGDASKSRLLYDHQPLELNDDDLERVCQIVKKKGANFRDLPGVIVDEDNKVKFDPSVERPKLKSGKFLVPDYAVSFVNGKSKKPFGRLWWDEIVHTVVTRAEPHNQIVIHPLQDRVLTVRENARIQGFPDFYKLCGPIKEKYIQVGNAVAVPVGVALGYAFGLASQGLTDNQPVIKLPFLYPQCMQGKTEEHSA
>EZGR-2012023-EZGR-Portulaca_oleracea-2_samples_combined
LIGDPIPDDEARRRWPYRYQINVNKRQKTDRGSSNSNDDDEDELVLDVKCHYSQAQVVKCVFDLEDCAYVKGEKGKKNYVGRIVEFFKTMDDEDYVRVQWFYRAEDTVIEEEGKSHDEKRLFISDLMNDNPLDCIVSKVKIMQLPASVDLKPKSRSSFDFYYDMLCKYYVDYTTFSTVDDAVGLSSADSMKNKASAVKPEPDLHDLSIQKTHKSNKALLDLYSGCGGMSTGLCLGAKLAGVNLATRWALDLNKSACGSLRLNHPDAQIRNEPAEDFLNLLREWNKLCNRYVKPNAGGSGGKSSPRTQRRSCSQSQSLKNVNSSNSRNKSRDSSIEYEVAKLVDICYGDPNDSGKYGLHFQVRWAGYSSNDDTWEHIEGLRNCPERVEEFVLRGHKVGILPRPGDVDVICGGPPCQGISGYNRFRNVDNPLDDERNQQIVVFMDIVQFLKPTYVLMENVVDILRLANGHLGKYAISRLVQMKYQSRLGIMAAGCYGLPQFRLRVFLWGARPGEILPQFPLPTHDVVVKYGAPNKFQRNVVAYDEDQSPNLEKALVIGDAISDLPPVSNREAREEMAYRKPPETEFQKYIRAKKCDMMGTVEDAVRREKCVLFDHRPLALSPDDYLRVSRIPHKKGANFRDLPGLIVGRDNVVRRNPDMDERLPSGRLLVPDYAINFGDGKSSRPFARLWWDETVPTLLTTPDPHSQVILHPEQDRVLTIRECARLQGFPDYYRFCGTVKERYCQVGNAVAVPVARALGYALGMAVQKLTEEGHLMILPPKFSHTTTVE
>XSSD-2085096-Amaranthus_cruentus
KKRKVNPQDDDCHLTGNPVPVIEAKQRWPHRYLSKAKWVPKSMYNIEWSGEDILQANSHYTEALVDGVTIKLNEDVYIAAEEGKPNYIAKIVEFFETVDKEQFLTAQWFYRAEDTVIKNHHQLIDQRQVFLSDIKDDNPLGCILNKVKINTNTSNVGAAELYCDMKYELPYLTFSNLTLDEQNQGTGSDTSSTISSDHSSVDATDDVTSCAKQTKSGQEVAKLTNEMTLLDLYSGCGAMSTGLCLGATLAGVKLTNKWAVDLNEDACESLRRNHPETEVRNEMAEEFLSLLKEWEKLCNNMVLSVPPPPPNEVTHLDDNTDDDSPLEPGEFEVENLLEICYVKKKGLYFKVRWKGYGPEEDTWEPIDGLSGSEERIKEFVHRGYQSKILPLPGDVDFICGGPPCQGISGFNRYRNTQDPLKDEKNHQLVVFMDIVEYLRPKYVLMENVVDILRFSEGFLGRYAVGRLVSMNYQSRMGIMAAGSYGLPQFRLRVFLWGAQTSKKLPQYPLPTHEVITRGGVPVEFQDIYVSDGKQKSTSLEKALLLEDAISDLPPVTNFEDQNERPYDGAASTDFQRYIRLKRKDMINFNGSAEVSSDCDLCDHRPLQMKEDDYQRACQIPKRKGANFRDLAGVLVDNKNKVYFDPSMERVYLPSKKPLVPDYAMQFVRGTSTKPFGRLWWDETVSTVVTRAEPHNQCVLHPEQDRVLTIRENARLQGFLDCYKLYGPVKERYIQVGNAVAVPVAIALGYAFGQANQGLVDDNPLTTLPFKFPQCLAR
>BFJL-2196074-Cornus_floridana
GNPVPANEAREKWPERYQSKNKVKTVISPNGSEDCESTEKEVLQARRHYTQAIVDGCIFKLYDDAYVKAEKGEPDFIAKIVELFETIDGEPYFTAQWFYRTEDTIIKKQAHLVDQRRVFYSDIRDDNPLDSIVSKVKIARLLKNVDMAEKGKAISSSDLYYDMTYSLPYFTFTTISTDQLKVDSDASSVTSSEASSSNAPGDTIDYSKSSEACNLQVSEMTLLDLYSGCGAMSTGLCFGASISGLKLITRWAVDINSHACESLRINHPETEVRNEAAEDFLHLLKDWEKLCQEFPVDFKQDSLDSDEDDDAADALKVPHGEFEVRKLVAICYGDPNNVSKRGLYFKVRWMGYGPSEDTWEPSDGLSKCKERIKEFVTRGYKSKILPLPGDVDCICGGPPCQGISGFNRFRDQTDPLKDPKNHQVVVFMDIIEFLKPKYILMENVCDILKYAGGALVSYAIGRLVSMNYQARLGIMAAGSYGVAQCRMRVFLWGAHQLEKLPQYPLPTHAVIGRGIVINEFKEIIVGSDNGQSCMLERSTLLGDTISDLPPVTNYENREEMLYGGAPRNTFQKHIRFRNKVAGQKKQMLYDHLPLKLNEDDYERVCRIPKRKGANFRDLPGVMVGSVNKAQLDPSMERVLLPSGKPLVPDYAIKFVRGTSTKPFGRLGMDDIVTTVVTRAEPHNQVILHPDQDRVLTVRENARLQGFPDFYKLQGTVKQRYIQVGNAVAFPVSIALGYALGKASQGVHNSEPLMTLPMKFPDCL
>ZBPY-2014584-ZBPY-Alternanthera_brasileana-2_samples_combined
SGQLTRKIVKRDHLDCRFLGDPLPVDEAKRRWPHRYLLKAQGSKKAKSLDDDEDELIAAKFHYLKAEVDGTKIFDLNDNAHVQSEDGSDPYICKIVEFFEGVDGLHYFRAQWYYRPVDTVIKDSIELQEGKRRVFLSEVMDDNPLDCLLEKITIVRVTPNLDLDAKKSAIPECNYYYDMKYLLSYSTFIVPPPEISSSQSDSESTISSDADVGGTSLDSKAVAGGVDEGKGSDTSEMTVLDLYSGCGAMSTGLCLGAKLSGINLVTRWAVDLNEYACKSLALNHPETNVRNESVDDFLALLKEWQKLCASFNLITSQNTHEKIDSMDVEDDEEGDDEDSGEDENPDEVFEVEEVIGICYGDPNGSKNPGLYFKVRWKGYGPSEDTWEPLDGLGNCRKKIGEFVKKGYNEKLLPLPGGADVICGGPPCQGISGFNRFRNKENPLADSKNKQLVVFMDVVSFLKPRFVLMENVVDLVKFAKGFLGRYALGKLVDMNYQSRLGMMAAGAYGLPQFRMRVFIWGAQPSEKLPQYPLPTHDLVLRGVIPTEFEMNTVAYNEGHTVQLENKLFLGDAISDLPEVTNDEDRDVIEYGCAPTTEFQRYIRLTKEAMAGPNVGSELLTTLFDHRPLKLNKDDYMRVCRIPKRKGANFRDLPGVRVGSNNRVEWDPDVNREYLPSGKPLVPDYAMTFVQGTSSKPFGRLWWDETVPTVVTRAEPHNQVVSHPVQDRVLTIRENARLQGFPDYYQLIGPVKQRYIQVGNAVAVPVSRALGYSLAMASKGLSNNEPLMVLPSKFPNLTEPASSPSVED
>HBHB-2032467-Aesculus_pavia
KQRRAQKNKPDSELSLVGPPIPASEALKRWPSRYRNSSKGSLKKKGTLGESLERGSEEEGDALQAKCHYTKAMVDGCVYDLGDNAYVKADAGELDYIARIVELFESTDGEPYFTAQWFYRAKDTVIKDHDDLIDKRRVFLSDIRDDNPLNCIVSKVKIAKVAANIDLEAKEKKIPPCDLYYDMKYTLPYLTFTNIINETNGGDNDTSSTISSESDSNNIPANPEMHLLDLYSGCGAMSTGLCIGASLSGVKLVTRWAVDINPHACKSLKKNHPGTQVRNEAAEDFLSLLKEWPNLCQKYAEVKEPDQSSDLVIQEEEEEEVEGEKEESDNDDDSSVSDGEFEVEKLLAICYGDPNKIKKPGVYFKVRWKGYGPKDDTWEPIDGLSDCSEKVKEFVTKGYRSNILPFPGDVDVICGGPPCQGISGFNRFRNPKAPLEDIKNHQLVIYMNIIDYLKPKYVLMENVVDILKFAGGFLGRYAIGRLVSMNYQARLGMMAAGSYGLPQYRMRVFLWGAQPLKKLPQYPLPTHEVNRKGGVPNEFEEITVTYAKNQPCELGKALSLGDAISDLPQVNND
>LRRR-2013864-Teucrium_chamaedrys
RLCCFIGEPIPEEDARRRWQWRYDLKSRKKGKSWKINPDEEDEIILNVDCHYAQAKVRTLVLDIGDCVFVKGEGKKKHIGRIVEFFKTTEGEDYFRLQWFYRAEDTVLKNSALSHDKRRLFYSNIMNDNMLDCIISKVNVVKIPAVLCEKQKPAPSAAFYYDMEYCVDYSTFRTLPTDNIPETSPDKNTKHPDEEPISLTPSPLEILPNNDSSKQELALLDLYAGCGGMSTGLCLGAKLSGVNLVTKWAVDYNSSACDSLKLNHPETKVRNETGEDFLELLRQWEKLCKLYVSDIERTLKCELEEPLEPEAEGSNSPSDSEESSEEYEVYSLLDICYGDPDEEGKRGLRFKVRWKGYGPDEDTWELIEGLSNCVELIQDFVRKGFNSKILPLPGDVDVICGGPPCQGISGYNRYRNFDSPLDDERNRQIVVFMDIVEFLKPRYVLMENVVDIIRFDKGSLGRYALSRLVLMKYQTRLGTMASGCYGLPQFRLRVFIWGAQPSETLPQFPLPTHDVIVKYGSPIEFERNIVAYDEGQPRVLEDAVVLSDSISDLPAVGNNETREEMAYEKPPETEFQKCIRLSKEEMTGLKPTTEPSVLYDHRPLRLSEDDYQRVCLIPHRKGANFRDFPGIIVGEDNVVGRDPTKEPVMLPSGRPLILDCMLSFEQGKSKRPYARVWWDETISTVVTFPHIRSQVILHPEQDRLLTIRECARLQGFPDYYRFCGTTKARYCQIGNAVSIPVARALGYTLGMAYRKVTGDEPLTTLPPKFS
>Theca_v1_1-Thecc1EG040279t3-
MAKTSSSPKKPTRSSQRNKTTMSKPKYEEVTDVSHEEESTQVSRGEDSTQVSRGEDSTQVSQEEESTQVSRGGKRKNNSASGASKSKRSRPELGSKTSPFKSKSEDVGVLGGDESGSKTTPSKLKVTRQAVNGNEDEKQDARLIGEPVPDEEARRRWPKRYQGVEQKQVVSKNSKDENDSEIIQARRHYTQAEVDGRVLYNLYDDAHVKAEEGQDYYICKIVEMFEAVDGTLYFTAQWFYRARDTVMKKLGHLIDKKRVFFSEIRDDNPLDCLVEKLIIAKVSLNVDLEAKKKMIPCCDYYCDMLYLLPYSSFINLPPEDKTNCSEASSTISTDDVNSVNEEKSQYEEASQASNNKKSQVTLLDLYSGCGAMSTGLCLGANMAGLKLETRWAVDLNKYGCESLKWNHPETEVRNESAEDFLALLKEWERLCVLFSLLKSENLEKQSFNPFRTEDDGDDDDNEEDDTEGDVFEVEKILAICYGDPKKKGERGLHFQVRWKNYGLEEDTWEPLEGMGDCQECLKDFVTRGFNSKILPLPGDVDVICGGPPCQGISGFNRFRNKENPLQDEKNKQLKVFMEIVEYLKPKFVLMENVVDIVKFAEGFLGRYALSQLIHLNYQVRMGMMAAGAYGLPQFRMRVFLWGARPTEKLPQYPLPTHDVVVRGVIPLEFEMNTVAYDEGQKVELETKLLLEDAIADLPAVGNYEHQDEMDYDKDPQTEFQRFIRLRKEEMPGSSPKAKPAKHLLYDHRPLELNVDDYQRVCQIPKKKGANFRDLPGVLVRDDNKVEWDPSVERVYLKSGKPLVPDYAMSFIGGSSSKPFARLWWDETVPTVVTRAEPHNQAILHPEQDRVLSVRENARLQGFPDYYKLFGPVKERYIQVGNAVAVPVARALGYALGLAYQGVPSDEPLMKLPPKFPNIIERISSESSEDNS
>RTTY-2001692-Salvadora_sp.
MLSPATCEGETDPEPESCSISRSEPEQLSLCLPLPDSARCELGGGSCGECGPIPLAVCPPNHRSSRKSSISGDFSSERCMRRSPRLSCNSLENGGAGGGGSGLPVKSGGKRLLMVTQSAPVRRSPRLALIGGEIDNAGTSPVAGELELKERKGNGIGKSTMQKKSSDSQGLAFKAIAAIAKSLEGEIIRECEDKSTNDEGRSRSHVLAKPFLLKWKDDSDNFPSSIKSCSLNLSGNKQLRRSPRFQVMENGEEEEYVGKSEKRQKTMSSGKPSRRSPRKHVRSTKKLVQVNGNNNGNEAIEKYEDGGLDTPQQKQVTLGYIEPSQNGGGKESSGKSKPFDLNAVETYMTPSEFCDATENGSCNGYTKMFDNCEFKFPAEEESKGSILVDKACENHSDEKLDVKFDKEELRGMHESSIVIKLSESSDEWQAKKNKNSVENSHTEFSDVESSKQAASAATFHVEANGRHISLNLKGLSKSPREKCEKKTRSSVHEQEEKLGQTTSFFIGDPIPVDEAQEKWHWRYDLKNWKSKQRSQETNDDDEDKIVDNVESHYSQAKVNGYTFSLGDFAYIQGEEERKLIGKIIEFFKTTDGENYFRVQWLYRAEDTVMKQQAASHEKRRLFYSTVMNDNPIDCIISKVRISQISPKAGLKPSLIRSDYYFDMEYCVEYSTFRTMKNNKTSKNDDLLSSPCTEKANECQKNELALLDLYSGCGGMSTGLCLGAKVSGVDVVTKWAVDLDIAACESLKFNHPETQVRNDAAGDFFELLKEWQKLCKRYAFDNEQRTVRLKSMASSGKTSEVSSSTDEDSESEEFEVERLVDICYGDPGNTGEHGLKYKVHWKGYSPSEDSWEPAEGLSNCQDCIRDFVRNGFKSKILPLPGDVDVICGGPPCQGISGYNRFRNVNSPLDDERNRQIIVFMDIVEFLKPKFILMENVVDILRLDKGSLGRYALSRLVLMRYQARLGIMAAGCYGLAQFRLRVFLWGAHPNQKLPQFPLPTHDVIVKYGSPPEFERNVVAYDEGQPRELEQAIVLRDAISDLPYLSNLQDPLQFMRKSNDILKLLLCKSPVSNNEEREKIPYGSPPETQFQEYIRSTKHEMSGSAANGCRKAMLLHDHLPYKLFEDDYVRVCKIPKRKGANFRDLPGIIVGNDNTVHRDPSMKPVILPSGKPLLPDYVFTFEQGKSKRPFARLWWDETVPTVLTFPSCHNQAALHPEQDRMLTIREYARLQGFPDYYKFCGTVKERYCQLGNAVAASVSRALGYALGMAFRGLGGDEPLMKLPTKFSHSSYLQLQETNP
>YZGX-2006694-Cyrilla_racemiflora
GEVLNNGDCESTSKSPVLVDKEKCRTPVEKESEEEDDNARFLGDPVPEEEARQRWPHRYKNKNPEGTQARRHFIQAEVDGLVFNLEDDAHVKAEEGETPYVCKIIEMFEAVDGSPKFTAQWYYRAKDTVIKLHGNLIDDKCVFFSEVKDDNPLDCLLKKIRIAFLPLKVELDAKEELSSTYDYYYDRMYLPAYSSFVSLSTDNTAASSESDSTISIDAEAVTASCGSEVEEDGNEKTLLDLYSGCGAMSTGLCLGASTCGVKLVTKWAVDLNQYACESLKLNHPETEVRNESAEDFLSLLKEWEKLCTTHLSPNSVMADGNPERREDEEVDENNEEDDADVDDSEVFEVEEILSISYGDPNDNGKSELHFKIRWKGYGPEEDTWEPMEGLSSCQEKLKKFVSRGNEQKILPLPGTIDVICGGPPCQGISGFNRFRNKDNPLADDKNKQLVVFMDIVAYLRPKFVLMENVVDIVRFAGGFLGRYALGRLVGMGYQTRMGMMAAGAYGLPQFRMRMFMWGALLTERLPQYPLPTHNVVVRGVIPTEFESNTVGYDEGSNVELKKELFLGDAISDLPPVENNEARDEMPYGSEPETEFQHFIRLRRDEMPGCLKLNSEVSAHDLYDHRPYQLNSDDYERVCQIPKKKGANFRDLPGVRVRADN
>BPKH-2003206-Neurachne_annularis
RRSLRIVAIEDKPSAASLEQEVESPRASKLRLAVSGRSGISEGSRHPVSSRSYDESSTVTQVKLVDLLDGVKPQGSGEVTAVQSSSTDVVVALPVVNKRSLKNKALSVSSPMKTRSASKLLVNSNRVPAVSPVIDCGPSVHKAGSHIPLRKRKLASEKCLQSLERVDSVSKKVVNEMPLELQATSSQPPKAKRARVSSGKCSSNLKRAENSSSSICKLPMVTGTSDPENKPKLILDEYSTDPEMVDSNDGSCFFVGEAVPDEEARQRWPNRYRSNHCLLKEDKRSNTQTFSNAGKAILDVKCHYLQASVCGYILCVGDCASIKGPEGKPHYIGRLLEFFETSAGEYYFSVRWFFRAEDTVMENQAQSHDPRRLFYSDLKDDNLLDCIVSKVTVVQVSPSVNEKSRSIPLCHYYYDMKYYLDYSTFSTTEMGDINDTLQSHYTSSNDNVKRIDFTEKNKSPTPEMRELSLLDLYCGCGGMSTGLFLGARGGGVNIIPRWAVDGDEAACESFRLNHPETRVRNETTDDFLELLKEWEKLCKTYVKLRNKVKPCSNVSTQPSNKTPDCSTIPPEEFEVWKLVDICFGDPNGVGNRGLYFKVRWKGYGPNDDTWESIEGLKNCKEAIRDFVIEGHKGKILPLPGDADVICGGPPCQGISGYNRNREFDAPFKCERNKQIIVFMDVMQFLKPKYVYMENVLDILKFADATLARYALSRLVAMHYQAKLGIMAAGSYGLPQFRMRVFL
>ZJRC-2029402-ZJRC-Sambucus_canadensis-2_samples_combined
SKSKSKKSKRVHEESGFIGKAVPDGEARKRWPHRYLPKNDNHSLGSKTPPLKDAAEDKIQARAHFLKAEVDAKIIFNIGDDAYVKGEDGQDDYICRIVEMFEGLDDGKPYFTAQWFYRAKDTVIKDCCNLIDNKRVFLSQVKDDNPLDCLVSKLKIVRLPLDVDSTFKKAKISDCDYYYDMLYFLPYSSFINLPPDNVRDAGEPDAAISSWDSVPEVGERKEMTLLDLYSGCGGMSTGLCLGANMSDVNLITKWAVDLNKYACESLKLNHPETEVRNESVEDFLSLLKEWKKLCDSFGLIGCKDPKQQFVDPANVEDKVDDEEENNDDEENGDEIFEVEKVLSICYGDPNDSKKPGVHLKIRWKGYGPDEDTWEPIEGLSDCQEKIKEFVTIGYNSRILPLPGHVDVVCGGPPCQGISGFNRFRNKDNPLDDPKNKQLVVYMDVVDYLQPNFVLMENVVDIVKFAGGFLGRYALARLVGMNYQARIGMMAAGAYGLPQFRMRMFMWGARAVEKLPQYPLPTHNVVVRGGTPVEFESNAVAYDEGHKQELEKELRLEDAISDLPSVENNEARDEIPYSNGPKTEFQKLIRLKKSEIPGFSGSEHQHVLFDHRPLQLNDDDYQRVCQIPKRKGANFRDLKGVRVRDDNRVEWDPNVERVYLPSGKPLVPDYAMSFVEGRSQKPFGRLWWDETVPTVVTRAEPHNQVILHPQQNRVLSIRENARLQGFPDYYKLLGPIKERYMQVGNAVAVPVARALGYALALASKGCSCEEPLLTLPSKFP
>PKOX-2013029-Isoetes_tegetiformans
PEGGDFEEEEEQDEDGNNEPVVKKPIAKRKGGKICVSAAFPGKPIPHEEAKRRWPLRYQKKAQKIDPLNSDQEITQAVFHYEEAEVDHVFYKLGDCVTVNAGDGPDYLGRVVEFFKAANNELWFTAQWFFHLEDTAVGQVDGSHDQKRIFYSEVKDDNLLECITGKIKVVQVSSLVNFQSNSKKKPIPSCDYYYDMGYSYSYSTFYELPSATAASSDEASSVSNGLTSSRVAATAQSGKKVKAETNTMTKSEARPELKLLDLYSGCGGMSTGLGMGCNLAGVNLITRWALDLNEFACQSLKYNHPETEVRNEDAESFLNLIKEWQKLCGKYPDNGEIFENDDDGSSSELEEGEYEVEKIIGIRWGSPEDSGKKEGTKKKKTIQLKVHWKGYGEEEDSWEPIDGLESAQERIKEFVILGQRNSMLPLPGKVDVICGGPPCQGASGFNRFRKVDAPLECPRNRQMKVYMDIVEYLRPRFILMENVVDILKFAKGFLGRFALSRLVNMHYQAKLGLMVAGCYGLPQFRMRVFLWGAAPTEKLPPFPLPTHNVVQRGGIPNDWERNVVAYDETQRPQLQKVLHLGHAISDLPPVGNAEKRNEMPYDSSPKTPFQHYIRSPKDALYGVGVAKQKNQVLYDHRPLQLNNDDYQRVCQIPKRKGANFRDLTGVRVRSDKVVELDPDVERVYLASGKPLVPDYAISFVKGKSIKPFARLWWDETVPTVVTRAEPHNQQILHPEQDRVLTIRENARLQGFPDYYKLFGPVKQKYIQIGNAVAVPVGRALGYSLGLAIQHECPDAPVIELPKGFP
>XAYK-2019971-XAYK-Kigelia_africana-2_samples_combined
KDRQNEEEEGVARFLGEAVPDEEARKRWPHRYQKNKSEIVQARCHFVQAEVDGQVFFLEDDAHVKGEPGKDNYICKIIELFQAVDGSQNFTAQWYYRADDTVIKTCGNLIDNKRIFFSEIKDDNPLDCLVKKLRIVLLPLKGEFEVKEKLRSTCDYYFDKMYLLPYSSFVSLPSDSTTNSSESGSTISSDADAVTVGSSEVEEHSSERTLLDLYSGCGAMSTGLCLGANSCGVQLVTKWAVDINQYACESLKLNHPETQVRNESAEDFLHLIMEWEKLCASLLSSENNGSSSEEGKLNDTENDASDNNGEEDDADEEDSEVFEVDEILAICYGDPNKTGSCKLHFKIRWMGYGPEEDTWEPLEGLSGCPEKLKEYVVRGYKSRILPLPGTVDVICGGPPCQGISGFNRFRNKDAPLADPKNKQLVVFMDIVAYLKPKFVLMENVVDIVKFAGGFLGRYALGRLLAMGYQARMGMMAAGAYGLPQFRMRMFMWGALPTEKLPQYPLPTHNVVVRGVIPTEFESNTVGYEEGREVNLKKELFLGDAISDLPPVENNEERDEMPYNSEPQTEFQSFIRLRRDEMPGSLNFNSEVLAHSLYDHRPLLLNQDDYERVCQIPKKKGANFRDLPGVRVRPDNKVEWDPDVERKKVSSGKPLVPDYAMTFVGGSSSKPFGRLWWDETVPTVVTRAEPHNQAILHPVQDRVLTIRENARLQGFPDYYKLIGPIKERYIQVGNAVAVPVARALGFSLALALRGLSGDEPLITLPEDYPLMK
>OLES-2007462-Schiedea_membranacea
EMFEGLDGLPYFTAQWYYRAKDTVIQEAFTLREAKRVFPSDVKDDNPLDCLLNKVTIVRVKPNFDIDAKQSAIPECDYYYDMKYLVPFSTFIVPPEETVQIQGDSHSSISTDTEDTKMGNDRRNHVEEPGCSEMMLLDLYSGCGAMSTGLCLGANLRGVNLVTKWAVDFNKYACESLKLNHPETEVRNETVDDFLKLLKEWKKLCASYSLIQSNETHQEIDAMGVDNVEDDIEDESDGEDVNDGEVFEVERIIGICYGDPKENRKAGLHFKVRWKGYGPGDDTWEPVNGLGDCYKSIREFVKKGFTEKMLPLPGTVDVVCGGPPCQGLSGFNRFRNIKNPLADPKNSQLLSYMDVVDFLKPRFLLMENVVDLIKFSKGFCGRYALGKLVDMNYQARIGMMAAGAYGLPQFRMRVFLFGAR
>WHNV-2047250-Micromeria_fruticosa
FFIGEPIPEEEAQKRWQWRYDLKSRKKGKNWKTNADEEDEIILNVESHYAQAKVVNFVLNIGDCVFVKGEGSKKHIGRILEFFTTSEGEDYFRVQWFFRAEDTVLKDAASSHDKRRIFYSTLMNDNPLDCIISKVKIVEVAPLLGLKRNPVMSAAFYYDMEYSVEYSTFRTLATETSTESQTFMPNSKLSDDGPVTITPLELLPNYDSSKQELSLLDLYSGCGGMSTGLCLGAKLSTVNLITRWAVDYNSSACESLKLNHPETNVRNESGEDFLELLKQWEKLCKTCVYDLERTLQCELEELPEAEDCVAPSSTEESTGEYEVSRLVDICYGDPNEIGKRGIHFKVRWKGYGPKDDTWEATEGLSNCQERIEDFVRRGFNAKILPLPGDVGVICGGPPCQGISGYNRYRNFTSPLSDERNRQIVVFMDIVEFLKPRYCLMENVVDIIKFDKGSLGRYALSRLVLMKYQARLGTIASGCYGLPQFRLRVFIWGAHPAEKLPQFPLPTHDVVVRYWPPIEFERNIVAYDEGQPRPLADAVFLGDSISDLPPVTNDEIREEMAYDLPPATEFQKWIRLSREEMMGRKPAGSGAVLYDHRPMKLSEHDYMRVCQVPHRKGANFRDLAGVVVGEDNVARRDPSIEPVMLPTGRPLTPDCVFTFEQGKSRRPYARLWWDETVSTVVTFPHIRCQAILHPDQDRRLTIRECARLQGFPDYYRFRGTIKERYCQIGNAVSIPVARALGYALGMAYQKYVGDEPLMALPPDFA
>PLBZ-2130272-Chlorogalum_pomeridianum
TYFVGDPVPQEEAKQRWPHRYTKKVNTCNNWDNIANIIDDDDIILKVKFHYLQADVCGCILDIGDCVYVKGEKRKSNYIGRILEFFETIRGEYYVRLQWFFRAEDTVLKEQAACHDKKRLFYSDLTNDNLLDCIVSKVWVAQVPKSVRIDCEFPSSRKKDVDLKPKPRPSCYFYYDMKYSVDYCTFQTMEINDSVEKSDLSSSNCSGTDHVNGIEIKAYGKQIYKNCESKRTELSLLDLYSGCGGMSTGLCLGAQVAGTNLVTRWAVDLDEAACQSLKVNHPETEVRNESAVDFYELLKEWDKLCKKYILDADKFKNSDSKTKNMGAAKMDTRDSEIAPDEYEVLRFVDICYGDPTECGERGLKFKVRWKGYSPSEDTWEPIDNLSNCEDRLQDFVIEGYKSMLLPLPGNVDVLCGGPPCQGISGYNRFRNFDAPLDDEKNRQIVVFMDIVQFLKPKYVLMENVCDLLRFAKATLARYALSRLVYMNYQARLGTMAAGCYGLPQFRLRVFLWGCHPSEKLPQFPLPTHEVIVKYGASVEFERSVVGYDEGQPRKLERALVLEDVLSDLPEVTNQEDREEMPYGKGPQTEFQRYIRAPKPEMLGSTVNSIEAAKSMLYDHRPRRLHHDDYSRVCQIPRRKGANFRDLPGLIVDDNNRVQFDPTMKRVLLPSGKPLVPDWAMNFWDGKTLRPFSRLWWDEVVTTVLTVPDLHNQTILHPEQDRVLTIRECARIQGFPDNYKFSGTTKERYRQIGNAVAVSVSKALGYALGLASLKQGGDGPLLTLPPRFS
>HZTS-2010129-Sessuvium_portulacastrum-juvenile_leaf
SFLIGDPIPDDVARRRWPYRYQNTNNNKRHRNNGGSSNKIDDDEDELVLDVKCHYSQAEIVKTVFNLGDCAYVKGEKWKKNFVGQIIEFFRTTDDEDYFRVQWFYRAEDTVIEDEAKSLDAKRLFISDIMNDNPLDCIVSKVKIIQIPATVDLKQNSLSAFDFYYDMKYFVDYTTFSTNVDDAPDLSSCDNVKKIQASGLRPNFWNFSSHKPHKPIMALLDLYSGCGGMSTGLCLGAKLAGVNLETKWALDINKSACESLRINHPEAQIRNEPAEDFLHLLKEWDKLCSRYVDNVRNKTRFSPRTRKQSQTQCQSSKSVNMRSKHKGSSSTVEYEVASLVNICYGDPNDTGKCGLHFQVRWAGYGSSEDTWEPIEGLSNCQERIQEFVLKGCKAGPRPGDVDVICGGPPCQGISGYNRHRNVDNPLNDERNRQIVIFMDIVEYLKPTYVLMENVVDMLRLANGSLGKYAISRLVRLKYQSSLGIMAAGCYGLPQFRLRVFLWGAHPNERLPQFPLPTHDVVVRYGAPYKFERNIVAYDEDQSPNLEKAVVIEDAIADLPPVTNKEAREEMAYRKPPETEFQKFIRASRCDLMGNVDDTTKKRRYVLYDHRPLQLHEDDYLRVSKIPRKKGANFRDLPGLLIGRDNVVRRDPASDIRLPSGKQLVPDYAINFSEGKSLRPFARLWWDETVPTLLTRPDLHNQAILHPEQDRVLTIRECARLQGFPDYYRFCGSVKERYCQLGNAVAVPVARALGYALGMAVQKMTGEGHLMNLPPKFSHT
>YADI-2068387-Asclepias_syriaca
KRRIKSRISDGYEEMFTGEPFSEEEARRRWPHRYVRKGKNKRSQSGDCKDLNDGEDEVIDARRHFAQALVDGHIFKLEDDVYVKADDNTKDYIGKIVEMFETVDGKFYFTAQWFYRAEDTAIQQCSDLIDDKRIFFSEIKDVNPLNCLVKVLRINRIPPNMDKTIKETMKSNCDYYYDMMYILPYCTFASLPPDDMAAELESVSTISSEIDVPNGVEVCQDEHSLKMKLLDLYSGCGAMSTGLCLGANSGGVKLVTKWAVDLNKYASDSLRLNHPESQVRNESAENFLSLLKEWERLCASYSLFESNIAPHPFVNLTTEEEEDEDEDEEEDDNSEGDGDSEVFEVEEVLDICYGDPKESDSIGLYLKVRWKGYGPEYDTWEPIDGLSDCQQKVKNFVTQGYKRKMLPLPGDVDVICGGPPCQGISGFNRFRNKDEPLKDEKNKQLIVFMDIVDFLKPRFVLMENVVDLIKFSEGFLGRYGLGRLVGMDYQARLGIMAAGSYGLPQCRLRVFMWGALPTEKLPPYPLPTHNIVLRGVVPKEFESNVVAYEEGSKVDLEKELFLSDAISDLPLVTNDEARDEMPYGDEPKTEFQRFIRLTRDEMPGSLDFGLGARPHLLYDHRPLQLNNDDYCRVCKIPKKKGSNFRDLEGVRVRPDNKVEWDPNVKRVYLPSGKPLVPDYAMTFVGGSSSKPFGRLWWDETVPTVVGRAEPHNQVILHPAQDRVLTIRENSRLQGFPDYYRLLGPIKERYIQVGNAVAVPVARALGYSLALSSRGLVGEEPVFSLPNKFPNI
>CAPN-2004219-Equisetum_diffusum
GNEDRFLGCPLSKSEASKRWPHRYKPSKRGDSSMPVSEKKRKASTDDEESGVGQCVAHYLKAEVDGVCYNLGDCVYVNAGEGPDYIGRILEFFRTKDSSLYFATQWFFRPVDTAIGESEGKKHDPKRVFCSEVKDDNPLDCIVSKIKIICLPPMQFFNQPSPKRIPPCTYYYDMGYDYNYSMFYKLPPGGEANSTESDSTVCDEKEVSAQSECNNEVSSLAEKKAVSSLSIPSKKKKSTEELTLLDLYSGCGGMSTGLCQGSSLAGVNLVAKWALDLNEFACKSLKFNHPGTQVRNESADDFLVLLKEWKKLCEKYAQTDEEVSKCEDDQSDDNESEVGEGVFEVEKIIGIRHRPPSSSKKSGLEFKVHWKDYPSSEDSWEPSEGLEGCEDRIKGFVIEGYKNRLLPLPGQVDIICGGPPCQGASGFNRFRNKEDPLSDARNRQVIVYMDIVDFLKPRFVLMENVVDILKFAGGIIGRYALSRLTQMHYQVKLGLIVAGSFGLPQFRMRVFIWGASPLENLPRLPLPTHDVVGRGVCPLEWERNMVAYEENKKPKLMKALSLGDALSDLPPVENSETRDEMSYGKAPRTEFQRLIRLPNIVLSGEATPAQCKKQKWTLFDHRPYQLNTDDYQRTCRIPKEKGANFRRLPGVIVLDDNTVALDPKMERVLLPSGKPLVPDYAITFVKGKSLKPFGRLWWDETVATVVTRPEPHNQALLHPEQDRVLTIRENARLQGFPDYYKLFGPVKERYIQVGNAVAVPVYTLGLAIKEKQAFLESPLIELPHKFPQ
>TQKZ-2063268-Angelica_archangelica
LDSSSNKASKQKAVAFLVGDPIPDVEAREKWNWRYQLKDQRRKGQGWILNANEEDEIILNVECHYSQAKVGGCMFSIGDCAFIKGDGKEKHVGRILEFFRTTENEDYFRVQWFYKARDTVMKDMASFLDKKRLFYSTLENDNPLDCLISKVNVIEITREPGFQLKADQSTDFYYDMEYSVEYSTFRNLLTDNSVLRRAISSLNYTDTFRTTASTPSLEEDLTNCRSQKSDFALLDLYAGCGGMSTGLCLGAELSSVKIVTKWAVDYQKSACNSLELNHPETQVRNMPAEDFLELLKEWEKLCNLYALGFDDSGFDDSDTVESNISTDSVEDVKVPRGEYEVSSFVDITYGTISKSGKQGLKFKVRWKGYDSSEDTWEPIEGLSNCQDHLKDFVRRGSKSKILPVPGDVDVICGGPPCQGISGYNRFRNVDAPLTDERNHQIVVFMDIVKFLKPRYVLMENVTDILRFDKGSLGRYALSRMVHMKYQARLGIMPAGCYGLPQFRLRVFLWGALSSEKLPQFPLPTHDVVVKFSPPSEFEQNTVAYSEGQPRDLEEAAILRDAISDLPAVTSQETREEMTYEMQPETEFQKYIRSTKYEITSYTSNDVPETKTQVLYDHRPYQLSEDDYLRVCMIPRRKGANFRDLPGVIVDRDNKVSRDPTKELEMLPSGRPLVPDYVFTFEKGKSKRPFARLWWDETVGTVVTFPSCHSMAVLHPEQDRVLTLREFARLQGFPDYYRFCGTVKERYCQVGNAVAVSVSRALGYALGMAIQKMDGDGPLLKLPPKFSY
>ZCUA-2016281-ZCUA-Flaveria_trinervia-2_samples_combined
SGRKSVRKKEEEDVVKDDEESRLIGDPVSEEDARRRWPHRYIRKTETGTNGSAETPKGIEPPKEFIQARRHFTEALIDGRVHFKLGDDAYVEAGEGQESYICRVVEMFEGLDKKPYFCAQWFYRAKDTVIQGCSNLIDDKRIFLSEIKDDNPLDCLLEKLKIVRVPLDADVATKRCMLSDGDYYYDMSYLVPFSSYQNLPPDDEADGNESDSTVSSESDCNAAVTKVSKVKEDKRSEMRMLDLYSGCGAMSTGLCLGANMENVNLVTRWAVDLNKYACESLKLNHPETEVRNESAEDFLLLLKEWEKLCQSFSLVGGGDHLSVEKDETEEAEDDDVDEDDDENLGEEVFEVEKVLSICYGDPKEIKKRGLYLKIRWKNYGPEEDTWEPIDGLGDCQEKIKQFVVDGFNSKILPLPGDVDVICGGPPCQGISGFNRFRNKDNPLSDEKNKQLVVYMDIVEYLKPRFALMENVVDIVKFAKGFLGRYALGRLVSMNYQARIGLMTAGSYGLPQFRMRMFMWGARPNEKLPQYPLPTHNVVTRGAFPVEFESNAVIHDDIKAVELEKELLLGDAISDLPPVANDEERDEISYEDTPKTEFQKFIRLKKEDMPGFVRAGANSSEHLLYDHRPLKLNDDDYQRVCQIPKRKGANFRDLKGVRVRDDNHVEWDPDVERVYLPSGKPLVPDYAMTFVDGRSSKPFGRLWWDEIVPTVVTRAEPHNQAILHPFQDRVLTIRENARLQGFPDYYKLLGPIKERYIQVGNAVAVPVARALGYSLAKACKGNSTEGQIFVLPKNFPILE
>GNRI-2006036-Digitalis_purpurea
KFVGESIPTEQATLRWPNRYPDKKAEENKRKSLKPGSQEDDELILAKFHYTKAEVDGNIFEINDDAHVKSGDVTSPYICKIIELFEGMDGLSYFTAVWYYRSTDTVIKDSLRLRESKRIFPSQVKDDNPLDCLLEKVKIVNVKPNLDLLAKQSVIPDCDYYYDMTYHLPYSSFMLPLEDGEGAVDDTNSGCDAVRQAKESPQLEMTLLDLYSGCGAMSTGLCLGANLHGTKLVTNWAVDLDKHACDSLALNHPETNVRNESVENFLMLLKEWKKICASYALITTEDTHEVIDAMSAEDENAEDDESMLDDDADDNETFEIEHVTGICFGDPKENGNIGLYFKVSWKGYGPSHDTWEPLDGLGNCRESIREFVKQGYESKILPLPGDVDVICGGPPCQGISGFNRYRNKEKPLEDIKNRQLVVYMDVVDYLKPRFVLMENVVDLVKFSEGFLGRFALGRLVDMNYQARMGLMAAGAYGLPQFRMRVFIWGAQPSEKLPMYPLPTHDLVMRGFIPKEFMNHAVAYDEGHTKQLECKLFLEDAISDLPPVTNSECNDVLSYDRLPEKEFQWFIRKTKDAISGSGSELLTTLYDHRPLKLNDDDYLRVCHVPKTKGANFRDLEGVQVDPDTNKVEWNPNVPRVLLPTGKPLVPDYAMTFVRGTSSHLSKPFGRLWWDETVATVVTRAEPHNQVVTHPEQDRVLTIRENARLQGFPDYYQLKGPVKQRYMQVGNAVAVPVARALGYALAKASQGICVGDEPVFELPEKFP
>TWUW-2011811-Anthoceros_agrestis-A
HYTAAEVDGIYFEIGDTVEVNSEEAKNFLGLITEMFEEKDGSPYVCCDWFYFPENTILGEAGADPTIHDPRRLFLSSHNDPAPLDSLIRKVSISKVHPMVKCSSSVAVPRSEYYYDMGYDQLYTTFSTLPDATASCSQESKGSTATCPEPTSSSSKKVKQKKESGYPDLSLLDLYAGCGAMSTGLCSGAKLAGHNLISRWAIDINEDACKSYKYNHPETMVRNESADTFLEAIKCWQGLCSKYTANAEIESKVVEEPSEDDDGSTNNDKDIFEVEKLLDIKYDAKKECLVFKVRWKGYDEEEDTWEPLENLEHCPERLKDFVVHGRKNRILPVPGEVDVICGGPPCQGASGFNRFRNKENPLADPRNHQMVVYMDIVNFLKPRFILMENVVDILKFCGGVLGRYALSRLVGMHYQAKIGLMVAGSYGLPQYRMRVFLWGASIMETLPAFPLPTHDVVTRGHPPDIFKGNLVAPDADCQLEKALLLKDAISDLPPIDNYETRDEIPYLNPPETPFQKLVRLPKPGGCQPALLFDHKPLIMNQDDIERACQIPKKKGANFRDLEGVIVLKDKTVTVKQENRKMLASGKPLVPDYAITFVKGKSLKPFGRLWWDQTVATVVTRAEPHNQAVLHPTQDRVLSIRENARLQGFPDHYKLFGETKERYKQVGNAVAVPVARALGYALGKAISREETGPDFVLPTGFP
>Aquco_v1_1-Aquca_133_00030_1-
MNCRSRKPKPKEEDVELKPKSTSKAQSRKRKVKDEGLINSSSIIENDDNLVKKSSKSKKKGKNTEKMEVETDESVCLEMDSEEENEDEKVNKGEILKLKPVKVVQRKGKARSSSTSSSSNSKKKLKRTVIDTECRLYGEPIPDNEARQQWPHRYEDQVKEDKTASTSSKKEIDEEEEVLIVRRHYRQAEVDHIIYNLGDNIFIQGDNGSQDYIGRIVEFFETTDKRAFFTARWFFRAEDTVISKSNASLVDEKRLFYSDYKNDNPLDCITSKIEIVEVYPNVDLVAKKETIPSCDFYYDMEYSESYSTFSNLKPVSSGTSSTATNNAVSDVAMSKNKKSFKKASVNGKAEKPSLKLLDLYAGCGGMSTGLCLGAAVSGVNLTPSWAVDFNKHACQSLRENHPTSQVRNETAENFLMVLKEWVKLCREFSLLGTRCKETQNSLVMNDEEDEGDDDAPTPPGVFEVAKLLEITYGDPNNIKNIGLYFKVRWKGYGPEEDTWEPFNGLMECQERVREFVTRGFHENILPLPGDVDVICGGPPCQGISGFNRFRNKAEPLKDEKNHQVVVFMDIVEFLKPRYVLMENVVDLLKFSKGFLGRYAIGRLVSLDYQARLGLMAAGCYGIPQFRRRVFLWGALPTEILPAYPLPTHEVVQRGVVPLEFEQNTVAYDADHQFKLKSALVLSDAIMDLPPVTNDESRDQIPYVQAAQTDLQKLLRSSKQSEFISPICTPLSIYVGIFVYSSFFAELMGINASEETLPMLYDHLPYRLNQDDFERVSRVPKKKGANFRDLGGLVIHADNKVELDKNAERAVLPSGKPVVPDYALSWKDGYSTEPFGRLWWDETVSTVVTRAQPHNRVITHPEQDRVLTVRENARIQGFPDYYKLSGPVKERYIQVGNAVAVPVARALGHALSVAYQQIGSGHPLLKLPSNF
>XQRV-2009082-XQRV-Ipomoea_purpurea-2_samples_combined
RRKVPRDAVENEDENVLIGEPVPAVEARQRWPHRYQQPKEQTNERRQRLNSQDELEDRILAKCHFTRLKVDDQIYCLEDDAYVKAAENEENYICKIVEMFEAVDGMRYFTAQWFYRAKDTVIKAHDNLIDRRRVFLSEVKDDNPIDCLVQKLNLHRLTPNANSDFTSVQVECDFYYDMMYLLPYSTFISLPPDITDEAVSESDSTISSENDTAESKDRALEKTLLDLYSGCGAMSTGLCLGADNYGVKLVTKWAVDFNKHACDSLRLNHPETQVRNEPLSLLREWERLCVSCSLIKSSSLPHPCLNLANHNNGESDNSHEEDDEEPRSDTDDEIYEVELILDVCFGDLKETGKSELYFKIRWKGYDAASDTWEPIEGLSDCQQKLKEFVENGVKAKILPLPGHVDVICGGPPCQGISGFNRFRKSENPLEDPKNKQLEVFMDIVKFLKPRFVLMENVVDIVKFSHGFLGRYALGRLVGMNYQARLGIMAAGAYGLPQFRMRVFMWGALPGEKLPQYPLPTHNVVMRGSVPTEFESNTVAYDEGHGTRLKMALFLGDAISDLPPVKNDESRDERKYVDEPKTGFQNFIRLGRDGKPGCILYDHRPLQLNEDDYRRVCNIPKLKGANFRDLTGVLVRDNKVVASQSLSVFAKQVPDYAMTFCGGTSSEPFARLWWDETVPTVVTRAQPHNRAILHPEQDRVLTVRENARLQGFPDYYKLCGSIKDRYIQVGNAVAVPVARALGYSLAMAFKGQSGREPLLRLPEGFP
>VSRH-2059092-Abies_lasiocarpa
KTKLTGEDRLIGAPLSKAEAQRRWPLRYEKKKNGQNKSNGSAGDEDDQVVLNVKVHYLRAQVDGELYNLGDCASVKGEDGKADYIGRIVEFFETTDGNQYFATQWFYRAEDTAIKTQASFHDKKRVFYSEIKDDNLLECITSKVNIVKVSPVLKSEEKQRSIPPCDFYYDMGYNLAYTTFYTLPAENVAASSDSTSTVCDESENKVENDACPGKNNGAKSELTLLDLFSGCGGMSTGLCFGANLSGASLVTKWAVDLNESACESLKINHPETEVRNELADDFLALLKKWQELCQKFCGPEDAKISLKAAETKNKKEEDVDSDISEDEFEVESLLGICHKEPTKSNESGLNFKVRWKGYDESEDSWEPIEALGDCEESLKEFVIKGAKSKILPLPGDVDVICGGPPCQGASGFNRFRNTEAPLEDSKNHQIVVYMDIVDFLKPRYVLMENVVDILKFAGGVLGRYALSRLVHMSYQAKLGMMVAGCYGLPQFRMRVFLWGALPTEKLPQYPLPTHDVVQRGGVPNEWERNVVAYDENHSVKLEKALVLGDAISDLPEIANSEQRNEMSYGKAPRTEFQQYIRMPKEVMNGRLLPSASASKKASQKAILYDHRPLQLNDDDYQRVCRIPKRKGANFRDLPGVIVREDNVVELDTSMERILLSSGKPLIPDYAISFVKGRSLKPFGRLWWDETVPTVVTRAEPHNQAILHPEQDRVLSIRENARLQGFPDHYKLTGSVKERYIQVGNAVAIPVARALGFAMGMAMQKLCTDEPVVKLPVKFPNC
>GJNX-2018250-Cypselea_humifusum
SFLTGDPIPDDVARRRWPYRYQNTNNSKRHRNNGGSSNKIDGDEDELVLDVKCHYSQAKIVKTVFDLGDCAYVKGEKGKKNFVGRIIEFFRTTDDEDYFRVQWFYRAEDTVIEDEAKSHDAKRLFISDIMNDNPLDCIVSKVKIIQIPASVDLKQNSLSAFDFYYDMKYFVDYTTFSTNVDDAPDLSSRDSVKKIQASGLRPNFWNFSSHKPHKPIMALLDLYSGCGGMSTGLCLGAKLAGVNLETKWALDINKSACESLRINHPEVQIRNEPSEDFLHLLKEWDKLCCRYADNVRNKTRSSSRTKKLSQSQCQSSKSVNMRRKHKESSSTVEYEVASLVDICYGDPSDTGKCGLHFQVRWAGYDSSEDTWEPIEGLSNCQERIQEFVLKGCKAGILPRPGDVDVICGGPPCQGISGYNRHRNVDNPLDDERNRQIVIFMDIVEYLKPTYVLMENVVDILRLANGSLGKYAISRLVRLKYQSSLGIMAAGCYGLPQFRLRVFLWGAHPNERLPQFPLPTHDVVVRYGAPYKFERNIVAYDEDQSPNLEKAVVIEDAIADLPPVTNKEAREEMAYRKPPETEFQKYIRASRCDLMGDVDDTTKKRRHVLYDHRPLQLHEDDYLRVSKIPRKKGANFRDLPGLLIGRDNVVRRDPASDIRLPSGKQLVPDYAINFSEGKSLRPFARLWWDETVPTLLTKPDLHCQAILHPEQDRVLTIRECARLQGFPDYYRFCGSVKERYCQLGNAVAVPVARALGYALGMAVQKLTGDGHLMSLPPKFSHT
>XZME-2002554-Drakea_elastica
STFFIGEPVPDGEARQRWPHHYALHGARRISWNSADISDDEDEIILNVKCHYLQANVAGFVFNLGDCAHVKAEKGISDYVGRILEFFETAEGRNYFTVQWFFRAEDTVMKDQAGHHDKKRLFYSDLKNDNHLDCIVSKVRVVQVAPSVELNPKSTPSYYFYYDMKYSVDYSIQVCRRKRVMFLPISLGLILSMQTKSLSKPTSNNSRFRKAELVLLDLYSGCGGMSTGLCFGAEAAGTKLVTKWSVDLNKAACESLKLNHPEVQVRNEKVDDFLELLKEWSKLCRNYVTHAKSDKMDPASSEIKEPALKTCTERSSKEYEVLNIVDICYGDPSNSGKHGLKFKVRWKGYHPDDDTWEPFENLSNCEARVKNFVREGFLKKILPLPGDVDVICGGPPCQGISGFNRFRNADAPLDDERNRQIVVFMDAVQFLKPKYVLMENVVDILRFAKATLGRYAMSRLIEMRYQARLGIMAAGCYGVPQYRLRVFLWGCHPDEKLPQFPLPNHEAILKGSTPVEFERNVVAYDECQPRTLEKALILEDLLSDLPPVMNSEEREQMSYSMDPQTDFQRFIRRPKFVDVGSSTSTNSVLYDHRPLRLGEDDYLRVVQIPHRKGANFRDLPGVIIDAENRAKFDPSMERKLLPSGRPLVPNYAINFVNGKSLRTFARLWWDEVVSTVLTVPDTHCQAVLHPVQDRVLTIRESARLQGFPDYYRFCGTVSERYCQIGNAVAVPVSRALGYALGLAWAKQCGDGPLMTLPPKFAFS
>OAGK-2013734-Matricaria_matricariodes
FVGEAVSEVEAMDKWAWRYELKAKRRKGQGWILNAGEEDEVHLNVECHYLQATVGGCIFSLGDCVHIKGEGKEPLVGRIVEFFKTSDDQNYFRVQWYFRAEDTVLKQAAASHDPKRLFYSTLMNDNLLDCIISKVRIIEKDPSLGFVSTSIQPSEYYCDMEYSVKYSTFRSLVTARECDLTMPSSIGANNIDITTTPLASTGCEVYKSELALLDLYAGCGGMSTGLCLGAKISGVKLVMRWAIDYHKSACDSLKLNHPETEVRHTTAEDFLELLKEWDKLCKKYVLCDPDRILETSSGVTKEFVDNEASLTDADVDSGEFEVSSLVDICYGDPGQTGEYGLKFKVRWKGYDDPSEDTWEPIEGLSHCEDHIQDFVRSGYKSKILPCPGDVDVVCGGPPCQGISGYNRYRNTVDPLNDERNQQIVVYFDIVEFLKPKYVLMENVADILRFDKASLGRHALSRLVHMNYQARLGIMAAGSYGLPQFRLRVFLWGAHPSERLPQFPLPTHEVIVRYFPPAEFEQHIVAYYEGQPRKLQEAIVLRDAISDLPAVTTHEEREEMAYDRPPETEFQKYIRLAKDEFTGAAPKGVSDWNTMVLTDHRPYKLSEDDFHRVCHVPHKKGANFRDFPGVIVDSNNTVHRDRTKEVMLPSGKPLLPDYVFTFEKGKSRRPFARVWWDENVATVVTFPSCHNSAALHPEQDRVFTLREYARLQGFPDNYRFCGNIKERYCQVGNAVAVSVSKTLGYALGMAFRKLSGDEALMTLPPDFA
>CDFR-2001433-Manoao_colensoi
DAEVLFAKCHYLQARVDGVLYNLGDCVFVKGEDETPDYIGRIVEFFETDDDKHYFSSQWFYRAEDTAIKTQSDIHDSKRVFLSKLKDVNLLECITSKINIVRVPPVMDSDGKQRKIPPCDFYYDMGYDLAYTTFYVLPPENDPVSSDSNSTVCNEVCPEVNGVSESKATSDTSSRKNRKTKAEVSQPEVNGVSECRAERVASSKGNGTTKPELTLLDLYSGCGGMSTGLCLGANLSGVNLVTKWALDLNEHACKSLKHNHPETEVRNESAADFLELLKQWKNLVQKYCEPEDRKASTRRSPRKAPEVKKEEESDTDSGVEEGEFEVEALLDIRHVDPTKENDIGLEFKVHWKGYDESEDTWEPMSGLGECEEKIKDFVIKTAKEKRLPLPGDVDVICGGPPCQGASGFNRFRNSDAPLEDPKNHQMVVYMDFVSYLKPRYVLMENVVDILKFCNGFLGRYALSRLVHMNYQARLGMMVAGCYGLPQFRMRVFLWGAKPSEKLPQYPLPTHDVVVRGGVPNEWERNMVAYDENQPCVLEKALVLGDAVSDLPAITNSEGRDEMQYGRTPRTEFQRYIRMPREVMSGGISTSKETPQKAILYDHRALNLNEDDYQRVCRIPKRKGANYRDLPGVIVGPDNVAAFDPSMERVTLPSGKPLVPDYAVTFVKGRSTKPFGRLWWDETVPTVVTRAEPHNQSVLHPEQDRVLSIRENARLQGFPDYYKLFGGVKDRYIQVGNAVAVPVARALGFSLGIASQNLSSDAPIMELPKKFPHCFE
>VVRN-2020367-Lonchitis_hirsuta
KSDAKSRAQPDAHFVGEPIKMEEARSRWPTRYGNEKSEQSEEESAAAAECESHFSKAEVDKTIFHLGDCVYVNSGAEQDYIGRVVEFFKDVNGDCWFIAQWFFRVHDTAVKDVCEDKHSKKRVFYSEVKDLNPLDCLVSKLKIIQLSPLHHFHISNPKPIPPCDYYYDMGYDYAYSRFFSLPKECEGASSGSDITTCLANPSGNVSNGQAEYKSENEVDSGSQQTYTLLDLYSGCGGMSTGLCMGASLASVKLVTKWALDLNPNACKSLEFNHPETQVRNESAEDFLILLKEWKKLCEKYAQSENVKEIKLRKRSQSHDVSANGRDKDSESTKPGEYEVEKIVGIRHVSAETKSSSSKSGIEMKVRWKGYGPSDDTWEHIDGLSSCQDCVKNFVVEGRRSGILPLPGDVDVVCGGPPCQGASGFNRFRNKEEPLADARNKQIIVYMDIVNYLKPKYVLMENVVDILKFAGGLLGRYALSRLVQMHYQAMLGMMVAGCYGLPQFRMRVFLWGAAPTERLPAYPLPNHDVIQKGGIPQEWERNMVAYDENNKPKLLPPLTLGDALRDLPPVQNSEERDEINYKGGPQTEFQRFIRLPKEVLTGTSSIASCKRQKMMLHDHRPLNLNQDDYQRVCRIPHNKGANFRDLPGVIVKADNTVERDPNMKKVLLPSGKPLVPDYAITFMDGRSPKPFGRLWWDETVPTVVTRAEPHNQVILHPLQDRVLTIRENARLQGFPDYYKLFGPVKERYIQVGNAVAVPVGRALGYSLGLAMKQLSPSTPVMALPSEFPQGLMK
>SCEB-2010783-Podocarpus_coriaceus
ESVLFAKCHYLQARVDGVLYKLGDCVFVKAEDGAPDYIGRIVEFFETDDDKHYFSAQWFYRAEDTAIKAQADIHDSKRVFLSKIKDDNLLECITSKINIVRVPPVMDSDGKQRRIPPCDFYYDMGYDLQYTTFYVLPAENVQISSDSTSTVCNEVCPEGNGVSESKATSDVSSRKNRKTKPEVSQPEVNGVSESRAEIDSSSKKNSITKPELTLLDLYSGCGGMSTGLCFGANLSSVNLVTKWALDLNEHACKSLKHSHPETEVRNESADDFLELLKQWKNMVQKYCEPEDRKASTRRSPRKVQETKKEEESDPDSEVEEGEFEVESLHDIRHVDPTKENETGLEFKVRWKGYDESEDTWEPMSGLGECEEKIKEFVIKGAKEKRLPLPGDVDIICGGPPCQGASGFNRFRNSDAPLEDPKNHQMVVYMDFVNFLKPRYVLMENVVDILKFCNGFLGRYALSRLVHMNYQARLGMMVAGCYGLPQFRMRVFLWGAKPSEKLPQYPLPTHNVVVRGGVPNEWERNMVAYDENQRRDLEKALVLGDAISDLPAITNSESRDEMQYGRAPRTEFQRYIRMPREVMSGEISTSKKTPQRAILYDHRSLNLNEDDYQRVCRIPKRKGANYRDLPGVLVGPDNVAAFDPSMPRATLPSGKPLVPDYAVTFVKGRSTKPFGRLWWDETVPTVVTRAEPHNQIILHPEQDRVLSIRENARLQGFPDYYKLFGGVKDRYIQVGNAVAVPVARALGSLGIAIQKLSSDEPIMELPKKFPHCFE
>JTRM-2025381-Dipsacus_sativum
FVGEPIPDAEARERWGWRYELKIKRQKRQNWIPNGDEEDEEIPNVESHYSEANVAGCVIKLGDCAYIRGEGRKKDIGRILEFFKTTEGEDYFRVQWFYRAEDTVIMKEAAAIHDKKRIFYSNIMNDNLLDCIVSKVNVKMIAPMLAQSNLIPPCDFYYDAEYRVEYSTFRSLSGNSLQSCELSLPSYPDNCNKSIGTTPSEYLSSCAPYKADLSLLDLYAGCGGMSTGLSLGARLSGVNLVTRWAIDYHKSACDSLKLNHPETQVRHTTAEDFLELLKEWEKLCQRYLFDDFNGTVECRSQDTDSKVEAPPDVKTPCGEYEVSSLVDICYGDPSETGVEGLKFKVRWKGYDQSEDTWEPIDGLSNCEEHIRNFVRSGRKSKILPLPGDVDIICGGPPCQGISGFNRYRSFGSPLKDERNRQIIVFMDIVKFLKPKYVLMENVVDLLKFDKASLGRYALSRLVHMNYQARLGTMAAGCYGLPQFRLRVFLWGATEKLPQFPLPTHEVVVKYMPPTEFEQNTVAYNEGQPRDLEAAIVLRDAIADLPAVTSHETREEMMYEMPPESEFQKYIRLTKYEMMGFVSNEYQEPERPVLYDHRPYQVCEDDYLRLCRIPQRKGANFRDMPGVIVRADNVAMRDPSEKPLVLPSGKPLVPDYVFTFEKGKSKKPFARLWWDETVGTVVTFPSLHSQAALHPEQDRVLTLREYARLQGFPDFYRFCGTVKERYCQVGNAVAVPVGKALGYALGMAFKKLAGDKPLMTLPPNFA
>Brara.A01011.1
MLSPAKCESEDPTAQLDLLLSSPRSEPQRLSLVLSLPNPAEAEMSTSRRSTRINCNSPKEIGGGEGTNGKSGSSKRKISSAPVKKDSGGLSFEDIAKSLEIGVVSECRDKNDDAEGRSQVPAKRKVDCDDMKRSSSNKRTRRSARFTKGMEDEGAENLDEEPVPSIRSLRLSGTVENGLGLCGAKQVRGTEKLVQVSENGNCRDVLVSSKQELLGSTVNGSRVKSLGKHRSSDPNTSGDHTSSLKISENGTSNGLPMTAALVEQESHQSRTSECGADATVIYISDDDEEPQPAKDVQDSVEFLYTKSSNGDVLIQGASGSTLSSGGNGRQAPLDQNSPIKSTKGKGARVTRTAVREKHEHGSSFFIGEPIPCEEAKERWRWRYDIKEHKSKRRGQQAEDDEDMIVANVECHYSQAKVDNETFSLGDFACLMGHGEEPPIGKIVEFFKTTDGESYFRVQWLYRATDTVMQKQAADHERRRLFYSTVMNDNPIDCLISKVTVLQVSPTAGLNPNSIKSDFYFDMEYCVEFSTFQTLRTQTSENKLECGADVTPTESTESILEDKSFSKELLVLDLYSGCGGMSTGLNLGAKISGVDVVTKWAIDQNLAACESLKLNHPQTQVRNDSAGDFLQLLKEWGKLCKRYVRNNGHTTDTLNPENSTKEATESSSSTEDDSEPEEYEVEKLVDICYGDPDKTGERGLKFKVHWKGYSSNEDTWEPAEELSNCQDAIREFVTSGFKKKILPLPGGVGVICGGPPCQGISGYNRFRDVDSPLTDERNQQIVVFMDIVEYLKPKFVLMENVVDILRLDKGSLGRYALSRLVDMRYQARLGIITAGCYGLSQFRSRVFMWGADPNMKLPPFPLPTHDVIVRYGFPLEFERNVVAYCEGQPRDVETALVLKDAISDLPHVSNNETRERMSYESLPETDFQRYIRSTKHDMTGSATDNCTKRTMLLYDHRPSLLSEDDYNRVCQIPKKKGANFRDLPGLIIRNDNTVGRDPSMEPVLLPSGKRLVPEYVFTFQQGKSKRPFARLWWDETVPTVLTVPSCSNQAFLHPEQDRILTIREAARLQGFPDYFQFCGTVKQRYCQIGNAVAVSVSRALGYSLGMAFRGLAGDENMIKLPQKFSHSSYLQLQESIPH
>EDHN-2055089-Ficus_religiosa
LADEEGAEEQLAAAMAPTKMKAKRNDADSDSTFVGDPIPPEEAAQRWPKRYQSKKSILPRETEADFEEDEYVQAKRHYSQAMVDEVLYNLNDNVHVKADDDQPDYIARIIEFFEGADGERYFTAQWFYRAEDTPIKNLADHSKMFDKRRVFLSEVKNINPLDCIVSKLKIARVSPNLDLEEKEKPIPECDFYYDMKYLVPHLTFASMDTDSSRLDSDASTISSESGSCNAADDATTACDGDIFRTVSSRKSEMTLLDLYSGCGGMSTGLCIGARRSGVNLVTRWAVDKNLFACESLKLNHPETEVRNEAADDFLCLLKEWEKLVRELEEFDSNLGVVDASNDDESSDDDDGPIPSEVYEVERLLDVVYGDPNNVKKPGLYFQVRWKGYDSDEDTWEPTEGLSDCKEKLMDFVREGQKNKILPLPGDVDFICGGPPCQGVSGFNRFRNREDPLADTKNRQLLVYMDIIHYLKPRFILMENVVDILKFKDAFLGRYALGRLVSMNYQARIGMMPAGAYGVPQFRMRVFLWGAHPSERLPQFPLPTHEVVNRGVVPKEFEEILVDYDNKKARVLEDALFLQDAVSDLPPVENNESRDEMPYDGEARTKFQKYIRLKRDEVIGLDVSTSTSLKSGVLYDHRPLKLNDDDLERVQNVPKKKGANFRDLPGVLVNANNIVSLDPSIERPTVASGKPLVPDYAITFVGGRSTKPFARLWWDEIIATVVTRAEPHNQAIVHPEQDRVMTVRELARFQGFPDFYKFSGPIKERYIQIGNAVAVPVGIALGYTLGQACQGLCGDNPLTKLPFKFPDCLA
>XLGK-2060306-Podocarpus_rubens
PALPRAAKLALGDCLVGSPVSQVEAQRKWPWRYEDKNNKKNKFNGNAGDDGAESVLFAKCHYLQARVDGVLYKLGDCVFVKAEDGAPDYIGRIVEFFETEDDKHYFSAQWFYRAEDTAIKAQADIHDSKRVFLSKIKDDNLLECITSKINIVRVPPVMDSDGKQRRIPPCDFYYDMGYDLQYTTFYVLPAENVQISSDSTSTVCNEVCPEVNGVSESKATSDVSSRKNRKIKPEVSQPEVNGVSESRAEIDASFKKNSITKPELTLLDLYSGCGGMSTGLCFGANLSSVNLVTKWALDLNEHACKSLKHNHPETEVRNESADDFLELLKQWKNMVQKYCEPEDRKASTRRSPRKAQEAKKEEESDPDSEVEEGEFEVESLIDIRHVDPTKENETGLEFKVRWKGYDESEDTWEPMSGLGECEEKIKEFVIKGAKEKRLPLPGDVGIICGGPPCQGASGFNRFRNSDAPLEDPKNHQMVVYMDFVNFLKPRYVLMENVVDILKFCNGFLGRYALSRLVHMNYQARLGMMVAGCYGLPQFRMRVFLWGAKPSEKLPQYPLPTHNVVVRGGVPNEWERNMVAYDENQRLDLEKALVLGDAISDLPAITNSESRDEMQYGRAPRTEFQRHIRMPKEVMSGEISTSKKTPQRAILYDHRSLNLNEDDYQRVCKIPKRKGANYRDLPGVLVGPDNVAAFDPSMPRVALPSGKPLVPDYAVTFVKGRSTKPFGRLWWDETVPTVVTRAEPHNQIILHPEQDRVLSIRENARLQGFPDYYKLFGGVKDRYIQVGNAVAVPVARALGFSLGIAIQKLSSDEPIMELPKKFPHCFE
>HATH-2005159-Aristida_stricta
FFETTTGDYYCSVQWFFRAEDTVMEDQGQSHDIRRLFYSDLKDDNLLDCIISKVTIVQVPPSVNGESKSSPSSHYYYDMKYSLDYTTFSTMEMGDTSDTLQLHYTTSTKDNVERIGCTKKKSPLETRELSLLDLYCGCGGMSTGLCLGARGGGVNLVARWAVDGDEVACESFRLNHPETRVRNETTDDFLELLKEWEKLCKTYVKPRTQVKTRSNVSTQSINETPDCFTVPPDEYEVWKLVDICFGDPNNFRKRGLYFKVRWKGYGPNDDTWEPLEGLKNCKEAIRDFVIEGHKQKILPLPGEVDVICGGPPCQGISGYNRNREFEAPFKCERNKQIIVFMDIIQFLKPKYIYMENVLDILKFADATLARYALSRLVAMHYRLGIMAAGCYGLPQFRMRVFLLGCHPMEKLPPFPLPTHEAIVKNGCPLAFEHNLVGWPDGMAMQLEKPIVLEDILSDLPEVANGESRDEMLYVKGPQTEFQRYIRTFDSDIEDSKSKLYDHRPRALDNDNYLRVLQIPKKKGANFRDLPGVIVGPDNVARLDPTKERILLPSGNPLVLDCVLSYENGRSLRPYGRLWWDEVVGTVLTCPNARMQALIHPAQDRLLTIRESARLQGFPDSFRFRGTVKDRYRQIGNAVAIPVGRALGYALAMAYLNKTGDDPVVVLPPKFSFSHDVQGLSSPNGL
>Bo1g020180.1
MLSPAKCESEDPTAQLDLLHSSPRSEPERLSLVLSLPNPAEAEMSTSRRSTRNNCNSPKEIGGGEGAQSPRITDNVSSVPITGKSGSSKRKISSAPVKKDSGGLSFEDIAAIAKSLEMGVVSECQDKNDDAEGRSQVPAKRKVDCDDMKRSSQSLSSSNKRTRRSARFTKGMEDEGEENLGEEPVPSIRSLRLSGTAENGLGLCGAKQVRGTEKLVQVSENGNCRETIKRCEGDGLVSSKQELLGSTVNGCRVKSLGKHRSSDPNASGVHTSSLKISENGTSNGLPMTAALVEQESRQGKTSDCGATADNGVTGEMHANSTVIYLSDDDEEPQPAKDVQDSVEFVYTKSSNGDVLIQDASGSTLSSGGNGRQAPLDQNSPIKSTKGKGARVTRTAVREKHEHGSSFFIGEPIPCEEAKERWRWRYDLKEHKSKRRGQQSEDDEDMIVANVECHYLQAKVDNETFSLGDFACLMGDGEEPPIGKIVEFFKTTDGESYFRVQWLYRATDTVMQKQAADHERRRLFYSTVMNDNPIDCLISKVTVLQVSPRAGLKPNSIKSDFYFDMEYCVEFSTFQTLRTQTSENKLECCADVTPTESTESILEDKSFSKELLVLDLYSGCGGMSTGLNLGAKISGVDVVTKWAIDQNLAACESLKLNHPQTQVRNDSAGDFLQLLKEWGKLCKRYVRNNGHTTDTLNPGNSTKEATESSSSTEDDSEPEEYEVEKLVDICYGDPDKTGERGLKFKVHWKGYSSNEDTWEPAKELSNCQDAIREFVTSGFKKNILPLPGGVGVICGGPPCQGISGYNRFRDVDSPLTDERNQQIVVFMDIVEYLKPKFVLMENVVDILRLDKGSLGRYALSRLVDMRYQARLGIITAGCYGLSQFRSRVFMWGADPNMKLPPFPLPTHDVIVRYGFPLEFERNVVAYSEGQPRDVETALVLKDAISDLPHVSNNETRERMSYESLPETDFQRYIRSTKHDMTGSATDNCTKRTMQLYDHRPSLLSEDDYNRVCQIPKKKGANFRDLPGLIVRNDNTVCRDPSMEPVLLPSGKRLVPEYVFTFQQGKSKRPFARLWWDETVPTVLTVPSCSNQAFLHPEQDRILTIREAARLQGFPDYFQFCGTVKQRYCQIGNAVAVSVSRALGYSLGMAFRGLAGDENMIKLPQKFSHSSYLQLQESIPH
>DTNC-2056555-Sinningia_tuberosa
EKDSYFIGDPIAEDECRSRWPWRYEENKVHFTGQPNNGQASKHEVDDDEEKSLVLNVKCHYTEAMIVNTVFGLGDCAYVKGPKGAPNYVGRILEFFETIDGEDYFRVQWFFRAEDTVIKDDGKFHDKRRLFYSTLMNDNLLDCIVSKVEVVQIAPHVNFEANSIPPCDFYFDMKYSVDYSTFSTIDLDQCDLSSSITHPLMMSAIHKNATSETINQCSFDKIPNREFSKPELALLDMYSGCGGMSTGLCYGTKVSNIDLVTRWAVEIDKAACESLRLNHPETQIRNESAEDFLHLLKEWDRLCKQYAEGEEKEPRSRVSREADEGIYLKTGGKRSLEYEVEKLVDICYGDPTETGKRGLMFQVRWAGYGLSDDTWEPIEGLSNCQERIQDFVLKGIKAKILPCPGDVAVICGGPPCQGISGYNRFRNVDSPLDDERNRQIIIFMDIIDFLRPKYVLMENVVDILRFSNGCLGRYAISRLVLMHYQARLGIMAAGCYGLPQFRLRVFLWGAHPHEVLPQFPLPTHDVVIKYGFPNEFERNVVAYDEGQTRDLEKVITLSDAISDLPPVANDERRDKMSHRKAPETDFQKYIRTAKCGMEGSPSCDTSLPKNHVIYDHLPYPLGDDDYMRVCKIPKTKGANFRDLPGIVIGSDNAVRRAEEQNLMPSGKPWVPDYAINFRNGRSKRPFGRLWWDETVPTVFCFPDPHMRAILHPEQDRLLTVRECARLQGFHDHYRFCGKLKERYRQVGNAVAVSVGRALGYSLGMAIQKLSGEKHLMNLPPKFSHS
>AZBL-2014410-Petiveria_alliacea
EDLDCRFIGKPIPIDEAKQRWPNRYLNPNKRKITPKLDDDEQLIQAKSHYLKAEVDSTIIFDLYDHAHVKSEDGQPPYICKIVEFFEGVDGLPYFTAQWYYRSNDTVIKDSISLREKKRIFPSEIKDDNPLDCLLEKINIVRVPANLDTRTKEAALPNCDYYFDMVYLLPYSTFMVPPPDNAGFASESQSTVSSEIDTEGVAGDTKSDCDEVNQMKESNSSEMTLLDLYSGCGGMSTGLCLGANLAKKNLVTRWAVDVNKFACESLALNHPETKVRNESVEDFLPLLKEWQKLCGSFSLTHSGISHEVINAMIADDNDGAKEEESDEDEDSEVFEVEKILGICYGDPNRSGKRGLYLKVHWKGYGSSEDSWEPIDGLGNCRESIGEFVKKGYSEKILPLPGDVDVICGGPPCQGISGFNRFRNKDNPLEDEKNKQLMVYMDVVEFLKPKFVLMENVVDLVRFAKGFLGRYALGRLVDMNYQARMGMMAAGAYGLPQFRMRVFIWGARPSENLPQYPLPTHDLVLRGVIPTEFEMNTVAYNEGHTTELENKLFLGDAISDLPQVSNYEHRDEMPYKSSPKSEFQRMIRLSKEVMMGLSVDSLSIKRLYDHRPLKLNEDDFQRVCHIPKKKGANFRDLPGVHVRPDNKVEWDPDVTRVFLPSGKPLVPDYAMTFVKGTSSKPFGRLWWDETVPTVVTRAEPHNQIVTHPEQDRVLTIRENARLQGFPDYYQLKGPVKERYIQVGNAVAVPVARALGYALALASEGGGSCEPLLTLPSRFPNLYDRAISPSVEDN
>VFFP-2047776-Acer_negundo
LLNQQKRRTQKNIPDSELSLVGPPVSASEALKRWPSRYSNSSKVSSKKKGTMQSLEGGSTEEGEVLQAKCHYNKAMVDGCVYNLGDSAYVKADEGDLDYIARIVELFESTDGEPYFTAQWFYRAKDTVIKDHKDLIDKKRVFLSDIRDDNPLNCIVSKIKIAKVGANIDLEAKETKIPSCDLYYDMKYSLPYLTFSNIINETNGGDNDTSSTISSESDSNNVPVVPEMRLLDLYSGCGAMSTGLCIGASLSGVKLVTGWAVDINPHACKSLKKNHPETQVRNEAAEDFLSLLKEWPILCKKYAQGKELDQSPDLVIEVEEEEEGEEGEEGEEKGEGENDNDEDSSVSDGEFEVEKLLAICYGDPNKAKKSGVYFKVRWMGYGPKYDTWEPIDGLSDCQEKVKEFVTKGYRSNILPFPGDVDVICGGPPCQGISGFNRFRNPEAPLEDVKNRQLVVYMNIIDYLKPKYVLMENVVDILKFAGGFLGRYAIGRLVSMNYQARLGMMAAGSYGLPQFRMRVFLWGAQPLKKLPQYPLPTHEDKGKGGVPNEFEEITVAYAKNQPCELEKALSLGDAISDLPQVNNDAKEDERNYGTTARTEFQKFIRLKRNNVVSLDTTQIASRPGLLYDHRPLELNVDDFERVCHIPKKKGANFRDLSGVLVGDDNKVKWDPSVERVLLKSGKPLVPDYAMTFVRGTSPKPFGRLWWDEIVNTVVTRAEPHNQIIIHPLQDRVLTVRENARLQGFPDCYQLFGPIKERYIQVGNAVAVPVGIALGYTLGLACQGLSDDQPLTKLPFKFPNCLSQSS
>AYIY-2023866-Ruellia_brittoniana
KHKVGKKSSFFKGDPIPEDEARRRWPWRYEQTKGLLNNGQRSKNHFDNSGDDEDELVLNVKCHYSQAEVLKMVFDLGDCAYVKGPKGGSNYVGKILEFFETTEGEAYFRVQWFFRAQDTVIKDYGRTHDKRRLFYSTLMNDNPLDCIVSKVKVVQIEPNVTLKEKSISNCDFYFDMEYCVDYSTFRCTSGDKFTDNHNLCSVPHPLSNLNNGGANRTTNCTTDETSSNGSLKPKLALMDMYSGCGGMSTGLCIGAKACGVDLVTRWAIDIDKSACESLKLNHPETQIRNEPAEDFLSLLKEWDLMCRQYGELEKKERMPRMESKDDKDTQRKVDHKNSDEYEVEKLVDICFGDPTETGKRGIKFKVRWFGYGPSDDTWEPIEGLSKCHGRIRDF
>UTQR-2085242-Tabebuia_umbellate
EEEEEEGVARFLGEPVADEEARKRWPHRYQKNKSEIVQARCHFVQAEVDGQVFFLEDDAYVKGEPGKDNYICKIIELFQAVDGSQNFTAQWYYRADDTVIKTCGNLIDNKRIFFSEIKDDNPLDCLVKKLRIVLLPLKGKFEVTEKLRSTCDYYCDNMYLLPYSSFVSFPSDSTTNSSESGSTISSDADAVTVGSSELEEHGSEKTLLDLYSGCGAMSTGLCLGANSCGVQLVTKWAVDINQYACESLKLNHPETQVRNESAEDFLHLIMEWEKLCASLLSTENNGSSSEEGKLNDVEDVAGDNNGEEDDADEDDSEVFEVDEILAICYGDPNKTKNPELHFKIRWKGYGPEEDTWEPMEGLSACQEKLKEFVSRGYKSKILPLPGTVDVICGGPPCQGISGFNRFRNKDAPLEDPKNKQLVVFMDIVAYLKPKFVLMENVVDIVKFAGGFLGRYALGRLVAMGYQARMGMMAAGAYGLPQFRMRMFMWGALPTEKLPQYPLPTHNVVVRGVIPTEFESNTVGYEEGREVNLKNELFLGDAISDLPTVENNEERDEMPYNSEPQTDFQSFIRLRRDEMPGSLNFNSEVLAHSLYDHRPLLLNQDDYERVCQIPKKKGANFRDLPGVRVRPDNKVEWDPNVERKKVSSGKPLVPDYAMTFVGGSSSKPFGRLWWDETVPTVVTRAEPHNQAILHPVQDRVLTIRENARLQGFPDYYKLIGPIKERYIQVGNAVAVPVARALGFSLALALRGFSGDEPLITLPEDYPLMK
>Betvu_v1_1-Bv4_071750_ewph_t1-
MAKRKSSTKKPSSASASSKSKKSKVIETEQVENGGSENVELSFNEERENEDSAESPVSSGRKIPRKLVKNEELDCRFLGDSLPDDEAKLRWPHRYLPKVGQGSKRPKAADDDDEIIQAKCHYLKAEVDGSMIFELNDDAHVQSEDGKPPYICKIVEFFEGVDGLPYFRAKWYYRSVDTVIKDSITLREEKRIFPSEVMDDNPLDCLLRKLNIVRVNPNLDLDAKLSIIPDCDYYYDMLYLLPYSTYIKPPPETAGPGSESQSTISSDVDGEEAADDTKSDLDEVNQGNEPTRSEKTLLDLYCGCGAMSTGLCLGANLQGFKLVTRWAVDFNKFACESVALNHPETKVRNETVGDFLALLKEWLKLCASFSLIKSENTHKEIDMMGVDDDDNVDDDEGADDDENDDEVFEVEEVIGICYGDPKESKKPRLYFKIRWKGYGPSEDSWEPVDGLGNCREKIGEFVKKGHMERLLPLPGDVDVICGGPPCQGISGFNRFRNKENPLADEKNEQLLVFMDVVNYLKPKHVLMENVVDLIKFSKGFLGRYALGRLVDMNYQARMGMMAAGAYGLPQFRMRVFIWGAQPSENLPQYPLPTHDLVLRGVIPTEFERNTVAYNEGHTVQLENKLLLGDAISDLPEVTNSERRDEIQYSCSPNTEFERLIRMTKDAMSGSIVGPELLTTLYDHRPLELNIDDFQRVCQIPKKKGANFRDLPGVRVRSDNKVEWDPDVKRVLLPSGKPLVPDYAMTFVGGSSSKPFGRLWWDETVPTVVTRAEPHNQVVCHPLQDRVLTIRENARLQGFPDYYQLKGPVKERYIQVGNAVAVPVARALGYALAMACQGSCTYDEPLLTLPSKFPNIPDRVSSPVVDDNS
>QVMR-2000007-Psilotum_nudum
DRDLASIVRNKKQKSVASAKPTAGKKGKVKLNDRFLGDPLSKAEARKRWPNRYPSAKNKKAVADGTPTSEKKRKFESDEGEEENDIGQCVAHYMRAEVDGCVYALGDCVHVQADGGPDYIGQIMEFFMTDDGSRWFTSQWFFQSQDTAIGKIEGEKHDKKRVFWSEVKDHNSLECIVSKIKVIKLSPLHHFDTPKSKPIPSCDYYYDMGYDYAYSRFYALPADDIASSDSDSTVCNDVSETEVSSGKKFGTKTEMTLLDLYSGCGGMSTGLCIGASLSGVNLVTKWAVDLNEHACKSLKYNHPETQVRNEAAEDFLMLIKEWQKLCRKYWATKDVEKKKTRGCMPVRSNENDKDSSSDLEDGEFEVEKFIGIRYVGSTSKKSGIELKVHWKGYGPSEDTWEPLEGLGDCEDCLKTFVIEGKRAHILPLPGDVDIICGGPPCQGASGFNRFRNKDDPLADARNKQIVVYMDIVDFLKPRYVLMENVVDILKFAGGVLGRYALSRLVQMHYQAELGLMVAGCYGLPQFRMRVFLWGASPLEMLPVYPLPTHDVVLKGGIPQEWERNVVAYDETQTPKLLKALTLGDSLSDLPPVANSETRDEMGYGRGARTEFQRYIRLPKQVLIGASTLASCKKQKLTLYDHRPLQLNTDDYERTCRIPKEKGANFRDLPGVIVLEDKTVALDPSMKRVLLPSGKPLVPDYAISFVKGRSTKPFGRLWWDETVPTVVTRAEPHNQIILHPEQDRVLTIRENARLQGFPDYYKLFGSVKARYTQVGNAVAVPVARALGYTLGLAVQRSCPSGPVMELPSRFP
>MTHW-2054564-Platanthera_clavellata
SSFFVGEPVPAEEAMHRWPHHYARHGAKRKRWNSTGIFDDEDEIILNVKCHYLQANVAGFVFDLGDCAHVKGENGKSDYVGRILELFETTEGQYYFTVQWFFRAEDTVLKDQAGWHDKKRLFYSNLRNDNPLDCIVSKVRVVQVAPSLELKSRSTPLYYFYYDMEYSVEYSTFQTIESGDSGEKSDFSSNCSGADPIDSMLMKSPKKPTFDICKFSKSELALLDLYSGCGGMSTGLCLGAKAAGINLVTKWSIDLNKAACESLKLNHPEVQVRNEKVDDFLELLKEWSKLCSKYVSSASESHKVNPRSSKLEPPKLKTRNNRSPKEYEVLHIVDICFGDPANSGNHGLKFKVRWKGYDPSEDTWEPLENLSNCEDRIKDFVQKGFLLKLLPLPGDVDVICGGPPCQGISGYNRFRNTDAPLDDERNQQIVVFMDTVQYLKPKYVLMENVVDILKFAKGTLGRYALSRLIEMRYQARLGIMAASCYGVPQFRMRVFLWGCHPDEKLPQFPLPNHDAILKGNSPVEFERNLVGYDEDQPRILEKALVLEDLLSDLPPVTNTEDREQMSYSMDPQTDFQRYIRRPMFEDSGSATIPNPILYDHRPLPLGEDDYLRVLQIPRRKGANFRDLPGVIVGADNRVKLDPSMERKLLPSGRPLVPNYALNYFNGKSVRSFARLWWDEVVSTVLTVPDSHCQAVLHPEQDRVLTIRETARLQGFPDYYRFCGTVRERYRQIGNAVAVPVSRALGYTLGLAWTKQCGDGPLMTLPPKFAFS
>RTNA-2090811-Oxera_pulchella
IGPPLPLDEAKSKWPHRYESKSKTAMISVKLSDGSTEEKELHQARFHHTKAVVDGVVFDLYDDAYIQASKGEPDFIAKILEMFETVSKEIYICTQWFYRARDTVIKDQDYLIDTRRVFYSDIRDDNPLSCISSKVKINKLLPNMDPPAKESAMNSCDLYVDMMYQFPHAFTNLNADTYADSENSSLTNGVTEAKPHEGFQQSKKTILDLYSGCGAMSSGLSIGATLAGENISTRWAVDFNSFACESLKFNHPNAEVRNEDAENFLVLLKEWKKLCKEFNLLGSEDVELEPQDIDSDESEIDDGLVVPSGEFEVEKLVGICYGDPNSLGKHGLHFKVRWNGYGRADDTWEPIDGLSKCKEKIKEFVSRGYRSKILPLPGDVDFICGGPPCQGISGFNRYRHSDPLKDKKNRQLVIFMDIVEFLKPRFILMENVTDILKFAKGQLTCFAVSRLISMNYQARLGIMAAGAYGVPQCRMRFFLWGAGPQEVLPQFPLPTHEVLKRGVVINEFKETIIGHGNENELLTTVLLGEAISDLPEVTNDADRDEMPYGSVPRTAFQKFIRLQRHDILGYPDAEKNDPHLAALYDHRPLRLNEDDYERVCQIPKFKGANFRNLPGLLVGPDKVVKLDPSVERPLCKSGKPLVPDYAIKFEDGKSFKPFGRLGIDDIVATVVTRAEPHNQVILHPNQDRVLSIRENARLQGFPDCYKLYGPIKERYIQVGNAVSFSVSIPLGYCLAKAMQGEETNTPLSLPFKFPDCLGE
>ZBTA-2122369-ZBTA-Boerhavia_cf._spiderwort-2_samples_combined
SAFLIGDPIPDDEARRRWPYRYHNKRHGSNNKRSNSCGDDEDELVMDVKSHYSQAKVSKSVFQLGDCAHVKGEKGKRNFVGRIVEFFKTTSDEDYFRVQWFYRAEDTVIGDEAKSHDKRRLFISDLMNDNPLDCIVSKVKVIQVPSCVDLMSSSSPAFDYFYDMKYSIDYTAFSTVVDDSVGLSSCDDMNEIQASEPMPNCWNFSGHKLHKSSMVLLDLFSGCGGMSTGLCLGAKLAGVDLDMKWAVDADKSACESLKINHPDANIRNEAAEDFLSLLKEWDKLCSQYVDVKNKTKSSSKCQRLSRSGSKSQSRNGMYLRHKKDDSSDVFEVDSIVDICYGDPNDTGKSKLHFQVHWAGYDSSEDTWEPYEELNNCKERVQEFVVEGCKVGILPRPGDVDVICGGPPCQGISGYNRFRNVDNPLDDERNRQIVIFMDVVEFLKPTYVLMENVSDILKFADARLGRYAMSRLVRMKYQASLGIMAAGCYGLPQFRLRVFLWGAHPNERLPQFPLPTHDVVLRYGAPCKFERNVVAYNEHQSRNLEKALVIGDAISDLPPVGNKGGKEETAYRKSPETEFQKYIRARQCDMTGTVDTFTHKKCILYDHRPLMLGEDDYIRVTMIPRRKGANFRDLPGLIIGEDNVVRRDPASDPRLPSGKLVVPDYAINFDKGKSLRPFGRLWWDETVPTLLTRADPHNQAILHPVEDRILTIRECARLQGFPDYYRFCGSMKERYRQVGNAVAVSVARALGYALGRAAQKMTDEGFVMTLPPNFSHT
>BOLZ-2027892-Atropa_belladonna
IGEPIPAEEAQDKWQWRYDLKNRKTQRQGWKLNAGEEDEIVLNVECHYAQAKVAGFIFNIGDCAYVTGEGKKKHIGKILEFFKTTEGEYYFRVQWFFRAEDTVLKGAASYHDPKRIFYSTLENDNLLDCIVSKVNVIELPTRHDFNTKDVPPAHFYYDMEYCVDYSTFRTLHNVKSSVSPSLVDDASYKPITTYPLEVSPSCEPMKVELSLLDLYAGCGGMSMGLCVGTKLSGLNLVTNWAVDFNRSACDSLKLNHPQTHVRNEGVEDFLELLKRWEKLLQLYGCSDFKTSSNCGLDDKDERENNDDAQASSNASSGEYEVLRLVDICYGDPNNKGKSGLHFKVRWKGYSPSDDSWEPIENLENCGDSIKDFVRRGQQLKILPLPGDVDMICGGPPCQGISGYNRHRNVDDPLSDEKNRQIIIFMDVVEFLRPKYVLMENVSDILRFDKASLGRYALSRLVHMRYQARLGTMAAGCYGLPQFRLRVFFWGALPSEMLPPFPLPSHDVIVKYWPSPEFERNTVAYDEGQPRDLEEALVLRDAISDMPAVTWHETREERPYEMPPQTEFQKYIRLSKHEIMGCSSTGVTETKEPVLSDHRPCQLNEDDYLRVCLVPHRKGANFRDLPGVIVGPDNVAHRDTNEPKVLPNGKPMVPDCAFNFEHGKSKRPFGRLWWDETVATLVTFPNHRAQAILHPEQDRVLTIREYARLQGFPDFYRFTGTLKERYCQVGNAVAVPVGRALGYALGLAYQRLAGNEPLIKLPPNFS
>Vitvi_Genoscope_12X-GSVIVT01033464001-
MAKRKGASEEAAPLQPCVVKKTKKSRAAAEASVVGAPISVNEARQKWPQRYISTFRKGSDSRTKDESIEAEDILQARRHFTEAVVDGCIYKLYDYAYVKAEDGQPDFIAKIVELFETIDREPYFTAQWFFRAEDTVIKDHAHLVDQKRVFYSDMRDDNPLDCIVSKVEIVQVAPNVDLAEKEKTIPPCDLYYDMSYSLKHLTFANLLTENSRTESDESSTISSEIGLNSTTDGINSAIGESSQVHKFQGSGMTLLDLYSGCGAMSTGLCLGASLSGLKLVTRWAVDINPHACESLKLNHPETEVRNEAAEDFLSLLKEWATLCEDFSLLGSRRPEVVNPISNRSGSDDEEDADGDDGSPVPRGEFEVKKLVAICYGDPNEINKPGLYFKVRWKGYGPSDDTWEPIEGLSKCKKSVKEFVKKGYRSSILPLPGDVDFICGGPPCQGVSGFNRFRNTEAPLDDPKNHQLVVFMDIVNYLKPKYVLMENVVDILKFAGGFLGRYAMGRLVSMNYQARLGMMAAGSYGVPQYRMRVFLWGAHPMEKLPPYPLPTHDVIGRGVVPNEFEEITVGYDKSELCKLEKALFLGDAISDLPPVTNYNGQDEMPYNKAAHTEFQRYIRLRKHDMVYCSDAEKDASEPPMLYDHRPLQLNEDDNERVCRIPKKKGANFRDLPGVMVGSDNRVEWDPSMERVLLPSGKPLVPDYAMSFVRGKSTKPFARLWWDEIVATVVTRAEPHNQAIIHPTQDRVLTIRENARFQGFPDCYKLCGPVKERYIQVGNAVAVPVALALGYSFGMASQGLCDDHPLATLPFKFPECLAKPSSTPRNPGS
>AKXB-2068089-Phaeomegaceros_coriaceus
AKFVGSPISKADAKSRWPHRYETRKKKVLNDASNRLNRESSESDREDADCVAHYSKAEVDGILFELDETVEINNDGGKNFLGKLVEMYEKRDGSPWITAQWFFYAEDTALGEDGKDTKRHDPRRVFFSDVRDSNPLDCLVKKVSVTRVHPTVRLDKSVLLKHTDFVYDMGYTTAYSSFYSLPVDDSATTACQQSSDCSRSESKKSSKDKKKSENPDLSLLDLYAGCGGMSTGLCSGARLAGHNLVSRWAIDINEEACESYRHNHPETEVRCEQADDFFALIKEWQKLCAKYPVATAVPSKPKLPVSDNEESSEDEPEGLDEEVFEVERLLAVKHHESKSLLFKVRWKGYDEDEDTWEPLANLENCPERVEEFVVEGRKNKLLPLPGEVDVICGGPPCQGASGFNRFRNYDNPLADPKNHQMVVYMDIVDFLKPRFILMENVVDILKFCGGVLGRYALSRLVSMHYQAKIGLMVAGSYGLPQFRMRVFLWGASTMEKLPAFPLPTHDVVVRGHSPVDWEQNLVAHDDPKGLRLEKALVLEDAVSDLPSITNYEKRDEMPYDKPPKSSFQKLVRTPKPGVKKPMLYDHKSLIMNKDDYDRACQIPKRKGANFRDLEGVIVHEDKTVTVVQENRKMLASGKPLVPDYAITFVGGKSCKPFARLWWDETVSTVVTRAEPHNQAVLHPVQDRVLSIRENARLQGFPDHYKLFGETKERYKQVGNAVAVPVARALGYALGKALSEEVSGVDFQLPEGFP
>Gorai.004G180200.1
SQSFKSNGNKDAKIMNIDRINGMGLRRSPRLSSAPPETKDCSSKTIFKSSENGSYSETRPSGTDKEAVLSKRNDPNFSDEKQRRKSPRFVAGTEHCGGNGSLRKFQDLNSGFPLKQLRRSLKISQATKNVCPDVSITRLDMDERGSSGEKRLGISPSSVHATENGDSNASFREHRREMSVEKQLKTPSSLSTLLAEGDSAEVNSSSNRLSNSCDEQPSKKFKISSAESDIDDDDDEDKIVWNVECHYAQAEIDGCTINLGDCVYIKGEEAKHHIGRILEFFRTTDGENYFRVQWFYRAEDTVMKQEATLHGESRLFYSTIVNDNLIDCIISKVSVTQISPKFGSKSNSLPQSDFYFDMEYCVDYSTFCTLPTDIFSDNSFKSHSSSKCYEEVFPTTPAFSANIPSFGTYKAQLTKLDLYSGCGGMSTGLCLGAKASCNDLVAKWAVDSDKSPCESLKLNHPETHVRNEAADDFLQLLKEWEKLCKQYRVKNLERTYPSRSRISETVWNNASSAKDSGTPDEHEVSSLVDICYGDPCDTGNRGLKFKVCWKGYSASDDTWEPIESLRNCQECIQEFVTNGFRSKILPLRGDVDVICGGPPCQGISGYNRHRNVDSPLDDEKNRQIVVFVDIVEYLKPKFVLMENVVDIMRLVKASLGRYALSRLVLMKYQARLGIVAAGCYGLPQFRLRVFLFGAHSSEKLPQFPLPTHDVIIRYGYPAEFERNTVAYDEGQPRQLEDALVLRDSFSDLPPVANNEAREKMTYEKPPETDFQRYIRSSEYKMTGSELNGAKRITNLLYDHRPSPLSEDDYIRVCLNPKRKGANFRDLPGVIVGTDNVAWRGRTQEQQFLPSGKPLVPDYVFTLKQGKSKRPFARLWWDETMPTVLTAPFCHSQAILHPEQDWLLTAREWARLQGFPDYYRFRGTIKERYCQIGNAVAVPVGRALGYTMGMAFQKGSGNEPLMILPPKVFSFHQYPVSKIIVPKH
>CBJR-2068284-CBJR-Atriplex_rosea-2_samples_combined
EEMDCRFLGDPVPADEAKLRWPHRYPEKVEQGAKKSKTSDDDDELIAAKCHYLKAEVDGSKIFELNDNGHVQSEDGKPPYICKILEMFEGVDGVPYFRAQWYYKSEDTVIQDSITLREAKRVFASEVMDDNPLDCLLEKINIVRVAPNLDVDSKLSVIPDCDYYYDMKYLLPYSTYIVPPAETASPGSESQSTISSDKEDNGVGGDVKSDSDEATLGNESRKSEIRVLDLYCGCGAMSTGLCLGANLHGSNLVTRWAVDLNEFACQSLALNHPETNVRNESVGDFLILLKEWPKICASFGLIQSETTHELIDSMVEEDGDDAEEDDAEDDNQDDEEVFEVEKVLGICYGDPKDCDKPGLYFKVRWKGYGEKDDTWEPLEGLSNCREKIGEFVKKGYQENILPFPGDVDVVCGGPPCQGISGFNRFRNAENPLADPKNEQLVVYMDVVNYLKPKYALMENVVDLIKFSKGFLGRYALGRLVDMNYQARMGMMAAGAYGLPQFRMRVFIWGAQPSEKLPQYPLPTHDLVLRGVIPKEFERNTVAYNEGHTVQLENKLLLGDAISDMPEVTNAESRDEIPYSCTPKTEFQRFIRMTKDAMLGSRNGSEFISKLYDHRPLNLNVDDYQRVCRIPKKKGANFRDLPGVRVRHDNKVEWDPDVEREYLPSKKPLVPSYAMTFVGGTSSKPFARLWWDETVPTVVTRAEPHNQAVLHPIQDRVLTIRENARLQGFPDYYQLKGGVKDRYIQVGNAVAVPVACALGYSLAIAMASEVSLDGPLLTLPPKFPVIHDRAASPIVEDN
>AWQB-2000207-Picea_engelmanii
KTKLPGEDRLLGAPLPKAEAQRRWPLRYEKKKIGQNKSNGSSGDDEEPVILNVKAHYLRAQVDGDVYNLGDCASVKGEDGKADYIGRIIEFFETTDGDQYFATQWFYRAEDTAIKTETSFHDKKRVFYSEIKDDNLLECITKKINVVKVPPMLKSEEKQRSIPPCDFYFDMGYNLAYTTFYTLPAENVAASSDSTSTVCDESENKVDNDTCAGKNNGAKSELTLLDLYSGCGGMSTGLCFGANLSGVNLVTKWAVDLNEAACKSLKQNHPETEVRNELADDFLVLLKEWEKLCQKFCGSEDAKSNLKVAETKKQAEDDDSGISEDEFEVESLIGICYKEATKGNESGLQFKVRWKGYDESEDSWEPIEGLGDCEESLKEFVIKGAKAKILPLPGDVDVICGGPPCQGASGFNRFRNIEAPLEDSKNHQIVVYMDIVDFLKPRYVLMENVVDILKFAGGVLGRYALSRLVHMSYQAKLGMMVAGCYGLPQFRMRVFLWGALPTEKLPQYPLPTHDVVQRGGVPNEWERNMVAYDENHSVKLEKALLLGDAISDLPEIANSEQRDEMQYGKAPRTEFQQYIRMPKEVMNGRILPSASASKKASQKAVLYDHRPLQLNEDDYQRVCRIPKKKGANFRNLPGVIIREDNVVELDTTMERILLPSGKPLIPDYAISFVKGRSLKPFGRLWWDETVPTVVTRAEPHNQAVLHPEQDRVLSIRENARLQGFPDHYKLDGTVKERYIQVGNAVAVPVARALGFALGMAMQKLCTDEPVVRLPVKFPRC
>IZLO-2014134-Lobelia_siphilitica
EGDEESSRFVGEPVPVDEAHRRWPHRYIDKIVKEVTSATLRGTDEKNLTTQARLHFTQAEVDGKTLFKLGDDAYVMGEEGQPHFICRIVEMFEGQDGSPFFTAQWFYRAEDTVIQNCSDLIDKNRVFLSKIKDDNPLDCLVEKLRIVQLPLDVDLAVKSEAVSKHDYYYDMQYLVPFSSFLTLPTENAGAECESDSTVSSVSEAEVSEVEDNKKSEMSMLDLYSGCGAMSTGLCLGANLSGVNLITKWAVDLSPFACKSLKLNHPETEVRNETVDDFLMLLKEWEKLCVSYSLIRSSGLEQQSVDRESCEDKVKVKDEVDDDGDDDEEGEDTEIFEVEEILSICFGDPNKLNKRGLYFKIRWKGYGSDEDTWEPLEGLSECPDKLKEFVVNGYESKILPLPGQADVICGGPPCQGISGFNRFRKKDKPLEDEKNKQLLVYMNVVEYLKPKFVLMENVVDILKFAKGFLGRYALGRLVGMNYQARVGLIAAGAYGLPQFRMRMFMWAALSTEKLPQYPLPTHNVIARGGSPVEFESNTVVYDDPCGVELEKELYLGDAISDLPPVENDEARDEMPYGEGPKTDFQRFIRLRKDEMPGFSTLRSKPLEHPLYDHRPLCLNKDDHDRVCQIPKRKGANFRDLKGVRVKDDNTVEWDPEVPRVYLGSGKPLIPDYAMSFIEGRSLKPFGRLWWDETVPTVVTRAEPHNQVILHPVQNRVLSIRENARLQGFPDYYKLVGPVKERYIQVGNAVAVPVARALGYSLGLASKGASFGEEPLLTLPKKFP
>Aquco_v1_1-Aquca_078_00023_1-
MSSTRVLRSRKGKEKVVEENPPPNIDEHDPIKIKTKRKSKSEKGSSSKEKKVKRDVIDSECQFVGDPIPDEEARQLWPHRYINIDLKKNEASTSKSKSRGKKGDDDDEEDENFAQCHFQQAVVDGCIYNLNDDAYVKGEKGEQEYIAKIVELFKTTDGRSLFSARWFFKAEDTVIELHGDLVDKKRVFMSELKNDNPLDCITLKLNIVQVSPNVDLVAKKAALPPCDFFFDMKYSPKYSTFSNVPQEGTGIHSETSSTISRDASSDGVTSGTKVECKKNSEMTLLDLYSGCGAMSTGLCLGAATAGVNLVTKWAVDVNEYACESLKWNHPETEVRNEDAGSFLSLLKEWRKLCQKFSLLGTTQTPASYFMDDENDRAAYGPKPTSGEFEVGKMVGICYGDPNKLNKVCLHFKVRWKGYGPDDDTWEPLSGLKNCGESIQDFVIRGYNLNILPLTGAVDVICGGPPCQGISGFNRFRNKDEPLKDPKNYQLVVFMDIVEYLKPRFVLMENVVDIVKFAGGYLARYAMGRLVGLDYQSRLGMMVAGTYGLPQFRMRVFLWGALPTETLPPYPLPTHEVVVRGQIPTLFEQNVVAYDEEHPLKLEKALLLKDAISDLPQVTNYENRDEFPHERAPRTKFQKFIRSSKEELMGVTGFPPIPTETAVIYDHRPLLLNIDDYQRVCRIPKRKGANFRDLPGLVIHPDKKVEVDDSVERELLPSNKPLVPDYAITYQDGYSFKPFGRLWWDETVPTVVTRAEPHNQVIMHPEQDRVLTVRENARLQGFPDYYKLFGDIKERYIQVGNAVAVPVARALGFVLGMAHKGLCDDQPLFTLPTKFSRLIAEQSLSVEPEDSGSLGSTLNVGQ
>OOSO-2086706-Helonias_bullata
TTFFVGDPVPDEEARQRWPHHYVQQSKKTKSRSNAANVDDEDEVILDVKCHYLQANISGCIFNIGDCTYVKSENGMPNFVGRILEFFKTIRGENYFTVQWFFRAEDTVMKDQAASHDKKRLFYSDLRNDNLLDCIVAKVKVVQVSPSVYLKSKSIPSCYYYYDMKYSVDYSTFNTMEINESGDKSDLSSSDWLETEYSNGTKRKPILKPVHSSSDYKKNELALLDLYSGCGGMSTGLCLGAQAAGANLLTRWAVDLDEAACQSLRLNHPETQVRNETADDFLELLREWEKLCKQYTANVGKKGVPGSRISNINESKIDMPDDSRVPSGEYEVLKLVDICYGDPSDVGKRCIRFKVRWKGYSPSEDTWEPIEGLSNCADRIRDFVREGFKNSILPLPGDVDVVCGGPPCQGISGYNRFRNFDAPLEDDRNRQIVVFMDIVQFLNPKYVLMENVPDILRFAKATLARYALSRLISMNYQARLGVMAAGCYGLPQFRLRVFLWGCHPYEKLPQFPLPTHEAILKYGAPVEFERNIVGYEEGQPRVLEKALVLEDILSDLPVVTDQEIREQMPYGKAPRNEFQKFIRTPRFDMLGSPISAVKETRSVLYDHRPQQLTEDDYLRVCQIPRRKGANFRDLPGLVVGADNIVHFDPTMERILLPSGKPLVPDYAMNLLDGKSLRPFARLWWDETVPTVLTTPNSHAQAVLHPEQDRVLTIRESARLQGFPDYYRFCGTIKERYRQIGNAVAVPVSRALGYAMGLALLKQSGDEPVMTLPPMFSHS
>Sorbi_v2_1-Sobic_004G197400_1-
MAPSSPSSAEPTRVSGRKRAAKAVEIHQSQEEEEEQKVVAASSAKRSRKAASSGKKPKPTPKQAKAGRKKKGEAERKEPVEDDVCAEEPDEEELAMGEAEAEAEAEADEQAMQEEVAAVAAGSPGKKRVGRRSAAAGGDHEPEFVGNAVPAVEARSNWPKRYERSTAATKPEEDEELKARCHYRSAKVDNVVYCLGDDVYVKAGENEADYIGRITEFFEGTDRCHYFTCHWFFRAEDTVINSLVSINVDGHMHDPRRVFLSEEKNDNVLDCIISKVKIVRVDPNIDPKAKAQLIEHCDLYYDMSYSVAYSTFANISSENGQSGSETASGISDGDVDLETSSSMPERTATLLDLYSGCGGMSTGLCLGAALSGLKLETRWAVDLNSFACQSLKYNHPQTEVRNEKADEFLALLKEWAVLCEKYVQDIDSNLAGSEDQEDEGSPLDKDEFVVEKLIGICYGGSGRKNGIYFKVQWEGYGPEEDTWEPIDNLSDCPLKIREFVQEGHRRKILPLPGDVDVICGGPPCQGISGFNRFRNRDEPLKDEKNKQMVTFMDIVAYLKPKYVLMENVVDILKFADGYLGKYALSCLVAMKYQARLGMMVAGCYGLPQFRMRVFLWGALSSMVLPKYPLPTYDVVVRGGAPNAFSQCIVAYDETEKPSLKKALLLGDAISDLPKVENHQPNDVMEYGGSPKTEFQRYIRLGRKDMLDWSFGEEAGPDEGKLLDHQPLRLNNDDYERVQQIPVKKGANFRDLKGVKVGANNIVEWDPEIERVKLSSGKPLVPDYAMSFIKGKSPKPFGRLWWDETVPTVVTRAEPHNQAILHPTQARVLTVRENARLQGFPDYYRLFGPIKEKYIQVGNAVAVPVARALGYCLGQAYLGESEGSHPLYQLPPSFTALGQTAVQARASSVGTPAGEVVEQ
>AAXJ-2011925-AAXJ-Atriplex_prostrata-2_samples_combined
FFVGEPVPEEEALQKWGWRYQLKNRRSNSRSLTGNDKEEDEPILEVKCHYTQAQIKGGTFHLGDCASIRGEGTQKHIGRIVEFFQTTEGDEYFRAQWFYKPEDTVMNEAAKFHDKKRIFYSSIMNDNVLACIISKLNVIQASSKLSLNSSSVEPPDFYYDMEYCLEYSTFRNLPREISIEGSVLPSPGCNESALLCTSSPVAENTCICETYNGELSMLDLYAGCGAMSTGLCIGAGLSGVNLVTRWAIDADSLACESLKLNHSMIQVKNETADDFLDLLKHWESLCKRFVIEGTQKSFPSAQEASDLAEVHSDAQPESDSSADELEVSSLVDISYGDVDGSGKQGLKFKVRWKGFGPSEDTWEPIEGLINCQELIQEFVINGFKNKILPLPGDVDVICGGPPCQGISGYNRFRSVDAPLTDERNRQLIVFMDIVEYLKPKFVLMENVMDILRFDKGSLGRYALSRLVHMNYQARVGIIAAGCYGLPQFRLRVFSEELPQFPLPTHDVVVRYWPPLEFERNIVAYDEGAQRPELEDAVFLGDAISDLPTVTNYESLDEMPYTSPPMTEFQKYIRSTKFDMICSASKTKAVLYDHRPHQLFEDDYIRVCQIPRRKGANFRDLPGIIVDDDNVVRRDPTVETVVLPSGRPMVPEYAFTFEQGKSKRPFARLWWDETMTTIVTYPNCHSQAVLHPEQDRVLTVRECARLQGFPDNYRFCGTVKKRYRQVGNAVAIPVAKALGYALGMASQKVIGKEPLLTLPPKFAYS
>DESP-2025368-Erigeron_speciosus
SFFIGDHVPDDEARRRWPWRYHSQSQELNNKGRYPNTKNDDDDDDQLVLNVKCHYLQAKIEGKVFDLGDCATVKGEEGGHNHVGRILEFFKTNDGEDYFRVQWFFRAEDTVIKDAAASNNKKRLFYSTLMNDNPLDCIVSKVKVLKKPPGVNLKSLSPCDFYYDMQYNIDYSTFCTIQDDVSSDHCSLSPSYNEEIHSNGVVNHNSNETIASLEPHKLELTLLDLYSGCGGMSTGLCFGAKLSGVDLSAKWAVDANSWACESLRLNHPETQIRNESAEDFRDLIKEWDKLCQKFADKEEETQGQDFMCTGSPDNIIPSKADNRVSKDEYEVEKMVDICYSELGGTSKRGLQFKVRWAGYGPSDDTWEPIKQLSNCEEKIREFVQKGIKAKILPRPGDVDIICGGPPCQGISTRHRNWESPLEDEKNYQIVVFMEIIKFLRPKYILMENVVDILRFANGCLGRYAISSLVGEYYQVRLGIIAAGCYGLPQFRLRVFLWGAHADEHLPPFPLPTHDVVLKYGPPVGFERNVVAYDEGESRNLEKCVLLGDAISDLPPVSNSESRDVMKYTSAPETEFQKFIRSSKSDMLGIATGSSCKVEKSVLHDHRPFELNEDDHLRVCRVPKRKGANFRDLPGVVSDDDNVVSRTPDPELMPSGKHWVPEYAINFNDGKNTKSFGRLWWDETVSTVLCMPNYRSEAILHPEQDRCLTIRENARLQGFPDFYALCGSVKERYRQVGNAVAVPVGRALGYTLGMAVQKLTGNEPLLTLPAKFAHS
>IIOL-2079617-Pinus_parviflora
YIGRILEFFETTDGNQYFSTQWFYRAEDTAIKTEASFHDEKRVFYSEIKDVNLLECITSKVYIVQVPPVLKSERKEQSIPPCDYYYDMGYNLAYTTFYTLPAENVAASSDSTSTVCDESENKVDNDTCSGKNNGSKSELTLLDLYSGCGGMSTGLCFGANLSGVNLVTKWAVDLNEFACRSLKHNHPETEVRNELADDFLELLKEWEKLCKQYSGPEGTKSNTKAAETKNETEEDDDSEISEDEFEVESLIGIRYKQTTKSGESGLQFKVRWKGYDESEDSWEPAEGLGDCDESVKEFVIKGTKAKILPLPGDVDVICGGPPCQGASGFNRFRNTAAPLEDSKNQQIIVYMDIVNFLKPRYVLMENVVDILKFAGGVLGRYALSRLVHMSYQAKLGMMVAGCYGLPQFRMRVFLWGALPTEKLPQYPLPTHDVVQRGGVPNEWERNMVAYDENHTVKLQKALILGDAISDLPEVANSERRDEMQYGKAPRTEFQQYIRMPKEVMNGRMLPSGSASKRASQKAILYDHRPLQLNEDDYQRVCRIPKKKGANFRDLPGVIVREDNVVELDTSMERILLPSGKPLIPDYAISFVKGRSLKPFGRLWWDETVPTVVTRAEPHNQAVLHPEQDRVLSIRENARLQGFPDYYKLHGTVKERYIQVGNAVAIPVARALGFALGMAIQKLCTDEPVVRLPEKFPLC
>QKQO-2002186-Pseudotaxiphyllum_elegans
HYKQAEVEGKLYKLGDCVHIHSGLEDPFIGRITEFYEKEDKSPWFAAQWFFRTYDTGMGTEGRNQDPKRIFYSDVMDDNELHVIVGKVSIVRIASKERSDKSRVKTPKCDYYFDKGYKFAYATFYELPKDLPEPPGLDYAENKFHISENHSASKNESIQDNSNKDPENKKEFYLLDLYCGCGAMSTGICLGMNLAGINLVTKWAVDLNEFACMSLKHNHPETIVRNEAAEDYLQLLKEWQKLCEKYPEGCVVEEDSEEEEDGDEGSAPGEYEVERLLGVRWIGEVSSKDKEVMELVDDMEDELPNQKTPSSKQIKSEDDDVPLTKGLEFKVRWKGYTPEHDTWEPSASLDHCPERVKEFVLAGRAQKLLPLPGDCDVICGGPPCQGASGFNRFRNKLDPLADPRNKQMVVYMDIVDFLRPRFFLMENVVDILKFCGGVLGRYALGRAVGMNYQSKVGIMVAGCYGMPQFRARCFLWGANSEEALPPYPMPTHKVIVRGGVPNAWERCLVAYEEFKQPEWLQKPLVLKDALSDLPPVGNDQNKDDIAYEEDPQCDFQHFLRLPKKGTGGLGTLGEQKKKGMLPDHRPLCLNADDYHRVKEIPKKKGANFRDLKGIIIKEDGVTVDVIKEPRELLPSGKPLVPDYAVSFIKGRSLKPFGRLWWDETVPTVVTRAEPHNQIILHPEQDRVLTIRENARLQGFPDYYKLFGPIKQRYMQVGNAVAVPVATALGYTLGQSFLGQVSPQQETLELPRYFPYCLTI
>LWDA-2086001-Alnus_serrulata
DGNVGEAKFVGEPVPGNEAKTRWPKRYQEKKKRVAGAKSSNDCKDDSEEVIQALRHYTQAEVDGGIVYVVGDDAHVKAGEGEPNYICKIVEMFEAIDGALYFTAQWYYRARDTVIKDHYNLIDDKRVFFSKIRDDNPLDCLVKKLNIVRLPLNIDLDSKRKSIQDCDYYCDMLYLLPYSTFVSIPSDDRQTSSETSTISSELEEVSQAKEHHKTEVTLLDLYSGCGAMSTGLCLGANLSGLNLVTKWAVDLNEHACKSLKQNHPETEVRNESAEDFLLLLMEWEKLCVYFSLGGSVDFPQEYSNLFANEDDDVSDDDDDEEEVGGEEFEVDKVLAICYGDPKETKKRELYLKVSWKGYGSDEDSWEPIQGLGNCRETIKDFVTRGYNSKILPLPGDVDVVCGGPPCQGISGFNRFRNKDNPLEDEKNKQLEVYMNLVQHLKPKFVLMENVVDIVKFANGFLGRYALGRLIAMNYQVRMGMMAAGAYGLPQFRMRVFVWGACPTEKLPQYALPTHDVVVRGVIPLEFEMNTVAHDEGHNLNLEEKLLLKDAISDLPSVGNYEQHDEMPYDKAPLTEFQRFIRLGKDELLGVSQNPKPSEHLLYDHCPLKLNDDDYQRVSRIPKRKGANFRDLPGVRVRPDKKVEWDPDIERVYLESGKPLVPDYAMSFVNGSSSKPFGRLWWDETVPTVVTRAEPHNQVILHPEQDRVLTIRENARLQGFPDYYKLCGPVKERYIQVGNAVAVPVARALGYGLGLACQASITLEEPLFRLPPKFPNILERYSSAASEDD
>OHKC-2040957-OHKC-Alternanthera_caracasana-2_samples_combined
DDSDALFLGDPLPLHQAKRRWPHRYPHKPQGSKKPKSLDDGEDNLVLAKFHYLKAVVDGNKIFHLNDNAHVQSEDGSDPYICKIVELFEGVDGLPYFRAQWYYRPVDTVIKGSIALQEGKQRVFLSEVMDDNPLDCLLEKINIVRVTANLDVDAKISAIPECDYYYDMKYLLPYSTFIVPPPEISSSQSDSESTISSDADVGGMSLDSKAGVQGGGDQGKGSDISEMTLLDLYCGCGAMSTGLCLGAKLCGKNLVTRWAVDLNEYACKSLALNHPETNVRHESVDDFLMLLKEWQKLCASFNLITSHETHEKIDSMDEDDGDGDDDGSGDDENLDDEVFEVDEIIGICYGDPNEIRKPGLHFKWKGYGPSEDTWEPMDGLGNCRKKIGEFVKKGHTEKLLPLPGDADVICGGPPCQGISGFNRFRNKDKPLADPKNKQLVVFMDVVNFLKPRFVLMENVVDLVKFAKGFLGRYALGKLVDMNYQSRLGMMAAGAYGLPQFRMRVFIWGAQPTEKLPQYPLPTHDLVLRGVIPTEFEMNTVAYNEGHTVQLENKLFLGDAISDLPEVANDEERDVIPYGSPPTTAFQHYIRLTKEAMAGPTVGSELQTTLYDHRPLKLNKDDYMRVCRIPKNKGANFRDLPGVRVGANNRVEWDPDISREYLPSGKPLVPDYAMSFIQGTSSKPFGRLWWDETVPTVVTRAEPHNQVVTHPVQDRVLTIRENARLQGFPDYYQLIGPVKQRYIQVGNAVAVPVSRALGYSLAMASKGLSNNEPLMVLPSRFPNLTEQASSPSVED
>PCNH-2000652-Psychotria_marginata
SNQKQNKQKTVAFFLGLPIPEEEAQERWRWRYELKSRQPKNKGWILNPGEEDETILNVESHYAQAKVGGRVFNIGDCAYIKGEGRKKHIGRILEFFKTVDGEDYFRVQWFFRSEDTVIKEEAAFHRKRIFYSTLMNDNLLDCIVSKVNIVEVPPAVGLEPDTIPPCDFYYDMEYSMEYSTFRNLQSSNSFEIDDSLSSQPVDSLDAPITANPVEVATGSGNRKGSLTLLDLFAGCGGMSTGLCLGAKLSSINLVTRWAVDFEKSACDSLKLNHPESQVRNESAEDFLELLKRWEKLCQRYVFNDLKKSLEIGPDKRSRGISKENSVPEDKVPTGEIEVSFLVDICYGDPNKKGKHGVHFKVRWKGYGPDEDTWEPIEGLSNCEECIKDFVRNGLRCKILPLPGDVDVICGGPPCQGISGYNRHRNVDAPFTDEKNQQIVVFMDIVEFLKPKYVLMENVVDILRLDGASLGRYALSRLVHMKYQTRLGTIAAGCYGLPQFRLRVFVWGALPSEKLPPFPLPTHDVVVRYWPPPEFERNTVAYDEGQPRKLEEALFLRDAISDLPPVTNNETREVMEYDSPPESGFQEYIRLSREEIMGSATIQITAAKKQFLYDHRPYHLNEDNYLRVCQVPHRKGANFRDLPGLIVGGDNVVRRDTTKKNLVLPSGEPIVPDCSLRLDNGKSKRPFARLWWDETVPTVLTFPHYKNQAILHPEQDRVLTVRECARLQGFPDFYRFCGTVRERYCQVGNAVAIPVGRALGYTLGMAIQKLTSNEPLMTLPPNFT
>MHYG-2003715-MHYG-Conzya_canadensis-2_samples_combined
KADEEEEESILIGDPVPDAEARKKWPHRYLSRKNSVWTGTMGIPKGNEAPKEIIQARRHYTEALVDGRVHFKLGDDGFVYAGDNEESYICRIIELFEGVDGDPYFRAQWFYRAKDTIIGECSDLIDAKRIFFSEVKDDNSLGCLLEKLRIVRVPLYADVDTKRALLANGDFYYDMMYLVPFSSYQNLPTDNETDGDESESTISSECNSNASVTEVSQIKESKRSEMTLLDLYSGCGAMSTGLCLGANMAAVNLITKWAVDFNQHACESLKLNHPETEVRNEPAEDFLQLLKVWNSLCRRFSLIGGDDLQPSSNPVRVENDVADDDDAQEDDEDEEVFEVDEILSICYGDPKKIKLPGLYFKIRWKGYGPEEDTWEPEDGLGDCEEKLKQFVQKGFANKILPVPGGVDVICGGPPCQGISGFNRFRNKEKPLEDEKNKQLLVYMDIVEFLKPRFALMENVVDIVKFAKGYLGRYSLGRLVSMNYQARVGLMTAGMYGLPQFRMRMFMWAAGPGEKLPQYPLPTHKVVSRGSSPVEFESNAVTYDDLSAVVLEKELFLEDAISDLPPVTNFEEKDEIPYRELPKTEFQKFIRLKKQEMPGFSGTIGVDSADHLLYDHLPYKCNDDDYQRVCQIPKKKGANFRDLAGVRVKSDNHVEFDPNVERVLLASGKPLVPDYAMTFVDGRSSKPFGRLWWDEIVPTVVTRAEPHNQAILHPVQDRVLTVRENARLQGFPDYYKLVGPIKERYMQVGNAVAVPVARALGYSLAMSCKGIAGEGPVFTLPKKFPNLETAASVPLIEE
>BNDE-2014213-Hypericum_perforatum
DDEDKIVWNVECHYSQANISGIIYSLGDCAYVKGEEDKKHIGRILEFFKTTDGEDYFRVQWFYKAEETIMQEQSKFHEKRRVFYSTVMNDNSIDCIISKVTVIQIPTGKASVPIPKSGFYYDMEYCVEYSTFRTLVTDDYPLSYESSSNTDSLPGTSRNNQFGYTTEINKAELSLLDLFSGCGGMSTGLCLGARLSGINLVTRWALDYDKSACESLQFNHPEAHVRNEAASNFHKLLKEWKKLCDRYAAESKIVVQPLTSEPPSEPEEDEDSSDASSSDDYEVERLLDVCYHEPDEPGECGLRFKVRWKGYDSSEDTWEPLEGLSNCQERVWEFVRNGLKSMILPLPGEVDVICGGPPCQGISGYNRFRNVESPLDDERNQQIIVFMDIVEFLKPRYLLMENVLDILKFDKGSLGRYALSRLVHMNYQARLGIMAAGCYGLPQFRLRVFLWGSLPSEKLPQFPLPTHDVIVRYWPPPEFERNTVAFAEEQPRELEKAAVLFDAISDLPNVPSNGNCEEMAYKSPPETLFQTYIRSSKTEINGGAFSMNNRLYDHRTYALTEDDIARVSLVPKRKGANFRDLPGVVVGANNVVRRDNTKEPEMLPSGKPLVPDFAFTFEQGKSKRPYGRVWWDETVSTIVTLPDIHSQIMVHPDQDRVLTLRECARLQGFPDYYRFCGTIKERYRQVGNAVAVPVARALGYALGMAFQKISGDEPSMKLPPKF
>TIUZ-2060062-Cunonia_capensis
DSRFLGEPVPKEEAMLRWPKRYQEKEKKKGSVSRSSKDDDDSDEIIQARRHYTRAEVDGLVYDLYDDAYVKGPEGEDDFICRIVEMFESVDGKFHFTAQWFYRAKDTVIEKLAYLIDTKRIFYSEIQDDNPLDCLVQKLNIVRVSLDVDLSAKKAAIPVCDYYYDMLYQLSYSTFVKLPPECKRDDTESSSTISSDVEVKYDDSDVSQDRELTLMDLYSGCGAMSTGLCLGANAAGVNLVTKWAVDLNKYACESLRFNHPETEVRNESMEDFLLLLKEWEKLCVVFSLSISSDPQKNIDPFGVEDDEDEEDEDEDDDDGDAEVFEVQQILGICYGDPKEKGERGLYLKVRWKNYGEDEDTWEPIQGLGNCRERIHEFVIKGHKSKVLPLPGDVDIICGGPPCQGVSGFNRFRDITNPLNDEKNKQLVVFMEVVEYLKPRFVLMENVVDLIKFSNGFLGRYALGRLIQLNYQVRMGLMAAGAYGLPQFRMRCFLWGVRPTEKLPQFPLPTHDVVVRGFVPRKFEMNTVAYDEGHKVPLERKLLLGDAISDLPPVKNNDRADELPYDKDPKTEFQRFIRLSKNELFNFPSKPNSTKQILYDHRPLELNTDDYERVCKIPKKKGANFRDLPGVRVGMDNKVEWDPNVERVYLKSRKPLVPDYAMTFVKGKSSKPFARLWWDETVPTVVTRAEPHNQAILHPDQDRVLTIRENARLQGFPDYYKLCGPVKERYIQVGNAVAVPVARALGYALGLACQGTAGDNPLFTLPRGFSNDFKQFYPASSEDD
>RMMV-2060027-Callitris_macleayana-March
GRSAYKENDSPAVKENGASAAKENGASAAKENGVSAAKPKAGKENGDKPKVAKLAGSDSLIGSPVPTAEAQSKWPWRYQDTKSKKKRPTTNDGDDSEEILLKAKFHYTQARVDGVLYNLGDCAFVKAEDGLPNYIGRIVEFFETADGNHHFTSQWFYRAEDTAIKTQSSIHDSKRVFLSQIKDDNLLECITSKLNVVQVPPVMGSEKEKRKIPPCDFYYDMGYDLAYTTFHVLPPETVPATSDSTSEVCNEISPSEWNGAIESKAQSNGSSRKFSRVKSEVSSADVNGVSESKEESETKLKKNITFKPELKLLDLYSGCGGMSTGLCFGANLSGVNLITRWALDLNEAACKSLKHNHPETEVRNESADHFLELLREWQKLCLKYCQPDDEKTITRGRAPLKAKETPKEEEPVSDSDIQEGEFEVEYLLDIRHVDPTEENNNGLEFKVRWKGYDESEDTWEPMSGLGECEEKIKEFVLKSAKEKQLPLPGDVDVICGGPPCQGASGFNRFRNVEAPLDDPKNHQMVVYMDIVNFMRPQYVLMENVVDILKFCNGFLGRYALSRLIHMNYQARLGMMAAGCYGLPQFRMRAFLWGAKPSEKLPQYPLPTHDVVVRGGVPNEWERNMVAYDENQCRNLEKALVLGDAISDLPLILNSENRDEMTYGKAPCTEFQRYIRMPKEVMKGQMSYATFKKTTHKAVLYDHRSLQLNEDDYQRVCQIPKRKGANFRDLPGVLVGPDNVVELDTSMERVMLPSGKPLVPDYAITFVKGRSTKPFGRLWWDETVPTVVTRAEPHNQAVLHPEQDRVLSIRENARLQGFPDYYKLYGGVKDRYIQVGNAVAVPVARALGFALGMAIQNLSSEEPVMELPKKFPHC
>PSJT-2009285-Uvaria_microcarpa
KKRKKTGGESSCRFIGVPIPAEEAKKRWPERYGKKKQATNGSKSYDEEEVVLRAKCHYTQAEVDCMTYDLNDCAFVKGEEGQPDYIGRIVEFFEATNQKLYFTAQWFYKPADTVIKEQLEHHDPKRVFISELRDANPLDCIVSKIRVIRANPNMDIEEKKCDFYYDMSYSIPYSSFENLPSENERAGSDTSSTISSEVAADGATDYEETSSAHGGQNSEMSLLDLYSGCGAMSTGLCLGANLAGVNLVTRWAVDINEYACKSLKYNHPETQVRNESADDFLALSKEWEKLCDEFGLKGTKKANAQSIMVDSDDEEGVGVSDKIPGEFEVEKIVGICFGTTDNINKRGLKFKVRWKGYGSSEDTWEPIEGLSKCKESLRDFVTKGYKASILPLPGDVDVICGGPPCQGISGFNRFRRTDAPLEDPKNEQMVVYMDIVQYLRPKYVLMENVVDILKFAGGFLGRYALSRLVSIGYQARLGIGSFGLPQFRLRAFLWGASPFQKLPSYPLPTHDVVVRGNVPVEFERSVVGFDEGETHDLEKALLLGDAISDLPPVTNSEGRDEMPYAQQAITAFQQYIRLQRDEFGDSFAPIKKNSETPMLFDHRPLQLNDDDYQRVCQIPKRKGANFRDLPGVKVRPDKTVEWDESVERVYLPSGKPLVPDYAMSFVKGKSSKPFGRLWYDETVPTVVTRAEPHNQAILHPMQDRVLTIRENARLQGFPDYYKLFGPVKERYIQVGNAVAVPVARALGYSLGCACQRAVNDQPLMQLPPRFPHCFRKVPSSTAKS
>EYRD-2023569-EYRD-Alternanthera_tenella-2_samples_combined
QKHIGRIVEFFQTTESEDYFRVQWFYKPDDTVMKEAASFLDKKRLFYSCIMNDNLLACIISKVNVIQVSPQQNFNSSSCGPLDFYYDMEYCLNYSTFRNLPADNPVESSKLASLGCSEPTLSLTSSVVVENSSICGTYNAELTMLDLYAGCGGMSTGLCFGAKLSGVNLVTRWAIDRLNHSNIEVKNETAEDFLELLKQWEMLCKKYVIEETQKPYVSQQEVSKLAEACSDAQSDSDSADDELEVESLVDICYGDTDGSGKPELKFKVRWKGYDPSEDTWEPIEGLSNCQEMIQEFVINGFKKKILPLPGSVDVICGGPPCQGISGYNRFRSVEAPLDDERNRQLIVFMDIVEYLRPKFVLMENVMDIIRFDKGSLGRYALSRLVHMNYQARIGIMAGGCFCQFRLRTFFWGALPSEELPQFPLPTHDVVARYWPPAEFERNVVAYDIDSPRPELEDAVFLGDAIADLPAVTNYEGLDEMPYTRPPETEFQKYIRSTETGKICSASNAEEAVLYDHRPHQLFEDDYVRVCQIPRRKGANFRDLRGVIVGDDNVVRRDPTIETVYLPSGMPLVPEYAFTFEQGKSKRPFARLWWDENVATIVTYPNCHSSAVLHPEQDRVLTVRECARLQGFPDSYRFSGTVKQRYRQVGNAVAIPVAKALGYALGLAFQRRTSKEPLLTLPPKFAYS
>VKJD-2019185-VKJD-Maesa_lanceolata-2_samples_combined
TSEKKNNKLKSACYFIGEQVPEEEARQRWGWRYNLKNQKVKRHCWKLNAGEEDEIVLNVKCHYTQAKVTNHIFNLGDCAYVKGDGKQKHVGRILEFFETTDGENYFRVQWFFRAEDTVIKTQAASHDKKRLFYSTILNDNLLDCIISKVTIIQKAPSLGMQPKSTLPSDFYYDMEYCVEYSTFRTLLTDDCVKSYEFSAPYDIEASHAITTATSLKDMPSCEPFKAELALLDLYSGCGGMSTGLCLGAKLSSVELVTRWAVDANRAACDSLKLNHPETQVRNHNAEDFLELLKGWENLCQRYVPNNLDRTLRSRAEDYDIVTSDKNLPSDAKILAGEYEVQRLVDICYGDPCKTGKRGLKFKVRWKGYSSSDDTWEPIEGLSNCQERIEDFVRNGYKSKFLPLPGDVDVLCGGPPCQGISGYNRHRNIDSPLTDERNHQIVVFMDIVKFLRPKYVLMENVSDILKFDKASLGRYALSRLVHMKYQARLGTMASGCYGLPQFRLRVFLWGALPSEKLP
>YGCX-2013395-Geranium_maculatum
SRFVGSAVPDAEARRRWPHRYAGKNQKKPDELKYLNMDNSEGILQSRRHFKKAKVDGHIIFNLYDDAYVQGGEGEDNPICKIIEMFEAVDGALYFTAQWFYRAKDTVIKNHDTLIDPKRVFYSEVMDDNPLDCLVEKLHIVKASLNIDLEAKKNSIPPCDYYYDMLYLLPYSTLIKAPTDNKTSSETSSSMSSEVVINDTSETKCGSTKVCQVGQSRKPEFTLLDLYAGCGGMSTGLCLGANLSGVNLVTKWAVDLNKFACESLRFNHPETEVRNEAAEDFLSLIKEWEKLCISFSLVSRDDKQPYVDPYAMEEEKEDEDDDEGETDPEVFEVEKILEARFGDPNETGKRQMYFQVRWKGYGPDYDTWEPLEGLSGCRERMKEFVTQGFKSKTLPLPGAVDVICGGPPCQGVSGFNRFRNKEDPLADEKNKQLLVFMEIVEYLKPKFVLMENVVDLIKFAGGYLGRYALGRLVQMNYQARMGMMAAGAYGVPQFRMRVFLWGARPTEKLPQYPLPTHDVVIRGVIPLEFEKLLVAHDDKEKVVLEHKLCLKDAFSDLPAVENDEQRDEMDYGKDPETEFQCLIRLSKDELLGVSTQPEPSAGGIYSARAVKKLYDHRPLQLNTDDYQRSCRIPKHKGANFRHLPGVLVGSDNKVKWDPDVPRELLASGKPLVPDYAMSFVKGSSSKPFARLWWDEIVPTVVTRAEPHNQAILHPVQDRVLTVRENARIQGFPDYYKLCGTIKERYIQVGNAV
>ZBVT-2005920-Chrysobalanus_icaco
TAPPSKRQRRKNKEASALEEAEGSLPLDVENDEDANSIDEQGAQLVSPPAADRSPGERNPKQQRRSKAASPRKSQTQIEYNNGNDGVGNDEEAVDAVFIGPPIPQEEAKQRWPHRYRIKNAQGRSTTSDGGDESEEKMQARVHYSQAKVDGRVLYNLNDCAHVQAAPGEPYYVCRIVEIFKGADGNRYFTAQWFYRPSDTVIGKAYQMDNKYVFLSEIKDDNPLDCLVEKLTIAMLDLEEENRVIPQCNYYCDMLYLLPHSTFVKLPPEYRAACSESLSTISSDIDSNAVNSEPGAACGTVGNEVNLLDLYSGCGAMSTGLCLGAKKSGANLVTRWAVDINQFACKSLELNHPETKVRNEKAEDFLELLKEWRRLCVSFSFVANGNGPDECQPYEFRNVEEEEEDDDDDVDDPEAFEVEKIISICYGDPKNNEKCGLYFMVHWKGYDSSSDTWEPVGGLIECGRAVKRFVAQGYKDKILPLQGDVDVVCGGPPCQGISGFNRFRNRENPLADVKNKQLLVFMDIVDYLKPKFVLMENVVDILKFAEGFLGRYALGRLIEMKYQTRMGLLAAGCYGLPQFRMRFFLWGALHCEKLPQYPLPTHDVVVRGVVPVEFESHVVAYDAGLPVNLEKKLTLEDAISDLPPVGNNESRDVMRYDKDPRTEFQRLIRLNKDASPSDMDFLDTLFDHRPLQLNMDDYERTCRIPKKKGANFRDLPGVRVRPDKRVEFDPEVERVMLESGKPLVPDYAMTFVHGSSTKPFARLWWDETVPTVVTRAEPHNQAILHPTQDRVLSVRENARLQGFPDYYQLCGPVKERYIQVGNAVAVPVARALGYSLGLALQGSAGYEPLFSLPKRFPHLVEQPSSAS
>PACid_16038077
MLSPAKCESEEAQAPLDLHSSSRSEPECLSLVLWLPNPEDAAPSSSRELTKLPDDGEMRLRRSARLKCNSPVDNGGEGGVSQRKSSRGKTQPLLMLTNGCQLRRSLRFRPVDANFDSVCSVPVTGKFGSRKRKSNSALDKKESSDSEGLTFKEIAVIAKSLEMEIISECQYKNSVAEGRSRLQDSAKRNVDSDTLLSSRINSSKQSLGSNKRMRRSPRFMKGTENEGEENLGNSKKQGKSLASGSPFRRSPRLSGIVEIGHTETLNSIKDCSPALCGAEQVRGTEKLVQISENDNCCAAIKKCEGDGLVSSKQELLVFSSGCFKKTLNGCRDRTLGKPRSSDLNADDIQTSSLKISKNVTSNGLTMTTALVEQEAMESLLQGETSACGAADKGTTREMHVNSTVIYLSDTDEPSSIEYVYMKSSNGDNLTQIESGTTLSSGGNEGIVSLDLNSPTKSTKRKGKRVTRTAVQEQNKRSICFFIGEPISCEEAQERWRWRYDLKERKSKSRGQQSEDDEDKIVANVECHYLQAKVDGHTFSLGDFACIKGEEEETHVGKILEFFKTTDEESYFRVQWFYRATDTVMKQQATNHDKKRLFYSTVMNDNPVDCLISKVTVLQVSPMAGLKPNSIKSDYYFDMEYCVEYSTFQTLKNPKSSENKLECCADVVPTESTESILKKKIFSGELPVLDLYSGCGGMSTGLSLGAKISGVDVVTKWAVDQNMAACESLKLNHPNTQVRNDAAGDFLQLLKEWDKLCKRYVFNNDQRTDTLRSVNSIKETSESSSSRDDDSDSEEYEVEKLVDICFGDPDKTGKNGLKFKVHWKGYRSDEDTWELAEELSNCQDAIREFVTSGFKSKILPLPGCVGVICGGPPCQGISGYNRYRNVDSPLNDERNQQIIVFMDIVEYLKPSYVLMENVVDILRLDKGSLGRYALSRLVNMRYQARLGIMTAGCYGLSQFRSRVFMWGAVPNKNLPPFPLPTHDVIVRYGLPLEFERNVVAYVEGQPRKLEKALVLKDAISDLPHVSNDEDREKLPYESPPETDFQRYIRSTKRDLTGSATDNSNKRKMLLHDHRPFHINEDDYARVCQIPKRKGANFRDLPGLIVRNNTVCRDPSMEPVILPSGKPLVPGYVFNFQQGKSKRPFARLWWDETVPTVLTVPTCHSQALLHPEQDRMLTIRESARLQGFPDYFQFCGTIKERYCQIGNAVAVSVSRALGYSLGMAFRGLASGEHLIKLPQNFSHSTYPQLQETIPH
>OWFC-2009062-Halocarpus_bidwillii
TKAAKVTLGDSLVGSPIAAVEAQRKWPWRYQDKNNKKNKCNGNAGDDDAESEVYAKCHYLQARVDGMLYNLGDCVFVKADYIGRIVEFFETDDGKHHFSSQWFYRAEDTAIKAQSDIHDSKRVFLSKLKDDNLLECITSKINIVRVPLVMDSDGKQRKIPPCDFYYDMGYDLAYTTFYVLPPENVPVSSDSTSTVCNEVCPEGNGVSASKAKSDASSRKNRKTKPEVSQPEVNGVSEFRTERDANSKKNDTTKPQLTLLDLYSGCGGMSTGLCLGANLSGVNLVTKWALDLNEHACKSLKHNHPETEVRNESADDFLELLRQWENLVKKYCEPEDRKASIRCSPRKAQKAKKEEESDTDSAVGENEFEVESLLDIRHVDPTKENETGLEFKVHWKGYGESEDTWEPMSGLGECEEKVKEFVVKTAKEKRLPLPGDVDIICGGPPCQGASGFNRFRNSTAPLDDPKNHQMVVYMDFVNYLKPRYVLMENVVDILKFCNGFLGRYALSRLVHMNYQARIGMMVAGCYGLPQFRMRVFLWGAKPCEKLPQYPLPTHNVVVRGGVPNEWERNMVAYDEDQPCDLEQALVLGDAISDLPAITNSESRDEMQYGRAPRTEFQRYIRMPREVMSGEISTSKKTPQKTILYDHKSLNLNEDDYQRVCRIPKRKGANYRDLPGVIVGPDNVAAFDPSMERVALPSGKPLVPDYAVTFVKGRSTKPFGRLWWDETVPTAEPHNQIILHPEQDRVLSIRENARLQGFPDYYKLFGGVKDRYIQVGNAVAVPVARALGFSLGIAIQKLSSDEPIMELPKKFPHCFE
>BMJR-2014653-Adiantum_tenerum
KQAKNAAVARFVGSPMKKDEALRRWPERYDTKKSKKKVEEDEIDKKKKLSTEEDIEEVSGPSKCVAHYSKAEVDGTTYELGNCVHVHSGGEQDFIGRIIEMFEDDNKDTWFTSQWFYRIEDTAIKVVDDVKQDKRRVFYSEVKDFNALDCLVSKIKIIKLSPLHHFNTLNPKPVPPCDYYYDMGYDISYSRFYSLPPEFEAGTDGSDITNCNDLSVGPALSSQSENRSDSSEATSGNPKEYTLLDLYSGCGGMSTGLSMGAALSSVKLVARWALDLNPNACKSLEYNHPETRVRNESAEDFLALIKEWKNLCEKYVKSEDVDDNKARGRRKGAAAVSDDESEEESKPSEPGEFEVEKILCIRHVPKDESKEAGIEMKVRWKGYGPSDDTWEPLENLDTCEDCVKKFVVEGKRKKILPLPGDVDVVCGGPPCQGASGFNRFRNKENPLECERNKQIVVYMNIVDYLKPRFILMENVVDILRFANGILGRYALARLVKMHYQAQLGMMVAGCYGLPQFRMRVFLWGAAPQEKLPPYPMPTHDV
>ZBTA-2122347-ZBTA-Boerhavia_cf._spiderwort-2_samples_combined
KKTRKVVKAEDLDCRFLGEPVPVNEAKKRWPHRYQDKIAVKDTSQFPKIGDDGEIIQARRHYVQAEVDGKIVYNLFDHAHVAGEDPDNPYICKIVELFLGVDGEKYFTAQWYYRSVDTVIKKSILLREEKRVFFSEILNDNPLDCLVEKIKIVKVAPNLDLSSKLASIPDCNYYYDMLYLIPFSTFIVPPADTVDSESESQSTISSEGVAEDTKIDCGAVDQVNGKEPPSSEMTVLDLYSGCGAMSTGLCLGANLAKMNLVTRWAVDFNSYACDSLRLNHPETTVRNESAEDFLDLLKEWKKLCASFHLIESPETHEIVDAMIAEEEEANEEESSDDEVVDNTEVFEVESIVGICYGDPNEIKKRGLNLKVRWKGYGPDDDTWEPIDGLGNCGKSIGEFVKNGFRQKILPLPGDADVVCGGPPCQGISGFNRFRNSENPLQDEKNKQLLVYMGVVDFLKPKYVLMENVVDLLKFAGGFLGRYALGKLVDLNYQTRVGMMAAGSYGLPQFRMRVFLWGAQPNLKLPQYPLPTHDVVNRGVVPTEFEMNLVAYNEGQAPDLEDKLFLGDAISDLPGVPNDDGRDEMPYNSSPKTEFQRFIRLTKESMADPTVEPKFNSTLYDHRPLQLNEDDYQRVCRIPKRKGANYRDLPGVRVRPDNKVEWDPDVERVLLPSGKPLVPDYAMTFVKGTSSKPFGRLWWDETVPTVVTRAEPHNQIVTHPEQDRVLTIRENARLQGFPDYYKLIGPVKARYIQVGNAVAVPVARALGFALARAVDGAWDNDPVFWLPPKFPRLE
>Gorai.004G180300.1
MEPTENSDSDSKSQSLTLVTTGDDNVEQPLPLEICVPEEIAAGADDNKLLPRRSASIFQLLPIRSVFSRKSDIETVLERCLRRSPRNSALFVRESANVRPKAIVSLETEGCKRKIKESTTVEGKNLRRSPRFTTISAAAENKKVLSLSAKVMQSRSSKSQRFKLKNKGAKIMNIERTNGMGLRRSPRLTSAPPETKGRASKTIFKSSDKGSYSETRSSGKLNGKRLCLSKTEEADKGTFPLRHNETNLRLIIERQLRRSLKFSQATKNGSSDISVRRLDMDEVVFSEEKLLGISPSSMHATENGDSNASFREHRREMSDEKQLKTPSSLSTLLAEGDSAKVNSSSNRLSNSCDEQPSKKFKISSAESDMGTSDETFSKKAKGSSLSGKKKSQSKTDVIFIGNPIPDDEAQERWRWRYEMKNTKSNRKLISSDDDDDDDEDKVVWNVECHYAQAEIDGCTINLGDCVYIKGEEAKHHIGKILEFFKTTDGENYFRVQWFYRAEDTVMKQEAAFHDERRVFYSTVMNDNPIDCIISKVSVTQISPKLGLKSNSLPRSDFYFDMEYCVDYSTFCNLPPDNSFKSYSSSNCCKEVFPSTPAFSANIPSFGTYQAELTLLDLYSGCGGMSTGLCLGAKASSIDLVTKWAVDSDKSASKSLKLNHPEAHVRNEAADGFLRLLKEWEKLCKRYVVDNLERTYPSRFRASEAVMKNASPAKDADTSADELEVSCLVDVCYGDPCNTGNRGLKFKVRWKGYSASDDTWEPIEGLSNCQECIQEFVIKGFRSKILPLCGDVDVICGGPPCQGISGYNRFRNVDSPLDDERNRQIVVFMDIVEYLKPKFVLMENVVDILRLDKGSLGRYALSRLVHMKYQARLGIIAAGCYGLPQFRLRVFLWGAHPSEKLPQFPLPSHDVIIRYWPPPEFERNTVAYEEGQPRQLEDALLLRDAISDLPPVSNNEVREEMTYEKPPETDFQRYIRSSKYVMTGSALDGATRIRNLLYDHRPAPLSEDDYTRVCLIPKRKGANFRDLPGVIVGADNVARRDPTREKQFLPSGKPLVPEYVFTFEQGKSKRPFARLWWDETVPTVVTYPYCHSQVILHPEQDRVLTVRECARLQGFPDYYRFCGTIKDRYCQIGNAVAIPVGRALGYTMGMAFQKGSGNEPLMILPPKFSLSTNIQLAKSLSQSTDD
>RTNA-2090796-Oxera_pulchella
MAGKRKSTSKANQVAAEERRQKKRSSASDENVVKDEKVESISMAEKNEEKLKTADIKEDLDEDLGVAQFLGEPVSDEESRCRWPLRYQRNQKEVVQARRHFVQAEVDGQVYFLEDDAYVKAEEGQDNYICKIIEFFEAIDGSKKFTAQWYYRATDTVIQTCGDHIDSKRVFFSEIKDDNPLDCLVKKLNIVILPPKVDFDVPENLKSTCDYYCDKMYLLPYSSFVSLLPESTTDSNESGSTISTDANVGSSECDHGAEKTLLDLYAGCGAMSTGLCLGANSGGVKLVTKWALDINADACKSLKLNHPETEVRNESAANFLHLLKEWERLCMSVLSNEYGDLFAMEDEGEDKSGEDDTNLDEDDIDEDDGEVFEVDKILGICYGDPNKLKSSQLYFKIRWKGYGPEEDTWEPLEGLRSCKEKLKEFVTNGHKSRILPLPGTVDVICGGPPCQGISGFNRFRNKEAPLEDEKNEQLIVFMNIVAYLKPKFVLMENVVDIVKFAGGFLGRYALGRLVSLGYQTRMGMMAAGAYGLPQFRMRMFMWGALSTEKLPQYPLPTHNVIVRGVIPTEFESNTVAYEEGHEVNLKKALLLGDAISDLPPVENNEERDELPYNFDARTEFQHFIGLPRHEMPGCLMPVELPHRLYDHRPLCLNQDDYQRVCQIPKKKGANFRDLPGVRVRPDNKVEWDPNVKRVLLPSGKPLVPDYAMTFVKGTSSKPFGRLWWDETVPTVVTRAEPHNHALLHPEQDRVLTIRENARLQGFPDYYKLVGPIKERYKQVGNAVAVPVARALGYSLFRAMRGLSEAAPVFTLPDNYPWMGD
>ZQYU-2026378-Polypodium_plectolens
EKDYIGRIVEMFEDDKKNAWFTSQWFYRVEDTAIKIVDEIKHDSKRVFYSEVKDFNPLDCVVAKIKIIRLSPLHHFTNSDPKPIPPCDFYYDMGYDISYTRFYTPPSELEACSDGSDITNCNDVSLGPAASSQSENRSDNNEATSGVFKEYSLLDLYSGCGGMSTGLCMGTSLSSVRLVAKWALDLNPNACKSLEYNHPETRVRNESAEDFLALLKEWKVLCDKYAKTENVDDSKARGRRKSTAVVSDDESEDESPPEPGSFEVEKILSIRHVSKSESEKAGIEMKVRWKGYGPSDDTWEPLDGLGACEKCVRKFVVEGKQKKILPLPGDVDVVCGGPPCQGASGFNRFRNKESPLECERNKQIVVYMDIVEYLKPRYILMENVVDILRFANGILGRYALTRLVKMHYQAQLGMMVAGCYGLPQFRMRVFLWGAAPSEKLPPYPLPSHDVVPKGGIPQEWERNMVAYDENAKPTLLRPLTLGDALRDLPPVQNSETRDEINYGGGARTDFQRFIRLPKDVLTGASSLASCKKQKMMLHDHRPLCLNADDYQRVCRIPHQKGANFRLLPGVIVKEDNTVALDETVERELLPSGKPLVPDYAISFVKGRSPKPFGRLWWDETVPTVVTRAEPH
>FUMQ-2019427-Nepeta_cataria
FIGEAIPEEEARDRWQWRYDLKTRKRGKKWNINADGEDEIIWNVESHYAQAKVGNFVLNIGDCVFVKGEGNKKHIGTILEFFKTTEGEDYFRVQWFFRAEDTVLKDAASSHDKRRIFYSTLMNDNPLDCIISKLKIVKVPPMLCSKRSYVQSAAFYYDMEYSVEYSTFRTLVTETSSEIQSPVSSSKHPDAEPLPLTPLEILPYYDSSKQELTLLDLYSGCGGMSTGLGLGAKLSSVNLTTKWAVDCNGAACQSLKLNHPETHVRNESADDFLDLLKEWEKLCKTYVSDIERALKCEVEEFSEEEDCPTPPLESTEEYEVSRLVDICYGDPTERGKRGLHFKVRWKGYDPKDDTWEASEGLSNCQERIEDFVRRGFNDGILPLPGDVGVICGGPPCQGISGYNRYRNFDSPLTDERNRQIVVFMDIVAFLKPKYCLMENVVDIIRFDKGSLGRYALGRLVLMKYQARLGTIASGCYGLPQFRLRVFIWGAHPTVTLPQFPLPTHDVVVKYWPPIEFERNIVAYDEGQPRPLQEAIVLGDSISDLPPVTNDEDREEMPYEKPPETEFQICIRRTKEEMMGRRTLSTSSTPVLYDHRPLKLSEHDYIRVSLVPHRKGANFRDLDGVVVGEDNVARRDPTREPVMLPTGKPLTPDSVFTYEQGKSRRPYARLWWDETVSTVVTFPHIRALAILHPEQDRRLTIRECARLQGFPDYYRFCGTTKERYCQIGNAVSIPVARALGYALGMAYRKMVVGDGPLMTLPPGFA
>IEPQ-2011690-Salix_dasyclados
ENAGETPVKKISTSVKVKEDETPARFVGNQIPNAEARKNWPHRYANKINNKTSTSKSPNSLDDSEEIIKARCHYKRALVDGIIYNLYDDAHVQASDGEADYICRIIEIFESVDGTPHFTGQWYYRSTDTIIKDKYITDPKCVFYSEIRNDNPLECLTRKLKIHFGSVMYLREKTLNCDFYCDMLYLLPYSTFVKLPSENNTTAPESSSTISSDIDAAGVKYECDEVSETSGRRKSEVALLDLYSGCGAMSTGLCLGANLSGINLVTKWAVDLNKHACESLRLNHSETQVRNESAEDFLMLLKEWEKLCIRFSLVKNDDPEKQQPYCFDMDDEDEDEDDDGGDEDSGDEDSGDEDDSEVFEVEKILEVCYGDPKEIGGQRDLYFKVSWKNYGPNYDTWEPISGMSNCREVIKKFVMNGYKSNMLPLPGDVEVICGGPPCQGISGFNRFRNVKNPLEDPKNKQLVVFMDIVDFLKPKFVLMENVVDLLKFADGFLGRYAMGCLVSMKYQARLGMLAAGAYGLPQFRMRVFLWGACATEKLPQYPLPTHDVLVRGVVPLEFEGNTVAYEEGVKKLFLQDAISDLPAVANDEKRNEMPYGESPKTEFQRMIRLKKMGLELNDLLFDHRPLELNEDDYQRVCRIPKKKGGNFRDLPGVRVRPDKKVEWDPEVPRQYLSSGKPLVPDYAMTFVNGSSSKPFARLWWDETVPTVVTRAEPHNQAIMHPEQDRVLTIRENARLQGFPDYYQLCGPIKERYIQVGNAVAVPVARALGYALGRAFQGLAADDPVFNLPKKFPRITEDPSSSSEAQC
>VFFP-2008417-Acer_negundo
MPTKRKTRSGASSAMRKSARLNTEEEETPRSDEGVEAASEALAAGCSPSTKKESEEGESSSPKPAQAVEKQPVSVLKAEEEDGEETQARFVGEALPLEEAKRRWPKRYEEKKQNQTYRSRTSKDDDDEEVIQARCHYTKADVDGQVYDLYDDAHVKAGEGEDDYICQIVEMFEAVDGTPYFTAQWYYRANDTVIQDLAHLINKKRVFFSKIQNDNPLDCLVKKLRIARIPLKVGSQAVEIPKCDFYCDMMYLLPYSTFIKLPPESKQVDSETSSTISTEDDMNGSKVELHKSELTLLDLYSGCGAMSTGLCLGANISGSNLITRWAVDLNQYACESLKLNHPETEVRNESAEDFLSLLREWEKLCVSLSLIKNRDSQQEPDYFGLANDGEEEDDDDNDDGDDSGVKDSEVFEVEKILGICFGDPNKSGESGLYLKVRWKNYGPGHDSWEPFTGLSECRKRIREFVICGYESKILPLPGHVDVICGGPPCQGISGFNRFRNKSNPLADEKNKQLVVFMEIVEFLRPRFVLMENVVDLVKFAKGYLGRYALGRLIKMNYQTRMGMMAAGAYGLPQFRMRVFLWGAQPTEKLPQYPLPTHDVVLRGVIPTEFERNTVAYDEGQAIDMETKLLLRDAISDLPAVRNDEKRDEMPYDKEPETEFQRFIRLRQNEMLGGPSKSRSKGQLLYDHIPYEMNSDDYQRVCRIPKRKGACFRDLPGVVVRPDNKVEWDPNVERVYLDSGKPLVPNYAMSFVDGTSSKPFARLWWDETVPTVVTRPEPHNQAITHPEQDRVMTVRENARLQGFPDYYKLCGPVKERYIQVGNAVAVPVARALGFALDLAFRGTALEDPLLTLPKKFPNIPELTASASSEDD
>VJPU-2106049-VJPU-Boerhavia_dominnii-2_samples_combined
KKTRKVVKAEDLDCRFLGDPVPVNEAKKRWPHRYQDKVTVKDTSQFPKIGDDGEIIQARRHYMQAEVDGKIVYNLFDHAHVSGDDPDNPYICKIVELFLGVDGEKYFTAQWYYRSVDTVIKKSILLREEKRVFFSEILNDNPLDCLVEKIKIVKVAPNLDLSSKLATIPDCNYYYDMLYLIPFSTFIVPPADTVESETESQSTISSEGVVEDTKIDCGEVDQVNEKEPPSSEMTVLDLYSGCGAMSTGLCIGANLAKMNLVTRWAVDFNSYACDSLRLNHPETTVRNESAEDFLDLLKEWKKLCASFRLIESPETHEIVDAMIAEEEEANEEESSDDEVVDNSEVFEVESIVGICYGDPNEIKKRGLNLKVRWKGYGPDDDTWEPIDGLGNCGKSIGEFVKNGFRQKILPLPGDADVVCGGPPCQGISGFNRFRNSENPLQDEKNKQLLVYMGVVDFLKPKYVLMENVVDLLKFAGGFLGRYALGKLVDLNYQTRVGMMAAGSYGLPQFRMRVFLWGAQPNLKLPQYPLPTHDVVNRGVVPTEFEMNLVAYNEGQAPDLEDKLFLGDAISDLPGVPNDEGRDEMPYDSSPKTEFQRMIRLTKESMADPTVEPKFNTTLYDHRPLQLNEDDYQRVCRIPKRKGANYRDFPGVRVRPDNKVEWDPDVERVLLPSGKPLVPDYAMTFVKGTSSKPFGRLWWDETVPTVVTRAEPHNQIVTHPEQDRVLTIRENARLQGFPDYYKLIGPVKARYIQVGNAVAVPVARALGFALARAVDGAWDNDPVFSLPPKFPRLE
>GRMZM2G005310_T02
MAPSSPSSARPTRASGRKRSAMAEEIHQNQEEEEEVVAASTAKRRRKAASSGKKPKPTPKQAKPAVAGMKKKGETEKTEPVVDDVCAEEPDEEELAMGEEEAEAEEQAMQEVVAAVAAGSPGKKRVGRRSAAASGDHVPEFIGSPVAAAEAHSNWPKRYERSTAANKPEEDDELKARCHYRSAKVDNIVYCLGDDVYVKAGENEADYIGRITEFFEGTDRCHYFTCRWFFRAEDTVINSLVSINVDGHKHDPRRVFLSEEKNDNVLDCIISKVKIVHVDPNMDPKAKAQLIEHCDLYYDMSYSVAYSTFANISSENGQSGSETASGISSDDAGLETSSNMPERTATLLDLYSGCGGMSTGLCLGAALSGLKLETRWAVDLNSFACQSLKYNHPQTEVRNEKADEFLALLKEWAVLCEKYVHQDVDSNLAGSEDQEDADTLDKDEFVVQKLIGIRYDGTGRKKGVYFKVQWEGYGPEEDTWEPIDNLSDCPLKIREFVQEGRKRKILPLPGDVDVICGGPPCQGISGFNRFRNRDEPLKDEKNKQMVTFMDIVAYLKPKYVLMENVVDILKFADGYLGKYALSCLVAMKYQARLGMMVAGCYGLPQFRMRVFLWGALSSMVLPKYPLPTYDVVVRGGAPNAFSQCMVAYDETQRPSLKKALLLGDAFSDLPKVENHQPNDVMEYGGSPKTEFQRYIRLGRKDMLDWSFGEEAGPDEGKLLDHQPLRLNNDDYERVKQIPVKKGANFRDLKGVKVGANNVVEWDPEVERVYLSSGKPLVPDYAMSFIKGKSLKPFGRLWWDETVPTVVTRAEPHNQVILHPTQARVLTIRENARLQGFPDYYRLFGPIKEKYIQVGNAVAVPVARALGYCLGQAYLGESDGSQPLYQLPASFTSVGRTAVQANAVSVGTPAGEVVEQ
>HENI-2053464-Quercus_shumardii
KRRVEEQPQAAAPKEEEEEESSSPRRAVVKKDDDEEDSRFVGEPVPDQEARQRWPKRYEEKGKVIKSKDESEEIILARRHYTQAEVDGQILYNLYDDAHVKAPEGMPSYIGKIVEMFEAVDGDFYFTAQWYYRAEDTVVQNCHNLIDNKRVFYSEIQNDNPLDCLIEKLTIARIPLDVDPANRTIPNCDYYCDMLYLLPYSTFVKLPTEERHSSCETSSTISCECDMNGIEQEEVFKVQDHSKTEVTLLDLYSGCGAMSTGLCLGANLFGLQLVTRWAVDLNRYACESLRLNHPETEVRNESAEDFLLLLEEWEKLCCYFSLLKSDAVSQVYADLFVADDGDGSGEDNDNDEADDEDGEVFEVEKILGICYGDPNETKQRELYLKVRWKGYGADEDTWEPIIGLGNCFKTIKEFVTNGYKSKILPLPGDVDVICGGPPCQGISGFNRFRNKENPLDDEKNKQLIVYMNLVQHLKPRYVLMENVVDLVKFANGFLGRYALGRLIGMNYQVRMGMMAAGAYGLPQFRMRVFLWGAQPTENLPQFPLPTHDVVVRGVIPLEFEKNTVAHDEGHNLKLEEKLLLKDAISDLPAVENNECRDEMPYSEPPQTEFQKLIRLGRDELLGLPKQEPLECVLYDHRPLALNNDDYERVCEIPQKKGANFRDLPGVRICSDTNKNKVEWDPDVERVYLKSGKPLVPDYAMSFVKGTSSKPFARLWWDETVPTVVTRAEPHNQAILHPVQNRVLTIRENARLQGFPDCYKLCGPVKERYIQVGNAVAVPVARALGYALGSAFQGSSGVNEPVFRLPPKFPNISGVCSSAASEDD
>Vitvi_Genoscope_12X-GSVIVT01022685001-
MSIILIIWLYYESNGKHLHVKKLFQGEGEQKHVGRILEFFKTTEGEDYFRVQWFYRAEDTVMKEEAASHDKKRIFCSTIMNDNSLDCIISKVNVLELTPRVSLKLDSIPPFDYYYDMKYNVEYSTFHTLLSVKGYDLVSPNCIETPLSVANTTFPEDMDGCKPDKAELALLDLYSGCGGMSTGLCLGAKLSCVNLVTKWALDFDKSACESLKLNHPETQVRNETAEDFLDLLKEWEMLCEQYALNLVERKSQSRSNVLRTSKSNINSPHDIKVATDELEILKLVDICYGDPSETGKRGLKFKVRWKGYGPSEDTWEPIEGLSNCQEGIYDFVRNGLKSKILPRPGDVDVICGGPPCQGISGYNRFRNVDSPLSDERNHQIVIFMDIVKFLKPKYVLMENVVDLLKLDKASLGRYAISRLVHMKYQARLGMIAAGCYGLPQFRLRVFLWGAHPGESLPQFPLPTHDVVAKYWPPSEFECNIVAYDEGQPRELEKAVVLRDAISDLPAVTNYETRDEMLYGKPPETEFQKYIRSTKDAMAGSSSSGITKGYNSILYDHRPYPLNEDNYLRICQIPRRKGANFRDLSGVIVGTDNVAVRDPTMKPILLPSGHPLVPDCVFSYEQGKSKRPFARLWWDETVPTVLTFPYLRNQAILHPEQDRVLTIRECARLQGFPDYYRFRGTVKERYCQIGNAVAFPVARALGYMLGMAFQNQSGNEALATLPLKFSHSMV
>BBDD-2008516-Microstrobos_fitzgeraldii
PDYIGRIVEFFETDDSKHYFSSQWFYRADDTAIKTQADTHDSKRVFLSKLKDDNLLECITSKINIVRVPPVMDSDGKQRKIPPCDFYYDMGYDLAYTTFHALPTENVPVSSDSTSTVCNEVCPEANGVPKSKAKNEVTSRKNRKTKPEGSQPEVNGVSECRAENDASSKKTGTAKPEFTLLDLYSGCGGMSTGLCLGANLSGVNLVTKWALDLNEHACKSLKHNHPETEVRNESADDFLELLKQWKNLVQKYCEPEDRKLSTRCSPRRAQEAKKEEDSDTDTGVEEGEFEVESLLDIRHVDPTKENEDGLEFKVRWKGYDESEDSWEPMSGLGDCEEKLKDFVTKTAKEKRFPLPGDVDVICGGPPCQGASGFNRFRNTDAPLDDPKNHQMVVYMDFVNYLRPRYVLMENVVDILKFCNGFLGRYALSRLVHMNYQARIGMMVAGCYGLPQFRMRVFLWGAKPSEKLPQYPLPTHNVVVRGGVPNEWERNMVAYDENQPCDLDQALVLGDAISDLPAITNSEKRDEMQYGRTPRTEFQRHIRMPREVMSGDISTSKKTPQKAILYDHRSLNLNEDDYQRVCRIPKRKGANYRDLPGVLVGPDNVAAFDPSVERELLPSGKPLVPDYAVTFVKGRSTKPFGRLWWDETVPTVVTRAEPHNQTIVHPEQDRVLSIRENARLQGFPDYYKLFGGVKDRYIQVGNAVAVPVARALGFSLGIAIQKLSSDEPIMELPKKFPHCFE
>VQFW-2013380-Platanus_occidentalis
KRKAKQEEASSSKAQSTKKEKKAAATIESWLYGEPVPAAEARERWPERYGNTKKHEKKNVRSGSSKSDDNNEGVLHARCHYLQAEVDGSIYCLNDDAYIKGEDGGPDYIGRIVELFETTDGKQYFTAQWFFKAEDTVIKDHASLIDNRRVFYSDTRDDNPLDCIISKLRIVQVAPATDFGEKERTIPPCDFYYDMSYSLAYSTIANIPAEIARGSSEASSTISSEASLDAAGETKSDSEESSIVHQSQKPEITLLDLYSGCGAMSTGLCLGATMSGVNLVTRWAVDLNKHACESLKLNHPETEVRNESAEDFLALLKEWEKLCKDFSVLKTKRTNALRSKSIKMEDDEDDEVVVDGLKVPSGEFEVGKLIGICFGDPNECEKRGLYFKVRWKGYGPSEDTWEPTEGLSKCKERIKDFVINGYKSNILPLPGDVDVICGGPPCQGISGFNRFRNKEAPLEDPKNHQLVVFMDIVNYLKPRFVLMENVVDILKFAGGFLGRYAVSRLVAMNYQTRLGMMAAGCYGLPQFRMRVFLWGARPTEKLPQYPLPTHEVVVRGVIPTEFEQNTVAYDEEHTCELDKALLLGDAISDLPAVTNHETRDEMPYGRAARTEFQRYIRLSKNELVGFASAGQKVKSSPKMLFDHRPLQVNEDDYQRICRIPKKKGANFRDLPGVPGVLVRPDNKVEWDESIERVFLPSGKPLVPDYAMSFVNGSSTKPFGRLWWDETVPTVVTRAEPHNQAILHPEQDRVLSIRENARLQGFPDFYKLCGPVKERYIQVGNAVAVPVARALGYALGLACQGSCDDQPLLTLPPKFPHCLERISST
>VKJD-2020858-VKJD-Maesa_lanceolata-2_samples_combined
EEEECRFYGKPVPEEEARRRWPHRYQNKSKRKENDGSKNSTVDDLQDLIQAMQHYTKAKEGRITYNLGDDAHVKAGDGEENYICKIVEMFRATDGLSYFRAQWYYRAKDTVIKSSSDLIDNKRVFYSEIKDDNPLDCLVRKLNIVRLPLDMKSKEAATSECDYYCDMMYLLPYSSFMKLPLEDSCSTDNMGAGSETDSTISSDSDVAGARSHTKFDFKDVPQGEVNKKTKLTLLDLYAGCGGMSTGLCLGANTSGVSLVTKWAVDLNPYACESLRHNHPETQVRNESAEDFLSLLKEWKGLYASFTENEVLQQPDSSIVEEDDGCDNANDGDEEEVGEVFEVEKILGICYGDPKENKKPGLYFKIRWKGYGPEEDTWEPLDGLGNCQDRIKEFVISGYRSKILPLPGDIDVVCGGPPCQGISGFNRFREAENPFKDEKNKQLLVYMDIIDYLKPRFVLMENVVDLLKFAGGFLGRYALGRLVGMNYQARLGMMAAGAYGLPQFRMRVFVWGALPSEKLPQYPLPIHDVVTRGVIPTEFELNTVSYGEGREVELEKALLLEDAISDLPPVENNEGRDEMKYDEEPKTEFQKFIRLQKDELLSNSASPSTDLEHILFDHRPLQLNDDDYQRVCQIPKRKGANFRHLKGVRVRDDKKVEWDPDVERVYLPSGKPLVPDYAMTFVGGTSSKPFGRLWWDETVPTVVTRAEPHNQVILHPLQDRVLTIRENARLQGFPDYYKLFGPIKERYIQVGNAVAVPVSRALGYALGLAVQGIWSEEPLVTLPRKFPYISESSS
>Ambtr_v1_0_27-AmTr_v1_0_scaffold00024_163-
MAAKKGVKRSRAVYGSSIAPSPCPTPLSEIGASEEEEAFLEDEEMEEMEEMEEMEEMGEMLAKKREPQRRKPTTASTSKASSKKARTSDEVPDSRLLGDPVPVSEAQRRWSHRYNKQKDKRGSTSSNGDNGGETALNVKCHYEQCEVDGCIYILNDSAIVKGEEGGEDYIGKIVELFETTDGQRYFTAQWFFKAQDTVIKEEAADFHDKKRVFYSDMKDDNLLDCIISKLHIVQVAPNVDLVAKAASIPPCDYYYDMSYSIPYSTFSNLKSDNLKFNSDSSTISSEAAVDGAEKSDSDGGCSSESYEKSGFSLLDLYSGCGGMSTGLCFGAKLCGVNLVTRWAVDMNKSACDSLKLNHPETEVRNESAEDFLKLLRKWEELCKEYSLIGTEKSRWRLEATDNGYDEESDDDTKLSPGEFEVGKLVGICYGDPSETGKIGLKFKVRWKGYGPSDDTWEPLDGLSNCKERIKEFVRNGYRARILPLPGDVDVICGGPPCQGISGFNRFRNYAEPLNDPKNHQMVVFMDVVDYLKPKYVLMENVGDILKFANGFLGRYALSRLVHMNYQARLGMMAAGCYGLPQFRLRVFLWGAQPTEKLPQYPLPTHDVVVRNHVPVEFDGHLVACDADQSRELQQPLFLGDAISDLPEVTNFETRDEFPYERPPRTEFQKYIRLGKHQMMGECSNGNGSSEKALLYDHQPLQLNEDDYQRVCRIPKKKGANFRDLPGVLVRQDKTVYLDSSVERAYLPSGKPLVPDYAITFVRGRSKKPFGRLWWDVTVPTVVTRAEPHNQAILHPEQDRVLTIRENARLQGFPDYYKLCGSVKDRYIQVGNAVAVPVGRALGHALALAIQKLGSYDEPLMALPPKFPQCLHRVSSSTIDVLEHC
>JPDJ-2002870-Symplocus_sp.
KATCCFVGDPVPEEEARERWGWRYELKSQRSKHGEIKVSDNDEIILNVECHHTQAKIDCCIFNLGDCAYIKGDGRQKYVGRILEFFKTMDGENYCRVQWFYRAEDTVMKNEASFHDERRLFYSTLMNDNLLDCIISKVVVVQVAPTLGLQLDSLPPSDFYYDMEYCVEYSTFRTLLTDTSMERCDFSSYDDIEANGAMITTAPLKDMPLHEPYKAELALLDLFSGCGGMSTGLCLGAKLSTVNLVTRWAVDSHKSACDSLKLNHPETQVRHETSEDFLELLKVWETLCQQYVFNNLDGTHESKAEETEEVEKINLNSETPAGQYEVLRLVDICYGDPNETGEQGLKFKVRWVGYSSSEDTWEPIEGLSNCQERIQDFVRSGFKSKILPLPGDVDVLCGGPPCQGISGYNRYRNIDAPLADERNHQIVVFMDIVQFLKPKYVLMENVVDILRFDKASLVRYALGRLIHMKYQARLGTVAAGCYGLPQFRLRVFLWGALPSEKLPQFPLPTHDVVVRYWPPLEFERNTVAYDE
>Pavir.J12650.1
MWSPPRDFGVGEGFAVPEPDADDGDAEGPWDGAPWRSTGIVAGEGAAASFPEFEPAAEASTGGAALEVRPLGYSAPDSASPVPPCSPAPVPLEVHAPELIPGWEEPAPPPAAASSEAKLEECTLNSVPSPPAPPAPDDNPDLGAEDGPNDGSSSQRITSGAMVIFGLTAAERPEVNAASCSMPDVGGRDGTSLRRSPRIVAAKAKANAASLEWKAGPSKTSKLRLADSGRSTISEGSSLEETTTVAPIKPVDLLDGVKQQGSREVVAVQSSSINVVVALPVVSKRSSKNKAVSVSSPRKARSASKVLANSNRVSAVLLAMNCGPVNKAGSHIPSRKRKLASEKCLPSLERVDAVLHNSGLVSANKVEMPLELQAAASQPPKAKRARVSSGKCSSNLRRAENNNTSICKLPMVTVTLDPEDKPKLILDKYITDSEMVDSEDGSCFFMGEAVPDEEARQRWPNRYQSNHCLLKKDKWSNTQMFSNAGKAVLDVKCHYLQASVCGSTLCIGDCAFIKGPEGKPHYIGRLLEFFETSAGEYYFSVQWFFRAEDTVMEDQAQSHDPRRLFYSDLKDDNLLDCIVSKVTIVQVSPSVNEKSQSIPSFHYYYDMKYSLDYSTFSTMEMGGSYDTLQSHYTSSSNNNVKRINSTERQKSPTPEMELSLLDLYCGCGGMSTGLCFGARGGGVNLIARWAVDGDEAACESFRLNHPETRVRNETTDDFLELLKEWKKLCKAYVKLHSKLKSHSSDLAQSSSETLECSTIPPEEFEVWKLVDICFGDPNGVGKRGLYFKVCWKGYGPNDDTWEPIEGLKNCKEAIRDFVIQGHKDKILPLPGDADVVCGGPPCQGISGYNRNREFDAPFNCERNKQIIVFMDVIQFLKPKYIYMENVLDILKFADATLARYALSRLVAMHYQAKLGIMAAGCYGLPQFRMRVFLLGCHPKEKLPPFPLPTHEAIVKNGCPLAFERNLVGWPDGMPMQLEKPIVLEDALSDLPEVANGEKREEMLYVKGPQTEFQRYIRSFNSEVLGSRDNVTKVSRSKLYDHRPKALDDDNYLRVLQIPKKKGANFRDLPGVIVGPDNVARLDPTKERILLPSGNPLVIDCVLTYEHGKSLRPYGRLWWDEVVGTVLTSPNARVQALIHPAQDRLLTIRESARLQGFPDSFRFLGTVKDRYRQIGNAVAVPVGRALGYALAMAILKKTGDDPLMVLPPKFAFSHEVRGLSSLNDLQSGNI
>CAPN-2004220-Equisetum_diffusum
GNEDRFLGCPLSKSEASKRWPHRYKPSKRGDSSMPVSEKKRKASTDDEESGVGQCVAHYLKAEVDGVCYNLGDCVYVNAGEGPDYIGRILEFFRTKDSSLYFATQWFFRPVDTAIGESEGKKHDPKRVFCSEVKDDNPLDCIVSKIKIICLPPMQFFNQPSPKRIPPCTYYYDMGYDYNYSMFYKLPPGGEANSTESDSTVCDEKEVSAQSECNNEVSSLAEKKAVSSLSIPSKKKKSTEELTLLDLYSGCGGMSTGLCQGSSLAGVNLVAKWALDLNEFACKSLKFNHPGTQVRNESADDFLVLLKEWKKLCEKYAQTDEEVSKCEDDQSDDNESEVGEGVFEVEKIIGIRHRPPSSSKKSGLEFKVHWKDYPSSEDSWEPSEGLEGCEDRIKGFVIEGYKNRLLPLPGQVDIICGGPPCQGASGFNRFRNKEDPLSDARNRQVIVYMDIVDFLKPRFVLMENVVDILKFAGGIIGRYALSRLTQMHYQVKLGLIVAGSFGLPQFRMRVFIWGASPLENLPRLPLPTHDVVGRGVCPLEWERNMVAYEENKKPKLMKALSLGDALSDLPPVENSETRDEMSYGKAPRTEFQRLIRLPNIVLSGEATPAQCKKQKWTLFDHRPYQLNTDDYQRTCRIPKEKGANFRRLPGVIVLDDNTVALDPKMERVLLPSGKPLVPDYAITFVKGKSLKPFGRLWWDETVATVVTRPEPHNQALLHPEQDRVLTIRENARLQGFPDFYKLFGPVRERYIQVGNAVAVPVGRALGYTLGESIKQKVVLAKSLTELPHKFPQ
>AZBL-2016645-Petiveria_alliacea
DCKLTGPPIPVSEAQNLWPHRYLSKGKRPLNRFGREEEREIVQATSHYSKAVVDGVVIQLSDDVYIQADEGKPNYIAKVVELFEAVDKDQYVTAQWYYRAEDTVIQPHADLVDNRRVFLSDVKDDNPLGCIVQTVKIAKIDLNVSVDEQQRRMECSELHCDMKYSLPYLTFSNLIDGNEGDGSDTSSTISSEDSCTNEVGDICANNNVLFDDKTKEMSLLDLYSGCGAMSTGLCLGASLSGIKLVTRWAVDFNSFACESFKKNHAETQVRNEKAEDFLILLKEWDNLCKEILSSNSPQWDVEDSEDDGEEDSPVQPGEYEVETLIDICYGDPNFVKKKGIYFKVRWKGYGPDEDTWEPMTGLSDCKKRVKEFVLNRHQSKRLPRPGDVDFICGGPPCQGVSGFNRYRDKDTPLNDSKNHQLIVFMDIVEFLKPKHILMENVVDILKFAGGYMGRYAVGRLVGMKYQTRMGIMAAGSYGIPQYRLRVFLWGVHTSKKLPPYPLPTHQVVTRGGVPNEFEDIFVSHGKDGAHFLEKALLLEDAISDLPSVTNDEEQDEIPYSGPPQTEFQRFIRLRKADVVSFNDSAEIATLYDHRPLKLNEDDYQRVCQIPKEKGANFRNLPGLLINANNKVELNPNVERKYLPSKKPLVPDYAISFVRGTSTKPFGRLWWDETVSTVVTRAEPHNQVVLHPVQDRVLTIRENARLQGFLDCYKLYGPVKERYTQVGNAVAMPVGLVLGYTFGKAVQGLVDDQPLTTIPIRYPKCIAR
>OBTI-2046830-Peganum_harmala
ARFLGDPVPDDEARKRWPQRYEGKEQKRITHSKNSKDDDDSEEKIQARRHYLQAEVDECVIYNLYDDAHVKAGDGEEDYICKIVEIFEAVDGTAYFTAQWYYRAVDTVIQNNASLIDNKRVFFSEIQNDNPLDCLVKKLNIARISLDVDLEAKKSGIPECDYYCDMLYLLPYSTFVNLPPENKRAGSETSSTISSDVEANGCTVGESQKTEITLLDLYSGCGAMSTGLCLGANLSGLNLVTRWAVDLNQYACESLRLNHPETEVRNESAEDFLTLLREWEKLCAYFSLLKSRDKHHLDYFGVEDDDEAEDDADDSNEPDDEEIFEVENILGICYGDPKENKERGLYLKVHWKNYGPNEDSWEPIQGLSNCREKIKEFVKCGYGSKILPLPGDVDVVCGGPPCQGVSGFNRFRDKNNPLADEKNKQLIVFMDIVDYLKPKYVLMENVVDLIKFAKGFLGRYALGRLIQMNYQARMGMMAAGAYGLPQFRMRVFLWGARPTEKLPPYPLPTHDVVLRGVIPTEFERNTVAYDEGQTVDLEKKLLLADAISDLPSVGNYESRDEMPYEKDPETEFQRFIRLAKDEMLGLSISSEQNDRLLYDHRPLELNPDDYQRSCRIPKRKGACFRDLPGVRVRPDNKVEWDPDVERVYLDSGKPLVPNYAMSFVDGTSSKPFGRLWWDETVPTVVTRAEPHNQIILHPEQDRVLSIRENARLQGFPDYYKLCGPIKERYIQVGNAVAVPVARALGYALGLAYQGLASDGPLFSLPKKFPNILEQ
>PJSX-2120634-PJSX-Acacia_pycnantha-2_samples_combined
RFVGEPVPDQEARERWPLRYQGKEKRQFVGSNANNNVDEEIIQARRHYTQAIDDCIHYKLNDDAHVKGEEGKLNYICKIVEMFEAVDGSLHFTAQWYYRAEDTVIKNLGYLIDPKRVFFSEIRDDNPLDCLVEKLNIARVPLNLDLDAKKKLIPPCDYYCDMLYLLPYSTFVNLPSESRETASETSSTISSEVDVKGRSDHNCMLEEVSCVEEHKKQEVKLLDLYSGCGAMSTGLCLGGILSGLNLVTKWAVDLNTYACQCLKMNHPETEVRNEMAENFLSLLKEWEKLCSYFSLIKSNVSQQYDDFFKGAEDVDDDDDSDTEENGSDTEDGEVFDVSKVLAICYGDPNNKKEQGLYFKVSWKGYGPDEDTWEPVEGLSNCKKTIKEFVVEGFNKTILPLPGDVDVVCGGPPCQGISGFNRFRNKESPLSDEKNKQLVVYMDIVEYLKPKFVLMENVVDLVRFSDGFLGRYALGRLLQMNYQSRMGIMAAGAYGLPQFRLRVFLWGARPLEKLPQFPLPTHDVVVRGNVPVEFETSLVGHEAGEDVQLQKKLLLEDAISDLPPVENDESRDEIPYSKSPQTEFQRFIRLSRSEMLGIPENSKSIKMIYDHRPLRLNEDDYQRVCQIPKKKGGNFRDLPGVRVGADNKVEWDPDVERVYLESGKPLVPDYAMTFIRGTSSKPFARLWWDETIPTVVTRAEPHNQAILHPEQDRVLTVRENARLQGFPDYYKLCGPVKERYIQVGNAVAVPVARALGFSLGCAFQGSADDVPLFKLPEKYPKMREYATSESSEDHV
>SJEV-2034254-SJEV-Canella_winterana-2_samples_combined
KKQKVSTASKEGRKLKNQCFFVGKPIPMEKAQKRWPRRYENKGNGTKTKPNMPIEDDDEDEEELPLDVKCHYAEANVAGCILKLEDCAYVKGKKGGPNYIGRILEFFESMEGECYCSVQWFFRAEDTVMKDQADFHDKKRVFYSNLRNDNLLDCLISKVKIVQADLKKKVKHIPSCDFYFDMKYSVDYSTFSTMVNDHSGEASDLSSSSCIEISDVCGNKTKANLKEMSVDKCELALLDLYSGCGAMSTGLCLGAKLSGVNLVTKWAVDFDKFACESLKLNHPETQVRNAVDFLELLKEWEKLCKRYLDDGRERKTRASAAKVSKIGDSPENVSKAGDSSSEEYEVSSLRGICYGDPDKTGKRGLRFKVHWRGYGPSEDTWELLEGLRNCQDVLGDFVREGFKSRILPLPGDVDVICGGPPCQGISGLNRHRNVDAPLEDEKNKQIMVFMDIVKFLKPKYVLMENVVDILKMADGTLGRYALSRLVHMNYQASVGIMAAGCYGLPQFRLRAFLWGAHPHEKLPQYPLPTHDVVLRGFIPNEFKRCTVAYDEGQSCELEKALVLYDAISDLPPVTSHETGEEMSYGKEPETDFQKFIRSTKSEMMGLTSNGIKKRQRSLLYDHLPLPLNEDDYARVCQIPRKKGANFRDLPGIFVGADNTVRWDPNVERILLPSGKPLIPDYAMSHLKGKSTKCFARLWWDETVPTVVTRAEPHNQPILHPVQDRVLTVRENARLQGFPDYYKLCGPIKKRYRQIGNAVAVPVARALGYTLGIAMQKLGSDQPLMSLPPKFS
>HKMQ-2058780-Oenothera_villaricae-MTJ_535
NYICRIVEIFEAVDGSLSFRARWFYRASDTVLKKVHTLIDAKRVFLSEVHNDNLLECLVQKLNIVKLPLNVDAAEKQAAISKCNFYYDMLYHLPYSSFMKLPEDDQKDEIESNPSLYSYVDMGTPSSEVDNGIQSTNEELRLLDMYSGCGAMSTGLCLGANLGGVNLVTRWAVDINEHACNSLKLNHPETEVRNEAADDFLTLLKEWQKLCIAVGLVEGDVEDRYASLLAEDDDGDDDSGGEDDNDDNVGEDGEVFEVEKVIDICHGDPKKIKERGLHLKVSWKGYGPEEDTWEPIDGLSNCGKKIKEFIVDGYDRKMLPLPGDVDVVCGGPPCQGISGFNRFRNKENPLADEKNSQLLVYMGVVEHLKPRFVLMENVVDLIKFSEGYLGRYGLGRLIQMNYQVRMGIF
>UFJN-2090688-Diplazium_wichurae
KASKSKIAAVARFVGAPIKKDEAARRWPEQYVSKKSKKSEEDENDRKQKLPAEEDVDESNKPSKCVAHYSKAEVDGVLFELGACVFVHSGNEKDYIGRIIEMFEDDKRNTWFTSQWFYRIEDTAIKSVDEIKHDSKRVFYSEVKDFNPLDCLVAKIKIIRISPLHHFNTPNPKPVPPCDFYYDMGYDISYTRFYTLPLELEDGTDGSDITNCNELSLGPATSSQSENRNDNNEATSGVSKEYSLLDLYSGCGGMSTGLCMGAKLASVKLVAKWALDLNPNACKSLEYNHPETRVRNETAEDFLALIKEWKNLCDKYVKTENVDDSKARGRRKTAAVVSDDESEDDSGPPERGSFEVEKIIGIRHVGTSESKKAGIEMKVRWKGYGPSDDTWEPIDGLESCEKCVKKFVVEGKQKKILPLPGDVDVVCGGPPCQGASGFNRFRNKETPLECERNKQIVVYMDIVDYLKPRHILMENVVDILRFANGILGRYALTRLVKMHYQAMLGMMVAGCFGLPQFRMRVFLWGAAPSEKLPPYPLPTHDVVPKGGIPQEWERNMVAYDEKTKPTLLRPLTLGDALRDLPPVQNSETRDEINYGGGARTEFQRFIRLPKDVLTGASSLASCKKQKMMLHDHRPLCLNVDDYQRVCRIPHQKGANFRLLPGVIVREDNTVAIDETVERELLPSGKPLVPDYAISFVKGRSPKPFGRLWWDETVPTVVTRAEPHNQAILHPEQDRVLTIRENARLQGFPDYYKLFGPVKERYIQVGNAVAVPVGRVLGYSLGLAIRQLSPSSSLMELPTKFPQAL
>OXYP-2007376-Sideroxylon_reclinatum
SKKAKNRAEEEEDDSRFLGEPVPDEEAQRRWPHRYQGKSKGKEIGGSKSSKTLSNDDSEEVIQARCHYTRAEIDGRVIFNLEDDAHVKADEGQEDYICKIVEMFEATDGSPYFAAQWYYRAKDTVIRSSSDLIDNKRVFFSEIKDDNPLNCLTERLKIVRLPLNVDSSAKEATILGCDYYCDMMYLLPYSSFVNLPLGCIADNVGAGSESDSTISSEVDIAGVVEGIKFDSDEVSQVEGLKKAEMTLLDIYSGCGGMSTGLCVGANMSGVNLVTKWAVDLNAYACESLKYNHPETEVRNESAEDFLSLLEEWKKLCVSFSLIGGKDSQQEDVCPISAEDDDGHDEDSDGDEAEDDHEVFEVEKILAICYGDPKENEKRGLHFKIRWKGYGPDEDTWEPLDGLGDCRERIKEFVTNGYKSKILPLPGDVDVVCGGPPCQGISNKENPLEDPKNKQLVVFMDIVDYLKPRFVLMENVVDIVKFAGGFLGRYALGRLVGMNYQARLGMMAAGAYGLPQFRMRVFLWGAHPIEKLPQYPLPTHNVVVRGVIPTEFEANTVAYEENQKVELEKELFLQDAIFDLPSVENDEQRDEMPYESEPTTEFQQFIRLQKDELLNRSTLSSPALGNVLFDHRPLQLNNDDYQRVCQIPKRKGANFRDLKGVRVRGDNKVEWDPDVERVYLSSGKPLVPDYAMSFVGGSSSKPFGRLWWDETVPTVVTRAEPHNQTILHPLQDRVLTIRENARLQGFPDYYKLFGPIKERYIQVGNAVAVTVSRALGYSLGLAFQGSSGEEPLFTLPNKFPNILGRNSSALEDD
>ZBPY-2012215-ZBPY-Alternanthera_brasileana-2_samples_combined
VSKKAKKDDEECRFNGDKVSIEEAKQRWPHRYLSKSKWVIKSDYNIEWNDEQVLQAKCHYTEASVDGVNIKLFDDVYIQGDGESNYIAKVVEFFETIDKQQYLTAQWFYRAQDTVIKNHSDLIDKRRVFLSEVKDDNPLGCVVSKVHIATKPLNGVIDESAELFCDMKYQLPFFTFTKLMDDEQNDGSDSDTTSTISSDHSSIEAVDDGAKDTKSGEVAALKGELNLLDLYCGCGAMSTGLCLGANLSGVKLVNRWAVDANENACETLRNNHPETQVRNEFAEEFLALLKEWERLCNEFVLSPQQLEEVTVEEDIDDDSGLAPGEFEVERLLDICYLKKRGGVNFKVRWKGYDSDEDSWEPIDGLSGSEERIKEFVQRGYKSKILPLPGDVDFLCGGPPCQGVSGHNRFREASNPLKDEKNKQLLVFMDIVNFLKPKYVLMENVVDLVKFSDGYLGRYAIGKLVDMNYQTRIGIMAAGSYGLPQYRLRVFLWGAQPSKLLPQYPLPTHEAIVRGGTPVEFEESFVTYGKNTSISLEKALLLKDAISDLPPVTNFENQSERPYDGVAHNDFQRYIRLKREDMIGFDTSEGVASDGALYDHVPYQCNEDDHLRVCRIPKHK
>EVOD-2115545-EVOD-Eschscholzia_californica-5_samples_combined
DDKLMRRSPRFSTTPSPTPKRKTPIPKSNKIVKNSLDLGNSVGESPLKKHKSSTDSKKKLKIVSFFLGDPIPLDEAKKKWPWRYEEKGKSKGGRRRFTADDDDDVMLNAQCHYAQAEVEKCIFSIGDCAYVKGEQRGANYIGRILEFFKTVEGDDYFRVQWFFRAEDTVMKDQAAFHDKKRLFYSDLMNDNLLDCIVSKVNIVQLGPHLSMRAKSSSIESCDFYYNMKYNEEYTTFCNLMTDNSSKTEDLSSCDGTKTTHANDTCSKLDKPEIALLDLYSGCGGMSTGLCLGAAISSVNLVTKWAVDMDEPACETLRLNHPETKIRNESAEDFLDLLKSWEKLCKLHRAGSTEKSPSSDARITRNGQERVDSKDDEISSGEFEVFKLVDICYGDPNETGKRGLTFKVRWKGYGPSEDTWEPVSGLSKCEDHIRDFVREGYKKKILPLPGDVGVICGGPPCQGISGYNRFRNVDAPLDDERNQQIVVFMDIVNFLKPKYVLMENVIDILRFANGTLGRYALSRLVHMNYQARFGIMAAGCYGLPQFRLRAFLWGAHPHEKLPQFPLPTHNVVVKYGVPSEFESSTVAYDEGQPRKLEKAVVLRDAISDLPAVTSHETRDEMPYKEAPQTEFQKYIRSSKCDMVCSEFIDERDKKKAVLYDHRPLALSEDDYLRVCQIPRKKGANFRDLPGVIVGSDNIARLDPNMERLLLPSGKALVPDYALTLGQGKSRRPFARLWWDETMPTMITLPEPHALAVLHPEQDRVLTVRECARLQGFPDYYRFHGTVKKRYRQIGNAVAVSVSRALGYALGMALLKVGDDQPRVVLPPKFS
>LPGY-2154518-Viola_tricolor
NDDDEDKIIWNVECHYNQADVDGCIMNLGDCVCIKGEGAQKHVGKIIEFFKATDGGKYFRVQWFYRAEDTVIKDAAGIHDKKRLFYSTVVNDNPLDCILSKVSITQILPRIHLKSHPAPRSDFYFDMEYCVDYSTFRTMLTGNDKSCKGHESLSPDVSVALSTRGSNTTLRNMPSCEGLKAKFTLLDLFSGCGGMSTGLCLGAKASCIDLETKWALDYDKSACESLRLNHPDANVRNEAAEDFLELLKEWEKLCKRYADKDLQGTHHSRSLATRVSHKNKDSQHASGTAPGEYEVSELTDICYGDTDDAGKRGLKFKVHWKGYSTSEDTWEPVGCLRNCQDCIQDFVRKGFQSKILPLPGDVDVICGGPPCQGISGYNRFRNVDSPLADERNRQ
>ZINQ-2000563-ZINQ-Oenothera_grandiflora-5_samples_combined
SEGESSEVKLIGDPIPDEEARRRWPKRYEGAKKKKVSSVSADDEELAQAKRHFKSAEVDGVIYNLYDHAHVKATSDEENYICRIVEIFEAVDGSLSFRARWFYRASDTVLKKVHTLIDAKRVFLSEVHNDNLLECLVQKLNIVKLPLNVDAAEKQAAISKCNFYYDMLYHLPYSSFMKLPEDDQKDDIESNPSLYSYVDMGTPSSEVDNGIQSTNEELRLLDMYSGCGAMSTGLCLGANLGGVNLVTRWAVDINEHACNSLKLNHPETEVRNEAADDFLTLLKDWQKLCVAVGLVEGDAEHRYASLFAEDDDGDDESEGEDDNDDNGGEDGEVFEVEKVIDICYGDPKKIKERGLHLKVSWKGYGPEEDTWEPIDGLSNCGKKIKEFIVDGYDRKMLPLPGDVDVVCGGPPCQGISGFNRFRNKENPLADEKNSQLLVYMGVVEHLKPRFVLMENVVDLIKFSEGYLGRYGLGRLIQMNYQVRMGIMAAGAYGLPQFRMRVFLWGASPSESLPQYPLPTHNLVLRGHAPVEFENHTVAYDEGYQLGQLERKLLLEDAISDLPAVGTYGAQDESDYGQPPRTDFQKLIRLTKPALMGAAPEELHQVLYDHRPLELNQDDHERVCRIPKEKGANFRNLPGVRVVNKKVERIPDMDPVLLPSGKPLVPDYAITFVRGSSCKPFARLWWDETVPTVVTRAEPHNQAILHPVQDRVLTIRENARLQGFPDFYKLTGPVKERYMQVGNAVAVPVARALGYALSLALQGSCGVSPLIKLPPKFSFKLDSVSSSS
>GNQG-2087196-Encephalartos_barteri
LIGSPLPKADAQSRWPSRYQSKKKSKSDSNCGDDGEDKILNVKAHYTQAQVDGIVYNLGDCAFVNAEEGAPDYIGRIVEFFETVDGKQYFTSQWFFRAGDTVMKNQADFHDKNRVFYSDIKDDNLLECVVSKITIVQVPPVVGSETKHRSIPPCDFYYDMGYSLPYSTFYTMPADNAAASSDSTSTVCNEVAPTELNGVSESKSDTEDGSEKSQGLKSELALLDLYSGCGGMSTGLCFGANLSGVNLVTKWALDLNEAACKSLKRNHPETEVRNESAEDFLKLLKEWQKLCKKYCEPEEPKSSSRSTNRNSVKGQENKREEFDDVSDDEFEVDKMIGIRYVEPTGNFYSGVELKVHWKGYRESEDSWEPLEGLGSCDDCVKEFVKEGAKAKMLPLPGDVDVICGGPPCQGASGFNRFRNVQAPLEDPKNHQMVVFMDIVNFLRPKYVLMENVVDILKFAGGLLGRYALSRLVHMNYQARLGMMAAGCYGLPQFRMRVFLWGAKPSEKLPQYALPTHDVVVRGGVPNEWEGNMVAYDENQHRKLEKALVLGDAISDLPSILNSENRDEMSYGRSPRTDFQRYIRMPKEVMKGQLESPTAKKIPRKAIVYDHRPLQLNEDDYQRVCRIPKRKGANFRDLPGVIVRPDNTVELDASMERIMLPSGKPLIPDYAITFVKGRSTKPFGRLWWDDTVPTVVTRAEPHNQAILHPEQDRVLSIRENARLQGFPDYYKLDGTVKERYIQVGNAVAVPVARALGFALGLAMQNLSIEGPLMELPSKFPHCLNRQN
>XAYK-2019774-XAYK-Kigelia_africana-2_samples_combined
RKSKKSTPNEAELRFAGVQVPTDEAKSKWPHRYQSKSKTATILVTLSDGSTEEKEFFQARCHYTKAIVDGVVFNLFDDAYIQASEGEADFIAKIVEMFETVSKETYICTQWFYRAKDTVIKDQDYLIDIRRVFYSDVRDDNPLSCISSKVKISQLTANMDIATKEAAKDSCDLYVDMMYSFPHAFTSLCIDNGNSSLTDGMIQRKISDVAKPPQDIQQSKRTILDLYSGCGAMSSGLGIGASLAGETIVTRWAVDFNLYACESLKYNHPGTQVRNEDAEDFFVLLKEWENLCKEFNLVGSKEVELEPQETDSDESEIDDGLAVPNGEFEVEKLVAICYGDPNNLKSRGLHFKVRWKGYGRADDTWEPIDGLSKCKDRVKEFVTRGHRARILPLPGDVDFICGGPPCQGISGFNRFRHACDPLEDKKNRQLVVFMNIVEFLKPRYVLMENVTDILKFAKGQLASYAVGRLVSMNYQARLGIMAAGAYGVPQCRMRFFLWGAGTMESLPQFPLPTHEVLKKGVVINEFKEIIIGHGNEERKLHKTVLLGDVISDLPEVANDAEEDDEMPYSNAPCTAFQKVIRLKRRDIFRCTDTKKNDSHKPILYDHRPLQLNQDDYERVCHIPKMKGANFRNLAGLIVGPDNVVNLDPSVDRPLCTSGKPLVPDYAIKFEDGKSTKPFGRLGMDDIVATVVTRAEPHNQVILHPNQDRVLSIRENARLQGFPDCYKLYGPIKERYIQVGNAVSFAVSIPLGYCLAKAMQGASTATPLSIPFKFPDCLGQ
>BYNZ-2008450-Portulaca_mauii
SADDEDEPILEVKCHYTEAQINGCTFHLGDCALIRGEEGQEHVGRILEFFQSMEGDDYFRVQWFYKAEDTVMKGEATFHDKKRVFYSTIMNDNMLDCIISKLNVAQVTPEMILKTGSVPPSDFYYDMEYCLDYSTFRNLPRDTSVKGSELSSISCPEPVLSVTTTCLSENTSIYEPCNAELTMLDVYAGCGAMSTGLCIGAKLSGINLVTRWAIDADNFACESLRLNHPETHVKNEAAEDFLELLKHWEKLCNEFVTEDNFPSPVEPSSDSTEMDLDAQSSGDISDEELEVASLVDICYGDIDESGKQGLKFKVRWKGYDPSEDTWEPVDGLSNCQELIREFVLNGFKNKILPLPGDVDVICGGPPCQGISGYNRFRCVDDPLSDEKNRQLIVFMNIVEFLKPKFVLMENVTDILRLNKGSLGRYALSRLVHMNYQARVGIMAAGCYGLPQFRLRVFFWGALHSEELPQFPLPTHDVVVRYWPPPEFERNVVAYDEGKQPPELEDAVLLTDAISDLPSVTNYESSDEMPYNKPPETKFQKYIRSINHEMIGSNTGEEAILYDHRPHQLFEDDYIRVCQIPRRKGANFRDLPGIVVGDDNVVRRDPDTKPLLLPSGRPMVPEYVFTFEQGKSRRPFGRLWWDETMGTVVTYPNCHSQVVLHPEQDRLLTVRECARLQGFPDNYRFCGTVKKRYRQVGNAVAIPVAKALGYALGMASQRLVGKEPLITLPPNFAYS
>POZS-2039618-POZS-Linum_usitatissimum-3_samples_combined
IRGEGGQMHIGKIVEFFRSADEEDYFRVQWFYKAEDTVMKEEAASHDSKRVFYSSVMNDNPIDCIVSKVKIVAISNTIGLKRQLSQKFDFYFDMEYCVDYSTFRALSSDSSFSKGHDLPGPGVLDTIAAANGVSASSNNISVQNASQNGSCKRELVLLDLFSGCGGMSTGLCIGAELSGVHLVVRWALDSNKSACESLKLNHPKTQIRSEAAEDFLALLKEWEKLCKRFLVNVSEPSRSTRLKASKVEDQNNDTLNEADIDIVPDEFEVSRIVGICFGDPESTGDHGLKLKVHWKGYSAKEDSWEPIESLSNCQECIRDFVREGVKSKILPVPGDVDVICGGPPCQGISGYNRFRNVVSPLDDERNRQIGIFMDIVQFLKPKFVLMENVVDILRFDKASLARYALSRLVQMKYQARLGTMAAGCYGLPQFRLRVFLWGAHASEKLPQFPLPTHDVIVRYWPPPEFERNTVAYDEEQPRPLERAIVLQDAISDLPAVTSHETREEMPYKKPPETEFQAFIRAPKSEMIGHLEGGGEVKKVVLHDHRTYSLNEEDYARVCHIPKRKGANFRDLPGIIVGADNVTRRDPKVDQVLLPSGKPLVPDFALTFSRGKSRRPYGRLWWDETVPTVLTYPDLHCQQVLHPDQDRVLTIRECARLQGFPDYYRFCGGVKARYRQIGNAVAVPVGRALGYAMGMAALGLSDDKPLMSLPKKFSHSTNLQL
>Manes_v4_1-cassava4_1_001168m-
MAGKRKTTTSPGDASSKQPKKVVAEEEVVQLNSEEEEVNQVDEQGAKMSSDVKPHSEKSDSRRSAENAASEEESTKNESVSGHVTDEDGPEARFVGDPLPDEEARTRWPHRYVKKSMHHSTTSNEVINLKAQIIGVRFCAEAYKLRLALCEINSIYKRVLLISLKHAFVMFNGKTDGWVDFAILSLLHKVLLKDDCEEILPARRHYTQAEVDGRLIYNLYDDAHVKAEDGEDSYICKIVEMFEATDGKCYFTAQWFYRARDTSIKHAYDIDKKRVFFSEIRDDNPLDCLVEKLNIVKMPLNMDLEGKKAKILSCDYFCDMLYLLPYSTFVKLPPENLTASNESSSTLSSDDDVNEVKSTSDAHKKSEVTLLDLYSGCGAMSTGLCLGANLSGLNLVTKWAVDLNKYACESLRLNHPETEVRNESAEDFLLLLNEWEKLCIRFSLISSNDPEKQQSYPFDSEEEGDVQGDDEDENDDEVFEVAKVLQICYGDPKEKGERGLHFKVSWKNYGPEYDTWEPIDGLGNCQEAIKEFVTNGYKSRILPLPGDADVICGGPPCQGISGFNRFRNRNNPLQDEKNKQLIVFMDVVKFLKPKFVLMENVVDILKFADGFLGRYAMGRLIEMNYQTRIGMLAAGAYGLPQFRMRVFLWGARPTEKLPQYPLPTHDVIVRGVVPVEFESNVVAYNEGCVAQLEKKLFLEDAISDLPPVENNEHRDEMPYTTDPKTEFQRQIRLRKDELLDASLKSNPSECLLYDHRPLELNNDDYQRVCRIPKKKGGNFRDLPGVRVRPDNKVEWDPDVKRVYLDSGKPLVPDYAMTFVNGTSSKPFARLWWDETVPTVVTRAEPHNQAIMHPEQDRVLTIRENARLQGFPDYYKLCGPIKERYIQVGNAVAVPVARALGYALGMAFQGSANSEPLLTLPKKFPNIVEQISSDSSKDNV
>DCDT-2076871-Cheilanthes_arizonica
KEKSPKQVKATGVARFVGSSIKKEEAARRWPERYDTKKSKKKAEEEENDKKGKLPAEEQVEEASGPSKCVAHYSYAEVDGTSYELGDTVFVHSGGEQDFIGRIIEMFEDDKKDVWFTSQWFYRIEDTAIKVVDDVKHDKKRVFYSEVKDFNALDCLVAKLKIIRLSPLHHFHTLNPKPVPPCDFYYDMGYDISYTRFYTLPLELEVGTDGSDITNCNDVSLGPASSSQSENRSDSNEATSGVPKEYTLLDLYSGCGGMSTGLCMGAALSSVKLVARWALDLNPNACKSLEYNHPETQVRNESAEDFLALIKEWKNLCDKYVKSEDVDDSKARGRRKGVVMASDEEEEENNSGPSEPGEFEVEKIIGIRHVSQAESKMAGIEMKVRWKGYGPSDDTWEPMENLETCEDCVSKFVVEGKRKRILPLPGDVDVVCGGPPCQGASGFNRFRNKENPLECERNKQIVVYMNIVDYLKPRFILMENVVDILRFADGILGRYALARLVKMHYQAQLGMMVAGCYGLPQFRMRVFLWGAAPQEKLPPYPLPTHDVVPKGGIPQEWERNMVAYDEKNKPTLYRPLTLGDALRDLPPVENSETRDEINYGGGARSDFQRFIRLPKDVLTGASTVASCKKQKMMLHDHRPLNLNTDDYQRVCRIPHQKGANFRLLPGVIVKEDNTVALDETVERELLPSGKPLVPDYAISFVKGRSPKPFGRLWWDETVPTVVTRAEPHNQAILHPEQDRVLTIRENARLQGFPDYYKLFGPVKERYIQVGNAVAVPVGRVLGYSLGMSIKQVAPSTSIMVLPPKFPQALMNSA
>IGUH-2017758-Schwetschkeopsis_fabronia
HYKQAEVEGKLYKLGDCVHIHSGLEDPFIGRITEFYEKEDKSPWFAAQWFFRTYDTGMGTEARNQDPKRIFYSDVMDDNELHVIVGKVSIVRIASKGRSDKSRVKTPKCDYYFDKGYKFAYATFYELPKDLPEPPGLDYAENKFHISENHSASKNEPMQDKSNNDPANKKEFHLLDLYCGCGAMSTGMCLGMNLAGINLVTKWAVDLNEFACMSLKHNHPETIVRNEAAEDYLQLLKEWQKLCEKYPEGCVVEEDSEEEEDGDEGSAPGEYEVERLLGVRWIGEVSSKDKEVMEQVDDMEDELPNQKTPNTKHKKSEEDEVPLTKGLEFKVRWKGYTPEHDTWEPSASLDHCPERVKEFVLAGRAQKLLPLPGDCDVICGGPPCQGASGFNRFRNKLDPLADPRNKQMVVYMDIVDFLRPRFFLMENVVDILKFCGGVLGRYALGRAVGMNYQSKVGIMVAGCYGMPQFRARCFLWGANSEEALPPYPMPTHKVIVRGGVPNAWERCLVAYEEFKQPEWLQKPLVLKDALSDLPPVGNDHNKDDIAYEEDPQCDFQHFLRLPKKGTGGLGTLGEQKKKKGMLPDHRPLCLNADDFHRVREIPKKKGANFRDLKGIIIKEDGVTVDVIKEPRELLPSGKPLVPDYAISFIRGRSLKPFGRLWWDETVPTVVTRAEPHNQIILHPEQDRVLTIRENARLQGFPDYYKLFGPIKQRYMQVGNAVAVPVATALGYTLGQSFLGQVSPQQETLELPRYFPYCLTI
>WAIL-2008546-Laurelia_sempervirens
VGEPVPAEEARGRWPDRYEKKKYVKNRSSSASVKCDDDEDIVLIAKCHYLQAEVDGCIYNLNDDAYVKGEEGGADYIGRIIEFFESTDNNLHFTAQWFFKAEDTVIKDQASLHDSRRVFLSDIKDANLLDCIISKIRIVRVSPNVDLDKKEKTIPPCDFYYDMSYSLEYSTFANLPVDNARAGSETSSTISSEIADGSTVNSKSGSEESSSGCGSEKSEMALLDLYSGCGGMSTGLCHGANLSGVNLVTRWAVDLNQYACESLKKNHPETEVRNESADDFLSLLKEWEKLCKQFSLLGTKKSQYRSTKEILDEDKEVEDDKVPKGEFEVGKLVGICFGDPSDIGVRGLKFKVRWKGYGPSEDTWEPSDGLSKCQERISEFVRNGYMSNILPLPGDVDVVCGGPPCQGISGFNRFRNHKAPLEDPKNRQMVVFMDIVDYLKPKYVLMENVVDILKFAGGILGRYALCRLVCMNYQARLGMMAAGCYGLPQFRMRVFLWGARPTEKLPPYPLPTHDVVLRGHTASEFERNTVAYDENQHSNLEKALLLGDAISDLPPVTNDESRDEMPYGKAPTTEFQSYIRASKNDFDDSGDSGRNTSQKAILYDHRPLCLNTDDYQRVCHIPKRKGANFRDLPGVVFGTDKKVQWDPAVERVYLPSGKPLVPDYAMSFVRGTSPKPFGRLWYDETVPTVVTRAEPHN
>DTNC-2006971-Sinningia_tuberosa
IGDPVPAAESNSRWPHRYQSKNNTHSVLVTSLDGSEEEKEFLQARFHYTKAVVDGCSVNLLDDAYIQSSEGEPNFIARIVEMFETVNKETYVCTQWFFRAQDTVMKDQAYLVDKRRVFYSDVRDDNPLNCIISKVKIIQLEAKEKAIQSCDFYYDMLYLVPHTFSSFYKDIEGAKGKDAEVAKSPRDFQQSKRTILDLYSGCGAMSSGLCFGASLGGVNGVNIVTRWAVDYNSHACESLKFNHPNTEVRNEDAEDYYALLKEWENLCKEFNLVGSKEEDLEPDNTDSDDSEVYPGMTATPGEYEVEKLIAICYGDPNHLKKRGLHFKVHWKGYGRADDTWEPIDGLRNCKERIKEFVTRSYRAKILPLPGDVDFICGGPPCQGISGFNRFRHAIDPLNDKRNHQLVVYMNIVEFLKPKYVLMENVTDILKYAKGQLASYAVGRLVSMNYQARLGIMAAGAYGVPQCRMRFFLWGAGPMEILPQFPLPTHEVLKKGVVINEYKELIIGNGNPTLSKLHKTVLLGDVISDLPEVSNDANQDELPYSSAIHTTFQKFIRLKRQDVFGNVDAKKSDSHKSLLYDHRPLQLNQDDFERVCHIPRAKGANFRNLPGVMVGPDNVVKLDPSVDRVLCKSGKPLVPDYAITFEDGKSSKPFGRLGMDDIVATVVTRAEPHNQVILHPEQDRVLSIRENARLQGFPDCYRLYGPVKQRYIQVGNAVSFSVSIPLGYCLAKAMQDSNNTKPLSLPFTFPDCLGQ
>JTRM-2025122-Dipsacus_sativum
KKPKNSDDDDDVRFIGEPVPAGESRSKWPKRYEYERIMKEKNEKSGSLSKYTTCNLDNEDVLQARCHYTKAIVDGVEFNIGDDAYVKAEEGVADYIARIVEMFETIDKEQYFTAQWFYRAEDTIIKKQSTLIDKRCVFFSEIRDDNPLDSITSKVKIVKLPPNVKLAVKEKKLNEFDLYYDMMYLLPCSFSTIDTDNQKADSDESSVTSSEDHSDGVAGKSINGANSSAILKNQKTNMSMLDLYSGCGAMSTGLCLGAAQSGVKLVSRWAVDFNLHACKSLEINHPECKVRNEEAENFLKLLIEWEKLCKKFKLLGSHRVEDGSSNTENMADNEQEDDSDDTPASPDEFEVRRLLDVCYGDPNNVKNPGLYFKVRWKGYGPSEDTWEPHSGLSNCEESIKEFVSNGYKSRLLPLPGDVDVICGGPPCQGISGFNRFRNKEAPLEDPKNVQLVVYMNIIAYLKPKYILMENVVDIVKFSGGTLISYAIARLVSMNYQARLGILGAGSYGVSQCRYRVFLWGAIVTETLPQFPLPTHELVGRGVVTNDFKDMIVQHDEKTNYELKPSLSLGDAISDMPKVTNYEDKDEMPYSGKPHTDFQKYVRLRRIDVFGVSNAGSQKAVLYDHMPLKLNEDDYQRVCQIPKKKGANFRDLPGVLVDEKNKVQWDPTVERVLLPSGKPLVPDYAMTYIDGSSSKPFGRLSMDEVVGTVVTRAEPHNQIILHPNQDRVLTIRENARLQGFPDCYQLTGPVKERYMQVGNAVAFSVSIGLGYTLGKATQKAPNKQPLELPFVFPNCLLQNSALEEN
>KJZG-2014363-Asplenium_platyneuron
SALFVGDPFPAALALKRWPHRYSIPKKGSKNGLLDSKRKQDVPFIPECKAHYSKAEVDGHPYKLGDYVTVNADEGRKDYTGRILELFETTDNAHWLEIQWMFRPEDTVLGQEEAKKQDDRRLFYSDETDVVPLDCITSKIKVSQARPQLHLPGKQKPRGDYYYDMGYAYDYSTFYTIKTAGKAQAADASNSGSAVINPTSLQRLNRHKRQSSPVDLASVDSTKPVANRSITRTCKFKPPKVSDHIMRVPAQIHVLSCVIDDASKLQQSKMADDTMLCRSSGKTLSVLDMYSGCGGMSTGLHMGASLSNVNIETRWAVDINENSCASFKLNHADAEVRNEAAEDFLSLIKAWQKLCQKYTSDHLPTSSTKSETEVTQESFEENGTYLPKQKRQRTCHTDSNNDSHRLENGEYEVETIMGVRWLDPTKRRKSGLEFKVHWKGYPEDEDSWEALDSLKGCEERLKDFVVTGKARKILPLPGEVDIICGGPPCQGISGLNRFRNTDAPLEDPKNQQIVVFMDVVQFLEPRFVFFENVVDILQFSGGLLARYALSRLVHMHYQAKIGLLVAGSYGLPQFRMRFFLLGASPFETLPAFPLPTHYVPLKGCKPSEWERNIVAYPENCTPQLNEAILLRDAISDLPPVTNAEKREQLRHTKQPSTDFQKFMRLPKENSVQKLHDFVEDHRPLVLNRDDFERIRKIPKKKGANFRDLPGIRKLADGTVQVDAKNVIKLSSGKQLVPNYALNYMQGKSTKPFGRIWWDEILSTLHTTPSPHHQKIIHPTQDRVLTIRECARLQGFPDYYKFCGPIKERYRQLGNAVAVPVAKALGYTLGLAVQGEGAQKD
>ZQWM-2011334-Lagarostrobos_franklinii
IYELGDCVHVNSDNGLDYIGRIVELFESRVGDSWFTAQWFYRPLDTAIGEDEGKGHDKQRIFLSTIKDDNLLECITGKVNIMRVPVVSRFESKTNALPACDYYYDMGYDIAFSTFHNLPDEISGAEMASSDSASTVSSDDPSNLSLNTTMNVILDEGSTAIEPEFSLLDLYSGCGAMSTGLSMGASLSGVKLVTRWAIDLNQHACESLKHNHPETEVRNESAEDFLSLLKEWENLCKQYLDGSNYVVSASKEIETHNRCNTIEIMSDSELDDEEFEVEELIGIRWGTDKSGKSGLQFKVHWKGYGEEEDTWEAYDGLMGCQDRMKDFVNIGRRKRILPLPGDVDVICGGPPCQGASGFNRFRNVDAPLDDPRNHQIVVFMDIVDYLRPRFVLMENVVDILKFSGGFLGRYALSRLVKMRYQVKLGLMVAGCYGLPQFRMRAFLWGASPQEKLPPFPLPTHDVVVRGSFPLSWEHNAVGYDETNRPDLHKAVVLADAISDLPPVENSEKRDEILYNNSSQTEFQRFMRLSRDALEGKHCAESKKSEQFLFDHRPLELNADDYERTCRIPKRKGANFRDLEGVIVRPDNTVELVLENRAMLPSGKPLVPDYAISFVHGRSLKPFGRLWWDEIVPTVVTRAEPHNQIILHPVQDRVLTIRENARIQGFPDYYKLFGPVKQRYMQVGNAVAVPVAKVLGYELGLAIQKQCEDSPVAKLPQKFPSSL
>EILE-2043164-Rhamnus_japonica
SFIGDPIPNVEAQERWRWRYEMKSQISKAQTLKQNDDDEDEVVLDVECHFSQAKINNCIFSIGDCAHIQGDGEQKHVGRIIEFFRPTNGEEYFRVQWFYRVEDTVIKEEGAFHDKRRLFYSTIMNDNLIDCIISKVNVTQLAKVGSKMNSVSPSDYYCDMEYCVDYSTFRSLATDNSIKSHYMASSSGYETITATGPACFSKNKPAEESYNSELTLLDLYCGCGGMSTGLCLGAKASNVNLVTRWALDDDKSACESIKLNHPGIHVRNEDAGDFLELLKEWEKLCKRYKVNEVEKTHLSRSKTSGVAKNEDEILTGEYEVSRLIDICYGDPTKAGKRGLNFKVHWKGYSCSEDTWEPVAGLSNCQEKLQEFVRNGMKSKILPLPGDVHVICGGPPCQGISGYNRFRNIESPLEDERNRQIVVFMDIVKFLKPKYVLMENVVDILKFDKGSLGRYALSRLVNMNYQARLGMIAAGCYGLPQFRLRVFLWGAHHSENLPQFPLPTHDVVVRYWPPLEFERNTVAYDEDQPREQLENAVVLQDAISDLPAVTNDESREVMSYLNPPETEFQRYIRSTKYEMTGSALNDTRETKVSLYDHRPSLLHEDDYLRVCLIPKRKGANFRDLPGVVVGSDNVSRRDSEHKVLLPSGKPLVPDFAFTFEQGKSKRPYARLWWDETVPTVVTSASCHHQVLLHPEQDRVLTIREAARLQGFPDYYRFYGTVKQRYCQVGNAVAVPVARALGYALGLAIRKRSGNEPLMTLPKKFSHSNYFQL
>VXOD-2050804-Linum_tenuifolium
SRKKTTPSSSSSSRKKKPAAAEPPVDDVDDVAPMEEDSEAEENAVEMGPLRKIAATARSPQKRTKKNPADDESDARFLGNPVPDEEARKRWPHRYVKKGEKPKKFSEDGEELVEARRHYSRAQVDGVEYQLNDNAHVKAEGVESYICKIVEMFEGVDGMRYFTAQWYYRAKDTIIEECCEIDPKRVFFSEVKDDNPLDCLLAMLNIVIRPLEVDWEGNRGPIPNCDYHCDAQYLLPYASFVKFPSEVEGSESSSTISQSCEVSQPKEKSEPYTLLDLYSGCGGMSTGLCMGSKLSGQELITKWAVDLNKYALQSLKLNHPETEVRNETVEDFLSLLLEWEKLCIRFSLITSSDPKKIQAYPFDAEEEEGEDEEGDDGDDDTPDDPEAFELENITSICYGEPDAKPLGLYFKIQWKGYGPAHDSWEPLEGLGNCLKAVRDFVTNGFNRHMLPLPGSVDVICGGPPCQGISGFNRFRNKDNPLKDIKNKQLSVFMDVVRYLRPKYVLMENVVDILKFAKGFLGRYAIGRLIEMNYQTRVGMLAAGAYGLPQFRNRVFLWGALPTQDLPPYPLPTHDVLVRGVFPSQFERCVVAFDEGLNLNVKKKLLLADALSDLPPVENTEQRDEMPYTKDSETEFQHLIRFRTAEALDLSSPTLNSHRPYKLNADDYERVCHVPKKKGANFRDFPGVRVRSDNKVEFDPAIPRVLLKSKKPLVPDYAMSFVKGTSSKPFRRLWWDETVPTVVTRPEPHNQAILHPQQNRVLTVRENARLQGFPDYYKLVGPIKERYIQVGNAVAVPVARALGFSLGLALKGNVEREPLLTLPSDYLERAHPTTPASSQDE
>Eucgr_v1_1-Eucgr_D02616_1-
MRPPPRTSKRGSTAGSPSPRARLHSPPLGHPAPPLVLRPPLRRSPRFSPLPGPPRSGPRSRRELSSRLAKHVVAALSLRRSPRLGSGMQGAEKSGTRLATGSCLARCLRRSPRLGYAVTGAESDNVATVSPALGDPSSESGPRVAGSGARKRRAPDSAEMPLRSSSSARTNDGSRKRNAALISAKCQGSAGQSSFDDMGKLFINVDSSDVRIFRRSPRLSSNAPMPLMHYPELGGRSIHFKNLLSSPKDGLKSLLSKCCNLKSKVIISKVQRLSLPWHKGEEKSRMHIMPQDPRNMDNLLLRRSPRFVLATPDDNSKNSLRNFNKSVMNGKQSWGPGKLPSLPIGNNVEVKDVSSGKSEKEPFKDYMSSLTNPDMRGLDESYLKQSPADYALPKKSEHDGSFCSPTTLLEAASEQTLSEAKFSTSLVIKSNKPKATFFVGDAIPENEAKKWWKWRYDMKSQTLEGGKKSLESDDEDEIITNVKCHYRQAEVNGCIFEIGDCAYLRGDKGKKHVGRILEFFRTTDEEDYIRVRWFYRAEDTVMQNQSSFHDKKRLFYSAVENDNPVDCILSKVKVARLNPKVGVKSTHIRSDFYYDMEYSLEYSTFRTLISDGLTNGNDSPSCNSLNGSASSDIGTTSENMLRSGTQKEELTLLDLYSGCGGMSTGLHLGAKLSRTDLVTRWALDCDKSACESFKLNHPETKIRNEGAEEFLKLLKEWEKLCKQFAVKSVEGLHGLRKNNCRVTRSRGSPADVADTPKDEHEVSSLVDICYGDPNEIGKPGLHFKVHWKGYSSKEDTWEPIEGLRNCGEAMQNFVRKGFKSKILPLPGDADIICGGPPCQGISGYNRYRNVEAPLDDTRNRQIVVFMDIVQFLKPKFVLMENVTDILRLDKASLARYALSRLVHMRYQARLGVMAAGCYGVPQFRLRVFLWGAHPRENLPQFPLPTHDVIVRYWPPPEFERNLVAFDEDRTADLAKAAVLGDAISDLPDVPSLETREEMPYKKLPETDFQKYIRSTKYEMTGSLSDECTRMRRLLYDHRPLPISGVNYLRICQIPKRKGANFRDLPGVIVGADNAVRRDKTKEQLLPSGEPLVPDYVFTFEQGKSKRPFARLWWDETVPTVLTFPYYQSQAALHPEQDRVLTIRECARLQGFPDYYRFSGTVKERYRQIGNAVPITVARALGYALGVACHKLSGDQPNMIVPPRFSTSTYLELTKALNPPVDLKASQHQPGSPC
>Arath_TAIR10-AT1G80740_1-
MAARNKQKKRAEPESDLCFAGKPMSVVESTIRWPHRYQSKKTKLQAPTKKPANKGGKKEDEEIIKQAKCHFDKALVDGVLINLNDDVYVTGLPGKLKFIAKVIELFEADDGVPYCRFRWYYRPEDTLIERFSHLVQPKRVFLSNDENDNPLTCIWSKVNIAKVPLPKITSRIEQRVIPPCDYYYDMKYEVPYLNFTSADDGSDASSSLSSDSALNCFENLHKDEKFLLDLYSGCGAMSTGFCMGASISGVKLITKWSVDINKFACDSLKLNHPETEVRNEAAEDFLALLKEWKRLCEKFSLVSSTEPVESISELEDEEVEENDDIDEASTGAELEPGEFEVEKFLGIMFGDPQGTGEKTLQLMVRWKGYNSSYDTWEPYSGLGNCKEKLKEYVIDGFKSHLLPLPGTVYTVCGGPPCQGISGYNRYRNNEAPLEDQKNQQLLVFLDIIDFLKPNYVLMENVVDLLRFSKGFLARHAVASFVAMNYQTRLGMMAAGSYGLPQLRNRVFLWAAQPSEKLPPYPLPTHEVAKKFNTPKEFKDLQVGRIQMEFLKLDNALTLADAISDLPPVTNYVANDVMDYNDAAPKTEFENFISLKRSETLLPAFGGDPTRRLFDHQPLVLGDDDLERVSYIPKQKGANYRDMPGVLVHNNKAEINPRFRAKLKSGKNVVPAYAISFIKGKSKKPFGRLWGDEIVNTVVTRAEPHNQCVIHPMQNRVLSVRENARLQGFPDCYKLCGTIKEKYIQVGNAVAVPVGVALGYAFGMASQGLTDDEPVIKLPFKYPECMQAKDQI
>XNLP-2020159-Manihot_grahamii
SSKQPKKVVAEEEVVQLNSEEEEDNQVDEQGAKMSSDTDVKPHSEKSDSRRSAENAASEEESTKNENVSGHVTDEDGPEARFVGDPLPDEEARTRWPHRYVKKSNKQAIGSKSSNVKDDCEEIVPARRHYTQAEVDGRLIYNLYDDAHVKAEDGEDSYICKIVEMFEATDGKCYFTAQWFYRARDTSIKHAYDMDKKRVFFSEIRDDNPLDCLVEKLNIVKMPLNMDLEGKKAKILSCDYFCDMLYLLPYSTFVKLPPENITASNESSSTLSSDDDVNEVKSTSDAHKKSEVTLLDLYSGCGAMSTGLCLGANLSGLNLVTKWAVDLNKYACESLRLNHPETEVRNESAEDFLLLLNEWEKLCIRFSLISSNDPEKQQSYPFDLEEEEGDVQGDDEDENDDEDENDDEVFEVAKVLQICYGDPKEKGERGLHFKVSWKNYGPEYDTWEPIDGLGNCQEAIKEFVTNGYKSRILPLPGDADVICGGPPCQGISGFNRFRNRNNPLQDEKNKQLIVFMDVVKFLKPKFVLMENVVDILKFADGFLGRYAMGRLIEMNYQTRIGMLAAGAYGLPQFRMRVFLWGARPTEKLPQYPLPTHDVIVRGVVPVEFESNVVAYNEGCVAQLEKKLFLEDAISDLPPVENNEHRDEMPYTTDPKTEFQRQIRLRKEELLDASLKSNPSECLLYDHRPLELNNDDYQRVCRIPKKKGGNFRDLPGVRVRPDNKVEWDPDVKRVYLDSGKPLVPDYAMTFVNGTSSKPFARLWWDETVPTVVTRAEPHNQAIMHPEQDRVLTIRENARLQGFPDYYKLCGPIKERYIQVGNAVAVPVARALGYALGMAFQGSANSEPLLTLPKKFPNIVEQISSAS
>TLCA-2019619-TLCA-Oenothera_speciosa-5_samples_combined
SEGESSEFKFIGDPIPDEEARRRWPLRYVGAKKKKVSSVSADDDELKQAKHHFMRAEVDGIVYNLYDHAHVKGALDEEHYICRIVELFEAVDGSPSFRARWFYRASDTVLKKVHHLIDAKRVFLSEVHDDNLLECLVQKLNIVKVPLNVDAAEKEAAISKCNFYYDMLYHLPYSSFMRLPEDDQKDCSESNSSLSGIIDVGTPSSEVDFVNNGIESKNDEIRLLDMYSGCGAMSTGLCLGANLGGVNLVTRWAVDINEHACNSLKLNHPETEVRNEAAEDFLTLLKEWQKLCIAVGLVEGDGNNQYASLFAEDDDDDDGDDDESGGEDDVEDGEVFEVEKVLDICYGDPKKTKERGLYLKVSWKGYGPEEDTWEPIDGLSNCGKKIKEFIVNGYGRKMLPLPGDVDVVCGGPPCQGISGFNRFRNRESPLDDEKNSQLLVYMGVVEYLKPRFVLMENVVDLIKFSEGYLGRYGLGRLIQMNYQVRMGIMAAGAYGLPQFRMRVFLWGARPSESLPPYPLPTHNVVLRGHAPVEFENHTVAYDEGFDLNRLEEKLLLGDAISDLPAVGTYGGQDEIAYDRPPQTDFQKLIRLTKAALMGSVPEELHDILYDHRPLELNQDDHERVGRIPKRKGANFRDLPGVRVVNKKVERIPGTKPELLTSGKLLVPDYAITFVRGTSLKPFARLWWDQTVPTVVTRAEPHNQAILHPEQDRVLTIRENARLQGFPDYYKLTGPVKERYMQVGNAVAVPVARALGYSLSLALQGKISGASPLINLPDKFSFKLDSVSS
>YZGX-2006692-Cyrilla_racemiflora
RSKKRKEEEGECRFIGDPVPKEEAAQRWPHRYLSKAKSKLAGESISLKSADDSEEITQARCHFIQAEVDGMVFTLEDDAYVKAEDGQDNFICKIIEMFEAVDGSTNFTAQWYYRAKDTVIGCCHNLIDDKRVFFSEIKDDNPLDCLVKKLKIVLLPLKGKLDIKERVILKCDYYYDQMYLLPYCSFVGLEPDSTAVTCESGSTISSDADVAGTANCCDSSEVEKSSSERTLLDLYAGCGAMSTGLCLGANSCGVKLVTKWAVDINKFACESLELNHPETEVRNESAEDFLSLLKEWEKLCTTHLSPNSVMADGNPERREDEEVDENNEEDDADVDDSEVFEVEEILSISYGDPNDNGKSELHFKIRWKGYGPEEDTWEPMEGLSSCQEKLKKFVSRGNEQKILPLPGTIDVICGGPPCQGISGFNRFRNKDNPLADDKNKQLVVFMDIVAYLRPKFVLMENVVDIVRFAGGFLGRYALGRLVGMGYQTRMGMMAAGAYGLPQFRMRMFMWGALLTERLPQYPLPTHNVVVRGVIPTEFESNTVGYDEGSNVELKKELFLGDAISDLPPVENNEARDEMPYGSEPETEFQHFIRLRRDEMPGCLKLNSEVSAHDLYDHRPYQLNSDDYERVCQIPKKKGANFRDLPGVRVRADN
>PMTB-2023089-PMTB-Oenothera_gaura-5_samples_combined
SLIGDPICEVEARQKWQWRYDMKSKAAGRNKSPESDDDEDKIVTDVQCHYRQAEVRGCIYDLGDCATIRGEGGQTHVGRILEFFRTNCGEDYFRVQWFYRAEDTVLQDQAPFLDKRRLFYSIIENDNPLDCIIAKVKITRVTPKFGVNSYSIPSSDFYFDMEYCLEYSTFRTMLSDAYLPDRISSPPAWVEPLPAPASMPSIDNGTSCATHKAELTLLDLYSGCGGMSTGLNLGAKISGVNIVTKWSLDYSKAACESLKLNHPETQVRNEAAEDFLQLLKEWEKLYKRYTVTSLGRTRLLRSKDEEAQDRDHSAEEAEVPADEHEVSSLVDICYGDPNETGKRGLKFKVRWVGYGPKDDTWEPIEGLSNCREKIQDFVRIGLKSKILPLPGDVDVICGGPPCQGISGYNRYRNIGSPLDDDRNRQILVFMDIVQFLKPKFVLMENVTDILRFDKASLARYALGRLVHMRYQARLGTIAAGSYGLPQFRLRVFLWGAQPNEMLPQFPLPTHDVIVRYWPPPEFERNTVAYYEGQVRNLEKAAVLRDAISDLPTVTNNENREEMSYVKPPETELQRFLRSSKFEMTGSTLNGCAEIPCLLYDHRPRIFTEDIYLRMCHVPKRKGANFRDFPGVVVGADNVARPDQTQQPALLPSGKPLVPQFVYTFEQGKSKRCFGRLWWDETMPTVLTSPSCNSQVAIHPEQDRVVTIRECARLQGFPDYYRFCGSIKERYRQIGNAVAVPVSRALGYSLGMAFQKLLNGNGPNMILPPKFSYSTFTQLT
>CPLT-2009281-Portulaca_grandiflora
SFLIGDPIPDDEARRRWPYRYQIINNNKRQKTERGSTNSNNDDEDELVMDVKCHYSQAEVVKCVFDLGDCAYVKGEKGKKNYVGRIVEFFKTMDDEDYVRVQWFFRAEDTVIEEEGKSHDEKRLFISDLMNDNPLDCIVSKVKIIQLPASVDLKSKSRSSFDFYYDMKYFVDYTTFSTVDDAVGLSSADSMKNKASGLKPVKPEPDVHDFPIQNTHKSNMALLDLYSGCGGMSTGLCLGAKLAGVNLATRWALDLNKSACESLRLNHPDAQIRNEPAEDFLHLLREWNKLCNRYVRLNAGESGAKSSPQTQRRSCLQSQSSKNVTSSNSSRNKSRDSSVEYEVAKLIDICYGDPNDTGRRGLHFQVRWTGYSSNDDTWEPIEGLRNCPERVEEFVLRGHKVGILPRPGDVDVICGGPPCQGISGYNRFRNVDNPLDDERNQQIVVFMNIVQFLKPTYVLMENVVDILRLANGHLGKYAVSRLVKMKYQSRLGIMAAGCYGLPQFRLRVFLWGALPGEILPQFPLPTHDVVVRYGAPNKFQRNVVAYDEDQSPNLEKALVIGDAISDLPPVSNREAREEMAYRKPPETEFQKYIRAKKTDMMGAVEDAVRREKCVLFDHRPLALSQDDYLRVSRIPHKKGANFRDLPGLIVGKDNVVRRDPEMDERLPSGRLLVPDYAINFGDGKSSRPFARLWWDETVPTLLTTPDPHSQVILHPEQDRVLTVRECARLQGFPDYYRFCGTVKERYCQVGNAVAVPVARALGYALGMAVQRLTEEGHIMILPPKFSHT
>NKIN-2004347-Thujopsis_dolabrata
KLAKLTGCDGLIGSPIPKAEAQSKWPWRYQDTKNKKTKPNGNDGDDSEEIMLKAKTHYMQARVDGVLYNLGDCAFVKAEDGAPDYIGRIVEFFETADGHHHFTSQWFYRAEDTAIKSQASIHEPKRVFLSKIKDDNSLECIASKLNVVQVPPVMGSEKEKRRIPPCDFYYDMGFDLAYTTFYVLPPETVPATSDSTSEVCDEISPSEWNGAIAQSNGSSRKACRVKPEVSSTDVNGVSESKEESETNIKKDIASLDLYSGCGGMSTGLCFGANLSGVNLVTRWALDLNEAACKSLKHNHPETEVRNESADHFLELLREWQKLCLKHCQPDDQKTIPRGRMSLKAKETPKEEEPDSDSDIQEGEFEVERLLDIRHVDPTNENKSGLELKVHWKGYDESEDTWEPLAGLGECEEKIKEFVVKSAKEKHLPLPGDVDVICGGPPCQGASGFNRFRNVEAPLDDPKNHQMVVYMDIVNFLRPRYVLMENVVDILKFCNGFLGRYALSR
>Carubv10003999m
KKKSASHTHFCSFYPYWLILDPFGLNSPSPMLSPAKCESEEARARLDLHSSSRSEPECLSLVLWVPNSEGAEMLHDDGDMSLRRSSKINCNSPKQNGGEGGVSQRKTSRRKPQRLLMLTNGCQVRRSPRFTAAGGNFDNVCSVPVTGKSGSRKRKSNSALEKKESSDSQGLTFKDVAGIAKCLELEIISESQYKNNVGEGRSRLPDKAKRKVESDTSSSRINSSNQSLGCNKRTRRSPRFMKETVNEVEDYLGKSKEQGKSLASGKSFNIFPRLSRIVENGHTETVNTIKDCGPALCGAEKVRGPEKLVQISENDNSCEAIKRCEGDGVVSSTRELLVSASGCIKTTVNGCRDRTLGKTRSSDLNVDDIHTSSLKISNNRTSNGLIMTTGLVEQEAMASLRQGKTSACGAANKGTTRGKHVKSTVICLSDSNEQSSGEYLYMKNLNGDVLTQVESGSTLSCGGNEGIVSLDLNIPTKSTKRKGKWVTRTAVQEQDKRSTCFFIGEPISCEEAQERWRWRYDLKERKSKSRGQQSEDDEDKIVANVECHYSQAKVDGHTFSLGDFACIKGEEEENYVGKIVEFFKTTDGESYLRVQWFYRATDTVMKQQATNHDKRRLFYSTVVNDNPVDCLISKVTVLQVSPTAGLKPNSIKSDYYFDMEYCVEYSTFQTLRNPKSSENKLECCANVVPTESTKPILKKKCFSGKLPVLDLYSGCGGMSTGLSLGAQISGVDVVTKWAVDQNMAACESLKLNHPNTQVRNDAAGDFLLLLKEWDRLCKRYVFNNNNQRTDTLRSVNSTKEKSKSSSSGDDDSDTEEYEVEKLVDICYGDPDKTGKSGLKFKVHWKGYSSNEDTWELADELSNCQDAIRQFVTSGFKSKILPLPGGVGVICGGPPCQGISGYNRYRNVDSPLNDERNQQIIVFMDIVEYLKPSYVLMENVVDILRLDQGSLGRYALSRLVNMRYQARLGIMTAGCYGLSQFRSRVFMWGAVPNKNLPPFPLPTHDVIVRYGFPLEFERNVVAYVEGQPRLLEKALVLKDAISDLPPVSNDEDREKMPYECLPETDFQRYIRSTKHDLTGSAIDNCNKKAMLLHDHRPFHVNEDDYARVCQIPKRKGANFRDLPGLVVRNNTVCRDPSMEPVILPSGKALVPEYVFTFQQGKSKRPFARVWWDETVPTVLTVPSCHNQALLHPEQDRVLTIRECARLQGFPDYFQFCGTMKQRYCQIGNAVAVSVSRALGYSLGKAFHGLAGDEHLIKLPQNFSHSTYPQLKEAIPH
>EFMS-2081666-Torreya_taxifolia
PATANGTPAAKSKPVKLSGADSLIGSPIPKAEAQRKWPLRYQDKKNRKNTPNGNAGDESEETFLIAKAHYMQARVDGVLYNLGDCAFVKAEDGAPDYIGRIVEFFETTDGKHHFTSQWFYRAEDTAIKTQSDIHKQNRVFLSQIKDDNLLECITSKLNIVRVPPVLSSEEEQRPIPPCDFYYDMGYDLAYTAFYVLPAETVPATSDSSSEVCDEISPSEWNGAIESKAQNNTSSRKNRKAKPEVSPAEVNGVYESKAESVTIKKNCTAKPELTLLDLYSGCGGMSTGLCFGANLSGVNLVTKWALDLNESACKSLKHNHPETEVRNESADHFLELLKEWQKLCLKYCEPEDQRAIGCCGSRMPLKAKENKKEEESDDDSESDIQEGEFEVDFLLDIRHVDPTKENESGMEFKVHWKGYDESEDTWEPLSGLGECEEKIKEFVIKSAKAKRLPLPGDVDVICGGPPCQGASGFNRFRNVLAPLDDPKNHQMAVYMDIVNFMRPRYVLMENVVDILKFCNGFLGRYALSRLIHMNYQARLGMMAAGCYGLPQFRMRVFLWGAKPCEKLPQYPLPTHNVVVRGGVPNEWERNVVAYDENQRCNLEEALVLGDAISDLPSITNSENQDEMAYGRAPSTEFQRYIRMPKEVMKGQVSSANSKKTQQKAILYDHRSLQLNEDDYQRVCRIPKRKGANFRDLPGVLIGPDNVVELDTSMERAMLPSGKPLVPDYAITFVKGRSSKPFGRLWWDETVPTVVTRAEPHNQAVLHPEQDRVLSIRENARLQGFPDYYKLYGSVKDRYIQVGNAVAVPVARALGFALGMAVQNLCSEEPVMELPRKFPHC
>Gorai.001G052000.1
MPSTRRASNPMKDTDSTKNPTRSSQRNRKTVLEPENDEVIVVSEGENSEVSRGGKRKESSASGAGNNAKKSKPSVAKMTPLDTENGEAMVVDGTENGSKTTPKNSKKTKTDVAVNEDKEETKFLGEPVDDEEARRRWPKRYQGKGAKKVISKSSNGDSEEIIQARRHYTQAKVDGCMIFNLYDDAHVKAEDGEDCYICKIVEMFEAVDGDLYFTAQWFYRAQDTVLKTLGHLIDKKRVFFSQIQDDNPLDCLVAKLNIAKVSLNVDLEAKNKEIPSCDYYCDMLYTLEYSSFTNLPPEGKTNASEEASSTISDDSPDTVNGANSGSEDASLLDLYSGCGAMSTGLCLGANMAGLRLVTKWAVDINKYACESLQWNHPETTVRNESAEDFLALLKEWERLCASFSSSKSENLERQSFNSSVNEDNVNDEEEEEDENEDGDGEVFEVEKFLAICYGDPKEKGERGLYLKVRWKNYGPEEDTWEPLDGLGDCRECLKDFVTSGFKAKILPLPGDVDVVCGGPPCQGISGFNRFRNKDNPLQDEKNKQLQVFMEIVEYLKPKFVLMENVVDIVKFAEGYLGRYALSKLIHLNYQVRMGMMAAGAYGLPQFRMRAFFWGARPNQKLPQYPLPTHDLVLRGVIPVEFEMNTVGWEEGKKIELEKKLLLEDAISDLPSVGNYEDKDEMDYDKDPKTEFQRFIRLRREEMPGFSSLNAKPTKHLLYDHRPLQLNTDDYQRVCRVPKRKGANFRDFPGVIVNSGNKVEWDPNVERVYLESGKPLVPDYAMSFVGGSSSKPFARLWWDETVPTVVTRAEPHNQAILHPVQDRVLSIRENARLQGFPDYYKLFGPVKERYIQVGNAVAVPVSRALGYALGLAYQGVVSNDEPLTKLPPRFPNISEKASSDSSQDNS
>KJAA-2003502-KJAA-Mollugo_pentaphylla-2_samples_combined
DEEDEPILCVKCHYNQAQIDGCIFQLGDCALIRGEGEENPIGRIIEFFETIEGEDYFRVQWFYKADDTVIREAASFHDKKRIFYSTIMNDNLLDCIVSKLNVVQVTPQATYIPPSDYYYDMEYCLNYSTFRCLPKDDIIKEPEVSSPSYADPVLSLPSIPMFENTSMCEPCIAELSMLDVYAGCGAMSTGLCIGAKLSGVKLVTRWAIDYDSAACESLKLNHPETHARYILCFKKVKNEAAEDYLALLKHWEKLCKKFVIEDVEAQFPFREEFPKVLETNLDTNSDCDVTDDELEVSSLVDISYGDLSKPGKKGLKFKVRWKGYDSTEDTWEPIDGLSNCQELIREFVVNGYKNKILPVPGNVDVICGGPPCQGISGYNRFRCVDAPLDDERNRQIIVFMDLVKHLKPKFVLMENVMDILKFDKGSLGRYALSRLVHMSYQARVGIMAGGCF
>VYLQ-2053347-Cassytha_filiformis
AENAGFRTSPISEDKVLRRSPRSSSRSSSEASSIPSKPSKKAKLSHPTTTKKGKSKNACFFVGDPIPIEKARQLWPRRYEEKGKGYKRRNKTSIDDDDEEDLLLSIKCHYALASIVGCIIELGDCVYVKGQKRRPNYVGRILEFFETVDEDYYFTVQWFFRAEDTILKDRGAFLDEKRLFYSDLRNDNLLSCIVSRVKVIQVDSRLNAKSIPPCDFYYDMKYSVDYSTFCNISMNNLRTGNDEPYNFVGTVHASGVKIEPLIEELLVLSKAKESELKLLDLYSGCGAMSTGLCIGAKFAGINLVTRWAVDFNEAACETVKLNHPEIHVWNESAEDFFELLKEWKKLSKRYADNAVIRSNLRALEINDLKHEADSDNLSSEEYEVSRIVGICYGDPNDTGKRALNFKVRWKGYGRSDDTWESFEVLRKCQDAIREFIKEGLKSKILPLPGDVDVICGGPPCQGISGYNRHRNACAPLDDERNHQVLVFMNIVKFLQPKYILMENVVDILKFANGIVGRYALSQLVSMNYQARLGIMAAGCYGLPQFRLRVFLWGAHPNERLPQFPLPTHDVVLRGGAPIEFERNIVAYDEEQSRELEKALFIRDAISDLPSVENDEIRDEMPYDKGPETEFQRFIRSTKDEMTNSVRSGGRKVGRSVLYDHLPLQLNEDDYYRVCKIPQRKGANFRDFPGIIVGADNKVMLDQSIERVLLPSGKPLVPDYALTFVEGKSRRPFARLWWDETVPTVLTCMRPNSLASLHPVQNRILTVRECARLQGIPDYYKLCGTVKERYRQVGNAVAVPVARALGYALAMAWLERSGDDPVFTLPPKF
>QCOU-2013874-QCOU-Papaver_setigerum-5_samples_combined
LIGEPVLIEEARQRWPHRYDALKIREGGEGYLHVRRHFTGAQVDGEIYHLGDCCHIKAEAGQKDYIGRIIEFFETTKKQPYIAVKWFFQAEDTVIKEHSYLIDSKRVFYSDSGDDNPLGCIVDKITVLQASSAVVKLYLLIFETYFPPILVCRYSPHSSFVAYGEEASTSSTAVSKEGCSKVFEEDTAEPDKVMMLLDMYAGCGGMSTGLCMGAAESDVKLVTRWAVDFNKDACESLRYNHPETEVGNMKAEDILLFLHEWKNLCAHYHLLGTDYSKTKKPTEKKEKEETEEEAQRRPPDENGEYEVDRIIGIFYGINPDTDEGPAALHFKVKWKGWGSDWDSWEPFSKLTKCDDCIKEFVTDGYQSNILPLPSTVDVVCGGPPCQGISGFNRFRNYEEPLKDPKNYQLVVFMDIVKFLQPKFTLMENVVDIMRFLGGTLGRYAMGRLVAMQYQVRLGLLIAGSYGLPQFRMRTFLWGAKMTEKLPQFPLPTHKVIARGFSPKEFERNVVKGNEEYTLQLKDALVLKDAIFDLPEITTHEIQDERDYGNDIHTTDLTDFQKMIRLPKHKLMGSAYPEESGTLKLFDHRPLKLSEDDNLRVSKIPREKG
>HQRJ-2024328-Loropetalum_chinense
KSSSLALIDPMSIRRSPRLRVNSGNANLTLDDKQPSKKLKISSTSTDEKKRSRIVSFFVGDMVPDEEARRRWPWRYVEGQRSKGQRLNSEDDDDDDDDKLVLNVKCHYLQAEVENCVFNLGDHVTVKGKEGGQNYVGRILEFFKTMDDHDYFRVQWFFRAEDTVMKEEAESHNRKRLFYSKLMNDNLLDCIVSKVKIIPITPNVNLKSKSIPPCDFYYDMEYSVDYSTFCTMVADNSADSSNFPSSAWMKTVHLNDTQPKCEELSSHKPYQSELALLDIYSGCGGMSTGLCFGAKLSGLDLVTKWALDINKFACESLKLNHPETQIRNESAEDFLDLLKEWDKLCKRYAVKDIGGATESNIKVLRASRKNNSKTDKKIPSGEYEVASLVDICYGDLSKTGKRGLRFQVRWVGYGPSEDTWEPIEGLSKCEDRIQDFVLKGLKAKILPRPGDVDVICGGPPCQGISGYNRFRNVDSPMDDERNRQIVVFMDIVNFLKPKYVLMENVVDILRFAKGTLGRYALSRLVKMNYQARLGIMAAGCYGLAQFRLRVFLWGAHPNEKLPQFPLPTHDVVLRYGAPNEFKRNVVAYDESQARDLEKALVLSDAISDLPPVFSLSPLLMVLCSFEISCVLTKFYIQGHKSVFLNSIFKVTNHETRVEMSYRKPPETEFQKYVRATKYEMMGFASGGGRKAERSVLYDHRPLPLWEEDYLRVCQIPKKKGANFRDLPGVVVGADNVARRDPTTEPIVLPSGKPLVPDYALNFCEGKSTRPFGRLWWDETVPTVICRPDAHSQVALHPEQDRILTVRENARLQGFPDYYRFCGEIKERYCQIGNAVAIPVARALGYALGMAVRKLSGDDPLMTLLPKFSSS
>RBYC-2079052-Elaeagnus_pungens
SRKRNADTGSNEADMELIEPISLIPSNPKKPKRQHEDSDVCLIGKPIPVAEAKERWPHRYRSKKRVDMVVLASEGKREESEAEEFLQAKSHYTQAMTDGFVYNLNDDAYVKADDGMPNYIARIIEMFEGTDGEPYFRAQWFYRAEDTVIKDLGEHSSILDKRRVFLSDVQDDNPLNCLVSKVKIAKVDLRAKEKGLPPCDLYYDMKYTLPYLTFSAIASDKPENACEDGDTSSTISSDTGSNDPIGDTVNTNAGESVRIERSQKSEMTLLDLYSGCGAMSTGLCIGASLSGVKLVTRWAVDINSHACKSLKLNHPETEVRNEAAEDFLSLLKEWEKLCTDCSLVGSKHDFKNDEEDEEDDDDDNGGVKSSDEFEVQKLLAVCYGDPNQVKKPGLYFKVRWKGYGPSDDTWEPIEGLSNCPERLKEFVTRGYRTNILPLPGDVDFVCGGPPCQGVSGFNRFRNAQAPLDDIKNRQLLVYMSIIEFLKPKYVLMENVVDILKFSGGFLGRYAIGRLVSMNYQARLGMMAAGSYGLPQFRMRVFLWGAIPSEKLPQYPLPTHEVVGRGVVPNEFEEITVAYHTKQQPQLEKALYLKDAISDMPPVTNGETEDQTKYGKSTRTEFQRYISLKRNDVLGYNSLAQNAPQARVLYDHRPLQLNQDDFERVCMIPKKKGANFRDLPGVLVGPDNKVIWDPAVERLKVTSGKPLVPDYAMSFIGGRSPKPFGRLWWDETVPTVVTRAEPHNQIILHPEQDRVLTIRENARLQGFPDFYQLCGPVKERYIQVGNAVAVPVGIALGYTFGLACQGLSDEKPLTTL
>EEAQ-2018047-Sceptridium_dissectum
SVKAKIGNKPKVTTSARFLGSPLSKAEASRRWPDRYPSKKNKISLDELPGSEKKRKPNSDEGEQEDGIGKCVAHYLRAEVDGCTYELGDCVYVNAGEGPDYIGRIIEFLETADGSYWFTCQWFFRAHDTAIGDIEGKKHDKKRIFCSEVKDNNLLECIVSRTKIIRLSPLHHFNNAKPKPIPPCDYYYDMGYNYAYSRFYRLPTDAEAASSESDLTVCNDVSTAQAASGHSENKLENEVSSGKKSGMKTEMTLLDLYSGCGGMSTGLCMGASLSGVNLVTKWALDLNEYACKSLKYNHPETQVRNEAAEDFLTLIKEWKKLCERFCKVEGVEDSKANGRCRSKNHQSVNVNEEDDSDESDSSNLEEGEFEVERIVAIRYVGPASSKKSGLEFKVRWKGYGPSEDTWEPIEGLGDCDEIMKRFVKEGKKAQILPLPGDVDVVCGGPPCQGASGFNRFRNKEDPLADARNKQIVVYMDIVDFLRPRFVLMENVVDILKFAGGVLGRYALSRLVQMHYQAKLGLMVAGCYGLPQFRMRVLLWGASPLEKLPPYPLPTHDVVQKGGIPQEWERNVVAYDETQKPKLMKALTLGDAISDLPPVKNSESRDEMPYGSCAKTEFQRFIRLPKQVLTGASTFSACKKQKMMLHDHRPLQLNTDDIQRTCRIPKEKGANFRDLPGVIVKEDNVVALDPSMERILLPSGKPLVPDYAITFVNGRSSKPFGRLWWDETVPTVVTRAEPHNQVILHPEQDRVLSIRENARLQGFPDYYKLFGPVKQRYIQVGNAVAVPVARALGYTLGLAAVHPSCPNGPIVELPSNFPHGL
>HYZL-2008550-Akania_lucens
MSNEKFSRQSARTATALLEANNGNIKSTLIESPKSVEKEFPKNVQNATTSEEELKIEKTPFFIGDPIPSEEAQERWPWRYEMKNQRSNCKTCISDDDEEDKIVANVECHYTQAEIDGCTFNLGDCAYIKGEEAQNHVGRIVEFFKTTDGGNYFRVQWFYRAEDTVLKHEAAFLDKMRLFYSTIMNDNPIDCIISKVSVTKISPKVGLMSNSVPSGFYFDMEYCVEYSTFRTLLSDISFKNHDPLLPHRIETVPAIATVSLLENMPSHETYKAELGLLDLYSGCGGMSTGLCLGAKLSCIDLVTRWAVDSDRSAHPETHVRNDSAEDFLELLKEWEKLCKRYLAIDGERTFQSRCMASREVTNDVCSPNDDDVPPGEYEVARLIDICYGDPSKTGKRGLKFKVHWKGYSTSEDTWEPIEGLSNCQEHIRDFVRNGFKSKILPVPGDVDVICGGPPCQGISGYNRYRNVKSPLDDERNRQIIVFMDIVKFLKPKFVLMENVVDILRFDKASLGRYALSRLVHMKYQARLGTIAAGCYGLPQFRLRVFLWGAHPSEKLPQFPLPTHDVIVRYWPPAEFERNTVAYDEGQPRELEKALVLQDAISDLPAVTNHEDRDEMSYEKPPETEFQRYIRSSKSEMTGSAFNGTTRMNSSLYDHRPHVLFEDDYIRVCQIPKRKGANFRDLPGIVVGDDGVVRRDPMKEQVLLPSGKPLVPEYVFTFEQGKSKRPFARLWWDETVPTVVTFPYLHSQAALHPEQDRVLTVREYARLQGFPDYYRFHGTVRERYCQVGNAVAVPVSRALGYALGMAFRQLSGNEPLLTLPPKFSH
>WGET-2012267-Kochia_scoparia
RKLAKKEELDCRFVGEPVPEEEAKLRWPQRYPDKALRGAKKSKSSDNEDELMPAKRHYLKAEVDGTTIYELNDDAHVQSEDGKPPYICKIVEIFEGEDGFPYFRAQWYYRSVDTVIKDCVKLREPKRVFQSEIMDDNPLDCLIKKINIVRVESNLDLDMKMSAIEDCDYYYDMKYLLPYSTFITPPAETAAHGSESQSTISSDNLMRTWCMNPNSPNSSEITLLDLYCGCGAMSTGLCLGANLKGSKLVTKWAVDLNKFACDTVALNHPETNVRNESVGDFLTLLKEWQKLCASFKLIQSKNTHEQIDSMMDEDDEGSDDDDGEDDNQDDGEIFEVEEIIGICYGDPKQSEKPGLYFKVHWKGYGPSEDSWEPVDGLGNCHAKIGEFVKKGYKNRVLPLPGDVDVVCGGPPCQGISGFNRFRNSENPLADPKNEQVDYLKPKYVLMENVVDLVKFAKGFLGRYALGRLVDMNYQARMGMMAAGAYGLPQFRMRVFIWGAQPSKQLPQYPLPTHDLVLRGVIPTEFEINTVAYDEGHTMQLENKLFLGDAISDLPAVTNGESRDKIPYGRAPETEFQRFIRMTKDAMLGSSVGPELLSTLYDHRPYELNVDDFQRVCRVPKKKGANFRDFPGVLVRPDNKVDWDPKVPRELLPSGKPLVPSYAMTFVGGTSSKPFGRLWWDETVPTVVTRAEPHNQIVIHPSQDRVLTIRENARLQGFPDYYQLLGPVKERYIQVGNAVAVPVARALGFALAMSVQGFPCDGPLLTLPPMFPNI
>BJSW-2009112-BJSW-Cannabis_sativa-4_samples_combined
PEPCEKLPKKTKTSNFAKSKPKKSNCSFFVGDPIPDDEARERWLWRYELKTQRSHDKKSKQNDDEEDEVVLNVECHFAQANIQSRIYNLGDCAYIQGDGKKKHIGRIVEFFKTTDGEKYFRVQWFYRVEDTVIKEVGGFHDKRRLFYSTIMNDNILDCIISKVLVTKVTPRVGLKMSSIAPSDFYYDMEYCVDYSTFRSIEIDNSVKNHHFASPCGSESVPTVATKTYQAELTLLDLYSGCGGMSTGLCLGAKASNVNIVTRWAVDCHKPACESIELNHPETNVRNEAAEDFLDLLREWEKLCKRYRSHNVGRTHSSRSKASTEVEDDHESSTEEFEVSHFVDICYGDPNKTGKRGLNFKVHWKGYSTSEDTWEPAEDLSNCQESLEEFVKDGMKRKILPLPAGVDVICGGPPCQGISGYNRFRNVDSPLDDERNRQIIVFMDIVKFLKPKYVLMENVVDILRFDKASLGRYALSRLVHMNYQARLGIIAAGCYGLPQFRLRVFLWGALPHENLPQFPLPTHDVIIRYWPPSEFERNTVAYDEDQPRELQKALVLQDAISDLPPVTNDETREKIEYHMPPETEFQRYIRSTKLEMDGSALDATRETKCSLYDHRPYPLSEDDYIRVCKIPKKKGANFRDLPGVVVGGNNVARRDPKEKILLLPSGKPLVPDYAFTFEQGKSKRPFARLWWDETVPTVVTFPTCHNQVALHPEQDRILTVREYARLQGFPDYYRFCGTVKARYRQIGNAVPVNVTRALGYALGLAIQKRSSNEPLLTLPQKFSLSTTYELA
>QAUE-2007751-Actinidia_chinensis
IFVGEPVPEEEAREKWSWRYELKSEISKCQSWKLNAGEEDEVILNVECHYTQAIVDNCIFNLGDCACIKGDEGQKHVGKILEFFKTTDGEDYFRVQWFFRAEDTVMQNEAAFHDENRLFYSTLMNDNLLDCIISKVNVIQIAPTLGLQPNSIPPSDFYYDMEYCVEYSTFRTLPTESYNLSIQNGIEGFRDMLTSTSLRDMPSFEPYKGDLALLDLYSGCGGMSTGLCLGAKLSSVNLVTRWAVDANRSACDSLKLNHPETQVRNETAEDFLELLNGWEKLCQSYVFSNNLDITAESTVEDTSEVKSNVQSVAKIRAGEYEVLRLIDICYGDHCKRGKRGLEFKVHWKGYSSDEDTWEPIEGLSNCQERIQDFVKRGFKSKILPLPGDVDVLCGGPPCQGISGYNRFRNIDAPLSDERNHQIVVFMDIVKFLRPKYVLMENVVDILRFDKASLARYALSRLVHMKYQARLGTMAAGCYGLPQFRLRAFLLGALPSEKLPQFPRPTHDVVVKYWPPSEFERNTVAYDEGEHRELEEAIVLRDAISDLPAVPSHEIREQMAYEIPPETEFQKYIRLTKDEMMGFAKGVEDGKKPILYDHRPYQLSEDDYIRVCQIPQKKGANFRDLPGVVVGSDNVVLRDPTKEKMMLPSGKPMVPDYVFTFEQGKSKRPFARIWWDETVPTVVTFPSLHNQAALHPEQDRVLTIREYARLQGFPDFYRFCGSVKRRYCQVGNAVAVPVARALGYSLGMAFRKQGGTEPLMTLPPKFA
>BFJL-2002434-Cornus_floridana
LIASPEEKQKEQKNKASFIGEPVPKEEARERWRWRYELKGLQSQQSKGQSWKLNADEEDEIILNVECHFTQAKVDGCIYNLGDCAYIKGDGRQKYVGRIIEFFKTVEGDDYFRVQWFYRAQDTVMKEAAAFHDKRRLFYSTVMNDNLLDCIISKVGVKQIRPTLGLNLNSIPPSDFYYDMEYCVEYSTFRTLLNDNSVESHDSASPNYVETSHTTINTTSLEDTPSCELYKAELGLLDLYSGCGGMSTGLCLGAKLSHVNLVTRWAVDYDSFACDSLKLNHPETQVRNESAEDFLELLKGWKKLCNQYVFNDLERALQSGATDTREAKDETNRPSDLKIPAGEYEVSCVVDICYGDPSNSGKRGLKFKVRWKGYSSSEDTWEPVQSLSNCEERVRDFVRSGFQSKLLPLPGGVDVICGGPPCQGISGYNRFRNVDAPLDDERNRQIIVFMDIVKFLKPKYVLMENVSDILRFNKASLGRYALSRLVHMKYQARLGTIAAGCYGLPQFRLRVFLWGALPSEKLPQFPLPTHDVVVRYWPPPEFERNTVAYDEDQPRQLEEAVILRDAISDLPAVTSHETREEMTYQMPPETEFQKYIRLTKYEMMGLAPSGVAQMKTPILYDHRPYQLSEDDYLRVCQIPRKKGANFRDLPGIVVGTDNVVHRDPTKEQMKLPSGKSMVPDYVFTFEQGKSKRPFARLWWDETVATVVTFPNLHSQAALHPEQDRVLTLREYARLQGFPDFYRFCGTVKKRYRQVGNAVAIPVARALGYTLGMAVQKLGGNEPLMTLPPKFS
>THHD-2014634-Elaeocarpus_sylvestris
AKIEENDDPTTLISTQAKKTKQAKPGSDLCFVGKPVPATEAQRKWPLRYQSKSKAKGVVAESSNGGSSGEEILQARCHYTQAMLDGVLYNLGDDAYVKAEDGNPDYIARILELFETIDKEPYFKAQWFYRAEDTVIKDYVDQIEKNRVFLSEVKDDNPLNCIVSKVKIAQVQPNMDLDAKKKAIPPCDLYYDMKYTLPHLTFASLVSDNSGRDSHTSSTISSESGSNSITDAINIDIGELVKAHRFDKSEILLLDLYSGCGAMSTGLCMGASLSGVKVITRWAVDINPYACKSLKLNHPETEVRNEAAGDFLSLLKEWAKLCQHFSLFGSEKLPEHSSNLMGDKDEEEEEEDDDDDEGLEVPSEEFEVEKILAICYGDPNEVKKSSLYFKVRWKGYGPSEDTWEPIKGLSKCKEKLREFVTKGYKSHMLPLPGNVDFICGGPPCQGVSGFNRFRNIKAPLEDVKNHQLIVFMNIIEYVKPKYILMENVVDILKFAGGHLARYAVGRLVSMNYQARLGMMAAGSYGVPQFRMRVFLWGAHPSKILPQYPLPTHEVANKGGVPNEFEEITVAYGENQHCQLEKALYLKDTLSDLPPVTNHKSEDEGKYETSFRTEFQKYIRLKRNDIISYTAAQNTSHPRMLYDHRPLQLNEDDYERVCHIPKKKGANFRDLPGVLVGSDNKVLWDPSMERVMLKSGKPLVPDYAMKFVKGKSPKPFGRLWWDEIVNTVVTRAEPHNQIILHPLQDRVLTIRENARLQGFPDCYQLCGPIKERYIQVGNAVAVPVALGLGYTFGLAWQGLSDDQPLTTLPFKFPKCLARSS
>CGDN-2069542-Tetraclinis_sp.
ENKVVAECIAHYSMADVNGIIYELGDCVHVNSDSGPDYIGRILEFFETKNQQCWFSAQWFYYLNDTAIGKHEAKGHDKRRIFLSSMKDDNLLECINRKLKVIHVPALTRQTRFICKHESIPHCNYYYDMGYDYAFSTFKSLLNDTELASSDSASTTSSNNCPNVQPNNVSNINSGKGRNGVINSELSLLDLYSGCGGMSTGLCVGANLSGVKLMTRWAVDRNSYACESMKYNHPETKVRNESAEDFLHLIKEWKKLCEKYIECRDHKKSKTTKIDKHNSRSYRKNGADLEVDDKEYEVEKIIDIRCVDSSSSKLSGIQFKVHWKGYGEDEDTWEPYESLMKCEESVKDFVTMGIRKRILPLPGDVDVICGGPPCQGATGLNRFRNVEAPLDDPQNYQIVVFMDIVDFLRPRFVLMENVVDILKFAGGTLGRYALSRLVKMHYQTRLGMMVAGCYGIPQFRMRVFLWGASPLENLPPF
>UCNM-2012061-Ajuga_reptans
DAEEDDVKFLGKPVSDEEARRRWPHRYMKNQSQEEFVQAKHHFVQANVDGQIYLLEDDAHVQAGEGMDPYICKIIEFFEAVDGSKNFRAQWFYRSTDTVIQTCGFLIDSKRVFFSEIKDDNPLDCLVGKLTIKMLPPKVEYEVPESIKSMCDYYCDMQYLLPFTSYVSLTPESAANSNESGSTISSDANGESSEADVRATERTLLDLYAGCGAMSTGLCLGANSGGVKLITKWALDINSYACESLKLNHPETEVRNESAQDFLSLMKEWDQLCQSVLSNEHGALFAEDDNEDNDDEEEDEEEDNNEGDAEVYEVEKILAICYGDPNATKSPKLHFKIRWKGYGPEEDTWEPLEGLRSCKEKLKEFVRNGHKSRIIPLPGDVDVICGGPPCQGISGFNRFRKADAPLEDEKNVQLIVFMDIVKYLKPRFVLMENVVDIVKFAGGYLGRYGLGRLVSMGYQARMGFMAAGSYGLPQFRMRMFMWGARSNEKLPQYPLPTHNVVVRGNIPTQFEANAVAYEEGHELNLKTKLFLGDAISDLPPVENDESRDEMPYNSEPQTDFQRFIRLPRNEMPGCLTSVEMPHMLYDHRPLCLNQDDYQRVCQVPKKKGANFRDLPGVRVRPDNKVEWDPNVERVLLDSGKPLVPDYAMTFVRGTSSKPFGRMWWDQTVPTVITRAEPHNHAITHPVQDRVLTIRENARLQGFPDYYKLVGPIKERYKQVGNAVAVPVARALGYSLAKAFRGITEDKPVFVLPANYPWLRD
>ZQWM-2011335-Lagarostrobos_franklinii
IYELGDCVHVNSDNGLDYIGRIVELFESRVGDSWFTAQWFYRPLDTAIGEDEGKGHDKQRIFLSTIKDDNLLECITGKVNIMRVPVVSRFESKTNALPACDYYYDMGYDIAFSTFHNLPDEISGAEMASSDSASTVSSDDPSNLSLNTTMNVILDEGSTAIEPEFSLLDLYSGCGAMSTGLSMGASLSGVKLVTRWAIDLNQHACESLKHNHPETEVRNESAEDFLSLLKEWENLCKQYLDGSNYVVSASKEIETHNRCNTIEIMSDSELDDEEFEVEELIGIRWGTDKSGKSGLQFKVHWKGYGEEEDTWEAYDGLMGCQDRMKDFVNIGRRKRILPLPGDVDVICGGPPCQGASGFNRFRNVDAPLDDPRNHQIVVFMDIVDYLRPRFVLMENVVDILKFSGGFLGRYALSRLVKMRYQVKLGLMVAGCYGLPQFRMRAFLWGASPQEKLPPFPLPTHDVVVRGSFPLSWEHNAVGYDETNRPDLHKAVVLADAISDLPPVENSEKRDEILYNNSSQTEFQRFMRLSRDALEGKNCAESKK
>TTRG-2024488-Lupinus_angustifolius
FDVRHLRQSPRINLYNASKECVEQLNVKSYGGTKLRRSPRLSASSENGNLEVNIIQEKRASKLFHQKKQSKMISTSIELYHSPIEQHSEVQTISRNSSPRVENKCLILSITPQSCMEENGTVSPDFDFTGSDDKPPRKKNKTIKMDQKRIPSFIGDPIPDDEAQRRWGWRYELKEKKCKDKKFKINEDEEDEIIVNVKSHYAQVEIGNCIFSLGDCAFIKGEGEVKHVGQTTDSQNYFRVRWFYRIQDTVVQDEGGFHDKRRLFYSSIMNDNLIDCIIAKVNVTHLRSRVGLKLASISPSDFYYDMGYSVDYSTFHSIPTDNPVENNELTHDTVHETLSLEASKNTNSLPSSESDKTELALLDLYSGCGGMSTGLCYGAKVSSVNLVTRWAVDSDRSASESLKLNHPDTHVRNESAEDFLELLKEWEKLCKRYKVSDAERKFPLRKRKSLEVGKEQVNSQSHDDIPDDDELEVSRFVDICYGDPNETRKRGVYLKVHWKGYSSSEDTWEPIENLSKCKDAMHDFVREGVKSKILPHPGDVDVICGGPPCQGISGYNRFRNTVSPLDDERNRQIVVFMDIVKYLKPKYVLMENVVDILKFDKGSLGRYALSRLVHMNYQARLGIVAAGCYGLPQFRLRVFLWGAHPSEILPQFPLPTHDVVVKYWPPMEFERNVVAYDEDQPRDLEKAAFIQDAISDLPAVANSETRDEMSYQNNPETELQRYIRSTKYEMTGLALNGTTEERSLLYDHRPYFLFEDDYQRVCQIPKRKGANFRDLPGVVVGADNVARRQSTEKLLLPSGKPLVPDYVFTFEQGKSKRPFARLWWDETVPTALTFPSCHNQVILHPEQDRILTVREFARLQGFPDYYRFYGTVKERYCQIGNAVCVSVSRALGYALGMAYRKVSGNEPLMKLPPKFSHSNYLQLS
>EHNF-2003674-Dillenia_indica
DDDGIEPRFLGEPIPEAEAIQRWPDRYQSKKSKIVYKSNSSTTDEDDGVIQARRHYTRAEIDGCNVFNLEEDAHVQAEEGKPYYICKIVEFFEAIDGETYFTAQWYYRLVDTVIQDSTPIEDRRVFFSEIKNDNPLDSLVEKIQIARISPNVDVSAKMASIPECDYYCDMLYLLPYSTFIVAPENARAGSESCSTISSQIDESNSECESSTMHSPKTEVAVLDLYAGCGAMSTGLCLGGNMAGLNMVTKWAVDINKHACDCLELNHPETKVRNESVDDYLSLLKEWEKLCASFSLISNCSTNEQCYEFPEDDGDNEANQGDSDDDEESDEVFEVDHILGICYGDPNENQQHGLYFKIRWKGYGESEDTWEPISGLGNCSKRIKEFVVNGFKQKILPLPGDVDVVCGGPPCQGISGFNRFRDKKNPLGDPKNKQLLVYMDVVEYLKPRFVLMENVVDLVKFSDGFLGRYALGRLVRMNYQVRMGMLAAGSFGLPQFRMRVFVWGARPSESLPQYPLPTHDVVNRGVIPREFEINTVAYNEGHEVQLEKKLFLEDAISDLPAVKNDEERDEMPYGSVPKTDFQRFIRIGRNETLFSCSDMEASKRMIYDHRPLRLNDDDYARVCRIPKKKGANFRDLPGVKVRPDNKVEWDTTVEREMLPSGKPLVPDYAMTFVGGSSSKPFGRLWWDETVPTVVTRAEPHNQVILHPRQDRVLTVRENARLQGFPDYYRLSGPIKERYIQVGNAVAIPVARVLGYALALACRGSTNDKPVFTLPSKFPNIESVSSPTLED
>XZME-2020804-Drakea_elastica
EDEAKIRWPHRYTKKALGRKSTFSKIPGNEDEDEPIGAKCHYYQAMVDDVVYNLNDDAHVKAGDDEPNYIGRIIEFFMTVDGKFYFRAQWFYNAEDTVIGNHASDHDKRRVFLSEDRNDNDLDCIVKKIRIIRITNNICLPEQKDIPDCDYYYDMTYSISYSTFANLPKDDTSGVSSLSTTSEEGSEREASLLNATLLDLYCGCGAMSTGLCQGAQLAGLNLHTAWAVDLNPFACESLRLNHPKTKVRNEKAEDFLILIKEWKKLCEKYSLDVTNPPKPDNESDEISDDEGIADSSPVPKGEFEVDYFLDICYGDPNEMGEKQLMFKVRWKGYGASEDTWEPVSGLSKCTERIETFVRKGYKNKILPLPGVVDVICGGPPCQGISGFNRFRDSQNPLSDVRNQQMEVYMEIVDFLKPKFVLMENVVDILKFAEGFLGRFAISKLVKMKYQSRLGIMAAGCFGLPQFRMRVFLWGAQTTELLPQYPLPTHDVLVRGGAPVKFEPNIVAYNENQRAQAKLEKALLLGDAISDLPKVENNEARDEMPYEGHPVTDFQYSIRLTNNDLVDPTCKPKEAILHKTLFDHRPLRLNDDDYMRVCRIPKKKGANFRDFPGIRVGPNNVVEFIPDFERVMLPSGSPLVPDYAMSFIKGKSPKPFGRLWWDETVPTVVTRAEPHNQIILHPEQDRVLTIRENARLQGFPDHYKLCGPIKERYIQVGNAVAMPVSRALGYSLGRAFQGKGSDGPTYTLPLNFPHF
>ZBPY-2024404-ZBPY-Alternanthera_brasileana-2_samples_combined
ARIKGCIFHLGDCALIRGDNQKHIGKIVEFFQTTESEDYFRVQWFYKPEDTVMKEAASFHDKKRLFYSCIMNDNLLVCIISKVNVIQVSPQLNFNSSSCGPSDFYYDMEYCLSYSTFRNMPADNPIESSKLPSLGGPESTLSLTSSLVAENSSICETYNAELTMLDLYAGCGGMSTGLCIGAKLSGVNLVTRWAIDADSLACESLRLNHSNIEVKNETAEDFLELLKQWESLCKKFVVEENQKPFASQQEVSNSAEASSDAQSDSDTGADELEVESLVDVCYADTDGSGKRELKFKVRWKGYDPSEDTWEPIEGLSNCEDLIQEFVINGFKNKILPLPGSVDVICGGPPCQGISGYNRFRSVEAPLDDEKNRQLVVFMDIVEYLRPKFVLMENVMDILRFDKGSLGRYAMSRLVHMNYQARVGIMAAGCYGLPQFRLRAFFWGALPSEELPQFPLPTHDVVVRYWPPAEFERNVVAYDMDSLRPELEDAVFLGDAISDLPAVTNYDGLDEMPYTRPPETEFQKYIRSTKNDKICSASNVEDPVLYDHRPHQLFEDDYVRVCKIPRRKGANFRDLPGVIVGDDNVVRRDPTIETVFLPSGMPLVPEYAFTFEQGKSKRPFARLWWDENVATIVTYPNCHSSAVLHPEQDRVLTVRECARLQGFPDSYRFSGTVKQRYRQVGNAVAIPVAKALGYALGMAFQRRTNKEPLLTLPPKFAYS
>YWNF-2052251-Hedwigia_ciliata
HYKQAEVEGKLYKLGDCVHIHSGLEDPFIGRITEFYEKEDKSPWFAAQWFFRTYDTGMAKEGRYQDQKRIFYSDVMDDNELHVIVGKISIVRIASKGRFDKTPVKTPKCDYYFDKGYKFAYATFYELPKDLPEPPGLANAENKFHISENHSSSKNESIQDIFSTVSENKKQFHLLDLYCGCGAMSTGICLGMNLAGINLVTKWAVDLNEFACMSLKHNHPETIVRNEAAEDYLHLLKEWQKLCQKYPEGCVVEEDSEEEEDDDDEGSAPGEYEVERLLGIRWIGEVSNKDKEVMEQVDDMEDELPNQKTPKSKQAKADQEDEPPLTKGLEFKVRWKGYTPEHDTWEPSASLDHCPERVKEFVLAGRAQKILPLPGDCDVVCGGPPCQGASGFNRFRNKLDPLADPRNKQMVVYMDIVDFLRPRFFLMENVVDILKFCGGILGRYALARAVEMNYQSKVGIMVAGCYGMPQFRARCFLWGASSEEPLPPYPMPTHKVIVRGGVPQAWERCLVAYEEFKQPEWLQKPLVLKDALSDLPAVGNDQTKDDILYEEDPQCDFQHFLRLPKKGTGGLGTLGQQKKKGMLPDHRPLCLNADDYYRVKEIPKKKGANFRDLKGIIIKEDGITVDVIKEPRELLPSGKPLVPDYAISFIRGRSLKPFGRLWWDETVPTVVTRAEPHNQIILHPEQDRVLTIRENARLQGFPDYYKLFGPIKQRYMQVGNAVAVPVATALGYTLGQSFLRQVSPQQETLELPRYFPYCLTI
>Vitvi_Genoscope_12X-GSVIVT01024446001-
MDSLSSPVISPSGSEPSDRAMSTEKLLRKSPRLCNVNVTPGDCGGERQASKKLKIAGSAMQNKGKGKGKAVSFLVGDPVPDEEARQRWPWRYEEKVRDDEEDELVLDVKCHYSQAEIEKCIFNLGDCAYVKASKGGRNYIGRILEFFKTMDDEDYFRVQWFFRPEDTVMEEEGAFHEKKRLFYSNLVNDNLLDCIVSKVNIIQITPSVNLKSKSILPCDFYYDMKYLIDYSTFCTMEVDNSADRTNLSTSACLKTVHMNGIKPEFNRMSSHKPYKPELALLDIYSGCGGMSTGLCLGAKLSGVDLVTRWALDINKSACESLKLNHPETQIRNESAEDFLDLLKEWDKLCKRYVVKDVQESLKVNSRVLRAAKVNSKTGNKSPSGEFEVASLIDICYGDPTNSGKHGLKFQARWAGHGPSEDTWEPIEGLSKCQDLIQDFVLKGFKAKILPRPGDADVICGGPPCQGISGYNRHRNADSPFDDERNRQIIVFMDIVNFLKPKYVLMENVVDILQFAKGSVGRYALSRLVRMNYQARLGIMAAGCYGLPQYRLRVFFWGAHPDERLPQFALPTHDVILKYGAPTAFERNIVAYDEGQSPDLEKALVLGDAIADLPPVSNNETREQMSYRRPPETEFQKYIRATKWEMMGSACKGTRKAEKSVLYDHLPLPLNEDDYLRVCRIPKKKGANFRDLPGVVVGANNVARRDPKTEMELPSGKQMVPDYALNFSEGKSTKPFARLWWDETVPTVLTKPDPHCQAYLHPEQDRVLTVRESARLQGFPDYYKFCGQVKERYCQIGNAVAVPVARALGYAMGLAVQKLSRAEPLLTLPPKFSHSTTAQLLQASVSDA
>Bradi1g68985.1
MPCGKRRRKAAGKPASRKRAAKRKPKEEMKLPEAVADAQQAVAAEAEGVMEVDDAGSAINDDDMCAEEMEMLEQEEAAAALEADEEAKGGGEESAETAGARKRVARPSTERKVDASEDHFVGEPVPDHEARQRWPERYRTKDSDSLVGRSAGEEDISARCHYRSACVDDAIFHLDDDVYVKAGPDEENYIGRIAEFFEGIDRGSYFTCRWFFRTADTVISRKLLMVHDHKHDHKRVFLSEEKNDNMIESIISKINIIYVDPNMTPKGKAQVISTCDFYYDMSYSVDYSTFANMPSENDGASGSEATSNISCDDDNSSKENPVADLAAASDAQMETAKLLDLYSGCGAMSTGLCLGAALSGVKLNTRWAVDMNTYACNSLKHNHPSTQVRNEKAEDFLSLLRQWEALCEKYVSVTHKNNSLGSALAQTSMDAEDDESEPLPEDTYEVEKLLDICYGDPNSTGEIGLCFKVRWKKYDSSHDTWEPIDGLSDSPECIKEFVESGYRESILPLPDTVDVICGGPPCQGISGFNRFRKHNDPLKDEKNKQLTVFMDIVNYLRPKYVLMENVVDIVKFADGFLGRYALSRLVAMNYQARLGMIVAGCYGLPQFRMRAFLWGALPSMVLPKFPLPTHDVVMRGVVPNAFSQCLVAYDETEDKHLKRALVLGDAISDLPKVGNYQPYEVMEHRINPKTEFQHYIRLNRKDMKDYSFGDAAPEEAQLFDHQPLELNEDDYERVQQIPVKKGANFRDLIGVQVREDNTVEFDPDMARVLLSSGKPLVPDYAMTYIKGKSLKPFGRLWWDETVPTVVTRAEPHNQIILHPTQNRVMTIRENARLQGFPDYYRLFGPIKQKYIQVGNAVAVPVARALGYSLGRAYRREFDGDQPLFKLPESFIPTDQATVTRLSEGILGGIVSIMDDGPLGSGPLNHGPLGLLGGLGSPASGDSDGSDGSSSESTSSPPSPPTPSSPESSSTPSTPPPESSSGASPSPPSPPLSPPPAPPADGGSPPLQVSPPGGSNAIPSPEAPKHSGGGGGSSSEGGSSKGGSGGRGKSGSSGSAPPVAAVVVGVVIGILAFGLLLAIAACVCCARRKKKPRHPPHMNMPYYTDQHGNVYYANSMPKWQNSGAVGGGMGWRPQYSPGQGPPLSEEMMSGTQSHGTGGTPPPPSPAMALGFGAQSSFTYDELAAATGGFAQANLLGQGGFGFVYKGVLPGSGKEVAVKQLKASSGQGEREFQAEVEIISRVHHRHLVSLVGYCMAGSSQRLLVYEFVPNDTLERHLHGHPRIIHRDIKAANILLDENFDAKVADFGLAKLTTDNNTHVSTRVMGTFGYLAPEYASSGKLTDKSDVFSFGVMMLELITGRRPVDTTNHMEDSLVDWARPLLAQALSEGGSFDELIDPRLENRYDRSEMERMAAAAAAAVRHSAKRRPKMKQIVRALEGDASLDDLHDGVKPGQSMMFSSGSEGGSGGNYASNINRLRQIAFESSEEDSNEYSESGDTARRHS
>OCTM-2020153-Begonia_sp.
AHVKAGEGEDDYICKIIEMFEAINGKQYFTAQWYYRARDTVIKEHAHHIDSKRIFFSEMKDDNPLECLIKKLNIAKLPLNADLNAMKSPPVCDYYCDMLYLLPYSSFIKLPLDNKRVGSETSSTISSEVDMNGTSEVNSEVRDVTKIADQHKHDVTLLDLYSGCGAMSTGLCLGANLSGLNLVTRWAVDLNEHACKSLQQNHPETKVRNESAEDFLALLKEWEQLCQYFSLTKSHERQGKFFDLYNVEDEEDNDNDTESDDDIKEDSKTFEVGKILAICFGDPRENQKRGLYLKVRWKGYGANEDTWEPIEGLTNCRETIKDFVTNGYKSKFLPLPGDVHVICGGPPCQGVSGFNRFRNKESPLEDEKNKQLVVFMDLVEYLKPKFVLMENVVDILKFAHGYLGRYALSRLVAMNYQVRMGIMAAGSYGLPQFRLRVFLWGAQPEEKLPQYPLPTHDVVLRGGVISEFETNTVAYDEGHKVKLKRKLLLEDAISDLPAVGTYEQRDEMAYDEAPQTEFQRFIRLRKEELLRSSPKSKPSEYMLYDHRSLELNSDDYQRVCQIPKRKGANFRDLPGVRVRPDNKVEWDPDIERVYLDSGKPLVPDYAMSFKHGSSTKPFARLWWDETVPTVVTRAEPHNQAILHPEQDRVLSIRENARLQGFPDYYKLSGPVKERYIQVGNAVAVPVARALGYALGLACQGLASDEPLLTLPDNFPLLNERHSSASS
>MHYG-2000468-MHYG-Conzya_canadensis-2_samples_combined
FRNDDDDDDQLVLNVKCHYLQAKIEGKVFDLGDCATVKGEEGGHNHVGRILEFFKTNDGEDYFRVQWFFRAEDTVIKDAAASNNKKRLFYSTLMNDNPLDCIVSKVKVLKKPPGVRNLYLNSTNLPLHALKWGFPFLFDVSSDHGSLSPSYNEEIHSNGVVNHNSNETIASLEPHKLELTLLDLYSGCGGMSTGLCFGAKLSGVDLSAKWAVDANSWACESLRLNHPETQVAIQIRNESAEDFRDLIKEWDKLCQKFADKKEETQGQDFMCTGSPDNIIPSKADNRVSKDEYEVEKMVDICYSELGGTSKRGLQFKVRWAGYGPSDDTWEPVKQLSNCEEKIREFVQKGIKAKILPRPGDVDIICGGPPCQGISGYNRHRNWDSPLEDEKNYQIVVFMEIIKFLRPKYILMENVVDILRFANGCLGRYAISSLVGEYYQVRLGIIAAGCYGLPQFRLRVFLWGAHADEHLPPFPLPTHDVILKYGPPIGFERNVVAYDEGGSRNLEKCVLLGDAISDLPPVSNSESRDVMKYTSAPETEFQKFIRASKSDMLGIATGSSCKVEKSVLHDHRPFELNEDDHLRVCRVPKRKGANFRDLPGVVSDDDNVVSRTPDTELMPSGKHWVPEYAINFNDGKNVRASSLHFLESCISPINSCFSFVLPRSFGRLWWDETVSTVLCMPNYRSEAILHPEQDRCLTIRENARLQGFPDFYALCGSVKERYRQVGNAVAVPVGRALGYTLGMAVQKLTGNEPLLTLPAKFAHS
>EJBY-2044969-Anticharis_glandulosa
KKLKKSNPDDEEDDRLIGAALPADEAKSRWPHRYQSKNKTVKILVTLSDGSTEEKEFFQAKCHYTKAVVDGVVYNLNDDAFIQASEGQPDFIAKIVEMFETVTKETYICAQWFYRAQDTVIKDQHYLIDKRRVFYSDIKDDNPLSCITSKAKISKLAPTMDITEREKAMKSGDLYVDMMYTFPHAFTSLQTDNKISPSVDSVVGTNFSIAKCTQDHRQSKRTILDLYSGCGAMSSGLSIGAFLAGEYIATRWAVDFNSYACESLKYNHPDMEVRNEDAEDFFVLLKEWENLCKEFNVLGSKEFDLEPNDMDSDESEIDDGTEVPSGEFEVEKLVAICYGDPNNLKKRGLQFKVRWKGYGRADDTWEPIDGLSKCKERIKDFVTRGHRARILPLPGDVDFICGGPPCQGISGFNRFRHACDPLKDKKNRQLVVFMDIVEFLKPRHVLMENVTDILKFAKGQLACYAVGRLVSMNYQARLGIMAAGAYGVPQCRMRFFLWGAGPMEHLPQFPLPTHEVMKKGVVINEFKELIVAHEDGKCELDKTVLLGDVISELPEVTNDADQDEIPYGSSPRTDFQKFIRLKRKDIFGYTIAKKKDANTSTLYDHRPLQLNQDDYERVCRIPKVKGGNFRNLPGLIVGPDNVVKLDPSVERLLCTSGKPLVPDYAIKFEDGKSSKPFGRLGMDDIVATVVTRAEPHNQVLLHPHQDRVLSVRENARLQGFPDCYRLYGPIKERYMQVGNAVSFSVSIPLGYCLAKAIQGASNARPLSIPFKFPECLGQ
>mrna13664.1-v1.0-hybrid
MKPKPKSRPSRRSSKSKSQSDPNPLAVTVLDDNVVCDEHAMPLNFVDSGSACLLEMAAKRGGDGMQGQRSLRRSPRLSSLPDLASPSKRPRGSLGNADINKCVRRSPRLASADVEAAGNAKTNSNFLQHKKCKGGSMGSNGGEEKTIQKFTRRSQRLMNQSEMKSCHQKISAQEVSARSLESSEKECSRALSLRTAVAERSDRHIKLEDLSDSKEKYPSKNIFIDNSNEKNIRRSPRFSPSVAAANSNSNSGSKSMGPSKKIMVSLGSSDFRTSDGKCLRQSPRRVASTFEATGKETECALIHLPETETREIEHALIELPETYVDQPRKKVKTLGSSNKRKNIGEPSFFIGDPIPDVEAQERWGWRYQMKFEILVTLLLEGLYFRVPYYLTVYAKRLVALIAEASSLVRTVPLLERTEAYLLFICTIWFYVSFVKRLHSCSDDEEDEIVLNVECHFAQAKIGNCIFSLGDCVYVQGNEGKKDVGRILEFFRTTDGENYFRVQWFYRVEDTVIKEVGSSHDKRRLFYSTIMNDNLIDCIISKVDVTQISPRVGLKVKSILSSDFYYDMEYCIDYSTFRTMVPDNSLRSHSISSSNLNKMVPTLRTAKSLGNSPSCDTCNAEFSLLDLYSGCGGMSTGLCLGTKLSSVNLATKWALDSDKSACESLKLNHPETHVRNEAAEDFLELLKEWEKLCKQYEVDNAETTTRSRSETPETSRVPKHDDEITTGEFEVSRIIDICYGDPNKSGKRGVNFKLHWKGYGSSDDTWEPIGGLSKCKERIQDFVRNGRKLKILPLPGDVDVICGGPPCQGISGYNRFRNLDSPLEDERNRQIIVFMDIVNLLKPKYVLMENVADILRFDKASLGRYALSRLVQMTYQARLGIIAAGCYGLPQFRLRVFLWGAHPSENLPQFPRPTHDVIIRYWPPPEYERNLVAYDEDQPRELEKAIVLQDAISDLPAVTYIFTFIYAASVEMVGYALDDTMKKENLLYDHRSLPLHEDDYARVCQIPKQKGANFRDLPGVVVGRDNVARRDLTEKQLVLPSGKPLVPDYAFTFEQGKSKRPFGRLWWDETVATVLTFPSCHNQDRILTLRECARLQGFPDYYRFCGTVKERYCQVGNAVAIPVARALGYALGLAVHKSSGNEPLLTLPPKFSHSNYIQFTQIFPLP
>Poptr_v3_0-Potri_001G009600_1-
MPRKRQRSTASKPETSSSSPPKTRKMMSTTTAPKQSRLNEKKAEEEQSTASTRSRLKEKKAEKEQSKAAARSCLKEKKAAEEQLTTATRSRLMEKEAEEEQSTAPNRSRLREKKVKKEETEEVFLDAEEDDTNSIDEVGAKMGTDNGDSRSETKEKEKEKRGSGKTKKISTPEKAKEEDGTPARFVGNQVPDAEARKKWPHRYANKIKNKTPISKPSNSLDDSEEIIKARCHYKRAEVDGIIYNLYDDAHVQASDGEADYICRIIEMFESEDRTPHFTAQWYYRSTDTIIKDKYISDPKCVFFSEIRNDNPLDCLTRKLKIVRLALGVDSETRRAKTLNCDFYCDMLYLLPYSTFVKLPSENNTTAPESSSTISSDIDAAGVKFECDEVCESSGRRKSEVALLDLYSGCGAMSTGLCLGANLSGLNLVTKWAVDLNKHACESLRLNHPETQVRNETAEDFLMLLKEWEKLCIRFSLVKNDDPEKQQTYSFDMDDEDDDDDEEEEDDDNNDVSDNNDDSEVFEVEKILEVCHGDPKEIGGQRDLYFKVSWKNYGPDYDTWEPISGLSNCREAIKKFVMHGYKSNILPLPGDVEVICGGPPCQGISGFNRFRNVKNPLEDPKNKQLVVFMDIVDFLKPKFVLMENVVDLLKFADGFLGRYAMGCLVSMKYQARLGMLAAGAYGLPQFRMRVFLWGACATEKLPQYPLPTHDVLVRGVVPLEFEGNTVAYEEGVKPQLERKLFLEDAISDLPAVANDEKRDEMPYGESPKTEFQRMIRLKKMGLELNDLLFDHRPLELNDDDYQRVCQIPKRKGGNFRDLPGVRVRPDKKVEWDPEVPRQYLSSGKPLVPDYAMTFVNGSSSKPFARLWWDETVPTVVTRAEPHNQAIMHPEQDRVLTIRENARLQGFPDYYQLCGPIKERYIQVGNAVAVPVARALGYALGRAFQGFAGDDPVFSLPKKFPRITEDPSSSSEAQC
>PQTO-2005323-Lycopodium_deuterodensum
NAEFLGDPLPEAEAARRWPYRYPERYPSKTNNSKDNRRNSENSGEEAEEPIACSAHYLQAQVDNTSYKLGDCVTVNSESGPDYLGRILEFFKGVDGSLWFTSQWFFRAEDTHRKLTLSSHALVRKHSRLLSQIFLLKHPNHMNRSHLLCNNDLYVVIGKEEAKRHEKKRIFYSEVRDNNPLDCLTGKIKVIYVPLSRTFNCLKSLPSCDYYYDMGYNYAYSTFYDLPADAGATSSDEVSTVCNEANALHLQTASDQSDQKSEIETCSDNSSISKSDLSLLDLYSGCGGMSTGLCMGASLSGVNLVTRWAIDLNENACKSLRFNHPETQVRNEAADDFLALIKEWRKLCQKYVEPEECLDIKVKKRTRGGVPIGQSANGRSKIAAKSEEESGNDDSKNPGKGVFEVEKLVGVRWVGSSEKKKKGLEFKVRWKGYGEHDDTWEPIDNLSNCQERLRDFVIEGKRKQMLPLPGDVDIICGGPPCQGASGFNRYRNATAPLDDPRNHQMVVYMDIVNFLKPRFILMENVVDILKFCGGLLGRYALSRLVNMHYQAKLGMLVAGCYGLPQFRMRVFLWGACPTEKLPPFPMPTHDVVVRGNIPADWERNVVAYDETHHPELQKALVLGDALSDLPAVENFERRDEMEYAKAPITDFQRYIRLAKEALNGGVSSKRKKQKQILFDHRPLELNVDDYQRTCRIPKKKGANFRNLEGVRVRLDKTVELDQDVERVYLPSGKPLVPDYAISFVRGRSTKPFGRLWWDETVPTVVGRAEPHNQIILHPEQDRVLTVRENARLQGFPDYYKLFGSVKQRYVQVGNAVAVPVARALGYALGLAVQQQCPGDLVMELPHNFPQ
>OHKC-2040401-OHKC-Alternanthera_caracasana-2_samples_combined
LQAKYHYTQAMVDGVIIKLFDDVYIQGDGDMNYIAKVVEFFETVDKEQFLTAQWFYRAQDTVIKNHSDLIDKRRVFFSEVKDDNPLGCVVRKVHIDTKPLNGVPDQSAELFCDMKYQLPFFTFTKLMDDAQNDGSDSDSASTISSDHSEAINDGAKDTKSVEVPALKGELNLLDLYCGCGAMSTGLCIGATLSGVKLVNRWAVDANENACETLRKNHPETQVRNELAEEFLALLKEWERLCNEFVLSPQQPEEVTVEEEGSEDESGLAPGEFEVERLLDICYVKNRGGLNFKVRWKGYESDEDSWEPIDGLSGSEERIKEFVQSGYNSKILPLPGDVDFLCGGPPCQGVSGHNRFREAENPLKDDKNKQLLVFMDIVNFLKPKFVLMENVVDLVKFSDGYLGRYAIGKLVDMNYQTRIGIMAAGSYGLPQYRLRVFLWGAQPSKLLPQYPLPTHEAVVRGGTPVEFEESFVTYGKNTSVPLEKALLLKDAISDLPPVTNFEEQSERPY
>TKEK-2072418-Mansoa_alliacea
RKDDQNEVEEEPDARFLGEPVPDEEARKRWPHRYQKNKSELVQARCHFVQAEVDGQVFFLEDDAHVKGEPGQENYICKIIELFQAVDGSPNFTAQWYYRADDTVIKTCGNLIDSKRIFFSEIKDDNPLDCLVKKLRIVLLPLKCELEVTEKLRSTCDYYYDKMYLLPYSSFVSLPSDNTTNSSESGSTISSDADAVTVGSSELEEHSSERTLLDLYSGCGAMSTGLGLGANSCGVQLVTKWAVDINQYACESLKLNHPETQVRNESAEDFLHLIMEWEKLCASLLSSENNGSSSEEGKLNDMENDAGDDNGEEDDADEDDSEVFEVDEILAICYGDPNKTGNSKLHFKVRWKGYGPEEDTWEPFEGLSTCQEKLKEFVSRGYKSKILPLPGSVDVICGGPPCQGISGFNRFRNKDAPLEDPKNKQLVVFMDIVSYLKPKFVLMENVVDIVKFAGGFLGRYALGRLVALGYQARMGMMAAGAYGLPQFRMRMFMWGALPTEKLPQYPLPTHNVVVRGVIPTEFESNTVGYEEGREVNLKKELFLGDAISDLPPVENNEERDEMPYNSELQTEFQSFIRLRRDEMPGSLNFNSEVLAHSLYDHRPLLLNQDDYERVCHIPQKKGANFRDLPGVRVRPDNKVEWDPNVERKKVSSGKPLVPDYAMTFVGGSSSKPFGRLWWDETVPTVVTRAEPHNQAILHPLQNRVLTIRENARLQGFPDYYKLIGPIKERYIQVGNAVAVPVARALGFSLALALRGLSGDEPLITLPEDYPLMK
>Medtr6g037900.1
MTTKRIRQSTKQNDAVSKPKKAKKSSKQDFEVEEAIVSLLPPKLKRATKRSAVDSNKICFVGKPIPVDEAQSKWPHRYLKKEIETHRDTIALCSGLKNNDCIKAKYHYRKAKVDGVIYELNDNAYVQAEKGKKDSIARILELFVSDDQQQFFTAQWFYRAQDTVLQDHGRLVDKKRVFISDVKDEIPLGCILRKVDIAEVKPDKKKNKNKIPSCELYFDMKYTAPYLTFSKISNEPERIESSTSTISSESGSNVVAADKSEWSLLDLYAGCGAMSTGLFFGAFKSGIKLVTRWAIDINKHACESLKLNHPQTHVRNETAENFLSLLKEWAKLCEEFVLNGSESSDSDMDDGEEANDEVVDDSSDSEVFEVEKLLQVCYGNPNKDKKKSKKDKEKASEDEKLGLYFKVQWKGYDSSYDTWEPIEGLSDCKDALRDLVTTGYKDKILPLPGQADVICGGPPCQGVSGFNRFRNKNAPLKDVKNMQLIVYMNIIEFLKPRYILMENVVDILKFVGGFLGRYALGRLVAMNYQARMGMMAAGCYGLPQFRMRVFLWGALPTEKLPAFPLPTHEVESRSAIPTGFQEITVAFATNEKCQLAEPLYLKDAIDDLPPIKNDESQDERSYGASPRSEFQKYIRLKRSEMVNYSADYENTPSGMLYDHFPLELNKDDYERVCHIPHKKGSNFRDLKGVTVKGNKVEWDPSVERQLLKSGKPLVPDYAMSFVRGTSSKPFGRLWWDEIVSTVVTRAEPHNQVLLHPEQDRVLSIRENARIQGFPDCYKLCGPTKERYTQVGNAVAVPVALALGYTLGLAILGLSDDKPLTTLPFKYPSCLAPSLDTVDDDDSS
>EYRD-2010030-EYRD-Alternanthera_tenella-2_samples_combined
SGKLTRKVVKRDDSHCRFIGDPLPLDEAKRRWPHRYLDKGQGSKKPKSSDGDEDELVQAKFHYLKAEVDGNHIFQINDNAHVQSEDGSDPYICKIVELFEGVDGHPYFRAQWYYRPVDTVIKDSIPLQEGKRRVFLSEVMDDNPLDCLLEKISIVRVPCNLDVDAKMSTIPECDYYYDMKYLLPYSTFIVPPPEISSSQSDSESTISSDADVGGTSLDSKAGVHRGVDQGKGSDITEMTLLDLYCGCGAMSTGLCLGAKLCGKNLVTRWAVDLNEYACKSLALNHPETNVRHESVDDFLALLKEWQKLCASFKLITSQNTHEKIDSMDEDDGDGDDEGSGDDENLDNEVFEVDEIIGICYGDPNEIRKPGLHFKVRWKGYGPSEDTWEPVDGLGNCHKKIGEFVKKGYAEKLLPLPGDADVICGGPPCQGISGFNRFRNKERPLADPKNKQLLVFMDVVNFLKPRFVLMENVVDLVKFAKGFLGRYALGKLVDMNYQSRLGMMAAGAYGLPQFRMRVFI
>BNCU-2003642-Radula_lindenbergia
HYRRAQVDHEIYDLGDCVHVNGDGGADYLGRIIELYMLADHTKWFRIQWFFRSEDTALGSNGLRHNRKRVFLSCEMDDNPLECVVEKMKVIRMAVPSRSKVSKPLIPRCDYYYDVGYNPEYSTFYELPEDPPEDFSWQLPVVETSKETMVLKSVSMLRRDLKNVDGGNESLATEEREHLSLLDLYSGCGAMSTGLCMGARLSGANLISKWAVDLNGYACASLKHNHPEAQVRNESAEDFLALIKEWDKLCHKYVSEIQDDRDKQKETGLKEKLQDDEFEVDKILGVRWVGGSKPELKLGKGNSPSYVKKGSKSSAVGLEFKVRWKGYDAGDDTWEPAGNLTDSKRCVREFVFEGKAKNILPRPGACDVICGGPPCQGVSGFNRFRNTLEPLKCIRNKQVVVYMDIVEFLQPRFVLMENVVDILKFADGILGRYALGRLVDMHYQAKLGLLVAGCYGLPQFRMRVFLWGAAPGEILPPFPMPTHSVVMRGHAPQSWEITNSDKKDEMSYDEDLGTELPRLTCHSHLVRDKDLEGAFQKLSRLPKHVHDKGPKPAGQNCKRVLYDHRSLELNRDDFQRSCKIPKEKGSNFRDLSGIIILPDGTVDVERKNRLLLPSGKPLVPDYAISFGRGRSLKPFGRLWWDETVSTVVTRAEPHNQVCAFNENAILLVKVQKCGVPLSGNAVEGKFVVVVKVSALFFLEANNLWHMQCILHPNQDCILHPNQDRVLSIRENARLQGFPDFYKLFGPVKERYIQVGNAVAIPVARALGFGLGQSIKVPRVVDDKAFGMQALLQLPEGFPLSLLI
>Thhalv10018159m
MAGSTKKRAEPEPNPCFVGEPIPLAEAMSKWPFRYSSSKARKSVNVDCGEEEEKMQATHHYRRANVDGIQIALGDDVYVKAEENKPNYIAKIVEFFESIDKEAYFRARWFYRPEDTVIKGLAHYVQRNRVFLSNVEDDNPLNCIISRVEILKIPPKVVSRPEERIMPQPCEYYYDMGYDLDHLTISCVDDVNTDSVPSSTISSGCDTNCIENPQKNEKYLLDLYSGCGAMSTGLCMGASLAGIKLTTKWAVDINKFACASLKLNHPETEVRNEAAEDFLRLLKEWRKLCLKFALISSTEKIESDKDLEDEEEDGDKKDDAYGDSDESDIPPGEFEVEKFVAICFGNPNEVKDASSVLHLKVHWKGYGSEEDTWEPYDGIRNKDAPLQDEKNKQLLVYMDMINYLKPNYVLMENVVDLLKFSNGFLARYAVARLVAMNYQTRLGMMAAGSYGLPQIRNRVFLWGAQPTEKLPPYPLPTHEILGKSLLAPKEFEEIQVGHSQKNLLQLEKAPTLADAISDLPPATNCEEKDERSYETEPQTDFQKFISLTRADSLIPMGGGDASQSRKLYDHQPLQLNEDDFERVCQIEKKKGANFRSLAGVLVRDNNTVKFDPSVERPKLKSGKYLVPDYAVSFKNGTSTKPFGRLWWDEIVNTVVTRAQPHNQTLIHPLQDRVLTVRENARLQGFPDFYKLCGPIKEKYCQVGNAVAVPVGIALGYAYGMASQGLSGDQPVIKLPFKVLQIVERTKLATAMSKNNSRLRNNNSRVKEVESKEYL
>LELS-2012150-Haemaria_discolor
VSAKKITKQEKEGDSVCSFIGNPVPDSEAKRRWPDRYTKKAIGRKSVSYLAPGNEDEDQLVGAKCHYYQAKVDGVIYNLNDDAHVKAGDDEPNYIGRIVEFFRTIDGELYFRAQWFYKAEDTVIGYHASDHDKKRVFLSEDRNDNDLDCIVNKIKILRITNDISLSSKKEIPECDYYYDMSYSISYSTFANLPKDDTSGISFISTTSSEEGSEQETSSNNATLLDLYSGCGAMSTGLCHGAQLAGLNLHTAWAVDINRFACKSLQLNHPETKVRNEKAEDFLTLIREWKKLCEKYSLDVKHPPKPNKELDDLSDDDGNDNSSPVPKGEFEVDHFLDICYGDPNETGEKQLMFKVRWKGYGASEDTWEPVSGLSKCTERIETFVRKGYRNKILPLPGVVDVICGGPPCQGISGFNRFRDSQNPLADVRNQQMEVYMEIVDFLKPKFVLMENVVDIIKFAEGYLGRFAISKLVKMNYQSRLGIMAAGCYGLPQFRMRVFLWGAQTSEVLPQYPLPTHDVLVRGGAPVKFEQSIVAYNENQRTQLEKALLLGDAISDLPPVENDEARDEISYAGKPKTDFQYSIRLTETDLVDPTCNPKKAELQKTLYDHRPLRLNDDDYMRVCRVPKKKGANFRDFPGVRVGPNNVVEFIPEVERVMLPSGSPLVPDYAMSYIKGKSPKPFGRLWWDETVPTVVTRAEPHNQIILHPEQDRVLTIRENARLQGFPDYYKLCGPIKERYIQVGNAVAVPVSRVLGYSLGRAFQGKGSDDPVFTLPPNFPHF
>KJAA-2003501-KJAA-Mollugo_pentaphylla-2_samples_combined
TCFFVGEAVPMEEALQRWGWRYQLKNRRVKSGSLRANGDEEDEPILCVKCHYNQAQIDGCIFQLGDCALIRGEGEENPIGRIIEFFETIEGEDYFRVQWFYKADDTVIREAASFHDKKRIFYSTIMNDNLLDCIVSKLNVVQVTPQATYIPPSDYYYDMEYCLNYSTFRCLPKDDIIKEPEVSSPSYADPVLSLPSIPMFENTSMCEPCIAELSMLDVYAGCGAMSTGLCIGAKLSGVKLVTRWAIDYDSAACESLKLNHPETHALCFKKVKNEAAEDYLALLKHWEKLCKKFVIEDVEAQFPFREEFPKVLETNLDTNSDCDVTDDELEVSSLVDISYGDLSKPGKKGLKFKVRWKGYDSTEDTWEPIDGLSNCQELIREFVVNGYKNKILPVPGNVDVICGGPPCQGISGYNRFRCVDAPLDDERNRQIIVFMDLVKHLKPKFVLMENVMDILKFDKGSLGRYALSRLVHMSYQARVGIMAGGCF
>29827.m002677
MNKFYGNDLHYDQLLQGEGGQKHVGRIVEFFKTTDGEDYFRVQWFYRAEDTVIKEEAGFHDKKRLFYSTIMNDNPIDCIISKVRIVQLPSMIGSKSSIRSTDFYFDMEYNVDYSSFRTLLIGKHFCLRDNSSSPNVVEAVSTTGGNTSLENMRSSESNKAELALLDLFSGCGGMSTGLCLGAKVSCVDLVTRWALDSNKSACESLKLNHPETNVRNEAAEDFLELLKVWEKLCKRYAVKDIKSMQQSRSIASRVAEENDNSLSDNDITPGEYEVSKLVDLCYGDPDNIGKRGLKFKVHWKGYSTSEDTWEPVEGLRNCQECIRDFVRKGFKSKILPLPGDVDVICGGPPCQGISGYNRFRNVNAPLSDERNRQIVVFMDIVQFLKPKFVLMENVVDILKFDKASFARYALSRLVHMKYQARLGTIAAGCYGLPQFRLRVFLWGAHPSEKLPQFPLPTHDVIVRYWPPNEFERNTVAYDEGQPRELEKAAVLQDAISDLPPVTTHETREEMAYEKPPETEFQRFIRSTEHEMTGSSQRGTTQMNNLLSDHRPYALTEEDCARVCLIPKRKGANFRDLPGILVGNDNVVRRDPTKEQVLLPSGKPLVPDFAFTFEQGKSKRPYARLWWDETVPTVVTYPSIHSQAMLHPEQDRALTIRECARLQGFPDYYRFSGTVKERYRQIGNAVAVPVGRALGYALGMAFLKLSGDGPLMTLPPKFSHSTNLQLAKSLFQKTD
>Arath_TAIR10-AT4G19020_1-
MLSPAKCESEEAQAPLDLHSSSRSEPECLSLVLWCPNPEEAAPSSTRELIKLPDNGEMSLRRSTTLNCNSPEENGGEGRVSQRKSSRGKSQPLLMLTNGCQLRRSPRFRALHANFDNVCSVPVTKGGVSQRKFSRGKSQPLLTLTNGCQLRRSPRFRAVDGNFDSVCSVPVTGKFGSRKRKSNSALDKKESSDSEGLTFKDIAVIAKSLEMEIISECQYKNNVAEGRSRLQDPAKRKVDSDTLLYSSINSSKQSLGSNKRMRRSQRFMKGTENEGEENLGKSKGKGMSLASCSFRRSTRLSGTVETGNTETLNRRKDCGPALCGAEQVRGTERLVQISKKDHCCEAMKKCEGDGLVSSKQELLVFPSGCIKKTVNGCRDRTLGKPRSSGLNTDDIHTSSLKISKNDTSNGLTMTTALVEQDAMESLLQGKTSACGAADKGKTREMHVNSTVIYLSDSDEPSSIEYLNGDNLTQVESGSALSSGGNEGIVSLDLNNPTKSTKRKGKRVTRTAVQEQNKRSICFFIGEPLSCEEAQERWRWRYELKERKSKSRGQQSEDDEDKIVANVECHYSQAKVDGHTFSLGDFAYIKGEEEETHVGQIVEFFKTTDGESYFRVQWFYRATDTIMERQATNHDKRRLFYSTVMNDNPVDCLISKVTVLQVSPRVGLKPNSIKSDYYFDMEYCVEYSTFQTLRNPKTSENKLECCADVVPTESTESILKKKSFSGELPVLDLYSGCGGMSTGLSLGAKISGVDVVTKWAVDQNTAACKSLKLNHPNTQVRNDAAGDFLQLLKEWDKLCKRYVFNNDQRTDTLRSVNSTKETSGSSSSSDDDSDSEEYEVEKLVDICFGDHDKTGKNGLKFKVHWKGYRSDEDTWELAEELSNCQDAIREFVTSGFKSKILPLPGRVGVICGGPPCQGISGYNRHRNVDSPLNDERNQQIIVFMDIVEYLKPSYVLMENVVDILRMDKGSLGRYALSRLVNMRYQARLGIMTAGCYGLSQFRSRVFMWGAVPNKNLPPFPLPTHDVIVRYGLPLEFERNVVAYAEGQPRKLEKALVLKDAISDLPHVSNDEDREKLPYESLPKTDFQRYIRSTKRDLTGSAIDNCNKRTMLLHDHRPFHINEDDYARVCQIPKRKGANFRDLPGLIVRNNTVCRDPSMEPVILPSGKPLVPGYVFTFQQGKSKRPFARLWWDETVPTVLTVPTCHSQALLHPEQDRVLTIRESARLQGFPDYFQFCGTIKERYCQIGNAVAVSVSRALGYSLGMAFRGLARDEHLIKLPQNFSHSTYPQLQETIPH
>Carpa_ASGPBv0_4-evm_model_supercontig_48_151-
MPTTRGSASRSRSAADSSTAPSKKPRRSEKPRAAAGAEARFAETQVNTPLISCSRSNLKGKKESQKKRKVVGREGGADGAASEKKARSNGEEDEQVLSEEYGSPTASGMGLAGSESETSSATALETKAGGKEVASKKQKISAEEEEEEEENHGDENKGAGRANPERKGDEDGGDARFIGEPVPDEEAKRRWLHRYQGEKPKRKAGSRSLKEDDEDEIIQARCHYTCAEVDTIKYNLYDDAHVQAGDGDDCFICKIVEMFEAVDGTSYFTAQWFYRARDTVIQKLGHLIDKNRVFFSEIRDDNPLECLVKKLKIAIVPLNVDSETKSAGLPVCDYYSNMKYLLPYSTFVPFPTESRTTGSKASSTISSAGDEHGLPTVKSDNEEVSEVQQLSKRDVTLLDLYSGCGAMSTGLCLGATLSGLNLVTKWAVDLNKYACESLKLNHPETEEWEKLCISFNLIKAKDSRQPPPSFFHSKEEEDGENESSDESDGEDDSEVFEVEKILAICYGDPNGKEKRGDHKEKGKRGLHFKVSWKNYGPDEDTWEPIEGLGNCEERVKEFVVKGFNSKMLPLPGDADVICGGPPCQGISGFNRFRNRDNPLDDEKNKQLLVYMDIVEFLKPKYVLMENVVDILKFADGYLGRYALARLLELNYQTRMGMMAAGAYGLPQFRMRFFLWGARPTESNTVAYDEGHTVKLEKKLLLADALSDLPPVGNDEATDEMPYNKAPETAFQQFIRMRKDGSLPNVKSKENLLYDHIPLNLNNDDYQRVCRIPKRKGANFRDLPGVHVRPDNRVEWDPNVERVYLDSGKPLVPDYAMSFINGSSSK
>Mimgu_v2_0-Migut_D02536_1-
MAIKRKSRSVKTDPAAMEEDSRSNKRISSAAVESDGDFEGEDQVESAAAPVVDQTVEKVKSPVQEVKPDDEEEEEDDEGDAEFLGEPVPADEARKRWPHRYQKINMEVVQARCHFLKAEVDGQIYFLEDDAYVMGEPGKPNYIGKIIEIFEALDGSKNFTAQWFYRGGDTVLQACGNLIDTKCVFFSDIKDDNPLSCLVKKLKIEILPLKADIDVKEALKSTCEYYCDKKYLLPFSSFVSLPSDTSTSSDESGSTISSDTDGEVPELNNERTLLDLYSGCGAMSTGLCLGANSCGVKLVTKWAVDINEYACESLRLNHPETQVRNESADDFLHLLKEWEKLSSREYGVLNDTEDDDDDDDDDDDEDEEDEAGAEDSEVFEVDEILAVCYGDPNKTGNPKLHFKIRWLGYGPDYDTWEPLEGLSGCPEKLKEYVAKGNQSKMLPLPGTVDVLCGGPPCQGISGFNRFRNTKNPLADQKNEQLSIFMDIVAFLRPKFVLMENVVDIVRFAGGFLGRYALGRLLSMDYQARMGMMAAGAYGLPQFRMRMFMWGALPTERLPQYPLPTHNVVARGNAPTEFEGNVVGFEASREVKLAKELFLEDAISDLPPVDNDESRDERPYDLQPQSEFQRFIRLRRDEMPGSLLFNLEVVKHDLYDHRPLQLNQDDYERVCRIPKKKGANFRDLPGVRVRADNKVEWDPDVEREKVTSGKPLVPDYAMTFVRGTSSKPFGRLWWDQTVPTVVTRAEPHNQAILHPLQDRVLTIRENARLQGFPDYYKLLGPIKERYIQVGNAVAVPVARALGFSLALALRGLSGNEPLLTLPEDYPLMRDVPVPNIVTL
>TIUZ-2060132-Cunonia_capensis
QPEPEPEPGIQEAEENRITLTSLQAIKTKEANPGSDLSFVGKPVPVTEAQLRWPERFQSKVAENALVAKRHYEKAIVDGILFNLGDDAYVKAEDGKPDYIARIVELFEATDKKPYFKAQWFYRAEDTVIKNFVEHNEKKRVFLSEVKDDNPLNCIVSKVKIAQVQPNIDLDAKEKTIPPCDLYYDMKYTIPHLTFASLNNDNFRRDSDASSTISSESGSNFTSDDINIVTGEPAKVHGSEKPEILLLDLYSGCGAMSTGLCMGASLSGVKLVTRWAVDLNPFACQSLKLNHPETEVRNEAAEDFLFLLKEWAKLCQYFSLYGSDKLQEESFNFMSDEEDEDDNDDDEGSEVSSEEFEVEKILAICFGDPNKVKKSGLYFKVHWKGYDSSYDTWEPIEGLSNCKEKVKEFVTKGYRSNILPLPGIVDFICGGPPCQGISGFNRFRNVEAPLDDVKNHQLVVFMNIVEYLKPKYILMENVVDILRFAGGHLTRYAVGRLISLNYQARLGIMAAGSYGVPQFRMRVFLWGAHPSKILPQYPLPTHEVANKGGIPNEFDEIAVAYDKEQSCELERAIYLNDAISDLPPVTNHHSEDERKYGTTFQTEFQKYIRLKRSDIISYAAAQNTSCPRMLYDHCPLKLNEDDYERVCHIPKKKGANFRDLPGVLVGPDNKVFWDPLVPRVLLESRKPLVPDYAMKFVKGKSTKPFGRLWWDEIVNTVVTRAEPHNQIILHPLQDRVLTIRENARLQGFPDCYQLSGPIKERYIQVGNAVAVPVALALGYTFGMAWQGLSNDQPLTTIPFKFPKCLARSS
>PQTO-2011560-Lycopodium_deuterodensum
AKFVGNAVPKSVAVQRWGYRYPSKSVKKAHKRKTSEEPGAEETEGTVECASHYLQALVDNVSYKLGDCVTVNSDGGSDYLGRIVEFFKAVDGSLWFCAQWFFRAGDTAIGKDEAMKHDPKRIFYSEVKDDNPLECITGKIKVVQVSPLKSFNKLKKSVPSCDYYFNMGYNYAYSTYFDLPADAGSTCSDESSTICDDVNATADSETSCEKNCVSKYELSLLDLYAGCGGMSTGLCMGASLAGVNLVTRWAVDLNENACKSLRHNHPETEVRNEAAEDFLALLKEWHKLCQRYCEPKDSLDFKANEKSKTSDANAVSKKEVEISDDESETVEPGEYEVEKLIGIRWVGNSEKLEFKVHWKGYDEDEDTWEPMDGLESCQKRIREFVIEGNNKKILPLPGDVDVICGGPPCQGASGFNRFRNKIAPLEDPRNHQMVVYMDIVDFLKPRFLLMENVVDILKFCGGVLGRYALSRLVNMHYQAKLGLMVAGCYGLPQFRMRVFLWGACPNEKLPPFPLPTHDVVVRGNIPVDWERNVVAYDETQHPHLQKALVLGDAISDLPVVENSERRDEMEYQKPAKTEFQRYIRSPKEVLSGRTPMTSKKQKQKLFDHRPLELNIDDIQRTRKIPKRKGANFRDLEGVLVRPDNTVELDEEAERLYLPSGKPLVPDYAISFMKGRSLKPFGRLWWDETVPTVVGRAEPHNQIILHPEQDRVLTIRENARLQGFPDYYKLFGPVKERYVQVGNAVALPVAKAQGYALGLAIQQQCSGDLVMELPPKFPQ
>SIZE-2060373-Passiflora_caerulea
DNNEDKIVWNVKCHYTQAEIDGGIINLGDCASIKGEGATEHVGRIVEFFKTVDGEDYFRVQWFYRAEDTVLKAKADLDDKKRLFYSTVMNDNPLDCLISKVTVTQISPVMNLASSSIPASDFYFDMEYAVDYSTFRTLFTNGCFKGGDTSPLDFDEAISAEARICPLETVPGSEDYKTKLTLLDLFSGCGGMSTGLCLGAKVAGIDITTRWALDLDKSACESLKLNHPETHVRNEAAEDFLELLKEWRKLCKLYEFNNAETIDESRSIVSTVPKKNQNSLDDSDIIPDEYEVENLVDISYGDIDETGKRGIKFKVHWKGYPSSEDTWEPIQGLCNCNQAISDFVRDGSKSKILPLPGDVDVICGGPPCQGISGYNRFRNLASPFTDEKNHQIIVFMDIVQFLKPKFVLMENVVDILRFDKGSLARYAINRLVNMKYQARIGTIAAGCYGLPQFRLRAFLWGAHPSEKLPQFPLPTHDVIVKYWPPVEFERNTVAYDEDQPRDLAKAIVLKDAISDLPEVSSRAASDVMTYKNPPETEFQHYIRSRKHEWTGSPMNGSTRVTNLLYDHCPISLSEDDFARVCQIPKRKGANFRDLPGVVVGTDNVVRRDPKTEQILPSGKQLVPDFAFTFEQGKSKRPYARLWWDETVSTVLTCPYLHSQAILHPEQDRVLTVRECARLQGFPDYYRFSGTVKERYRQIGNAVPVSVGRALGYALGMAVRRLGGDEPLISLPPKF
>JGAB-2010731-JGAB-Mirabilis_jalapa-2_samples_combined
FFIGEVISDEEARRRWPYRYQNKRHESNNKRSNSCVDDDEDDLILDVKSHYSQAKLLKSVFELGDCVHVKGEKGKKNFVGRIVEFFKTTSDEDYFRVQWFYRAEDTVIGDEARSHDKRRLFISDLMNDNPLDCIVSKVKVIQVLSCVDLISSASPTVDYFYDMKYSIDYTAFSAVVDDPVGLSSCDDMKKLQASEPMPNCWNFSGHKLHKSNMVLLDLFSGCGGMSTGLCLGAKLAGVDLDTRWAVDTDKSACGSLKINHPDAKIRNESAEDFLNLLKEWDKLCSRCNKTKSSSKCQRRSRSGSQSKSQNSRRKKDDSSDVFEVDSLVDICYGNPNDTGKSKLHFRVHWAGYDSSEDTWESFEELNNCQERVQEFVVEGCKVGILPRPGDADVICGGPPCQGISGYNRFRNVDNPLDDERNRQIVIFMDIVEFLKPIYVLMENVSDILKFADARLGRYAMSRLVRMKYQASLGIMAAGCYGLPQFRLRVFLWGAHPNESLPQFPLPTHDVVLRYGAPCKFERNVVAYDEHQSPNLEKALVIEDAISDLPPVMLLLTFLCLLYFNSCMLIDIAHCPLEVTNNGGKEETAYRKSPETEFQKYIRSRQCDMMGIVDKFTHKRCILYDHRPHSLGEDDYKRVTMIPRRKGANFRDLPGLIIGEDNVVRRDPASDDRLPSGKQLVPDYAINFDKGKSLRPFARLWWDETVPTLLTRPDPHNQAILHPVEDRVLTVRECARLQGFPDYYRFCGTVKERYRQVGNAVAVSVARALGYGLGMAAQKVTKEGFVMSLPPKFSHT
>YOXI-2056767-Cylindrocystis_brebissonii-M2213
HYLRARIDDFTVSIGEHVEIRNGEDGSWVGQVLEIFKGETKEGKELGYFNLRWFYRTQDTVINVPELCDSKRVWWSTFEQILPLDTIIKVVQVVRTTPAQADGTEQPLPECDYFFNQGYSEQNYTFFDIPDGADAPFPEEAKARIGKLPHTWRTTPSGEVHIAKATQPKGRKEGKKGTEGASGSGSGSDKEIQLEVQLPPQEAELSMLDLYAGCGAMSTGLAMGGPLAGLTIHTRWAVDMDQPALKSLEHNHPETLVHQGTVENFLDFLKAWNSFYKSLTSDHSAKKEGGPQATKDMEDEVNPRSSRSTKEEDEPGPSKGVEGKEPPQPVTGASTTRKGRGKKNVKAKVEEEEKAAPEEEVIYEVESILGVRHGPAANGSAKELQFKVRWKNYPPSADTWEPIDNLIGCQENLEVFAKEVRSKQLLPMPGTVGIVCGGPPCQGISGHNRHRNVTDPFQCVKNQQLGVFMSVVKFLRPRFVLMENVTDMMKVQSGLLARHAVAHYVNMGYQSRTGIIAAGSFGVAQFRMRAFFYGARAGEVLPQFPMPTHLCHRRKNGVPKMWASSLVAWDEDTLNTKEVERGLTLGDCITDLPEVTNREDREEMPFPHPPKSFFERRMRIPKAAFAAGKVKEALDATKGRMKQTPVVYDHFPWRLNADDYERSCNIPKKKGACFRDLLGVRTNPDGKVEIDPNVRPRPTVASGKPLCPDYAITFRKGLSYSPFARVWWNDSVPTVVTRPQPHNTAMLHPNQDRVLTVRENARLQGFPDNYRLFGNSSDRYCQVGNAVSVPAAQALGFALGRAALRREVLLSETTFELPPHFP
>EVOD-2009691-EVOD-Eschscholzia_californica-5_samples_combined
LGEPVPLDEALKLWPDRFKLRDKKTPQPKKTKNDDEDEKLVAKCHYLQADVDGFVYNLNDDVFVKGEDGGPDYIGRIVEFFETDDNEGYFTARWFYRANDTVIKDHASLIDKKRVFLSDVRDDNPLNCIVSKLKIAKVAPNVDLVKKTIPECDFYYDMSYSLPYTTFANLPIEGTGVVSDASSTISTEAADSDTPISEIKSEHDESRPSNIRQNDDLTLLDLYSGCGGMSTGLCLGAIASGVNLVTRWAVDINEDACKSLKLNHPETEVRNESADNFFALLIEWGKLCKKFSLLGTRHSSPLPVDVEDEHQSKVPSDSDEFEVGKLIGICYGDPNETKKVGLYFKVRWKGYGPSEDTWEPFSGLKNCEEKIQEFVTSGYKSNILPLPGDADVVCGGPPCQGISGFNRFRNKEAPLDDPKNHQLVVFMDIVDYLKPRYVLMENVVDILKFSGGFLGRYALGRIVSMNYQARLGMMAAGCYGLPQFRMRVFLWGAHPNEKLPQYPLPTHEVVIRGVTPLEFERNTVAYDDNQPLNLEKALLLVDAISDLPPIANSDTNDEMRYTNEAQTDFQRYIRSSKQALVGSVDSSDKNSQTKMLFDHRSLGLNADDYGRVCQIPKKKGANFRDLPGVLVGPDNKVKLDPSRPRVLLPSGKSLVPDYAITFMDGTSSKCFGRLWWDEIVPTVVTRAEPHNQVILHPEQDRVLSIRENARLQGFPDYYKLCGTVKQRYTQIGNAVAVPVARALGYSLGLAFQGICSDQPLFTLPSKFA
>EHNF-2003678-Dillenia_indica
DDDGIEPRFLGEPIPEAEAIQRWPDRYQSKKSKIVYKSNSSTTDEDDGVIQARRHYTRAEIDGCNVFNLEEDAHVQAEEGKPYYICKIVEFFEAIDGETYFTAQWYYRLVDTVIQDSTPIEDRRVFFSEIKNDNPLDSLVEKIQIARISPNVDVSAKMASIPECDYYCDMLYLLPYSTFIVAPENARAGSESCSTISSQIDESNSECESSTMHSPKTEVAVLDLYAGCGAMSTGLCLGGNMAGLNMVTKWAVDINKHACDCLELNHPETKVRNESVDDYLSLLKEWEKLCASFSLISNCSTNEQCYEFPEDDGDNEANQGDSDDDEESDEVFEVDHILGICYGDPNENQQHGLYFKIRWKGYGESEDTWEPISGLGNCSKRIKEFVVNGFKQKILPLPGDVDVVCGGPPCQGISGFNRFRDKKNPLGDPKNKQLLVYMDVVEYLKPRFVLMENVVDLVKFSDGFLGRYALGRLVRMNYQVRMGMLAAGSFGLPQFRMRVFVWGARPSESLPQYPLPTHDVVNRGVIPREFEINTVAYNEGHEVQLEKKLFLEDAISDLPAVKNDEERDEMPYGSVPKTDFQRFIRIGRNETLFSCSDMEASKRMIYDHRPLRLNDDDYARVCRIPKKKGANFRDLPGVKVRPDNKVEWDTTVEREMLPSGKPLVPDYAMTFVGGSSSKPFGRLWWDETVPTVVTRAEPHNQVILHPRQDRVLTVRENARLQGFPDYYRLSGPIKERYIQVGNAVAIPVARVLGYALALACRGSTNDKPVFTLPSKFPNIESVSSPTLED
>VGVI-2013230-Dendropemon_caribaeus
DDEDDVLVMNVKGHYSQADFKNFILKLGDYVFVKGDRWGPNYVGQIQEFFKTTDDEDYFRVQWLYRPEDTIIKEEAASHDKRRLFLSDLMNDNLLDCIVSKVNIIQVAPRVSLSKPIPPCDFYYDMKYSVDYSSFSTLVKDGDLLPSGFVKTGCINGHEPKLSSDKPSRSALALLDIYSGCGGMSTGLCLGAKLSGVELVTRWAVDMNKSACDSLKLNHPETQIRNESAEDFLDLLKEWDKLCKRYAAKPTGKTTRTDSRILKGGQDSKAETMIAPGEFEVASLVDICYGDPCKTGKRCLNFQVRWAGYGPSEDTWEPFEGLHSCKDRVQEFVLKWSEKNLLPRPGDVGVICGGPPCQGISGYNRFRIESSPLDDERNRQIIVFMEIVKFLKPKYVLMENVVDILRFADGSLGRQALGCLVKMNYQARLGIMAAGCYGLPQFRLRVFLWGAHPFESLPQFPPVEFERNIVAYNEEQFRDVKKALVLRDAFSDLPMVTNDELREEMTYKSDPKTEFQSYIRATKQDMMGLVSDCHSKPGKPLLFDHRPLRMSEDDYLRVCQIPRRKGANFRDLPGVVVGPDNVARRDLKTNMLLPSGKPLVPDYAINFCKQKSLRPFGRLWWDETVSTVICKPNPRSQIILHPEEDRVLTIRETARLQGFPDYYKFCGSIEQRYCQIGNAVAVPVARALGYSLGRAVLKLSGDESLMTLPAQFSNS
>ZINQ-2000564-ZINQ-Oenothera_grandiflora-5_samples_combined
NKVPLDESEGESSEVKLIGDPIPDEEARRRWPKRYEGAKKKKVSSVSADDEELAQAKRHFKSAEVDGVIYNLYDHAHVKATSDEENYICRIVEIFEAVDGSLSFRARWFYRASDTVLKKVHTLIDAKRVFLSEVHNDNLLECLVQKLNIVKLPLNVDAAEKQAAISKCNFYYDMLYHLPYSSFMKLPEDDQKDDIESNPSLYSYVDMGTPSSEVDNGIQSTNEELRLLDMYSGCGAMSTGLCLGANLGGVNLVTRWAVDINEHACNSLKLNHPETEVRNEAADDFLTLLKDWQKLCVLRVMLNTDMQVFAEDDDGDDESEGEDDNDDNGGEDGEVFEVEKVIDICYGDPKKIKERGLHLKVSWKGYGPEEDTWEPIDGLSNCGKKIKEFIVDGYDRKMLPLPGDVDVVCGGPPCQGISGFNRFRNKENPLADEKNSQLLVYMGVVEHLKPRFVLMENVVDLIKFSEGYLGRYGLGRLIQMNYQVRMGIMAAGAYGLPQFRMRVFLWGASPSESLPQYPLPTHNLVLRGHAPVEFENHTVAYDEGYQLGQLERKLLLEDAISDLPAVGTYGAQDESDYGQPPRTDFQKLIRLTKPALMGAAPEELHQVLYDHRPLELNQDDHERVCRIPKEKGANFRNLPGVRVVNKKVERIPDMDPVLLPSGKPLVPDYAITFVRGSSCKPFARLWWDETVPTVVTRAEPHNQAILHPDQDRVLTIRENARLQGFPDFYQLTGPVKERYIQVGNAVAVPVARAL
>AXNH-2016468-AXNH-Oenothera_filiformis-3_samples_combined
SEGESSEVKFIGDPIPDEEARRRWPLRYVGAKKKKVSSASADDNEFTQAKHHFMCAEVDGVVYNLYDHAHVKGALDEENYICRIVELFQAVDGTPSFRARWFYRASDTVLKKVHHLIDAKRVFLSEVHDDNLLETLVQKLNIVKVPLNVGAAEKEAAISKCNFYYDMLYHLPYSSFMRVPEDDQKDCSESNSSLSSIVDMGTPSSEVDFVNNGIQSKNDEIRLLDMYSGCGAMSTGLCLGANLGGVNLVTRWAVDINEHACNSLKLNHPETEVRNEAAEDFLTLLKEWQKLCIAVGLVEGDGTDQYASLFAEDDDGDDESGDDESGGEDGEDGEVFEVEKVIDICYGDPKKTKERGLYLKVSWKGYGPEEDTWEPIDGLSNCGKKIKEFIVNGYDRKMLPLPGDVDVVCGGPPCQGISGFNRFRNKEDPLKDEKNSQLLVYMGVVEYLKPRFVLMENVVDLIKFAEGYLGRYGLGRLIQMNYQVRMGIMAAGAYGLPQFRMRVFLWGARSSESLPQYPLPTHNVVLRGHSPVEFENHTVAYDEGFDLNLLEEKLLLGDAISDLPAVGTYGAQDEIAYDQPPKTDFQKLIRLTKAALMGSVPEELHKVLYDHRPLELNQDDHERVCRIPKKKGANFRDLPGVRVVNKKVERIPGTKPELLSSGKLLVPDYAISFVRGSSLKPFARLWWDETVPTVVTRAEPHNQAILHPEQDRVLTIRENARLQGFPDYYKLTGPVKERYMQVGNAVAVPVARALGYALSLALLAKNCGTSPLINLPDKFSFKLESVSS
>UPOG-2013250-Anemone_pulsatilla
SFFLGEPIPDEEARKKWSWRYQQEPIKQKGRRFLSNEDDEDDVVLNAKCHYAQAKVDKYILNLGDCAYVKGVEGGKNYVGRILEFFKSLEGEDYFRVQWFFRAEDTVMKEQADFHDKKRLFYSDLMNDNLLDCIVSKVKVIQVAPDANLKLRSIASSDDMKYLVEYSTFCTIENDNSAESSDLSSSSGTETMNLNEATKLDTVDVPSCNSDRSEIAILDLYSGCGGMSTGLCLGAKLAPLHLVTRWALDYNKPACESMGLNHPSAEDYLDLLKEWEKLCKRHGCGSAKRTPISNSRARAKGDIKVDSHDKIPSGEYEVSSIVDICYGDPSESGKRGLRFKVRWKNYGPDDDTWELIEGLSNCQDRIQDFVRQGIKSKILPLPGDVGVICGGPPCQGISGYNKFRNTDAPLEDERNRQIVVFMDIVKFLRPKYVLMENVVDILRFANGFLGRYAISRLVHMKYQSRLGIMAAGCYGLPQFRLRVFVWGALHNEKLPQFPLPTHDVVVKYGVPREFERNTVAYDEGQP
>PNZO-2151270-Culcita_macrocarpa
YSKAEVDGTSFELGNCVFVNSGGGQDYIGRIIEFFEDVKGDSWFTAQWFFRVQDTAIKDVEENKHDKKRVFFSEVKDFNPLDCLVSKVKIIKLSPLHNFNVLNPKPIPPCDYYYDMGYDYAYSRFYALPPESEGASSESDLTNCNDVSLGQESSSHSDNKAENEVSSGSSKECTLLDLYSGCGGMSTGLCMGASLSSVKLVTRWALDLNPNACKSLEFNHPETQVRNESAEDFLILLKEWKNLCDKYVQNEKVEDSKVRGRRRSSLAVSDDESDDDSAPTEPGEFEVEKIMGIRHVGASDSQKAGIEMKVRWKGYGASDDTWEPVDGLGTCEERIKKFVVEGKRKKILPLPGDVDVVCGGPPCQGASGFNRFRNKDNPLADARNKQIIVYMDIVDYLKPRYVLMENVVDILRFANGLLGRYALTRLVQMHYQAMLGMMVAGCYG
>NEBM-2007611-Syzygium_macranthum
MPSKRKSGGACGGAASSASAKSGKAEKPKEAPAEELEQQQQQLSGRVNERINVADEALAKKGVTRATADGGGDGEESECRFVGAPIPNEEARQKWPKRYLGLGKKKKVVNVNGNKEGENSEEIIQAKCHYMKANVDGVCYDIGDDAYVKAGEGEDNYICKIVELFEAVDGSFHFCAQWYYRARDTVIKQLSYLIDDKRVFFSEIRDDNPLECLVEKLNIARVPLDVNLDAKRAAIPSCDYYCDTLYLLPYSTFKHLPTDHKVDGCETSSTISSDDVDMAGTTCEVNSKEISQKNNKGEVTLLDMYSGCGAMSTGLCLGANLSGSNLVTRWAVDMNEHACNSLKLNHPETEVRNESAEDFLLLLKEWQKLCMQFHLIESDGQQLPYADLFSVDDEISDEEEDSNDDDGGSDGEVFEVEKVLAICYGDPKEKGDRALYFKVSWKGYGPDEDTWEPIEGLSNCCEKLKEFVVEGHKSRILPLPGDVDVVCGGPPCQGISGFNRFRDKDNPLADVKNKQLLVFMEVVEFLKPRFVLMENVVDLVKFSNGFLGRYALGRLVQMNYQTRLGMMAAGAYGLPQFRMRCFLWGARPSEKLPQYPLPTHDVVVRGVIPLEFEMHTVAYDEGHSYELQKKLLLEDAISDLPPVGTYDGRDEMPYEKVPQTDFQRFIRSSEKEMMGIKDNSVDSDRLLFDHRPLELNSDDYERVCRIPKKKGANFRDLPGVRVRPDNKVEWDPDVPRVYLDSGKPLVPDYAMTFVNGSSSKPFARMWWDETVPTVVTRAEPHNQAILHPEQDRVFTVRENARLQGFPDYYKLTGPIKERYIQVGNAVAVPVARALGCALAQAFQRSANEDPLFRMPDVFVYKFEQHSSASSEND
>VDKG-2016153-VDKG-Cleome_gynandra-2_samples_combined
EKWRWRYDLKENKSRSRGQQLDDDDEDKIVANVKCHYSQAKVNGRTFNLGDFAYIRGEEEQKHVGKIVEFFTTTNGENYFRVQWFYRAEDTVMKQQAASRLFCSTVMNDNPIDCIISKVSISQVLPKAGQKPSSIRSDFYFDMEYCVEYSTFRTLKTQGRLVNEDRSKELALLDLYSGCGGMSTGLCLGAKISGVDIVTKWSVDLDLSACESLKLNHPETQVRNDAASDFLQLLKEWDKLCKRYALDNEKRAPKSRSPASNDKTSKTSSSNESESGEFEVEKLVDICYGDPSNTGKSGLKFKVHWKGFSSSEDSWEPAENLRNCQDCIGEFVRNGFKSKILPRPGDVDVICGGPPCQGISGSGYNRFRNVDSPLNDERNQQIIVFMDIVEFLKPKFVLMENVVDILRLDKGSLGRYALSRLVQMRYQARLGIMAAGCYGLAQFRLRVFLWGAHPNEILPQFPLPSHDVIVRYGAPSEFERNVVAYDEGQPRELEKALFLQDAISDLPVVSNDEIREKIPYESLPETDFQRYIRSSKHEMTGSTVNGCTKTMMLHDHRPYNLNKDDYTRVCQIPKRKGANFRDLPGITIRTDGTVCRDPSMKVPDYVFTFEQGKSKRPFARLWWDETVPTVLTFPSCHNQASLHPEQDRMLTIREYARLQGFPDYYRFRGTIKERYCQLGNAVAVSVSRALGYTLGIAFRGVVGDEPLVKLPPKFSHSSYLQLQETIPN
>WEEQ-2090849-Phaeoceros_carolinianus-gametophyte_1575
KFVGSPFSKAKAKARWPHRYETKDKVLNDASNRLNREAAADDREDVDCVAHYSKALVDGMLFELDDTVEINNEGGKNFIGKVVEMFEKRDGSPWITAQWFFYVEDTALGEDGKDSGRHDPKRLFFSDVQDANPLDCLVKKVSVTRVPTVQLDKDISLELSDFVYDMGYTTAYSAFYSLPADGSGTPSSQKSSEVPCSEASESSQDKERSESSELSLLDLYAGCGAMSTGLCSGARLAGHNLISRWAVDINQEACESYKYNHPETEVRNEKADDFFALIKEWQQLCAKYPLGSTAESKPQEPKADDNEDSDDDSEELSDEVFEVEKLLAVKYEEPQGLLFKVRWKGYSEDEDTWEPLANLEDCPERLEEFVVEGRRNNLLPLPGKVDVICGGPPCQGASGFNRFRNYTNPLADPRNHQMVVYMDIVDFLKPRFILMENVVDILKFCGGVLGKYALSRLVSMHYQAKIGLLVAGSYGLPQFRMRVFLWGASTTEKLPAFPLPTHDVVKRGHPPVHWEQNLVSLDEDEKHRLEKALVLQDAISDLPPISNYEKRDERAYDKPPQTPFQRLVRMQKPDAGKPVLYDHKSLIMNKDDYDRACQIPKRKGANFRDLEGVIVYDDKTVAVEQKNRKMLASGKPLVPDYAITFVGGKSCKPFGRLWWDETVSTVVTRAEPHNQAVLHPSQDRVLSIRENARLQGFPDHYKLFGDTKEKYKQVGNAVAVPVARALGYALGKAISDDVSGADFLLPQGFP
>Carubv10019805m
IPLLHYYYDYYYRLFVSSPLHIYFDSSRLLLSETQMAPKSKTMKRGEPESDLCFVGKPMSVVESMIRWPLRYQAKKPKLDTPKTATNGPKKEIKQAKRHYEQALVDGVLINLNDDVYVTAESGKPNYIAKVAELFEADDGEPYFRAQWFYRPEDTVIKRFSELVQEKRVFLSNMEDDNPLTCIYSKVNIAKVPLPKIASRTADRIIPPCDFYYDMKYQLPHLTFASADDDSASSSTISSDSDSNCIVNPPKDEKFLLDLYSGCGAMSTGFCMGASLSGIKLTTKWAVDLNTSACASLKHNHPETEVRNEAAEDFLILLKEWKKLCEKFSLISMTEPMESISELEDEEGDEDEDIDETSIGTELSPGEFEVQEFSAIVYGDPNRKGEKSLHLRVRWKGYGPDDDTWEPSAGLENCKDKLKEFVTNGFKKNLLPLPGTAYSVCGGPPCQGVSGYNRFRNTKAPLEDKKNQQLLVFLDIIDFLKPKYVLMENVVDLLKFSEGYLARHAVASLVAMNYQTRLGMMTAGSYGVPQLRNRFFLWAAQPTEKLPPYPLPTHEVLKKFNTPVEFEDIQVGRAHKELLELEDALTLADAISDLPSVTNYEINDVRNYNEEGPKTDFQKYIALKRSETLLPLCGGDSSHMLFDHQPLELGDNDLERISYIPKKKGANFRDMPGVLVHKNKAKIDKSVKRAKLKSGKNVVPAYAISFVKGTSKKPFGRLWWDEIVNTVVTRAEPHNQCVIHPKQDRVLSVRENARLQGFPDCYKLCGTIKQKYIQVGNAVAVPVGVALGYAFGMASQGLTDDEPVMKLPFKYPECMQAKADDQSD
>MFTM-2083608-Pinus_jeffreyi
KTKLPGEDRLLGAPMPKAEAQRRWPLRYEKKKNAQNKSNGSAGDDEEQVVLNVKAHYLRAQVDGEVYNLGDCASVKGEDGKADYIGSILEFFETTDGKQYFTTQWFYRAEDTAIKTEASFHDKKRVFYSEIKDDNLLECITSKVYIVQVPPTLKSERKESSIPPCDFYYDMGYNLAYTTFYTLPAENVAASSDSTSTVCDESENKADNDTFSGKNNGSKSELTLLDLYSGCGGMSTGLCFGANLSGVNLVTKWAVDLNEFACKSLKHNHPETEVRNELADDFLELLKHWKKLYQKHCGSDGTKGNTKAAETKNQKEEDDDSEISEEEFEVESLIGIRYKQATKSDESGLQFKVHWKGYDESEDSWEPVEGLGDCEESMKEFVMKGAKAKILPLPGDVDVICGGPPCQGASGFNRFRNTEAPLEDSKNQQIIVYMDIVDFLKPRYVLMENVVDILKFAGGVLGRYALSRLVHMSYQAKLGMMVAGCYGLPQFRMRVFLWGALPTEKLPQYPLPTHDVVQRGGVPNEWERNMVAYDENHTVKLEKALILGDAISDLPEIANSEQRDEMQYGKAPRTEFQQYIRMPKEVMNGRMLPSGSASKRASQKAILYDHRPLQLNEDDYQRVCRIPKNKGANFRDLPGVIIREDNVVELDTSMERILLPSGKPLIPDYAISFVKGRSLKPFGRLWWDETVPTVVTRAEPHNQAVLHPEQDRVLSIRENARLQGFPDYYKLHGTVKERYIQVGNAVAVPVARALGFALGMAIQKLCTDEPVVKLPEKFPLC
>VYLQ-2008273-Cassytha_filiformis
GDPVPAKEARERWPERYNDRKPKRASSALLKSEDDEGVILTAKCHYLQAQVDGVIYNINDDAYVKGEEGKPDYIGRIVEFFEATDKKLYFTAQWFFKAEDTVIKDQSTMHDSRRVFLSTLKDHNLLDCIVSKISIVKILPNVDINAKGNTIPKCDFYYDMFFSPEYSTFANLPDENTRASSETSSSISSELVANVALSDLKFESEEFTSDDSFEKQDMKLLDLYAGCGAMSTGLCHGSTLAGVKLVTGWAVDINKYACESLQKNHADTKVRNESAEDFLVLLKEWENLCKRFKLFGRKTSQLKKPNALNGEIDEDDDDQTSVPNGEFEVGKLVDICYGDPSDIGVHGLKFKVRWKGYGPSEDTWEPVDGLSKCEGKIRDFVTHGYNSNILPLPGDVDVICGGPPCQGISGFNRFRNSQAPLEDPKNKQMVVFMDIVEYLKPKYVLMENVVDILKFAGGYLGRYALCRLVSLNYQARLGTLAAGCYGLPQFRMRVFLWGARPTEKLPPYPLPTHDVVVRGHSAAEFERNTVAYNEGQHRDLEKALLLGDAISDLPPVANDEARDEMPYGKKPTTHFQRYIRSCLSGIDYSVDSSRDDLKKAILYDHRPLCLNDDDYQRVCHIPKRKGANFRDLPGVIVGPDNKVQWDPNVERVYLPSGKPLVPDYAMSFVRGTSSKPFGRLWYDETVPTVVTRAEPHNQVIIHPHQDRVLTIRYGPIKERYIQVGNAVAVPVARALGYALGQAIQGRCSNEPLMELPKNFPFCI
>GDZS-2017350-Byblis_gigantea
RFLQGEGRKEHIGRILEFFKTMEGEDYFRVQWFFRAEDTVLKDASSLHDQRRLFYSTLENDNILDCIISKVNIVKIPPTLCLKSNPIPSTAFYYDMEYCVEYSTFRTLVTETCTESQSCLLNSRHPDGRPIAPALSDVCPNHESLEEELTLLDLYSGCGGMSTGLCFGAKLSNANLVTKWAVDQNSSACDSLRLNHPGAQVCRFLLDCMRCYKLSSVCYVQVNKYGFNTFIQVRNEAAEDFLELLRQWEQLCELYVHDSDRPPNLDLEETLEAEDRITPSDAEDSSEEYEVSCLLDICYGDPCKEGKKGPHFKVRWKGYGPDEDTWEPIEGLSNCRDRIREFVMEGYKSNILPLPGDVDVICGGPPCQGISGYNRFRNIVSPLDDERNRQIVVFMDIAEFLKPKYVLMENVVDIIRFDKASLARYALSRLVHMKYQARLGVIASGCYGLPQFRLRVFIWGAHPNENLPQFPLPSHEVVVRYYPPVEFERNIVAYDEGQPRTLEEAIVLRDSISDLPAVTNNESQEEMAYDKPPETEFQAYIRLSKDEMMGFTGDPQTKASILYDHRPLQLSEDDYFRVCLIPHRKGANFRDLPGIIVGEDNVARRDPTKEPVMLPNGKPLVPDCALTFEQGKSKRPYARLWWDETVSTLVTYPHVRALAILHPEQDRLLTIRECARLQGFPDFYRFCGTIKDRYSQVGNAVSIHVARALGYALGMAYKKVNGDGPLMKLPPKFSYQVPL
>NBMW-2036222-Sanchezia_sp.
SKKSKPSDSDFGLIGPPFSPQEAKSKWAHRYQSQSKTASVSVTLPDGSTEEKELFQAKCHYSKAIVDGVEYNLYDDAYIKASVGEPDFIAKIVEMFQTSGKEAYVCTQWYYRAKDTVIKNQDQFIDTRRVFYSDVKDDNPLDCITSKVNIRWISLNMDVAAQEKAKGSCDLYVDMRYSFPHAFTCINTDNENSSTTDAMTQNKASKIVKPQEFQQRKHTLLDLYSGCGAMSSGLSIGALLAGENIITRWALDFNSDACESLKFNHPNTEVRNEDAEDFFVLLKEWQKLCKEFNLEASKDLEFVDDNIDSDESEIDDGVVPAEEFEVEKLVAICFGDPNKLKNPGLHFKVRWKGYGRGDDTWEPVDGLSKCKEKIRDFVIRGHKARILPLPGDVDFICGGPPCQGISGFNRYREACDPLKDKKNHQLVVFMNIVEFLKPRYVLMENVTDILKFAKGQLASYAVARLVSMNFQARLGIMAAGAYGVPQCRMRFFLWGAGPMESLPQFPLPTHEALKKGVVINEFKELIIGNGEELHGLHKPVLIGDAISDLPEVTNDAKEDEMQYGSTPRTSFQKFIRLKRLDIFGCTDSKKNDPNKSILYDHRPLQMSQDDHERVCQIPKFKGANFRNLPGLIVGSDNTIQLDPSVERPLCKSGKPLVPDYAISFENGKSSKPFGRLGMDDIVATVVTRGQPHNQAILHLNQDRVLTARENARLQGFPDCYKLHGTMKERYKQVGNAVAFSVSIPLGYCLAKAMQLMGANSNPTPLSIPFKFPDCLGQ
>GSZA-2008200-Lonicera_japonica
PQTTIDDDTEDSGFVGESVPDEVARNRWPHRYRGEEKETSNTPKMKDETEENFQAKRHFEQAQVDGTMFKLGDDAHVMAGEGEDSYICRVVEMFEGVDGSPYFTAQWFYRAKDTVIKNCSDLIDDKRVFLSEVKNDNPLDCLLEKLRIVQFTLNVDLDTKNAALLDCHYYYDMMYLLPYSSFVALPPEDVEGGTQSESTISSEDDVIATAGCSPNQEHKRSEMTLLDLYSGCGGMSTGLCLGANISGVDLVTKWAVDFNSHACDSLRLNHPETEVRNETAEDFLSLLKEWEKLCASYSLIGSNDSEQQHIFPKSTTDEGDSDNEANDDDELDPEEFEVEQILSIRYCEPKESAKSGLQLKIRWKGYGPDEDTWEPIEGLGDCEGKIKEFAMHGYNSKILPLPGDVDVVCGGPPCQGISGFNRFRNTKNPLQDPKNKQLLVFMDIVEYLRPKFVLMENVVDILKFANGFLGRYGLGRLVGMNYQARMGMLAAGAYGLPQFRMRMFMWGACHTQKLPQYPLPTHNVVVRGNIPVEFQLNGVAYEEGINVDLERELFLGDAISDLPPVNNDEVRDEMPYGDEMPATEFQQFIRLRKDEMLGFTAQSSEPSSHVLFDHQPLQLNEDDYQRVCQVPKRKGANFRDLKGLRFRGKKVELDPDVERPLLPSNKPLVPDYAISFRKGTSKKPFRRLWWDETVPTVVTRAEPHNQAILHPVQDRVLTIRENARLQGFPDYYK
>PMTB-2022641-PMTB-Oenothera_gaura-5_samples_combined
SEGESSEVKFIGDPIPDEEARRRWPLRYVGAKKKKVSSASADDNEFTQAKHHFMCAEVDGVVYNLYDHAHVKGALDEENYICRIVELFQAVDGTPSFRARWFYRASDTVLKKVHHLIDAKRVFLSEVHDDNLLETLVQKLNIVKVPLNVGAAEKEAAISKCNFYYDMLYHLPYSSFMRVPEDDQKDCSESNSSLSSIVDMGTPSSEVDFVNNGIQSKNDEIRLLDMYSGCGAMSTGLCLGANLGGVNLVTRWAVDINEHACNSLKLNHPETEVRNEAAEDFLTLLKEWQKLCIAVGLVEGDGTDQYASLFAEDDDGDDESGDDESGGEDGEDGEVFEVEKVIDICYGDPKKTKERGLYLKVSWKGYGPEEDTWEPIDGLSNCGKKIKEFIVNGYDRKMLPLPGDVDVVCGGPPCQGISGFNRFRNKEDPLKDEKNSQLLVYMGVVEYLKPRFVLMENVVDLIKFAEGYLGRYGLGRLIQMNYQVRMGIMAAGAYGLPQFRMRVFLWGARSSESLPQYPLPTHNVVLRGHSPVEFENHTVAYDEGFDLNLLEEKLLLGDAISDLPAVGTYGAQDEIAYDQPPKTDFQKLIRLTKAALMGSVPEELHKVLYDHRPLELNQDDHERVCRIPKKKGANFRDLPGVRVVNKKVERIPGTKPELLSSGKLLVPDYAISFVRGSSLKPFARLWWDETVPTVVTRAEPHNQAILHPEQDRVLTIRENARLQGFPDYYKLTGPVKERYMQVGNAVAVPVARALGYALSLALLAKNCGTSPLINLPDKFSFKLESVSS
>VTLJ-2003122-Caiophora_chuquitensis
EGPESRFIGDQVPDEEARRRWPDRYQEKKKGRCVDSKGKDETEERIQAKRHFTQAEVDGCTIFNLDDDAHVKAGPGEDYFICKVVEMFEAIDGLPYFTAQWYYRAKDTVIESSSHLIDDKRVFYSEIKDDNPLDCLVEKLKIVRLPLHVDVNEATISSCHYYCNMKYLLPFLSYLNLQPDNSGVGSETDSTISGETDVAGSEEVSQAQVQKTGMFLLDLYSGCGAMSTGLCLGANMSGVNLVTKWAVDINKHACDSLKLNHPETEVRNEAAEDFLSLLREWEKLCISYSLVGCGDSEEPIKHVNVEENEVDAEEEADDDDEQNDAEIFEVETILAICYGDPNGSKKTGLYFKIRWKGYGPAEDTWEPIDGLSDCPEKIKEFVTNGFKSHMLPLPGNADVICGGPPCQGISGFNRFRNTDKPLDDPKNKQLVVYMDIVNFLKPRFVLMENVVDIIKFSGAFLGRYALGRLVGMNYQTRMGMMAAGAYGLPQFRMRVFLWGARPSEKLPQYPLPTHNLVNRGVIPLQFEACTVGFDDFREDRLKKALLLGDAISDLPKVENNESRDEMSYDCEPQTEFQKFIRLRKEEMLSCSTLSEIPERVLFDHRPLQLNDDDYQRVCKIPKRKGANFRDLEGVRVRADKKVEWDPDVERVYLKSGKPLVPDYAMSFVGGSSSKPFGRLWWDETVPTVVTRAEPHNQTILHPLQDRVLTIRENARLQGFPDYYKLLGPIKERYIQVGNAVAVPVASALGCSLAMAFQGTSGDDPLFTLPEQYPNI
>JVSZ-2014574-Equisetum_hymale
RSKKKKKNGTNEDRFLGSPLSKAEASKRWPHRYKRSKREDSSTPMSEKKRKAGADDEEPSVGQCAAHYLKAEVDGVCYNLGDCVYVNAGEGPDYIGKILEFFRTTDGSLYFTTQWFFRPADTAIGELEGKKHDPKRVFCSDVKDDNPLDCIVSKIKIICLPPTQFFNQPSPRRIPPCTYYYDMGYDYNYSMFYKLPPGGEAISTESDSTVCDEKEVSAQSECNNEVSSLAGKKAVSSLSTPSKKKKSAEELTLLDLYSGCGGMSTGLCQGSSLAGVNLVAKWAVDLNEFACKSLKFNHPGTQVRNESADDFLVLLKEWKKLCEKYAQTDEEVSKCEDDESDDETSEVGQGEFEVEKIIGIRYCPPSSSKESGLEFKVHWKGYPSSEDSWEPLEGLEGCEDRIKSFVIEGYKNRLLPLPGQVDVICGGPPCQGASGFNRFRNKEDPLSDARNRQVIVYMDIVDFLKPRFVLMENVVDILKFAGGIIGRYALSRLTQMHYQVKLGLIVAGSFGLPQFRMRVFIWGASPLENLPRYPLPTHDVVGRGVCPLEWERNMVAYEENKKPKLMKALTLGDALSDLPPVENSETRDEMPYGKAPRTEFQRLIRLPNIVLSGEATPAQCKKQKWTLFDHRPYQLNTDDYQRTCRIPKEKGANFRRLPGVIVLDDNTVALDPKMERVLLPSGKPLVPDYAITFVKGKSLKPFGRLWWDETVATVVTRPEPHNQALLHPEQDRVLTIRENARLQGFPDYYKLFGPVKERYIQVGNAVAVPVGRALGYTLGLAIKEKQVFPESSLIELPHKFPQCL
>GUMF-2013217-Anthemis_tinctoria
EAKFVGKPVPADEARARWPHRYETKERVKIIPPTNTEDEKEIYQARCHYTKAIVDGVKFELNECAYVKAEEGEPDYIARILELFETVDKQLYFCAQWFFRAGDTVIKSQAHLIDRRRVFYSELKDDNPLDSIVSKVTITQLPPNVDMVKKEEALTKFDLYYDMQYSKPVTFTTMHTDRVIPKSESPVVSSSGEVEDKKEGPTLTLLDLYAGCGAMSTGLCYGTGFSGVKLETKWAVDMNEHACESLKINHPETEVRNESAEDFFTMLKEWEKLCVEFGLIGTKRDEDVKPNSEDSDSEEMDEKKEDDDEEFEVGKFLAVCYGDPNKTKKTKKLHLKVRWKGFSSKHDTWEPYDSLCECNCKEAIEEFVTRGYHSKMLPLRGDVDFICGGPPCQGISGHNRFRNYDNPLQDEKNHQLVVFMDIIDFLKPKFVLMENVVDMIKFAKGLLGYHAVGRLVAMNYQTRLGIMAAGSYGASQCRYRMFLWGASTMQNLPQFPLPTHEVVGKGVVPVEFKDCVLEIDEDDKSYKLEKSILLGDAISDLPEVTNYNGLDEMEYGGAPQTSFQKFIRMRKQGAPKKMILYDHRPLELNVDDYGRVCQIPKFKGANFRNLAGVLVDENNKVYWDPKVERVKL
>KPUM-2025251-Exacum_affine
GKSKPVSFFIGEPIAEEEAHRRWQWRYKLKSCGNQRNGWILNAGEEDETILNVEFHYAQASIDGCIINIGDCALIKGEGRENHIGRILEFFKTMDGEDYFRVQWFYRAKDTVMKEAATFLDKKRIFYSTLKNDNPLDCIVSKVSVVHIPNAVNLMPNSVPAADFYYDMEYCVEYSTFRNLQFETETLESHDSVDSSHKPTAAPPLAVLPACESSELALLDLYSGCGGMSTGLSLGGKLSSINFVTRWAIDFEKSATDSLKLNHPETQVRNESAEVFLELLKSWERLCAWYVFGDPEKAPVEFEDDGDGESPENINSDEDKDQNEEYEVSHLLDVCHGDPNDTGKNGLHFKVRWKGYGPDEDTWEPIEGLSNCKERIQDFVRNGQRSKILPLPGDVDVICGGPPCQGISGYNRYRNTDAPLTDEKNHQIVVFMDIVEFLKPKYVLMENVADILRFGGASLGRYALSRLVHMKYQARLGTIAAGCYGLPQFRLRVFLWGAASTEKLPPFPLPTHEVIVRYWPPLEFERNTVAYDEGQPRKLQDAVLLSDAISDLPAVTNYEKREEIPYDMPPVTEFQKYIRLTKEEIMGRAPPQSTAEAEPLLYDHKPYPLSDDNCRRVSLVPHRKGANFRDLPGVIVGDDNVARRDLTKEPAVLPSGEPLLPDCVFTYEKGKSKRPLARLWWDETVPTVLTFPFFLSQAILHPEQDRVLTIRECARLQGFPDYYRFCGTVKERYCQIGNAVAIPVGRALGYALGMAFKKLTGDDPLLTLPPDF
>AZBL-2029019-Petiveria_alliacea
VKGEKGKKNFIGRIVEFFQTINGQDYFRVQWFYRAEDTVMGDEAKAHDKKRLFISDIMNDNPLDCIVSKVKVIHIPPSVDLKQRSLSAFDYFYDMKYIVDYTTFSTVIDGSLGLSSCDTMSSCDTMKKIQANDLSPNCWNFSSHKPQKSKMLLLDLYAGCGGMSTGLCLGAKFAGVDIETRWAVDIDDSACQSLRINHPQAKIRNEPAEEFLSLLKEWDKLCRRYIDGRNKAYSSPRCQRQLQLRTQSQSQKSLDSRSKRNNSSHEYEVAKLVDVFYGDPHNTGKLGLYFLVRWAGYGPSEDTWEPIEGLSNCQERVQEFVLEGCKVGILPRPGDVDVISGGPPCQGISGYNRFRNVDNPLDDERNRQIVIFMHIVEFLKPIYVLMENVTDILRFADARLARYAISKLVSLKYQASLGIMAAGCYGLPQFRLRFFLWGAHPNERLPQFPLPTHDVVVRYGAPYKFERNVVAYDEHQTPNLEKALVIEDAISDLPPVTNKRDREEMSYRKSPETEFQKYIRASQSDMMGSFDNATCKRGRILYDHRPLTLSEDDYQRVTLIPRRKGANFRDLPGLIIGRDNVVRRDPESDIRLPSGKQLVPDYAINFGDGKSLRPFARLWWDETVPTLLTRPYPHYQAILHPVEDRVLTIRECARLQGFPDYYRFCGSVKERYCQVGNAVAVSVTRALGYALGMAVQKLTDEGLLITLPPKFSHTTAVEYSK
>WQML-2070447-Cryptogramma_acrostichoides
KQAKTTGVARFLGSPLKKDEAARRWPERYDSKKSKKKLEEEENDKRRKLAAEEEPEEASGPGKCVSHYSKAEVDGTTYELGDCVFVHSGGEQDFIGRIVEMFEDDKKDTWFTSQWFYRVDDTAIKVVDDVKHDKKRVFYSEVKDFNALDCLVAKIKIIRLSPLQHFNTLNPKPVPPCDFYYDMGYDVSYTRFYALPPELDVGTDSSDITNCNDMSVGPATSSQSENRSDNNEATSGVPKEYTLLDLYSGCGGMSTGLCMGAALSSVKLVARWALDLNPNACKSLEYNHPETQVRNESAEDFLALIKEWKNLCDKYVKIEDVDDSKARGRRKGVAVDSDDENRDDSKPEPGEFEVEKIIGIRHVTQADSKQAGIEMKVRWKGYGPSDDTWEPMDNLDTCEDCVKKFVVEGKRKRMLPLPGDVDVVCGGPPCQGASGFNRFRNKENPLECERNKQIVVYMNIVDYLKPRFILMENVVDILRFANGILGRYALARLVQMHYQAQLGMMVAGCYGLPQFRMRVFLWGAAPTEKLPPYPLPTHDVVPKGGIPQEWERNMVAYDEKTKPTLLRPLTLGDALRDLPPVENSETRDEISYGGGARTEFQRFIRLPKDVLTGASTVASCKKQKMMLHDHRPLNLNTDDYQRVCRIPRQKGANFRLLPGVIVKEDNTVALDETVERELLPSGKPLVPDYAISFVKGRSPKPFGRLWWDETVPTVVTRAEPHNQAILHPEQDRVLTIRENGRLQGFPDYYKLFGPVKERYIQVGNAVAVPVGRVLGYSLGMAIKHIAPSTSIMVLPPKFPQAL
>JDQB-2011445-Neocallitropsis_pancheri
LIGSPVPTAEAQSKWPWRYQDTKSKKKRPTTNDGDDSEEILLKAKSHYTQARVDGVLYNLGDCAFVKAEDGLPDYIGRIVEFFETADGNHHFTSQWFYRAEDTAIKTQSSIHDSKRVFLSQIKDDNLLECITSKLIVVQVPPVMGSEKEKRKIPPCDFYYDMGYDLAYTTFHVLPPETVPATSDSTSEVCNEISPSEWNGAIESKAQSNGSSRKFSRVKSEVSSADVNGVSESKEESETKLKKNITFKPELKLLDLYSGCGGMSTGLCFGANLSGVNLITRWALDLNEAACKSLKHNHPETEVRNESADHFLELLREWQKLCLKYCQPDDEKTITRGRAPLKAKETPKEEESDSDSDIQEGEFEVEYLLDIRHVDPTEENENGLEFKVRWKGYDESEDTWEPMSGLGECEKIKEFVLKSAKEKRLPLPGDVDVICGGPPCQGASGEAPLDDPKNHQMVVYMDIVNFMRPQYVLMENVVDILKFCNGFLGRYALSRLIHMNYQARLGMMAAGCYGLPQFRMRAFLWGAKPSEKLPQYPLPTHDVVVRGGVPNEWERNMVAYDENQCRNLEKALVLGDAISDLPSILNSENRDEMTYGKAPCTEFQRYIRMPKEVMKGQMSYATFKKTTQKAVLYDHRSLQLNEDDYQRVCQIPKRKGANFRDLPGVLVGPDNVVELDTSMERVMLPSGKPLVPDYAITFVKGRSTKPFGRLWWDETVPTVVTRAEPHNQAVLHPEQDRVLSIRENARLQGFPDYYKLYGGVKDRYIQVGNAVAVPVARALGFALGMAIQNLSSEEPVMELPKKF
>QUTB-2017498-Aextoxicon_punctatum
LAGTPVPADEARQKWPRRYQSKNKVKKGVSSNGSKDESSEDEVLQARCHYTQAVIDGCVFNLNDDAYVKAGDGEPDFIAKIVELFETTSREPYFTAQWFFRAGDTVIKDNANLVDKRRVFYSDKRDDNPLDCIVSKVKIVQVAPNVDLAAKERTIPSCDLYYDMTYSLPYLTFANTVTENFRTDSDASSTISSEAGSNGASGDINFDVEKSSQVNKFQKSEMTLLDLYSGCGAMSTGLCLGASMSGLKLVTRWAVDINSYACQSLKLNHPETQVRNEAAEDFLSLLKEWAKLCKDFSLLGSRQSQELNSKPNSVESDEDADEGSTVAPGEFEVGKLLAVCYGDPNNAKKPGLYFKVHWKGYGPSEDTWEPMEGLSNCKERLKDFVTNGYRSNILPLPGDVDFICGGPPCQGISGFNRFRNKDDPLTDPKNHQLVVFMDVVDYLKPKYVLMENVVDILKFAGGFLGRYAAGRLVSMNYQARLGIMTAGSYGVPQVRMRVFLWGAHPMEKLPQYPLPTHDVIGRGLVPTEFEEITVAHNKNQPCKLEKALILEDAISDLPEVTTYESRDEIPYDKAACTEFQRFIRVKKHDMVSCTAGGQNASQPQMLYDHRPLQLNEDDYQRVCRIPKTKGANFRDLPGVLVGSNNRVEWDQSIERGLLPSGKPLVPEYAMKFVHGRSTKPFGRLWWDEIITTVVTRAEPHNQIVLHPAQDRVLSIRENARLQGFPDCYKLCGPIKERYIQVGNAVAVPVALALGYTFGMASQGLCDDQPLTSLPLKFPNCLARLSS
>BZDF-2013119-BZDF-Oenothera_biennis-5_samples_combined
SEGESSEVKLIGDPIPDEEARRRWPKRYEGAKKKKVSSVSADDEELAQAKRHFKSAEVDGVIYTLYDHAHVKATSDEENYICRIVEIFEAVDGSLSFRARWFYRASDTVLKKVHTLIDAKRVFLSEVHNDNLLECLVQKLNIVKLPLNVDAAEKQSAISKCNFYYDMLYHLPYSSFMKLPEDDQKDEIESNSSLYSYVDMGTPSSEVDNGIQSTNEELRLLDMYSGCGAMSTGLCLGANLGGVNLVTRWAVDINEHACNSLKLNHPETEVRNEAADDFLTLLKDWQKLCVAVGLVEGDVEDRYASLFAEDDDGDDESGGEDDNDDNGGEDGEVFEVEKVISICYGDPKKIKERGLHLKVSWKGYGPEEDTWEPIDGLSNCGKKIKEFIVDGYDRKMLPLPGDVDVVCGGPPCQGISGFNRFRNKENPLADEKNSQLLVYMGVVEHLKPRFVLMENVVDLIKFSEGYLGRYGLGRLIQMNYQVRMGIMAAGAYGLPQFRMRVFLWGASPSESLPQYPLPTHNLVLRGHAPVEFENHTVAYDEGYQLGQLERKLLLEDAISDLPAVGTYGAQDESDYGQPPRTDFQKLIRLTKPALMGAAPEELHQVLYDHRPLELNQDDHERVCRIPKEKGANFRNLPGVRVVNKKVERIPDMDPVLLPSGKPLVPDYAITFVRGSSCKPFARLWWDEPTVVTRAEPHNQAILHPVQDRVLTIRENARLQGFPDFYKLTGPVKERYMQVGNAVAVPVARALGYALSLALQGSCGVSPLIKLPPKFSFKLDSVSSSS
>GNQG-2087308-Encephalartos_barteri
KKKRAKKTLSSYFCGDPIEKSEAMRRWPHRYPAKDSKEKVARSPSKSKIVDFEKGGGEDKIILESIAHYQTADVDGIIYELGECVHVNSDSGPDYIGRVIEFFKAIDGNCWFCAQWFYRPHDTAIGQEEAKGHDKKRIFFSTMKDDNLLECITSKVNIIHVPALTRFESKLKSVPNCDFYYDMGYDYAFSRFYNLHDDNADTELASCDSASTVSSDDPSNLALNTSFNVKSEKGSTIVEPELSLLDLYSGCGAMSTGLCMGAAVSGVKLVTKWAVDLNQHACESLKYNHPETEVRNEAAENFLLLLKEWEKLCKKYLHSGDNVASNTYVHQTNGSCNDSNSEDDSELDDEEYEVENLIGIRFDTSESGKSGLQFKVRWKGYGEDEDTWEPYDGLMGCEERVEDFVNLGRRKGILPLPGDVDVICGGPPCQGASGFNRFRNVAAPLDDPRNHQIVVFMDIVDYLRPRFILMENVVDILKFAGGILGQYALSRLVKMHYQAKLGLMVAGCYGLPQFRMRVFLWGASPVERLPPYPLPTHDVVVRGSFPLSWEHNAVAYDETQRPELQKAIVLGDAISDLPPVKNSETRDEMPYNRPCRTQFQRFMRLPREILEGKDSVDTKKTKQILLDHRSLELNVDDFERTCRIPKRKGANFRDLEGVIVLPDNTVELDLENRIMLPSGKPLVPDYAISFVHGRSTKPFGRLWWDEIVSTVVTRAEPHNQVILHPEQDRVLTIRENARIQGFPDYYKFFGPVKQRYIQVGNAVAMPVAKALGYELGLAIQKQCDSSPVVELPQKFP
>ABSS-2017175-Sassafras_albidum
FFVGDPISIDRARQLWPHRYEEKGKGCKGQNKTPIDDDEDGLVLNIKCHYAQASVIGSILELGDCAYVKGEERGPNYVGRILEFFETMEGEYYFSVQWFFRAEDTVMKEHAAFHNKKRLFYSDLRNVNLLDCIVSKVKVVQVDSRLNAKSIPPCDFYYDMKYSVDYSTFHTIATNNLRASNDLSSNSTETVHMGGANINPYLEEVPVIYRSNKAELALLDLYSGCGAMSTGLCFGAKFAGADLVTRWAVDFNEAACESVKLNHPETQVRNESAEDFFELLKEWQKLTKRFENDVETRSNLRSSKINDFEKESHDNKVPSGEYEVLKLVDICYGDPNKTGKRGLKFKVRWKGYGPSGDTWEPIEGLRKCQDAIRDFVIEGFKSKILPLPGDVDVVCGGPPCQGISGVNRYRNIDAPLDDERNRQIIVFMDIVKFLRPKYVLMENVVDILKFANGYLGRYALSQLVSMNYQARLGIMAAGCYGLPQFRLRVFLWGAHPHARLPQFPLPTHDVVLRGGAPSEFERNIVAYDEEQPRELERALLLCDAISDLPIVTNSEIRDEMPYGKDPETEFQRYIRSTKDEMTSSMSHGEKEIKKSVLYDHRPIQLNEDDYCRACEVPRRKGASFRDFPGVVIGADNKVMLDPTAERVLLPSGKPLVPDYAMTFEEGKSRKPFGRLWWDETVATVFTRVDSHNQTVLHPVQDRVLTVRECARLQGFHDYYKLCGTVKERYRQIGNAVALPVARALGYALGMAWLKLAGDDPLVILPPKFSFSTI
>WEAC-2014750-Strobilanthes_dyerianus
SKKSKPSDSDFGLIGPPFPPQEAKSKWPHRYQSQSKTASVSVTLPDGSTEEKEQFQAKRHYSKAIIDGIEYNLYDDAYIKASDGEPDFITKIVEIFETSSKEAYICTQWYYRAKDTVIKDQDQFIDTRRVFYSDVKDDNPLDCITSKVNIKWISTNMDVAAQETAKGSCDLYVDMRYSFPHAFTCINTDNDNSSTTDVMIPNKASKLVKPQEFQQRKHALLDLYSGCGAMSSGLSIGALLGGENIITRWALDFNSDACESLKFNHPNAEVRNEDAEDFFVLLKEWQKLCKEFKLEASKDSEFVDDNIDSDESEIDDGLVPSGEYEVEKLVAICFGDPNKLQKPGLHFKVRWKGYGRADDTWEPVDGLSKCKEKIQEFVIRGHKARILPLPGDVDFICGGPPCQGISGFNRFREACDPLKDKKNHQLVVFMNIVEFLKPRYVLMENVTDILKFAKGQLASYAVARLVSMNFQARLGIMAAGAYGVPQCRMRFFLWGAGPMESLPQFPLPTHEVLKKGVVINEFKELIVGGEELNGLHKPVLIGDAISDLPEVTNDAKQDEIQYGSTPHTSFQKFIRLKRLDIFGCADSKKNDPNKSILYDHRPLQMSQDDHERVCQIPKLKGANFRNLPGLIVGPDNTIQLDPSVERPLCKSGKPLVPDYAISFVNGKSSKPFGRLGMDDIIATVVTRGQPHNQAILHLNQDRVLTARENARLQGFPDCYKLHGTMKERYKQVGNAVAFSVSIPLGYCLAKAMQMHGANSNPTPLCIPFKFPDCLGQ
>Bradi3g21450.2
MGIGSVLGPHSNQNPPLSLSPPVLRNQISSPPGTDPKLAGAMAPSSPSSAAAAAPARASSRKRTASAKAELAQEATKRPRKAAASSGKKKVTKPKAKAEKAPRKKKEVEVLGEDEVCAEEPDEEELALGEEDESAASGEQQPEEPAAARKRVAQPIRARNQAGGDKDHGFVGAPFPAGEARSKWPQRYQPTKPRRPEEEEEDPKARCHYRSAKVDEAIYNLGDDVYVMAGENEPHYIGRITEFFEGIDKKCYFTCRWFFRPEDTVISTAKFVNDHTHDPKRVFLSEEKNDNVLECIVLKVNIVHVDPNMDSEAKAQLVAESDLYYDMSYSVAYSTFANITSDTNDNSGISSDVDSEAASPVRTAVLLDLYSGCGGMSTGLCLGSALAGLKLETRWAVDLNSFACKSLKYNHPGTEVRNEKAEDFLALLKEWAILCDTYVHGNNSDPASPSEDEEEDDEPLGKDEFVVEKLLEICYGGSGREKAIYFKVQWKGYGPEEDTWEPIGNLSDCPLKIKEFVQEGHKRNILPLPGDVEVICGGPPCQGISGFNRFRNRKEPLKDEKNQQMVTFMDIVSYLKPKFVLMENVVDILKFADGYLGRYALSRLVSLNYQARLGIMVAGCYGLPQFRMRVFLWGALPAMVLPKYPLPTHDVVVRGGAPNAFSQSIVAYDETQKPTLKKALLLGDAISDLPKVDNFQPHEVMEYGAQPKTEFQSYIRLSRKDMLDYSFGDNTCPEEGKLLDHQPLRLNQDDYDRVQQIPVKKGANFRDLPGVKVGANNIVEWDPEVQRVYLKSGKPLVPDYAMSFIKGRSLKPFGRLWWDETVPTVVTRAEPHNQIILHPNQARVLTVRENARLQGFPDYYRMNGPIKEKYIQVGNAVAVPVARALGYSLGRAYQGEMEGSNPLFTLPDSFTNVGQTVVLARASSVGTPAGEVVEQ
>WCOR-2014357-Thyridolepis_multiculmis
EAEEQEAAAAAAGSPGKKRVAQPRKRGAVAAGDHEPEFVGEPVPAAEARANWSKRYDRSAVPKRPEEDEEVKARCHYRSAKVDNVIYCLGDDVYVKAGENEADYIGRITEFFEGTDRCQYFTCRWFFRPEDTVINSLVCIDVDGHKHDPRRVFLSEEKNDNVLDCIISKVKIVHVDPNMDPKAKAQLIEHCDLYYDMSYSVAYSTFANIPSENGASGSETASGISSDGMSTGLCLGAALAGLKLETRWAVDLNSFACQSLKYNHPQTEVRNEKADEFLALLREWAVLCDKYVHEDVGSDLAGLEDQEDEGSPLDKDEFVVEKLIGICYGGSGRKNGLYFKVQWEGYGPEEDTWEPIDNLSDCPLKIKEFVQEGYRRKILPLPGDVDVICGGPPCQGISGFNRFRNRNEPLKDEKNKQMVTFMDIVAYLKPKYVLMENVVDILKFADGYLGRYALSCLVAMNYQARLGMMVAGCYGLPQFRMRVFLWGALSSMALPKYPLPTHDVVVRGGAPNAFSQSIVAYDETQRPSLKKALLLGDAISDLPQVENYQPHEVMEYSSSPKTEFQRYIRLGRKDMLDWSFGEEAGPDEGKLLDHQPLRLNNDDYERVQQIPIKKGANFRDLKGVKVGANNIVEWDPEIERVYLSSGKPLVPDYAMSFIKGRSLKPFGRLWWDETVPTVVTRAEPHNQIILHPTQARVLTIRENARLQGFPDYYRLFGPIKEKYIQVGNAVAVPVARALGYCLGQAFLGESEGSHPLYELPASFTSVARTVAQARASSVSTPAGEVVEQ
>CPLT-2000429-Portulaca_grandiflora
FVGEAVPEEEARQKWGWRYQLKADDEDEPILQVKCHYTEAQINGCTFHLGDCALIRGEEGQEHVGRILEFFQSTEGDDYFRVQWFYKAEDTFHDKKRVFYSTIMNDNMLDCIVSKLNVAQVTPELILKTGSIPPSDFYYDMEYCLDYSTFRNLPRDISVKGSELSSISCPEPVLSVTADHLSDNTSIYRPCNAELAMLDVYAGCGAMSTGLCMGAKLSGINLVTRWAIDADNLACESLRLNHPETHVKNEAAEDFLELLKHWEKLCNKFVTEDNFPSPVEASSDSTEMDLDEQSSSDISDEELEVSSLVDICYGETDESGKRGIKFKVRWKGYDPSEDTWEPIEGLSNCQDLIQDFVLNGFKKKILPLPGDVDVICGGPPCQGISGYNRFRCVDDPLSDEKNRQLIVFMDIVEFLKPKFVLMENVTDILRLNKGSLGRYALSRLVHMNYQARVAGCYGLPQFRLRVFFWGALHSEELPQFPLPTHDVVVRYWPPPEFERNVVAYNEGQQPPELEDAVLLNDAISDLPSVTNYESSDEMPYNKPPDTKFQKYIRSINHEMIGSNTREEEAILYDHRPHQLFEDDYIRVCQIPRRKIGANFRDLPGIIVGDDNVVRRDPDTKPLLLPSGRPMVPEYVFTFEQGKSRRPFGRLWWDETMGTVVTYPNCHSQVVLHPEQDRLLTVRECARLQGFPDNYRFCGTVKKRYRQVGNAVAIPVAKALGYALGMASQRLVGKEPLIALPPNFTYS
>Prupe_v1_0-ppa001672m-
MKQVSGPNNSNQDEDAIQARGHYIKAEVDGRNIFDLYDDAHVQAGDGNEPYVCKIVEMFEAIDGTLYFTAQWYYRSPDTVIKECATIDKRRVFLSEIQDVNPLDCLVEKLNIVRLSLNSKLISTCKYFCDTTYLLPYSTFMNLPEENIQTGSDDSTISSEADVDRACEVNSEGADVDKACQVNSKVAQLCPVRECGKPEVTLLDLYSGCGAMSTGLCLGAQLSNVNLVTRWAVDVNEYACQSLKLNHPETEVRNESAEDFLSLLKEWRKLCFYFNLVETKDSENDQFDSENDQFDFFETEDEEEEEEDGDSGNDENDSDDPEFEVDYVLEVCYGDPNKTNKRGLYFKIRWKGYGDDEDTWEPIDGLGHCRKAIGDFVSQRYASKAFPLPGDVDVVCGGPPCQGISGFNRFRNTQQPLEDEKNKQLIVFMDFVQYLNPKFVLMENVVDIVKFSEGLLGRYALGRLVGMNYQARMGMMAAGAYGLPQFRMRMFMWGARPTERLPQYPLPTHDVVVRGVIPTQFEGNTVAYDEGGPVQLERKLLLEDAISDLPAVENSENRDEMPYAGPPQTEFQRFIRLSKEYLLGSSKDESLHKTLYDHRPLELNADDYARVCEIPKRKGANFRDLPGVRVRVDNKVEWDPDVERVYLKSGKPLVPDYAMSFVKGSSSKPFARLWWDETVPTVVTRAEPHNQAILHPVQDRVLSIRENARLQGFPDYYKLCGPVKERYIQVGNAVAVPVARALGYALGLALKGSAGVDPVFPLPEKFPNIQCQIHSASSEDDA
>Phavu_v1_0-Phvul_002G113900_1-
MPKRGASTPPVAENDTVSLLPSQRKKAKLSSPNPVVCFVGKPIPVTEARAKWPHRYPSEGKKKGSSASISKEATGEDNEVMLATCHYRQAKIDGVVFNLHDDAYVKAEDGKPDYIARIVELFATVDNGMYFMARWFYRAEDTVIKSHGDLVDKKRVFLSDVKDENPLDCIVSKVNIVKLTPNVGLTTKERKIPPCDYYYDMTYTLPYLTFSNVVNDTVKSESDASSTISSESGSSGCFNGANLANGKTIKKNSSNSSEWALLDLYSGCGAMSTGLCLGASLAGVKLVTRWAVDINAHACKSLKQNHPETQVRNEPAENFLALVKAWAKLCEEFSLLGSERSESGPDMEEDEIDDEDVNVKTEESEDHSDSEDFEVEKLLAVCHGDPNNVKKSGLYFKVRWMGYDSSYDTWEPIDGLSDCKDVLKNFVTKGYKKKLLPLPGDANFICGGPPCQGVSGFNRFRNAEAPLEDIKNKQLIVYMDIIDFLKPKYILMENVVDILKFSGGYLGRYAIGRLVAMNYQARMGMMAAGSYGLPQFRMRVFLWGARPTEKLPPYPLPTHEVVSRGFVPTEFEEITVTYNNKETCKLGEALLLEDAISDLPPVTNYEKQDEMNYGTKARTEFQKYIRLKKSEMVGGNMGTAQSMASRILYDHRPLELNKDDYDRVCRIPQKKGANFRDLPGVLVKDNKVEWDPSIERVKLDSGKPLVPDYAMTFVRGTSSKPFGRLWWDEIVPTVVTRAEPHNQVILHPAQNRVLTIRENARLQGFPDCYKLCGPIKERYTQVGNAVAVPVALAMGYTFGLACQGLSDDKPLATLPFKYPNCLVRSSFAKTEDNDEESS
>VGHH-2053150-Hydrastis_canadensis
MAEQKILRRSPRTFKSSLSTPSVVVETSGSRLRSLPSKKSKVEEVSVSSKTRKTRKARSDVVSFFIGEPIPVEEAQKRWPWRYEEKGRERKGRRFITDGDDDNKTILNVKFHYAQAEIDKCIFNLGDCAYVKGEEGGQNYVGRILEFVKTMEGEDYFRVQWFFRAEDTVMKEQADTHDKKRLFYSDLVNDNLLDCIVSKVKVIQVAPNVDLKLKSKSIASCDFYYDMKYSVEYSTFCTIVNDNSAESSDLSSSSGIETIDQNRAKPDLEETHSCKPEKVELTLLDLYSGCGGMSTGLCLGAKLSPLQLVTRWALDLDKSACESFRLNHPETQIRNESAEDLLDLLKEWEKLCRRYGVNTAENTHKSNSRARRVPDSKVDSCEDPKIPSGEYEVSSIVDVCYGDPTETGKRGLKFKVRWRGYGPSEDTWEPIEGLGNCQDRIRDFVRQGFKSKILPLPGNVDVVCGGPPCQGISGYNRYRNSDAPLDDEKNRQIVVFMDIVRFLKPKYVLMENVVDILRFANGFLGRYAISRLVHMNYQARLGIMAAGCYGLPQFRLRAFVWGAHPNEKLPQFPLPTHDVILRYGVPNEFERNTVAYDEDQPRDLEKSVLLGDAISDLPDVTNDEIREEMPYKEPPQTEFQKYVRSSKYEMTGSASDGVKKCRKTVLYDHRPLPLNEDNCLRVFQIPKRKGANFRDLPGVIVGRDNVVQLDPNMERLLLPSGKPLVPDFAFTLSEGKSKRPYARLWWDETVPTIMTSPQPRSLVMLHPEQDRVLTIRECARLQGFPDYYTFCGSVRDRYRQIGNAVAVSVSRALGYALGMACLKMNGEQPLLTLPPKFSHS
>Selmo_v1_0-30570-
FVGKPIPAARAKRQWPNRYDKVKAFKQSAGAGSQKCVEHYEEAVVDGKHYKVGDCVALELQGDDTEYLGKVLEFFKTANQENWFRVQWFFRFSDTVCLRLCVYPDCKCSLQAIGDLDDVHLDNKRVFLSDDEDDNMIECIIKKVKVSYAPVMDAFSKKKIKQNCDYYFDMGYTGDFSTFYKVPSGNVFVFDALEEASSSFQTAVTRCSDTIKPELILLDLYCGCGAMSTGLSMGAALGGVKLVTKWAVDYNEHACNSMKYNHPETEVRNEDAECFLLLLKEWQKLCTKYEGHVADDNSNASSPDSTTLGADEYAADEYEVQQVVDIRMAGIQKPKKPDTSSKMPEKPIKRRLEFKVRWKGYTSDHDTWEPVDHLDSCQERIRDFVLEGRRRRILPLPGDVDMVCGGPPCQGASGYNRFRNTEAPLTCPRNRQMVIFMDIVGFLRPKFVLMENVVDILKFQQGLLGRYAMFRLVDMRYQAKLGMMAAGSYGLPQFRMRVFLWGAAPSEMLPAFPLPTHDAIYKGNVPNQFSRNVVKHIGERQLEKALFLGDSISDLPPVKNCETRDEIPYRDGPKTEFQKRIRSARDDFAVFYGRGPRAMNSTVHDHRPLRLNDDDYQRACRIPKRKGANFRDLGGLKIKDDNSVTLDLTVEREYLPSGKPLIPDYAISFIKGRSLKPFARMWWDETVPTVITRAEPHNHRMLHPTQDRVLTVRENARLQGFPDWYKLTGSVKERYIQVGNAVAVPVARALGFSLALTTQRLCKEPRLELPAGF
>LELS-2021275-Haemaria_discolor
SSENLGNVNGSTFFIGDPVPDEEARQRWPHHYAQHGAKRISWNSAQIFDDEDEIILNVKRHYVQANVSGFVFNLGDCAHVKAEKGRPDYVGRILEFFETAEGQNYFTVQWFFRAEDTVMKDQVVCHDKKRLFYSNLRNDNHLDCILSKVRVVQVAPSVELNPRSTPSYYFYYDMQYSVDYSTFQTIESGDSEERSDFSSNCSVADPINIMHTKPSKKQAFSSCKFRKAELALLDLYSGCGGMSTGLCLGAKAAGIKLVTKWSVDFNLAACESLKLNHPEVHVRNEKVDDFLELLKEWSKLCCKYVSGTDKSCNKVNSTSSQLEEPDLKTCNERSSNEYEVLNLVDICYGDPDNSGKHGLKFKVRWKGYDPSEDTWEPLENLRNCEARIIDFVRKGFLSKILPLPGDVDVICGGPPCQGISGFNRFRNAEAPLDDERNRQIVVFMDTVQFLKPKYVLMENVVDILKFAKATLGRYALCRLVEMKYQARLGIMAASCYGVPQFRLRVFLWGCHPDEKLPQFPLPNHEAILKGGAPVEFERNLVGYEEGQPRDLEKALVLEDLLSDLPPVTNTEDREKMPYSKDPLSDFQRFIRRTEFEDLGSATGTKPMLYDHRPLRLGEDDYLRVVQIPRRKGANFRDLPGVIIGADNKAKLDPSMERKLLPSGRPLVPNYAINFWNGKSIRSFGRLWWDDVVSTVLTVPDSHCQAVIHPVQDRVLTIRESARLQGFPDYYRFCGTVRERYRQIGNAVAVPVSRALGYTLGLAWMKQCGDGPLMTLPAKFSFS
>MHGD-2001344-Microcachrys_tetragona
LVGSPISKAEAQQKWPWRYEDKNNKKNKSNANAGDDEDKIVLFAKCHYPQACVDGVLYNLGDCVFVKAEDGAPDYIGRIVEFFETDDGKHYFSSQWFYRAEDTAIKAQADIHDSKRVFLSKLKDDNLLECVTSKLNIVRVPPVMDSDGKQRKIPPCDFYYDMGYDLAYTTFYVLPAENVPVSSDSTSTVCNEVCPEANGVSESKATSDVSSRKNRKTKPEVSQPEVNGVSESRAEINTSSKKNSTTKPELTLLDLYSGCGGMSTGLCFGANLSGVNLVTKWALDLNEHACKSLKHNHPETEVRNESADDFLELLKQWKQLVQKYCEPEDRKASTRSSCRTPLKVQETKKEEESDPDSEVEEGEFEVESLLDIRHVDPTKENETGLEFKVRWKGYDESEDTWEPMSGLGECDEKVKDFVIKTAKQKRLPLPGDVDIICGGPPCQGASGFNRFRNSDAPLEDPKNHQMVVYMDFVSYLRPRYVLMENVVDILKFCNGFLGRYALSRLVHMNYQARLGMMVAGCYGLPQFRMRVFLWGAKPSEKLPQYPLPTHNVVVRGGVPNEWERNMVAYDETQPCDLDEALVLGDAISDLPAIANSESRDEMQYGRAPRTEFQRYIRMPREVMSGEISTSKKTPQKAILYDHKPLNLNEDDYQRVCRIPKRKGANYRDLGGVLVGPDNVASFDPSMPRVLLPSGKPLVPDYAVTFVKGRSTKPFGRLWWDETVPTVVTRAEPHNQSILHPEQDRVLSIRENARLQGFLDYYRVCGTIKKKY
>KAWQ-2056855-Stangeria_eriopus
DARARWPSRYQPKESNSNGNCSDGDDEEILNVKAHYTQAEIAGVVYNLGDCVFVQAEQENPSYIGKIVELFETDKGKLYFTSQWFFRAEDTVIKSQAGFHDKKRVFLSDIKDDNLLDCIVSKITVVQVPPVVGLETRHRSIPPCDFYYDMGYSLPYSTFYTLPADNAATSSDSTSTVCNEDTPTELNGVPESKAGSEKNQGVKSEIALLDLYSGCGGMSTGLCFGANLSGVNLVTKWALDNNVHACKSLKRNHPETEVRNEEAESFLNLLKEWQKLCQKYCTPEEPKSSNRSSVRNSVKDRLNKKEEFDNVSEEEFEVEKMVGIRYEKPTGNFYSGVQFKVHWKGYGESEDSWEPVESLGDCEDCVKEFVKNGAKAKILPLPGDVDVICGGPPCQGASGYNRFRNAARPLDDPKNHQMVVFMDIVKFLGPKYVLMENVVDILKFAGGFLGRYALSRLVDMNYQARLGMMAAGCYGLPQFRMRVFLWGAKPYEKLPQYALPTHDAVLRGVFPNEWEHNVVAYDENHNRKLEKALVLGDAISDLPSVANDETRDEMGYKRPPCNDFQRYIRLPKEVMMGQLLAPTTKKTPRKAVVYDHRPLLLNKDDFQRVCKIPKRKGANFRDLSGVIVKEDNTVGLDASVDRIMLPSGKPLVPDYAMTYCSGRSLKPFGRLWWDETVPTVVTRAEPHNQVILHPMQDRVLSIRENARLQGFPDYYRLYGPIKERYIQVGNAVAGPVARALGFSLGFAMQNLSGDGPLMELPPKFP
>HLJG-2036887-Viburnum_odoratissimum
EKCLRSRKIQFRVIGAEKVESPCGLIEWPNSVDKRPPVTSKTSASSEKKQRNHKVTSFFAGEPIPDDEARERWRWRYELKSQRLEGQSWILNADEEDEMILNVECHYSQAKVDGYIFNLGDCAYIKGKGRKKDVGRILEFFKTTEGEDYFRVQWFFRAEDTVMKEAAAFHDEKRLFCSTLMNDNLLDCIVAKVNLDLQSNPIQPSDFYYDMEYCVEYSTFRTLLAGNSVESRDLSSPNYIDTFHTAIATTPLEDFSSSDSYKPKLALLDLYSGCGGMSTGLCLGAKLSNVNLVTRWAVDYEKFACDSLKLNHPETQVRNTTAEDFLELLKGWEKLCNLYLFSDFERTLNSRSEDIGISISNVNAPSAVKIVGGEFEVSCLVDICYGDPSNSGKHGLNFKVRWKGYDSSEDTWEPIEGLSNCQRDFVRSGLKSKILPIPGDVDVICGGPPCQGISGYNRYRNVDSPLTDERNRQIIVFMDIVEFLKPKYVLMENVVDILRFDKASLGRYALSRLVHMKYQARLGTMAAGCYGLPQFRLRVFLWGALPSEKLPQFPLPTHDVIVRYWPPSEFEQNTVGYDEGQPRDLEEAVVLRDAISDLPAVTSHEVREEMTYEMPPETEFQKYIRLTKYEMMGLASSEGPETKSPVLYDHRPYQLSEDDYLRVCQIPRRKGANFRDFPGVVVSIDNVVHRDPKREPVMLPSGRPMVPDYVFTYEKGKSKRPFARVWWDETVGTVVTFPNLHSQATLHPEQDRVLTLREYARLQGFPDFYRFCGTVKERYCQVGNAVAVPVSRALGYSLGMAFRKLSGDGPLMTLPPKFS
>TKEK-2072094-Mansoa_alliacea
KKTKKSTPKDGELRFAGASVQTDEAKFRWPHRYQSKSKTATILVTLSDGSTEEKEFFQAKCHYTQAIVDGVVFNLFDDAYIQASEGEPDFIGKIVEMFETVSKETYICTQWFYRAKDTVVKDQDYLIDTRRVFYSDIRDDNPLSCISSKVKISQLSANMDIAAKEKAKGSCDLYVDMMYSFPHAFTSLYTDSKSSLTDGIAQKKVSNVAKPPQDIQQTKRTILDVYSGCGAMSSGLSIGASLAGEKIATRWAVDFNSYACESLKFNHPNTEVRNEDAEDFFVLLKEWETLCKEFNLVGSKEIELEQQEIDSDESEIDDGLAVPTGEFEVEKLVAICYGDPNNLRRRGLHFKVRWKGYGRADDTWEPIEGLSKCKEKIKEFVTRGHRAGILPLPGDVDFLCGGPPCQGISGFNRFRHVCDPLEDKKNRQLVVFMNIVEFLRPRYVLMENVTDILKFAKGQLASYAVGRLVSMNYQTRLGIMAAGAYGVPQCRMRFFLWGAGTMESLPQFPLPTHEVLKKGVVINEFKEIIIGHGNEDCKLQKTVLLGDAISDLPEVTNDADQDEMPY
>YFQX-2069735-YFQX-Apocynum_androsaemifolium-2_samples_combined
LQGEGGKKHIGRILEFFKTMEGEDYFRVQWFYRAEDTVMQEAAAFHDKRRVFYSTLENDNPLDCIICKVNAVKRPLLVDLKPKKDRANFYYDMEYCVEYSTFRNLQSDNTSTSHYSSSNQCFDALDSPFTATPLEVFSSCGSLNREFNLLDLYSGCGGMSTGLCFGAKLASVNLVTRWAVDLEKSACDSVKLNHPETQVRNESAEDFLELLKRWKELCKGYVFNDLDTTGEARLDTVEAGESSENSTSDSDDDEYEVSHLIDICYGDPNETGKNRIHFKVRWKGYGTEEDTWEPIDGLSYCQEKIQDFVRNGLRSKILPLPGDVDVICGGPPCQGISGYNRYRNAKSPLNDERNHQIVVFMDIVQFLKPKYVLMENVSDILRFDGASLGRYALSRLVHMKYQARLGTIAAGCYGLPQFRLRVFIWGAVSSEKLPPFPLPTHDVVVRHWPPPEFERNTVAYDEGQTRKIEDAVILRDAISDLPAVTNGETRDMMAYCMPPETEFQKYIRLTREEMMGSAALHSTNTEEQVLYDHRPHRLSEDNYLRVCHVPHQKGANFRDFPGV
>Pahal.0030s0323.1
MEPPPPDPTSPPAISPPAAAEGSSPSPGGGDGAAGGFSAGLEPLWSLLFGDPAELEPMWSPPRDFGVGVAAGFAAPEPDADEGDAEGPWDGAPWRSTGIVAGEGAAAGFPEFEPAAEASTGGAALEVRPLDYSAPDSASPVPPCSPAPVPLEVRAPDLIPSWDEPALPPAAVSSEAKLEECTLNSVPSPPAPPSPDDPDLGAEDGPNDGSSSQKITSGAIVVVGLTAAERPEVNAASCSMPDVVGRDCTPLRRSPRIVAAKAKASAASLERNADSSRASKLRLAVSGRSSISEGSSFEETTTVAPIKPVDFLDGLKPQGSREIVAVQSSSTNVVVALPVVNKRSSKNKAVSVSSPRKTRSASKVLVNSNRVSAVSPAMNCGPVKKAASHIPPRKHKLASEKCLPSLERVDAVLHNSGLASAKKVEMPLELQAAASQPPKAKRARVSSGKCSSNLRRAENNSTPICKLPMVTVTSDPENKPKLILDKYSTDSEMVDSEDGSCFFMGEAVPDEEARQRWPNRYQSNHCLLKKDKWSNTQTFSNAGKAVLDVKCHYLQASVCGSTLCIGDCAFIKGPEGKPHYIGRLLEFFETSAGEYYFSVQWFFRAEDTVMEDQAQSHDPRRLFYSDLKDDNLLDCIVSKVTIVQVSPSVNEKSQSIPSFHYYYDMKYSLDYSTFSTMEMGHANDTLQSHYTSRNNNNVKRIDSTEKQKSPAPEMKELSLLDLYCGCGGMSTGLCLGARGGGVNLIARWAVDGDEAACESFRLNHPETRVRKETTDDFLELLKEWEKLCKTYVKLCSKLKSRSSFSAQSSNETPECSTIIPPEEFEVWKLVDICFGDPNGVGKRGLYFKVRWKGYGPNDDTWEPTEGLKNCKEAIRDFVIQGHKEKILPLPGDVDVICGGPPCQGISGYNRNREFDAPFNCERNKQIIVFMDVMQFLKPKYIYMENVLDILKFADATLARYALSRLVAMHYQAKLGIMAAGCYGLPQFRMRVFLLGCHPKEKLPPFPLPTHEAIVKNGCPLAFERNLVGWPDGMPMQLEKPIVLEDALSDLPEVANGEKREEMLYLKGPQTEFQRYIRSFNSEVLGSRAQVTRESKSKLYDHRPRALDDDNYLRVLQIPKKKGANFRDLPGVIVGPDNVARLDPTKERILLPSGNPLVIDCVLTYEHGKSLRPYGRLWWDEVVGTVLTSPNARMQALIHPAQDRLLTIRESARLQGFPDSFRFRGTVKDRYRQIGNAVAVPVGRALGYALAMAILNKTGDDPLMVLPPKFAFSHEVQGLSSPNSLQSGNI
>PTLU-2003140-Staphylea_trifolia
SGSKRKREIKLDDDVGETRFVGDSIPEEEAKQRWPRRYLGKVSASVRYQKTKEKLIAGLESLTDDDSEEIIQARCHYRQAKVDGHTIYNLYEDAHVNAGAGNDCYICKIVEMFEAVDGSLCFTAQWYYRASDTVIKDHAYLIDSKRVFFSEIQNDNPLDSLVEKLNIVRLALNMDSNGKKTAIANCDYYCDMLYLLPYSTFVKLPSEKGSRGSETSSTISSELDVNDNSEVKLDSMEVSQVQEHQKLEMTLLDLYAGCGAMSTGLCFGAKLSNINLVTRWAVDINQFACDSLKLNHPETEVRNESAEDFVSLIKEWEKLCAYFSLTRSTSRQQFSYFDEDKNENDDSGIDDDDDDDADNGGEVFEVAKILAICYGDPKEKGERELHFKVRWKGYEADADSWEPIQGLSNCRESIKEFVTNGYNGKILPLPGNVDVVCGGPPCQGISGFNRFRNRENPLDDPKNKQLLVFMEVVEFLKPRFVLMENVVDIVKFAGGFLGRYALGRLVSMDYQSRMGMMAAGAYGLPQFRMRVFLWGARSVEKLPQYPLPTHDVVLRGGVPVEFERNTVAYDEGHTVPLEKKLLLKDAISDLPIVKNSENRDEMQYDKAPETNFQQYIRLSKEELLGSPTKLEPLKLYDHRPLQLNEDDYQRVCRIPKKKGANFRDLPGVCVRSDNIVEWDPNVERVYLDSGKPLVPDYAMSFVKGRSSKPFGRLWWDETVPTVVTRAEPHNQVIIHPEQDRVLSIRENARLQGFPDYYKLCGPLKERYIQVGNAVAVPVARALGYGLGLVSQGLGSDEPLFKLPQGFPNVKELISSASSED
>Si033890m
MAPSSPSSAAPTRASGRKRAAKAEEIHRNQEEEEEVAAASSAKRRRGASSGKKPKPPPKQAKTAKAGRKKKAEAERAEPVEDDVCAEEPDEEEMAMGEEEAAAEAEEQEAAAAAAGSPGKKRVAQPRKRGTAAAGDHEPEFVGEPVPAAEARANWPKRYDRSAAARRPEEDEEVKARCHYRSAKVDNIVYTLGDDVYVKAEENEADYIGRITEFFEGTDRCQYFTCRWFFRPEDTVINSLVCIDVDGKKHDPRRVFLSEEKNDNVLDCIISKVKIVHVDPNMDPKAKAQLIEHCDLYYDMSYSVAYSTFANIPSENGASGSETASGISSDDMDLETSSGAPVRTATLLDLYSGCGGMSTGLCLGAALAGLKLETRWAVDLNSYACQSLKYNHPQTEVRNEKADEFLALLKEWAVLCDKYVHKDVGSDSAGSEDQEDDGSPLDKDEFVVEKLIGICYGGSGRENGLYFKVQWAGYGPEEDTWEPIDNLSDCPLKIKEFVQEGYRRKILPLPGDVDVICGGPPCQGISGFNRFRNRNEPLKDEKNKQMVTFMDIVAYLKPKYVLMENVVDILKFADGYLGRYALSCLVAMNYQARLGMMVAGCYGLPQFRMRVFLWGALSSMVLPKYPLPTHDVVVRGGAPNAFSQSIVAYDETQRPSLKKALLLGDAISDLPQVENYQPHDVMEYTSSPKTEFQRYIRLGRKDMLDWSFGEEAGPDEGKLLDHQPLRLNNDDYERVKQIPVKKGANFRDLKGVKVGANNIVEWDPEIERVYLSSGKPLVPDYAMSFIKGRSPKPFGRLWWDETVPTVVTRAEPHNQIILHPTQARVLTVRENARLQGFPDYYRLFGPIKEKYIQVGNAVAVPVARALGYCLGQAFLGESEGSQPLYELPASFTSVARVAQVGASSVSTPAGEMASAPQSSPSSGNSTQSPPPSPSPPPPSPPPSQASISPPKVESSSFPAAKLSPPPPAPRKSGGSGNGGETSYSSSKDGKKSSSSPSAPDHVGAVITGVVLGVVGFALLMAIVACLCCSRKKKKRPPPMNMPFYTDEKGNVYYPNAGLPPMWQQYGSNGSIAPPPGWHQHGGGNPLSQSPGSMAAPLSGEIYSSGPHGPALPPPSPNVALGFSKSSFSYEELAAATSGFSAANMLGQGGFGYVHKGVLAGSGKEVAVKQLKSGSGQGEREFQAEVEIISRVHHRHLVSLVGYCIAGNQRMLVYEFVPNNTLEHHLYSKQGPVMDWPTRMKIALGSAKGLAYLHEDCHPRIIHRDIKASNILLDANFEAMVADFGLAKLTTDTNTHVSTRVMGTFGYLAPEYASSGKLTDRSDVFSFGVMLLELLTGRRPIDTANYMEDSLVDWARPLLAAALAGEAGFEELVDARLGGEYSAVEVERMAACAAASTRHSAKRRPKMSQIVRALEGDASLDDLHQDGVKPGQSMLFSAGGSENISRLRQLAFDSGEHDDYTTDYSTDSSAATAGRPPRRP
>KTAR-2002199-Chionanthus_retusus
FIGEPVADEEAQQRWPHRYKASSEVIRARRHFTQAVVDGQLFNLDDEAYVKADEGKDNFICKIIEMFEAVDGSNNFTAQWYYRANDTVIKCCDNFIDKKRVFFSEIKDDNPLDCLVRKLRILNIPIKDGSDVKEEMRSKCDYYYDQMYLLPYTSFVTLQSDNTATSSESCSTISSDVDVAVASSFGECSGVIEHGSEITLLDLYSGCGAMSTGLCLGANSCGVKLVTKWAVDLNEFACESLKLNHPETQVRNESAEDFLNLLREWEKLCATHLSTETSGPVHEHRDSESIENNESDDSGDESGSEIFEVAEILSICYGDPNKIGKSALHFKIRWKGYGPEEDTYEPLEGLSACEEKLKEFVSRGYKSKILPLPGTVDVICGGPPCQGISGFNRFRNKENPLEDDKNKQLIVFMDTVAFLKPKFVLMENVVDIVKFAGGFLGRYAIGCLVGMGYQARMGMMAAGAYGLPQFRMRVFVWGALSTEKLPQYPLPTHNVVVRGVIPTEFESNTVAYSEGSKIDLKKELFLGDAISDLPPVENDEARDEIPYGSEPETEFQRFIRLRRHEMPGCLVFNSKVSEHNLYDHRPYLLNQDDYQRVCRIPKRKGANFRDLPGVRVRADNKVEFDPDVDRVKLPSGKPLVPDYAMSFMGGSSIKPFGRLWWDETVPTVVTRAEPHNQIILHPTQDRVLTIRENARLQGFPDYYKLVGPIKERYIQVGNAVAVPVARALGHSLALALKGFSENEPLFTLPKEFP
>Aquco_v1_1-Aquca_028_00142_1-
MNLRPRKPKPKEEDLYEQAIVVWKPKSTRKPKSSKKRKAKDESKSLITSSTSTSTSTSSVSIIENNEEEAIVVSKPKPQSRKRKAKDESENLIASSSSSPVSIIQNEVKLVVRKSLIKSKRKSKKTEKMEVDTDESVCLEMDSEEENEDDKIVIKGEVLNFKPVKNVQRKGKSRSSKSSNLKKKLKRTVLDSECRLYGEPILDVEAWQRWPHRYVEKVNKDKYAASTSSKTKNENDEEEEDLIVKRHYKQAKLYDIIYDLGDDVFVQGDNGSEDYIGRIVEFFETTDKRAFFTARWFFRAEDTVISKSNASLVDKKRLFYSDYKNDNPLDCITSKINIVKVLPNVDLVAKKETIPSNCDFYYDMEYSESYSTFSNLKPVSSEPSLSVTSNTVSDIARSKSEKTEKSNMKLLDLYAGCGGMSTGLCLGAAVSGVNLTPSWAVDFNRFACQSLRENHPTSQVRNETAENFLMVLKEWLKLCMKYSLLGTKRLEAQHSLVINDKEDEGDDDAPTPSDVFEVEKLLEITYGDPNKKNEIGLYFKVRWKGYGPEDDTWEPLTGLMECPERVQEFVTRGYHESILPLPGDVDVICGGPPCQGISGFNRFRNKAEPLKDEKNHQVVVFMDIVEFLKPRYVLMENVVDLLKFSKGFLGRYAIGRLVSLDYQARLGLMAAGGYGIPQFRMRVFLWGALPTEVLPAYPLPTHQVVKRGVVPLEFERNTVAHDTADHQLHLKSAVILSDAIMDLPPVTNDESRDQIPYGNTPETDLQKYLRCSKQKLMGINASEASSPVLYDHLPYKLNQDDFDRVCRVPKRKGANFRDLGGLVFGNNNKVELDPSVERDLLNSGKPVVPDYALSWKDGLSTEPFGRLWWDETVPTVVTRAQPHNRVITHPEQDRVLSVRENARLQGFPDYYKLSGPVKERYIQIGNAVAVPVARALGHALAVAHRRIGGDHPLLELPSHLKI
>EVOD-2115526-EVOD-Eschscholzia_californica-5_samples_combined
RKTVKNDDNSDCRLSGEPFSDEEARRLWPERYNPIKLKQKKDENEEILKVKRHYKMAEVDGCMFSLNDDVYVKGEEGGPDYIAKIVELFETIDQEPYFTARWFYKAEDTVINKDHSGLIDERRVFYSDQKDDNPLNCIISKITIVKVQPDIDVAAKEAKIPPCDFYYDMSYSIAYSTFKNLPTESGKDGNETSSTISSEASCEGAANGVVSCAESSVLSRPAKPDMALLDLYSGCGAMSTGLCLGAALSGVNLVTRWAVDLNKYACESLKYNHPETEVRNESADDFLILLKEWAKLCEDHSLVGTPHVRTDGSIQVEENKEEEDEDDSGVPSGEFEVAKFVGICYGDPNELKKRGLHFKVRWKGYGPSDDTWEPLDGLGKCDERIRDFVTTGYRMNILPLPGDCDVICGGPPCQGVSGFNRFRNKDKPLDDPKNHQLVVFMDIVNYLKPKYVLMENVVDILKFAGGYLGRYALSRLVAMNYQARLGMMVAGCYGLPQFRMRVFLWGARPTEILPQYPLPTHEVVSRGFAPVEFERNVVAYDENHTSNLEKALLLGDAISDLPAVTTYETRDEIPYESEPLTEFQRYIRLPKHEMVGLAAAGSVALEKPMLFDHRALQLNDDDQQRVNQIPKKKGANFRNLPGVMVGADNKVEWDPTVERVLLPSGKPLVPEYAMTFVRGTSSKPFGRLWYDEIVSTVVTRAEPHNQAILHPEQDRVLSVRENARLQGFPDYYKLFGVVKERYIQVGNAVAVPVARALGYALGLASQGSCLEEALFTLPPKFP
>GMHZ-2017952-GMHZ-Cryptomeria_japonica-2_samples_combined
KPKVAKLAGSDSLIGSPIPKAEAQSKWPWRYQDTENKKKRTTGNDGDDSEEIILIAKAHYTQARVDGVLYNLGDCAFVKAEDGAPDYIGRIVEFFETADGNHHFTSQWFYRAEDTAIKTQSSIHEPKRVFLSKIKDVNLLECITSKLNIVQVPPVMGSEKEKRRIPPCDFYYDMGYDLPYTTFHILPPETVPATSDSSSEVCNEISHEFNGAIESKAQTNGSSRKACRVKPEVSSTELNGVSENKEESETNFKKNIASKPELKLLDLYSGCGGMSTGLCFGANLSGVNLVTRWALDLNEAACKSLKHNHPETEVRNESADHFLELLREWQKLCLKYCEPEDQKAITRGGRAPHKAKETKKEEESVSDSDSDVQEGEFEVEYLLDIRHIDPTKENESGLEFKVHWKGYDESEDTWEPLSGLGECEEKIKEFVLKSAKEKRLPLPGDVDVICGGPPCQGASGFNRFRNVQAPLDDPKNHQMVVYMDIVNFMRPRYVLMENVVDILKFCNGFLGRYALSRLIHMNYQARLGMMAAGCYGLPQFRMRAFLWGAKPSEKLPQYPLPTHDVVVRGGVPNEWERNMVAYDENQCRNLEKALVLGDAISDLPSILNSENRDEMAYGKAPCTEFQRYIRMPKEVMKGQMSYATSKKTAQKAVLYDHRSLQLNEDDYQRVCRIPKRKGANFRDLPGVLVGPDNVVELDTSMERVLLPSGKPLVPDYAITFVKGRSTKPFGRLWWDETVPTVVTRAEPHNQAVLHPEQDRVLSIRENARLQGFPDYYKLYGGVKDRYIQVGNAVAVPVARALGFALGMAIQNSGSQEPVMELPRKFPHCFS
>WRPP-2130582-Synsepalum_dulcificum
KSPEADDVRFTGKPVSAEEARERWPDRYQSKRKIKIDVSSTELNGVESNQKEVLQAKCHYKQAIVDGCIFRLHDDAYVKAEEGRPDFIAKIVELFETIDRELYFTAQWFYRAEDTVIKHQSHLIDRKRVFYSDIRDDNPLNCIVSKVKIVQLSANIDLGAKEKIISSADLYCDMAYSVPHFSFTTPDTATDNLKPDSDASSISDASSNSAQRDTELDVSKSSQVSRFDKSEMSLLDLYSGCGAMSTGLCLGASTSSLKLVTRWAVDINSYACKSLKLNHPETEVRNEAAEDFLSLLKEWERLCKEFQLLGSHQFEDVSSEQNSLDSDEDENDDDGSAVPRGEFEVGKLLAVCYGDPNKVNKRGLYFKVRWRGYGPSEDTWEPTDGLSKCKDSLKEFVTRGFKSKILPLPGDVDFICGGPPCQGMSGFNRFRNISDPLKDPKNHQLVVFMDIVGFLKPKYILMENVVDILKLAGGVLGCYAIGRLVSMNYQARLGILAAGSFGVPQCRMRVFLWGAHSMEKLPQYPLPTHEFVGKGVVPVEFKDIVVGYEKGQSCKLEKSVVLVDAISDLPPVTNDENQDEMPYSRAPSSDFQKYIRLKKPDVFHSNVSTKNVPQKKMLYDHKPLQLNEDDYERVCLIPKKKGANFRDLPGVLIGPNNKVEWDPSMERLKVKSGKPLVPDYAMTFVRGTSTKPFGRLWWDEFVLTVVTRAEPHNQVILHPEQDRVLTVRENARLQGFPDWYRLWGPTKERYIQVGNAVAFPVSMALGYTLAKAREGVLNEEPLTTIPAKFPESLSKLS
>LRTN-2016544-Monotropa_uniflora
KKVKVDEEAEGYDARFIGEPVPDEEARRRWPHRYQLKIKGSKIAVPKCSNLNGDSEEIIQAICHYAMAEVDARIVYNLEDDAHVKADEGGENYICRIIEMFEGTDGSQYFTAQWYYRAKDTVIQNGSNLIDNKRVFFSDIKDDNPLNCLVERLRIVRLSLNALYARHGSISDWDYYCDTKYLVPYSTFVNLPLDNVAAGSESDSTLSSDSDVAVVDAIKIDTEEVSKFKDNNKVDMTLLDLYCGCGAMSTGLCLGANMCGVNLVTKWAVDQNSNACETLKYNHPETEVRNETAEDFLALLKEWKKLCCSFSLIGNNDSKEQAHAVNVKDDDGQNEQSDADDGSDDSEVYEVEKVLAICYGDPNGSKKRGLHFKIHWKGYGSDKDTWEPQDCLGNCHDAMEEFVVNGYQSKLLPLPGDVDVICGGPPCQGISGFNRFRNNENPLEDLKNKQLVVFMDIVDYLKPRFVLMENVVDLLKFSRGFLGRYALGRLVGMNYQARLGIMAAGAYGLPQFRMRVFVWGARPSEKLPQYALPTHNVVLRGGGPVEFEGNVVAYEEGRRAELEKELFLKDAISDLPPVKNDEVRDEMPYNSRPMTEFQKFIRLRKDEMLGSASLSNSNPILYDHRPLRLNDDDYQRVCHIPKRKGANFRDLEGVRVRGDNKVEWDPNVKRVYLPSGKPLVPDYAMTFVNGGSSKPFGRLWWDETVPTVVTRAEPHNQVILHPEQERVLTIRENA
>Musac_v1_0-GSMUA_Achr2G21720_001-
MTTAAEERRSRRLKRVAAADGSVGAAEPSESGSKRKRRATGAAVVAPVLHQSAETGRGEGEEEVCYRAEDEEEEMESKEECAESRKQSPKKRMGHSKKSKNEERPESCFVGNPIPEAEAKKLWPERYQRKRKKVKTADDEQLLRAKCHYREAKVDGVSYKLDDDAYVKAAEGELDYIGRIVEFFETTDGELYFTAQWFFRAEDTVMKDHACCHGAKVVHDPRRVFLSEEKNDNLLDCMVSKIKIERVDPNINLEVKKKGIPSCDLYYDMSYSLAYSTFANLPENDRAASGSSSTMSSSDPDSPSFREKNVVTLLDLYSGCGAMSTGLCLGANLSGINLQTRWAVDLNQYACQSLKLNHPNTEVRNEKAEDFLALLIEWEKLCEKYHVIGNQVKEEIDSNGLDGEELNDPKVPNDEFEVDKLVGICYGDPSDIGKIGLKFKVRWKGYGPSDDTWEPVEGLSKCEERIKDFVKNGYSKGILPLPGQADVVCGGPPCQGISGFNRFRNKNAPLEDPKNQQMVVFMDIVEFLKPKYVLMENVVDILKFAQGFMGRYALSRLVAMNYQARLGMMVAGCYGLPQFRMRVFLWGAWPTKMLPQFPLPTHDVIVRGGAPNEFEQNIVAYNENEHPELERALQLEDALSDLPPVTNYEDRDEIPYGKAAKTEFQQFIRLPRSALMNYSPRVKATDMHQLFDHNPLQLNDDDYQRVCQIPKRKGANFRDLPGVVVGPDNIVEWDPNVERVILPSGKPLVPDYAMSFIKGKSLKPFGRLWWDETVPTVVTRAEPHNQVILHPEQDRVLSVRENARLQGFPDFYKLQGPVKERYIQVGNAVAVPVARALGYALCQALKGQCSAEPLFILPRKFPTIDRGSSSTPKEPTDGV
>DUQG-2004333-Tanacetum_parthenium
KEIYQARCHYTKAIVDGVKFELNECAYVKAEEGQPDYIARIVELFETVDKQLYFSAQWFFRAGDTVIKSQAHLIDRRRVFYSEMKDDNPLDSIVSKVTIVQLPPDVDMVKKEESLEKFDYYYDMQYSKPVTFTTLHTDRVIPKSESPDTSSAGEVENNSMGDKKEVPTLTLLDLYAGCGAMSTGLCYGTRFSGVKLETKWAVDMNKHACESLKINHPETEVRNESAEDFFSMLKEWEKLCVEFGLIGTQRDEDVKANSEESDSEEIDEKKPDDDDEFEVGKFLAVCYGDPNKTETKKLHFKVRWKGYSSKHDTWEPYDSLSECNCKEAIKEFVTRPCQGISGHNRFRNYENPLQDEKNHQLVVYMDIIDFLKPKFVLMENVVDIIKFAKGILGYHAVGRLVAMNYQTRLGIMAAGSYGVSQCRYRMFLWGASTMMNLPQFPLPTHEVVGKGVVPVEFKDCVLGSDEDDKSYKLEKSIFLGDAISDLPEVTNYNGLDEMEYGCAPRTSFQKFIRMRKQGASKKMILYDHRPLELNQDDYARVCLIPKFKGANFRNLAGVLVDENGKVYRDPKVGIVKLPSGKQLVPNYCMTFVRGTSKKPFGRLGMDSVVKTVVGRAEPHNQALLHPNQDRVLTIRENARLQGFPDHYRLCGPIKERYLQVGNAVSFAVSTALGYALARAIQGESTSERLRLPVKFPDCL
>XBKS-2063954-Thyridolepis_mitchelliana
AAGDHEPEFVGEPVPAAEARANWSKRYDRSAVPKRPEEDEEVKARCHYRSAKVDNVIYCLGDDVYVKAGENEADYIGRITEFFEGTDRCQYFTCRWFFRPEDTVINSLVCIDVDGHKHDPRRVFLSEEKNDNVLDCIISKVKIVHVDPNMDPKAKAQLIEHCDLYYDMSYSVAYSTFANIPSENGASGSETASGISSDDVDLDSSSGTPGRTATLLDLYSGCGGMSTGLCLGAALAGLKLETRWAVDLNSFACQSLKYNHPQTEVRNEKADEFLALLREWAVLCDKYVHEDVGSDLAGLEDQEDEGSPLDKDEFVVEKLIGICYGGSGRKNGLYFKVQWEGYGPEEDTWEPIDNLSDCPLKIKEFVQEGYRRKFLPLPGDVDVICGGPPCQGISGFNRFRNRNEPLKDEKNKQMVTFMDIVAYLKPKYVLMENVVDILKFADGYLGRYALSCLVAMNYQARLGMMVAGCYGLPQFRMRVFLWGALSSMALPKYPLPTHDVVVRGGAPNAFSQSIVAYDETQRPSLKKALLLGDAISDLPQVENYQPHDVMEYSSSPKTEFQRYIRLGRKDMLDWSFGEEAGPDEGKLLDHQPLRLNNDDYERVQQIPIKKGANFRDLKGVKVGANNIVEWDPEIERVYLSSGKPLVPDYAMSFIKGRSLKPFGRLWWDETVPTVVTRAEPHNQIILHPTQARVLTIRENARLQGFPDYYRLFGPIKEKYIQVGNAVAVPVARALGYCLGQAFLGESEGSHPLYELPASFTSVARTVAQARASSVSTPAGEVVEQ
>SSDU-2032332-SSDU-Papaver_bracteatum-3_samples_combined
PVEKMQRKVSKSKKQNENCRLIGEPVPIEEARQRWPHRYDESKRREGGEGYLHVRRHFTGAQVDGEIYHLGDCCHIKAEAGQKDYVGRIVEFFETTKKQPYIAVKWFFRAEDTVIKEHSYLIDSQRVFYSDSGDDNPLGCIVDKITVLQASSAVNGCHYFYDMSYCENFCTFENLCTAYGKEASTSSTAVLNEGCSKVFEQDSADPDEVMTMLDMYAGCGGMSTGLCMGAAASDINLVTRWAVDFNTDACESLRYNHPETEVRNMKAEDFLRLLHEWKDLCARYDLLGTDYSKTKKPSENKEKEETEEEAQRRPPDENGEYEADRIMGIFYGINPDTDKGTAALHFKVKWKGWGSDWDSWEPSSELTKCDDCIKEFVTDGYQSNILPLPGTVDVICGGPPCQGISGFNRFRNYEEPLNDPKNYQLVVFMDIVKFLQPKFTLMENVVDLMRFLDGTLGRYAMGRLVAMNYQVRLGLLIAGSYGLPQFRMRAFLWGAQNTKKLPQFPMPTHKVIARGFSPKQFERNVVKGGEEYTLQLKKALLLKDAIYDLPEITTHEIQDEMDYGNDEPTSDFQRMIRLPKHELIGSAYPEESVALKLYDHRPLKLSEDDNLRVSKIPREKGANYRNLPGVIVDGKNKAKRDPNMDKVMIEKSGKPLVPEYALKFVRGTSKKPFGRLWWDEIVSTVVTRAEPHNQIILHPEQDRVLSIRENARLQGFPDFYRLFGTVKQRYMQVGNAVAVPVGKALGFALAKA
>QAUE-2006574-Actinidia_chinensis
SKMLRRHEEEGEDNCRFIDDPIPDEEARRRWPHRYQGTRKGKQFALSTSSKFKDDSEEVIQARCHYEKAEVDDRVVFSLEDDAHAKGEEGEGNYICRIIEMFEGMDDSYYFTAQWYYRAKDTVIKGRSILIDEQRVFFSEVKDDNPLSCLVERLNIMRLPLNVDVFSREEIISNCDYYCDMMYLLPYSTFVKLSLDNMGGENESDSTISIDTDVVVGVGDFKCKEVSLVKEHKKKWMSLLDLYSGCGAMSTGLCLGANLLGVNLVTKWAVDLNSYACESLKYNHPHPETEVRNETAEDFLSLLKEWKELCVSSSLIGNEGSQPLDVESTSGEDDDNDDDHDIIAGDESEVFEVEKVLGICYGDPKGNSKRGLYFKIRWKGYGVDDDSWEPTEGLGHCRDRIKEFVINGFQSKILPLPGDVDVICGGPPCQGISGYNRFRNEENPLDDPKNKQLAVFMDIIDYLKPRFVLMENVVDIVKFAHGFLGRYAL
>HAEU-2055902-Berberidopsis_beckleri
LSGDRISVIGMPSKRKAPAKASPSSAKAVSSKKPKKTDEPESLCIEETVSASTEAPPSSVKATSPKKSNKTDDSDCGFIGEPVPVDEARQRWPHRYHGKKNKEISRSKSSKEDDSEEVLQARCHYTQAEVDNRIIFNLQDDAYVKAGEGEENYICKIVEMFEAIDGTPYFTAQWFYRAKDTVIKDNANLIDKKRVFLSEIRDDNPLDCLVEQLKIVSVPLNVNLAAKLAVCPDCDYYYDMLYLLPYSTFVKLPPENSRAGSESLSTISSEVDLDGASGEVKSDCEEVSQVQEHHKSEMTLLDLYSGCGAMSTGLCLGATMSGINLVTKWAVDINSHACDSLKLNHPETQVRNESAEDFLPLLKEWEKLCMSFSLVRSEDSQEKYLDPSMADGEGDDDNDDDDDDDDDDGKDDHEIFEVAKILAICYGDPKEKEERGLYLKVRWKGYGPGEDSWEPIDGLGNCGESIKEFIINGYKSKILPLPGDVDVICGGPPCQGISGFNRFRNKEKPLDDPKNRQLVVFMDIVNYLKPKFVLMENVVDIVKFAGGFLGRYALGRLVQMNYQARMGMMAAGAYGLPQFRMRVFMWGACPTEKLPQYPLPTHDLVLRGVIPLEFEINTVAYDEGHNFELESKLLLGDAISDLPPVTSNEPRDVMPYGRAAQTEFQRFIRLSKEELLGSLVPNSNPSKGMLYDHRPLDLNDDDYQRVCQIPKKKGANFRDLPGVRVRSDNKVEWDPDIERVYLSSGKPLVPDYAMSFVGGTSSKPFGRLWWDETVPTVVTRAEPHNQTILHPEQDRVLTVRENARLQGFPDYYKLCGSIKERYIQVGNAVAVPVARALGYALGLAFQGSCADEPLFTLPAKFPNILERLSSASTEDDA
>UTQR-2018803-Tabebuia_umbellate
KKTKKSTPKNAELRFSGAPVPTDEAKSRWPHRYQSKSKTATILVTLSDGSTEEKEFFQARCHYTKAIVDGVVINLFDDAYIQASEGEPDFIAKIVEMFETVSGENYICTQWFYRAKDTVIKDQDYLIDTRRVFYSDVKDDNPLSCISSKVKISQLSANMDIAKKEALSCDLYVDMMYSFPHAFTSLCIDNGNSSLTDGMIQKKISDVANPPEDIQQSKRTILDLYSGCGAMSSGLSIGASLAGETIVTRWAVDFNSYACESLKHNHPGTEVRNEDAEDYFVLLKEWENLCKEFNLVRSKEVELESQETDSDESEIDDGLAVPDGEFEVEKLVAICYGDPNNLKSRGLHFKVRWKGYGRADDTWEPIDGLSKCKDRIKEFVTRGHRARILPLPGDVEFICGGPPCQGISGFNRFRHACDPLEDKKNRQLVVFMNIVEFLKPRYVLMENVTDILKFAKGQLASYAVGRLVSMNYQTRLGIMAAGAYGVPQCRMRFFLWGAGTMESLPQFPLPTHEVLKKGVVINEFKEIIVGHGNEECKLQKTVLLGDAISDLPEVANDADQDEMPYSNAPHTVFQKVIRLKRRDIFGHTDTKKNDSHRSILYDHRPLQLNQDDYERVCHVPKMKGANFRNLPGVIVGPDNVVKLDPSVERPLCTSGKPLVPDYAIKFEDGKSTKPFGRLGMDDIVATVVTRAEPHNQVILHPNQDRVLSVRENARLQGFPDCYKLYGPIKERYIQVGNAVSFSVSIPLGYCLAKAMQGANTATPLSIPFKFPDCLGQ
>FGRF-2011827-Asparagus_densiflorus
SHFVGDPVPEEEAMERWPHRYAKKVKTCNKWSNIANVADDDDIILKVKCHYLQANVSGCTFDIGDCAYVKGEKRKPNYIGRIMEFFETIKGEYYVRLQWFYRAEDTVMKDQAACHDKKRLFYSDLTNDNLLDCIVSKIRVVQVTPSICINAEFPSSRKKDVELKAKSIPSCYFYYDMSYSVDYSTFQTMEINNSVEKSDLSSSSCSGTDHVNDSKIEKYRKEVYSKCEYKSSELSLLDLYSGCGGMSTGLCLGAQIAGAKLVTRWAVDLDEAACESLKRNHPGTEVRTESAVEFYELLKEWNILCKKYIVGGYKNGKSDSKTSNVDASNVHAHDDSKIPSDEFEVLRLVDICYGDPAKSGEHGLKFKVRWKGYAPSDDTWEPIANLSNCEDRIRDFVIEGHKSKLLPLPGDVDVLCGGPPCQGISGFNRFRNFDAPLEDERNRQVVVFMDIVQFLKPKYVLMENVCDLLKFAKGTLARYALSRLVYMNYQARLGMMAAGCYGLPQFRLRVFLWGCHPFEKLPQFPLPTHEVILKGYAPIEFERSIVGYDEGQPRALERAVVLEDIFSDLPAVTNQEDREQMKYGKDPQNEFQSYIRAPESEMLGSTANNVKTSLLYDHRPQRLSDDDYLRVCQIPKRKGANLRDLPGLLVDANNKIQFDPTMDRVLLPSGRPLVPDWTLNLWEGKTLKPFSRLWWDEIVPTVLTVPDSHSQTILHPEQDRVLTIREAARAQGFPDHYHFYGTVKQRYRQIGNAVAVSVSKALGYSLGLALLNQSGDGPLMTLPPKFSHS
>MHYG-2000469-MHYG-Conzya_canadensis-2_samples_combined
EGGHNHVGRILEFFKTNDGEDYFRVQWFFRAEDTVIKDAAASNNKKRLFYSTLMNDNPLDCIVSKVKVLKKPPGVRNLYLNSTNLPLHALKWGFPFLFDVSSDHGSLSPSYNEEIHSNGVVNHNSNETIASLEPHKLELTLLDLYSGCGGMSTGLCFGAKLSGVDLSAKWAVDANSWACESLRLNHPETQVAYYLIQIRNESAEDFRDLIKEWDKLCQKFADKKEETQGQDFMCTGSPDNIIPSKADNRVSKDEYEVEKMVDICYSELGGTSKRGLQFKVRWAGYGPSDDTWEPVKQLSNCEEKIREFVQKGIKAKILPRPGDVDIICGGPPCQGISGYNRHRNWDSPLEDEKNYQIVVFMEIIKFLRPKYILMENVVDILRFANGCLGRYAISSLVGEYYQVRLGIIAAGCYGLPQFRLRVFLWGAHADEHLPPFPLPTHDVILKYGPPIGFERNVVAYDEGGSRNLEKCVLLGDAISDLPPVSNSESRDVMKYTSAPETEFQKFIRASKSDMLGIATGSSCKVEKSVLHDHRPFELNEDDHLRVCRVPKRKGANFRDLPGVVSDDDNVVSRTPDTELMPSGKHWVPEYAINFNDGKNVRASSLHFLESCISPINSCFSFVLPRSFGRLWWDETVSTVLCMPNYRSEAILHPEQDRCLTIRENARLQGFPDFYALCGSVKERYRQVGNAVAVPVGRALGYTLGMAVQKLTGNEPLLTLPAKFAHS
>SERM-2011203-Sarcodes_sanguinea
SDSKDVFPNKKATQKIKVNTGLEKKEKNKKIPCFFVGEPVREEEARERWRWRYELKSRRSSCQSWKLNADEEDEIILNVECHYTQAKIGSCIFNLGDCAYVQGDGRQNYVGRILEFFRTTDGEDYFRVQWFFRAEDTVMKKEAALHDKKRLFYSTLMNDNLLDCIISKASVIRAPPVLGWQLNSNPPTDFYYDMEYCVEYSTFRTLVTDSCDLSTAVDIKAFRATITPTHVKDIHSCEPYKADVALLDLYSGCGGMSTGLCLGAKLSNVNLVTRWAVDADRSACDSLKLNHPETQVRHDTAEDFLELLKSWEKLCQLYVLNNLDRALICRAEHTREVNSSSNSPSYVDIPAGEYEVECLVDICYGDPTETGTRGLKFKVRWKGYNSSEDTWESFEELSKCEEQIEDFVKSGFRSKILPLPGDVDVLCGGPPCQGISGYNHFRNVEAPLDDERNRQIIVFMDIVEFLRPKYVLMENVVDILRVDKASLARYALSRLVQMKYQTRLGTMAAGCYGLPQFRLRVFLWAALPTEKLPQFPLPTHEVIVRYWPPIEFERNTVAYDEGEPRELEEPIILHDAISDLPTVTNREIREQMEYEMPPQTDFQRYIRLTKDEMMGSAEKERTDEKKAILHDHRPYNLSEDDYLRVCRIPQKKGANFRDLPGVVVGLDNVVRRDSAMEQVMLPSGQPMVPEFVFNFEKGKSRRPFARLWWDETVATVITFPYVHSQAVLHPEQDRILTIRETARLQGFPDFYRFCGTVRDRYRQVGNAVAVPVARALGYALGMALRKEGGNGPLMTLPPKFA
>YRHD-2055398-Antirrhinum_braun-blanquetii
MPIKRKSRALKKDLAAEENRRSKKRVSSKSGGDVPAILEKVDGEIKPESAAVEQSEIKSPVHKEIMDGEDESSAQFVGEPFPVDEAKKRWPKRYQKDSEAVQARCHFGQAEVDGQVFFLEDDAFVKAEPGKDNYICKIIEMFQAVDGSPNFTAQWYYRADDTVIQIHGNLIDDKYIFLSEIKDDNPLDCLVKKLQIAVLPPNADAAVKEKIRSTCDFYYDKMYLLPYTSFVNLPSGNSTDSSNESDSTISSDADNAVAGFSEVQEQTSERTLLDLYSGCGAMSTGLCLGANSSGVKLVTKWAVDMNKPACKSLMLNHPETQVRHESAADFLHLIKEWEKLATSILSENGSAGVHDGDDSDEEDDSGEEESEVYEVAEILKVCYGDPNKNANPALHFKVRWKGYGPEEDTWEPLEGLSSCQEKLKEFVSRGYESKMLPLPGMVDVICGGPPCQGMSGFNRFRNKEKPLEDPKNEQLIVFMDIVDYLRPKFVLMENVVDILRFKGGFLGRYALGRLVSMNYQARMGLMVAGAYGLPQFRMRMFMWGALPTERLPQYPLPTHKVVVRGNVPTEFESSAVAFDEGREVNLKSALFLGDAISDLPDVENNEVRDEMPYTSEALTEFQRFIRLRRDEMPGSLMFKSEVLPHNLCDHRPLRLNNDDYERVCQIPKKKGANFRNLPGVRVRPDNKVEWDPNVERIKLTSGKPLVPDYAMSFCNGTSSKPFGRLWWDETVPTVVTRAEPHNQVIIHPTQNRVLSIRENARLQGFPDYYKLVGPIKERYTQVGNAVAVPVARALGYSLALSVRGLSEHRPLLTLPEDFPLKTD
>EZGR-2012022-EZGR-Portulaca_oleracea-2_samples_combined
LIGDPIPDDEARRRWPYRYQINVNKRQKTDRGSSNSNDDDEDELVLDVKCHYSQAQVVKCVFDLEDCAYVKGEKGKKNYVGRIVEFFKTMDDEDYVRVQWFYRAEDTVIEEEGKSHDEKRLFISDLMNDNPLDCIVSKVKIMQLPASVDLKPKSRSSFDFYYDMLCKYYVDYTTFSTVDDAVGLSSADSMKNKASAVKPEPDLHDLSIQKTHKSNKALLDLYSGCGGMSTGLCLGAKLAGVNLATRWALDLNKSACGSLRLNHPDAQIRNEPAEDFLNLLREWNKLCNRYVKPNAGGSGGKSSPRTQRRSCSQSQSLKNVNSSNSRNKSRDSSIEYEVAKLVDICYGDPNDSGKYGLHFQVRWAGYSSNDDTWEHIEGLRNCPERVEEFVLRGHKVGILPRPGDVDVICGGPPCQGISGYNRFRNVDNPLDDERNQQIVVFMDIVQFLKPTYVLMENVVDILRLANGHLGKYAISRLVQMKYQSRLGIMAAGCYGLPQFRLRVFLWGARPGEILPQFPLPTHDVVVKYGAPNKFQRNVVAYDEDQSPNLEKALVIGDAISDLPPVSNREAREEMAYRKPPETEFQKYIRAKKCDMMGTVEDAVRREKCVLFDHRPLALSPDDYLRVSRIPHKKGANFRDLPGLIVGRDNVVRRNPDMDERLPSGRLLVPDYAINFGDGKSSRPFARLWWDETVPTLLTTPDPHSQVILHPEQDRVLTIRECARLQGFPDYYRFCGTVKERYCQVGNAVAVPVARALGYALGMAVQKLTEEGHLMILPPKFSHTTTVE
>HNCF-2006387-Linum_hirsutum
KTSRASPSLESDAQPLIAASEEDPASGESSVEVSPKPKTTVQSPGKKTKKATDGDDSDAWFLGDPVPDEEARERWPHRYVKKDKKQNKGSSNDSDEEPIEARRHYSQAKVDGVEYQLNDNAHVKAAEGDDNYICKIVEMFEAVDGMLYFTAQWYYRAKDTIIEEAHPIDKKRVFFSEVKDDNALDCLMGKLNIVMRRLYVDSERSAIPTCDYYCDALYLLPYATFIKLPSEITEGSESSSTISQSCEDSVPKDKSEPFTLLDLYSGCGGMSTGLCMGSKLSGQELVTKWAVDLNKYACESLKLNHPGTEVRNETVDDFLKLLLEWEKLCIRFSLISSSDPEKKQSYPFDIEDDEDDVLDEDGADDPEDDSESFEVEKILNICYGKPDDKSPDLYFKVKWKGYGPDYDSWEPVSGLGNCLKTIRDFVTDGFNRKILPVPGSVDVICGGPPCQGISGFNRFRNKEKPLEDEKNRQLTVYMDVVKYLKPKFVLMENVVDILKFADGFLGRHAVGRLVDMNYQTRIGILAAGTYGLPQFRMRVFLWGALPTEDLPPYPLPTHEVLVRGGFPNKFERCVVAFEEGCNVTLKKKLLL
>QMWB-2004678-Anomodon_attenuatus
HYKQAEVEGKLYKLGDCVHIHSGLEDPFIGRITEFYEKEDKSPWFAAQWFFRTYDTGMGTEARNQDPKRIFYSDVMDDNELHVIVGKVTIVRIASKGRSDKSRVKTPKCDYYFDKGYKFAYATFYELPKDLPEPPGLDYAENKFHISENHSASKNESIQDNSNKDPENKKEYHLLDLYCGCGAMSTGICLGMNLAGINLVTKWAVDLNEFACMSLKHNHPETIVRNEAAEDYLQLLKEWQKLCEKYPEGCVVEEDSEEEEDGDEGSAPGEYEVERLLGVRWVGEVSSKDKEVMEQVDDMEDELPNQKTPSTKQLKSEEDEVPLTKGLEFKVRWKGYTPEHDTWEPSASLDHCPERVKEFVLAGRAQKLLPLPGDCDVICGGPPCQGASGFNRFRNKLDPLADPRNKQMVVYMDIVDFLRPRFFLMENVVDILKFCGGVLGRYALGRAVGMNYQSKVGIMVAGCYQFRARCFLWGANSEEALPPYPMPTHKVIVRGGVPNAWERCLVAYEEFKQPEWLQKPLVLKDALSDLPPVGNDQNKDDIAYEIDPQCDFQHFLRLPKKGTGGLGTLGGQKKKGMLPDHRPLCLNVDDYHRVREIPKKKGANFRDLKGIIIKEDGVTVDVIKEPRELLPSGKPLVPDYAVSFIRGRSLKPFGRLWWDETVPTVVTRAEPHNQIILHPEQDRVLTIRENARLQGFPDYYKLFGPIKQRYMQVGNAVAVPVATALGYTLGQSFLGQVSPQQETLELPRYFPYCLTI
>ORJE-2012843-Cibotium_glaucum
VKSSSSAKETLEARFVGLPFEKDEAKRRWPERYENEKKQSEDNAQDKKSKNAVENNEEHGPTGFARHFSKAEVDGATFELGDCVYVHSGSEQDYIGRIVEFFEDMKGELWITAQWFFRIEDTAVKDVCESKHDKKRVYYSEVKDFNPLDCIVSKIKIVKLSPLHHFNVLNPKPIPSCDFYYDMGYDYAFSRFYSLPTELEATSSGSDVTFCNDLSNGQMSGSVAECKLEIEIDSEKSEPEYTILDLYSGCGGMSTGLCMGASLSAVKLVTKWALDLNTNACKSLEFNHPETQVRNESAEDFLLLLKEWKKLCVQYTQIDKMKDSSLRKKGQSSHKEEEDLSKPTKPGEYEVENIIGIRYASPPEVEKPGIEMKVRWKGYGANDDTWEPIDGLSSCQDCVKKFVIEGEKKKILPLPGDVDVICGGPPCQGASGFNRFRNKEEPLADPRNKQIVVYMDIVNYLKPRFVLMENVVDILRFADGLLGRYALGRLVQMHYQATLGMMVAGCYGLPQFRMRVMLWGAAPTE
>VGSX-2004217-Retrophyllum_minus
AKCHYLQARVDGVLYNLGDCVFVKAEDGAPDYIGRIVEFFETDDDKHYFSSQWFYRAEDTAIKAQADIHDSKRVFLSKIKDDNLLECITSKINIVRVPPVMDSDGKQRRIPPCDFYYDMGYDLQYTTFYVLPAETVPVSSDSTSTVCNEVCPEGNGVSESKATGDVSSRKSRKIKPEVSQPEVNGVSESRAEIDASSMKNSITKPELTLLDLYSGCGGMSTGLCFGSNLSGVNLATKWALDLNEHACKSLKHNHPETQVRNESADDFLELLKQWKNMVQKYCEPEDRKASTRRSPRKVQETKKEEESSSDSEVEEGEFEVESLLDIRHVDPTKENETGLEFKVRWKGYDESEDTWEPMSGLGECEEKVKEFVIKGAKERRLPLPGDVDIICGGPPCQGASGFNRFRNSDAPLEDPKNHQMVVYMDFVNYLKPRYVLMENVVDILKFCNGFLGRYALSRLVHMNYQARLGMMVAGCYGLPQFRMRVFLWGAKPSEKLPQYPLPTHNVVVRGGVPNEWERNMVAYDENQRCDLEEALVLGDAISDLPVITNSEIRNEMQYGRAPRTEFQRYIRMPREVMSGESSTSKKTPQKAILHDHRSLNLNEDDYQRVCRIPKRKGANYRDLPGVLVGPDNVAAFDPSMPRVALPSGKPLVPDYAVTFVKGRSTKPFGRLWWDETVPTVVTRAEPHNQIILHPEQDRVLSIRENARLQGFPDYYKLFGGVKDRYIQVGNAVAVPVARALGFSLGIAIQKLSSDEPIMELPNKFPHCFE
>XMVD-2009069-Chelidonium_majus
KKRVEVKHSEEPKFVGGPIPVHQARLKWPDRYDEDKKKAKIEKGEPVLNVFRHYSQAEIDGCIFNLMDDASIEAEDDEPDYIGRIVEFFQTTDKKNYFTAQWFFKPEDTVIKGHSNLIEEKRVFYSDIRDDNPLGCILTKITIVKIASSIDLEAKKEQISACDFYYDMTYSIPYCTFKVLPTENVRGDAGSSSTILGEASCEVEQGAAVASNECSIASTSKTPEMTLLDLYAGCGGMSTGLCLGAALSGVNLVTRWAVDMNQYACESLKANHPETEVRIESAEDFLSLLKRWQTLCGDLSLLGTQPSQSNGPSHSKEEDDDVEDGFELPPGEFEVGKLVGICFGDPNECKKAELHFKVRWRGYGPDDDTWEPLEGLEKCEERIQDFVINGFNSKILPLPGDVDVICGGPPCQGVSGFNRFRDKENPLNDPKNYQLEVFMDIVNHLKPKYVLMENVVDLMKFAGGFLGRYALSRLIAMSYQARIGLMVAGCYGLPQFRMRVFLWGACRTEKLPQYPLPTHKAVARGFGPTEFEACVVAYNDNPPDTVKDALNLRDAISDLPEVTNYETKDEIPYAKAPTTEFQRQIRMRKHELLGAAATGSKSNENVMLYDHLPYKCNVDDYQRVCKIPRQKGANFRNLPGVIVRADKTVGLDETVEREMLPSGKPLVPDYALTFVKGKSLKPFGRLWWDEIVPTVVTRPEPHNQAILHPEQDRVLSIRENARLQGFPDYYKLYGPVKERYIQVGNAVAVPVARALGYALGLASQGICGEDPLLTLPLGFPDSL
>URCP-2008519-Athyrium_filix_femina
KVSKSKIATVARFVGAPIKKDEAARRWPEQYASKKTKRSEEDESDRKQKLSAEEDVEESNKPSKCVAHYSKAEVDGVLFELGACVFVHSGNEKDYIGRIIEMFEDDKKHTWFTSQWFYRIEDTAIKSVDEIKHDANRVFYSEVKDFNPLDCLVAKIKIIRISPLHHFNTTNPKPVPPCDFYYDMGYDISYSRFYTLPLELEDGTDGSDITNCNELSLGPAISSQSENRNDNNEATSGVSKEYSLLDLYSGCGGMSTGLCMGASLSSVRLVAKWALDLNPNACKSLEYNHPETRVRNETAEDFLALIKEWKNLCDKYVKTENVDDSKARGRRKTAAVVSDDESEDDSGPPEPGAFEVERIIGIRHVGTSESKKAGIEMKVRWKGYGPSDDTWEPLDGLESCEKCVKKFVVEGKQKKILPLPGDVDVVCGGPPCQGASGFNRFRNKESPLECERNKQIVVYMDIVDYLKPRHILMENVVDILRFANGILGRYALTRLVKMHYQAMLGMMVAGCFGLPQFRMRVFLWGAAPSEKLPPYPLPTHDVVPKGGIPQEWERNMVAYDEKTKPTLLRPLTLGDALRDLPPVQNSETRDEINYGGGARTEFQRFIRLPKDVLTGASSLASCKKQKMMLHDHRPLCLNADDYQRVCRIPHQKGANFRLLPGVIVREDNTVALDETVERELLPSGKPLVPDYAISFVKGRSPKPFGRLWWDETVPTVVTRAEPHNQAILHPLQDRVLTIRENARLQGFPDYYKLFGPVKERYIQVGNAVAVPVGRVLGYSLGLAIRQLSPSSPLMELPFPQAL
>XVJB-2000566-Morus_nigra
RMKAKRNDGDSESKLVGDPVPMEEAKQKWPRRYQGKERNKSPKEKETETEDEDGDFQAKSHYTQAMVEGVVFNLNDDAYVKAEDDKPDYIARIVEFFEGVDGERYFTAQWFYRAEDTPIKDLANHAQMFDKRRVFLSEIRNINSIDCIVSKVKIAQVSPNLDLEAKERTIPECDLYYDMKYLVPHLTFASLETNSYRQDSEASSTISSESGSSGEVFPNISLRKSEMTLLDLYSGCGAMSTGLCIGAKRSGINLVTRWAVDINSYACESLKLNHPETEVRNEAADDFLHLLKEWEKLISELQEYDSSGGVDDASNDKEESSDDEDSTNPSEVYEVERLLGVCYGDPNNVKNRGLYFKVRWKGYDSDEDTWEPLDGLSDCKDRLMDFVRDGYKKKLLPQPGDVDFICGGPPCQGVSGFNRYRNKEDPLADTKNHQLLVYMDIIKYLKPRYILMENVVDILKFKDAFLGRYALGCLVSMNYQARIGMMPAGAYGVPQFRMRVFLWGAHPLERLPQYPLPTHQVVNRGVVPKEFGEILVGYDDIKESNLESALHLEDALTDLPEIENDESRDERPYDGEALTKFQKYIRLNREEVIGIEGMTTSSLKSGMLFDHRPRKLNDDDYERVQSIPKKKGANFRDLPGVLVGSDNIVYLDSTIPRPTVASGKFLVPDYAISFVGGRSTKPFGRLWWDEIIATVVTRAEPHNQAIIHPQQDRVLSVRELARLQGFPDFYKFCGPIKERYIQIGNAVAVPVGIALGYTLGQACQGLCGDNPLTELPFKFPDCLALEA
>IUSR-2022617-Myriophyllum_aquaticum
QAKAHYTKAIVDSEKVFNLYDNAYVQAGEGEPNFICKIIEMFEGDDESFYFTAQWYYRAKDTVIKNHFNLIDDKRVFISEVKDDNPLNCLVQKLVILHVPLSANSEARELLIPECDYYYDMKYLLPYSTFTKVPVEETEPGSDSSTISCESKMDSDVVSPPDKKERLFVLDLYSGCGAMSTGLCLGANLAGLSVVTRWAVDINVHACESLRNNHPETQVRNVAAEDFLSLLKEWKKLCVSFSLISGDGEERYSHLAVEDEEESDDDDSEDGATIDSGVFEVEKILDICYGNPEKKEKTELYLKVRWRGYAEEHDSWEPLNGLSNCYKRIKEFVVNGFNSNLLPLPGNVDVVCGGPPCQGISGFNRFRNKDNPLADPKNAQLTVFMNIVDYLKPKFVLMENVVDLVKFKDGFLGRYALGRLIQMNYQTRMGIMAAGCYGLPQFRLRIFMWGAHPTETLPQYPLPTHDVVVRGVIPLEFEINTVAYNVGEKPKLEKMLDLKDAISDLPPVSNYNGRDEMPYGDSPESEFQRFIRLKKEVVGSSAAAASGKPLLKTLFDHRPLELNKDDYARVCRIPKEKGSNFRNLPGVLVAPDKKVYLDPDMKRVLLDSGKPLVPDYAITFVNGTSSKPFGRLWWDETVPTVVTRAEPHNQVILHPAQDRVLSIRENARLQGFPDYYRLFGPVKERYIQVGNAVAVPVGRALGYAMALAYQGLATGEPVFTLPPKFPNIYTAASPALSEES
>FQGQ-2075488-Polystichum_acrostichoides
KTSKSKIAAVARFVGAPIKKDEAARRWPEQYTSKKTKKSEEDENDKKQKMSTEEDVEESNKPSKCVAHYSKAEVDGVFYELGTCVFVHSGNENDYIGRIIEMFVDDKKDTWFTSQWFYRIEDTAIKNVDEINHDSKRVFYSEVKDFNPLDCLVAKIKIIRLSPLHHFNNTNAKPVPPCDFYYDMGYDIGYSRFYTLPLELEVGTDGSDITNCNELSLGPAISSQSENRSDNNEATSGVSKEYSLLDLYSGCGGMSTGLCMGASLSSVRLVAKWALDLNPNACKSLEYNHPETRVRNESAEDFLALMKEWEKLCDKYAKTENVDDSKARGRRKSAGVVSDDESEDDTPPERGSFEVEKILGIRHVGKSESQEAGIEMKVRWKGYGPSDDTWEPMDGLGSCEKCVKKFVVEGKQKKIIPLPGDVDVVCGGPPCQGASGFNRFRNKESPLECERNKQIVVYMDIVDYLKPRYILMENVVDILRFANGILGRYALTRLVKMHYQAMLGMMVAGCYGLPQFRMRVFLWGAAPSEKLPPYPLPTHDVVPKGGIPQEWERNMVAYDEKTKPTLLRPLTLGDALRDLPPVQNSESRDEINYGGGARTEFQRFIRLPKDVLTGASSLASCKKQKMMLHDHRPLCLNVDDYQRVCRIPHQKGANFRLLPGVIVKEDNTVALDETVERELLPSGKPLVPDYAISFVKGRSPKPFGRLWWDETVPTVVTRAEPHNQAILHPEQDRVLTIRENARLQGFPDYYKLFGPVKERYIQVGNAVAVPVGRVLGYSLGLAVRQVAPSSALVELPQKFPQAL
>RQUG-2012826-RQUG-Hakea_prostrata-2_samples_combined
EEEPSSPAVARSAKKAKKAASTGESRLYGKPIPAAEARELWPHRYRDKSGDRKKGAKVGGSKGDENTEEVLRVRCHYRQAEVDGCIYSINDSAYVKGEEGGPNFIGRIVELFETEDRKPYFAAQWFFKAEDTVINDHAGLIDKKRVFYSEMKDDNPLDCIVSKLNIIQVASDKSFGEAERTTPPCDYYYDTSYSLPYSTFANLSSENSRDSTESTISSESSVEGTSGESKSSTDFTLLDLYSGCGAMSTGLCFGANLSGINLVTKWAVDLNTHACESLKLNHPETEVRNESAEDFLELLKEWEKLCKQFSSSKIEKEKEDEDEDEDEDEDEDGSVVPKDEFEVGELLAICFGDPNESKQRGLHFKVRWKGYGPSEDTWEGIEGLSSCEERIKDFVTKGLKSNILPLPGDVDVICGGPPCQGISGFNRFRNKEAPLEDPKNHQLVVFMDIVKFLKPKFVLMENVVDILKFAGGFLGKYAVGRLVAMNYQARLGMMAAGCYGLPQFRMRVFLWGARPTEKLPQYPLPTHEVVVRGNVPTNFEQNCVAYDEQSKRKLEDALHLGDAISDLPAVPNDESRDEMPYERKPKTDFQRHIRLSRAELMGVSSTSEDELGKSLKKALLFDHRPLQLNEDDYLRVCQIPKKKGANFRDLPGVLVRPDNKVEWDPSVERVYLPSGKPLVPDYAMTFVRGSSSKPFGRLWWDEIVATVVTRAEPHNQVLVHPEQDRVLTIRENARLQGFPDFYKLCGPIKERYIQVGNAVAVPVARALGYALGLAMQGNTDDQPLLTLPSKFP
>Ambtr_v1_0_27-AmTr_v1_0_scaffold00048_135-
MEDRKVLRRSPGMASSSAMLRRSPRMVSSSANMGQTLPSSSFGGSVKETHLPSLGHGSSMEGKKDLRRSPRMASSSANMWRPVLSSSTDNSVKETSSPNVGHGSSRVDCKLLRRSPRMVSSSANMGQTMPSSRTDGLVKEASLPNVGSGSSMEGKKELRRSPRMVSWSANIGQTMASLSTDVSVEETSLPNVSCGSSMEGKKELRRSPRMLSRSLNIGQTKPSLSTDGSIKETSLPNVGHGSSMESKKELRRSPRMLSRSLNIGQTKPSLSTDGSVKETSLPNVGHGSSMESKKELRRSPRNASYFENFGQNKLSSSIEHSGTALSLPNLGHVSSMDYKKALRRSPRIVLCSEKSGKNRRSLSTDSSVKVDSSPDSVCEVYQRRVKKQKVGEKVTNEECRLIGAPVDLEEAHNRWPWRYNVEKSGRNSKKNWSMDSDELILDVRCHYLQADICGHKFNLGDTAYVKGQKGGPNYIGRILEFFETMDGIQYFNAQWFFRAADTVIQGLASQHDKKRIFYSDLKNDNLLDCIVSKIKIVQVTPNVNLAKRKSIPPCDFYYDMSYSIPYSTFSNILSETSNGNSDSLSSVCTETGCVSDIASKSSTRKASRSNEPERTELTLLDLFCGCGGMSTGLSLGAKLSGVNLVTRWALDLNESACQSLKLNHPETEVRNESAEEFFELLKAWEKLCKQYCPSGVEKAPSRGLQSDGNPKEDSKIPSGEYEVSHFVGIRYGDHIESGKRGLMFKVRWKGYGSSEDTWEPIGSLGKCQERTREFVQEGIKANILPLPGDVGIVCGGPPCQGISGYNRFRNEEAPLDDPKNHQLVVFMDIVNFLQPRYVLMENVLDILKFAGGFLGRYALSRLINMNYQARLGIMAAGCYGLPQFRLRVFLWGAHPHEKLPQYPLPTHDVVLRGVIPCEFEPNTVAYDEDQPRNLKDAVLLGDAISDLPTVTNFETRDEMPYGKPPQTEFQRYIRATKHEMMGTAPSSVKRSSHKPMLYDHRPLLLNEDDHQRVCQIPKRKGANFRDLPGVVVGADNKVEWDPKIKRVLLPSGKPLVPDYAMSHLNGKSSKPFARLWWDETVPTVLTRAPPHNQAILHPVQDRVLTVRESGRLQGFPDYYKLCGSVRDRYMQVGNAVAVPVAMALGYAMGLAYRGLSSNDPLITLPTDFPLRRPPSSSSSSEVE
>MDP0000318130
MACKRKSKAGTSSGSPQKSKNPRQAKKARVEEEVATSVEKATSPPKSKKTRQTKKERVEEEVATSVKKCTSPLKSDSQRLTRSARVEEEVATSVEKAASPTKSKNTRQTRKARVEEEVATSVEKAASPLKSKKTRQTKEGGVEEEVAASVEKSACSPKLKKPRQTKNARVEEEVVTSVEKAASPTKLKNPRQTNKATVEEEVATSVEKAASPPRKPVTQEVAAPDEDGEESRFIGKPMEDEEARKQYPKRYAGEKPQRNGQNNSNDDEDIIQARCHYTKALVDGISYDLYDDAHVQGETKEEPYICKIVEMFEAIGGLLYFTAQWYYRSRDTVIKHCATVACGRVFFSDVRDDNPLDCLVEKLHIVRLTLNVDEDVKSKSIPVCNYYCDTKYLLPYSTFVNLPTENMQSGSDDSTISVEDDVCLDSEVDSKLSNGVCAKSERWAVDYNEXACKSLEQNHPETEVRNEAAEDFLTMLKEWRKLCMCLKLVETDNLEEDVEKSMLEFFRKEDDEVEXEGEEEEEDVSGNENDDSEVFEVDCVVGVCFGDPKKNEKKGIYFKIHWKGYGPEEDTWEPMNELEHCKKAIKGFITEGYRLKKLPLPGDVDVVCGGPPCQGVSGFNRFRNTESPLADEKNQQLEVYMDIVRYLKPKFVLMENVVDILKFADGFLGRYALGRLVDMNYQARMGMMAAGAYGLPQFRMRVFLWGARPTEILPQYPLPTHDVISRGVIPTQFEGNAVAYDEGQKTQLAKSLFLEDAISDLPAKLINILFDADLMGTSKDNSLQKVLYDHRPXQLNPDDYARVCEVPKRKGACFRDFPGVRVRGDNKVEWDPEVPRVYLASGKPLVPDYAMSFVKGSSSKPFARLWWDETVPTVVTRAEPHNQAIMHPEQDRVLTIRENARLQGFPDFYRLSGPVKERYMQVGNAVAVPVARALGYALGLALRRSAGADPVFILPESFPNIQDQVHSASSEEAD
>DESP-2001085-Erigeron_speciosus
DARFIGEPVPADQAREKWPHRYESTNRVKVTASSNGKLEIVQARCHYTKASVDGITFDLYDDVYVKAEKEPDFIARIAEMFETVDRELYFSAQWFFRAEDTVIKTEAHLIDRRRLFYSEMKDDNPLDSIVSKVKIVQLRPNADMMEKEKALTSFDFYYDMQYSEPVTFTTLHPESIAVESDGSFIVSDEVISDGVKKSKKVAKSTNSHKNEKSEMTLLDLYAGCGAMSTGLCYGTTMYGVKLVTKWAVDINSHACESLKLNHTETEVRNESADDFLSMLKEWQNMCTRFGLLGTPRGEDPTLNSEECSFEENEDNHDASSGEYEVQKLVAVSYRQPSKGKKSKLHFKVRWKGYGPSDDTWEPYDGLSNCMESIKDFVSKGYQSRILPLPGDVDFICGGPPCQGISGHNRFRDPTDPLNDPKNHQLVVFMDIIDFLKPKFVLMENVCDIVKFADGILGYHAVGRLVSMNYQTRLGIMAAGSYGVPQCRFRVFLWGANTMMSLPQFPLPTHKVIGKGVVPVKFQDCVLQCDDKSYNSVLLGDAISDLPKVTNDNRKDETQYLGAPRTSFQKYIRLGKAVSSKKNMLYDHRPLELNDDDYARVCQIPKTKGANFRNLPGVKVGKKNKVEWDPSVERVKLPSGKPLVPNYAMTFVRGTSKKPFGRLGMDDIIKTVVGRAEPHNQVLLHPNQDRVLTVRENARLQGFPDHYRLCGPIKERYIQIGNAVSFSVSTSLGFALAQAIQGVCNSKPLKLPVKFPDCLAQLSSVKQNP
>SIZE-2060234-Passiflora_caerulea
AGSASKTKKRSKEAHSSEGKAKSKAKEEGERAFMSESRKRTRRTPQRVEEEQVELEEEVDDVDETGAKLTYGSRARAGGSDKRDTPARKRRAPVQTSKDDDEDGTEARFIGDPVPEKEARLRWPHRYDKNFKKPEGFDNDVEIKLAKRHYKQAKVDGRVIYDLDDCAYVQAEDENESYICKIIELFEAVDGMKYFAAQWFYRACDTEIKNTYSLDKKRLFMSHLKDDNHLDCLLGKIIIAKLDLKAKAASLPDCDYYCDMLYEVPYTTFVRLPIDDGAMSTDDSLSTISSDIEENGVKSDSEISQHSEGKKPTATLLDMYAGCGAMSTGLCLGAELSGLKLVTRWAVDINPYACESLKLNHPETEVRNEFAEDFLSVLKEWEKLCIRFSLIDNSDLEKKQSYTFDDESEDDRSDDDIVDNHEVFEVEKILRICYGDPNRTTKKGLYFKVRWKTYDEEHDTWEPIEALGNCREAMREFVTNGFHNRILPVPGDVDVICGGPPCQGISGFNRFRNATNPLEDEKNKQLTVFMDVVKHLKPKYVLMENVVDLLKFSKGFLGRYALGCLVDMDYQTRIGLLVAGAYGLAQFRMRVFMWGACPTKKLPQYPLPTHDVTLRGVVPQEFEHNVVAYDKANDANLKNKLVLKDAISDLPAVDNYESRDEMPYDSKPQTEFQRQIRSRKHRLHSSVSFTSMSSKPLLYDHRPLQLNKDDYQRVCQIPKKKGANFRDLTGVRVGDNNKVVFDPDIPRVLLESGKPLVPDYAMTFIDGKSSKPFGRLWWDEIVPTVVTRAEPHNQVILHPEQDRVLSVRENARLQGFPDCYKLCGPIKERYIQVGNAVAVPVAMALGFALGAAFQGNAGHAPLFKLPQGYPDL
>VMXJ-2132638-Leucobryum_albidum
HYKQAEVEGKLYKLGDCVHIHSGLEDPFIGRITEFYEKEDKSPWFAAQWFFRYYDTGMQKEGRKLDHKRIFYSDVTDDNELHVIVGKVTIVRMASKGKSDKSPAKTPECDYYFDKGYKFAYATFYELPKDLPEPPGLANSESNFQITHGLLSTDESIQDPASTTKDTYHLLDLYCGCGAMSTGICLGMNLAGINLVTKWAVDLNEFACISLKNNHPETIVRHEAAEDYLQLLKEWQKLCQKYPEGSVVQEDSEEEEDDDEGPAPGEYEVERLIGIRWVGEVSDEDKEVMEIVDDDVVDEEELPQRKTSKKASADKEDEPPLTKGLEFKVRWKNYTPEHDTWEPSASLDHCPERVKQFVLEGRKQRLIPLPGDCDVICGGPPCQGASGFNRFRNRADPLADPRNKQMVVYMDIVDFLRPRFFLMENVVDILKFCDGILGRYALSRGVGMNYQSKVGIMVAGCYGMPQFRARCFLWGAASEEILPPYPMPTHKVIVRGGVPQQWERCLVAYEENMQPEWLQKPLVLKDALSDLPPVGNSDDKDDIPYDLEPQCDFQRFLRLPKKGTGGLGSEEQLQKMSHLLPDHKPLRLNADDYYRVKEIPKKKGANFRDLKGIIIKEDGITVDVVREPRELLPSGKPLVPDYAVTFIRGRSLKPFGRLWWDETVPTVVTRAEPHNQIILHPEQDRVLTIRENARLQGFPDYYKLHGTTKERYKQVGNAVAVPVATALGYALGQSFLRKVSHKQETLELPRYFPYCLTI
>UJGI-2015842-UJGI-Oenothera_rosea-4_samples_combined
EKQPSKETKVSDLSTKNPSEVISFIGDPICEEEARQKWQWRYDMKSKKSAGRNKSPESDDDEDKIVTDVQCHYRQAEVRGCIYDLGDCATIRGEGGQTHVGRILEFFRTNCGEDYFRVQWFYRAEDTVLQDQAPFLDKRRLFYSIIENDNPLDCIIAKVKITRVTPKFGVKSYSIPSSDFYFDMEYCLEYSTFRTMLSDSYLQDRISSPPSWVEPLPAPASMPSIDNGTSCATHKAELTLLDLYSGCGGMSTGLNLGAKISGVNIVTKWSLDYSEAACESLKLNHPETQVRNEAAEDFLQLLKEWEKLYKRYTVTSLGRTRLVRSKDEEAQDRDHSAEEAEVSEDEHEVSSLVDICYGDPNESGKRGLKFKVRWVGYGPKDDTWEPIEGLSNCREKIWDFVRIGLKSKILPLPGDVDVICGGPPCQGISGYNRFRNIGSPLDDDRNRQIVVFMDIVQFLKPKFVLMENVTDILRFDKASLARYALGRLVHMRYQARLGTIAAGSYGLPQFRLRVFLWGAQPNEMLPQFPLPTHDVIVRYWPPPEFERNTVAYYEGQVRNLEKAAVLRDAISDLPTVTNNENREEMSYDKPPETELQRFLRSSKFEMTGSTLNGCTEIPCLLYDHRPRSFTEDIYLRMCHVPKRKGANYRDFPGVVVGADNVARPDQTQQPALLPSGKPLVPHFVYTYEQGKSKRCFGRLWWDETMPTVLTSPSCNNQVAIHPEQDRVVTIRECARLQGFPDYYRFCGSIKERYRQIGNAVAVPVSRALGYSMGLAFQKLLNGNGPNMILPPKFSYSTFTQLT
>JBND-2017463-Pinus_ponderosa
KTKLPGEDRLLGAPMPKAEAQRRWPLRYEKKKNAQNKSNGSAGDDEEQVILNVKAHYLRAQVDGEVYNLGDCASVKGEDGKADYIGSILEFFETTDGKQYFTTQWFYRAEDTAIKTEASFHDKKRVFYSEIKDDNLLECITSKVYIVQVPPTLKSERKESSIPPCDFYYDMGYNLAYTTFYTLPAENVAASSDSTSTVCDESENKADNDTFSGKNNGSKSELTLLDLYSGCGGMSTGLCFGANLSGVNLVTKWAVDLNEFACKSLKHETEVRNELADDFLELLKHWKKLYQKYCGSDGTKGNTKAAETKNQKEEDDDSEISEEEFEVESLIGIRYKQATKSDESGLQFKVHWKGYDESEDSWEPVEGLGDCEESMKEFVMKGAKAKILPLPGDVDVICGGPPCQGASGFNRFRNTEAPLEDSKNQQIIVYMDIVDFLKPRYVLMENVVDILKFAGGVLGRYALSRLVHMSYQAKLGMMVAGCYGLPQFRMRVFLWGALPTEKLPQYPLPTHDVVQRGGVPNEWERNMVAYDENHTVKLEKALILGDAISDLPEIANSEQRDEMQYGKAPRTEFQQYIRMPKEVMNGRMLPSGSASKRASQKAILYDHRPLQLNEDDYQRVCRIPKNKGANFRDLPGVIIREDNVVELDTSMERILLPSGKPLIPDYAISFVKGRSLKPFGRLWWDETVPTVVTRAEPHNQAVLHPEQDRVLSIRENARLQGFPDYYKLHGTVKERYIQVGNAVAVPVARALGFALGMAIQKLCTDEPVVKLPEKFPLC
>BYQM-2014603-Posidonia_australis
KKPKRKAGGKKTASSASKKRKEEFLEVSAAADPPKTEVVLEASTSSDLCVEEGEEAGEDKKFEVFVKEERGNLGRGHVKKGVKADEGHDCRFVGTPIPDGEARRRWPARYPKKPRRRNSITNGAASEYEDLLAKCHYERAEVEGFVYNLHDDIYVKAETGKPDYIGRIVEFFEAFDGEYYFTAQWFFKVEDTIIGSVGDFHDRCRVFLSDEKNDNVLDCIVSKIKIVQRDPEQKDPIPSCDLYYNMSYSVPYSSFTNLSKDKSRAGSEESSTVSFEDAVDTSNEETLSEKKTTVLDLYSGCGAMSTGLCHGAHLAGLNIETMWAVDMNKDACSSLQLNHPETKVRNENAEHFLALLKEWEKLCEKYSGSKDLDLEETLQEDDSEDNDDDDSDEEFVVEKLLDICYGDPAKIGKDGIKFKVRWKGYGSDEDTWEPVENLGKCEERMGNFVRWGMKTYLLPLPGDVDVVCGGPPCQGISGFNRFRNSDNPLDDEKNRQMVTYMDIVDYLKPKYVLMENVVDILKFSKGFLGRYALSFLVSRNYQARLGIMAAGCYGLPQFRLRVFLWGARPSESLPQFPLPTYNVVVRGGVPNEFEQNLVAYDEGEHRDLKLALLLQDAISDLPAVTNYEETDEMAYDQPPQTEFQRFIRMPKSEMMTSSTVKEISQGSKLFDHRPLKLNADDYQRVQKIPKFKGANFRNLPGLRVGPDNVIELDPTVERPLLPSGKPLVPDYAISFIKGKSLKPFGRLWWDETVPTVVTRAEPHNQIILHPEQDRVLSIRENARLQGFPDHYQLLGSIKERYIQVGNAVAFPVSRALGYALGLAFQKRVCDDGPRLKLPRDFPLL
>OCTM-2017157-Begonia_sp.
IASDEVAEARFFGSTVPEEEAKERWPHRYLRKKKRSAASEDSKKDDSDNSIQHYLVAEDGKIHYNLYDDAHVKAGEGEEDYICKIVEMFEGVDGKPYFTAQWYYRAKDTVIKDHEKLIDSKRVFFSEIRDDNPLDCLVKKLHIARLPLNVDSDTTKKSLLDNDFYCDMQYLIPYSSFVKLPEGNADNCRNGSETSSTISSDLDMNGTNEVNSGGSVNDLQKHDKPEVTLLDLYSGCGAMSTGLCLGAQLSGLNLVTRWAVDLNEHACDSLKLNHPETNVRNEAAEDFLTLLKEWKNLCVHFSLVKSTEKDKKYEDLFSAEGEEEDDIESDEEEEDDPEVFVVDKLVEICHGDPKENKKPGLYFKVCWKGYGADADSWEPIEGLSHCEERIKDFVTSGFKSKILPLPGDVDVICGGPPCQGISGFNRFRNKENPLKDEKNKQLIVFMDLVDYLKPKYVLMENVVDIVKFANGFLGRYALGRLIAMNYQVRMGMLAAGAFGLPQFRMRVFMWGAWPTEKLPQYPLPTHDVVVRGLIPVEFEMNAVAYDEGQIPELKSRLHLEDAISDLPAIGNDEHRDEMPYDNPPQTEFQRFIRSKKEEASGMLDVLYDHRPLELNADDYQRV
>HRWG-2070654-Buxbaumia_aphylla
HYKQAKVDGKLFSIGDCVHCQSEAENPFVGRILEFFETEDQQLMFGVQWFFRYYDTNIGDEGRTHDKRRIYYSDVNDENPLNVIIEKVTVVRVPSKTRFDKGPRKLPKCDYYFDKGYKFAYATFYELPKDLPEPPGLGQTESTFRVMENGTASKNLSESNSLVSKKEYQLLDLYCGCGAMSTGLCLGTNLAGINLVTRWAVDLNKFACVSMKHNHPETQVRPEPAEDYLQLLKEWKNLCEKYPEGSVVEESEDDEDDEPPAPGYYEVERLMGIRWVGSVSEKDKEVMELVEDQEDADELPKAQRGTAKAKEKDRGKGKEKEKNKGKAKEKENEGLTKGLEFQVRWKGYTEDSDTWEPASSLEHCPERVKEFVLEGRKTKILPLPGDCDVICGGPPCQGASGFNRFRNKMEPLEDPRNKQMVVYMDIVDFLRPRFFLMENVVDILKFCEGILGRYAMSRAVNMNYQTKLGIMVAGCYGMPQFRARCFLWGACSEDVLPPYPMPTHRVVVRGGIPQKWERCLVAYEENKQPEWLQEKLVLKDALSDLPPVTNYQAKDDIPYVQEPQTTFQHYVRLPKKGTGGLGRLGGQRQKALLPDHRPLCLNLDDYQRVCQIPKKKGANFRDLKGVFLKEDGVTVDVERSPRQYLQSGKPLVPDYALSFIKGRSLKPFGRLWWDENVATVVTRAEPHNQIVLHPEQDRVLTIRENARLQGFPDYYKLFGPIKQRYMQVGNAVAVPVATGLGYSLGRSFLHLNKVKEETIELPREFPYCLTI
>GNRI-2006037-Digitalis_purpurea
KFVGESIPTEQATLRWPNRYPDKKAEENKRKSLKPGSQEDDELILAKFHYTKAEVDGNIFEINDDAHVKSGDVTSPYICKIIELFEGMDGLSYFTAVWYYRSTDTVIKDSLRLRESKRIFPSQVKDDNPLDCLLEKVKIANVKPNLDLLVKQSLIPDCDYYYDMTYHLPYSSFMLPLEDGEGAVDDTNSGCDAVRQAKESPQLEMTLLDLYSGCGAMSTGLCLGANLHGTKLVTNWAVDLDKHACDSLALNHPETNVRNESVENFLMLLKEWKKICASYALITTEDTHEVIDAMSAEDENAEDDESMLDDDADDNETFEIEHVTGICFGDPKENGNIGLYFKVSWKGYGPSHDTWEPLDGLGNCRESIREFVKQGYESKILPLPGDVDVICGGPPCQGISGFNRYRNKEKPLEDIKNRQLVVYMDVVDYLKPRFVLMENVVDLVKFSEGFLGRFALGRLVDMNYQARMGLMAAGAYGLPQFRMRVFIWGAQPSEKLPMYPLPTHDLVMRGFIPKEFMNHAVAYDEGHTKQLECKLFLEDAISDLPPVTNSECNDVLSYDRLPEKEFQWFIRKTKDAISGSGSELLTTLYDHRPLKLNDDDYLRVCHVPKTKGANFRDLEGVQVDPDTNKVEWNPNVPRVLLPTGKPLVPDYAMTFVRGTSSHLSKPFGRLWWDETVATVVTRAEPHNQVVTHPEQDRVLTIRENARLQGFPDYYQLKGPVKQRYMQVGNAVAVPVARALGYALAKASQGICVGDEPVFELPEKFP
>WFBF-2044569-Podophyllum_peltatum
VKPSSAKKAEKAAAAEDPEDIPPRFVGEPIPAAEARQRWPKRYEPETKNGANQLIRARAHYKQAEVDGVVLNLFDDVFVKGEDDKPDYIGKIMEFYEGADTEPYFASRWFYRAEDTVIKDHAKLIDEKRVFYSDVMDDNPLDCIVSKIKIAKYSPSMSLTKKKMTNCDFYCDMTYSPTYSTIDNLPADFPGDTQESSSTVSKDESCVDVSKKTNVVSKASSSAHHKSKSSEMTLLDLYSGCGAMSTGLCLGAAIAGVKLVTRWAVDMNQPACESLKINHPETKVRNEKADDFLVLLREWKKLCKDFSLLGTEPSQVQGSTPVLKEEEENEDDSELSPGEFEVDHFVDICFGDPNEKNKPGMHLKVRWKGYGQDEDTWEPLDELSNCQEKIREFVTNGYNMKILPLPGDVAVICGGPPCQGVSGFNRFRNSDAPLEDPKNHQLVVFMDIVNYLKPKYVLMENVVDILKFAGGYLGRYALSRLVSMNYQSRLGIMAAGRYGLPQYRMRAFLWGAFHTEKLPQYPLPTHDVVVRGGPPCEFELNVVAYEENQPCTLEKALCLKDAISDLPPVTNYEDRDEMPYGKDAKTEFQKHIRLMKHELVGFQSTEASTPKKPVLYDHRPLQLNEDDYQRVCHIPKKKGANFRDLPGVLVGQNNVVEWDENVQRVLLPSGKPLVPDYAMTFVKGKSKKPFARLWWDETVPTVVTRAEPHNQRILHPEQDRVLSVRENARLQGFPDYYKLSGAIKDRYTQVGNAVAVPVARALGYSLGLACQGTLGDGPLLTLPPKFP
>IOVS-2057599-Pseudotsuga_menziesii
KTKLPGADRLLGAPMPKAEAQRRWPLRYEKKKNGQARSNGTAGEDDEKLSLSVKGHYLRAQVDGEIYNLGDCASVKGEDGKADYIGRIVEFFETTNGDQYFTTQWFYRAEDTAIKTESSFHDKNRVFYSEIKDDNLLECITSKISIVKVPPVLKSEEKQRSIPSCDYYYDMGYNLAYTTFYTLPAENVAASSDSTSTVCDESENKVDTDTCSGSNNGVKSELTLLDLYSGCGGMSTGLCLGANLSGVSLVAKWAVDLNESACKSLKHNHPETEVRNELADDFLELLRSWLNLCQKFCAPEDVKSNPNAAETRNQVIDIQDDDSGNSEDEFEVESLIGIRYKQPTQSNESGSQSNESGLQFKVHWKGYGESEDSWEPIEGLGDCEESLREFVIKGAKAKILPLPGDVDVICGGPPCQGASGFNRFRNTENPLEDNKNHQIVVYMDIVDFLKPRYVLMENVVDILKFAGGVLGRYALSRLVHMSYQAKLGMMVAGCYGLPQFRMRVFLWGALPTEKLPQYPLPTHDVVQRGGVPNEWERNMVAYDENHSVRLEKALILGDAIADLPEIANSEQRDEMQYGKAPRTEFQQYVRMPKEVMNGRLLPSASASKKASQKAILYDHRPLQLNEDDYQRVCRIPKRKGANFRDLPGVIVREDNVVELDTSMERILLSSGKPLIPDYAISFVKGRSLKPFARLWWDETVPTVVTRAEPHNQAILHPEQDRVLSIRENARLQGFPDYYKLHGSVKERYIQVGNAVAVPVARALGFALGMAIQKLCTDEPVVKLPVKFPNC
>GGEA-2006744-Cedrus_libani
KTKLAGEDRLLGAPLAKAEAQRRWPLRYEKKKNRQNKSNGIAGDEDEQVILNVKAHYLRAQVDGEVYNLGDCASVKGEDGKADYIGRIVEFFETTDGQQYFTTQWFYRAEDTAIKTEADFHEKNRVFYSEIKDDNLLECITSKVKIIQLPPMIKSEGEKRSLPPCNYYYDMGYNLAYTTFYTLPAENVAASSDSTSTVCDESESKVDNDTCFGKNNGAKSELTLLDLYSGCGGMSTGLCFGANLSGASLVTKWAVDLNESACKSLKHNHPETEVRNELADDFLALLKKWQELCQKFCAPEDAKTNLKAAETANVQEVKDDSGNSEDEFEVERLIGIRYREPAESNESGLQFQVRWKGYDESEDSWEPFEGLGDCEESLKEFVIKGVKSKILPLPGDVDVICGGPPCQGASGFNRFRNTADPLADPKNRQIVVYMDIVNFLKPRYVLMENVVDILKFAGGVLGRYALSRLMSYQAKLGMMVAGCYGLPQFRMRVFLWGALPTEKLPQFPLPTHDVVQRGVPNEWERNVVAYDENHTAKLEKALVLGDAISDLPEIANSEQRDEMSYGKAPRTEFQQYIRMSKEVMNGRLLPSASASRRASQRAVLYDHRPLQLNEDDYQRVCRIPKKKGANFRDLPGVLVREDNVVELDTSMERVMLSSGKPLIPDYAMSFVKGRSLKPFGRLWWDETVPTVVTRAEPHNQAILHPEQDRVLSIRENARLQGFPDYYKLHGGVKERYIQVGNAVAIPVARALGFALGMATQNLCTDEPVVKLPVKFPNC
>WQML-2005264-Cryptogramma_acrostichoides
FLGSPVEKVEAARRWPHRYEINKTGDEGSEERPKNCRENSEEVGGPAGFALHYSKAEVDGITFQLGDCVHVHSGAAQNYIGRILEFFEDTKGEGWFIAQWFYRTQDTAVKDVCESKHEKRRVFYSEVKDYNPLDCLVSKIKIVKLSPQHHFSVLNPKPLPSCDYYFDMGYDYAYSRFYSLPLELDAASSGSDVILCDDMSNGDMFNSQAECKLEAEFDSVRCLPEYSLLDLYSGCGGMSTGLCLGASLSAVKLVTKWALDLNPNACRSLEFNHPETQVRNESAEDFLILLRKWKKLCDQYACSENLKESSVRRRSQTSEDDDNLGHTEPGEYEVDKIVGIRHASAADSKKPGIQMKVRWKGYKACDDTWEPLDGLSACKDRIKEFVVEGKKKKILPLPGDVDVVCGGPPCQGASGFNRFRNKEEPLADARNKQIIVYMDIVDYLKPRFVLMENVVDILRFADGLLGRYALSRLVQMHYQAMLGMMVAGCYGLPQFRMRVFLWGAAPSERLPAYPLPTHDVVQKGGIPVEWERNMVSYDEETKPMLLAPLTLGDALRDLPQVHNSEQRDEMNYGGGAQTEFQRFIRLPKEVLTGASSLSCCKKLELKLYDHLPLDLNKDDYQRVCQIPRQK
>Prupe_v1_0-ppa019831m-
AYKDKDTVSNVESSVEKSVRRSPMLMNHSEAESCCLKVSSQEISLRNLESLEKSCFKAMSLKPSDVEASSRDIEVQHLSLSWHECGDKGPMPLRRSSRLMSAPGNSVSESLKNFDLEKLDEKHVRKSPRFSHCVNEGHIRRSPRFSLSVAADEKNSNLNSSIVGLFVSEDERRSSRLTSAPENGDSESLKNVDLEKLDEKHMRRSPIFSHCVNGKEIRRSPRFSPYVAAAEKNSNLNSIIFGLSDSKDEFPSKKILMSLGKSDSRIFDEKYLRQSRKEATAIEDEEDEIILNVECHFSQAKIGNCIFSLGDCAYIKGDGGKKHVGRILEFFKTTDGKNYFRVQWFYKVEDTVIKDVGDVHDKRRLFYSTIMNDNLIDCIVSKVNVKHVSPRVGLKGNSILSSDFYYDMEYCVDYSTFRSLITVSILSTVNLLENMPSSETYNAELAVLDLYCGCGGMSTGLCLGAKLSCVNLVTRWALDSDKSACESLKLNHPETQVRNEAAEDFLELLKEWEKLCRRYTVNDVERTYPLRSKTSKIPKNSNEIATDEYEVSRIVDICYGDPNKTGKHGVNFKVHWKGYSSSEDTWEPIGGLSNCLGSIQDFVRYGKKVKILPLPGDVDVICGGPPCQGISGYNRYRNVDSPLDDERNHQIVVFMDIVKFLKPKYVLMENVVDILRFDKASLGRYALSRLVHMNYQARLGILAAGCYGLPQFRLRVFLWGAHPCENLPQFPLPTHDVIIRYWPPPEFERNTVAYDEDQPRVLEEAVVLHDAISDLPAVTNDETSEEMSYQKPPGTDFQRYIRSTQYVSLYDHRPYPLFEDDYLRVCQIPKRKGANFRDLPGVVVGNDNVARRDSTEKHLLLPSGKPLVPDYAFTYEQGKSKRPFARLWWDETVPTVLTFPTCHSQAILHPEQDRILTLRECARLQGFPDYYRFCGTVKERYCQVGNAVAVPVARALGYALGLAVRKLSGNEPLMTLPRNFSHSNYFQFTEVWPLETEE
>SSDU-2032331-SSDU-Papaver_bracteatum-3_samples_combined
EEVPVEKMKRKINKSVKLKENCRLIGEPVPIQEARQRWPVRYDAAKIREGGEGYLHVRRHFSSAQVDDEIYQLGDCCHIKAEDGEPDYIGRIVEFFETTKKIPYIAVKWFFRAADTVIKEHSYLIDANRVFFSDSGDDNPLNCILSKITVAQASFLVPGSHYYYDMSYCEDLCTFENLQTENGKEASTSSTAVSREGCLKVFEEDNAEPDKVMMLLDMYAGCGGMSTGLCMGAAASNVNLVTRWAVDFNEDACESLRYNHPEAEVRNMKAEDFLHLLYEWKDLCARFDLLGTDYNKTKKPTENKEKEETEEEAQRRPPDENGEYEVERIIGIYYGVNPDTDVGTAALHLKVKWKGWGSDWDSWEPFSELTKCEDCIEEFVTAGYQSNILPLPGTVDIVCGGPPCQGISGFNRFRNYEEPLKDPKNYQLVVFMDIVKFLQPKFTLMENVVDMMRFLGGTLGRYAMGRLVAMQYQVRLGLLIAGSYGLPQFRMRTFLWGAKMTEKLPQFPLPTHKVIARGFSPKEFERNVVKGDEEYTLQLKDALVLKDAIFDLPEISTHEIRDEMDYDNDKPTTSDFQRRIRLPKHELMGSAYPEESVTSKLFDHMPLKLSEDDDFRVSQIPREKGANFRNLPGVIVDGNKAGRDPNMDKVMIEKSGKPLVPEYAIKFVRGTSKKPFGRLWWDEIVSTVVTRAEPHNQIILHPEQDRVMSIRENARLQGFPDFYRLFGTVKQRYMQVGNAVAVPVGKALGFSLAKA
>VQFW-2013379-Platanus_occidentalis
KRKAKQEEASSSKAQSTKKEKKAAATIESWLYGEPVPAAEARERWPERYGNTKKHEKKNVRSGSSKSDDNNEGVLHARCHYLQAEVDGSIYCLNDDAYIKGEDGGPDYIGRIVELFETTDGKQYFTAQWFFKAEDTVIKDHASLIDNRRVFYSDTRDDNPLDCIISKLRIVQVAPATDFGEKERTIPPCDFYYDMSYSLAYSTIANIPAEIARGSSEASSTISSEASLDAAGETKSDSEESSIVHQSQKPEITLLDLYSGCGAMSTGLCLGATMSGVNLVTRWAVDLNKHACESLKLNHPETEVRNESAEDFLALLKEWEKLCKDFSVLKTKRTNALRSKSIKMEDDEDDEVVVDGLKVPSGEFEVGKLIGICFGDPNECEKRGLYFKVRWKGYGPSEDTWEPTEGLSKCKERIKDFVINGYKSNILPLPGDVDVICGGPPCQGISGFNRFRNKEAPLEDPKNHQLVVFMDIVNYLKPRFVLMENVVDILKFAGGFLGRYAVSRLVAMNYQTRLGMMAAGCYGLPQFRMRVFLWGARPTEKLPQYPLPTHEVVVRGVIPTEFEQNTVAYDEEHTCELDKALLLGDAISDLPAVTNHETRDEMPYGRAARTEFQRYIRLSKNELVGFASAGQKVKSSPKMLFDHRPLQVNEDDYQRICRIPKKKGANFRDLPGVLVRPDNKVEWDDSIERVFLPSGKPLVPDYAMTFVRGTSTKPFGRLWWDEVVPTVVTRAEPHNQAILHPEQDRVLTIRENARLQGFPDFYKLCGPVKERYIQVGNAVAVPVARALGYALGLACQGVGDDKPLLTLPPKFPNCLERLSST
>NVSO-2014796-Flaveria_palmeri
SGRKSVRKKEEEDVVKDDEESRLIGDPVSEEDARRRWPHRYLRNTKTGTIGSTETPKGSEPPKEFIQARRHFTEALIDGRVHFKLGDDAYVEAGEGQESYICRVVEMFEGLDKKPYFCAQWFYRAKDTVIQGCSNLIDDKRIFLSEIRDDNPLDCLLEKLKIVRVPLDADVATKRCLLSDGDYYYDMSYLVPFSSYQNLPPDDEADGNESDSTVSSESDCNAAVTKVSKVKEDKRFEMRMLDLYSGCGAMSTGLCLGANMENVNLVTRWAVDLNKYACESLKLNHPETEVRNESAEDFLLLLKEWEKLCQSFSLVGGGDLMSVEKDETEEAEAKDDDVADDDDEDLGEEVFEVEKVLSICYGDPKEIKKRGLYLKIRWKNYGPEEDTWEPIDGLGECQEKIKQFVVDGFNSKILPLPGDVDVICGGPPCQGISGFNRFRNKDNPLSDEKNKQLVVYMDIVEYLKPRFALMENVVDIVKFAKGFLGRYALGRLVSMNYQARIGLMTAGSYGLPQFRMRMFMWGARPNEKLPQYPLPTHNVVTRGAFPVEFESNAVIHDDIKAVELEKELLLGDAISDLPPVANDEERDEVPYEDTPKTEFQKFIRLKKEDMPGFVSVGANSSEHLLYDHRPLKLNDDDYQRVCQIPKRKGANFRDLKGVRVRDDNHVEWDPNVERVYLPSGKPLVPDYAMTFVDGRSSKPFGRLWWDEIVPTVVTRAEPHNQAILHPFQDRVLTIRENARLQGFPDYYKLLGPIKERYIQVGNAVAVPVARALGYSLAKACKGTATEEPVFVLLKNFPILE
>EYRD-2011329-EYRD-Alternanthera_tenella-2_samples_combined
SFLIGDPISDDEARRRWPYRYQNKRKKNNRGNSKSADDDDDDLVLDVKCHYSQAEIEKRVFNLGDCAYVKGQKGKKNFVGRILEFFKTVNDEDYFRVQWFFRAEDTVIEDESKSHDERRLFLSDLMNDNPLDCIVSKVKVIQVPPCVDLKPKSSAFDFYYDMKYFVDYTTFSTVIDDEPGLSSCDNMKIQANGLKPNVWNFSRHKPHKSDMALLDLYAGCGGMSTGLCLGAQLAGVSLKTRWALDINESACESLRLNHPQVQIRNEPAEEFLGLLKEWDKLCKRFIDDAQNKTVSSPRVQRRPQSQLQSQKSTDSRNKNKKSSDEYEVANLVDVCFGDPNERGKPGLHFQVRWVGYGPSDDTWEPIEGLNNCQERIQEFVLKGYKRGILPRPGDADVICGGPPCQGISGYNRHRNVDNPLDDDRNQQIVVFMDIVEFLKPTYILMENVVDILRFANGHLGRYALSRLVQLKYQASLGIMAAGCYGLPQFRLRVFLWGAHPNERLPQFPLPTHDVVVRYGAPAKFERNIVAYDENQSPNLEDAIVLGDAISDLPPVTNNEVRVEMSYRKPPETEFQKYIRTSECDMMGSPGIVPKKCILYDHRPFKLYEDDMLRVSKIPFKKGANFRDLPGLIIGRDNVVRRDPEQDIRLPSGRPLVPDYAINFSDGKSKRPFARLWWDETVPTLLTNPDLHPNQDRVLTIREYARLQGFPDYYRFSGSVKERYCQIGNAVAVSVAKALGYGLGKSVQKLSGNGFLIELPPKFSY
>Carpa_ASGPBv0_4-evm_model_supercontig_27_168-
MGQEMRTAKPVNSDDSVSSPVDPLVTAVGSGTNRRKKRVKSDSDNECASQLIRRETKKAKRVVADPDCRFDGEPIPALEARKKWPSRYQSKVKKGAVADEDMELEARCHYERAIIDGVLFKLEDDAYVQAEDGKPDYIAKIIEMFETTDGEHYFRAQWFYRAEDTVIKNHANLVDDKRVFLSDVEDDNPLNCIVSKVKIAQVAPNMDPDAKAKILSSYDLYCDMKYKLSYLTFSNMITDSDASSSISSESGSHSTIDNISNEDVESKKICKSDKSKLLLLDLYSGCGAMSTGLSMGASLSGTRLVTRWAVDINSHACKSLKKNHPETEVRNEAAEDFLNLLKEWEKLCQKFGLISTKEQLEPSLGLESEEVEEEKEEDDDDDFEIPSEEFEVERFLAICFGDPNKVNQSELYLKVRWKGYGPSEDTWEPIDGLSKCTDKLKEFVTQGYKSNILPLPGGVDFICGGPPCQGISGFNRFRNQEAPLDDIKNHQLVVYMDIIDHLKPKYVLMENVVDIVKFAGGFLARYAVGRLVSMNYQTRLGMMAAGSYGVPQFRMRVFLWGACHSEKLPPYPLPTHEVLSKGVIPTEFEDVVVAHDKKEPCKLEKALDLNDALSDLPPVTNEESNEEIKYQNAARTEFQRYIRLKKTGSNYAMKFVNGRSLKPFGRLWWDEIVNTVVTRAEPHNQCILHPEQDRVLTIRENARLQGFPDCYKLYGPIKERYTQVGNAVAVPVATALGYAFGLASQGLCDDQPLIDLPFKFPNCLKQSPQNEEDSH
>KLGF-2094811-Sundacarpus_amarus
ANGNKSRAAKTGLGDSLVGSPLAKAEAQRKWPWRYQDKNNNKNKADDNAGDDDAETVLSVKCHYLQARVDGVLYNLGDCVFVKAEDGAPDYIGRIVEFFETDDGKHYFSTQWFYRADDTAIKTQADIHDSKRVFLSKIKDNNLLECITSKINIVRVPPVTDSDGKQRRIPPCDFYYDMGYDLAYTTFYVPPAENVPVSSDSNSTVCNEVCPEGNGVSESKATSEASSRKNRKTKPEVSQPESNGVSECRAEKDASSKKSGTTKPELTLLDLYSGCGGMSTGLCLGANLSGVNLVTKWALDLDEHACKSLKHNHPETEVRNESADDFLELLKQWKNLVQKYCEPEDRKASTRRTPRKAQDIKKEEESDTDSGVEEGEFEVESLLDIRHVDPTKENETGLEFKVRWKGYDESEDSWEPSSGLGDCEEKVKEFVIKTAKEKRLPLPGDVDVICGGPPCQGASGFNRFRNTIAPLDDPKNHQMVVYMDFVNYLKPRYVLMENVVDILKFCNGFLGRYALSRLVHMNYQARLGMMVAGCYGLPQFRMRVFLWGAKPCEKLPQYALPTHNVVVRGGVPNEWERNMVAYDENEPGLLEKALVLGDAISDLPAITNSEQRDEMQYGRAPRTEFQRYIRMPREVMSGEISTSKKTPQKAILYDHRSLNLNEDDYQRVCRIPKRKGANYRDLPGVLVGPDNVAAFDPSMERVQLPSGKPLVPDYAVTFVKGRSTKPFGRLWWDETVPTVVTRAEPHNQTILHPEQDRVLSIRENARLQGFPDYYKLFGGVKHRYIQVGNAVAVPVARALGFSLGIAVQKLSSDEPIMKLPKNFPHCFE
>CQMG-2040761-Ulmus_alata
QAMVDGCVYNLNDDAYVKAEDGMPNYIARIVEFFESVDGEPFFKAQWFYRAEDTVIKDLGDHSNILDKRRVFLSEIRDDNPLNCIVSKVNIAKVSPNVDLQAKERSIPPCDLYYDMKYTMPNLTFSTIDADNGKPDSDTSSTISSESGSNNVIGGASIATGESVGVQCTKKTEMTLLDLYSGCGAMSTGLCIGASISGVKLVTKWAVDINSHACESLKLNHPETEVRNEAADDFLSLLKEWATLCMNFKLLKSEQSEEESLVQSDEEGEDEGDKEENGNDDDDSSAPSDGEFEVEKLLAICFGDPNEVKNPGLYFKVRWKGYGPSEDTWEPIEGLSDCKDKVKEFVVQGYKSKLLPLPGDVDFLCGGPPCQGVSGFNRFRNVNAPLDDTKNHQMLVYMNIIDYLKPKYVLMENVVDILKFSGGFLGRYAIGRLVSMNYQARIGMMAAGSYGLPQFRMRVFLWGAQPSEKLPQYPLPTHEVVERGVVPTEYEDILIGYTKNEERRTEKALHLDDAIRDLPTVENDEQNDAREYDGAPLTDFQKYIRFRGNEVPGYDISTHPHHASTLLYDHQPLRLNQDDLDRVCQIPKKKGANFRDLPGVLVGSDNKVYWDPDVERVKLKSGKPLIPDYAVSFVKGRS
>BJSW-2071429-BJSW-Cannabis_sativa-4_samples_combined
MGKSRSGKRKAKEVEEPELSDSSDMAEMDSQPIALVVNEPKKTKRNDADSDASFLGKPIPQSEAAERWPKRYLSKVKAKKGELSGEKKESGTEEEVTQAKFHYTQALVDGVVYDLNDDAYVKAEDDKPDYIARIIEFFEAVDGELYFTAQWFYRAEDTAIKDLRDHSHILDKRRVFMSEIKDDNPLDCIVSKVKIAKVSPNMDLVAKEKNLPPCDLYYDMKYTVANLTFSTIDPVSKPDSDTSSTISSESGSNNLGDDERNQTSKKSEMTLLDLYSGCGAMSTGLCMGASLTGVKLVTRWAVDFNADACQSLKLNHPETEVRNEAAEDFLSLLKDWEKLCMDFKLLGPHQSQDQDACLESVEVELDKNEDNTSDSEDTSLSSEEFEVQELLAICHGDPNKLGSKGLYFKVRWKGYGSDEDTWEPIDGLSTCQDKLKEFVTKGYKRNMLPLPGDVDFICGGPPCQGVSGFNRFRDKTAPLKDIKNSQLLVYMSIIEYLKPKYVLMENVVDILKFSEAFLGRYALGRLVTMNYQARLGMMAAGSYGLPQFRMRVFLWGAQPSEKLPQYPLPTHEVVERGVVPTEFEEVLVGFNKNEQRHLEKALYLEDAISDLPPVENDESRDERPYETLPRTEFQKYIRLKRSDVVGYENSSPQSPQKAMLYDHRPLQLNQDDYERVCQIPKKKGANFRDLPGLLVGPDNVVSRDPAVESVQVSSGKLLVPEYALNYVRGKSTKPFGRTWWDETIGTVVTRAEPHNQIIIHPEQDRVLSVRELARLQGFPDFYKLSGPIKQRYMQVGNAVAVPVGIALGYTLGLASQGLSDDQPLTTLPFRFPKCISSS
>UPOG-2009481-Anemone_pulsatilla
YSKARIYDDEFDLGNDVTIKGDKKGEKYIGRIVEFFETDDGRLFFTAQWFFKAEDTVDKKRLFISEYRNDNPLDCILNKLTIVRVEPNMDLEEKKKSIPESCDYYYDMCYSKTYSTFSKVPSDMIGQTSEEATKVSPMAGKKLKGNAKTEMTLLDLYAGCGAMSTGLCLGAATSGVNLVTKWAVDFNKYACESVRNNHSDIAVRHEKADDFLALLKEWRRLCEQFSLLGTKRTKTSDSSLMKTESKHEGKSKTSSEELEVEELLDIRIGHPDRKDETTGLYFKVRWMGFGPNDDTWEPLANLVNCNECIESFVKKGYEAHILPLPGDVDVICGGPPCQGISGFNRFRNKDAPLKDEKNHQLIVYMDLVDYLKPKYVLMENVVDILKFADGYLIRYAMGRLTSSDYQIRLGMLAAGCYGLPQFRMRVFLWGACPTENLPPFPLPTHDVVVRGTVPTKFEDNVVAYDVSQEAQLEKAVVLGDAISELPQVQNNEIREKMAYGKAPMTAFQRFIRSGKEELMGTTGPSTKSSAKDMVYDHLPFKLNNDDYERVCLIPKKKNANFRDLPGVIVKADKKVEWDPSVERVFLKSKKPLVPDYAMTFKNGYSFEPFGRLWWDETVPTVVTRPQPHNRVILHPNQDRILTLRENARLQGFPDYYRFYGPMKERYTQVGNAVAVPVARALGHALGVAYQGASSNDPLLKLP
>EVOD-2009690-EVOD-Eschscholzia_californica-5_samples_combined
LGEPVPLDEALKLWPDRFKLRDKKTPQPKKTKNDDEDEKLVAKCHYLQADVDGFVYNLNDDVFVKGEDGGPDYIGRIVEFFETDDNEGYFTARWFYRANDTVIKDHASLIDKKRVFLSDVRDDNPLNCIVSKLKIAKVAPNVDLVKKTIPECDFYYDMSYSLPYTTFANLPIEGTGVVSDASSTISTEAADSDTPISEIKSEHDESRPSNIRQNDDLTLLDLYSGCGGMSTGLCLGAIASGVNLVTRWAVDINEDACKSLKLNHPETEVRNESADNFFALLIEWGKLCKKFSLLGTRHSSPLPVDVEDEHQSKVPSDSDEFEVGKLIGICYGDPNETKKVGLYFKVRWKGYGPSEDTWEPFSGLKNCEEKIQEFVTSGYKSNILPLPGDADVVCGGPPCQGISGFNRFRNKEAPLDDPKNHQLVVFMDIVDYLKPRYVLMENVVDILKFSGGFLGRYALGRIVSMNYQARLGMMAAGCYGLPQFRMRVFLWGAHPNEKLPQYPLPTHEVVIRGVTPLEFERNTVAYDDNQPLNLEKALLLVDAISDLPPIANSDTNDEMRYTNEAQTDFQRYIRSSKQALVGSVDSSDKNSQTKMLFDHRSLGLNADDYGRVCQIPKKKGANFRDLPGVLVGPDNKVKLDPSRPRVLLPSGKSLVPDYAITFMDGTSSKCFGRLWWDEIVPTVVTRAEPHNQVILHPEQDRVLSIRENARLQGFPDYYKLCGTVKQRYTQIGNAVAVPVARALGYSLGLAFQGICSDQPLFTLPSKF
>AJFN-2024515-Mydocarpus_sp.
SSEKKPKRHKIVAFFIGDPIPDEEARERWSWRYELKGQRCEGQSWILNADEEDEIILNVECHYSQAKVDGCIFSIGDCAFIKGDGRQKHVGRILEFFKTTEGEDFFRAQWFYKAEDTVMKDMASFHDKNRLFYSTLMNDNLLDCIVSKVNVIEMSRGLGLQSNSIRPSDFYYDMEYCVEYSTFRNLLPDNSVMSRDLSSLNYTDTFRTTASTPSLEDLSSCISHKTGLALLDLYAGCGGMSTGLCLGAKLSSVNLVTKWAVDYDKAACESLKLNHPETQVRNMPAEDLLELLKEWENLCNSYVNDFEGALQSRPEDTETSNISTDSPCDVKMPRGEFEVSHLVDISYGNIGKSGKHGLKFKVRWKGYDPSEDTWEPIEGLSNCQDHLKDFVRSGSKSKILPLPGDVDIICGGPPCQGISGYNRYRNVDAPLTDERNHQIVVFMDIVKFLKPKYVLMENVTDILRFDEASLGRYALSRMVHMKYQARLGIMAAGCYGLPQFRLRVFLWGALPSERLPQFPLPTHDVVIRYWPPPEFEQNTVAYDEGQPRELEEAVVLRDAISDLPAVRSQETREEMTYEMHPETEFQKLIRLSKYEMGFASRGVAEIESSVLYDHRPYQMSEDDYLRVCQIPRRKGANFRDFPGVVVNKDNTVSRDPTMEPVLLPSGKPLVPDYVFTFEKGKSKRPFARLWWDETVATVVTFPSCHNQAALHPEQDRVLTLREYARLQGFPDFYRFCGTVKERYCQVGNAVAVPVARALGYALGMAFRKLGGDGPLMTLPPNFS
>AEPI-2011774-Linum_leonii
ESAKQKKPKAKSPKTKRISDGDESEAIFLGNPVLDVEACERWPHRYVKKRGSSNETDEELIEARRHYSRAKVDGIEYKLNDNAHVEAEPGNDSYICKIVEMFEAVDGTPHFTAQWYYRARDTIIEDGHPFDEKRVFFSEVKDDNPLDCLVGKINIAMLRLQMVREISDIPICDYYCDAMYLLPYSTFIKLPSDMTEGSESSSTISQSCEDSQPKVGSEPYTLLDLYSGCGGMSTGLCLGSKLSGQELVTKWAVDLNKYACESLKLNHPDTEVRNETVDDFLKLIVEWEKLCIRFSLISSSDPEKKQSYAFDAEEGEEDDDSDENDADDPADDSEIFEVEKVLSICYGKPDDKDHDLYFKVKWKGYGPEYDSWEPISGLGNCLKVIREFVTDGFNRKILPVPGSADVICGGPPCQGISGFNRFRNKEKPLEDEKNRQLTVYMDVINFLKPKFVLMENVVDILKFANGFLGRHAVGRLIDMNYQTRIGILAAGTFGLPQFRLRVFLWGALPTEDLPPYPLPTHDALARGGIPNKFENCLVAFDEGATVDLKNKLLLGDALSDLPPVENDEQRDEMPYKMEPQTEFQRMIRYRNSEAVDLSAPSLNSHRPLQLNPDDYERVCQIPKRKGANFRDLPGVIVRPDNKVEFDPNVERHLVKSKKPLVPDYAMSFMDGASTKPFGRLWWDETVPTVVTRAEPHNQVILHPLQDRVLTVRENARLQGFPDHYKLVGPIKERYIQIGNAVAVPVARALGFVLGKALTHNVERDPLFTLPSNYLELAHPSASGSSQ
>RBYC-2019917-Elaeagnus_pungens
KARASSEETSASSKKLKKTPEEEIVENKEEEKEAQQSSLSVSDDEMEARFLGDMVPAEEAKQRWPKRYEKSIQGAESKTSKNNAESDDIIQARCHYMRAEVDGKNIYDLYDDAHVKAGEGEDSYICRIVEMFEALDGALYFTAQWYYRARDTVIKDRAISIDPKRVFFSEVQDDNPLDCLLAKLNIVRLPLNVDLDTKKKSIPNCDYYCDTKYLLPYSTFESLPAENYQAGSESSSTISVDVDINGACEVSSEIEEACQVREHNKEVRLLDLYSGCGAMSTGLCLGAQLSGLNLVTRWAVDLNPHACDSLKVNHPETKVRNESADDFLSLLKEWEKLCVYFNLVQSKNIQKQELEYFSIEDEEEVEGDDNDEEAGEDSENFEVEKILNVCYGDPKDADKRGLYFKVRWKGYGANEDTWEPIDGLSHCKESIKQFVIHGFQTKILPLSGDVHVICGGPPCQGISGFNRFRNKENPLKDEKNKQLIVFMDIVQYLKPKYVLMENVVDLVKFADGFLGRYALGRLIEMNYQARMGMMAAGAYGLPQFRMRVFLWGACPTEKLPQYPLPTHDVVVRGVIPLEFEGNTVAYNEGHQEELEKRLLLEDAISDLPAVGNYDNCDEMPYEKPPQTEFQKFIRLSKNEMLGYSKSLGEPMLYDHRPLELNADDYARVCRVPKNKGANFRDFPGVRVRLDNKVEWDPNVKRVYLDSGKPLVPDYAMSFVNGSSSKPFGRLWWDETVPTVVTRAEPHNQVILHPEQDRVLSVRENARLQGFPDYYKLNGPVKERYIQVGNAVAVPVARALGYALGIACQGSNNEGPLFKLPSKFLNLKEKIPSASSED
>WWSS-2012298-Taxus_baccata
KPKAAKLSGVDSLIGSPIPKAEAQRKWPLHYLDKKIRKNKPNDNAGDESEETVLIAKAHYMQARVDGVLYSLGDCAFVKAEDGSPDYIGRIVEFFETADGKHHFTSQWFYRAEDTAIKTLSANHNQKRVFLSKIRDDNLLECITSKLNIVRVPPVLSSEEGHRTIPPCDFYYDMGYDLPYTAFYVLPAETVPATSDSSSEVCNEISPSEWNGAIESKAQGNGSSRKSCGTKFEVSSPEVNGVSECKAASETISKKNSTANSELTLLDLYSGCGGMSTGLCLGANLSGVNLVTRWALDLNESACKSLKHNHPETEVRNESAEHFLELLKEWQKLCLKYCEPKDQKAIGRSGGRMPLKAKETKKEESDDDSESEIQEGEFEVEYILDIRHIDPTKDNESGLEFKVHWKGYDESEETWEPLSGLGECEEKIKEFVITSAKAKRFPLPGDVDVICGGPPRPGCQGASGFNRFRNVVAPLDDPRNHQVVVYMDIVNFMRPRYVLMENVVDILKFCNGFLGRYALSRLIDMNYQARLGMMAAGCYGLPQFRMRVFLWGAKPCEKLPQYPLPTHNVVVRGGVPNEWERNMVAYDENQRRNLEEALVLGDAISDLPSITNSENRDEMAYGKAPCTEFQRYIRMPKEAMKGKVSSATSKKAPQNTVLYDHRSLQLNEDDLQRVCRVPKRKGANFRDLPGVIVGPDNVVELDTSMERVLLPSGKPLIPDYAITFVKGRSSKPFGRLWWDETVPTVVTRAEPHNQAILHPEQDRVLSIRENARLQGFPDYYKLYGSVKDRYIQVGNAVAVPVARALGFALGMAIQNLCSEEPVMELPRKFPHCL
>OTAN-2015568-Deutzia_scabra
SESKLVGRPVKDEEARKLWPKRYQPKSKVKNGVAIISENGSSEVEVLQAKCHYTKAVVDGVNFNLDDDCHVKAGEGEPDFIAKIVELFETIDGEPYFTAQWFYRAVDTVVKQHGSLIDKRRVFFSDIRDDNPLDCIVSKLNIAKVAQNVDLVEKEKSIPPCDFYCDTKYSLHYITFSNILDDNGRTDSDPSSTISSEADVDSVACVNAPNTGESTLASRDVKSGMTLLDLYSGCGAMSTGLCLGASVSGLKLITKWAVDINPFACESLKLNHPETEVRNEAAEDFLTLLKEWATLCKEFCSKESNPNSIDADNEDDDDEDGDGVPKGEFEVGELLSICYGDPNNVNKRGIYFKVRWKGYGPEEDTWEPIDGLRDCGERLQDFVRRGYQSNILPLPGDVDVICGGPPCQGISGFNRFRNKIDPLGDPKNHQLVVFMDIVDYLQPKYVLMENVVDLLKFASGFLGRYALGRLVSMNYQARYGIMAAGSYGVPQCRLRVFLWGAHPTKKLPPYPLPTHELVGRGINPTEFEDIVVGSDKSQNLTLEKALYLGDAISDLPSVMNDESRDEMPYGEAPKTEFQKYIRSKKIDMGSSESVESESLHDTLYDHRPLELNTDDYQRVCRIPKKKGANFRDLPGVLVNAENRVEWDPAIERVLLPSGKPLVPDYAMTFVHGRSLKPFARLWWDEIVNTVVTRAEPHNQAVIHPQQERVLTIRENARFQGFPDYYKLCGPIKERYMQVGNAVAVSVSLALGYGFGMAYQGLCDDKPLITLPFKYPNCLA
>MHYG-2087189-MHYG-Conzya_canadensis-2_samples_combined
DARFIGEPVPADQAREKWPHRYQSTNTVKVTASSNGELEVVQARCHYTKASVDGITFDLYDDVYVKAEKEPDFIARIAEMFETVDKELYFSAQWFFRAEDTVIKTEAHLIDHRRVFYSEMKDDNPLDSIVSKVKIVHLRPNADMVEKEKALTSFDFYYDMQYSEPVTFTTLHPESIAVESDGSSIVSDEVISDGVEKSNKVAKSTNSHKNEKSEMTLLDLYSGCGAMSTGLCYGTTMYGVKLVTKWAVDINSHACESLKLNHTETEVRNESADDFLSMIKEWKNLCTQYGLLGTPRGEDTTLKSEECNFEEDDDNHNSSSGEYEVQKLVAVSYRQPSKGKKSKLHFKVRWKGYGPSEDTWEPYDGLSNCMESIKDFVSKGYHSRILPLPGDVDFICGGPPCQGISGHNRFRNPTDPLNDPKNHQLVVYMDIIDFLKPKFVLMENVCDIVKFADGILGYHAVGRLVSMNYQTRLGIMAAGSYGVPQCRFRVFLWGANTMMSLPLFPLPTHKVIGKGVVPVEFKDCVLRCDDKSYKSVLLGDAISDLPEVTNYNGKDETEYVGAPRTSFQKYIRLRKAVSSKKNILYDHRPLKLNDDDYARVCQIPKTKGANFRNLPGVKVGKKNKVEWDPSVERVMLPSGKPLVPNYAMTFVRGTSKKPFGRLGMDDIIKTVVGRAEPHNQVLLHPNQDRVLTVRENARLQGFPDHYRLCGPIKERYIQIGNAVSFSVSTSLGFALAQAIQGVCNSKPLKLPVKFPDCLARLSSVKQN
>JVSZ-2014428-Equisetum_hymale
KAHYLKAEVDGVCYELGDCVYVNSGEGPDYIGRIVEFFCTVDGSLYFTSQWFFRASDTAIGESESKKHDPKRLFVSEVKDDNPLDCLVSKLKIIRIPPTQFFNQKNPKPIPPCDYYYDMGYDYAFSTFYKLPEGVEAISTESDSTVCDEKESSVQSECSNEVSSAAKQTVSSTPSKKKKAAEEITLLDLYSGCGGMSTGLCQGAFLAGANLVTRWALDLNEYACKSLKYNHPETQVRNESADDFLVLLKEWKKLCEKFTQKEEASECSDVESDNEESEEVGDGEFEVEKILGIRYCSPSDSKNSGLEFKVHWKGYTSSEDSWEPLEGLEGCDESIKKFVLEGHKKQLLPLPGQVDVICGGPPCQGASGFNRFRNKEDPLSDARNRQVIVYMDIVDFLKPRFVLMENVVDILKFAGGIIGRYAISRLAQMHYQAKLGLIVAGSFGLPQFRMRVFLWGASPSETLPPYPLPTHDVVGRGACPLEWERNMVAYEETNKPQLMKALTLGDALSDLPPVENSETRDEMSYGRPSRTEFQKFIRLPKLVFTGEVTIAECKKQKLTLNDHRPFQLNTDDYQRTCRIPKEKGANFRRLPGVIVLEDNTVALDPKAKRVLLPSGKPLVPDYAITFVKGKSLKPFGRLWWDETVATVVTRPEPHNQALLHPEQDRVLTIRENARLQGFPDFYKLFGPVRERYIQVGNAVAVPVGRALGYTLGKSIKQKVVMAKPLTELPPKFPQCL
>BPSG-2008772-Scouleria_aquatica
HYKQAEVEGKLYMLGDCVHVHSGLSDPYIGRITEFYEKEDKSPWFAVQWFFRSYDTKMGKEGRNHDPKKVYYSDVKDDNELHVLVGKISVIRIASKKRFDTGPVKTPKCDYYFDKGYTFAYATFYELPQRLPEPPGLDHAETSFQIKEKCSASKNQSKAIQEANSNPNSDTKKEYHLLDLYCGCGAMSTGMCLGMNLAGINLVTKWAVDLNGYACMSLKHNHLETTVRNEAAEDYLKLLKEWQKLCQQYPEGCVVKEDSEDEDEDDGDDDPASGEYEVEQLLGIRWIGEVSSTDKEVMEQVDDMEVEELLNLKTPKQGTTNEEEALTKGLEFKVRWKGYTPEHDTWEPASSLEHCPERVKEFVLEGRRQNLLPLPGDCDVICGGPPCQGASGFNRFRNKLNPLADPRNKQMVVYMDIVAFLRPRFFLMENVVDILKFCEGILGRYALASAVAMNYQSKVGIMVAGCYGMPQFRARCFLWGASSEEVLPPYPMPTHKVIMRGGFPQIWEHCLVAYEENKQPEWLQKPLLLKDALSDLPAVGNDQTKDDIPYEEEPLCEFQHFVRLPKKGTGGLGSLGKQKKGMLPDHRPLCLNTDDYQRVQQIPKRKGANFRDLKGIIIQEDGITVDVVREPRELLPSGKPLVPDYAVSFIKGRSPK
>LSJW-2003317-Ruscus_sp.
QAGEGTPHYIGRILEFFETFDHEFFFTAQWFFRAEDTILKEHGCDHDAKRVFLSDEKNDNALNCIVEKVQILCIPPKVGLPVTEKDISGFDLYYDMTFSVAYSSFSCLPSDVWMGACGTSSTITSCDPSGVSDDGPSAFMASVDKSGPDSEGSTSGQKSELVLLDLFSGCGAMSTGLCLGANLAGVNLKTHWAVDMNPHACKSLKFNHHEIEVRNEKAEDFLAVIREWKMLCQRYNVENEGSSSMDDSDDEGELEEPTKVAKGEFEVGKIVGICHGKTENLDEIGLKFKVRWKGYGPSDDTWEPVDGLCHKRIKDFVRQGYKRSILPLPGRVDIICGGPPCQGMSGFNRFRENANPFKDTKNMQMAVFMHIVEFLKPKFVLMENVVDILKFARGYLGRYALSQLVALRYQARLGILAAGNYGLPQYRMRVFLWGAHPDQRLPPFPLPTHKVVTRGGPPVEFEAHVVAYDGSRQLQLERALRLSDAISDLPLVENDESRDEMCYREAPRTEFQHYIRHSQEEMMHPSSTVEKPAQNRKLFDHRPLQLNNDDYERVCRIPKHKGANFRALPGVVVGPGNVVEWDPNVERILLPSGKPLIPSYAVSFKKGKSLKPFGRLWWDETVPTVVTRAQPHNQIIIHPEQDRVLSIRENARLQGFPDYYRLFGPVKERYIQVGNAVAVPVARALGYAFGMAYLGKVDDEPAFVLPQKFP
>OCTM-2017156-Begonia_sp.
IASDEVAEARFFGSTVPEEEAKERWPHRYLRKKKRSAASEDSKKDDSDNSIQARYHYLVAEDGKIHYNLYDDAHVKAGEGEEDYICKIVEMFEGVDGKPYFTAQWYYRAKDTVIKDHEKLIDSKRVFFSEIRDDNPLDCLVKKLHIARLPLNVDSDTTKKSLLDNDFYCDMQYLIPYSSFVKLPEGNADNCRNGSETSSTISSDLDMNGTNEVNSGGSVNDLQKHDKPEVTLLDLYSGCGAMSTGLCLGAQLSGLNLVTRWAVDLNEHACDSLKLNHPETNVRNEAAEDFLTLLKEWKNLCVHFSLVKSTEKDKKYEDLFSAEGEEEDDIESDEEEEDDPEVFVVDKLVEICHGDPKENKKPGLYFKVCWKGYGADADSWEPIEGLSHCEERIKDFVTSGFKSKILPLPGDVDVICGGPPCQGISGFNRFRNKENPLKDEKNKQLIVFMDLVDYLKPKYVLMENVVDIVKFANGFLGRYALGRLIAMNYQVRMGMLAAGAFGLPQFRMRVFMWGAWPTEKLPQYPLPTHDVVVRGLIPVEFEMNAVAYDEGQIPELKSRLHLEDAISDLPAIGNDEHRDEMPYDNPPQTIRSKKEEASGMIDVLYDHRPLELNADDYQRVCRIPKLKGANFRNLPGVRVRPDKKVEWDPDVERVYLDSGKPLVPDYAMSFVNGSSSKPFARLWWDETVPTVVTRAEPHNQAILHPEQDRVLSIRENARLQGFPDYYKLCGPVKERYIQVGNAVAVPVARGLGYGLGLAYQGSAKEEGPLFRLPYKFPNTSEANSFASSQED
>POZS-2134583-POZS-Linum_usitatissimum-3_samples_combined
EGDESDARVLGDPVPEEEAKERWPHHYVKKVKKQMKSSSDDDEDEVMEARRHYSRAEVDGVEYKLNDNAHVKGEDGQDNYICKIVEIFEDVDGDLHFTAQWYYRATDTIIEEAHPIDKKRVFLSEVKNDNPLNCLVGKLNILMRRLDVVKELNAIPPCDYYCDAMYLLPYATFIKLPSEITDRSESSSTVSQSCEDSLPSCRSKAFTLLDLYSGCGGMSTGLCLGSKLSGQELVTKWAVDLNKHACDSLKLNHPETEVRNETVDDFLALLLEWEKLCIRFSMISSSDPEKKQSYLFDAEEDDGDESDADDGENDGEIFEVEKILSICYGKPDDKPRDLYFKVKWKGYGPEHDSWEPISGLGNCLKVIREFVTDGFNRQILPVPGSADVLCGGPPCQGISGFNRFRNKAKPLEDEKNRQLTVYMDVVNFLKPKFVLMENVVDILKFAEGFLGRHAVGRLIDMNYQTRIGIMAAGTYGLPQFRMRVFLWGALPTEELPPYPLPTHDVLVRGGIPSKFERCVVAYNEGVKVDLKKKLLLGDALSDLPPVENNEHRDEMSYRKEPETEFQQLIRFRNSEALDLSAHSLNSHRPLKLNDDDYERVRQIPKKKGANFRDLPGVIVRGDNKVELDTTIERPLVKSGKPLCPDYAISFMDGTSSKPFGRLWWDETVPTVVTRAEPHNQVILHPLQDRVLTVRENARLQGFPDQYKLTGPIKERYIQVGNAVAVPVARALGFSLGKALVHNVEREPLFTLPSNYLDIANPTASASSQ
>Thhalv10006850m
MKRHEPEADLCFIGEPFSAEEAMRKWPFRYRSSKARKSVTVESPKAGDNKEEKQQAKQHYNRAIVDGNLFNLGDNVYVKAEEGKPNYIAKILEFFETIDGKPFFRARWFYRPEDTVIKAHAHELQDKRVFLSNVEDDNPLNCIISSLKIVQIPPKIVSTTEERIIPECDFYYDMDYDLEHLTFSSAADDCDGSSTISSESDSNSIEIPHKNEKFLLDLYSGCGAMSTGLSMGASLSGIKLITKWAVDINEFACDSLRLNHPETEVRNEAAEDFLRLLKEWRKLCIKFALISSTEPIESDGEEEEDGDENDDADEDSDGSEIPPEEFEVDEFLDICFGDPNGSKEASALHLKVRWKGYGPDEDTWEPYDGLKKCKDKLKEFVTNGFNTNRLPFPGGVYFVCGGPPCQGVSGFNRFRNKDAPLEDEKNKQLLVYMNIIDYLKPNYVLMENVVDLLKFSKGFLARYAVARLVAMNYQARLGMMTAGSYGVPQIRNRVFLWGAKPNEKLPPYPLPTHEIIGKGSTTVEFEEIQVGHCQKNLLQLEKALTLADAISDLPPATNCEEKDKRNYGTVPQTDFQKFIRLSRAESLIPCDGGEASQSRMLYDHQPLQLNDDDYERVCRIEKKKGANFRDLGGVLVKDNRVKFDPSVERPKLKSGKFLVPDYAMTFVNGRSKKPFGRLWWDEIVNTVVTRAEPHNQNIIHPLQDRVLTVRENARLQGFPDFYKLCGPIKQKYIQVGNAVAVPVGVALGYAFGLASQGLSDDKPVIKLPFKYPQCMQGNTEEHSA
>PHCE-2021283-Prunella_vulgaris
EESGSRFLGEPIRGEEARKRWPHRYQKNQLTEILQAKNHFLQAEVDGQIYCLEDDAHVQAEEGKESYICKIIELFEAVDGSQNFSAQWYYRADDTVIETCSNLIEKKQVFLSEVKDDNPLDTIIKKLKIVLLPLKVENGFKEQLMSTCDYYYDKMYLLPYTSFVSVPSESTTNSNESGSTISDDADADAMANAFSETEKLSGERTLLDLYSGCGGMSTGLCLGANSCGVKLVARWAVDFNSYACESLRLNHPETQVRNEKAEDFLELLKEWEKLCASFLSSQNQGTSDELVNENVSEEEEEEEENDREVYEVEEILGICYGDLNNKGSSELYFKIKWKGYGPEYDTWEPKDGLSSCPEKLKEFVVNGHKSRILPLPGSVDVICGGPPCQGVSGFNRFRNKVDPLKDEKNKQLLVFMNIVSYLQPKYVLMENVVDLMKFENGFLGRYAMGSFVAMGYQTRMGMMAAGAYGLPQFRMRVFMWAALPTQKLPSYPLPTHNVIVRGNIPVAFEANAVAFEEGRKVDLKKELFLGDAISDLPHVENDEGRDEMVYGSEPQTEFQRFIRLRKHEMPGFLNINSEVFEHSLYDHRPLMLNQDDYERVCQIPKKKGANFRDLPGVIVKGRKVEWDPNVERQKVSSGKPLVPDYAMTFVRGTSSKPFGRLWWDETVPTVVTRAEPHNQIILHPKHDRVLTVRENARLQGFPDYYKLLGPIKERYIQVGNAVAVPVARALGFSLALALRGLSQNEPVMTLPDDFPMMRDVAS
>AUGV-2055041-Capnoides_sempervirens
EVEPEEVEDESDGRFVGEPIPMEEALKRWPKRYLQKEKGSRSSNSKQNNDEEEGQLKARCHYRQAEVDDTIYNLHDDVSIKGEEEGADYIGRILEFFETNDRDAYFTVQWFYRAEDTVIKNCADHNEKKRVFISDLKDDNQLNCILSKLKIIKVAPNIDLVAKKASIPPCDYYYDMSYSLAYTTFTKLNEGTSNVIAEMKSDQESQKSEYALLDLYSGCGAMSTGLCLGASVSDVNLVTRWAVDINEFACQSLRLNHPETEVRNEGAEDFLSLLKEWMKLCKKFSLLGTKTKTLGTDESQPIKAEENGDVSEASPDEFEVGELVGICYGDPNKVKKCDLHFKVRWKGYGPEEDTWEPFDGLSKCQEKIQDFVMRGYNSRLLPLPGDVDVVCGGPPCQGISGHNRFRKMVEPLKDPKNRQLSVFMDIVDYLKPKFVLMENVVDMLKLADGYLGRYALSRLVSMNYQARIGMMTAGCYGLPQFRMRVFLWGAHPNEILPQYPLPTHEVIVRGHVPREFERCTVAYDENQPRNLEEALLLGDAISDLPSVTNDEIRDEMPYEKAPQTKFQKFIRLSKHELMGSTLVHNASLKPMLRDHRPLKLNNDDYERVCQIPKMKGANFRDLPGVVVRSDNKVEFDESSERVLLSSGKHLVPNYAMSFMGGTSSKPFGRLWWDGTVSTVVTRAEPHNQVILHPEQDRVLSIRENARLQGFPDYYHLCGPVKERYKQVGNAVAVPVGRALGYCLGLACQGVCSDQPLLILPPKF
>FAMO-2008956-Conopholis_americana
FVGEPIQEEVAQERWQWRYELKSKKKGKSWKINADEEDEIILNVDCHYAQAKVGNCVLDIGDCVYVKGEGTKKHIGRILEFFKTTQREDYFRVQWFFRAQDTVLKDAASSHDKRRLFYSTLMNDNILDCIISKVNIVKIPPTLCLKSKPIQSAAFYYDAEYCVEYSTFRTLVTESQSFLSDSKYPDDKPITVTPLEALPKIESTKPELALLDLYSGCGGMSTGLCLGAKLCKSRDLSSVNLVTKWAVDFNSSACDSLRLNHPETHVRNESADYFLELLKQWEKLCKLYVSDLDRTLRCELEDPSEAEGNATQLDKEEPSGEYEVLCVVDICYGDPTKSGKCGLHFKVRWKGYGPDEDTWEPIEGLSNCQERIQDFVLKGFKSKILPLPGDADVICGGPPCQGISGYNRYRNFDSPLADERNRQIIVFMDIVEFLKPRYTLMENVVDIIKFDKGSLGRYTLSRLVRMKYQARLGTIASGCYGLPQFRLRVFIWGAHPTEKLPQFPLPTHDVVVKYWPPLEFERNTVAYDEGQPRTLEEAIVLLDSISDLQSVANDEAREEMEYEKSPETEFQSYIRLSKDEMMGGGGGKKFSFLYDHRPLQLSEHDYLRVCQIPRRKGANFRDFPGIIVGEDNVARRDPTMEPVMLPTGRPLVSDCVLNFEQGKSRKPYARLWWDETVSTVVTFPHVRVQAILHPEQDRLLTIRECARLQGFPDYYRFCGTIKERYRQIGNAVSIPVARALGYALGMAYRKVVIGDEPLMTLPPKFS
>Carubv10019778m
VSLISFFTLVKLASSSPTLIMAPKRKRASAKDGDTNFAPKPRKSSPKRAKTVKEEPVPVVEEEDSTIARFLDEPIPELEAKTTWPDRYKPIEVKKPKPPAKRKKKTDDDDEEEEIIRARCHFRRAIVDECQTYELNDDAYVEAGEGKAPFICKIVEMFEGADGKLYFTAQWFYRASDTVIGMHSALINEKRVFFSKDRNTNELGTLLKRLKILMIPLNENTETIDATKSCDYFCDMNYLLPYSTFEALQQDNKMAISESSTISSDTEVNERAAVISGDEEASQATGSKREATMLDLYCGCGAMSTGLCMGAQLAGLNLVTKWAVDMNPHACKSLEHNHPETQVRNMSAEDFLLLLKEWLKLCIHFSLRTCPNSEEYNNLYGMSNVEDNEDESKESDNEDEGKESDNEDNGEVFTVEKIVGISFGDPKKIKERGLYLKVRWQGYKPSDDTWEPIEGLSNCREKIKEFVKRGYKAGILPLQGGVDVICGGPPCQGISGHNRFRNSEEPLDDEKNKQLLVYMNIVEFLKPKYVLMENVVDMLKFAKGYLARYAVGRLIQMNYQSRMGMMAAGAYGLAQFRMRFFLCGALSSETLPQFPLPTHDVVVRGNVPVEFEGNTVAYNVGHTVKLEDKLLLKDVISDLPAIANSEVRDEIPYDKNPETPFQQFIRLRKDEKLGSSKNSKSKKPVLYDHHPLNLNKDDYQRVCSVPKRKGANFRDFPGVVVGPGNVVHMDESRSVYLESGKSLVPYYAVNFVDGTSTKPFGRLWWDETVPTVVTRAEPHNQVIIHPQQDRVLSIRENARLQGFPDDYKLFGPTKQKYIQVGNAVAVPVAKALGYALAMAFQGLTVGDEGDYPLFTLPQGFAHMKP
>LDEL-2009982-LDEL-Portulaca_amilis-2_samples_combined
FVGEAVPEEEARQKWGWRYQLKADDEDEPILQVKCHYTEAQINGCTFHLGDCALIRGEEGQEHVGRILEFFQSMEGDDYFRVQWFYKAEDTVMKGEASFHDKKRVFYSTIMNDNMLDCIISKLNVAHVTPELILKTGSVPPSDFYYDMEYCLDCSTFRNLPRDISVKGSELSSISCPEPVLSITADHLSDNTSIYGQCNAELAMLDVYAGCGAMSTGLCIGAKLSGINLVTRWAIDADSLACESLRLNHPETHVKNEAAEDFLELLKHWEKLCNKFVTGDNFPSPVEASSDQTEMELDEESSSDISDEELEVSSLVDICYGDTDESGKRGIKFKVRWKGYDPSEDTWEPIEGLSNCQELIQDFVLNGFKNKILPLPGDVDVICGGPPCQGISGYNRFRCVDDPLSDEKNRQLIVFMDIVEFLKPKFVLMENVTDILRLNKGSLGRYALSRLVHMNYQARVGIMAAGCYGLPQFRLRVFFWGALHSEELPQFPLPTHDVVVRYWPPPEFERNVVAYNEGQQPPELEDAVLLNDAISDLPSVTNYESSDEMPYNKPPETKFQKYIRSTNREMIGSNTKEEEAILYDHRPHQLFEDDYIRVCQIPRRKGANFRDLPGIIVGDDNVVRRDPDTKPLLLPSGRPMVPEYVFTFEQGKSRRPFGRLWWDETMATVVTYPNCHSQVVLHPEQDRLLTVRECARLQGFPDNYRFCGTVKKRYRQVGNAVAIPVAKALGYALGMASQRLVGKEPLITLPPNFTYS
>ENQF-2010977-Lycopodium_annotinum
SKAVVKKKAVKASLNAEFIGEPLPEAESAQRWPHRYSLKADNSKGNKRNSENSGEETEEPITCSAHYLQAQVDNTSYKLGDFVTVNSESGPDYLGRIVEFFKGIDESLWFTAQWFFRAEDTAIGKEEAKKHEKKRIFYSEVRDNNPLDCLTGKIKVTYVPSSRTFNGAKSLPSCDYYYDMGYNYAYSTFYDLPADTGAASSDEASTVCNEANAQTPSDQSDQKSETETCSDNSSISKCDLSLLDLYSGCGGMSTGLCMGASLSGVNLLTRWAIDLNENACKSLRFNHPETEVRNEAADDFLALIKEWRKLCQKYVEPDDCLDNTVKKRTRGGVPNGQLPNGRSKNAAKNEEESSSDDSKKPGKGVFEVEKLVGVRWVGSSEKKKKGLEFKVRWKGYGEADDTWEPIDNLLNCQERLRDFVIDGKRKQMLPLPGDVDVICGGPPCQGASGFNRYRNATAPLDDPRNHQMVVYMDIVNFLKPRFILMENVVDILKFCGGLLGRYALSRLVNMHYQAKLGMLVAGCYGLPQFRMRVFLWGAGPTEKLPPFPMPTHDVVVRGNIPADWERNVVAYDETHHPELQKALVLGDALSDLPAVENCERRDEMEYVKAPITEFQQYIRLAKEALNGGAPSKRKKQKQILFDHRPLELNVDDYQRTCRIPKKKGANFRNLEGVRVRLDKTVELDQDVKRVYLPSGKPLVPDYAISFVRGRSTKPFGRLWWDETVPTVVGRAEPHNQIILHPEQDRVLTIRENARLQGFPDYYKLFGSVKQRYVQVGNAVAVPVARALGYALGLAVQQQCPGDLVMELPHNFP
>LDEL-2011984-LDEL-Portulaca_amilis-2_samples_combined
[truncated: 234,828 more chars]
