# Supplementary material for: The evolution of CHROMOMETHYLASES and gene body DNA methylation in plants
Source: Genome Biol. 2017 May 1;18:65. doi: 10.1186/s13059-017-1195-1 (PMC5410703; doi:10.1186/s13059-017-1195-1)
Supplement: Supplementary file 6 — Amino acid CMT sequences in fasta format. (FNA 1803 kb) [file 13059_2017_1195_MOESM6_ESM.fna]

>XQWC-2164370-Michelia_maudiae
AAGAGGGCGAAGAAGAAGGAGGTCGATTCCGAGTGCTATTTCGTCGGAGAGCCCATTCCGGCGGTGGAAGCGAGGAAAAGATGGCCGGAAAGATATGAAAAGAAGAAGCCAGCTACAACTCCGTCCAAAAGCAATGAAGAGGAAGAGGTGGTTTTGACAGCGAGATGCCATTACTCTCAAGCGCACGTCGATGGCTGCATTTATAATCTAAACGATTGTGCCTTTGTTAAGGCTGGAGATGGGGAGCCTGATTACATTGGCAGGATTGTAGAATTCTTTGAAACTCCAAGCCATGAACTGCATTTCACAGCCCAATGGTTTTACAAACCCGAAGACACTGCCATCAAAGCTAAGGAAGGTCATGATAGGAAGCGCGTCTTCATTTCGGAGCTGAAAGATCCCAATTCCCTTGACTGCATTGTTTCAAAAATTAATATTGTTCGAGTATCTCCTACTATGGATTTGGAGGAGAAGAAAAAGATAATTGCGTCATGTGACTTTTACTATGACATGTCGTACTCGATCGGGTATTGCACATTTGCGAACTTACCAACTGAAAATGAAAAGGCGGGCAGCGAGACATCTTCAACTATTTCAAGTGAGGCTGCTGCTGATGGTGCAACCAGTGGTGTGAAATCTGATTCTGAGGAATCTTCCTATTGTTGTGGATCTCAAAAGTCTGAGATGACATTGTTGGATCTATATTCTGGTTGTGGGGGAATGTCCACTGGTCTCTGTCTTGGAGCAAATCTTGCTGGTGTAAACCTTGTCACTAGGTGGGCTGTTGATCTGAATGAGTTTGCCTGCAAAAGCCTTAAACACAACCACCCAGAGACTGAGGTGAGGAATGAATCAGCAGATGATTTTTTGACTTTGTTAAAGGAGTGGGAGAAACTATGCAAGAAATTCTCTTTGTTGGGAACGAAAAAGGCACAAAGGCAAAATTTGGTGAATGGCAAAGATGAAGATGAGGAAGAGGGTGAAGATGTGACAAAGGTTCCTGGAGAATTTGAAGTGGAGAAGTTTGTTGGCATCTGTTTTGGTCCAACAGATAATATTGACAAACCTGGGCTTAAGTTCAAGGTGCGTTGGAAAGGTTATGGGTCTAGTGAAGACACATGGGAGCCTATTGAAGGTCTAAGTAAATGTCAGGAGAGAATAAAGGAATTTGTAACGAGAGGGTATAGGTCCAGTATCTTACCTCTTCCTGGTGATGTTGATGTAATCTGTGGAGGACCACCGTGTCAGGGTATTAGTGGATTTAATAGGTTTAGAAATACCAACGCTCCCTTAGAGGACCCCAAGAACAGGCAGATGGTAGTTTACATGGATATTGTGGACTACTTGAAGCCAAAGTATGTGTTGATGGAAAATGTGGTGGACATACTGAAATTTGCTGGTGGTTTTCTTGGAAGATATGCTGTGAGCCGCCTTGTATCCACGAGCTATCAAGCGAGGTTGGGCATTATGGCCGCTGGTTGTTTTGGCCTACCACAGTTCCGCTTGCGTGTTTTCTTGTGGGGTGCTCATCCTTCTGAGAAGTTGCCTCAATATCCTCTTCCAACGCATGATGTGGTGGTGCGGGGCAATGTTCCTGTTGAATTCGAGCGGTGCGTAGTTGCTTTTGATGAGGATCAACCACGAGAGCTTGAGAAGGCTCTACTCCTTGGGGATGCAATCTCTGACCTACCTCCAGTTACAAATCATGAAGGTCGAGATGAGATGCAATATGGGAATGATCCAACCACTGAGTTCCAACAATATATAAGACTACAAAGGCATGAGCTAGGTGATTCATTCACCCGAGGTCCAAAGAGCTCTGAAAAGTCAATGCTGTTTGATCATCGCCCACTCCAGCTCAATGAAGACGATTTCCAACGAGTATGCCAGATACCAAAGAGAAAGGGTGCGAATTTTAGGCACCTTCCAGGAGTTAGAGTCCGTGAGGACAAGGTTGTAGAATGGGATGAGAGCGTTGAGAGAGTATACCTGCCCTCTGGAAAACCTCTGGTCCCTGATTATGCAATGAGTTTTGTGAGAGGGAAGTCCTCAAAGCCATTTGGTCGGCTATGGTATGATGAGACAGTGCCTACTGTCGTGACGAGGGCGGAGCCTCATAATCAGACGATCTTGCATCCAAATCAAGATAGAGTTCTGTCTATCCGTGAGAATGCAAGGCTGCAGGGATTTCCTGATTATTACAAGTTGTTTGGGCCAGTCAAAGAGAGATATATTCAAGTTGGAAATGCTGTTGCTGTCCCCGTTGCACGAGCTCTGGGATATGCATTGGGCTGTGCATCCCGCAGAATGGGTGGTGATGAGCCGCTGATGGAGCTCCCACAGAAGTTCCCCCAGTGTTTCCAGAAA
>YADI-2013352-Asclepias_syriaca
TTCTTTATCGGTGACCCCGTCCCCGATGACGAGGCACGGGTGCGTTGGCCTTGGCGCTATGAAGAAAAGAAGGTTCAATCAAATGTGGGTTGCAAATTAACGCATGATGCTGATGACAGTGATGATGATGCACTGGTTTTGAATGTAAAATGCCATTATTCTCAAGCTGAAGTTTTAAAGCGTATCTTTAGTATTGGTGATTGTGCTTATATAAAGGGGGAACAAAGAGGCCCAAATTATGTTGGCAGGATATTAGAATTTTTTGAGACGTTGGACGGTGAAAAATATTTTAGAACTCAATGGTTCTTCAGGGGAAGAGATACGGCAATTCAAGATGAAGCAATGTCTCATGACAAAAAGCGTCTGTTCTATTCAACATTGATGAATGATAATTTATTAGATTGCATTATCACTAAAGTTCAAGTTGTACAGATTACATCAAGTGTAAATTTAAAGGTTCCAACTTGTGATTTTTATTATGACATGAAATATTCATTGGATTACTCAACTTTTAGTACAATGGAAACTTGTATTCCTAACAATGACAACAATATCAAGTCTAATCTTGAGGGTACATCTAGGAGTATCCCCCATAATTCGCAACTATCATTGTTGGATATGTATTCAGGTTGTGGAGCTATGTCAACTGGACTGTGCCTTGGGGCTAGAGCTGCTGGAGTGGATTTAGTGACGAAATGGGCTGTAGACATCAATTCATCAGCTTGTGAAAGCTTGAGGTTAAATGAACCACAAGCACAGGTCAGGAATGAGTCAGCAGAGGATTTTCTTGACTTATTGAAGGAATGGGACAAACTTTGTAAAAGATATGCTCAAAAATTACATGTAGAAGAAACGTCTCGGGTCACAAGAGCAGCTGGCAAAGACTCAAATACAAAAGCTGATGTTAAGAATGGAGAAAGAGAATATGAAGTTCAGAGTCTTGTGGACATATGCTACAGTGATCCTACTGAAACAGGAAAACGTGGGCTTAAATTTCAGGTGCGTTGGGTTGGATATAGTCCCAGTGAGGATACTTGGGAGCCAATTGAAGCATTGAGCAAATGTCAGGAACGGATTAGGGATTTTGTCATAAGAGGGATGAAGGCAAAAATATTGCCCCGACCGGGAGAAGTTGATGCTGTTTGTGGTGGTCCTCCATGTCAAGGAATAAGTGGCTGTAATCGATTTAGAAATGTTCAGTCTCCTTTAGATGATGAAAGAAATCGTCAAATCATAATCTTCATGGATGTCATAAAATTCCTAAGGCCAAAATTCATTTTAATGGAAAATGTGACAGACATTTTGCGGTTTGCTAATGGTTGCTTGGCTAGATATGCACTTAGTCGGCTAGTTCAAATGAATTACCAAGCAAGACTTGGAATAATGGCAGCTGGTTGTTATGGGCTTCCTCAATTTCGTCTACGAGTATTCATATGGGGTGCTCATCCATTTGAGATACTGCCCCAATTTCCACTTCCAACACATGATGTGGTCATTCATTATGGATTCCCGGGTGAATTTGAGCGAAATGTTGTTGCTTATGATGAAGGGCAATCTCGGGAACTAGAAACAGCCATTGTTCTTTCTGATGCTATTTCTGATCTTCCTCCTGTGTCAAATACTGAAGTTCGTGGGAAAATGTCATACACCCAAGGTCCACAAACTGAGTTCCAAAAATATATTCGAGCAGCTGAA
>VGHH-2001844-Hydrastis_canadensis
AGGAAAACCAAGAAATCTACGGACTATTCTGTGTCACGGTTTGTTGGAGAACCGATTCCAGCTGCTGAAGCTCGTAAACGATGGCCCGAGAGATTTGAGACGAAAAAGAAAGCAAAGAAGGATGAAGATAAGGAGGTGATGCGTGCAAGGTCTCATTACTTACAGGCAGAGGTGGATGGATGTGTTTACAATCTTTATGATGATGCTTATATCAAGGCCGAAGATGGATGCCCCGATTATATTGGTAAAATCGTAGAACTTTTTGAAGGGATAGATAAAGAGCCATATTTCACAGCTCAATGGTTCTTCAAAGCCGTAGATACTGTCATTAAAGATCATGCCGATCTCATTGATGAAAGGCGTGTGTTTTATTCTGATATAAGAGATGACAACCCTCTTGACTGTCTCATTTCGAAGATCAAAATTGTCCAGATAAATCCGGCAGCGAAGGAGCCAACCATACCACCTTGTGATTTTTACTGTGATAAGACTTATTCATTGGCTTATTCAACTATAGCAAACCTAGGCACAGAATTTCCAATAGAGGGTCTTGAGTCATCTTCCACAATTTCAAGCGAGGCAAGTTGTGATTGCGCATCAGGTGCACCTAAAATATTTTCCGAGGAATCTTCTATAAGTCAAAGGGTTCAGAAGTCTGAACTGACATTACTGGATCTCTATTCTGGATGTGGCGCTATGTCAACTGGTCTATGCCTTGGTTCGGCCATATCTGGTGTTAATCTTGCTACGAGGTGGGCTGTAGACTTAAATGAGCATGCGTGTAAGAGTCTCAAGTTAAATCACCCGGAAACAGAGGTTAGAAATGAATCAGCCGAGAATTTCTTGACTTTGCTAAAGGAATGGGAGAAACTTTGCAAGGAATTTTCTTTGTTGGGGACTCAACATTCGCAAAAACAAGGTTTGAAATTAGATAACTTTGAAGAGGATGGAGAAGTTGAAGATGACTCCAAGGTTCCCTCAGGTGAATTTGAAGTTGGAAAATTGGTTGGCATTTGTTTTGGTGATCCCAATGAAAGCAAAAAATCCGGACTGCATTTTAAGGTACGCTGGAAGGGCTATGGTCCGAGTGATGACACTTGGGAGCCGATTGAGGGTCTCAGCAAATGTCAGGAAAAAATAAGAGAGTTTGTGACTAATGCTTACAAATTGAACGTCTTACCTTTACCTGGTGATGTTGATGTCATATGTGGTGGTCCTCCATGCCAAGGCGTTAGTGGGTTTAATCGTTTCCGGAATTATGAAAAACCTTTGGAAGATCCTAAGAACAGCCAACTAATCGTTTTTATGGACACTGTTAAGTACTTGAAGCCGAAGTTTGTTTTGATGGAGAACGTGGTTGATATATTGAAGTTTGCTGGTGGGTTTCTTGGCCGATATGCTCTTGGCCGTCTTGTTTCTATGAACTATCAGACACGGTTGGGGATGTTAGCAGCAGGATGCTATGGTCTTCCTCAATTCCGCATGCGTGTTTTTCTGTGGGGGGCTTGTCCTACTGAGAAGTTGCCTCAGTACCCTTTACCAAGTCATGAAGTGGTTGTCCGTGGTACCCCCACCGAATTCGAGAAAAACACTGTTGCCTATGATGAAGATCAGCCCTGCAAATTAGAAAAAGCCCTCCGACTTGGTGATGCACTGTCAGACCTTCCTCCGGTTACAAATTATGAAACTCAAGATGAAATGCTTTATGGAACATCTCCTAAAACAGAATTCCAAAAGCACATAAGACTGCGAAAACAGGAGTTGTTGGGTTTGATGTCTACTGGGCCAAAGGTATCCCAGAAGGCCATGTTGTATGATCATCGTCCATTGCAATTGAACGAAGATGATTACCAAAGAGTTTGTCATATTCCTAAGAAAAAGGGTGCAAACTTCAGAAATCTACCTGGTGTCTTAGTTGGTAAAGACAACAAGGTCGAATGGGATACAACAGTTGAACGGGTCCTTCTACCGTCTGGAAAGCCATTGGTACCTGATTATGCAATGACTTTTGTGAGAGGCACATCATCGAAGCCTTTTGGTCGTTTGTGGTGGGATGAAATTGTTCCAACCGTAGTGACTAGAGCAGAGCCCCATAATCAGATAATCTTGCATCCAGAACAAGACAGAGTTCTTTCCATCCGTGAAAATGCAAGAATACAAGGATTTCCTGATTACTACAAACTTTGTGGACCTGTTAAAGAGAGGTACACACAAGTTGGAAATGCAGTTGCAGTCCCTGTCGCTCGTGCGCTTGGATACGCCTTGGGTATGGCTTATCAGGGAACATCTGGGGATGGACCTCTTCTTACTCTTCCTCCCAAGTTCCCCAACTGT
>YUOM-2011945-Rhus_radicans
ATGCCCAGCAAGCGGAAGTCCACGCGCTCCGCCGCCCCCACGTCTGCGAAGAAGCTGACGCGGTCGGCGCAGGAGCCAGAGTCGGAGCACGAAACTCGTATTGATGACGGAGATGTCGACGTGAGTTCGAATGAGGTGAAGAAAAATCGGGCGAGTTCAGAGAAGGCCGCCGGTTCGGGAATGGAATTGTCTTTTCGTGAGGAAAAGAGAAATGGCGATGACGAGGAGGCTGAAGCTCGTTTTATTGGAGATCCGGTTCCGGATAAGGAGGCCAGACAACGGTGGCCGAAACGTTACGAAGAAAAGAAGGGAAAGCTAAAATCTGTTTCAAAGAATTTAAAGGATGATGATGATTCTGAAGAATTGATTCAAGCACGATGTCATTACAAGAAAGCAGAGGTTGATGGATGCGTTATCTATGATCTTTATGATGACGCTCATGTAAAAGCAGGAGACGGGGAAGAAGATTTTATCTGTAAAATCGTTGAGATGTTTGAGGCAGTTGATGGGGCACTATATTTTACTGCTCAGTGGTATTATAGAGCTTGTGACACGGTCATACAAAGCAATGCCCATCTTATACAGAAAAAACGTGTTTTTTTCTCAGAGATTCAGAATGACAATCCGCTGGAGTGTCTTGTGAAAAAACTAATTATTGCTCGGGTTCCTCTAAATGTTGACTTACAGGCAAAAAAGTTGGCAATCCCGACTTGTGATTACTATTGCGACATGTTGTATTTATTGCCTTACTCAACGTTTCGTAACTTGCCACCAGAAAATAGGAGAGCTGGCAGTGAGACATCATCCACTATTTCTAGTGAAGTTGATGCCGATGGGTGTGATGTTATGGAGCATAAGAAGCCAGAGGTGACATTGTTGGATCTATATTCTGGATGTGGTGCTATGTCAACTGGTTTGTGCCTTGGTGCAAATATGTCTGGTTTAAATCTCGTTACAAGATGGGCTGTTGACCTCAATGAACATGCTTGTAGAAGTCTCAAGTTGAACCATCCAGAGACAGAGGTGAGGAATGAAGCCGCTGAAGATTTTCTTACACTGCTAAAAGAGTGGGAAAAACTATGCATTAGTTTTTCCTTGGTCAAAAGTAAAGATCCACAGCAACAATTTGATTATTTTGGTATGGTGGATGATGGAGGTGAAGAAGAAGATGAAGATGATGGCGGTAGTGAGGCTGATGGGGAAGATGATCCTGAAATTTTTGAAGTTGAGAAGGTTCTAGGCATTTGTTATGGTGATCCAAAGGAGAAGGGCGAACGTGGATTATACTTACAGGTTCGCTGGAAAAATTATGGACCTGATGAAGATTCTTGGGAACCAATTCAAGGGTTGAGTAATTGTAGAGAGAAAATAAAAGAATTTGTCTCTCATGGGTACAGATCAAAGGTTCTGCCCTTGCCGGGCGATGTGGATGTGATTTGTGGAGGGCCTCCATGCCAAGGTGTTAGTGGCTTTAACCGTTTTAGGGACAAGAATAATCCTTTGGCCGACGAGAAAAATAAACAATTATTGGTGTTTATGGATATTGTCGAATATCTAAAGCCAAGATTTGTTTTGATGGAGAATGTAGTCGACCTTGTAAAGTTTGCTAAAGGATATCTTGGACGATATGCCTTGGGTCGGCTCATTCAAATGAATTACCAAGCTCGTTTAGGAATGATGGCGGCAGGAGCATATGGGCTTCCCCAATTTCGGATGCGAGTTTTCTTGTGGGGAGCTCAACCAACAGAGACTTTACCTCAGTACGCGCTCCCAACCCACGATGTTGTTATAAGAGGAGTTATTCCTACCGAGTTTGAGAGAAACACGGTAGCATATGATGAGGGCCATTCAGTGGAACTAGAAAAGAAACTTTTGTTGAAGGCAATTTCTGACCTTCCAGAGGTTGGAAATTATGAATCTCGTGATGAGATGCCATATGACAAGGATCCCGAGACAGAGTTTCAAAGGTTCATCAGATTAAGCAAAGATGAAATGATTGATTCTTCATCAGGGTCGAAACAAAATAAACAGTTACTCTTTGATCATCGTCCGCTTGAGTTGAACACGGACGATTATCAACGTGTTTGTAGGATCCCAAAAAGAAAGGGAGCAAATTTTAGAGATTTACCTGGAGTTCGTGTTCGTCCTGATAATAAAGTTGAATGGGAACCTAATGTTGAGAGGATATATTTGGATTCCGGAAAACCTTTGGTCCCTAACTATGCAATGACCTTTGTCGATGGAACATCATCTAAACCTTTTGCCCGTCTTTGGTGGGACGAGACAGTGCCAACAGTGGTTACCAGAGCAGAACCACACAATCAGGCCATTTTACACCCGGAACAAGACCGGGTGCTTTCAGTTCGTGAAAACTCAAGGTTGCAAGGTTTTCCTGATTATTACAAGCTTTGTGGACCTATTAAAGAAAGGTATATCCAAGTTGGAAACGCAGTGGCAGTGCCTGTGGCTCGAGCGTTAGGATACGGATTAGGTGTAGCAATTCAAGGATCGGCAACT
>BLAJ-2022819-Hemerocallis_spp.
GGAAGGAAGAAAGCTGTAGCAAAGGAGGAAGAGGAGGGAGCAGAGCAGAATGAGGAGGAGTTGGATCCGTTGATGGAGACGGTGGAGAGGAACGAGGAGGAGGCGGAAGAAGAGGAGCGGAAGGAGGTGGAGGAGAAGGCGAGTCCGAAGAAGAGGCAGGGGGTTGCAGCGAGAGCTGCGGTGCAGAATCAAAACGGTGAGGAGGACGAGGAGGACGTGAGGTTTTGCGGGGAGCCGGTGCCGGAGGAGGAGGCTCGGGCTCGCTGGCCGCACCGATACGATAAGGCATCGCTTGATCAAACCGGTGAAGATGCTGTTTTGAGAGCTACACGCCATTATATGCAAGCCGAAGTTGATGGCTGCATCTACAATCTTAATGATGATGCCTATGTCAAAGCGGGAGACAACGAACCTGACTATATTGGTCGAATTATTGAGTTTTTTCAGTCGTTAGATCACCAGATGTATTTCACAGCACAGTGGTTCTTCAGGCCGGAGGATACGGCTATCACATTCACATTCCCAAGAGTTTTTCTGTCCGATGAAAAAAATGACAATGCTCTGAGTTGCATAGTTAGAAAGATTCGAATTGTTCGTATCACTCCAAAGTTTGGCATGGCGGTTAATGAAAAAGAAGTTTTAGGATGTGATCTTTATTATGATATGTCGTTTTCTGTAGCCTATTCCACTTTTGAGAATTTACTTCCTGAGGTTGTGAAGGAAGGAGCGGAGATGTCATCAACCATTACTTCATTGACTAGCTCAGAGGAAATAGATCAAAACAGTCAACTCTCACTCCTTGACTTGTATTCAGGTTGTGGTGCAATGTCTACTGGGTTGTGTCTCGGGGCAAACTTGTCTGGAGTTAATCTTCAAACACGCTGGGCTGTTGATATCAATAATTTTGCATGCGAGAGCCTGAAGTTCAATCATCCTAATGCTGAGGTAAGAAATGAGAATGCTGAAGATTTCCTTGCAGTCTTACGGGAATGGGTGGCACTATGCAAAAGATACGGCCCTGGGGTGGACATTATAGATGATGAGGATGATGATGATGAGGAAGAGCCCGAAGATGTGTCGAAACTGCCACCTGGGGTGTTTGAAGTTGAGAAGATTATTGGCATTTGCTATGGCAAAACTGAAAATGTTAAAAAAGATGGGCTTAAATTTAAGGTTTGCTGGAAAGGTTATGGTCCAGAGGAAGACACCTGGGAACCTGTTGAAAATTTAAGTAATTGTCAACCCAAAATAAAGAAGTTTGTTAGACAAGGATTCAAAAACAACATTTTGCCATTACCTGGTTCCGTGGATGTAGTCTGTGGTGGACCTCCTTGTCAGGGCATTAGTGGGTTCAACCGATTTAGAGATCCTGAAGAGCCCTTCAAAGATGAAAAAAACAAGCAGATGCTTGTTTTTATGGACATTATTGATTTTTTAAAGCCAAAATTTGTGTTGATGGAGAATGTTGTGGATATTTTGAAATTTGCTAAGGGATTAATTGGAAGATATGCATTGAGTAGGTTGGTCTCCATGAAATATCAAGCGAGATTAGGAATATTAGCTGCTGGAAATTATGGGCTTCCTCAATATAGGATGAGAGTTTTTTTGTGGGGAGCTCAACCAACTGAGAAATTACCTCCATTTCCATTGCCCACACATGATGTCGTCGTTCGTGGTGGACCTCCTGTTGAATTCCAGACACATTTTGTTGCATATCATGATAGTGATAAACAAAAACTTGAGAAGGCTTTGCTTCTTTATGATGCCATCTCAGATCTCCCTCAGGTTGCAAATAATGAATCAAGAGATGTGATGCCTTATGGTGATATTCCAAAAACAGCTTTTCAGAGCTATATTCGACTTCCACGCGAAGCAATGCTGGACCCATCATCTACTGGAGATGAGCATAATCAGAATCTAAAACTTTTTGACCATCGCCCTCTCCGTTTAAATGAAGATGATTATCAGCGGGTTTGTGAAATTCCTAAGCGTAAGGGAGCAAACTTTAGAGATTTACCAGGTGTGTGTGTTGGTGCCAATAATATAGTAGAGTGGGACAAAAGTGTTCCGAGAGTTCTTTTACCTTCTGGAAAACCACTGGTTCCAGATTATGCAATGAGTTTTATTAAGGGAAAATCATTAAAGCCATTTGGTCGCTTGTGGTGGGATGAGACTGTTCCGACGGTTGTGACAAGAGCGGAACCACATAATCAGATCATAATCCATCCCGAACAAGATCGAGTGCTCACTATTCGAGAAAATGCAAGATTGCAAGGATTTCCTGATTACTACAGATTGTTTGGGCCAATCAAGGCTCGGTATATACAAGTTGGCAATGCTGTTGCAGTTCCTGTATCACGAGCTCTCGGATTTGGATTAGGCCGGGCATATCGTCGGAATGAGGATAATGAGCCTGTTTTTTCTCTGCCGCAGAATTTT
>JEPE-2062520-JEPE-Flaveria_bidentis-2_samples_combined
TGTGAAAAAGTAGCAGTGCCTGCTTCATCTAAGAAGAAACAGAGTAAGCGAAAAAGAGTATCAGTCTTTGTTGGGGAGCCAGTTCCTGAACATGAAGCTCAAGAGAGGTGGGGCTGGCGGTATGAATTGAAGGCTCAAAGGCGCAATGGACAGAGCTGGATACTAAATGCTGGTGAAGAGGATGAAGTGCATGTAAATGTTGTATGTCATTACCTTCAAGCTAATGTTAATGGATGCATTTTCAGTCTTGGAGATTGTGCACACATAACGGGTGAGGGAAAGCAACAACATGTTGGCAGAATTGTAGAATTTTTCAAAACATCCGATGATGAAAATTATTTTAGAGTGCAGTGGTTTTTCAGAGCTGAAGATACGGTTATGAAAAAAGCTGCTGCTTCCCATGACAAGAGGCGTTTATTCTCCTCCACCTTAATGAATGACAACTTATTAGAATGTATACTTTCTAAGGTCAAAATAATAGAAAAAGTTCCAGTGCTAGGTTTCCAATCAACTTCTACTCAGCCATCTGAGTATTACTGTGACATGGAATATTCTGTAAAATATTCAACATTCCACTCCTTGGTGCCTGCTACAGACAGTTTGGTAACAAGATGTGATTTGACCATGCCAAGTAGCCTTGATACTAATAATATGACCATAGCTACAACTCCAATAGACATAAATGGTTGTGAAATATACAAAACTGAACTGGCATTATTAGATCTCTATGCTGGTTGTGGTGGAATGTCAACTGGACTCTGTCTTGGTGCCAAACTTTCTGGTGTTAAACTTGTAACGAGATGGGCAATTGATTATCACAAGTCCGCATGTGACAGCTTGAAACTAAATCATCCAGAAACAGAAGTTCGACATATAACTGGAGAAGATTTCCTGGAATTATTGAAGGAATGGGAAAAACTATGCAAAATATATCTTTTGGATGATCCTGATAGAATGATTGAAACTAGTTTTGGTGAAAATGAATCAAGAATCGATGGATCTTCTCTAATGGATACTGATATGGCTCCCGGAGAGTATGAAGTTTCAAGCCTTGTTGACATTTGTTATGGAGATCCCAGCAGTACCGGACAACATGGGTTAAAGTTTAAGGTGCGATGGAAGGGTTATGGTCCAAGTGATGATACGTGGGAGCCAATTGAAGCATTGAGTGATTGCCAAGGCCACATACAAAATTTTGTTAGAAGTGGATACAAGTCTAAGATATTGCCATGCCGAGGTGATGTGGATGTTATTTGTGGGGGTCCTCCATGCCAAGGGATCAGTGGCTATAATCGATATAGAAACACTGATGATCCATTGAATGATGAAAGGAATCAGCAGATAGTTGTCTTCTTTGACATAGTGAAATTCTTAAGCCCTAAATACGTGTTAATGGAAAATGTGACTGACATTTTAAGATTTGACAAAGCTTCTCTAGGAAGATATGCTCTAAGTCGTTTGGTTCATATGAATTACCAAGCAAGACTTGGGATCATGGCTGCTGGCTCATATGGTCTTCCACAATTTAGGTTACGTACTTTTCTATGGGGTGCTCATCCAAATGAGAGACTACCTCAATTTCCACTTCCCACACATGAAGTTGTTGTCAGATATTTTCCTCCAGCTGAGTTTGAGCAAAATACAGTTGCTTATGATGAAGGCCAACCTAGAAATCTTCAAGAAGCCATTGTTCTTCGTGATGCCATCTCTGATCTTCCAGCTGTTACAAGCCATGAAGTTCGTGAAGAGATGACATATGACAAGCCTCCAGAAACAGAGTTCCAAAAGTATATTAGGTTAACAAAAGATGAATTTACTGGTTCTGCCCCAAAAGGGGTTACAGACTGGAAAAGCGCTGTTCTCACTGATCATCGACCTTACAAGTTGTCCGAAGATGATTTTCATCGAGTGTGTCGTGTACCACGCAAAAAGGGAGCGAATTTCAGGGACTTTCCTGGAATAATTGTGAAAGCTGACAATACGGTTCACCGAGGTCCGGCAGAAGAACAAGTGTTGCTTCCATCCGGAAGGCCATTGATACCAGATTATGTTTACACTTTTGAGAAAGGAAAATCTAAAAGACCATTTGCAAGAGTATGGTGGGATGAAAATGTGGCTACCGTGTTAACATTTCCAAATCTTCACAGCCAGGCTGCTTTACATCCAGAACAGGACAGAGTCCTTACATTGCGAGAGTATGCAAGATTGCAGGGCTTTCCTGACCATTACAGATTCTGTGGAACTATTAAAGAAAGGTACTGTCAGGTGGGAAATGCTGTAGCTGTTTCTGTTTCAAAAACTTTGGGATATGCCCTCGGGATGGCATTTCAGAAACTAAGTGGAGACGAGGCACTCATGACTCTGCCGCCTGATTTTGCA
>HILW-2016046-Acmopyle_pancheri
GCAAAATGCCATTATCAGCAGGCTCGTGTGGATGGAGTGCTTTACAATTTGGGAGAATGTGTTTTTGTCAAGGCTGAAGATGGAGCATCAGATTATATTGGCAGAATTGTAGAGTTTTTTGAGACAGATGATGGTAAACATTATTTTGCTTCACAATGGTTCTATCGAGCAGGGGATACAGCCATAAAAGCACAAGCTGATATTCATGATTCCAAGCGAGTTTTCTTGTCAAAATTAAAGGATGACAACTTGCTTGAATGCATCACCTCAAAGATCAATATTGTTCGAGTGCCTCCAGTGATGGATTCAGATGGAAAACAAAGGAGGATTCCTCCTTGTGATTTTTACTATGATATGGGCTATGATTTACAATATACTACCTTTTATGTTTTACCAGCAGAAAATGTGCCAGCAAGTAGCGATTCAACCTCAACAGTGTGCAATGAAGTATGCCCTGAAGGTAACGGGATGTCTGAAAGCAAGGCAACAAGTGATGCGAGTTCTAGAAAAAATCGCAAGACCAAACCTGAAGTTTCTCAATCTGAGGTGAATGGAGTGTCTGAAAGCAGGGCTGAAATGGATGCAAGTTCCAAGAAAAATGGCATAACAAAACCTGAGTTGACTCTGCTGGATTTGTACTCTGGTTGTGGTGGAATGTCAACTGGATTATGTTTTGGTGCAAATCTTTCCGGTGTCAATCTTGTTACTAAATGGGCATTAGATCTGAATGAACATGCTTGCAAGAGTTTGAAGCACAACCACCCGGAAACAGAGGTACGGAATGAATCTGCTGATGATTTCTTAGAGTTGCTTAAGCAATGGAAAAATATGGTCCAAAAATACTGTGAACCAGAAGATCGGAAGGCAAGCACCCGTTCTAGTTGTCGCACTCCTCGTAAGGGGCAGGAGACCAAAAAGGAAGAGGAATCAGATCCTGATTCTGAAGTTGAAGAAGGTGAATTTGAAGTAGAAAGCTTGCTTGATATACGTCATGTTGATCCCACCAAAGAAAATGAAACTGGATTGGAATTCAAGGTACGCTGGAAAGGGTATGACGAGAGCGAGGATACATGGGAACCCATGTCAGGTTTGGGGGATTGTGAAGAAAAAGTAAAAGAATTTGTCATAAAAACGGCAAAAGAAAAGCGCTTGCCACTTCCGGGTGATGTGGATATTATTTGTGGTGGACCTCCCTGTCAGGGAGCCAGTGGATTCAACAGATTTAGAAACTCGGATGCTCCTCTAGAGGATCCTAAAAACCACCAGATGGTTGTTTACATGGACTTTGTAAACTACCTAAAACCTCGATATGTTCTAATGGAGAATGTCGTTGATATCCTCAAGTTCTGTAATGGATTCCTTGGACGCTATGCTTTAAGCCGTTTGGTGCATATGAATTATCAAGCAAGGCTCGGAATGATGGTAGCTGGTTGTTATGGACTTCCACAGTTTCGCATGAGAGTTTTTTTGTGGGGAGCCAAACCCTCTGAGAAGCTGCCACAGTATCCCCTACCAACACATAATGTGGTTGTAAGAGGGGGCGTCCCAAATGAATGGGAGCGCAACATGGTTGCTTATGATGAAAACCAACGTTGTGATCTTGATGAAGCGCTTGTTCTCGGGGATGCTATTTTAGACCTTCCACCGATTACAAATTCTGAAAATCGGGATGAAATGCAGTATGGAAGAGCTCCTCGAACTGAGTTCCAACGATACATTAGAATGCCCAGAGAAGTTATGAGTGGTGACATTTCAACATCCAAGAAAACACTACAGAAAGCGATTCTTTATGATCATAGGTCACTTAATCTCAATGAAGATGATTATCAGCGCGTCTGCAGAATTCCCAAGAGAAAGGGTGCAAACTATAGGGACCTTCCAGGAGTACTTGTTGGGCCAGACAATGTTGCTGCGTTTGACCCTTCAATACCAAGAGTTGCATTGGCATCAGGAAAGCCATTGGTTCCAGATTATGCTGTAACTTTTGTAAAAGGCCGCTCTACAAAGCCATTTGGTCGATTATGGTGGGATGAAACAGTGCCGACTGTGGTGACCAGGGCTGAACCTCATAATCAGATCATTCTGCATCCTGAGCAGGACCGAGTTCTCTCTATTAGAGAGAATGCAAGACTGCAGGGCTTTCCTGACTACTACAAACTCTTTGGTGGTGTGAAGGACAGGTATATCCAAGTGGGTAATGCTGTGGCTGTTCCTGTGGCAAGGGCTTTGGGGTTCTCCTTGGGCATAGCTGTACAGAAACTGTCTTCTGATGAGCCGATTATGGAGCTTCCCAAGAAGTTTCCCCATTGCTTTGAG
>ZSGF-2002313-ZSGF-Psychotria_ipecacuanha-2_samples_combined
AAGAGTGTTGCTTTCTTTATTGGCTTGCCAATTTCATCAGAAGAGGCTCAGGAGAGATGGCATTGGCGTTATGAATTGAAGAGTCGTCAACCAAAGAATAAGGGCTGGATATTAAACGCTGGTGAAGAGGATGAAACAATATTGAATGTGGAATCCCATTATGCTCAGGCTAATGTGGGTGGTTGTGTTTTCAACATTGGAGATTGTGCATATATAAAGGGTGAAGGAAGGAAGAAGCTTATTGGAAGGATACTGGAATTCTTCAAAACAGTAGATGGAGAAGATTACTTTAGGGTCCAGTGGTTTTTCAGAGCCGAAGATACGGTTATCAAAGAGGAAGCTGCTTTTCATAACAAGAAGCGAATATTCTACTCAACTTTAATGAACGATAATTTACTTGATTGCATTGTTTCGAAAGTCAACATTGTAGAAGTACCACCAGCGGTAGGTCTTGAACCAGATACTATTCCACCTGCTGACTTTTACTATGACATGGAGTATAACGTGGAATATTCAACATTCCGCAACTTGCAGTCTCCAAGCTCCTTTGAGATTGATGATTCACGTTCATCTCAACCTGTTGATTCTTTAGATGCATCCATTACTGCTACTCCTTTGGAAGTTGTCACTGGTTCTGGCCCTCGCAGAGGGACCTTGACCTTGCTGGATCTGTTTGCTGGTTGTGGTGGAATGTCAACTGGACTTTCTCTCGGTGCCAAACTTTCTAGTATAAATCTTGTGACGAGATGGGCGGTTGATTTCGAGAAGTCTGCTTGCGACAGCTTGAAGTTAAATCATCCCGAAACACAAGTTAGAAATGAATCTGCTGAATGTTTTCTGGAGCTACTGAAAAGATGGGAGAAGCTATGCCAACGTTATGTTTTCAATGATTTAAAGAAGTCCCCTGAAGGTGGTGACCAAGATAAAAGAAGCAGAGGAATAAGCAAGGAAAATTCTGTGTTGGAGAATAAGGTTCCTACTGGAGACTTTGAGGTTTCATTTTTAGTTGACATTTGCTATGGTGATCCAAATGAAACAGGAAAGCATGGGGTTCACTTCAAGGTTCGCTGGAAAGGATATGGTCCAGATGATGATACATGGGAGCCAATTGAAGGATTGAGTAACTGTGAAGAAAGCATAAAGGATTTTGTTCGCAATGGATTGAGATGTAAAATCTTGCCTCTACCGGGCGATGTTGATGTCATCTGTGGGGGACCTCCGTGCCAAGGCATCAGTGGCTATAATCGCCATCGAAATGTTGATGCACCTTGGACTGATGAAAAGAATCAACAGATTGTGGTCTTCATGAACATAGTGGAGTTCTTGAAGCCCAAATATGTACTTATGGAAAACGTAGTTGACATTTTGAGACTCGACGGAGCTTCACTTGGAAGATATGCTTTAAGCCGCTTAGTGCATATGAAGTATCAAACTAGGCTTGGGACTATTGCAGCAGGTTGCTATGGTCTTCCACAATTCCGCTTGCGTGTTTTTATTTGGGGTGCGCTTCCTAGTGAGAAATTGCCACCTTTTCCTCTTCCAACGCATGATGTTGTTGTCAGATATTGGCCTCCAGTAGAATTTGAGAGGAACACTGTGGCGTATGATGAAGGCCAACCTCGAAAACTTGAAAAAGCTCTTTTTCTCCGTGACGCTCTCTCTGACCTTCCGCCAGTTACAAACAATGAAACTCGTGAAGTGATGGAGTATGACTCACCTCCAGAGTCAGGGTTCCAAGAGTATATAAGATTGAGAAGAAAGAAAATGATGGGTACTGCAACTATTCATATTGCTGAAGCAAAAAAGCAGTTCCTCTATGATCATAGGCCCTATCGGTTGAATGAGGATAACTACCTACGAGTTTGTCAAGTTCCTCATAGAAAGGGAGCAAATTTCAGGGACCTGCCGGGGTTGATTGTGGGGGCGGACAATGTTGTGCGTCGTGATACAACTAAAAAACACCTTGTTCTACCTTCAGGGGAGCCGATTGTTCCGGATTGCTCAGTGAGGCTGGACAATGGGAAGTCTAAAAGACCATTTGCAAGGTTATGGTGGGATGAAACAATGCCTACTGTATTAACCTTTCCCCATTTTAAGAACCAGGCTATATTACATCCTGAGCAAGACCGGGTACTGACAGTACGTGAGTGTGCAAGGTTACAAGGGTTTCCGGACTTTTACAGGTTCTGTGGAACTGTTAGAGAAAGGTACAGTCAAGTTGGAAATGCTGTAGCTATTCCAGTTGGACGAGCAGTGGGATACACATTGGGAATGGCCTTTCAAAAGCTTACCAGCGATGAACCACTCATGACCCTTCCTCCTAATTTCTCC
>JUWL-2015810-Keteleeria_evelyniana
AGGAACAAGCGTCCGAAGAAGACAGCTGGTATTCGTTTCTGCGGAGATCCCATCGAAAAGTCTGAAGCAATGCGAAGATGGCCTCATCGCTATCCTTCTAAGGAGAGGCATCAAGCTCAAAGGAAGGCTAAAATTTCAAGTCATGAGAACAGAGAAGAAGATGATAAAGTTGTTATTCAGTCTGTTGCTCATTATCAAATGTCCTGCATTGAAGGAGATGTTTATGAACTCGGGGATTGTGTTCATGTTAATTCTGATAATGGTCCTGATTATATTGGAAGAATAGTTGAATTATTCGAGGGCGTTGATGGGAATTATTGGTTTAGTGCTCAATGGTTTTATCGTCCTGCAGACACGGCTATAGGGCAAGATAAGAAGCGAGTATTTTTCTCAACAATGAAGGACGATAATTTGTTGGAATGCATAACTTTAAAAGTGAATGTCATTCATGTCCCTGCATTGACACGTTTTGAGTCTAAAGTAAAATCCATCCCACGTTGTGATTACTACTATGACATGGGTTATGATATTTCATTTACAACATTTTACAATATTCCTGATGAGAAGGCAGGTGCCGAAATGTCCAGTAGTGACTCTGCGTCAACAGTTTCGAGTGACGATCCCTCAAACTTATTACTTAATACTACATCTAATATCAGTTCGGAGAAGGGAAGCACAATTATTGAGTCAGAGCTAAGCCTACTTGATTTATACTCAGGTTGTGGAGCTATGTCAACGGGCCTGTGTTTGGGAACTGCTCTATCAGGTGTAAAACTTGTCACGAGATGGGCAGTGGACCTAAACCAGCCTGCATGCGACAGCTTGAAACATAATCACCCAGAAACAGAGGTCCGAAATGAATCAGCTGAAAATTTTCTGTTGTTGCTGAAAGAATGGGAAAAGCTATGCAAGAAGTATGTTGATTCTGGGGATTATGTAGCTTCAAATGCTACAGAACATCAGTTACATGACGACTTGAACACTGCTGATACTCAGAGTGATTCTGAGTTAGACGATGAAGAATATGAGGTGGAAGAATTCATTGGCATTCGTTGGGGTACAGATGATTCTGGAAAAAGCAGTCTTCAATTCAAGGTGCGCTGGAAAGGATATGCAGAAGAGGATGATACATGGGAACCATATGATAGTGTAATGGGCTGTGAGGAACTGATGAAGGATTTTGTGAATCTTGGAAGAAGAAGGAGAATTCTACCACTACCTGGTGATGTTGATGTTATTTGTGGTGGCCCACCTTGTCAAGGTATCAGTGGTTTCAATCGGTTTCGTAATGTCGATGCTCCTCTAGATGATCCTCGGAACCACCAAATTGTCGTTTTTATGGATATTGTTGATTATCTTAGACCACGGTTTATACTGATGGAAAATGTAGCGGATATACTTAAATTTGCTGGGGGCTTGTTAGGGTGTTATGCCTTGAGTCGTCTTGTGAAGATGCATTATCAGGCCAAGATTGGCTTGATGGTTGCTGGCTGCTATGGGCTGCCTCAGTTTAGGGTGCGGGCATTTTTGTGGGGTGCTTCCCCACTGGAGAAACTTCCACCCTATCCTCTACCAACGCATGATGTTGTTGTGAGAGGTGGTTTTCCTGTTAGTTGGGAGCGTAATGCTGTTGCATATGATGAAATGAATCGACCAGAGCTTCATAAAGCAGTAGTACTAGGAGATGCAATTTCAGACCTTCCTCCTGTAAAAAATTCTGAAAAGAGGGAAGCAATGCCGTACAATAGGCCCAGTCAGACAGAATTTCAACATTTAATCCGCCTATCAAGAGAAGCCTTGGAAGGGAAAAAAGCTAAAACAAAGCTTTTTGACCATAAGCCTTTGGAGTTGAATGAGGACGACCTTGATCGCACTCGTAAAATCCCAAAAAGAAAGGGGGCAAACTTTAGGGACCTTGAAGGTGTTATAGTTCGCCCTGATAATACTGTGGAATTGGATATGGAAAACAGAGTTCTCCTTCCTTCAGGAAAACCTTTGGTTCCTGATTATGCCATTAGATTTGTCCACGGACGATCACTGAGGCCCTTTGGAAGACTATGGTGGGATGAGATTGTTCCAACTGTCGTTACTCGGGCCGAACCTCACAATCAGGTTATATTACACCCTGAACAGGATCGTGTGCTCACAGTTCGGGAAGAAAATGCCCGCATACAAGGGTTTCCTGATTACTATAAGTTATTTGGTACTGTGAAGGAAAGATACGTACAAGTTGGAAACGCAGTTGCTGTACCAGTTGCTAGAGTATTAGGCTATGAACTTGGGCTTGCAATTCAAAAGCAATGTGGAAATTCTCCAGTGGCTGTACTACCCAATGAGTTCCCTCAGAGTCTC
>VITX-2017122-Blechnum_spicant
AAGGGGTCCAGGTCAAAAATTGCCACAGTAGCTCGCTTTGTTGGGGCTCCCTTCAAGAAGGATGAGGCTGCTCGAAGATGGCCTGAACAATATGCAGCCAAGAAAACCAAGAGGTCTGAAGAAGATGAGAATGATAGAAAGCAAAAGCTTTCTGCTGAGGAAGATGTGGACGAATCCCTCAAACCTTCAAAATGTGTTGCCCATTATTCAAAAGCTGAAGTGGATAGTGTTTTGTTTGAGCTGGGTGCTTGTGTATTTGTTCATTCTGGCAGTGAGAATGACTATATTGGTCGTATCATTGAGATGTTTGAAGATGATAAGAAGAATGCATGGTTCACGTCACAGTGGTTCTACCGCATTGAAGACACTGCAATAAAGAATGTTGATGAAATTAAGCATGATCCCAAAAGAGTCTTTTACTCTGAAGTCAAAGACTTCAATCCGCTAGATTGCCTGGTTGCAAAAATCAAGGTCATCAGAATTTCTCCTCTGCACCACTTCAACACTCCAAACCCAAAGCCTGTTCCTCCATGCGATTTCTACTACGATATGGGCTATGACATCAGCTTCTCACGGTTTTACACCCTGCCTTTAGAGCTCGAAGTTGGCACTGATGGATCAGATATAACCAATTGCAATGAACCATCTCTTGGACCAGCAATTAGCAGCCAGTCTGAGAATAAAAATGATAACAATGAAGCCACCTCGGGTGTTTCTAAAGAGTATTCACTCCTAGATTTGTATTCTGGGTGTGGTGGAATGTCCACCGGGCTCTGCATGGGAGCATCTTTGTCCTCTGTTAAACTTGTTGCGAAATGGGCCCTTGATTTGAATCCAAATGCATGTAAAAGCTTGGAATATAATCACCCAGAAACAAGGGTGCGCAATGAATCTGCTGAGGATTTTCTTGCACTCATCAAAGAGTGGAAAAATCTATGTGACAAGTATGTCAAGACCGAGAATGTGGATGACAGCAAAGCTCGTGGACGTCGTAAATCTGCAGCTGTGGTTTCAGATGATGAGAGTGAAGATGATAATGCACCCCCTGAGCCTGGGGCTTTTGAAGTGGAGAGGGTAATTGGCATTCGACATGTGGGAGCATCCGAGTCACAGAAAGCGGGGATTGAGATGAAGGTTCGCTGGAAAGGATATGGGCCTAGTGATGATACTTGGGAACCTATTGATGGACTAGACTCATGTGAGAAGTGTGTAAAAAAGTTTGTCGTGGAGGGGAAACAAAAAAGGATTTTACCATTACCAGGCGATGTAGATGTGGTCTGTGGAGGACCTCCTTGCCAGGGTGCGAGTGGTTTTAATCGCTTTCGAAACAAAGAGTCTCCCTTGGAGTGTGAAAGGAATAAGCAGATAGTTGTGTATATGGATATTGTTGATTATTTGAAGCCTCGACACATTCTCATGGAGAATGTGGTTGATATTCTGCGATTTGCTAATGGTATTCTGGGAAGATATGCATTGACCCGTCTTGTCAAGATGCATTATCAGGCCCAACTTGGAATGATGGTTGCTGGCTGTTTTGGACTGCCCCAATTTCGGATGCGTGTATTCCTCTGGGGGGCTGCACCATCAGAGAAACTACCACCATATCCTCTGCCAACCCATGATGTTGTTCCTAAGGGTGGAATCCCTCAAGAGTGGGAGCGCAACATGGTGGCATATGATGAGAAGACAAAGCCCACTCTCTTGAGGCCTTTGACTTTGGGCGATGCTTTGAGAGACCTCCCTCCTGTTCAGAATTCGGAGACTCGAGATGAGATTCCTTATGGAGGAGGTGCACGAACAGAATTCCAGCGTTTTATTAGACTCCCAAAGGATGTTTTGACAGGGGCAAGTTCATTGTCTTCCTGCAAGAAGCAGAAAATGATGCTGCATGATCATCGGCCTTTGTGTTTGAATGCGGATGACTACCAGCGTGTCTGCAGGATACCCCATCAAAAGGGGGCTAACTTCAGGCTCCTTCCAGGAGTTATAGTAAGGGAAGATAACACAGTAGCCATTGATGAGACTGTGGAACGAGAATTGCTGCCTTCAGGGAAGCCATTGGTCCCAGACTATGCTATCTCATTTGTGAAGGGGCGGTCACCTAAGCCCTTTGGACGCTTGTGGTGGGATGAGACCGTTCCCACGGTTGTCACGAGAGCAGAGCCACATAATCAGGCTATTCTGCATCCCGAGCAGGATCGCGTGTTGACCATTCGTGAGAATGCTCGATTGCAAGGTTTTCCAGACTATTACAAGCTCTTTGGCCCTGTTAAAGAAAGGTACATCCAAGTTGGAAATGCAGTGGCGGTTCCTGTTGGTAGAGTACTTGGATACAGCCTCGGATTGGCGATTCGGCAGATCTCTGCCTTGTCTCCTATAATGACACTTCCCCCTAAATTCCCCCAAGCTCTC
>HZTS-2013449-Sessuvium_portulacastrum-juvenile_leaf
ATGGAAGAAAAGGTGCTGAGAAGGTCGCCTAGAGGATTAGCGTCGATATCATTAGTGGATGATTATGAGTGTGAGGAAATGAAGGAGTTGTCATCGAGTCCGAAAAATAAGAAGAAGAAAACAGCAGCAACTGAGAGGAGAGAGAAAATTGAGGAGGAGAAAGGGATGGCTAGGAAGAAGAGTGAGAACTGTTATTTCGTAGGGGAGGTGGTTCCTGAAGAGGAAGCTCATCAGAGATGGGGATGGCGTTATCAAGTACAGAATAGAAGAGTTAAGCGCGGAAGTTTTACAACAAATGCTGAGGAAGAAGACGAGCCGATTCTTAAAGTAAAATGCCACTACACTCAGGCACAAATAAATGGGTGCACATTTCATCTGGAAGACTGCGCACTTATAAGGGGTGAAGGAAGAGAAAAACATATTGGAAGGATTATGGAATTCTTTCAAACAGTTGATGGAGAAGATTATTTCAGGGTTCAGTGGTTCTACAAAGCTGAAGACACGGTAATGAAAGAAAATGCTTCCTTTCATGACAAGAAGCGGATATTTTATTCAACTATAATGAACGACAATTTGTTGGATTGCATTATATCTAAACTCAACGTGGCACAAGTCACGCCTCAGCTAAACTTGAAGTCAAGCTCTATTCCACCATCAGACTTCTATTACAATATGGAGTATTGTTTGGATTACTCAACATTTCGCAACTTGCCTAGAGATGGTTGTGCAGAGAACTATGAATTATCGTCAGTTAGTTGCCCAGGACCTGTTCTCTCACTTACCAACGCTCTTATATCGGAGGACACATCAATCTGTGAACCATGCAATGCTCAGTTAACTATGTTGGATCTTTATGCTGGATGCGGAGCAATGTCAACTGGGTTGTGCATTGGGTCAAAACTTTCTGGAGTTAATCTTGTGACGAGATGGGCAATTGATTATGACAGCTTTGCTTGTGAAAGTTTGAGATTGAATCACCCTGAAACACAAGTTAGGAATGAAGAAGCAGAGGACTTTCTTGAATTATTGAAGCACTGGGAGAAGCTGTGTGACAAATATGTCAATGGAGATGGGAAAGTGACTTTCCCTTCCGTGGTGGATGATTCAGATAAAGCCGAAAGTAGATCAGATGCTCAATCTGACAATGATGTTGCAGCTGATGAATTGGAGGTTTCGAGCTTGATTGATATTTGCTATGGAGATATTGATGCAACAGGAAAGCGTGGGCTGAAATTTAAGGTGCGATGGAAAGGTTATGGTCCAGATGAAGATACATGGGAACCGATTGAGGGGTTGAGTAATTGTCAGGAACTAATACAAAATTTCATCATCAATGGGTTCAACAGTAAGATATTGCCTCTTCCTGGTGATGTTGATGTCATATGTGGAGGCCCCCCTTGTCAAGGTATTAGTGGGTATAATCGATTCAGATGTGTTGATTCCCCATTAACTGACGAGAGGAATCGTCAACTAGTAGTCTTTATGGACATAGTGGAATACCTAAAGCCTAAATTTGTTCTCATGGAAAACGTGACTGATATCCTAAGATTTGACAAGGCTTCACTTGGTAGATATGCATTAAGTCGTTTGGTGCATATGAACTATCAGGCAAGAATTGGGATAATGGCTGCAGGTTGTTATGGCCTTCCTCAATTTCGTCTGCGTGTCTTCTTTTGGGGCGCTCTTCCCAGTGAGGAACTGCCCCAGTTTCCACTTCCCACTCATGATGTTGTTGTTAGACATTGGCCACCACCAGAGTTTGAGCGAAATGTTGTAGCTTATGAAGAAGGCCAGCCTCCTGAACTTGAAGATGCTGTTTTTCTCAGAGATGCCATCTCTGACCTTCCTGCTGTGACAAACTATGAATCTTCAGATGAAATGCTCTATAGTGGACCTCCAGAAACTGAGTTCCAAAAATATATAAGGTCTACAAAACATGGTTCTGCTTCAAGACCAGAGGAAGATGTACTGTATGATCATCGACCGCATCAGTTATTTGAGGATGACTACATACGAGTGTGTCAGATTCCTCATAAAAAGGGAGCAAACTTCAGGGATCTCCCAGGCCTAATTGTGGGAGATGACAATGTGGTTCAGCGAGATCCAACAAAAGCACCCGTGTGTTTGCCCTCTGGAATGCCAATGGTTCCAGAGTATGCATTCACATTCGAGCATGGAAAATCTAAAAGACCATTTGCAAGACTCTGGTGGGATGAGACAATGGCAACTGTGGTCACTTATCCAAATTGCCATAGCCAGGCTGTGCTACATCCAGAGCAAGATCGAGTACTTACAGTACGTGAGTGCGCAAGGCTGCAGGGATTTCCTGATAATTATAGGCTCTGTGGAACTGTCAAGCGAAGGTACCGGCAAGTGGGAAATGCAGTGGCTATTCCTGTCGCTAAGGCCTTGGGTTACTCCTTGGGGATGGCATTCCAAAAGCTTACCGGGGAAGGACCTCTGATAACCCTCCCACCCAATTTTGCGTATTCA
>TJLC-2058675-Nothofagus_obliqua
GAATTAGAAGAAGTAGAAGAAGCGGTGATGGAGTTGGTGGAGAAGGCGGACTCGGCGGTGAAGGTGTCCAATGATGATGACGGTGGCGATAGTGGTGATGAGGTGGAGGCTAGGTTTGTTGGCGAGCCTGTTCCAGAGGATGAGGCTCGGAGACGGTGGCCTAAGCGGTACCAGGGGAAGGCTGCGAAGAGCAAGCAAGTAGTTGGGATGAAAACTTCAAATGATAATGATGAGACTATTCAGGCTCGATGCCATTACATGAAAGCGGAGGTTGATGGGAGGATCATTTATAATCTTTATGATGATGCTCATGTGAAAGCTGGTGAAGGGGAAGCTGATTATATTTGTAAGATTGTTGAAATGTTTGAGGCTGTTGATGGTACGCTTCACTTCACAGCGCAGTGGTATTATCGAGCAAGAGACACTGTCATTAAAAATCATGCTGATCTTATTGACAACAAGCGTGTATTCTTTTCAGAAGTCCAGGATGATAACCCACTTGATTGTCTGGTTGAGAGGCTTAGTATTGCTAGAGTTCCCCTCAATGTTGATTTGGATGTAACAAAAAACTCAATTCCAAAGTGTGACTATTACTGTGACATGTTATACTTATTGCCATACTCTACATTTGTTAAGTTACCACCAGATAATAAACATCCAAGCAGTGAGACATCATCAACAATTTCAAGTGAGATTGATACAAACAGGGTTGAACTAGAGGAAGTTTCCCAAGTTCAAGAACACCATAAACCAGAGGTGACATTGCTGGACCTATACTCTGGTTGTGGTGCTATGTCAACTGGATTGTGCCTTGGCGCAAATTTATCTGGTTTAAATCTTGTGACTAGGTGGGCAGTTGACTTGAACAAATATGCTTGTGAAAGTCTCAAACTAAACCATCCTGAGACGCAGGTTAGAAACGAATCTGCTGAAGATTTTCTATCATTACTAAAGGAGTGGAAAAAGTTATGCATTTACTTTTCCGTAGTCAGAAGTGATGATACAGCACAAGAATATGTGGATCTTTTTACAACAAATGATGATGATGGTGATGATGGTAGTGGTGGTGAAAATGATGAAAGTGATGGTGAAGAGGGTGAGGTGTTTGAAGTTCAGAACATAATTGCAATATGTTATGGAGACCCCAACAAATCAAAAGAACATGGACGTGGATTATATCTAAAGGTTCGCTGGAAAGGTTATGAGGCTGATGCAGACTCCTGGGAGCCAATTCGGGAGTTGGGTAATTGTAGGGAAGCTATAAAGGATTTTGTCACTCATGGTTTCAAGTCAAGGATCTTACCTTTGCCTGGTGACGTTGATGTGATATGTGGCGGACCACCCTGTCAAGGCATTAGTGGTTTTAATCGGTTTAGGAATACAGATAATCCATTAGACGATGAGAAAAACAAACAACTCATTGTTTTTATGGATTTAGTACAATATTTGAAGCCAAAATTTGTGTTAATGGAGAATGTTGTAGACATTGTGAAGTTTGCAAATGGTTTTTTGGGACGATATGCGTTGGGTCGTCTTATAGGGATGAACTATCAAGTACGGATGGGAATGATGGCAGCAGGTGCATATGGCCTTCCACAATTTCGTATGCGTGTTTTCTTGTGGGGAGCCCTTCCTACTGAAAAGTTGCCTCAATACGCACTTCCAACCCATGATGTAATTGTGAGGGGTGTTGCTCCTCTAGAGTTTGAGATGAATATTGTTGCCTATAATGAAGGCCACAATACTGAGTTGGAAGAAAAGCTTTTGCTTAAGGATGCCATTTCCGATCTTCCTGCTGTTGAGAACAATGAAAACCGTGATGAAATGCCATATGATAAACCTGCTCAGACGGAATTTCAAAGGAATATCAGATTAACCAAAGACGAATTAATGGGTTCTTCAATGCCAAAACCATCTAGACTAATGCTCTACGATCATTTTCCTCTGGAATTGAACAAGGATGACTATGATCGTGTTTGTAGGGTCCCTAAGAGAAAGGGAGCAAATTTCCGAGATTTCCCGGGTGTTCATGTAGGTCTGGGTAACAAAGTTGAATGGGATCCTAATGTAGAGAGAGTGTATTTGGCATCTGGGAAACCCTTGGTACCAGATTATGCCATGAGCTTTGTGAATGGAACTTCATCGAAGCCTTTTGCACGCTTATGGTGGGATGAGACTGTGCCAACCGTTGTTACACGAGCAGAGCCTCACAACCAGGCAATCTTGCATCCTGAACAAGACAGGGTACTATCGATTCGTGAAAATGCAAGGCTTCAAGGTTTTCCAGATTATTACCAACTTTGTGGGCCTGTCAAGGAAAGGTACATTCAAGTTGGGAATGCTGTTGCGGTTCCAGTTGCTCGAGCGCTGGGGTATGCATTAGGATCGAGCTTTGGTCTAGCTTGTCAAGGTTCCTGTGTTGATGAACCCTTGTTTAGACTGCCTCCTAGATTCCCTAATATTTTAGAAAGGTATTCTTCGGCAGCATCTGAAGATGAT
>WNGH-2090631-Aulacomnium_heterostichum
CATTACAAGCAGGCTGAAGTCGAGGGGAAGCTCTACAAGTTGGGCGATTGTGTTCATATTCATTCTGGTTTGGAGGACCCCTTCATAGGGAGGATTACTGAGTTTTATGAAAAAGAAGATAAGTCTCCTTGGTTTGCTGCGCAGTGGTTCTTCAGAACTTACGACACGGGAATGGCTACAGAGGGCAGGAATCAAGACCCAAAAAGAATCTTCTATTCTGATGTGATGGATGACAATGAGTTACATGTCATTGTCGGCAAAGTATCTATTGTTCGAATTGCTTCAAAGGGAAGATTTGATAAAATGCCAGTCAAAACTCCAAAATGCGATTATTATTTTGATAAAGGATACAAGTTTGCTTACGCAACTTTCTATGAGCTCCCGAAAGATTTACCAGAGCCCCCTGGATTAGATTATGCCGAGAACAAATTCCACATTTCGGAGAACCATTCTGCATCAACGAAAGAATCGATTCAAGACAGTTCCAACTCAGACTCTGAAAACAAGAAAGAATTCTATCTGCTTGACTTGTACTGTGGATGTGGTGCTATGTCAACTGGAATATGTCTGGGGATGAACCTAGCTGGCATTAACCTTGTCACTAAATGGGCAGTGGACCTGAACGAGTTTGCATGCATGTCATTGAAGCACAATCACCCAGAAACTATTGTACGAAATGAAGCTGCAGAAGATTACCTGCAATTGCTGAAAGAGTGGCAGAAGATGTGTCAGAAGTACCCAGAAGGGTCTGTTGTGGAAGAAGACAGTGAAGAAGAAGAAGACGGCGATGAAGGATCAGCCCCTGGTGAGTATGAAGTGGAACGGCTGCTTGGAATGCGATGGATAGGAGAAGTGAGCAGCAAAGATAAGGAAGTGATGGAGATAGTCGATGATATGGAAGATGAACTTCCGAATCAAAAGAGTCTAAAGACCAAGCAAACAAAAGAGGAGGATGAGCCTCCTCTCACTAAAGGTCTCGAGTTCAAAGTCAGATGGAAGGGTTACACTCCTGAGCATGACACTTGGGAACCATCTGCAAGCTTAGATCACTGCCCCGAGCGTGTCAAGGAGTTTGTTTTGGCAGGGAGGTCACAAAAACTTCTGCCACTTCCTGGTGAATGTGATGTCATCTGTGGAGGCCCGCCCTGCCAAGGTGCCAGTGGTTTCAACCGATTTCGAAACAAAGCAGATCCTTTGGCAGATCCAAGGAACAAACAGATGGTCGTGTATATGGACATCGTTGATTTCTTACGTCCAAGGTTTTTCCTTATGGAGAACGTTGTCGATATCCTCAAATTTTGTGGCGGTGTACTTGGCCGTTATGCTCTTGCTAGAGCTGTTGGGATGAACTACCAGTCAAAAGTAGGCATCATGGTTGCCGGGTGTTATGGGATGCCTCAATTTCGAGCTCGCTGCTTTTTGTGGGGAGCTAATAGCGAAGAGCCGCTTCCACCATATCCTATGCCCACACATAAAGTTATTGTGCGTGGTGGTGTTCCAAATGCATGGGAGCGATGTCTAGTTGCGTATGAAGAGTTCAAGCAGCCTGAATGGCTACAAAAACCACTTGTTCTCAAGGATGCACTTTCTGATCTTCCTCCTGTTGGTAATGACCAAACCAAGGATGACATACCATATGAGGAGGACCCGCAATGTGATTTCCAGCACTTCTTACGCTTATCAAAGAAAGGCACCGGAGGTCTAGGCAGTCTTGGTCAACAGAAGGAGAAAGGCATGCTTCCAGATCATCGACCTCTATGCTTGAATGCAGATGACTACTACCGTGTCAAGGAAATCCCGAAAAAGAAAGGAGCAAATTTTAGAGATCTGAAGGGCATCATTATCAAAGAGGATGGAATCACGGTTGATGTGATTAAGGAGCCCCGTGAACTGCTGCCCTCTGGCAAGCCCTTGGTTCCAGACTATGCTGTAAGCTTCATAAGGGGTCGTTCTCTCAAACCCTTTGGAAGATTGTGGTGGGATGAAACAGTTCCAACTGTTGTCACACGAGCTGAGCCTCATAACCAGATCATTCTCCATCCAGAGCAAGATAGAGTGTTGACTATTAGAGAGAATGCACGCCTACAGGGATTTCCGGACTACTACAAGTTGTTTGGTCCAATCAAGCAGAGATACATGCAAGTAGGGAATGCGGTTGCAGTTCCTGTTGCAACAGCACTTGGATACACCCTTGGGCAATCTTTTCTTCGCCAAGTTTCTCCTCAACAAGAGACACTCGAACTTCCTCGCTACTTTCCGTACTGCTTGACGATA
>LWCK-2018357-Lycium_barbarum
TCGCCTTCGAAAAGGAAACCTAAGAGAGTTGAGAATGTGAAAGATGAAGAGTGTGTATTTGTAGGTGAACCTATACCGGATGCAGAAGCTCGACAAAAATGGCCTCATCGCTATAATAAGGGGAACGCAAATTGTACTAAGAGCATAAATGGTCAGGATGATTCGGACCAGTTAATTCAAGCTAAGCGCCATTATAGTCAAGCAGAGGTGGATGGTCTGATTTATTATCTCGAGGATGATGCACATGTAAAGGCTGGGGATGGTGAGGATGATTACATCTGTAAGATTGTTGAATTCTTTGAAGCAGTTGATGGCGTGCAGTACTTTACAGCTCAATGGTTTTACAGAGCTAAGGATACTGTTATTAAAAGGCATGATCAGTTCATTGACAAGAAGCGTGTATTCCTTTCTGAAATCAAGGATGATAACCCTATCGACTGTCTTGTGACAAAACTCAAGATTGTTCCTGTGCCTTCAAATGCAACTTTACAGTTCAAGGAAAATGTAAAATCAAATTGCGATTTTTACTATGACATGAAGTACCTGCTTCCATACTCTTCTTTCATTAGCTTGCCGCCTGACAGTACAAGCCCAGTTAGTTCATCTTCTACAATATCAAGTGATGTTGATGCTGGTGAGATCAAAGAGCACAATCTGGAAAAGAAGCTCTTGGATCTATATTCTGGATGTGGAGCAATGTCCACGGGGCTATGCCTGGGTGCTAATAGCAAAGGCGTTAAACTTGTTACTAAATGGGCTGTCGACCTCAACCCATATGCATGCGACAGCTTGAGATTGAACCACCCAGAGACTCAGGTGAGGAACGAGTATGCCAGTGACTTCTTATCACTTCTGAAGGAGTGGGTGCAGCTTTGTGTCTCATGTTCCTTGGTAAAAAGCAGTGTTCCCCCACACCCTCTTTTGAAAGTAACAGACGAAGTTGAAGAAGAAGAAAATGATGATGAAGATGACGATTCTGGTGATGTTAAAGAGGGTGAAATTTTTGAGGTCGAAGAACTTTTAGAAGTTTGTTATGGAGATCCAAATAACATTAACAAGCCCGGGCTTTACTTCAAGGTACGATGGAGAGGTTATGGCCCAGAGGAAGACACCTGGGAGCCAATAGATGGCTTAAGTGAATGCCCGAAGAAAATAAAAGAGTTTGTGGCCAAAGGCTTCAAAGCAAATCTTTTGCCATTGCCGGGGGATGTTGATGTTGTCTGCGGTGGACCACCTTGCCAAGGAATCAGTGGATTCAACCGTTTTAGGAATAAAGAAAATCCGATGGACGATCCAAAAAATAAACAACTTGACGTCTACATGGACATAGTGGATTTCCTGAAACCGAAGTTTGTATTAATGGAGAACGTGGTGGACCTTATCAAATTCGCCGATGGTTTCCTTGGGCGGTATGCATTGAGCAGACTTGTAGGGATGAACTACCAAGCACGGATGGGGATGATGGCAGCTGGTGCTTATGGTCTTCCGCAATTTCGTATGCGCGTGTTCATGTTTGGTGCTTTTTCGTCAGAGAAGTTGCCACAATATCCATTGCCCACACATAAAGTTATTGTGAGGGGTGTTATTCCTACTGAGTTTGAGTCAAACACAGTTGCATATGATCAAGGCGGGGAACTTGAGTTAAAGAAAGAACTCTTTCTTGGTGATGCCCTTTCTGATCTTCCTTCGGTGGAGAATAATGAGCCAAGTGATGAAATTCCTTACACTGATGAGCCCAAATCTGATTTCCAGCATTTTATAAGATTGGGGAGGGATGGGGTGCTGGGAAGTGTTCTATACGATCATCGTCCTCTTAAGCTGAATGATGATGACTATCAGCGTGTATGTCAAATTCCCAAGCGGAAGGGTGCAAACTTCAGGGACTTGCCTGGAGTTCGTGTTCGGCCAGATAATAAAGTTGAATGGGACCCAGATGTGGAGAGAGTAAAACTACCCTCGGGGAAGCCTTTGGTCCCTGACTATGCTATGAGCTTCGTTGGTGGTAGTTCCTCAAAACCATTTGGTCGTTTGTGGTGGGACGAAACTGTACCGACAGTTGTGACAAGAGCTGAACCCCATAATCAGACAATAATCCATCCACTCCAAGATAGAGTGCTTACAATTCGTGAAAATGCAAGGCTCCAAGGTTTTCCTGACTACTACAAATTGATTGGGCCAATAAAAGAACGGTACATGCAAGTAGGTAATGCAGTTGCTGTCCCAGTTGCCCGAGCTCTAGGCTATTCTTTGGCCATGTCGATGAAGGGATTATCTGGAGAAACGCCATTGTTCTCATTGCCAAAAAACTTCCCCTCTCATGAA
>VVRN-2002412-Lonchitis_hirsuta
GAAGCTCGCTTCATTGGGTCTGCAATTAGTTCTGCGGAGGCAGTACGACGATGGCCTGAACAGTATTCTGCCAAGAAATCTAAGAAGAAACCTGAAGATGATGGAACTGACAAGAAGCCGAAGCTACCAACTGAGGAAGTGGAAGAGCTTAAAGGACCAGCACAATGCAAGGCTCATTATTCCAAAGCTGATGTTGATGGGACAGTTTATGAGCTTGGAAACTGTGTTTATGTTCATTCTGGTGGTGAACAAGATTATATTGGCCGAATTGTCGAGTTCTTCGAAGATGTGAATAAAGACGCGTGGTTCACCGCTCAATGGTTTTATCGAATTCATGATACTGCCATTAAACAAGTAGATGAAATTAAGCACGACAATAAGAGAGTGTTTTACTCAGAAGTCAAGGATTTCAACCCACTTGATTGCTTGGTCTCTAAGATTAAAATCATCAAAATATCCCCTCTACACCACTTCAATGTGACCTGCCCAAAGCCCTTGCCACAGTGTGATTATTATTATGACATGGGCTATGACATTGCATATTCTCGATTTTATATTCTTCCACCAGAGCTTGAGGTTGGAAATGATGTCTCGGATCTCACAAACTGCAATGAGGGTTCACTAGGTCCGGCATCAAGCAGTCAATCTGAGAATCGAAGTGATCAAAATGAGGCAACTTCTGGAAGCTTAAAAGAGCACACATTGCTGGATCTTTACTCGGGGTGTGGTGGAATGTCCACAGGACTTTGCATGGGGGCATCCCTGTCCTCTGTTAAACTTGTCACAAGGTGGGCATTGGATTTGAATCCACATGCTTGTAAAAGCTTGCAGCACAACCATCCAGAGACCCAGGTTCGCAATGAATCTGCTGAAGACTTCCTTATTCTTGTTAAAGAATGGAAGAAACTCTGTGACAAGTACGCTGAGGATGTGGATGACAGCAAGGCTTGTGGGCGCCGCCGAACTTCTATGCCTGTTTCAGATGATGAAAGCGAGGAGGACTCTAAATCTGTTGAGCCTGGCGAATTTGAAGTGGAAAAAATTGTTGGTATTCGTCATGTTAATGCATCTGACGGACGAAAAGAAGGGATTGAGATGAAGGTGCGTTGGAAGGGATATGGACCAAGCGATGACACATGGGAACCTCTTGATGGATTGGACTCATGTGAGGATTCTGTGAGAAAGTTTGTTGTGGAGGGAAAGCGAAAAGGAATCTTGCCATTGCCAGGTGATGTAGATGTTGTTTGTGGAGGGCCCCCATGCCAAGGAGCAAGTGGGTTCAACCGTTTCAGAAATAGGGAGAATCCCCTAGAGTGTGCACGAAACAAGCAGATCATTGTGTATATGGATATAGTTAATTATCTTAGACCTCGCTTTGTGCTGATGGAAAATGTGGTGGACATCTTGCGGTTTGCTAATGGCCTACTTGGGAGATATGCCCTTACTCGCCTAGTGCAGATGCACTATCAGGCAATGCTTGGCATGATGGTTGCTGGTTGTTATGGGCTGCCCCAATTCAGAATGCGTGTTTTTCTTTGGGGAGCTGCACCCACAGAGAAGCTGCCTCCATACCCATTGCCAACCCACGATGTCTATCAAAAAGGTGGCATTCCTGTGGAGTGGGAGCGGAACATGGTGGCCTATGATGAAACTACAAAGCCAACCTTACTGAGGGCCTTGACATTGGGTGATGCTCTCAAAGATCTTCCCCCTGTTGAAAATTCAGAGACCCGTGATGAAATCAACTATGGTGGTGGGGCTCGTACAGAATTCCAGCGTTTCATAAGGCTTCCGAAGGATGTGTTGACTGGTGCTTGTTCATTAGCTTCCTGCAAGAAACAGCGGTTGATGCTATATGACCACCACCCACTTACCCTGAATACAGATGATTACCAGCGTGTTTGCCAGATACCACATAAGAAGGGGGCTAATTTCAGAAACCTGCCAGGAGTTATTGTGAAAGAGGACAACACTGTGGCAATAGATGAAAGTGTTGAAAGGCCTCTCTTGCCTTCTGGAAAACCTTTGTGCCCTGACTATGCTATCTCCTTTGTAAAGGGGCGGTCTTTGAAGCCGTTTGGACGCTTGTGGTGGGATGAAACTGTACCAACTGTTGTTACTAGAGCTGAGCCTCATAATCAGGCTATCTTGCATCCTGAGCAGGACCGTGTCTTGACAATTCGTGAAAATGCACGCTTACAAGGCTTTCCAGACTTCTACAAACTTTTCGGCCCTGTAAAGGAGAAGTATATCCAAGTAGGGAATGCCGTGGCCGTTCCTGTAGGACGAGTTTTGGGCTACAGTCTTGGTTTGGCTATGAAGCACATGTCTCCTTCGACACCTGTTATAGAGCTACCTCCAAAATTTCCCCAAGCTCTCATGAACAAT
>BNDE-2015452-Hypericum_perforatum
GATCATGCTTATGTGCAGGGTGAGGTTGGCAAGCCTTATTACATTGCGAGAATATTGGAGATTTTCCAGCCAATTATCGGTGAATCCCACTTCCTTGCACAGTGGTTTTACAGGGCTGAAGACACGATGATCGAAGGTACTGTCCCAATGGATGAAGAAAAAAGAGTGTTTATCTCTGATGATCGAAATGATAACCCTCTCAACTGCCTTGTGTCGAAGATCAATCTTGTTTATGTTGAGCCCAATATTGACTTGAATGCAAAGCAAAGGCAACTTCCTGATTGTGATTTATACTATGATATGAAATATTCCTTCCCTTTCCGCACGTTTGCTAATACAATGCCAGCTACTACATCTCCTATTGATGATGAAAACATGAAAAGCGATGAAAACATGAAAAGTGATAGTGGTTGCTCAACGATTTATAATGAGGGGAGTCCAGACAATGTCTCTTGCAAGCCTTCAAGTGAATCTGATGGGAAGAATTCTGAGTTGCACCTGCTGGATTTATATGCTGGTTGTGGTGGAATGTCTACTGGACTCTGCATGGGTGCTGCTAAAGCAGGGGTCAATTTGGTTACGAAATGGGCTGTAGATATGAACCCATACGCTTGCGAAACTCTCGCAAAGAATCACCCTGAGACAATGGTTCGGCAGATGGCGGCGTCCGATTTCCTCTTAATGCTTAAAGCTTGGGAAGATCTTTGCACAAAGTTCAATTTGTTTGGTTCTGTGGCTTCTTGCAGTCCGAGCCCCAAAGTAGAGGATGAAATTGAAGAAGATAGTGAAGATGACAGTGAGCCGTTGGATGAAGATGTCTTTGAAGTTGAAAAGTTTTTGGATTTTTGCTACGGTGACCCTAAGAAGCTCAAGCAACCTGGGATATATTTCTTGGTTCGTTGGAAAGGTTATGGTCCAGAGGAAGATACATGGGAGCCTCTTGATGGCCTTGGGGAATGTGAAGAGAAGTTGAAGGAATTTGTGACTGAAGGATTTAAGTCTAATATTCTACCTCTGCCGGGAACTGTTGATGTCCTCTGTGGAGGACCCCCATGCCAAGGGATTAGTGGTTTTAATAGGTTTAGAAACAAGATATCTCCGCTGGATGATGAGAAAAATAAACAGCTGCTTGTGTTTATGGACATTGTGGATTATCTGAAGCCCAAATATGTTCTTATGGAGAATGTGGTAGACATCTTGAAATTCGCCAACGGTCATTATGGCCGCTATGCTGTGGGAAGACTTGTCAAACAAAATTACCAAGCTCGGGTTGGCATCATGGCTGCTGGAAATTATGGTGTTCCACAATTCAGATTTCGTGTATTTTTGTGGGGCTGTCAACCTTCAAAGTGCTTACCTCAATACCCACTTCCAACGCATGATGCAGCAAATCGCGGAGTACTTCCAACGGGTTTCAAGGATATTCGTGCGATTTATGACGAGGATGAGAAGACGCCATTACACAAAGCTATTTTTCTTGGAGATGCTATAGGAGATCTACCGCCTGTTGCTTCTGGTGACCTTGAAGATGAATGTACCTACGGAACAGAACCACAAACTGATTTTCAA
>PDQH-2007399-PDQH-Aerva_lanata-2_samples_combined
GATGATGAATGCCGTTTCACTGGCGAAACCATTGCCATTGAAGAGGCAAAGCAACGGTGGCCTCACCGTTATTTCTGCAAGGCTAAATGGGCGCAAAAATCCGACCTTAACATTGAATGGAATGATGAACAAGTTCTTCAAGCAAAACACCATTACAAGGAGGCTTTAGTGGATGGTGTAGTTATCAAGCTATTAGATGATGTTTACATTGAGGGTGAAGGAGAACTGAATTACATTGCGAAAATAGTTGAGTTTTTTGAGACAGTTGATAAGCAGCAGTACCTCACAGCACAATGGTTCTATAGAGCTCAGGATACTGTCGTCAAAGATCATCACGAGTTGATTGATAACCGGCGTGTGTTTTTCTCTGAAATAAAGGATGATAATCTGCTTGGTTGTATTGTGAGGAAAGTCCACATAGCCATTAAATCCCCAAATGGTGGCATAGATGAGTCTGCCGAATTCTATTGTGATATGAAGTATCAGTTACCATTTTTCACCTTCACACATTTGTTGGATGATGCGCAAAATGGAGGAAGTGGTAGCGATGCATCATCGACAATATCTAGTGATCATAGTTCAACAGAGGCTAATGATGATGCTAGTAGCGCGGGTGCACAGGAGACTAAGTCTGGACAAGCTTCCTCTTCTGAGGGTGAATTGACATTGTTGGATCTATATAGTGGCTGCGGAGCCATGTCTACAGGGCTATCTCTAGGTGCCACCTTATCTGGAGTAAAACTTGTGAACAAATGGGCTGTCGATTTCAATGAGTATGCGTGTGAAACTCTACAGAAGAATCATCCTGAAACTCAGGTGAGAAATGAGATGGCTGAAGATTTTCTGGCATTATTAAAAGAATGGCAAAGATTGTGCAATGAGTTAGTGCTATCACCTTCACCCCAAGTGGAGGAGGAGGTTACAATTGAAGAAGACTCTGAGGACGAGTCTCATCTAGCTCCCGGAGAGTTTGAAGTTGAGAGGTTATTGGACATATGTTATGTAGAAAAACGTGGTGGCCTTAATTTTAAGGTACGTTGGAAGGGGTACGGATCAGACGAGGACTCTTGGGAGCCCATGGATGGCTTAAGTGGATCCGAAGACCGCATAAAAGAGTTTGTTCAATGGGGTTACAAGACAAAAATACTGCCACTCCCTGGGGATGTTGATCTTCTCTGTGGAGGGCCTCCCTGTCAGGGTATGAGTGGGCATAACAGATTTAGAAAATACAAATCTCCTCTAGAAGATGAAAAGAATAAGCAGCTACTGGTTTACATGGACATAGTGAACTTTTTAAAGCCTACGTATGTTCTTATGGAAAACGTCGTAGACCTATTGAAATTTTCCCAAGGGTTTATGGGACGTTATGCCATTGGTAAGCTGGTTGACATGAATTACCAAACACGCATAGGGATAATGGCAGCTGGATCCTATGGCCTCCCTCAGTATCGGTTGCGAGTATTTCTATGGGGTGCACAACCTTCAAAGTTGTTGCCACAATATCCTCTTCCTACCCATGAAGCTGTTGTAAGAGGAGGGGGACCTGTTGAGTTTTCGGATTGCTTTGTTACCTATGGCAAAAGTAAGTCTGTTTCACTAGAGAAAGCTTTGTTCTTGAAGGATGCTATCGCCGATTTACCTCCGGTGACCAATTCTGAAGATAGAAATGAAAGGCCTTATGGTAAACCTGCTAGTACTGAATTCCAGCGTTATATCAGATTGAAAAGGGAGGACATGATAGGTTTCACTACTTCTGCTGGGGAGGCTTCAGATGGTGCCCTGTATGACCATGTCCCCTATCAATGCAATGAAGATGATTACCAAAGAGTTTGTCGCATCCCCAAACAAAAGGGAGCAAATTTTAGGAATTTGCCAGGAGTATTGGTAGATGCTAACGATAAAGTTTATCTTGACCCCAAAATGGAAAGAGAACTTCTTCCCTCAAAGAAGCCTCTGGTTCCGGACTATGCTATCACGTTTGTTGACGGGGGTTCTAAGAAGCCATTTGGTAGGTTATGGTGGGATGAGACGGTTTCCACTGTTGTCACTAGGCCTGAACCGCACAATCAGATTATCATTCACCCCGAGCAAGATAGAGTTCTTACTGTTCGAGAGAATGCTAGGTTACAAGGTTTTCTCGATTGTTATAAGCTATATGGCCCTGTAAAGGAGAGGTACATACAAGTAGGAAATGCCGTAGCAATTCCCGTTGGTATTGCTCTAGGATATACTTTTGGGCTAGCAACACAAGGACTTGCTGATGACAAGCCATTAACAACCCTGCCTTTCAAGTTTCCCAACTGTCTTGCTCGT
>DESP-2023946-Erigeron_speciosus
AAGGCAGACGAGGAAGAAGAAGAGAGTATATTGATCGGTGATCCTGTTCCTGATGCTCAAGCACGAAAGAAATGGCCGCATCGATATCTGTCAAGAAACAAGTCAGTATGGACCGGAACTATGGGAATACCTAAAGGAAACGAGGCTCCCAAAGAAATCATTCAGGCAAGACGACACTACACTGAAGCGCTTGTCGATGGACGTGTGCATTTTAAATTAGGAGATGATGGATTTGTTTATGCTGGAGATGATGAGGAAAGTTATATATGTAGAATTATTGAGCTGTTTGAAGGTGTGGATGGTGATCCGTACTTTCGTGCTCAATGGTTCTATAGGGCAAAGGACACGATAATAGGCAAGTGTTCCGATCTTATTGATGCCAAACGCATCTTTTTTTCCGAAGTGAAAGACGATAATTCTCTTGGATGTCTTTTAGAGAAGCTTAAAATAGTCCGAGTGTCACTAGATGCGGATGTTGATACTAAAAGGGCATTGCTTGCAAATGGAGATTTCTATTATGATATGATGTATCTAGTTCCATTTTCTTCTTACCAAAATTTACCCATTGGTAACGAGCGAGATGGAGATGAATCCGAGTCCACAATATCTTCAGAGTGCAATTCTAACGCATCAGTTACTGAGGTTTCCCAGCTTAAAGAGGGCAAAAGATCTGAAATATTGTTGCTAGATCTTTATTCTGGGTGTGGTGCGATGTCAACCGGATTGTGCTTGGGAGCAAATATGGCAGATGTGAATCTGATCACTAAATGGGCGGTTGATTTTAATCAACATGCCTGTGATAGTTTAAAGTTGAATCATCCGGAGACAGAGGTTCGTAATGAGCCTGCTGAAGATTTTTTGCAGCTGTTGAAAGAATGGCATAATCTTTGCCAACGTTTTTCTGTGATTGGTGGTGGTGATTTACAGTCTAGTAGCAATCCTGTGAGTGTTGAGAATGATGTTGCTGATGACGATGATGCTCAAGAAGATGATGTTGATGAGGAAGTGTTTGAAGTTGATGAAATTTTGTCAATTTGCTACGGTGACCCTAAGAAAATTAAGCTACCTGGGCTCTACTTCAAGATTCGCTGGAAGGGTTATGGCCCGGAAGAAGACACATGGGAGCCTGAAGATGGCTTGGGTGATTGTGAGGAGAAGTTGAAGCAGTTTGTTCAAAAAGGCTTTGCAAACAAGATTTTGCCTCTACCTGGTGGCGTGGATGTTATCTGTGGAGGCCCACCTTGTCAAGGCATAAGTGGTTTCAATCGATTCAGAAATAAAGAAAAACCATTGGAAGATGAAAAAAACAAGCAACTACTTGTGTATATGGATATTGTTGAGTTTTTGAAACCGAGGTTTGCATTGATGGAAAATGTTGTGGATATTGTCAAATTTGCAAAAGGATATTTAGGAAGATATTCACTTGCTCGGTTAGTATCAATGAACTACCAAGCTCGTGTTGGGTTAATGACAGCTGGTATGTATGGGCTTCCACAATTTAGAATGAGGATGTTTATGTGGGCTGCTGGACCTGGCGAGAAACTGCCGCAATATCCGCTACCTACCCACAAGGTAGTTTCAAGAGGAAACTCTCCCCTTGAGTTTGAGTCAAATGCTGTTACTTATGATGACCTAAGTGCTGTTGTGCTGGAAAAAGAACTCTTTTTAGAGGACGCAATATCTGATCTCCCCCCTGTTACAAATTTTGAGGAAAAAGATGAAATTCCATACAGAGAGTTGCCGAAAACTGAGTTTCAAAAGTTCATAAGGCTTAAAAAACAAGAAATGCCTGGATTTTCTGGGACTATAGGTGTGGATTCTGCCGATCATTTATTGTATGATCATCTGCCATACAAATGCAATGATGATGATTATGAACGTGTTTGCCAAATTCCCAAGAAAAAGGGAGCAAATTTTAGAGATTTGGCTGGTGTTCGTGTCAAGAGTGATAATCATGTTGAATTTGATCCGAATGTTGAGAGGGTGCTTCTAGCTTCAGGAAAGCCCTTGGTACCTGATTATGCAATGACATTTGTTGATGGGAGATCGTCTAAACCTTTTGGCCGGCTTTGGTGGGACGAAATTGTACCAACAGTTGTCACTAGGGCAGAGCCTCACAATCAGGCAATTCTTCATCCTGCCCAAGACCGTGTTCTGACCATTCGTGAAAATGCTAGGCTTCAAGGTTTTCCTGACTACTACAAGCTTGTTGGTCCTATTAAAGAAAGATACATGCAAGTTGGAAATGCTGTGGCTGTTCCAGTTGCTAGGGCGTTGGGTTATTCTCTTGCGATGTCATGCAAAGGTATCGGCGGTGAAGGACCGGTGTTTACATTACCCAAGAAGTTTCCTAATCTTGAGACAGCTGCATCC
>CMCY-2030581-Hesperaloe_parviflora
GACGAGGAAGAAGAAGACGATGCTTGTTTTCTCGGGGATCCGGTGCCCGAGGACGAGTCGAGGGAGCGGTGGCCTCATCGCTATGTTCAAAAGGACGCGGGGAGAGGAAGTTCAAGTAGGAAAGAAGATGATGATACTGCAGTGAAGGCAAAGTGTCATTACTTGCAGGCGAGAGTCGATGGGTGTGTTTATTATCTCAATGATGCCGTCTACGTTAATGCTGGAGAGGGAGTACCACACTATATCGGGCGTATTCTGGAGTTATTTGAGTCTGCTGACCATGAGCTGTACTTTACTGCTCAATGGTTTTTTCGAACAGAAGATACAGTTATCAAGGAACATGCTCGTTTTCATGACAAAAGGAGAGTTTTTTTGTCGGACGAGAAAAATGACAATGCTTTGAATTGTATTGTAAGAAAAGTCCGAATACTTCATGTCCCTCCAATGGTTGGTGCACCTGTTAATGAGGAAGAAATGGCAGATTTTGAATTGTACTATGACATGGCATTCTCGGTTGCTTATTCTTCTTTCACCTGTTTACCGTTTGCTGCCAGGGCAGATGTAGGTTCGATATCTGATGGTCCTTCCAATGTTTCTGAAGATACAACATCCAGCGTTATAAATGGCTCGAATCCTGATTCTGAAGGATCGACTTCTGAACAGAAGAGCGAGCTTTTACTTCTTGACTTGTTCTCAGGGTGCGGTGCCATGTCTACTGGTTTGTGCCTTGGGGCAAACCTTGCTGGTGTCAATCTTAAAACGCGCTGGGCTGTTGATATGAACTGCCATGCATGCGATAGTCTCAGACACAATCATCCAGAAACAGAGGTGAGGAATGAGAAGGCCGAGGATTTCTTGAATCTTATACGTGAGTGGGAGAAGCTTTGCCAAAGATTCTGCAGGGAGGATGAAAGTCCTCACTCATCCATGGACTGCTCCAAGGACGAGGAAGAGTCTAAAAAACAGTCTAAAGGTGAAGAACAATCAGAAGGTGAAGAAGAATCGGAAGGGTCAGATGAGGATTTTGTTGTCAAGGAGATTATCGGGATCTGTTATGGGAAAACAGAGAAGCTTGAGAAAGTTGGCCTAAAATTCAAGGTCAGTTGGGATGGCTATGATTCAAGTGAAGATTCTTGGGAACCAGCAGATGGTTTAAGCAATTGCCAAGAGAAAATCAAGGATTTTGTAAGGCAGGGTTATGAGAGCCGTATTCTACCTCTGCCTGGCACTACAGATGTCATATGTGGAGGTCCTCCATGTCAGGGTATGAGTGGTTTTAATCGATTCAGGGAGAAAGAAGATCCATTCAAGGACGAGAAAAACAAGCAAATGTCGGTCTTTATGCAGATTATTGATTTTTTGAAGCCAAAGTTTGTTTTGATGGAGAATGTAGTGGATATATTGAGATTTGCTGGAGGTTATCTTGGACGTTTTGCCTTAAGCGAGCTTGTACGCATGAAATACCAAGCAAGGCTGGGTATACTTGCTGCAGGCAACTATGGCCTTCCACAATATAGGATGAGGGTGTTTCTATGGGGCGCTCATCCAACTCAGAAATTGCCCCAATTTCCATTACCTACGCATGAAGTGGTCACTCGTGGTGCTCCGCCAGTGGAGTTTGAGGCCAATGTTGTTGCATATGATGGTGGTCGACATAAACAGCTTGAGAAGGCATTACGGCTTTCTGATGCGATTTTGGATCTCCCTCCTGTTAGAAATGATGAAAGCAGAGACGAGATGAACTACGGGGGGCCTCCAACAACAGATTTTCAGTGTTATATTCGGCTCACTCGGGAACAAGTGATGCATCCTTCATCCACTGTGGACAAGCCTTCTCAAGATAAAAAACTCTTTGATCATAGGCCTCTTCGGTTAAATGATGATGATTACCAACGGGTTTGCAGAATCCCAAAAAAGAAGGGAGCAAATTTTAGAGATTTACCAGGGGTGATGGTAGGACCTGACAATGTGGCCCAATGGGATCCAAATGTTCCAAGGGTCTATTTAAAATCGGGGAAGCCTTTGGTTCCTGATTATGCCATGAGTTTCATTAAAGGAAAGTCTCCGAAACCTTTTGGACGACTTTGGTGGGATGAAACAGTTCCCACAGTGGTAACGAGGGCTGAGCCTCACAATCAGATCATTATTCATCCAGAGCAAGACCGCGTGCTGTCTATTCGGGAAAATGCAAGATTGCAAGGCTTTCCTGACTACTACAAGCTGTTTGGACCTCTCAAACAGAGGTATATTCAAGTTGGCAATGCTGTTGCAGTGCCTGTTTCACGAGCACTCGGATATGCATTTGGGGTGGCATATCTTGGGAATGTTGATGAAGAGCCTGCCATTGTTCTGCCCCAAAAGTTTCCC
>WKCY-2013760-Urtica_dioica
CTTCCCCCGCCACCTGAAGAACAACCTTTAAAGAAGTTTGAGTCCCCTAAGTCTACAAAGAACAAAAGAATGAAGAATTCCAATTCTGCTTTCTTTGTTGGAGATGCCATTCCTGATGATGAAGCTCATGAGAGGTGGGGTTGGCGTTATGAAATGAAGTTTCAGAACTTGCAGAGTCAAGGATCTAAACGTCAAAATCTAAAACAAAATGATGATGAAGAAGACAAGGTTATTTTGCACGTGGAATGCCACTATGCTCAAGCGAACATTAGGAAATGCATATTTAGTCTGGGAGATTGTGCATACATACAGGGTAATGGGAAAAAAAAGCATGTAGGAAGAATCATTGAATTTTTCAAGACAACCAATGGAGAGAAGTATTTCAGAGTCCAATGGTTTTATTTTGTTGAAGACACGGTTATCCAACAAGAAGGCACTTTTCATGACAAGAGACGATTATTCTATTCTACAATCATGAATGACAATCCATTAGACTGCATTATTTCAAAAGTCCATATTACAAAAATAACACCTAGGGCAGGATTGAAAATTAGCTCGATTGTACCATCTGATTTTTACTATGATATGGAATATTGTGTGGACTATTCAACATTCCGGTCCTTTAATACTGATAATACTGCTAAAAGCATTTGTTCAGAATCAACTAGTAAATCCAATGCACTTTCCACAACTGCTATTGGAGCTCACCACACAGAGTTGGAACTATTAGATCTTTATAGTGGCTGTGGTGGGATGTCAACTGGGCTGGTCTTTGGTGCCAAAGTTTCTGGGGTCAACCTTGTGACGAGATGGGCTATTGACTATGCCAAGTCTGCTTGTGAAAGCTTGAAGCTAAATCATCCAGAAGCACATGTCAGAAATGAAGCTGCCGAGGATTTCCTTGAATTACTGAAGGAGTGGGAGAAGTTATGCAAACGATTCAGGCCAAGTAATATTGAAAATACACATAGAGAAATACCTAATGCCTCTGAAGAAGTCAAAAGTGATGATGGGGATTCAAGTGAGGTGTTTGAAGTTTCAAGATTACTTGATATTTGTTACGGCGATCCAAGTAATACAGGCGAACACGGCCTAAAATTTAAGGTTCGTTGGAAGGGCTATGATAGCAGCGAGGACACTTGGGAACCGGTTGATGGATTAATTAATTGTGAAGAGAAGATAGCCGAGTTTGTACGAAATGGAAAGAAGATGAAGATACTTCCACTTCCAGCCGAAGTCGACGTCATTTGTGGTGGTCCTCCTTGTCAGGGAATTAGCGGCTATAATCGCTTCAGAAATGTCCAGTCCCCTCTTGAAGATGAAAGAAATCGTCAAATAATTATCTTTATGGACATTGTAAACTTTTTGAAACCCAAGTATGTATTGATGGAAAATGTGGTTGACATATTGAGATTCGACAAAGCTTCTCTTGGAAGATATGCCTTGAGTCGTTTGGTACACTTGAAATACCAAGCAAGGCTTGGAATAATCGCTGCTGGCTGTTATGGTCTTCCACAATTCCGATTACGTGTTTTCTTATGGGGTGCTCTTCCTCACGAGAATCTACCTCAGTTTCCGCTTCCTACACATGATGTAGTTGTTAGATATTGGCCTCCACCTGAGTTTGAGCGCAATACTGTTGCGTATGTTGAAGATCAGCTTCGTGACTTAGAAGATGCTCTAGTTCTTCAAGATGCCATCTCTGATCTTCCAGAGGTGAAAAATGACGAGACTCGTGAAAAAATTTCTTATAAAAAACCTCCAGAAACAGAATTTCAGAAATACATAAGGTCAACAAAATCAGAGATGACTGGCTGCACAGTAAATGGTGATGGAGAACCAGAATGTTCTCTAAATGATCATCGACCGTGGCCATTGTTTGAAGATGATTATATACGAGTTTGTAAAATTCCAAAAAGAAAGGGTGCAAATTTTAGGGACCTCCCAGGTGTTGTAGTCGGACGCGATAATGTGGCTCGTCGAGATCCCAATGAAGAGATATTAAAAGTGCCATCCGGCAAGCCATTGGTTCCCGAGTATTGCTTTACTTTTGAACAAGGCAAGTCTAAAAGACCGTTTGCAAGGTTATGGTGGGATGAGACAGTTGCCACTGTTTTAACTTACCCAACTTGCCATAGCCAGGCTGCGTTACATCCTGAGCAAGATCGACTTCTTACGGTACGAGAATATGCTCGGCTGCAGGGATTCCCCGATAGCTACAAATTCTTTGGGACTGTCAAAGAGAGGTATTGTCAAATTGGAAATGCAGTGCCTGTAAACGTTTCAAGAGCGTTAGGATATTCCCTAGGCATGGCTGTCCGAAAACTCAGCAGTAACGAACCACTCTTGACTCTTCCCCGCAAGTTCTCGCTCTCTAATTTCTCTCAATTGGCC
>QSNJ-2069285-Taiwania_cryptomerioides
AAAGAAAATGGTGCTTCCGCCGCTAAGTCGAAGGGAGCTAAAGAAAATGGCGCTTCCGCCGCTAAGCCGAAGGTCGCCAAGTTGTCCGGGAGTGACAGCCTTATCGGATCGCCAATACCAAAGGCCGAGGCGCAGAGCAAATGGCCCTGGCGCTACCAGGAGACGAAAAATAAGAAAAAAAAAACCAACGGCAATGAGGGGGATGACAGCGAGGAGACAATTTTGATGGCAAAGGCTCATTTTATGCAAGCTCGGGTGGATGGAGTCCTCTATAATCTGGGTGACTGTGCTTTTGTTAAGGCCGAAGATGGTGCACCAGACTACATAGGTAGAATTGTTGAATTTTTTGAGACAGCTGATGGTAACCATCATTTTACTTCTCAATGGTTCTATCGAGCAGAGGATACAGCCATAAAAACACAATCTTCTATTCATGAGCAAAAGCGAGTCTTTTTGTCTCAAATAAAGGATGTCAATTTGCTTGAATGCATCACCTCAAAGCTCAATATTGTTCAAGTACCCCCAGTGCTGGGTTTAGAGAAAGAGAAAAGGCCAATACCACCATGCGACTTTTATTATGATATGGGATATGATTTGGCTTACACAACCTTCCATGTTCTACCACCTGAAACTGTGCCTGCAACCAGTGATTCAACCTCAGAGGTGTGCAATGAAATATCACCTTCTGAATGGAATGGAGCAATTGAAAGCAGGGCGCGGAGTAATGGAAGTTATAGGAAAGCTTGTAGGGTCAAACCTGAAGTTTCTTCTAATGAGGTGAATGGAGTATCTGAAAATAAGGAAGAAAGTGACACAAATGTTCAGAAAGATATTAGTGCCAAACCTGAGCTGAAGTTGCTTGATTTGTACTCTGGATGTGGTGGGATGTCGACTGGATTATGTTTTGGTGCAAATCTTTCGGGTGTCAACCTTGTTACGAGATGGGCATTGGACTTGAATGAGGCTGCCTGCAAGAGTTTGAAGCATAACCATCCAGAAACAGAGGTTCGCAATGAATCTGCTGATCATTTCTTGGAGCTGCTTAGGGAATGGCAGAAGCTGTGTCTAAAGTACTGTGAACCTGAAGATCAGAAGCCAATTACTCGTGGTGGCCGAATGTCCCTTAAGGCTAAGGAAACCCCAAAAGAAGAGGAATCTGGTTCTGATTCTGATATTCAAGAAGGTGAATTTGAAGTAGAGTGCTTGGTTGACATTCGCCATGTTGATCCAACTGATGATAATGAATCTGGGCTGGAATTCAAGGTGCATTGGAAGGGTTATGATGAGAGTGAGGATTCATGGGAACCCTCATCAGGGTTGGGGGAATGCGAAGAAAAAATCAAAGAGTTTGTGTTAAAAAGTGCAAAAGAAAAGCGTTTGCCTCTACCAGGTGATGTGGATGTTATTTGTGGTGGTCCCCCTTGCCAAGGAGCTAGTGGATTCAACAGATTCAGAAATGTTCTAGCTCCTCTTGATGATCCTAAAAATCATCAGATGGTTGTATACATGGATATTGTAAGCTTCATGCGGCCACGATATGTTTTGATGGAGAATGTTGTTGATATTCTTAAATTTTGTAATGGATTCCTTGGTCGTTATGCCTTGAGCCGTTTGATACACATGAATTATCAAGCAAGGCTTGGCATGATGGCAGCTGGATGTTATGGACTCCCACAATTTCGCATGCGTGCTTTCTTGTGGGGAGCAAAGCCATCTGAGAAACTCCCACAATATCCGCTACCAACACATGATGTTGTTGTGAGAGGTGGTGTCCCAAATGAATGGGAGCGCAACATGGTTGCTTATGACGAAAACCAATGTCGCAATCTTGAAAAAGCACTTGTTCTTGGGGATGCCATTTCTGACCTGCCATCGATTTTAAACTCAGAGAATCGGGATGAAATGCCATATGTTAAAGCCCCTTGCACCGAATTTCAGAGATACATTAGACAGCCTAAAGAAGTTATGAAAGGCCAAATGTCATATGCAACCTCCAAGAAGACAACACAGAAAGCTGTTCTTTATGATCATAGGTCACTTCAGTTGAATGAGGATGATTATCAGCGTGTTTGTCGAATTCCTAAGAGAAAGGGGGCAAACTTTAGGGATCTTCCTGGTGTACTTGTTGGGCCAGATAATGTTGTGGAATTGGATACCTCTATGGAGAGGGTCATGTTGCCATCAGGAAAGCCATTGGTTCCAGATTATGCAATAACTTTTGTAAAAGGCCGTTCCACAAAGCCATTTGGTCGGTTATGGTGGGATGAAACAGTGCCAACTGTGGTCACCAGGGCTGAGCCTCATAATCAGGCTGTTCTGCATCCTGAGCAGGATCGAGTTCTTTCTATTCGCGAGAATGCAAGATTACAGGGTTTTCCTGACTACTACAAGCTTTATGGGGGTGTGAAGGACAGATATATTCAAGTAGGCAATGCTGTGGCAGTACCTGTTGCAAGGGCCTTGGGTTTTGCCTTGGGCATGGCCATACAGAATTTATGCTCTGAGGAGCCAGTAATGGAGCTTCCAAGGAAATTTCCTCATTGT
>Medtr8g071100.1
ATGACGGAGGAATCGCCGCCGGAGGTACTTCAGTCAGAGCATGCAGACGACTCCCAGCGATCTCCGGTGGTGAAATCGGCTCCTTTCGATGTAATTGACGGCAATGTGCGTTCTAACGGAAAATCAGGAAGGAAGAAAGGTAGGGTTTCTGAGATGAAATTGTCCGAGGAGAATCGACGAAGGTCGCCGAGATTATCAGGTGAATCTGACGGAAGAGGCTCTTCTTCTTGTTCTGTTAAGCTGCGAAGAACTCGGTCTTCAAATGGGATTGAAAACACGCAATTAGTTTTTTCTCAAGGAAAAAGAACCCCAAAAGTAGTTCACGAAAAGAACAAAAAAAGAAAAGTGAATTCCATTTCCATTGAATTGTCTAATTCACCGGTGGAACAACATTCTCCTGAAGTTGACGATATAAACTGCTCAGCACTGTCTCTGGACGAAACCACATCCCCAACCTGGTTTGAAAATGGCGGAACAAATTCTGATTATTTTGCCTTAAAAGGAAAGCCACCAAAAAAGAAGTTTAAATCATCTGCTTCTTTAACGAAAGGATGTATGTATGGGAGAAACATTCCTTCATTCATTGGTGATCCAATACCTGATGATGAAGCTCGCAAAAAATGGGGATGGCGTTACAAATTGAAGGACAAACAATGTAATGATAAGGTGTTCATAATAAATGAGGATGAAGAAGACGAGACAATTATAAATGTTAAATGCCATTATGCCCAAGCTATCATTGGGAACTGCATTTTCACTGTTGGCGATTGTGCATCTATAAAAGGTGAAGGAGAACAAAAACATATTGGCAAGATTGTTGAATTTTTCCTAACAACTGATAGCAAAAAGTATTTCCGAGTCCAATGGTTTTACAGAATTCAAGATACAGTTGTCCAAGATGAAGGTGATTATCATGACAAGAGGCGTTTATTCTATTCATCAATAATGAATGATAATTTAATAGATTCCATAATAGAGAAAGTCAGTGTTAGATATAGAACACCTAAGGTTGGTCTGAAGTTGGCTTCTAATTTACCATCTGACTTCTATTATGATATGGAATATTGCGTTGATTACTCTACATTCCGTAAAATACCAACAGATGATGCTGTTAAGATTAACAAGTTATCACAACCTGCTGTTCTTGAGAGTCACTCACCAGAGGCATCTACTATTACCAAGAGTCTACCTAATCCTGAGTTGCACAGAACAGAACTAGCATTACTAGATCTTTATTCTGGCTGTGGTGGCATGTCAACTGGACTGTGCTTAGGTGCCAAAATATCATCAGTTAATCTTGTCACGAGATGGGCCGTTGATAGTAATAGATATGCAAGTAAAAGCTTAAAACTAAACCATCCAGAGACACATGTGAGAAATGAATCTGCAGAGGACTTTCTGCAACTATTGAAGGAGTGGGAGAAGCTATGCAAACGGTATAATGTTGGCGACACAAAAAATAAAACTCCATTACGGTCGAGGAATTCAGGAGGAAAGAAGCAAGTGAATTCTAAAGCTGCTGATAGTTCTGATGATGATTTTGAAGTATCTAGGATTGTTGATATATGCTACGGTGATCCCAGTGAAACAGGGAAACATGGTCTATATTTGAAGGTACACTGGAAGGGTTACGATGAAAGTGAAGATACATGGGAACCAATTGAAAACTTACGCAATTGTAAGGAAAGCTTGCAGGAGTTTGTGAGAGAGGGCATACAATCAAAACTCTTGCCCCTTCCTGGTGAAGTTGATGTTGTTTGTGGAGGTCCTCCTTGTCAAGGAATTAGTGGCTATAATCGTTATAGAAACATGGAATCACCATTGGACGATGAAAGAAATCATCAGATAGTAGTTTTCATGGACATAGCGACATATTTGAAGCCTAAGTATGTTTTAATGGAGAATGTGGTTGACATATTGAGATTTGACAAGGGTTCACTCGGAAGATATGCTTTAGGTCGTCTGGTACACATGCATTACCAAGCAAGGTTAGGAATTGTTGCAGCTGGGTGTTATGGTCTTCCACAATTTCGATTGCGTGTTTTCATGTGGGGGGCTCATCCTGATGAGGTTCTACCCCAATTTCCATTGCCATCACATGATGTTATTATGAGATACTGGCCTCCACCTGAGTTTGAGCGCAATACTGTTGCTTATGATGAGGACCAACAACGAGAAGTAGAGGAAGCTCTTGTTATTCAAGATGCCATCTCTGATCTTCCTCCTGTCACAAACTTTGAAACTCGGGACGAAATGCCATATCAAAATCCTCCAGAAACAGAATTTCAAAGATATATACGATCAACTAAACATGAGGTGACTGGATCCACATTAAATGGAGCAACAAAGAAAACACATATATTATATGATCACAGACCCCTCTTTATGTCTGAAGATGACTACCTACGTGTTTGTCAAATTCCCAAACGGAAGGGAGCAAATTTCCGTGATCTTCCTGGAGTTGTTGTAGGAGCTGACAATGTGGTTAGGCCACATCCAACAGAGAATATTCCATTGCTACCATCTGGAAAGCGATTGGTCCCAGATTACTGCTTCACTTATGAACAGGGGAGGTCCAAGAGGCCATTTGGACGATTGTGGTGGGATGAAACGGTTCCTACCGCACTAACCAGCCCAAGTTGTCATAACCAGGTAGTAATACATCCAGAGCAGGATCGAATCCTCACCGTACGAGAATTTGCCAGGCTGCAAGGATTTCATGATTATTATAGATTTTGTGGGTCTGTGAAAGAAAGGTACCGTCAAATTGGAAATGCAGTTGCTGTACCTGTTTCACGAGCTTTAGGATATGCCCTAGGAATTGCACATAGAAAGCTTGGCAGTAATGAACATCATATGACCCTCCCACCCAAGTTCTCTCTTTCCAATTATGTTCAATTATCAAGTAATCATGTCGGCGACACCACCTTTTTTGAGTCGAAAGATGTTGTCAGTGCTGATGTTGTTGAGACGAAAGATGTTGGCAACACCACTATTCTTGAGTCGAAAGATGTTGGTGATAGCGCCATTTTT
>QIKZ-2032563-Griselinia_racemosa
GGCGAACCAGTTCCGGCAGAGGAAGCCAGTAAAAAATGGCCTCAACGCTATATATCCAGGAACAAATTCAAAATTGGCGGTCTCTCTAGCGATTCAAAAGCAGGCGAATCTGATGAAACGGGGGCTTTGCAAGCCAGGCATCACTACACTCGAGCTGTTGTTGATGGCATTGTGTTCAATCTATATGATGACGCTTATGTCAAAGCTGGAGAGGGAGAACCAGATTTTATTGCCAAGATTGTGGAGATGTTCGAATCTATTGATAAAGAACTATATTTTACTGCTCAGTGGTTTTTTAGAGCTAAAGACACGGTGATTAAAGACCAAGCTCATCTTATTGACAAAAGACGAGTATTTTACTCGGGCGTAAGAGATGACAATCCATTAGATAGCATTGTTTCAAAAGTAAAAATTGTCCAGCTTGCTTCAGATGTTGATTTGGCTACTAAAGAGAAGACAATCTCGTCTTCTGATTTGTACTATGATATGGCATATTCAGAACAATTCTTCACATTTACAACTATAGATAAAGGGAACCTAAAGGCTGATAGTGATGTGTCATCTACAATTTCAAGTGAGGCTAGTGTAACTGGTACAGTAGGGGGCATCAATGCAGATGCTGGAAAGTCTTCTGAAGTTCGCAGATTTCAAGAGTCAAAGATGACCTTATTGGATTTATATTCTGGTTGTGGCGCTATGTCTACTGGACTTTGCTTCGGTGCAGCTATGTCTGGTCTGAGACTTTCAACTAGATGGGCTGTTGACTTAAATCCTTATGCATGTAAAAGTTTAAAGACAAATCACCCTGAAACTGAGGTGAGGAATGAAGCAGCAGAAGATTATTTGTCTTTACTGAAGGAGTGGGAAAAGCTCTGCAAAGAGTTTCAATTGTTGGGTTCTTATCGCTTTGAAGATGGCAATTCAAAACCTAACAACTCAGATAGTGATGAATATGAAGATGGCTTTGATGGTTCTGTTGTTTCTCGTGATGAATTTGAAGTGGGGAAGCTACTAGCTGTTTGTTATGGTGATCCGAATAAAGCCAACAAATGTGGATTGTATTTTAAGGTCCGTTGGAAGGGATATGGGCCTAGTGATGACACATGGGAGCCCATTGATGGTTTAAGGAATTGTGAAGAGAGTTTAAAGGAATTTGTATCAAGAGGGTACAAATCAAAGATATTGCCTCTTCCTGGTGATGTTGACTTCATATGCGGAGGCCCCCCTTGTCAAGGAATTAGTGGTTTTAATCGTTTTAGAAACAAAGAGGATCCTTTGAAAGATCCAAAGAACCATCAACTTGTGGTGTATATGAATATTGTTGAATTTTTAAAGCCAAAGCATATATTGATGGAGAATGTCGTTGATATAGTAAAATTTGCTGGAGGAGCTTTGGTTTGTTATGCCATCGGGCGTCTAGTTTCTATGAACTACCAAGCTCGTTTAGGAATAATGGCTGCAGGGTCGTATGGAGTTCCTCAATGCCGACTGAGAGTTTTTCTCTGGGGTTCTAATTCAATGGAGAATTTGCCTCAATTTCCTTTGCCTACACATGAGGTTGTTGGAAGAGGTGTAGTTACTAATGAATTCAAGGAAATTATTGTTGGGAGAGACAGTGAGCAGCCTTGCAATTTGGAAAAGAGTGCTTTACTTGGTGATGCTATCTCAGATTTGCCAGCGGTAACAAATTATGAAACTGAGGATGAAATGGCATATGGAGGTGCTCCTCGTACTAATTATCAGAATTTTATTAGATCAAAAAAGCAAGATTTGTTTGATTGCAGAGTTGCTGGAGCTGGGCAGAATGGATCACTGAAAAGAATGCTTTATGATCATCTACCACTGCAACTGAATGAGGATGATTATGCGAGAGTTTGCCAAATTCCCAAAAAGAAGGGAGCAAACTTCAGGGACTTGCCTGGTGTGTTGGTTGGTCCAAATAAGAAGGTAGAATGGGATCCATCAGTGGAAAGAGTACTGCTCCCTTCTGGGAAACCTTTGGTCCCAGATTATGCTATGACGTTTGTCCGTGGGACATCGCCAAAGCCGTTTGGCCGTTTGGCCATGGATGAAATTGTTACAACTGTAGTAACAAGAGCAGAGCCTCATAACCAGGTTATCCTTCATCCAGAACAGGATAGAGTGTTGACTGTCCGTGAAAATGCACGACTACAAGGGTTCCCTGACTGCTACAAGCTTTCTGGGCCTGTCAAAGAGAGGTATATACAAGTTGGGAATGCGGTTGCATTTTCAGTATCCATTGCGTTGGGATATAGTTTAGCTAAAGCAATTGAAGGAGTTTGCAATATCCAACCTTTGACTCTCCCAATGAAGTTTCCCAATTGTCTTGGACAGCTTTCATCT
>LRTN-2018658-Monotropa_uniflora
AAGAAGACAAAGTTGTCCAGTAAGGACGAGGACTTCAAGTTTGTCGGAAAGCCGTTTCCGGCAGCGGAAGCCTGGGAGAGATGGCCAAACCGTTATCAATCCAAGAGGCAGGCTTCGACCGCTGTTTCCATCAGTAAATCGATCGACAATGCTGATTCAACCGAAAAAGAAGTTTTGCAAGCCAAGTGTCATTATACTAAAGCTGTGGTTGGCTGCATATTTAGTCTTTATGACGAAGCCCACGTAAAGGCTGATGAAGGAAAACCTGACTTCATAGCCAAAATTGTGGAGCTCTTTGAAACCATCAACGGGGAGTTGTATTTTACGGCCCAATGGTTCTATAGAGCCGAAGACACTGTAATAAAGGAACAATACGCCCTCATCGACAAAAAACGAGTGTTTTACTCAGACATCAGAGATGACAATCCATTGGAGTCCATTGTCTCAAAAATAAAAGTTGTTCAACTTCCAGCCAACGTAGATTTGATTGAAAAGGAGAAAATGACATCATCTTCAGATTTCTACTATGACATGGCATATTCTTTGCCGCACTTCTCATTCACCACTCTAAATGCAACCTCTGAAAGTTTGAAGCCAGATAGTGATGCATCCTCATTAAGCGATGCTAGTTCAAATAGCGCAATAGGGGATGGCGATGTAGATGCTACGAAGTCTTCTGAAGTTTCAAGATTTCAAAAGCCTGACATGAGTTTACTGGATTTATATTCTGGATGTGGAGCAATGTCAACAGGTCTCTGCCTTGGGGCTGCCATATCCGGTGTGAAATTAGTCGATAGGTGGGCTGTAGATTTAAATTCCGACGCATGCAAAAGTCTGAAATTTAACCACCCTGAAACTGAGGTGAGAAATGAAGAAGCAGAAGATTTTCTGTCTTTGCTGATGGAGTGGGAAAAGCTTTGTAAAGAATTTCAATTGTTGGATCCCGATCAGCTGGAAGATTCAAATTCTGAACAAAACAACTTTGATTGTGAAGATGACGGTAATGGTGATGATGATGAAGTTTCTCAAGTTTCTCCGGGAGAATATGAAGTGGAAAAGTTAATGTCTATTTGTTATGGTGACCCGAACAAAGACAAGAAGCGGGGATTGTACTTTGAGGTTCGTTGGAAGGGTTATGGGCCTAGTGAGAACACTTGGGAACCAATTGATGGTTTAAGCAATTGCCAGGACAAGATAAAGCAATTTGTGACCAGTGGGTATAAATCAAAGGTTTTACCTCTTCCTGGAGATGTTGACTTCATATGTGGAGGCCCTCCTTGTCAAGGCATGAGTGGTTTTAATCGGTTCAGAAATGTAGACGAGCCTTTGAAAGATCCAAAAAACCATCAACTTGAAGTCTTCATGGATATTGTTGAATTTTTGAAGCCGAGGTTTGTTTTGATGGAGAATGTTGTAGATATATTTAAGCTGGCAGGCGGAATATTGGGTTGCTATGCAATTGCACGGTTAGTTTCCATGGACTACCAAACTCGAGTGGGCATACTTCCCGCAGGTTCTTTTGGAGTTGCCCAATGTCGGTTGCGAGTCTTCCTTTGGGGAGCACGTCGGACGGAGGTGTTGCCTCAATATCCTTTGCCCACACACGAATTTATTGGAAAAGGAGTGGTTACAGTTGAATACAAAGAAATTGTTATCGGGCTTGAAAAAGGCCAGCCACGTAACTTGGAAAAGAGTATTCTACTTAGCGACGCCTTATCAGAATTACCCGAGGTCACAAATTTTGAAAACCGTGATGAAATGCCTTATGGCTCTGCTCCTAAAACTGATTTTCAGAAATACATCAGAACGAAAAGGCCAGACCTATTTCTCTCTGTTAATGGTGAACAAAGTGCGTTGCAAACGGAGATGTTGTATGACCACATGCCTTATCTCTTGAACAAAGATGATTATGAAAGAGTTTGTCTTATCCCGAAACGAAAGGGAGCTAACTACAGAGATTTACCCGGTGTCCTAGTTGGCCCTAATAATGTTGCAGAATTGGACACATCCATAGAAAGACCGACAGTCAGTTCTGGAAAACCTCTGGCACCTGACTATGCTTTGAAATTTGTTCGCGGCACATCAACCAAGCCGTTTGGTCGGTTGTGGTGGGATGAATTTGTACACACAGTTGTGACAAGAGCAGAACCTCACAACCAGGCTATTCTGCATCCAGAGCAGGATCGAGTGTTGACAGTTCGAGAAAATGCTCGATTGCAAGGATTCCCTGACTGGTACAAACTCTGCGGGGATGTCAAAGAAAGGTATATACAGGTAGGAAATGCTGTTGCATTTCCTGTTTCTATTGCTTTGGGG
>LHLE-2010534-Cystopteris_fragilis
AAGGCTCCCAAGTCAAAAATTGCCACTGTAGCTCGCTTTGTTGGAGCACCCATCAAGAAGGATGAGGCTGCTCGCAGATGGCCTGAAAAATATGCATCCAAGAAAACGAAGAGATCTGAAGAAGATGAGATTGATAGAAAGCAAAAGCTTTCTGCAGAAGAAGACGTGGATGAGACAACTAAACCTTCAAAATGTGTTGCCCATTATTCAAAAGCTGAAGTGGATGGTGTTTTGTTTGAGTTGGGTGCTTGTGTTTTTGTTCATTCTGGTAATGAGAATGATTATATTGGCCGTATCATTGAGATGTTTGAAGATGATGCAAAAAACACATGGTTCACATCACAGTGGTTCTACCGGATTGAAGACACAGCAATAAAGAATGTTGATGAAATTACACATGACAGCAAAAGAGTGTTTTACTCTGAAGTCAAAGACTTCAATCCGCTGGATTGCCTGGTTGCAAAGATTAAAATCATCAGAATATCTCCTTTGCATCACTTCAACACTACAAACCCAAAGCCTGTTCCCCCTTGTGATTTCTACTATGACATGGGCTATGACATCAGCTATTCACGATTCTATACTCTGCCTCTAGAGCTAGAAGCTGGCACCGATGGATCAGATATCACCAACTGCAATGAACTGTCCCTTGGACCAGCAATTAGTAGCCAGTCTGAGAATAGAAATGATAACAATGAAGCTACCTCTGGTGTTTCGAAAGAGTATTCACTTCTAGATTTGTATTCTGGGTGTGGTGGAATGTCCACTGGGCTTTCCATGGGAGCTTCATTGTCCTCTGTTAAACTTGTTGCAAAATGGGCCCTTGATTTGAACCCAAATGCATGCAAAAGCCTGGAGTATAATCATCCAGAGACACGGGTGCGCAATGAAACAGCTGAAGATTTTCTTGCACTCATCAAAGAGTGGAAAAATCTTTGTGACAAGTATGTCAAGACAGAAAATGTGGATGACAGCAAAGCTCGTGGACGTCGCAAATCTGCAGCTGTGGTTTCAGATGATGAGAGTGAAGATGATGTTGAACCTCCTTTACCTGGCTCGTTTGAAGTGGAAAAGATAATTGACATTCGACATGTGGGTAAATCAGAGTCTCAGAAAGCAGGGATTGAGATGAAGGTTCGCTGGAAAGGATATGGGGCTAGCGATGACACCTGGGAGCCTATGGATGGATTAGAATCATGTGAGAAATGCGTAAAAAAGTTTGTGGTGGAGGGGAAACAAAAAAGGATTTTACCATTACCAGGTGATGTAGATGTGGTCTGTGGAGGGCCTCCTTGCCAAGGTGCAAGTGGTTTCAATCGTTTTCGAAACAAAGAGTCTCCATTGGAGTGTGAAAGAAATAAGCAGATTGTGGTGTATATGGATATTGTTGATTATTTGAAGCCTCGACATATTCTCATGGAGAATGTGGTTGATATTCTACGATTTGCTAATGGTATTCTGGGAAGATATGCATTGACCCGACTTGTCAAGATGCACTATCAGGCTATGCTTGGAATGATGGTTGCTGGCTGTTTTGGACTGCCCCAATTTCGCATGCGTGTTTTCCTCTGGGGAGCTGCTCCATCAGAGAAACTTCCACCGTATCCTCTGCCAACTCATGATGTTGTTCCGAAGGGTGGAATCCCTCAAGAATGGGAGCGCAACATGGTGGCATATGATGAGAAGACAAAGCCCACTTTGCTGAGGCCCTTGACGTTAGGCGACGCATTAAGAGATCTTCCTCCGGTTGAAAATTCTGAAACTCGGGATGAGATAAATTATGGAGGAGGAGCTCGCACCGAATTCCAACGTTTTATCAGACTTCCAAAGGATGTTTTGACTGGGGCAAGTTCCTTGGCTTCCTGTAAGAAGCAGAAAATGATGCTGAATGATCATCGGCCTTTGTGTCTGAATGTTGACGACTACCAGCGTGTCTGCAGGATACCCCGTCAGAAGGGGGCTAATTTCAGACTCCTTCCAGGAGTTATAGTAAAGGAAGATAACACAGTAGCAATTGATGAGACTGTGGAAAGAGAACTGCTACCTTCAGGAAAACCATTGGTACCGGACTATGCGATTTCATTTGTGAAGGGGCGGTCCCCTAAGCCTTTTGGGCGTTTGTGGTGGGATGAGACTGTTCCCACGGTCGTCACGAGAGCAGAGCCACATAATCAGGCTATTCTGCATCCTGAGCAGGACCGTGTCTTGACTATTCGCGAGAATGCACGGTTGCAAGGTTTTCCAGACTACTACAAGCTCTTTGGACCTGTAAAAGAAAGGTACATCCAAGTCGGAAATGCGGTGGCGGTTCCTGTTGGTAGGGTTCTCGGCTACAGCCTAGGACTGGCGATTCGTCAGCTCTCTCCCTCGTCTCCTCTGATGGAGCTCCCCTCAAAGTTCCCCCAAGCTCTC
>DLJZ-2012163-Solanum_ptychanthum
ATTTGCAAGATTGTCGAATTTTTTGAAGCAGTTGATGGCATGCAGTATTTTGCAGCTCAATGGTTTTACAGAGCTAAAGATACTGTTATTAAAAGCCACGATCAGTTCATTGACAATAAGCGTGTATTCCTTTCTGAAATCAAGGATGATAACCCTATTGATTGCCTTGTGACTAAACTCAAGATTGTTCCTGTGCCCTCAAATGCAACTTTACAGTTCAAGGAAAATGTAAAATCTAATTGTGATTTCTACTATGACATGAAGTACTTGCTTCCATACTCTTCTTTCATTAGCTTGCCGCCTGATACTACAAGTCCAGTTAGTTCATCTTCTACTATATCAAGTGACATTGATGCTGGTGAGGTCAAAGAACACAATCTGGAAAAGAAGCTCTTGGATCTATATTCAGGATGTGGAGCAATGTCTACGGGGCTATGCTTGGGTGCCAATAGCAAAGGCGTCAAACTTGTTACTAAATGGGCTGTTGACCTCAACAAACATGCATGTGACAGCTTGAGACTGAACCACCCAGAGACTCAGGTGAGGAACGAGTATGCCAGTGACTTCTTATCACTTCTGAAGGAGTGGGTGCAGCTTTGTGTCTCTTGTTCCTTGGTAAAAAGCATTGTTCCTCCACACCCTTATTTGAAAGTAATAGATGAAGTTGAAGAAGAAGAATCTGATGATGAAGATGAAGATTCCGGTGATGATAAAGAAGGTGAAATTTTTGAGGTGGAAGAACTTTTAGAAGTTTGCTATGGAGATCCAAAAGAAAATAACAAACCTGGACTTTACTTCAAGGTTCGGTGGAGAGGTTATGGACCGGAGGAAGACACCTGGGAGCCAATAGATGGCTTAAGTGACTGCCCGAAGAAAATAAAAGAGTTTGTGAGGAAAGGCTTCAAAGCAAATCTTTTGCCACTGCCGGGGGATGTTGATGTTGTATGCGGTGGACCACCTTGCCAAGGAATCAGTGGATTCAATCGTTTTAGGAATAAAGAAAATCCAATGCAGGATCCAAAAAATAAACAACTTGATGTCTACATGGACATTGTGGATTTCTTGAAACCGAGGTTTGTATTAATGGAGAACGTGGTGGACCTTGTCAAATTCGCCAATGGTTTCCTTGGCCGATATGCATTGAGCAGACTTGTAGGGATGAACTACCAAGCACGGATGGGAATGATGGCAGCTGGTGCGTATGGTCTTCCACAATTTCGTATGCGTGTCTTCATGTGGGGTGCTCTTTCATCAGAGAAGTTGCCACAATATCCATTGCCCACCCATAAAGTTATTGTGAGGGGTGTCATTCCCACAGAGTTTGAGTCAAACACAGTTGCATATGATGCAGGCCGGGATCTTGAGTTAAAGAAAGAACTCTTTCTCGGTGATGCACTTTCTGATCTCCCTTCGGTGGAGAACAATGAAGCAAGAGATGAAATGCCTTACACTGATGAGCCCAAAACTGATTTCCAGCATTTTATAAGATTGGGGAGGGATGGGGTTCTGGGAAGTGTTCTATACGATCATCGTCCTCTTCAGTTGAATGAAGACGACCATCAGCGTGTATGCCAAATTCCCAAGCGAAAGGGTGCAAACTTCAGGGACTTGCCTGGAGTTCGTGTTCGGCCAGATAATAAAGTTGAATGGGACCCAGACGTGGAGAGAGTAAAACTACCTTCGGGGAAGCCTTTGGTCCCTGACTATGCTATGAGCTTCGTAGGTGGTAGTTCCTCAAAACCGTTTGGTCGTTTGTGGTGGGATGAAACTGTCCCAACCGTTGTGACAAGAGCTGAACCTCATAATCAGGCCATAGTACATCCACTACAGGATAGAGTACTCACAATTCGTGAAAATGCAAGGCTCCAAGGTTTTCCTGACTACTACAAGTTGATAGGTCCAATAAAAGAAAGGTACATGCAAGTAGGTAATGCAGTTGCTGTTCCAGTTGCTCGAGCATTGGGCTATTCTTTGGCCATGTCGATGAAGGGATTATCTGGAGAAACGCCATTGTTCTCATTGCCAAACAATTTTCCATCTCACGTGGAACAGAAT
>BNCU-2003641-Radula_lindenbergia
CACTACAGGCGAGCGCAAGTGGATCATGAAATCTACGACCTCGGTGACTGCGTTCACGTTAATGGTGACGGTGGGGCTGACTATTTGGGAAGGATTATAGAACTGTATATGCTGGCCGACCATACCAAGTGGTTCAGAATTCAATGGTTCTTTCGATCTGAAGATACGGCCCTAGGTTCAAATGGACTGCGGCATAACCGTAAGCGCGTGTTTCTATCTTGTGAAATGGATGACAATCCTCTGGAGTGTGTCGTTGAAAAGATGAAAGTGATACGCATGGCAGTTCCATCTCGGAGCAAAGTCTCGAAGCCGCTTATCCCACGATGCGATTACTACTATGACGTGGGCTACAATCCAGAGTATTCTACTTTTTATGAATTGCCCGAAGACCCTCCTGAAGATTTCAGCTGGCAGTTGCCTGTGGTAGAGACCAGCAAGGAGACGATGGTTCTTAAATCCGTCTCGATGTTGAGACGAGATTTGAAGAACGTGGACGGCGGAAACGAAAGTCTCGCTACCGAAGAAAGGGAGCATTTATCTTTGCTTGACTTGTATAGCGGATGCGGAGCGATGTCTACGGGTCTGTGTATGGGTGCTCGACTGTCTGGTGCAAACCTAATTTCGAAGTGGGCAGTGGATTTAAATGGGTATGCGTGCGCCAGTTTGAAACACAACCACCCAGAAGCGCAGGTTCGAAATGAATCCGCGGAAGATTTTCTAGCGCTCATCAAAGAGTGGGACAAGTTGTGTCACAAGTACGTTTCTGAGATACAGGACGATAGAGATAAGCAGAAGGAGACCGGACTCAAAGAAAAATTACAAGATGACGAGTTTGAGGTAGACAAGATTCTTGGTGTACGCTGGGTAGGAGGTTCTAAGCCGGAGCTGAAATTGGGTAAAGGAAATTCTCCTTCGTATGTCAAAAAGGGCAGCAAGTCATCTGCTGTGGGTCTGGAGTTCAAGGTGCGATGGAAAGGTTACGACGCAGGAGATGACACGTGGGAACCGGCAGGGAATCTGACAGACTCGAAGCGGTGCGTGAGGGAATTTGTGTTTGAAGGAAAAGCCAAAAATATACTGCCGCGGCCAGGTGCATGTGATGTAATTTGTGGGGGTCCACCCTGTCAAGGCGTCAGTGGATTCAACCGCTTTCGCAATACGTTGGAGCCCCTTAAGTGCATTCGCAACAAGCAGGTCGTTGTCTATATGGACATCGTCGAATTTTTACAGCCAAGATTTGTCCTGATGGAGAATGTCGTGGACATTTTGAAATTTGCTGATGGAATTCTCGGCAGATATGCGCTGGGTAGGCTGGTTGATATGCACTACCAGGCAAAGCTGGGGCTTCTCGTAGCTGGTTGTTATGGCCTTCCTCAATTTCGCATGCGTGTCTTTCTCTGGGGCGCGGCCCCAGGTGAGATCCTTCCACCGTTTCCTATGCCTACACATTCAGTCGTGATGCGTGGGCATGCCCCTCAATCCTGGGAA
>YYPE-2071812-Austrocedrus_chilensis
AAGGTCGCCAAATTGGCGGGGAGCGATAGTCTCATCGGATCGCCTGTTCCTAAGCCAGAGGCCGAAAGCAAATGGCCATGGCGGTATCAGGACACGAAAAATAAGAAAAAAAGAACCAGTAGCAATGATGGGGATGACAGCGAGGAGATACTTTTAAAGGCAAAGGCTCATTATACGCAAGCTCGGGTAGATGGGGTCCTTTATAATCTGGGTGACTGTGCTTTCGTAAAGGCTGAAGATGGTTCACCAGACTACATAGGTAGAATTGTTGAATATTTTGAGACAGCTGATGGAAAACATCATTTCACTTCACAGTGGTTCTACCGAGCGGAGGATACAGCCATAAAATCACAAGCTTCTATTCATGATCCAAAGCGAGTCTTTTTGTCTCAAATAAAGGATGACAACTTGCTTGAATGCATCACCTCAAAGCTCAATGTCATTCAAGTGCCTCCAGTGATGGATTCAGAGAAAGAGAAAAGGCAAATGCCACCATGTGATTTTTATTATGATATGGGTTATGATTTGGCCTACACAACCTTCCATGTTCTGCCATCTGAAACTGTACCTGCAACTAGTGATTCAACCTCAGAGGTTTGCAATGAAATATCTCCCTCTGAATGGAATGGAGCAATTGAAAGCAAGGGACGGAGTAATGGAAGTTCTAGGAAAGCTAGCAGGGTCAAATCTGAAGTTTCTTCTGCTGAAGTGAATGGAGTATTGGAAAGTAAGGAAGAAAGCGAGACAAAACTGAAGAAAAACATTACTTCCAAACCGGAGCTAAAGTTGCTTGATTTGTACTCTGGGTGTGGTGGCATGTCTACTGGATTATGTTTTGGTGCAAATCTTTCGGGTGTCAACCTTGTCACGAGATGGGCATTGGACTTGAATGAGGCTGCCTGCAAGAGTTTGAAGCATAATCATCCAGACACAGAGGTTCGTAATGAATCTGCTGATCATTTCTTGGAGCTGCTTAGGGAATGGCAGAAGCTGTGTCTAAAGTACTGTCAACCTGATGATCAGAAGACAATCACTCGTGGACGAGCACCTCTTAAGGCTAAGGAAACTCCAAAAGAAGAGGACTCTGATTCTGATATTCAAGAAGGTGAATTTGAAGTAGAGTGCTTACTTGACATTCGACATGTTGATCCAACTGATGAGAATAAATCTGGGCTGGAATTCAAGGTGCGTTGGAAAGGCTATGATGAGAGTGAAGATACATGGGAACCCTTGTCAGGGTTGGGGGAATGCGAAGAAAAAATTGAAGTGTATGTAGTAAAAAGTGCAAAAGAAAAGCGTTTGCCTCTACCAGGTGATGTAGATGTTATTTGTGGTGGTCCTCCTTGCCAAGGAGCTAGTGGATTCAATAGATTCAGAAATGTTGAAGCTCCTCTTGATGATACAAAAAATCATCAAATGGTTGTATACATGGACATTGTAAACTTCATGAGGCCAAGATATGTTTTGATGGAGAATGTTGTTGATATTCTTAAATTTTGTAATGGATTTCTTGGTCGTTATGCCTTGAGCCGTTTGATACATATGAATTATCAAGCAAGGCTTGGCATGATGGCAGCTGGATGTTATGGACTCCCACAATTTCGCATGCGTGCTTTCTTGTGGGGAGCAAACACATTTGAGAAACTCCCACAATATCCACTACCAACACATGATGTGGTTGTTAGAGGTGGTGTCCCGAATGAATGGGAGCGCAACATGGTTGCTTATGATGAGAACCAATGTCGCAATCTTGAAAAAGCACTTGTTCTTGGGGATGCAATTTCTGATCTTCCATTGATTTTAAACTCAGAGAATCAAGATGAAATGACATATGGGAAGGCCCCTTGCACTGAGTTTCAGAGATACATTAGAATGCCTAAAGAAGTTATGAAAGGTCAGATGTCATATGCAACCTTCAAGAAGACAACACAGAAAGCTGTTCTTTATGATCATAGGCCGCTTCAGTTGAATGAGGATGATTATCAGCGTGTCTGCAGAATTCCTAAGAGAAAGGGGGCAAACTTCAGGGATCTCCCTGGTGTACTTGTTGGGCCAGACAATGTTGTGGAATTAGATACCTCTATCGAGAGAGTCATGTTGCCATCAGGAAAACCATTGGTTCCAGATTATGCAATAACTTTTGTAAAAGGCCGTTCCACAAAGCCATTTGGTAGGTTATGGTGGGATGAAACAGTGCCAACTGTGGTCACCAGGGCTGAGCCTCATAATCAGGCTATTTTGCATCCTGAGCAGGATCGAGTCCTTTCTATTCGTGAGAATGCAAGATTACAGGGTTTCCCTGACTACTACAAGCTTTATGGGGGTGTGAAGGATAGATATATTCAAGTGGGCAATGCTGTGGCAGTGCCTGTTGCACGGGCTTTGGGCTTTGCCTTTGGAATGGCCATACAGAATTTATCTTCAGAGGAGCCAGTCATGGAGCTTCCAAAGAAATTTCCTCATTGT
>JEXA-2016627-Impatiens_balsamifera
ACAACAGAGAAGAGGCAAAAGAAGTACAAGTATGCATCTTTCTTTGTTGGTGAACCAATCCCCGAAGAGGAAGCTCGAGAAAGGTGGCGCTGGCGATATGAACTGAAGAGTCAGAGATCCAAGGGCCAAAGCTGGAAATTGAATGCTGATGAAGAGGATGAGATAATTCTGAATGTACGCTGCCATTATGCTCAAGCTAAAGTTGGTGGGTGCATCTTCAATCCTGGAGAATGTGCATACGTTAAGGGTGATGGAGAACAGATACATATTGGAAGGATCATAGAGTTTTTTCAAACGACAGATGGAGATGACTATTTCAGGGTTCAATGGTTTTATAGAGCTGAAGATACAGTTATGAAGCAACAAGCTTCTTTCCATAACAAAAAACGTTTGTTCTATTCTACTATAATGAATGACAATCCATTAGATTGTATTATATCCAAAGTCAACGTTGTTCCGCAACCTCTAGCGCTAGGGTTAAGACCGAAGTCTCTTTCACCTTCAGACTTTTACTATGACATGGAATATTCTGTTGAATACTCAACATTTCGCACATTATCTGATGATTCTTTGGATAAGTATGAATTATCATCAGATGATAAAGTGGAAGCATTTGGGACCATGATGACCCATAATTCTTTGGAGAATATGCTTATTTGTGAACCTCTTAAGGATGAGTATGCATTATTAGATCTTTATTCTGGTTGCGGAGGAATGTCAACTGGGTTGTGCCTTGGTGCCAAACTTTCAAGGGTTAATCTTGTTACGAAATGGGCAGTTGATGGTAGTAGATCTGCATGTGATAGCTTGAAACTGAACCATCCAGAAACACATGTGAGGCATGAAAATGCTGAGGATTTTCTAGAGCTTCTAAAGGAATGGGAAAAACTTTGCCACCAATATATATTCAGTAGTTCAGATAGGACAGATGGATCTATACTGGAAAAGAGGAAAATGGCGGATGAACAATTGCCAATGGACGACCAGATATCTACAGGGGAGTATGAAGTTCTGCAAATAGTTGATATCTGCCATGGAGATCCCTGCAAGACAGGCAAACAAGGAGTGAAATTTAAGGTGCGGTGGAAAGGATTCAGTTCAAGTGATGATACATGGGAGCCTATTGAAGGACTGGGGAATTGCCTAGAATGCTTAGAGGAGTTTGTTCGATGCGGATTTAAATCTAAAATATTGCCCCTTCCGGGTAATGTTGACGTGCTCTGTGGAGGTCCTCCATGCCAGGGGATTAGTGGTTATAATCGTTTCAGAAATACAGAGTCTCCACTGGAGGATGAAAGAAACCGTCAAATTATTGTTTTTATGGACATTGTGAAATTCTTAAAGCCTAAATATGTCTTGATGGAAAATGTGACTGATATATTGAGGTTTGACAAAGCTTCTCTTGCAAGATACGCATTAAGTCGTTTGGTGCACATGAACTACCAAGCAAGAATGGGCACCATTGCTGCTGGTTGTTATGGTCTTCCACAATTTCGGTTGCGTGTTTTCTTTTGGGGTGCTCTTCTTACTGAGAAATTACCTCAATTCCCACTTCCTACTCATGATGTTATTGTTAAATATTGGCCACCATCTGAGTTTGAGCAAAATACCGTAGCTTACAATGAAGGTGGACGTCCTGACCTTGAGAAAGCCCTCGTTCTTCGTGATGCTATCTCTGATCTTCCAGCTGTCTCTGCCAAAGATATGTCTGAGCAAATGAAATATGTAAATCCTCCAGAATCAGAGTTCCAGAAATTTATAAGGCTAACCAAAGATGAGATGGTAGGCTGTACTCCAAGTGGATTATGCAAGGCTACCGAATCTTTGTTATATGATCATAGGAATTATCCTTTATCCGAAGATAATTATTTGCGAGTTTGTCAAATTCCTCGTGAAAAGGGAGCAAATTTCCGAGACTTGCCCGGTGTGCTTATTGGGAATAACAATGCCGTTTATCGAGATCCCACCAAAGATATAATAAAACTGCCATCTGGAAAAGGACTAGTGCCTGACTATGTCTTTAACTATATAGAAGGAAAATCTAAAAGACCTTTTGGAAGATTATGGTGGGACGAGACAGTACCCACCGTGACTACTTTTCCTGACGTTCGGTGTCAGGTAGCCTTGCATCCCGAACAAGACAGACCACTCACTACCAGAGAATTTGCAAGACTGCAAGGATTTCCTGATTTTTACAGGTTTAGTGGGACAATTAAAGAAAGGTACCGTCAAGTGGGAAACGCGGTAGCTGTTCCTGTTTCACGAGCTTTAGGATATGGGCTGGGCATGGCCATCCGAAAAATTGGTGGGGATTCTCCATTGATGAAATTGCCACCCAAATTTGCA
>HATH-2005158-Aristida_stricta
TTTTTTGAAACAACTACTGGTGATTATTACTGCAGCGTGCAATGGTTTTTCAGAGCAGAAGACACGGTCATGGAAGATCAAGGACAATCTCATGACATAAGGAGGCTTTTTTACTCAGACCTGAAGGACGACAATTTACTAGACTGCATTATCTCTAAAGTGACGATTGTGCAAGTTCCTCCTAGTGTAAATGGAGAATCAAAGTCAAGTCCTTCATCCCACTATTACTATGACATGAAGTATTCTCTGGACTACACTACGTTTTCTACCATGGAAATGGGGGATACGAGTGATACATTGCAATTACATTACACAACTAGTACAAAAGACAATGTGGAGAGGATAGGTTGCACAAAGAAGAAAAGCCCCCTGGAGACGAGGGAGCTCTCTCTGCTAGATCTGTACTGTGGCTGCGGTGGAATGTCAACTGGACTTTGTCTTGGGGCTCGTGGTGGTGGCGTGAATCTTGTAGCGAGATGGGCTGTTGATGGTGATGAAGTTGCATGCGAAAGCTTCAGGCTGAATCATCCGGAAACTCGAGTCCGGAATGAAACTACCGATGATTTCCTTGAATTGTTGAAGGAATGGGAAAAGCTATGCAAAACCTACGTGAAGCCCCGGACTCAAGTAAAGACCCGTTCCAATGTTTCAACACAATCAATTAATGAAACTCCAGATTGTTTTACAGTACCTCCTGACGAGTATGAAGTATGGAAGCTAGTTGATATTTGCTTTGGTGATCCAAATAATTTCAGGAAACGTGGGTTATACTTTAAGGTGCGTTGGAAGGGTTATGGTCCTAATGATGATACATGGGAGCCACTGGAAGGGTTAAAGAACTGCAAAGAGGCAATTAGGGATTTTGTTATTGAAGGTCATAAGCAAAAGATATTACCACTTCCTGGTGAAGTTGATGTCATATGTGGTGGCCCACCATGCCAAGGTATTAGTGGCTATAACCGGAATAGAGAATTTGAGGCACCATTCAAGTGTGAGAGAAACAAGCAGATTATTGTTTTCATGGATATAATTCAGTTTTTGAAGCCCAAATACATTTATATGGAAAATGTCCTCGATATATTAAAGTTTGCTGATGCAACACTTGCAAGATATGCTTTAAGTCGGCTAGTTGCTATGCATTATAGACTAGGGATCATGGCTGCTGGATGTTATGGCCTTCCACAATTCAGAATGCGCGTATTTCTATTGGGCTGTCATCCCATGGAGAAATTGCCCCCATTTCCTCTGCCTACTCATGAGGCAATTGTGAAGAATGGTTGCCCGTTGGCTTTTGAGCATAATTTGGTCGGGTGGCCCGATGGCATGGCAATGCAACTAGAAAAACCAATTGTCCTTGAAGATATTCTATCTGATCTTCCAGAAGTAGCAAATGGGGAAAGTCGTGATGAAATGCTGTATGTAAAGGGTCCTCAGACAGAATTCCAAAGATACATTCGAACATTTGATTCTGGTTTGTTG
>PHCE-2014997-Prunella_vulgaris
GATGGAGAAGATGAAATCATACTGAATGTGAAATGCCATTATGCTCAAGCGAAAGTAGGGAGCTTCGTCTTGAGCATTGGAGATCATGTATTTGTAAAGGGTGATGGGAGCAAGAAACACATAGGGAAGATCTTGGAATTCTTCAAAACGACCGAAGGAGTAGATTACTTTAGGGTTCAATGGTTTTTCAGGGCCGAAGATACGGTTATGAAGGACGCTGCTTCGTCGCAGGACAAGAGGCGCATATTCTACTCCACCTTAATGAATGACAACCTATTAGAATGTATCATTTCAAAAGTCAAAGTAGTACAAGTATCCCCCAATCAGTGCTTAAAAGGAAGCCCTGTCCAGTCAGCTGCATTTTATTATGATATGGAGTACTCCGTGGAGTATTCAACGTTTCGTACATTGGAAACTACTACAGAGAACCACTCGGATGAGGGGCCGATTACGTTAAAACCATTGGAGCTTTTGCCCAACTATGACTCCTCCAATCAAGAATTAGCACTACTTGACCTCTACTCTGGATGTGGTGGAATGTCAACTGGACTATGCCTCGGTGCAAAGCTTTCTAGTGTAAATCTCGTGACGAGATGGGCTGTCGATTCTGATAGCTCCGCGTGCGAGAGTTTGAAGCTAAACCATCCAGAAACAAATGTAAGAAATGCATCTGCTGATGATTTCTTAGACCTACTAAAGCAATGGGAGAAATTATGCAAGGCGTACGTCTCGGATATAGAACGAACACTAAAATGTGAGTTAGAGGAACCTCAAGAAGCCAAAGACCGTCTATCTTCATCGGATTCGGATGAACCTACCGAGGAATATGAGGTCTCTCATCTTGTTGATATTTGCTACGGTGATCCTAACAAGAGAGGAAAACGCGGGCTACACTTTAAGGTACGTTGGAAGGGGTACGGCCCGAACGATGATACATGGGAGCCAAGGGAAAGCTTGAGCAATTGCAAAGAGCGTATAGGGGACTTTGTTCGAAGAGGATTCAACGCGAAAATCCTACCTCTCCCGGGTGATGTTGGTGTGATCTGTGGAGGGCCACCGTGCCAAGGCATAAGCGGCTACAATCGCTTCAGAAACTTCGATTCTCCGTTAGACGACGAAAGAAATCGCCAAATTGTGGTGTTCATGGACATAGTGGAGTTCTTGAAACCAAAGTATTGCTTGATGGAAAATGTGGTGGACATCATAAAGTTTGACAAAGGCTCTCTCGGTCGATACGCTCTAAGCCGTTTGGTGCTGATGAAATACCAAGCGAGGCTGGGCACCATCGCCTCGGGGTGCTACGGCCTTCCTCAGTTCCGGCTGCGTGTCTTCATCTGGGGCGCGCACCCGGCCGAGACGCTGCCACAGTTCCCGCTCCCCACGCATGATGTCGTTGTAAGGTACTGGCCTCCCATCGAGTTCGAGAGGAACATCGTGGCGTATGACGAAGGCCAGCCTCGTCCGTTGCATGATGCAGTTGTTCTCTATGATTCAATATCCGACCTTCCACCCGTCACGAACGACGAAACGCGGGAGGAAATGGAGTACGGGATGCCTCCGATGACCGAGTTCCAAAGATGCATTCGGTTAAGTAAAGACGAGATGATGGGGCGAGTGTCGTCCGTTAACGACTCTCGCCCCATCCTCTACAATCACCGTCCTCTGATGATGTCGGAGGACGATCTCATTCGAGTTTCTCAAGTTCCACGTAGAAAAGGAGCCAACTTCAGAGACCTCGACGGAGTTGTCGTCGGGGAGGACAATGTGGCTCGTCGCGATCCAACACGAGAGACGGTGAGGCTACCGACGGGAAAGCCACTAACACCGGATTGCGTGTTCAGCTTTGAGCAAGGAAAATCAAGAAAGCCTTATGCAAGATTATGGTGGGACGAGACGGTATCGACGGTAGTCACATTCCCGAATATTCGAGCACAAGCCATCCTACATCCCGATCAGGATCGACGGCTAACGGTACGCGAGTGCGCGAGGCTGCAAGGATTCCCGGATTACTACAGATTTTGCGGGAGCATTAGAGATCGGTACCGTCAGATAGGGAATGCCGTGTCGATCCCGGTGGCGCGAGCCTTGGGCTACGCTCTCGGGATGGCCTACCGGAAGCTGGCGGATCGAGACGGGCCGCTAATGACGCTGCCATTCGACTTCGCA
>AAXJ-2009482-AAXJ-Atriplex_prostrata-2_samples_combined
AAGAATAAGAAGGGAAATCCTGCCTGTGTTTCTTTCTTGATCGGTGACCCAATTCCCGATGATGAAGCTCGCCGCCGGTGGCCGTATAGGTACCAGAATAAGCGGCAAAAAAAAAATAGAGGGAACTCAAAATCAGTTAATGATGATGATGATGATGATAAGTTGATTTTGGATGTAAAATGTCATTATTCGCAAGCTGAAGTTGCGAAGTGTATTTTCGAAATTGGAGATTGTACATATGTAAAAGGTGAAAAACAGAAGAAAGATTTTATTGGTAGGATTGTAGAATTCTTCAAAACCATGAATGATGAAGATTATTTTCGAGTTCAGTGGTTTTATAGAGCTGAAGATACGGTCATACAAGATGAGGCAAAGCCTCATGATGAAAAGCGGTTATTCCTTTCGGATCTTATGAATGACAACCCATTAGATTGCATTGTTTCAAAAGTCAAGATCATACAAGTACCACCGAGTGTGGACTTGAAAACAAAATCCCTTTCTGCCTTTGACTTCTATTATGACATGAAATACAGTGTTGACTATACCACCTTTTCTACAGTTGTTGATGAGGAACCTGGCCTTTTATCATGTGATAACATGAAGAAGATTCAAGCAAATGGACTCAGGCCTAATTACTGGAACTTTTCTGCCCAAAAGCCACATAAGTCTGATATGGCATTATTAGACTTGTACTCTGGTTGTGGAGGAATGTCAGTGGGACTATGCCTAGGGGCTAAACTTTCTGGCATTAATCTTAGAACGAAATGGGCTCTTGACCTCAATAAATCAGCTTGTGAGAGCTTGAGGTTAAATCATCCCCAAGTACAGATAAGAATTGAGCCAGCTGAGGAATTTCTTGGCTTGTTGAAAGAATGGGATAAACTTTGTAAACGTTATGTTGGTAACTCTAAAAAAAAGAGTATGTCCTCACCTAGAGGACAAAGACAGTCGTCACAGAAAAGTGATGATTCGAGGAGCAAGAATAAAAAATCATCTAATGAGTATGAGGTTGCTAACCTTCTTGATATCTGCTATGGTGATCCCAATGAAAGTGGCAATCCTGGACTTCATTTTGAGGTGCATTGGGCTGGTTATGGCCGAAGTGAGAACACATGGGAGCCAATTGAGGGACTAAGTAACTGCCAGGAGAAAATACAAGAATTTGTTCAGAAAGGTCATAAACTTGGGATATTGCCTCGACCGGGAGATGTCGATGTAATTTGTGGAGGTCCTCCATGCCAAGGAATTAGTGGGTATAACCGTCATAGAAATGTTGACAATCCTTTAGAAGATGATAAGAATCGCCAAATTGTGGTGTTTATGGACATTGTAGAGTTTCTCAAGCCAACATACATATTGATGGAAAATGTGGCTGACATTTTGAGGCTTGCCAATGGTCAACTTGGAAAATATGCAATTAGCAGATTGGTTCAGTTGAAGTATCAATCAAGTCTTGGAATTATGGCTGCTGGTTGCTATGGCCTTCCGCAATTCCGTCTTCGTGTGTTCCTATGGGGAGCACATCCTAATGAGAGATTACCGCAATTTCCCCTTCCTACACATGATGTGGTGGTGAGATATGGCGCACCATGCAAATTTGAGCGCAACGTTGTTGCATATGATGAAGATCAATCTCCTAACCTTGAGAAAGCTCTTAAACTGCGAGATGCTATTTCTGATCTTCCGCCGGTGACAAACCATGAAGTTCGAGAACAGATATCATATCAAAATCCTCCGGATACAGAATTTCAAAAGTATATTAGATCAAGTGAATGTGATATGCTCGGTACTCCTGATGCCACAGCACGAAAAAAATCTGTTCTTTATGATCACCGACCACTTGTATTATTCGAAGATGATTACTTGCGAGTTACTAAAATTCCTCTGAAAAAGGGAGCAAATTTTCGAGATCTACCAGGTTTAATTATTGGAAGAGATAATGTTGTTCGTAGAGATCCAGAACAAGATATAAGATTGCCATCTGGGAAACAGCTGGTCCCTGATTATGCGATAAACTTTTGTGGTGGGAAATCACAGCGGCCATTTGGTCGACTTTGGTGGAACGAGACAGTGCCCACCGTATTGACGAAACCTGATTATCACAGCCAGATCATATTGCATCCAGAGCAAGACCGAGTTCTCACTATTCGTGAGTGTGCAAGATTACAGGGTTTCCCGGATTATTACAAATTTTACGGGACTGTGAAGGAGAGATACTGTCAAGTTGGAAATGCTGTTGCAGTTTCAGTTACAAAAGCTTTAGGGTATAGTCTGGGCATGGCGGCGCAAAAGCAAACCGGGGATGGTCCTCTCATGACTCTCCCACCCAAGTTTTCTCAC
>YHZW-2029152-YHZW-Huperzia_selago-2_samples_combined
GTGCCTAAAAAGAAAGCAGTGAAAGCTTCTTCAAATGTTGAGTTACTTGGGGAGCCCGTTCCGGCAGCAGAGGCCGCGCAAAGATGGCCTCATCGTTACCCAGAGCAAACCAAAGCAAACGAGTCCAAGGATGACAAGAAAATTTCAGAAATTTTTGGAGAAGAGACAGAAGAATGTATTGCATGCTCTGCTCACTATCTACTGGCTCAAGTGGACAACATCTCCTATGAACTGGGTGACTGTGTTACAGTAAATTCAGACAGTGGTCCAGACTATTTGGGAATGATTGTTGAGTTTTTTAAAGGTATCGACGGAAGTCTTTGGTTTACTTCTCAATGGTTCTTCCGCGCAGGGGACACGGCAATTGGAAAAGATGAGGCAACAAAGCATGAGAAAAAGCGAATTTTCTATTCAGAAGTAAGAGATAACAATCCCCTCGACTGCTTAACTGGGAAGATCAAAGTTTCTTATGTACCATCATCGATAACTTTCAATGGTGTCAGGTCTCTGCCTTCTTGTGATTATTACTATGACATGGGTTACAACTATGCTTATTCCACATTCTATGACCTACCTGCAGATGCTGGTGCTGCTAGCAGTGATGAAGCATCAACTGTTTGCAATGAAGTGATACAAACTGCAAGTGACCAATCTGACCAGAGGTCAGAAATGGAAACATGTAGTGATAACAGCTTTATCTCGAAGTCTGAACTCAGCTTATTGGACTTATATTCTGGGTGTGGTGGCATGTCGACGGGATTGTGCATGGGTACTTCTTTAGCTGGAGTCAGCCTTGTGACTCGTTGGGCAGTTGATCTTAATAAGAATGCTTGTGAGAGTTTGAGATTTAATCATCCTGAAACTGAGGTATGGAATGACACGGCTGATAATTTTTTGGCTTTGATTAAAGAGTGGCCAAAGCTTTGCCAAAAGTATGCTGAGCTCGACCAGCGTCTTGAGATCAAGGTCAATACGCGCACTCGAGGTGGTGTTTCAAATGGTCAGTTAGCAAATGGTCAATCAAAATATGGTGCAAAGAATGACAAAGATAGTAATGACACTGATGCAAAACCTGGAAAGGGAGTATTTGAGGTAGAGAAACTTTTTGGCATAAGATGGGTTAGCTCCACCGAAGGAAAGAAAAAAGGACTCGAATTCAAGGTCCGTTGGAAAGGATATGGGGAATCTGATGATACGTGGGAACCACTTGACGGTTTATCCAATTGTCAAGATCGAATTCGGGACTTCATTGTTGAAGGAAAAAGGAAGAAATTGTTACCTTTACCGGGTGACGTGGATGTTATCTGCGGAGGGCCTCCATGTCAAGGAGCAAGTGGGTTCAATCGTTATCGTAATGCTACTGCTCCTCTCGATGATCCACGTAACCATCAAATGGTTGTCTACATGGACATTGTCAATTTTTTGAAGCCAAGATTTATTTTGATGGAAAATGTTGTAGATATTCTCAAATTTTGTGGTGGACTGTTGGGACGCTATGCCCTAAGTCGTCTTGTGAATATGCATTACCAGGCGAAACTTGGATTGATTGTAGCTGGCTGCTATGGTCTTCCCCAATTTAGAATGCGCGTTTTTCTTTGGGGAGCTCGTCCCACCGAGAAATTGCCTCCTTTTCCTATGCCAACACATGATGTTGTTGTCCGAGGCGGCATTCCAGCTGATTGGGAGCGCAATGTGGTTGCATATGATGAGACTCATCATCCAGAATTACTAAAAGCTCTAGTCCTTGGTGATGCACTTTCAGATCTTCCTGCTGTTGAGAATTCGGAAAGAAGGGACGAAATGGAGTACCTCAAGGCAACACTTACTGATTTTCAACAATATATACGCCTAGCAAAGGAAGTTCTTAATGGAGGATTACCTTTAAAACGTACAAAAAAGCAAATGCTATTTGACCATCGACCACTGGAGTTGAATGTTGACGATTATCAAAGGACGTCCCGTATTCCAAAGAAAAAGGGAGCAAACTTCAGAGATCTTGAAGGTGTTAGAGTTCGACTTGACAAAATTGTAGAGTTGGATCAAGCAGTTAACAGAGTATATTTGCCATCAGGCAAACCATTGGTTCCAGACTATGCTATTAGTTTTGTCGGAGGTCGTTCCACAAAGCCCTTTGCACGTCTCTGGTGGGATGAAATAGTTCCTACAGTGGTTGGAAGAGCTGAGCCTCACAACCAGGCAATACTTCACCCGGAGCAAGATCGTGTACTTACAATAAGAGAAAATGCACGTATACAAGGCTTTCCTGATTACTACAAGCTTTTTGGTTCCGTAAAGCAGAGGTATATTCAAGTGGGGAATGCAGTTGCAGTGCCTGTAGCGAGGGCATTGGGTTATGGATTGGGCCTTGCAATTCAGCAACAGTGTAGGCCCAAAGACCTTGTAATAGAGCTCCCTCACAATTTCCCCCAAAGCCTA
>THHD-2013942-Elaeocarpus_sylvestris
ATAAAGGGTGAACAAGGACAAAAACATGTTGGCACGATCTTAGAATTTTTCAAAACAACGGATAAAGAAGAGTATTTTCGGGTCCAATGGTTTTATAGAGCTGAAGATACAGTTATGAAAGAAGCTGCTAGTTTCCATGACAAGAAGCGTTTATTCTATTCTACTATAATGAATGATAATCCAATAGATTGTATTATTTCAAAAGTCAGTGTTACTCAAATATCACCAAGAGTAGGATTAAAATCCAATTCTATTCCTCAATCTGACTTCTATTTTGATATGGAGTACTGTCTGGACTATTCAACATTTCGAACCTTGTTGACTGATAATTCTTTTAAAAGCCATGATTCATTGATGCTCGGTTGCACTGGGACTGTCCCCACAATGTCGTCTGGAACTTTACCAAGTGGTGAAACTTACAAAGCAGAGTTGGCACTGTTAGATCTTTATTCTGGTTGTGGTGGAATGTCAACTGGATTGTGCCTTGGTGCCAAACTTTCTTGCGTTGATTTACGAGATGGGCTCTGGATACTTGTTACGAGATGGGCTCTGGATAGTGATAGGTCTGCATGTGAAAGCTTGAAATTAAATCATCCCAGAACACATGTTTGGAATGAAGCTGCTGAGGATTTTCTTGTACTATTGAAGGAATGGGAAAAGTTGTGCAAACGGTATGTGGTCAATGATGTTGAAAGAACACATCAATCAGAATCAATTGCCTCAAGAGTAGCCACGAACAATGTAAATTATGTAAATGATGATGATATTCCTCCTGATGAATATGAAGTTGCAAGCATTGTTGATATTTGTTTCGGTGATCCTAGTGATACAGGCAAGCGTGGACTAAAATTTAAGGTGCATTGGAAGGGTTATGGGACAAGTGAAGATACGTGGGAACCAGTTGAAGAGTTAAGTAATTGCCGAGAACGGATTCAGGATTTTGTGAGAAATGGGTTCAGATCCAAGATTTTGCCACTTCCTGGTGATGTTGATGTTATTTGTGGCGGTCCTCCTTGCCAAGGGATTAGTGGCTTTAATCGCTTCAGAAATGTTGAGTCCCCACTGGATGATGAAAGAAATCGTCAAATAATAGTCTTCATGGACATAGTGCAGTTCTTAAAACCTAAGTTTGTGTTGATGGAAAATGTGGTTGACATTTTGAGATTTGACAATGCCTCTCTTGCAAGATATGCTTTAAGTCGTTTGGTACATATGGGATACCAAGCAAGACTTGGAACCATTGCGGCTGGCTGTTATGGTCTTCCGCAATTTCGATTGCGCGTTTTCTTGTGGGGAGCTCATCCAAATGAGAAATTACCCCAATTTCCACTTCCTACACATGATGTTATTGTCAGATATTGGCCGCCAATTGAATTTGAGCGCAATACTGTTGCTTATGATGAAAACCAACCTTGTGAACTAGAAAAAGCCATTGTTCTTCAAGATGCCATTTCTGATCTGCCAGCTGTCACAAGCCATGAGATCCGTGAGGAAATGTCATACGAGAAGCCTGCAGAATCTGAGTTTCAAAGATATATACGGTCAACCAAATATGAGATGGCTGGTTCTGCATTCAATGGCAACACAAGAACAAAAAATTCTCTATATGATCATCGGCCTTACTCATTGACGGAAGAAGATTATGCACGAGTTTGTTTAATTCCAAAAAGAAAGGGAGCAAATTTTAGGGACCTCCCCGGTGTAGTTGTAGGAAAGGACAATGTTGCTCGGCGGGAGCAGCAAATAATGTTGCCATCCGGAAAGCCCATGGTACCAGATTATGCCTTCACTTTTGAACAAGGAAAATCTAAAAGGCCATTTGCAAGGTTATGGTGGGATGAGACAGTGCCAACTGTAGTAACTTTCCCAAATCTTCACAGCCAGGCAGCGATGCATCCAGAGCAGGATCGGGTCCTCACTATACGGGAGTATGCAAGGTTGCAAGGTTTTCCTGATTATTATAGATTCAGTGGGAATGTTAAAGAGAGGTATTGTCAGGTAGGAAATGCAGTTGCTGTTCCTGTTTCACGAGCCTTAGGATACGCACTAGGGATGGCATTTCAAAAACTGACTGGGAATGAACCATTGATGACCCTTCCTTCGAAGTTTTCCCATTCCACTAATCTTCAATTAGCAAAATCATTGTTTCACGAGAATGAC
>Phypa_v3_0-Phpat_006G103100_1-
ATGAGCGGGCTTGTTAGGGGCCGACCTGTGAGAAGAGATGGTAGCGGAACTGATACCGTTGCCAAATCCGGGGCGAAAGAGACTCTAGCCATTGTGGATTTAGATGATGTGCCAGATGAAGCCTTTGCTGCGTCTGACGCGAAACGGAAGAAGACGCCTTCCAGGACTTCCGCGAAAAAACAGAAAGTTTCGGCAGGGGTGGGAGGTTCGAAGAAAAAACAAGCTCCTAAAGTGCCTAATGTAGCGAAAACCGTTGGTGAAGAAGAGGACGAAGACTCGAGTATGCTTTGCGATGATGGTGATGATGCCGCAGCTGCAGAAGAAGTGGTGGGTGCTGAATTGGACAAAGACGACGTTGATTGTTCCTTCATAGAGAGCAGTCGAATACCTTCTCATGTAGCAAAAAAAGATTATCCTCATCGATATGCAGATAGTTTACAGGCGGATGGCAACAAATCAAAGAGATACAGGACGCAGACTGTGGAAGAGCAACCGCTTGCTGTAATCGCACATTACCGGCAGGCTGAGGTGGAGGGGAAACTGTATAAGCTAGGCGATTGTGTCCACGTTCATTCTGGCTTGGAGGACCCCTTCATAGGAAGAATTACCGAGTTCTATGAGAAGGAAGATAAGTCTCCATGGTTTCATGCGCAGTGGTTCTTCAGATCGTATGACACCTTGATGGGTAAAGAAGGCCGGAATCACGACCCGAAGAAAATCTACTATTCTGAAGTGGCGGATGAAAACGAACTGCATGTGATTGTGGGGAAAGTATCTGTTATTAGAATTGCCTCAAAGGATCGATCCGACAGATCACCAATAAAGACTCCGGCCTGTGATTATTACTTTGATAAAGGATATATGTTTCAGTATGGGACTTTTTACACGCTCCCAAAAGATTTGCCTGAGCCCCCTGGACTAGCCCAAGCGGAGAACAAATTCCACATCACGGAAAACACTATTGCATCGAAGAGCGGGTCTAAGTCCACGGAATCGGATAATTCATGCAGCGACTCTAACGACAAGAAAGATTTCTATCTTCTTGATCTGTACTGTGGGTGTGGTGCCATGTCGACTGGAATATGTCTAGGGATGAACCTAGCAGGCATTAATCTTGTTACGAAATGGGCCGTGGACCTGAACGAGTTTGCATGTATGTCATTAAAGTATAATCACCCAGAAACCACTGTCCGAAACGAAGCTGCTGAAGATTACCTGCAGTTGCTGAAAGAGTGGAAGAAATTGTGCGAGAAGTATCCGGTAGGATGTGTTGTGCAGGAGGACAGTGAAGAAGATGAAGATGGAGATGATGACCCGGCAGCAGGGGAGTATGAAGTGGAGCGACTTCTCGGAATACGGTGGGTTGGAGAAGTAAGCGAGAAAGACAAAGAGGTTATGGAGCAAGTGGATGACGTGGTGGATAATGAAGAGGTCCCAACTGCGAAGACTCCTAAAACCCCGAAGACCCCCAAGAAAGAAAAAATTGAGAAGGACGCTGAGGTTCCTCTAACCAAAGGTCTCGAGTTCAAGGTCAGGTGGAAGGGTTATGCTCCTGAGGACGATACATGGGAACCAGCTGCAAGTTTGGATCACTGCCCAGAACGTGTGAAGGAGTTCGTATTAGAAGGGAGGAGACAAAAGCTACTTCCACTTCCTGGTGATTGTGATGTTATCTGTGGAGGCCCTCCTTGCCAAGGCGCCAGTGGATTCAACCGGTTTCGGAACAGAGTAGATCCTTTGGCAGATCCAAGGAACAAGCAGATGGTTGTGTATATGGACATCGTTGATTTCTTGCGTCCTAGATTTTTCATCATGGAAAACGTTGTTGATATTCTCAAGTTTTGTGATGGCATACTGGGGCGCTATGCTCTTGCAAGAGCTGTGGGAATGAATTACCAGTCAAAAGTTGGCATCATGGTCGCTGGGTGCTACGGAATGCCTCAATTTAGAGCGCGATGCTTTTTGTGGGGAGCGGCTAGTGACGAGATACTTCCGCCCTATCCAATGCCCACACATAAGGTTATCGTACGTGGTGGTTTCCCACAGAAATGGGAGAGATGTTTAGTTGCTTATGAAGAGAACAAGCAACCTGAATGGTTACAGCTACCTCTTGTGCTCAAGGATGCACTTTCTGATCTTCCTGCTGTTGGGAATGATCAAAGCAAAGATGACATTTCATACGACGAGGAGCCGCAATGTGATTTTCAACACTTCCTGCGCTTACCAAAGAAAGGAACTGGTGGTCTAGGCAGTCTTGGTCCACAACAAAAGAAAAAAGCTATCCTTCCAGATCATCGACCTCTTTGCTTGAATGCAGATGACTATGAACGCGTGAAACAAATCCCGAAAAAAAAGGGAGCGAATTTTAGAGATTTGAAGGGCATAATCATTAAAGCGGATGGAGTGACTGTGGATGTGGTCAGGGAGCCGCGCGAACTTCTGAAATCGGGCAAGCCCTTGGTGCCAGACTATGCTATTAGTTTCATACGTGGACGCTCTTTCAAACCCTTCGGAAGATTGTGGTGGGATGAGACAGTTCCAACCGTTGTTACACGAGCAGAGCCTCATAATCAGATCATTCTTCATCCTGAGCAGGATCGCGTGCTGACTATCAGAGAGAATGCCCGACTACAAGGATTTTCTGACTACTACAAGTTATTTGGTCCAATCAAGCAACGATACATGCAAGTAGGCAATGCAGTTGCGGTGCCTGTTGCAACAGCTCTTGGATACGTCCTTGGACAGTCTTTTCTCCGTAAGGTCTCACATCAACAAGAAACGCTGGAGCTTCCTCGCCACTTTCCTTATTGCTTGACGATCGACCCG
>BNCU-2003640-Radula_lindenbergia
CACTACAGGCGAGCGCAAGTGGATCATGAAATCTACGACCTCGGTGACTGCGTTCACGTTAATGGTGACGGTGGGGCTGACTATTTGGGAAGGATTATAGAACTGTATATGCTGGCCGACCATACCAAGTGGTTCAGAATTCAATGGTTCTTTCGATCTGAAGATACGGCCCTAGGTTCAAATGGACTGCGGCATAACCGTAAGCGCGTGTTTCTATCTTGTGAAATGGATGACAATCCTCTGGAGTGTGTCGTTGAAAAGATGAAAGTGATACGCATGGCAGTTCCATCTCGGAGCAAAGTCTCGAAGCCGCTTATCCCACGATGCGATTACTACTATGACGTGGGCTACAATCCAGAGTATTCTACTTTTTATGAATTGCCCGAAGACCCTCCTGAAGATTTCAGCTGGCAGTTGCCTGTGGTAGAGACCAGCAAGGAGACGATGGTTCTTAAATCCGTCTCGATGTTGAGACGAGATTTGAAGAACGTGGACGGCGGAAACGAAAGTCTCGCTACCGAAGAAAGGGAGCATTTATCTTTGCTTGACTTGTATAGCGGATGCGGAGCGATGTCTACGGGTCTGTGTATGGGTGCTCGACTGTCTGGTGCAAACCTAATTTCGAAGTGGGCAGTGGATTTAAATGGGTATGCGTGCGCCAGTTTGAAACACAACCACCCAGAAGCGCAGGTTCGAAATGAATCCGCGGAAGATTTTCTAGCGCTCATCAAAGAGTGGGACAAGTTGTGTCACAAGTACGTTTCTGAGATACAGGACGATAGAGATAAGCAGAAGGAGACCGGACTCAAAGAAAAATTACAAGATGACGAGTTTGAGGTAGACAAGATTCTTGGTGTACGCTGGGTAGGAGGTTCTAAGCCGGAGCTGAAATTGGGTAAAGGAAATTCTCCTTCGTATGTCAAAAAGGGCAGCAAGTCATCTGCTGTGGGTCTGGAGTTCAAGGTGCGATGGAAAGGTTACGACGCAGGAGATGACACGTGGGAACCGGCAGGGAATCTGACAGACTCGAAGCGGTGCGTGAGGGAATTTGTGTTTGAAGGAAAAGCCAAAAATATACTGCCGCGGCCAGGTGCATGTGATGTAATTTGTGGGGGTCCACCCTGTCAAGGCGTCAGTGGATTCAACCGCTTTCGCAATACGTTGGAGCCCCTTAAGTGCATTCGCAACAAGCAGGTCGTTGTCTATATGGACATCGTCGAATTTTTACAGCCAAGATTTGTCCTGATGGAGAATGTCGTGGACATTTTGAAATTTGCTGATGGAATTCTCGGCAGATATGCGCTGGGTAGGCTGGTTGATATGCACTACCAGGCAAAGCTGGGGCTTCTCGTAGCTGGTTGTTATGGCCTTCCTCAATTTCGCATGCGTGTCTTTCTCTGGGGCGCGGCCCCAGGTGAGATCCTTCCACCGTTTCCTATGCCTACACATTCAGTCGTGATGCGTGGGCATGCCCCTCAATCCTGGGAA
>ETCJ-2009593-Pilgerodendron_uviferum
AAGGCCGCCAAATTGCCGGGGAGCGATAGTCTTATCGGATCGCCTGTTCCTAAGGCAGAGGCCGAAAGCAAATGGCCATGGCGGTACCAGAACACGAAAAATAGGAAAAAAAGAACCAGTACCAATGATGGGGATGACAGCGAGGATATACTTTTAAAGGCAAAGGCTCATTATACGCAAGCTCGGGTAGATGGGGTCCTTTATAATCTGGGTGATTGTGCTTTTGTTAAGGCTGAAGATGGTTCACCAGACTATATAGGTAGAATTGTTGAATTTTTCGAGACAGCTGATGCAAATCATCATTTCACTTCACAGTGGTTCTACCGAGCAGAGGATACCGCCATAAAAACACAAGCTTCTATTCATGATCCAAAGCGAGTCTTTTTGTCTCAAATAAAGGATGACAACTTGCTTGAATGCATCACCTCAAAGCTCAATGTCGTTCAAGCGCCTCCAGTGATGGGTTCAGAGAAAGAGAAAAGGCAAATACCACCATGTGATTTTTATTATGATATGGCTTATGATTTGGCTTACACAACCTTCCATGTTCTGCCAGTTGAAACTGTCCCTGCAACTAGTGATTCAACCTCAGAGGTTTGCAATGAAATATCTCCCTCTGACTGGAATGGAGCAATTGAAAGCAAGGCACAGAGTAATGGAAGTTCTAGGAAAGCTAGCGGGGTCAAATCTGAAGTTTCTTCTGCTGAGGTAAATGGAGTATCTGAAAGTAAGGAAGAAAGTGAGACAAAACTGAAGAAAAATATTACTTTCAAACCTGAGCTAAAGTTGCTCGATTTGTACTCTGGATGTGGTGGCATGTCTACTGGATTATGTTTTGGTGCAAATCTTTCGGGCGTCAACCTTGTCACGAGATGGGCATTGGACTTGAATGAGGCTGCCTGCAAGAGTTTGAAGCATAATCATCCAGAAACAGAGGTTCGTAATGAATCTGCTGATCATTTCTTGGAGCTGCTAAGGGAATGGCAAAAACTGTGTCTAAAGTACTGTCAACCTGATGATCAGAAGACAATCACTCGTGGACGAGCACCTCTTAAGGCTAAGGAAATTCCAAAAGAAGAGGAATCTAATTCTGATTCTGATGTTGAAGAAGGTGAATTTGAAGTAGAGTACTTACTTGACATTCGACATGTTGATCCAACCGATGAGAATAAAACTGGTTTGGAATTCAAGGTGCGTTGGAAAGGCTATGGCGAGAGTGAAGATACATGGGAACCCATGTCAGGGTTGGGGGAATGTGAAGAAAAAATCAAAGAGTTTGTATTAAAAAGTGCAAAAGAAAAGCGTTTGCCTCTACCAGGTGATGTAGATATTATTTGTGGTGGTCCTCCTTGCCAAGGAGCTAGTGGATTCAACAGATTCAGAAATGTTGAAGCTCCTCTTGATGATTCAAAAAACCATCAAATGGTTGTATACATGGACATAGTAAACTTCATGAGGCCACGATATGTTTTGATGGAGAATGTTGTTGATATTCTTAAATTTTGTAATGGATTTCTTGGTCGTTATGCCTTGAGCCGTTTGATACATATGAATTATCAAGCAAGGCTTGGCATGATGGCAGCTGGGTGTTATGGACTCCCACAATTTCGAATGCGTGTTTTCTTGTGGGGAGCAAAGCCATCTGAGAAACTCCCACAATATCCACTACCAACACATGATGTGGTTGTCAGGGGTGGCGTCCCGAATGAATGGGAGCGCAATATGGTTGCTTATGATGAGAACCAATGTCGCAATCTTGAAAAAGCACTTGTTCTCGGGGATGCAATTTCTGATCTTCCACCAATTTTAAATTCGGAGAATCGAGATGAAATGACATATGGGAAAGCCCCTTCCACTGAGTTTCAGAGATACATTAGAATGTCTAAAGAAGTAATGAAAGGTCTGATGTCATATGCAACCTTTAAGAAGACAACACAGAAAGCTGTTCTTTATGATCATAGGTCGCTCCAGTTGAATGAGGATGATTATCAGCGTGTCTGCCAAATTCCTAAGAGAAAGGGGGCAAACTTCAGGGATCTTCCTGGTGTACTTGTTGGGCCAGACAATGTTGTGGAATTAGATACTTCTATGGAGAGAGTCATGTTGCCATCAGGAAAGCCATTGGTTCCAGATTATGCAATAACTTTTGTAAAAGGCCGTTCATTAAAGCCATTTGGTCGGTTATGGTGGGATGAAACAGTGCCAACCGTGGTCACCAGGGCTGAGCCTCATAATCAGGCTGTTTTGCATCCTGAGCAGGATCGAGTCCTTTCTATTCGGGAGAATGCAAGATTACAGGGTTTCCCTGATTACTACAAGCTTTATGGTGGTGTGAAGGATAGATATATTCAAGTGGGCAATGCTGTGGCAGTACCTGTTGCACGGGCTTTGGGATTTGCCTTGGGAATGGCTATACAGAATTTATGTTCAGAGAAGCCTGTCATGGAGCTTCCAAAGAAATTTCCTCATTGT
>YHLF-2002451-Oenothera_rhombipetala-MTJ_369
GAGGAAAACTACATATGCAGGATCGTGGAAATTTTTGAAGCTGTAGATGGTTCCCTTAGCTTTAGGGCTCGTTGGTTTTATAGAGCCTCTGACACAGTCTTGAAGAAAGTACATACTCTTATTGATGCTAAGCGTGTGTTCCTGTCAGAAGTACATAATGACAACCTTTTAGAGTGTTTAGTTCAGAAGCTAAACATTGTGAAGCTCCCGCTAAATGTGGATGCAGCTGAAAAACAAGCTGCAATTTCAAAGTGCAACTTTTATTATGATATGTTGTATCATTTGCCTTACTCTAGCTTCATGAAACTCCCTGAAGATGACCAAAAAGAAGTGAATGAGAGCAATTCTACTCTCTCTGTTGACATGGGTACTCCAAGCTCTGAAGTGGACAATGGTATACAAAGTACAAACGAAGAGCTTCGGTTGCTAGACATGTATTCGGGTTGTGGAGCCATGTCTACGGGTTTATGTCTTGGTGCAAATCTTGGCGGTGTAAATCTTGTTACGAGATGGGCTGTTGACATAAATGAGCATGCTTGTAACAGTCTCAAATTAAACCATCCAGAGACTGAGGTCCGGAATGAAGCTGCGGATGATTTTTTAACTTTATTAAAGGACTGGCAGAAATTGTGCGTTGCTGTTGGACTGGTTGAGGGTGATGTTGAAGACCGATATGCAAGTCTTTTTGCTGAAGATGATGATGGTGATGATGAGAGTGAAGGAGAGGATGATAATGATGATAATGGGGGTGAAGATGGAGAGATTTTTGAGGTTGAGAAAGTTATTGATATCTGCTATGGTGATCCGAAGAAAATAAAAGAACGTGGACTACATCTGAAGGTAAGCTGGAAGGGTTATGGACCTGAAGAAGACACTTGGGAGCCAATAGATGGTTTGAGCAACTGTGGGAAAAAGATTAAAGAATTCATTGTTGATGGCTACGATAGAAAGATGCTTCCATTGCCGGGTGATGTTGATGTTGTATGTGGAGGCCCTCCATGTCAGGGTATTAGTGGTTTCAACCGCTTCCGTAACAAAGAAAATCCCCTTGCTGATGAGAAGAACAGCCAACTCTTAGTTTACATGGGAGTAGTTGAGCATTTGAAGCCCCGGTTTGTTTTGATGGAAAATGTAGTTGATCTGATCAAATTTTCAGAA
>GVCB-2048338-Oenothera_affinis-MTJ_529
AGTGAGGGAGAGTCTTCGGAGGTCAAGTTGATTGGGGATCCATTTCCCGACAAGGAAGCTCGCCGGCGGTGGCCCAAGAGATACGAGGGAGCTAAAAAGAAGAAAGTGTCCAGTGTGAGTGCGGATGACGAGGAGCTTGCACAGGCGAGACACCACTTTAAGAGTGCTGAAGTAGACGGGGTTATTTATAACCTCTATGATCATGCGCATGTTAAGGCTACCTCAGATGAGGAAAACTACATATGCAGGATCGTGGAAATTTTTGAAGCTGTAGATGGTTCCCTTAGCTTTAGGGCTCGTTGGTTTTATAGAGCCTCTGACACAGTCTTGAAGAAAGTACATACTCTTATTGATGCTAAGCGTGTGTTCCTGTCAGAAGTACATAATGACAACCTATTAGAGTGTTTAGTTCAAAAGCTAAACATTGTGAAGCTCCCGCTAAATGTGGATGCAGCTGAAAAACAAGCTGCAATTTCAAAGTGCAACTTTTATTATGATATGTTGTATCATTTGCCTTACTCTAGCTTCATGAAGCTCCCTGAAGATGACCAAAAAGATGAGATTGAGAGCAATCCTAGTCTCTATAGCTATGTTGACATGGGTACTCCAAGCTCTGAAGTGGACAATGGTATACAAAGTACAAATGAAGAGCTTCGGTTGCTAGACATGTATTCGGGTTGTGGAGCCATGTCTACGGGTTTATGTCTTGGTGCAAATCTTGGCGGTGTAAATCTTGTTACGAGATGGGCTGTTGACATAAATGAGCATGCTTGTAACAGTCTCAAATTAAACCATCCGGAGACTGAGGTCCGGAATGAAGCTGCGGATGATTTTTTAACTTTATTAAAGGAGTGGCAGAAATTGTGCATTGCTGTTGGACTGGTTGAGGGTGATGTTGAAGATCGATATGCAAGTCTTTTTGCTGAAGATGATGATGGTGATGATGATAGTGGAGGGGAGGATGATAATGATGATAATGTGGGTGAAGATGGAGAGGTTTTTGAGGTTGAGAAAGTTATTGATATCTGCCATGGAGATCCGAAGAAAATAAAAGAACGTGGACTACATCTGAAGGTAAGCTGGAAGGGTTATGGACCTGAAGAAGACACTTGGGAGCCAATAGATGGTTTGAGCAACTGTGGGAAAAAGATTAAAGAATTCATTGTTGATGGTTACGATAGAAAGATGCTTCCATTGCCGGGTGATGTTGATGTTGTATGTGGAGGCCCTCCATGTCAGGGTATTAGTGGTTTCAACCGCTTCCGTAACAAAGAAAATCCCCTCGCTGATGAGAAGAACAGCCAACTCTTAGTTTACATGGGAGTAGTAGAGCATTTGAAGCCCCGGTTTGTTTTGATGGAAAATGTAGTTGATCTTATCAAATTTTCAGAAGGGTATCTTGGACGCTACGGGTTAGGGCGTCTTATTCAAATGAACTACCAAGTTCGTATGGGGATTATGGCAGCAGGAGCATATGGGCTCCCTCAGTTTCGGATGCGTGTTTTTCTTTGGGGTGCTAGCCCATCTGAGAGTTTGCCTCAGTACCCGCTCCCAACTCACAATCTGGTTTTAAGAGGACATGCACCTGTGGAATTTGAGAATCATACGGTTGCCTATGATGAAGGCTATCAGCTGGGGCAGTTGGAAAGGAAGTTACTTTTAGAGGATGCAATTTCAGACCTTCCTGCAGTTGGAACCTATGGGGCTCAGGATGAAAGTGATTATGGTCAGCCTCCAAGGACTGATTTCCAGAAGCTTATTCGATTAACAAAACCAGCATTAATGGGCGCTGCCCCTGAAGAGCTACATCAAGTACTATATGATCATCGTCCTCTTGAGTTAAATCAAGATGATCATGAACGTGTGTGTCGGATTCCCAAGGAAAAGGGAGCAAACTTTAGGAACTTGCCTGGGGTTCGAGTTGTCAACAAGAAAGTTGAGCGCATTCCTGATATGGATCCAGTCTTACTACCCTCTGGAAAACCCTTGGTTCCTGATTATGCCATCACTTTTGTTCGTGGTTCCTCTTGCAAGCCTTTTGCACGACTATGGTGGGATGAAACTGTACCAACGGTTGTCACTCGAGCCGAGCCTCACAATCAGGCTATACTGCACCCGGAACAAGACCGGGTTCTAACAATCCGTGAAAATGCTAGGCTGCAAGGGTTTCCTGATTTTTATAAGCTGACTGGTCCGGTTAAAGAAAGATATATGCAAGTTGGGAATGCAGTGGCAGTTCCTGTGGCTCGAGCACTAGGATATGCATTGTCTCTGGCCTTGCAGGGCAGCTGTGGTGTCTCTCCATTGATTAAGTTACCACCTAAGTTTTCTTTCAAGTTGGATTCTGTGTCATCATCTAGT
>BZDF-2023074-BZDF-Oenothera_biennis-5_samples_combined
GAGAAGCAACCCTCTAAAGAAACGAAGGTTTCTGATCTTTCAACAAAAAACCCTAGTGAAGTTATTTCTTTTATTGGGGATCCAATTTGTGAAGAAGAAGCTCGGCAAAAGTGGCAGTGGCGCTATGACATGAAGAGTAAAAAATCAGCTGGTAGAAACAAATCTCCGGAGTCTGATGATGATGAAGACAAGATAGTCACTGATGTCCAATGCCACTATAGACAAGCTGAAGTCCGTGGATGTATCTATGATCTTGGCGATTGTGCAACTATAAGGGGTGAAGGTGGACAAACGCATGTTGGGAGGATCTTAGAATTTTTCAGGACCAATTGTGGAGAAGACTATTTCAGAGTCCAATGGTTTTATAGAGCTGAAGATACAGTACTTCAAGATCAAGCACCCTTTCTTGACAAGAGACGTCTCTTCTATTCTATTATAGAAAATGATAACCCATTGGATTGCATTATAGCAAAAGTCAAAATTACAAGGGTAACTCCTAAGTTTGGTGTAAAATCATATAGCATTCCTTCATCTGACTTCTACTTTGATATGGAGTACTGTCTCGAGTATTCAACCTTTCGCACCATGCTATCTGATTCCTATCTCCAGGACAGGATTTCGTCTCCACCATCATGGGTCGAGCCTCTTCCTGCACCAGCATCCATGCCTTCAATTGATAATGGGACAAGCTGTGCAACTTATAAAGCAGAATTAACACTGCTAGATCTTTATTCTGGCTGTGGAGGAATGTCCACTGGGCTAAATCTCGGTGCCAAAATTTCTGGTGTTAATATTGTAACGAAATGGTCGCTTGATTACAGTGAGGCTGCATGTGAGAGCTTGAAATTGAATCATCCTGAGACACAAGTCAGGAATGAAGCTGCAGAAGATTTTCTTCAACTGTTGAAAGAATGGGAAAAGTTGTATAAACGGTATACAGTAACAAGTTTAGGAAGAAGACACCCGGTCAGATCAAAGGATGAAGAAGCACAAAACCGTGATCATTCCGCAGAAGAAGCTGAAGTGCCTGGGGACGAACTTGAAGTTTCCAGCTTAGTTGATATCTGTTATGGTGACCCCAAAGAAACAGGCAAGCGCGGTCTGAAATTTAAGGTGCGTTGGGTAGGATATGGCCCAAAAGATGATACATGGGAACCAATCGAAGGGCTCAGAAATTGCCAGGAAAAGATACAGGATTTTGTCCGCATAGGCCTCAAGTCCAAGATATTGCCACTTCCAGGTGATGTTGATGTCATTTGTGGGGGGCCGCCTTGCCAAGGGATCAGTGGCTACAACCGGTTCAGGAACATTGGTTCTCCATTGGATGACGACAGAAATCGCCAAATAGTAGTCTTCATGGACATAGTGCAATTCCTCAAGCCTAAGTTTGTGCTCATGGAGAATGTGACTGACATTTTAAGATTTGATAAGGCTTCTCTAGCAAGATATGCATTAGGTCGTTTGGTACATATGAGATATCAAGCCAGGCTGGGAACTATTGCTGCTGGATCTTATGGTCTTCCCCAATTTCGACTAAGGGTTTTTTTATGGGGTGCACAGCCAAATGAGATGCTACCACAGTTTCCTCTTCCCACACATGACGTCATTGTTAGATATTGGCCACCTCTAGAATTTGAGCGTAATACTGTTGCTTATTATGAAGGCCACGTTCGTAATCTTGAAAAAGCAGCCGTTCTTCGGGATGCCATCTCAGATCTTCCTATGGTCACAAACAATGAGAATCGTGAAGAAATGTCCTATGACAAACCTCCAGAAACAGAGCTTCAGAGATTTTTAAGATCGTCTAAATTTGAGATGACAGGCTCTACGTTAAATGGATGCGCAGAGATACCGTGCTTACTATATGACCATCGGCCTCGTAATTTTACCGAGGACATCTATTTACGAATGTGTCACGTACCAAAAAGGAAGGGAGCAAATTACAGGGATTTTCCTGGTGTAGTGGTGGGAGCTGATAATGTTGCGCGCCCTGACCAGACACAGCAACCAGCCTTGTTGCCATCTGGAAAGCCATTGGTTCCGCAATTTGTGTACACTTACGAGCAAGGGAAATCCAAAAGATGTTTTGGAAGATTATGGTGGGATGAGACAATGCCCACTGTGTTGACATCTCCGAATTGTAACAATCAGGTAGCAATGCATCCAGAGCAGGACCGAGTGGTGACAATAAGGGAATGTGCAAGGCTCCAAGGTTTTCCCGACTACTACAGATTCTGCGGGTCAATCAAAGAGAGATATCGACAGATAGGAAATGCAGTGGCTGTTCCAGTCTCAAGGGCCTTAGGATACTCACTGGGGATGTCATTCCAGAAACTACTTAGCGGAAATGGCCCTAACATGATCCTACCCCCTAAGTTCTCTTACTCTACTTTCACTCAGTTAACA
>GNRI-2133459-Digitalis_purpurea
AGAATGGGTGGATCCAACAAACGAGCGGATTTGACTGCCCCTCCATTGCCAGCCAAAAAGTGTAAACCATCAACATCGGCCGACGATGATGACATCAGATTCGTTGGGTCTCCAATTCCACCTGATGAAGCTAAATCGCGATGGTCACACAGATACCATTCTAAGAATAAGACCAGTAACGTTTCCATTACACTGTCCGATGGCACCACAGAGCTTAAGGAGCTTGTTCAGGCTACTTGCCACTACAGTCAAGCTTTGGTTGATGGAGTGATATTTGACCTTAACGACGACGCTTATATTCAGGCTGGGGAAGGAATACCTGATTATATTGGAAAAATAGTGGAAATGTTCGATACAGTCAACAGAGAGACTTACATTTGTGCTCAGTGGTTTTATAGAGCAAAAGATACTGTTATAAAAGGGTGTGAAAATCTTATCCACCATAAGCGAGTGTTTTACTCAGATGTCAAAAATGACAACCCATTGACATGCATTAACCGCAAAGCGCATATTTGCAAACTCACAGTAAATATGAATGCTGTTGAAAAGGAAGAAGCAATCAACTCTTGTGAACAATTCTATGACATGATGTATTCCTTCCCCCATGCTTTTACAAGTTTCAATTCAGATAATGAAACACTATCAGTGTCTCGAAGAAAGGTTACGAAGGGGACACACACTCAAAAAAATCGTTGGCAAGCAGAGACAACTGTGTTGGACCTGTATTCTGGATGTGGTGCTTTGTCTTCGGGACTTGGTATCGGTGCTTTATTGGGTGGAGAGAGTGCCGTGACAAGATGGGCTGTAGACTTCAACTCTGATGCATGTGAAAGTTTGAAACATAACCATCCCAACACACAGGTGTGGAATGAAGATGCAGAGGATTTCCTTGTATTATTGAACAAATGGGAAGGCCTTTGCAAAGAGTTCAATATTCTCGGATCCAAGGAAGTAGATCTTGAGCCAACTGAGATAGATTCTCATGACTCTGAAATAGATGATTTTACGGCAGTTCCCTCTGAAGAGTATGAAGTAGAAAAATTGGTTGCCATATGTTATGGGAATCCAAATAAAGTCAATAAACCAGGGCTCCATTTTAAGGTACATTGGAGGGGTTACACCTCTGCCGATGACACATGGGAACCTATTGATGGGCTGAGTAATTGCAAAGAGAAGATAAAGAAATTTGTGATACAGGGACATAAAGCTAGACTTTTGCCCCTTCCAGGTGATGTTGACTTCATATGTGGTGGACCACCTTGTCAAGGAATCAGTGGGTACAACCGGTATAGAAATGTTGCTCGTCCTTTGGAGGACAAGAAAAATAGCCAGCTCCTTGTATACATGGATATTATTGAGTTTCTTAAGCCAAGATTTATATTGATGGAGAACGTAACAGACATTCTGAAGTTTTCGGAAGGACATTTGATAAACTATGCAGTGGGACGCCTTGTGTCGATGAATTATCAGGCAAGGTTGGGGATTATGGCTGCAGGTGCATATGGAGTCCCCCAGTGTAGGATGCGGGTCTTCCTTTGGGGTGCCGGCCCGAAAGAGATACTACCACAATTTTCCTTGCCCACACATAAGATTATGAAGAAATCTGTTGTTATCAATGAATTCAAGGAAAACATTGTTGGACATGGGAATGAAAGCAATGAATTGCTCAACACTGTTTTGCTTGGGGATGTTATCACTGATTTACCAGAGGTGACAAATTTTGCGGATCAGGATAAAATGCCATATGGCAGCTCTCCTCGTACTGCTTTTCAGAAGTTCATTAGAATGACAAGACATGATGTTTTTGGTTATGTTGATGGTGAAAAGGGAATTTTGTATGACCATCTCTCCCTCAAGTTGAATGAAGACGACTTTGAAAGAGTCCGCCTTATTCCAAAAGAGAAGGGAGCTAATTTCAGGAACTTGCCAGGAGTAATAGTTGATGCAGTTGATAATAGAGTAAGTTTAGACCCAACAGCCGATAGAGCGTACTGCAAATCTGGCAAACCATTGGTTCCTGATTATGCTTTAACGTTTGAAGATGGGAAGTCTGTGAAGCCCTTTGGACGTTTAAGCATGGATGACATCGTGCCAACTGTAAATACAAGAGCGAAACCCCATAACCAAATTATCTTGCATTGGGACCAAGATAGGGTACTTTCGATCCGGGAGAGCGCAAGACTACAAGGATTTCCAGATTGCTATAAGTTTTTTGGAAAAGTAAAAGAGAGGTATATACAAATTGGAAATGCAGTTTCGTTTGCGGTCTCGATACCACTGGGTTATTGCTTGGCTAAAGCGATAAAAGGGGACGACAATGCCACTCCATTGACGCTTCCGTTTAAGTTCCCGGATTGCCTT
>HGSM-2000717-Gelsemium_sempervirens
TCAAATAAAAAAGAGAGTAAGAAGAAAAGCGTTTTGTTTTTTGTTGGAGGCCCAATTCTGGAAGAAGAAGCTCTCAAGAGGTGGCATTGGCGTTATGAATTGAAGAGCCGTAGAAGTAAGCATAAGGCCTGGATATTGAATGCTGGCGAAGAGGATGAAACAATACTGGATGTGGAATTCCATTATGCTCAAGCTAATGTTGATGGTTGTATATTTGATGTTGGAGATTGTGCATTGATAAAGGGTACATTTATGAATCACCTGGCATCTCTTGAAAACACGGTGAGATGCATTAAGAAATTCCTTCAGGGTGAAGGAAGGGAGAAACATATTGGCCGGATCTTGGAGTTCTTCAAAACAGTTGAAGGAGAAGATTACTTTAGGGTGCAATGGTTTTACAAGGCTAAAGATACTGTTATGAAAGAAGCTAAGAAGCGCATATTCTACTCTACTATAGAGAATGATAATCCACTTGATTGCATTATTTCAAAAGTCAACGTCATGGAAATACAGTCTGGGGTAGGTCTAAAGCCGGACATCCTTCCACCCATCAACTTCTACTATGATATGGAGTACTGTGTGGAGTATTCGACATTTCGTAACTTGCAGACTGGTAATACCTTGAAGAGCCAAGGTTCCCCTCCATATCAACCTGCCGATGCTTTCAGCGCACCAATTACAGCAACTTCTTTGGAGGCATTATCTGGCTATGGATCTTTCAAATCAGAGTTGGCACTGTTAGATCTATACTCTGGTTGTGGTGGTATGTCAACAGGATTGTGCCTTGGTGCCAAACTCTCTAGTGTAAATCTTGTTACGAGATGGGCGGTTGATATTGAGAAGTCTGCATGTGATAGTTTGAAGCTAAACCATCCAGAAACACAAGTTAGAAATGAGTCTGCCAAAGATTTTCTGGAGCTATTGAGAAGATGGGAGGAGCTATGCAAATGGTATGTTTTCAATGATTCAGAAAAGACTCTAGAAGTTGAATCAGAAGACACGGGAGGCAGCGAAAGTACTGAAAACTCTATGATGGATAAGAAGGACCCTGCTGAAGAATTTGAAGTTTCATGTCTGCTTGATATTTGTTATGGGGATCCAAATGAAACAGGGAAGCATATGCTACACTTTAAGGTTCGCTGGAAAGGATATGGTCCAGATGAAGATACATGGGAGCCAATTGAAGGATTGAGTAATTGCCAGGAAAGGATAAAAGATTTCGTGAGAAATGGATTGAGGTCTAAAATTTTACCGCTTCCAGGTGAAGTTGATGTCATTTGTGGGGGACCTCCATGCCAAGGAATTAGTGGTTATAATCGCTACCGAAATGTTGACGACCCTTTGACTGATGAGAAAAATCATCAGATTGTTGTCTTTATGGACATTGTAAAATTCTTAAAGCCCAAGTATGTCCTGATGGAAAATGTGGTTGACATCTTAAGGTTTGACAGAGCTTCTCTAGGAAGGTATGCATTGAGTCGTTTAGTGCATATGAAGTACCAAGCAAGGCTTGGAACTATAGCTGCTGGTTGTTACGGTCTTCCACAGTTCCGGTTGCGTGTTTTTCTTTGGGGTGCACTTTCCAGTGAGAGATTGCCTCCGTTTCCCCTTCCCACACATGATGTAGTTGTAAAATATTGGCCACCACCAGAATTTGAGAGGAACACTGTTGCTTATGATGAAGGCCAACCTCGAAAGCTTGAAGATGTTGTTTATCTTTCTGATGCTATTTCTGATCTTCCAGCTGTTTTGAACAACGAAACTTGTGAAGAGATGACATATAACATGGATCCGGCCACTGAGTTCCAAAAGTACATTAGGTCTACCAAAGAAGAGATGATGGGTTTAACATCTGTTCAATCTACTACGACAAAAAAACATGTCTTATATGATCATAGGCCATATCCATTGTCTGAGTGTCAAGTCCCTCACAAAAAGGGAGCAAATTTCAGAGACCTCCCTGGGGTGGTTGTTGGGGATGACAATGTAGTTCGTCGCGATCCAGCAAAAGAGCCTGTTTTCCTACCTTCTGGCGAACCATTGGTTCCAGATTGTGTCTTTACTTTTGAGAAAGGGAAATCTAAAAGGCCACTTGCAAGGTTATGGTGGGATGAAACAGTGCCTACTGTATTAACTTTCCCTTACTTTCTGAGCCAGGCCATTTTACACCCGGAGCAAGACCGAGTTCTCACTGTACGGGAGTGTGCAAGGTTACAGGGATTCCCTGACTATTACAGGTTTTGTGGGACGGTCAAAGAAAGGTATTGTCAGATTGGAAATGGGGTAGCTATTCCCGTTGGACGAGCTTTGGGATACGCGCTCGGACTGGCCTTTCAAAAGCTCTGCGGTGACGAACCACTCATCACCCTACCCCCCAACTTCTCC
>VSRH-2059066-Abies_lasiocarpa
AGGAAAAAGCGTCCGAAGAAGACGGCCGGGATCCGTTTCTGCGGAGATCCCTTCGAAAAGTCTGAGGCGATGCGAAGATGGCCCCATCGCTACCCTTCCAAGGAGAAGGATCAAGCTCAAAGGAAAGCTAAACTTTCAAGTCATGAGAACAGAGATGGAGATGATAAAGTTGTTATTCAGTCTGTTGCTCATTATCAAATGTCAAACGTGGAAGGAGATATTTATGAACTCGGGGATTGTGTTCATGTTAATTCTGATAGTGGTCCTGATTATATTGGAAGAATAGTTGAATTATTCGAGGGCGTTGATGGGAATTATTGGTTTAGTGCTCAATGGTTTTTTCGTCCTGCGGACACGGCTATAGGACAAGGTGAATCAACAGAACATGATAAGAAGCGAGTATTTTTGTCAACAATGACGGACGATAATTTGTTGGAATGCATAACTTTAAAAGTGAATGTCATTCATGTCCCTGCATTGACACGTTTTGAGTCAAAAGTAAAATCCATCCCACGTTGTGATTACTACTATGACATGGGTTATGATATTTCATTTACAACTTTTTACAATATTCCTGATGATAAGGCAGGTGCTGAAATGTCCAGTAGTGACTCTGCGTCAACCGTTTCGAGTGACGATCCCTCAAACTTATTACTTAATACTACATCTAATATCAGTTCGGAGAAAGGAAGCACAATTATTGAGTCAGAGCTAAGCTTACTTGATTTATACTCAGGTTGTGGAGCTATGTCAACGGGCCTGTGTTTGGGCACTGCTCTATCAGGAGTAAAACTTGCCACGAGATGGGCAGTGGACGCAAACAAGCCTGCATGTGACAGCTTGAAATATAATCACCCAGAAACAGAGGTCCGAAATGAACTAGCTGAAAATTTTCTGTTGTTGCTGAAAGAATGGGAAAAGCTATGCAAGAAGTATGTTGATTCTGGGGATTATGTAGCATCAAATGCTACAGAACATCAGTTACATGATGACTCCAATACCGCTGATGGTCAGAGTGAATCTGAGTTAGGTGACGAGGAATATGAGGTGGAAGAATTCATTGGCATTCGTTGGGATACAGATGATTCTGGAAAAAGTGGTCTTCAATTCAAGGTGCGCTGGAGAGGATATGCAGAAGAGGATGATACATGGGAGCCATATGATAGTGTAATGGGCTGCGATGAACTACTGAAGGATTTTGTGAATCTTGGAAGAAGAAGGAGAATCCTACCACTACCTGGCGATGTTGATGTTATTTGTGGTGGCCCACCTTGTCAAGGTATCAGTGGTTTCAATCGGTTTCGTAATGTCGATGCTCCTCTAGATGATCCTCGGAACCACCAAATTGTCGTTTTTATGGATATTGTTGATTATCTTAGACCACGGTTTATACTGATGGAAAATGTAGCGGATATACTTAAATTTGCTGGGGGCTTTTTAGGGCGTTATGCCTTGAGTCGTCTTGTGAAGATGCATTACCAGGCCAAGTTTGGCTTGATGGTTGCTGGCTGCTACGGGCTGCCTCAGTTTAGGGTGCGGGCATTTTTGTGGGGTGCTTCCCCACTGGAGAAACTTCCACCCTATCCTCTACCAACTCATGATGCTGTTGTAAGAGGTGGTTTTCCTGTTAGTTGGGAGCGTAATGCTGTTGCATATGATGAAATGAATCGACCAAAGCTTCACAAAGCAGTAGTACTAGGAGATGCAATTTCAGACCTTCCTCATGTCAAAAATTCTGAAAAGAAGGAAGAGATGCCGTACAATAGGTCCAGTCGGACAGAATTTCAACAATTGATTCGCCTATCAAGAGAAGCCTTGGAAGGGAAAGATTGTGTGGAAACCAAAAAGCTAAAACAAAGCCTTTTTGACCATAAGCCTTTGGAGTTGAATGAAGACGACCTTGAACGCACTTGTAAAATCCCAAAAAGAAAGGGGGCAAACTTTAGGGACCTTGAAGGTGTGATTGTTCGCCCTGATAATACTGTGGAACTGGATGTTGAAAACAGAGTTCTGCTTCGTTCAGGAAAACCTTTGGTTCCTGATTATGCCATTAGATTTGTTCATGGACGGTCACTGAGGCCCTTTGGAAGACTATGGTGGGATGAGATTATTCCAACTGTCGTTACTAGGGCCGAGCCTCACAATCAGGTTTTATTACACCCCGAACAGGATCGTGTGCTAACAGTTCGGGAAATGGCCCGCATACAAGGGTTCCCTGATTATTATAAGTTATTTGGTACTGTGAAGGAAAGATACGTACAAGTTGGAAACGCAGTTGCTGTACCAGTCGCTAGAGTATTAGGCTATGAACTTGGGCTTGCAATTCAAAAGCAATGTGGAAATTCTCCAGTGGCTGTACTACCCAAGGAGTTCCCTCAGAGTCTG
>ZCDJ-2017442-Acacia_argyrophylla-Nov.
GCTAGATTTGTCGGAGAACCAGTTCCCGACCAGGAAGCTAGGGAACGCTGGCCCCTCCGGTACCAGGGCAAGGAAAAGAGACAATTTGTTGGTTCAAATGCAAACAATAATGTTGACGAGGAGATTATTCAAGCTCGACGACACTATACACAAGCAATAGATGATTGTGTTCATTACAAGCTTAATGATGATGCTCATGTGAAAGCTGAGGAGGGGAAGCTGAATTATATTTGTAAAATCGTTGAAATGTTTGAAGCTGTTGATGGCTCATTGCACTTCACAGCACAATGGTATTATAGGGCAGAAGACACTGTTATCAAGAACCTTGGATATCTTATAGATCCAAAGCGAGTTTTCTTTTCAGAAATTCGGGATGATAATCCTCTTGATTGTCTTGTTGAAAAGCTAAACATTGCTAGAGTACCACTAAATCTGGATTTGGATGCCAAGAAGAAACTGATTCCCCCTTGTGATTATTACTGTGATATGCTGTATCTTCTACCCTACTCCACTTTTGTTAACTTGCCATCAGAGAGTAGAGAAACTGCCAGTGAGACATCGTCAACCATATCTTCTGAGGTGGATGTAAAAGGAAGATCCGAGCACAATTCTATGCTTGAAGAAGTTTCTCAAGTGGAAGAACATAAAAAAGAAGAGATTAAATTACTAGATTTATACTCAGGTTGTGGTGCAATGTCAACTGGTTTGTGTCTCGGTGGAATTTTGTCTGGATTGAACCTTGTAACTAAATGGGCTGTGGACCTGAACACATATGCTTGTCAGTGTCTAAAAATGAACCATCCTGAAACAGAGGTTAGAAATGAAATGGCCGAAAATTTCCTATCGCTATTGAAGGAGTGGGAGAAACTATGCAATTATTTTTCTTTGATCAAAAGCAATGTATCTCAACAGTATGATGATCTCTTTAAAGAAGCAGAAGATGATGATGATGATGATGATTCTGACACTGAAGAAAATGGAAGTGATACAGAGGACGGGGAAGTGTTCGATGTTTCAAAAGTTCTTGCTATATGCTATGGTGATCCTAACAACAAAAAAGAGCAGGGTCTATACTTTAAGGTCAGTTGGAAGGGTTATGGTCCTGATGAAGACACGTGGGAGCCAGTTGAGGGTCTAAGCAATTGCAAGAAAACTATAAAGGAATTTGTCGTCGAAGGCTTTAACAAGAAGATCTTACCTTTGCCAGGAGATGTTGATGTGGTATGTGGTGGACCTCCATGCCAAGGCATTAGTGGTTTCAACCGCTTCCGGAACAAAGAAAGCCCTTTGAGTGATGAAAAAAACAAGCAACTTGTTGTCTACATGGACATTGTAGAATACTTGAAGCCCAAGTTTGTATTGATGGAAAACGTCGTGGATCTTGTAAGGTTTTCTGATGGTTTTCTTGGGAGGTATGCATTGGGTCGGTTGCTTCAAATGAACTATCAAAGTCGTATGGGAATAATGGCTGCAGGCGCCTACGGTCTCCCCCAGTTTCGCCTTCGTGTTTTTCTTTGGGGGGCCCGTCCTTTGGAGAAGCTTCCTCAATTTCCCCTTCCTACCCATGATGTGGTAGTAAGAGGCAACGTTCCCGTAGAGTTTGAGACAAGTCTTGTTGGTCATGAAGCGGGAGAAGATGTCCAGTTGCAGAAAAAACTTTTGTTAGAAGATGCAATCTCTGATCTGCCTCCTGTTGAAAATGATGAAAGTCGTGATGAGATACCCTATAGTAAATCTCCCCAGACAGAGTTTCAGCGGTTTATTAGATTAAGCAGAAGTGAAATGTTAGGTATTCCAGAGAATTCAAAATCAATAAAGATGATATATGATCACCGTCCACTTAGATTAAACGAGGATGATTATCAACGTGTGTGTCAGATCCCCCAAAAAAAGGGCGGCAATTTCAGAGACTTACCAGGTGTACGTGTGGGAGCAGATAACAAGGTTGAATGGGACCCTGACGTAGAACGTGTATATTTAGAATCAGGAAAGCCATTGGTGCCAGATTATGCCATGACTTTTATTAGGGGTACTTCATCCAAACCGTTTGCAAGATTATGGTGGGATGAAACTATACCAACTGTTGTGACAAGAGCAGAGCCACATAATCAAGCAATTCTACACCCTGAACAAGATAGAGTGCTGACAGTTCGTGAAAATGCAAGGCTGCAAGGTTTCCCAGATTACTATAAACTCTGTGGGCCTGTCAAAGAGAGGTACATTCAAGTCGGGAACGCTGTTGCAGTTCCGGTGGCGCGAGCTCTTGGATTCTCCCTTGGGTGCGCATTTCAAGGATCTGCCGATGATGTTCCTCTTTTTAAACTGCCTGAAAAGTACCCAAAAATGAGGGAATATGCCACTTCTGAATCGTCAGAAGATCATGTT
>IDAU-2004140-Oenothera_elata_hookeri-MTJ_664
AGTGAGGGAGAGTCTTCGGAGGTCAAGTTGATTGGGGATCCGATTCCCGACGAGGAAGCTCGCCGGCGGTGGCCCAAGAGATACGAGGGAGCTAAAAAGAAGAAAGTGTCCAGTGTGAGTGCGGATGACGAGGAGCTTGCACAGGCGAAACACCACTTTAAGAGTGCTGAAGTAGACGGGGTTATTTATACCCTCTATGACCATGCACATGTTAAGGCTACCTCAGATGAGGAAAACTACATATGCAGGATAGTGGAAATTTTTGAAGCTGTAGATGGTTCCCTAAGCTTTAGGGCTCGTTGGTTTTATAGAGCCTCTGACACAGTCTTGAAGAAAGTACATACTCTTATTGATGCTAAGCGTGTGTTCCTGTCCGAAGTACATAATGACAACCTTTTAGAGTGTTTAGTTCAAAAGCTAAACATTGTGAAGCTCCCGCTAAATGTGGCTGCAGCTGAAAAACAAGCTGCAATTTCAAAGTGCAACTTCTATTATGATATGTTGTACCATTTGCCATACTCTAGCTTCATGAAACTCCCTGAAGATGACCAAAAAGATGAGATCGAGAGCAATTCTAGTCTCTATAGCTATGTTGACATGGGTACTCCAAGCTCGGAAGTGGACAATGGTATACAAAGTACAAACGAAGAGCTTCGTTTGCTAGACATGTATTCGGGTTGTGGAGCCATGTCTACGGGTTTATGTCTTGGTGCAAATCTTGGCGGTGTAAATCTTGTTACGAGATGGGCTGTTGATATAAATGAGCATGCTTGTAACAGTCTCAAATTAAACCATCCGGAGACTGAGGTCCGGAATGAAGCTGCCGACGATTTTTTAACTTTATTGAAGGAGTGGCAGAAATTGTGCATTGCTGTTGGACTGGTTGAGGGTGATGTTGAAGACCGATATGCAAGTCTTTTTGCTGAAGATGATGATGGTGATGATGAGAGTGGAGGAGAGGATGATAATGATGATAATGGGGGTGAAGATGGAGAGGTTTTTGAGGTTGAGAAAGTTATTAGTATCTGCTATGGAGATCCAAAGAAAATAAAAGAACGTGGATTACATTTGAAGGTAAGCTGGAAGGGTTATGGACCTGAAGAAGACACTTGGGAGCCAATAGATGGTTTGAGCAACTGTGGGAAAAAGATTAAAGAATTCATTGTTGATGGCTACGATAGAAAGATGCTTCCATTGCCGGGTGATGTTGATGTTGTATGTGGAGGCCCTCCATGTCAGGGTATTAGTGGTTTCAACCGCTTCCGTAACAAAGAAAATCCGCTCGCTGATGAGAAGAACAGCCAACTCTTAGTTTACATGGGAGTAGTTGAGCATTTGAAGCCCCGGTTTGTTTTGATGGAAAATGTAGTTGATCTGATCAAATTTTCAGAAGGGTATCTTGGGCGCTACGGGTTAGGGCGTCTTATTCAAATGAACTATCAAGTTCGTATGGGGGCAGCAGGAGCATATGGGCTCCCTCAGTTTCGTATGCGTGTTTTTCTTTGGGGTGCTAGCCCATCTGAGAGTTTGCCTCAGTACCCGCTCCCAACTCACAATCTGGTTTTAAGAGGACATGCACCTGTGGAATTTGAGAATCATACGGTTGCCTATGATGAAGGCTATCAGCTGGGGCAGTTGGAAAGGAAGTTACTTTTAGAGGATGCAATTTCAGACCTTCCTGCTGTTGGAACCTATGGGGCTCAGGATGAAAGTGATTATGGTCAGCCTCCAAGGACTGATTTCCAGAAGCTTATTCGATTAACAAAACCAGCATTAATGGGCGCTGCCCCTGAAGAGCTACATCAGGTACTATATGATCATCGTCCTCTTGAGTTAAATCAAGATGATCATGAACGTGTGTGCCGGATCCCTAAGGAAAAGGGAGCAAACTTCAGGAACTTGCCTGGGGTTCGAGTTGTCAACAAGAAAGTTGAGCGCATTCCTGATATGGATCCAGTCTTACTACCCTCTGGAAAACCCTTGGTTCCTGATTATGCCATCACTTTTGTTCGTGGTTCCTCTTGCAAGCCTTTTGCACGACTATGGTGGGATGAAACTGTACCAACGGTTGTCACTCGAGCCGAGCCTCACAATCAGGCTATACTGCACCCGGTACAAGACAGGGTACTAACAATCCGTGAAAACGCTAGGCTGCAAGGGTTTCCTGATTTTTATAAGCTGACCGGTCCGGTTAAAGAAAGATATATGCAAGTTGGGAATGCAGTTGCAGTTCCGGTGGCTCGAGCACTAGGATATGCATTGTCTCTGGCCTTGCAGGGCAGCTGTGGTGTCTCACCATTGATCAAGTTACCACCTAAGTTTTCTTTCAAGTTGGATTCTGTGTCATCATCTAGT
>PDQH-2013410-PDQH-Aerva_lanata-2_samples_combined
TTAACGAGGAAGTTGGTCAAGAGAGATGATTTGGATTGTCGTTTTCTTGGAGATCCTATCTCTCTTGATGAAGCTAAACGTAGATGGCCTCATCGTTATATTGATCAGGCTGCTCAACGATCTAAGAAAGTGAAGAGTTCTGACGATGAGGATGAATTAATGCAAGCAAAGTGTCATTACTTGAAAGCTGAAGTTGATGGTTCTAAAATCTTCGAGCTAAATGACCATGCTCATGTCCAGTCTGAAGATGGGTCAGATCCATATATATGCAAAATTGTGGAGCTCTTCGAGGGTGAGGACGGGCTTCCCTACTTTAGAGCTAACTGGTACTATAGACCAGTTGACACAGTCATTAAAGACAGCATTGTGTTGCGAGAGGGAAAAAAGCGCGTTTTCCTTTCTGAAATTATGGATGACAATCCCTTGGATTGCCTCCTTGAAAAAGTCAATATAGTCAGAGTCACTCCCAATTTGGATCTAGACGCAAAAATGTTAGCAATACCAAATTGTGATTATTATTACGACTTGAAGTATTTGTTGCCGTATTCAACTTTTATTCGTCCACCTCCAGAAGTTGTTAGTTCCCCAAGTGAATCAGAGTCCACTATTTCTAGTGATGCTGAGGTAGGAGGTGTAACTCTGGATTCCAAGGTTGACTTTGCTTTTGAGATTGACCAAGGGAAAGGGGCAGATGCTTCTGAGATGAATTTGCTAGACCTCTACTGTGGCTGTGGTACTGGCCTGTGCCTTGGTGCAAGGTTGGCTGGCATCGATCTTGTGACGAGGTGGGCAGTTGACTTAAACGAGTATGCATGCAAAAGTCTTGCCCTAAACCATCCTGAAATTTATGTCAGAAATGAATCAGTTGATGACTTTTTAACATTACTTAAAGAATGGCAGAAGCTGTGTGCCTCGTTTAATTTAATCAAGAGTCAGAACACCCATGAGAAGATAGATGCTATGGGTGCAGGGGACGATGAAGAAGTTGGTGAAGCTGATGATTCTGGTGAAGATGAAAACCCAGATGATGAAATATTTGTAGTTGAAGAAATCATTGGGATCTGTTATGGAGATCCTAATGAAAAGAAAGACCCCGGACTTTACTTCAAGGTCCGTTGGAAGGGATATGGACCAAGTGAGGACACTTGGGAACCCTTAGATGGGCTAGGCAATTGCCGTGAGAGAATTGGAGACTTTGTGAAGAAGGGATTCAATGAAAGATTGCTGCCTTTACCGGGTGATGCTGATGTTATATGTGGTGGGCCACCATGCCAAGGAATCAGTGGATTCAATAGGTTTAGGAACAAAGAAAATCCCTTAGCTGATGAGAAGAATAAACAGCTTGAGGTCTTTATGGATGTCGTAAACTTCCTAAAGCCCAAGTTTGTTCTCATGGAGAATGTTGTAGATTTGGTGAAGTTTGCTAAGGGATTTCTGGGAAGGTATGCTCTTGGGAAGCTAGTTGATATGAATTATCAAGCTAGAATGGGGATGATGGCAGCAGGTGCATATGGGCTTCCGCAATTTCGGATGCGTGTGTTTTTGTGGGGAGCACAACCTTCGGAGAACTTGCCACAGTATCCTCTGCCAACCCATGACCTTGTTCTCAGAGGAGTCATTCCACAAGAATTTGAGATGAGCACAGTTGCTTATAATGAAGGTCACACAGTTCAGTTGGAAAACAAACTCTTTCTTGGTGATGCCATCTCTGATTTACCCCAGGTAACTAATGACGAGGACCGTGATGTGATGCAGTATAGCAGTCCACCAACAACGGAGTTCCAGCGTTTCATCAGGTTGACAAAAGAAGCTATGGCTGGTCCGAATGTTGGTTCAGAGCTGCTAACTACACTATATGATCATCGTCCATTGAAATTAAACATAGATGATTATCAGAGGGTTTGTCATATTCCTAAGAGAAAGGGAGCAAACTTTCGGGATCTACCAGGAGTGCGGGTTTGTCCTGATAACCATGTTGAGTGGGATCCTGACGTTGAGAGGGTGCTCTTGCCCTCTGGAAAACCCCTTGTTCCAGATTATGCAATGTCTTTCGTTCGGGGGACTTCATCTAAGCCATTTGGGCGCTTATGGTGGGATGAGACTGTCCCTACGGTGGTGACTAGGGCAGAGCCCCACAATCAGATTGTATCTCATCCTGTTCAAGACAGAGTTCTAACCATTAGGGAGAATGCTAGACTCCAAGGATTTCCAGACTACTATCAGCTAATTGGGCCTGTCAAGCAAAGGTACATGCAAGTTGGGAATGCAGTAGCTGTTCCAGTGTCCCGTGCTCTTGGATACACACTTGCTATTGCCAGACGAGGTTCCTCCACCGATGATCCCTTGGTTACGCTGCCATACAAATTTCCAAATTTTGTGCAGCAGGCATCGTCGCCATCGGTTGAAGAC
>AZBL-2000545-Petiveria_alliacea
AAAGAGAATTGTTTCTTCCTTGGAGAGGCTTTGCCTGAGGAGGATGCTTGTCGGAGATGGAAGATGCTTTGGAGCTATAGTAGAAGAGTTAAGAGCCGAAGTTTTTCAGCAACTGCCGAGGAAAAGGATGAACCAGTTCTGGATGTAAAATGTCACTATACCCAGGCGCAAATAAATGGGTCGATCTTTAATTTGGGGGATTGTGCACTTATACGGGGTGAGGGAAAACAAAAACATATAGGAAGGATCCTGGAGTTCTGCCAAACAATGGAGGGAGAAGATTATTTCAGGGCTCAGTGGTTCTACAAAGCTGAAGACACAGTATTAAAGGAGGAAGCCTTCTTTCTTGACAAGAAGCGGTTATTCTATTCTACTATAATGAATGACAATTTGCTAGATTGCATTATTTCTAAACTCAATGTGGTACAAGTCCCACCACAGCTAAGCTTGAAGTCATGCTCTATCCCACCATCAGACTACTATTATGATATGGAGTATTGTTTGGAGTATTCAACATTTCGCAATATGCCAAGAGATTATTCCATGAAGAATTATGAATTACCATCTCTTAGTAGCTCGGAATCCGCCCTTTCTCTAGCCAGCACCCCTATGTTGGAGGATATATCAGTCTGTGAACCTTGCAATGCTGAGTTATCTCTATTGGATCTTTATGCTGGCTGTGGGGCAATGTCAACTGGCTTATGCATTGGTGCAAAACTTGCTGGAGTTCATCTTGTGACGAGATGGGCAATTGACTGTGATAGTGCTGCTTGTGAAAGCTTGAAATTGAATCATCCTGTAACACAAGTAAAGAATGTAGAAGCTGAGGACTTTCTAGAGTTATTGAAGCACTGGGAGAAGTTGTGCAATAAATTCGTCACTAGAGATGGGGAAACTCCATCTATTTCTTCTGAAGATATGGCAGATAGAGCTGCAAATTCAGATGCTCAATCTGATGATGATATTGCATCCGATGAATTGGAGGTTTCATGCTTGGTTGATATTTGTTATGGGGACACTGGAGAGTCAGGAAAGCAGCTGAAATTCAAGGTGCGTTGGAAAGGTTACGGTCCAAGTGAAGATACTTGGGAACCGATAGAAGGGTTAAGCAATTGCCAAGATCTAATACAGGAATTTGTTATAAAGGGATTCAACAATAAAATTCTACCTCTTCCAGGTCATGTTGATGTCATCTGTGGTGGACCCCCATGCCAAGGAATCAGCGGGTACAACCGATTCAGATGTGTTGATGCCCCATTAGCTGATGAGAGGAATCGGCAACTAATAGTCTTCATGGACATTGTTGAATACCTGAAGCCTAAGTTTGTTCTGATGGAAAATGTAACCGATATCCTAAGGTTTGACAAGGCTTCACTTGGAAGATATGCGTTAAGTCGTTTGGTGCATATGAATTATCAGGCTCGAGTTGGAATCATGGCTGCAGGTTGTTATGGTCTTCCTCAATTTCGTCTGCGCGTTTTTTGGGGTGCTCTTCCAAATGAGGAACTGCCTCAGTTTCCACTTCCTACTCATGATGTTGTTGTTAGATATTGGCCGCCGCCTGAGTTTGAGCGAAATGTTGTAGCTTTTGAAGAAGGTCGCCAACCTCTGGAACTGGAAGATGCTGTTTTCCTAAGAGATGCCATCTCTGACCTTCCTATGGTGACCAACAATGAATCTTCAGAAGAGATGCCATATAATAGGCCTCCAGAAACCGAGTTCCAGAAATATATAAGATCTACAAATTGTGTGATGATAGATTCTATGTCAAGTGCTGAAGAAACTGTACTCTACGATCATCGACCTCATCAACTATTTGAGGATGACTATCTGCGAGTATGTCAGATTCCGCACAGAAAGGGAGCCAATTTTAGGGATCTTCCTGGTGTAGTTGTGGGCGATGATAATGTGGTTCGGCGAGATCCAACTAAAGACCCTGTGCTTTTGCCCTCTGGAATGCCAGTGGTTCCGGAGTATGCGTTCACTTTTGAGCACGGGAAATCTAAAAGACCTTTTGCAAGACTTTGGTGGGATGAAACAATGGCAACGGTGGTCACTTACCCAAATTGCCACAGTCAGGCTGTTTTGCATCCAGAACAAGATCGTGTGCTTACAATACGTGAGTGCGCGAGGCTGCAAGGATTCCCTGATAATTATCGATTTTGTGGAACGGTCAAGAAAAGGTATCGACAAGTGGGAAATGCTGTGGCTATTCCTGTTGCGAAGGCCTTAGGTTATGCTTTGGGGATGGCATCACAGAAGCTTATTGACAAAGAACCCTTTATAACTCTCCCACCCAAGTTCACCTATTCG
>HANM-2012465-Pholisma_arenarium
TTTGTAGGGGAGCCAATTCCGGAAGAAGAAGCTATGGAAAGATGGGGATGGCGATACGAGTTGAAGAGTAAGAGAACTAAGCGTCAAAGCTGGATATTAAATGCTGGAGAAGAAGATGAGATAATATCGAATGTGGAATGCCATTATGCTCAAGCTAAACTTGGAAACTGCATTTTCAATATTGGAGATTGTGCATATGTAAAGGGTGAAGGAAGAAAGAAACATGTTGGCAAGATCCTGGAGTTTTTCAAAACAACGGAAGGAGAAGATTACTTCAGGGTTCAATGGTTTTTTAGAGCTGAAGACACGGTTCTAAAGGACGCTGCTGCTTTCCATGACAAGAAGCGCTTATTCTACTCTACCTTAAAGAATGATAATTTACTAGATTGCATTATCTCAAAAGTCAATGTCATGGAAACTACACCCATGCTGGGTTTAAAATTGAACACCAACCCACTGGCTGACTTTTATTACGATATGGAATACTGTGTAGAATACTCAACATTTCGTACTTTGCCAAATGAGTATCCCGTTAAGAGCTGTGACACTCCCTCAGCTAAGTACATCGATTGTATCCCAAGTACTGGAAGTTCTTTGGAGGTTTTGCCTGTATGTGAATCTTTCAAAACGGAGCTGGCATTACTTGATTTATATTCAGGTTGTGGTGGAATGTCAACTGGATTGTCCCTTGGTGCCAAATTATCTGAGCTGACTCTTGTGACGAGGTGGGCAGTTGATGCTGATAGCTCTGCATGTGATAGCTTGAAGCTAAATCATCCTGAAGCACAAGTCAGGAATGAATCAGCTGAAGGCTTTCTGGAGCTGCTTAAGAGATGGGAGAAGCTATGCAAATCCTACGCGTTCAATAATCTAGAAAGGACTACTAGAGGTGGCGCAGAGGAACTGATGGCTGAAGAAAATAGTAAAACCCGAGCAAATGCTAAAGTCACTACAGGAGAATATGAAGTCTTGCATCTCCTTGATATTTTTTTTGGTGATCCCAGTAATAAAGGAAAGCGTGACCTATACTTCAAGGTGCGCTGGAAGGGGTATGGTCCTGAAGAAGATACATGGGAGCCAATTGAAGCATTAAGAAATTGCCAAGAATGCTTGCAGGATTTCATTAGAAATGGGTTAAAATCTAAAATCTTGCCTCTTCCGGGTGATGCTGATGTCATCTGCGGGGGCCCTCCATGCCAAGGTATTAGTGGTTATAACCGCTATAGAAATATTGATGCCCCGATGGATGATGAGAGAAATCATCAAATTGTTGTGTTCATGGAGATTGTGAAGTTCTTGAGGCCTAAATATATATTAATGGAAAACGTAACTGATATTTTAAGATTCGACAAAGGTTCTCTTGGAAGATATGCTTTAGGCCGTCTGGTGCATTTGAGATATCAGGCAAGGCTTGGAATTATGGCAGCTGGCTGCTATGGTCTTCCACAGTTCCGCCTACGTGTTTTTCTTTGGGGTGCACATCCTAGCGAGAGATTGCCTCAGTTTCCCCTTCCTACACATGATGTTATTGTTAGATCCTGGCCGCCAACTGAATTTGAGCGGAGCACTGTTGCTTACGATGAAGGCCAACCTCGTCAACTTGAAGATGCAGTTCTTCTTCGTGACGCCATCTCTGATCTTCCCGCTGTTACAAATCATGAAACTAGTGAGGAGATGGCATATGAGAAGGCCCCAGAAACGGAGTTCCAGAAATACATACGCTCAACTAAATGGGAGATGATGCATTTGACGCAAACTGAAGGTACTGAGACAAGGAGTGCCGTGTTATATGACCATCGGCCTACACGATTGTCAGAGGATAACTACCTACGAGTTCGTCAAGTCCCACACAGAAAGGGAGCAAATTTCAGGGACTTCCCTGGTGTAATTGTGGGAGAAGACAACGTGGCTCGTCGTGATCCCACAATGGAGCCGGTCAAACTTCCTTCAGGAGAGCTACTTGTTCCAGGTTGTGCTTTCACTTTTGAACAAGGAAAGTCGAAAAGGCCATTTGCAAGATTGTGGTGGGATGAAAATGTGGCCACTATAGTAACCGTTCCGAACATCAGAAGCCATGCACTTCTACACCCAGAGCAGGACAGAATTCTCACTATCCGCGAGTATGCAAGGTTACAAGGATTCCCAGACTTCTACAGGTTCTGCGGTACCATAAAAGAGAGGTACTGTCAGGTAGGAAATGCAGTGGCTGTTCCTGTCGCGCGAGCTCTGGGATATGCACTTGGAATGGCATTCCAAAAGCTTACCAGCGACGAGCCACTCATGACATTACCACCCAAGTTCTCA
>GUMF-2002954-Anthemis_tinctoria
TGGCGGTATGAATTGAAGGCCAAAAGACGCCAGGGACAGGGCTGGATACTGAATGCTGGTGAAGAGGACGAAGTACATTTAAATGTCGAATGTCATTATCTTCAAGCTAATGTTGGTGGATGCATTTTCAGTCTTGGAGATTGTGTTCACATAAAGGGTGAGGGAAAGGAGCCACTTGTGGGCAGGATTGTAGAATTTTTTAAAACATCTGATGATCAAAATTATTTTAGAGTGCAATGGTATTTCCGAGCTGAAGATACGGTTTTGAAACAAGCTGCTGATTTTCACGACAAGAAGCGTCTATTTTACTCCACTTTAATGAATGACAACTTATTAGACTGTATACTTTCTAAAGTGAGAATAATAGAAAAGGATCCATCGCTAGGTTTCCTATCAACCTCTATTCAGTCATCTGAGTATTATTGTGACATGGAATATTCTGTAAAATATTCAACATTCCGCTCATTGGTGACTGCTAGAGAATGTGATTTAACCACGCCAAGTAACATTGGTGCTAACAATATTGACATAACCACAACTCCATTAGCCTTATCTGGATGTGAAATCTACAAAACCGAACTGGCGTTATTAGATCTTTATGCTGGTTGTGGTGGAATGTCCACTGGACTTTGTCTTGGTGCCAAAATTTCCGGTGTTAAACTTGTGACGAGATGGGCAATTGACTATCACAAGTCTGCATGTGACAGCTTGAAACTAAACCACCCAGAAACAGAGGTTCGACATACAACCGCTGAAGATTTTCTGGAATTATTGAAGGAATGGGAAAAATTATGCAAAAAATATGTGTTAAGTGATACAAAAGAATCCGTTGCCAATGAGTCGTCTTTAATTGATGCTGATGTTGATTCTGGAGAGTTTGAAGTTGCAAGTCTTGTGGATATATGCTATGGCGATCCCAGCCAAACAGGCGAATATGGTTTAAAGTTTAAGGTGCGATGGAAAGGATATGATGATCCAAGCGAAGATACGTGGGAGCCAATTGAAGGATTGAGTCATTGCGAAGATCACATACAAGATTTTGTTAGAAGTGGATACAAGTCTAAGATATTACCATGTCCAGGTGATGTAGATGTTGTCTGTGGTGGGCCTCCATGCCAAGGGATTAGTGGGTATAATCGATTTAGAAACACTGTTGATCCATTAAACGATGAAAGAAATCAACAAATAGTTGTTTACTTTGACATAGTGGAATTTTTAAAACCCAAGTATGTGCTGATGGAAAATGTAGCTGATATTTTAAGATTTGACAAAGCTTCTCTTGGAAGATATGCTCTAAGTCGTTTGGTTCATATGAATTACCAAGCGAGACTCGGGATTATGGCTGCGGGATCGTATGGTCTTCCACAGTTTAGGTTACGCGTGTTTCTATGGGGTGCTCATCCAACCGAGAGACTACCTCAATTTCCACTTCCTACACATGAAGTTATTGTCAGATACCACCCTCCATCTGAATTTGAGCAACATACAGTAGCTTATTATGAAGGGCAACCTAGAAAACTTCAAGAAGCCATTGTTCTTCGTGATGCTATTTCGGATCTTCCCGCTGTTACTACCCATGAAGAGCGTGAAGAGATGGCATATGATCGGCCTCCAGAAACCGAGTTTCAAAAGTATATTAGGCTAACAAAAGATGAGTTTACTGGTTCTGTCCCAAAAGGTGTAACAAACTGGAATACCTTGATTCTCACAGATCATCGACCTTACAAATTATCAGAAGATGATTTTCATCGAGTGTGTCATGTTCCACACAAAAAGGGAGCCAATTTCAGAAATTTCCCTGGAGTAATTGTGGATAGTAATAATACGGTTCACCGAGATCGAACAAAGGAAGTAATGCTTCCATCTGGAAAGCCATTGCTACCAGATTATGTATTTACTTTCGAGAAAGGAAAATCTAGAAGGCCATTTGCAAGAGTATGGTGGGATGAAAACGTGGCAACTGTAGTAACATTCCCAAGTTGTCACAATTCGGCTGCCCTACATCCGGAGCAAGACAGAGTCTTCACATTACGAGAGTATGCACGATTACAGGGCTTTCCCGATAATTACAGATTTTGTGGCAATATAAAAGAAAGGTACTGTCAGGTGGGAAATGCTGTAGCTGTTTCTGTGTCAAAAACCTTGGGATATGCCCTTGGGATGGCCTTTAGAAAACTAAGTGGAGACGAGGCACTTATGACTCTTCCATCCGATTTTGCA
>NOKI-2019630-Lindsaea_linearis
ATTGAGCTCTTTGAAGATGTTAAGAACACTACATGGTTCACAGCCCAATGGTTTTATCGCGTCAAAGATACTGCTATCAAGGTTGTGGATGACGTAGAGCAGGATACGAAGCGAGTGTTCTATTCAGAGGTCAAGGACTTCAACCAACTGGACTGTCTAGTTTCAAAGATAAAAGTCATTAGACTATCTCCTGTGCACCACTTCAATGTTACTAAACCAAAGCCGCTTCCTCCTTGCGACTACTACTATGACATGGGCTATGATATCTTATATTCACGCTTCTACACACTTCCCCCTGAGTTTGATGTTGGAAATGATCACTCGGATGTCACCAATTGCAATGATGTGTCTGCTGGAACTGCATCTAGTAGCCAATCTGAAAGCAAAAGTGATCACAATGAAGCAACCTCAGGAGAGTTAAAGGAATATACCTTGCTGGATTTATATTCTGGATGTGGAGGCATGTCCACTGGGCTGTGTATGGGTGCAATCTTGTCAAATGTCAAGCTTACCACTAAATGGGCACTTGATCTAAACCCCTTCGCATGCAAGAGTCTCGAGTACAACCATCCTGAAACTCAGGTGAGGAATGAGTCTGCCGAGGATTTTCTTAAGCTTATGAAGGAATGGGAAAAGCTTTGTGACAAGTATGCCAAGTCTGAGGATTTGGATGACAACAAAGGTCGTCGAAACAGGCGAGCTTCTATGGTAGTTTCTGATGATGATGAAAAAGAAGGTGATTCCAAACCCAGTGAGCCGGGGGAATTTGAGGTAGAGAAGATTATGGGCATACGCTATGGCTCAGAATTGAAGAAGCCTGGAATCGAGATGAAGGTACGGTGGAAGGGATACGGGCCAAAGGATGACACTTGGGAGCCACTTGATGGATTGGACTCTTGTGAAGATTGTGTCTGCAAGTTTATAGTTGAAGGCAAACGGAAGAAGATTCTACCACTTCCGGGTGATGTTGACGTTGTCTGTGGTGGCCCACCATGTCAAGGAGCAAGTGGCTTCAACCGCTTCCGGAACAAAGAAAACCCCCTAGCGTGTGAGAGAAACAAGCAAATAATTGTATACATGGATATTGTAAACTACCTGAGGCCAAGACATGTTCTCATGGAGAATGTGGTGGACATTTTGCGGTTTGAGAAAGGAATATTGGGTCGCTATGCCCTAGCCCGTTTAGTGGCCATGCACTATCAAGCAATGCTTGGAATGATGGTTGCTGGTTGCTACGGGCTGCCCCAATTCAGAATGCGGGTCTTTCTTTGGGGAGCTGCCCCCACACAGAAGCTACCTCCGTACCCACTGCCAACACATGATGTTTTCCAGAAAGGTGGCATCCCTCAAGAGTGGGAGCGTAATATGGTGGCCTATGATGAAGAATCCAAGCCAACGTTGTTACGTGCTCTGACTTTGGGTGATGCCCTCAAGGATCTACCTCCTGTTGAGAATTCTGAGAGCCGTGATGAGATGAGCTATGGTGGTGGGGCCAGAACAGAATTTCAACGCTTTATCAGGCTACCTAAAGAAGTTTTGACAGGTGCAAGCGCATTAGCTGCTTGCAAGAAGCAGAAGCTTATGCTCTATGATCACCACCCGTTAACCTTAAATACTGATGATTATCAGCGTGTTTGTCAGATACCACATAGGAAGGGTGCTTGCTTTAGAGACCTTCCTGGAGTTATTGTCAAAGAGGACAACACTGTAGCTATTGATGAAACTGTGGAAAGGCACCTTTTGCCATCCGGCAAACCTTTGTGCCCTGATTATGCTATCTCCTTTGTCAAAGGGAAGTCTGTGAAGCCATTTGCACGGTTATGGTGGGATGAAACTGTCCCTACAGTTGTAACGAGAGCGGAGCCTCATAACCAGGCTATTCTACATCCAGAGCAAGACCGTGTCTTGACGATCCGAGAAAATGCTAGGTTACAAGGGTTCCCAGATTATTATAAGCTCTTTGGCCCACCCAAAGAGAAGTATATTCAAGTGGGTAACGCTGTGGCTGTCCCTGTTGGGCGTGTCCTTGGGTATAGTCTAGGATTGGCTATTCGACATGTTGCTCCTCCAAGCTCCTCATTTGTGCTGCCTGTCAAGTTTCCAGTGTCTCTTATGAACTCTGCC
>JNKW-2098229-Cicerbita_plumieri
TGCACAGACAGTTCTTTTGACTTTATTAAATTGCCGCAGAAAAAGAAGGCTCGGACTACTGAATCTTCTTCTTCCCTCCCCGATAATGTCTCTTTCTTGATCGGCGATCCAGTTCCCGACGAAGAGGCTCGACGGAGATGGCCTTGGCGTTACGATTCTGGGGAACTCAAAAGTAAAGGTCGCTTCCCGAACACCAACAATGATGATGGAAATGAAGACAAGTTGGTTTTGAATGTGAAATGCCATTATTTACAAGCTAAGATTGACACACATGTCTTTGATCTTGGTGATTGTGGATGTGTGAAGGGTGAAGAAGGTGGCCATGATCATGTTGGTAGGATACTTGAATTTTTTAAGACAAATTCAAATGAAGATTTTTTCAGAATTCAATGGTTTTTCAGAGCTGAAGATACCGTAATAGGAAAAGATGAAGCAGCATCTCATGGCAATAAGCGGTTGTTCTATTCTACCTTAAAGAATGACAATCCATTAGATTGCATTGTCTCAAAAGTCAAAGTACTCAAAATAGCACCTGGTGTAAATTTGAAGTCTATTCCACCATGTGATTATTATTATGACATGAAATACAACATAGATTACTCCACATTTTCTACAATAAAAGATGATGTTCCATGTATTAAGGAGGAAATCCATAGTAATGGAAGCAATAATACTAACATAAATGGAACAATTAATAATTTAAAACCTAAAAAATCAGAATTATCACTATTAGATATGTATTCCGGTTGTGGGGGAATGTCAACAGGATTATGTTTTGGAGCAAAGGCATCTGGGGTAGATCTGTCAACAAAATGGGCTGTAGATGCCAACAAAGATGCTTGTGAAAGCTTGAGGTTAAACCATCCAGAGACACAAATTAGAAATGAATCTGCTGAAGACTTTCTTGACCTAATAAAGGAGTGGGACAAACTCTGCAAAAAATATTCGTTCAAGGAAGATAAAGATAAAGATCAAGATTCCATGTTTGCTGAGTCAGCTGATGATGTCAGCATACCCTCAAAGCCAGATGCAGAAGATGAATATGAAGTTGAAAGATTGGTTGATATATGTTATACTGATTTTGGTAAAAATAAACGTGAGCTCAAATTTAAGGTGCGTTGGGCTGGATATGGTCCAAGTGATGATACATGGGAGCCAGTTCAGGAGTTAAGCAACTGCGAGGACAAGATCCACGAGTTTGTTCAGAAGGGAATGAAAGCAAACATATTGCCACGCCCGGGTGATGTTGACATCATCTGTGGTGGGCCACCATGTCAGGGAATAAGCGGTTATAATCGCCATAGAAATTTCGAATCTCCTTTAGAAGACGAAAGGAATTATCAAATTGTGGTATTCATGGAAACCATAAACTTTTTGAGGCCAAAATTCGTCCTCATGGAAAATGTGGTTGACATTTTGAGATTTGCAAATGGTTGCCTTGCAAGATACGCAATTAGTTGCTTGGTTCGCAATTATTACCAAGTACGCCTTGGGATTATGGCGGCTGGTTGTTACGGACTTCCTCAATTCCGTTTGCGTGTATTCTTGTGGGGCGCTCATGCTGACGAGAATCTACCACCATTTCCACTTCCGACTCATGATTCGATCTTCAAGTATGGGCCTCCAACTGGTTTTGAGCGTAATGTTGTTGCTTATGATAAAGGGGATTTACGGGATCTTGAGGAATGCGTTCTTCTTAAGGATGCCATATCTGATCTTCCACCCGTCTCAAACTCTGAAATTCGTGATGAAATGAAGTATGGAAGTGATCCAGAAACCGAGTTTCAAAAATACATTAGGGCCACAAAGTCAGATATGTTGGGCATCCCTTGTGAAAGTAGTTGTATAGAGAAGCAGAAGCAGAAGCCTAAACTACACGATCACCGCCCTAAACAATTAAACGAGGATGATTATTTGCGTGTTTGTAAAATCCCAAAAACAAAGGGAGCAAATTTTAAAGATCTCCCCGGCATTATTGTTGATGATGATTATACTGTAACCAGGTTACCTGAAGCTGACCTCATGCCATCTGGAAAACATTGGGTCCCTGATTATGCTATAAATTTATTAGAAAGGAAGAGTGCAAGGTCGTTTGCACGTTTATGGTGGGATGAGACTGTTTCCACTGTTTTCTGTTTGCCAAATTTCCGTGTTGAGGCTGTTTTACATCCGGAACAAGATAGGGTCCTGACTATTCGTGAGAACGCAAGGTTACAAGGTTTTCCCGACTTTTATGCACTATGTGGTACTGTTAATGAAAGATACCGGCAAGTGGGTAATGCTGTGGCGGTTCCGGTTGGGCGTGCACTCGGTTATACACTCGGAATGGCATTCCAAAAGTTGACCGGAGATGAACCTCTGACCACTCTCCCGCCAAAATTCTCACATTCT
>HMHL-2010342-Marchantia_paleacea-non_mycorrizal
CACTACACAACAGCAGAAGTGGATAAAAAGACTTATAAGATTGGCGACTGCGTTCATGTGAATGCAGAAGCTGGATGCGATTACCTGGGAAGAATTCTCGAATTTTTTGAGTCAAGAGATAGGAGTAAATGGTTCCGTTGTCAATGGTTTTTTCGAGTTGAAGATACGGGAATTGGAAAGGATCTAAGCAATGGGATTGATCACAATTCCAAACGCGTGTTTTATTCGGAACAGGTGGACGATAATCCACTGGAATGCATTGTCGAGAAGAAGAAAGTTATTAGAATAGCACCACCGCCAAGAATCAGGATCACAAAGCACATTATTCCTCGATGCGATTACTTCTTTGACATGGGCTATAATACAGCGTACTCTACTTTCTATGTGCTACCTGAAGAGCTGCTTTGCGACACCAGTGAGGAGCTTTCAACAGTTGAAACCAGCGAAGAGACAACCTCCAAAAGAGGAGGATTAAAGTCAAATCCATCTAGAAAGATGGGGAAAGTTTCGGGTGAAGCGAAGCATACTGAAAACTCCCCAGAGTTGTCATTGCTGGATCTGTATAGTGGATGCGGAGCAATGAGCACAGGTCTCTGCAATGGCTGTGGATTGGCTGGTGCCAATCTTGTAACTAGGTGGGCAGTAGATCTAAACGAGCATGCGTGTCGAAGCCTAAAATTCAATCACCCGGAAACTGAGGTGCGAAATGAATCTGCAGAAGACTTTTTGGCCCTTATCAAAGCTTGGTGCGATTTATGTGAGAGGTACTCCATGGATAATGAAGAAAGTGAAGTAGAGGAGAACGTGGAGGAAAGCGATGACAGTAACTCGGAGGATGGGGAGTCTATCTATGAAGTTGAATCCATTGTTGGCATTCGGTGGGCAGGAACATCTAAATTAGAGATTAAATTGGATAACGGAAAGTCTCCCACGTACATTGAGAGCAATAATTCCGCGGGGAAACCGGGTATCGAGTTTAAGGTAAAGTGGAAAACTTATGATGACCCAGAAGATGATACTTGGGAGCCAGAAGGAAACTTAAACTGTCCCCAAAAGATTAAGGAGTTCGTCGTTGCTGGGCAGAAAAAACGGATTTTGCCGCTACCGGGAGATTGCGACGTTATCTGTGGGGGCCCACCTTGTCAAGGTGCCAGTGGATTCAATCGCTTTCGCAACACAACAGAACCTCTGAAGTGTGTGAGGAACAAGCAGATTATTGTGTACATGGACATTGTAGAGTTTTTGAAACCAAGGTTTGTTTTGATGGAGAACGTCGTGGACATCCTCAAGTTCGCAAATGGCGTACTTGGCAGATATGCCTTAAGTCGTCTTGTGCGAATGCACTATCAGGCTAAGCTTGGTCTTCTTGTAGCGGGTTGTTACGGCCTCCCGCAGTTCAGAATGAGGGTTTTTTTGTGGGGAGCTGCTCCATCCGAGAATCTTCCCGCCTTCCCTTTACCGACTCACACAGTGGTGATGCGTGGTCATGCTCCTCAATCTTGGGAGAAAAATGTTGTCGCCTATGATGAGAATGAATCTCCTCATCTGGAGAGTGCTCTGCTTCTTAAAGACGCTATTTCTGACTTGCCCAAGATTGGGAATTCGGATTCGAACGATGAGATGTTTTACGACCAAAGTCCCCGGACTCCGTTCCAGAAACTTATCAGAGCTCCGCAATATGTGCTTCATAGGAAACCGAGACCTACAAAAGCAACAAAGCCAATTCTCTACGATCATCGGTCTCTAGAGCTGAATCCAGATGACTATCAGCGAGTTTGCCAGATCCCTCACAAGAAGGGGTCTAACTTCCGCGACTTAAAGGGAATCATAGTTTTATCTGATGGCACCGTGGACGTCGAGAGAAAGAAGAGGGTCCTTCTGCCCTCGGGAAAACCTTTGGTTCCAGATTACGCCATATCATTTGTTCGAGGGAAGTCGTTGAAGCCTTTTGGACGGCTGTGGTGGGATGAAACTGTATCGACCGTGGTTACCCGAGCTGAACCCCACAATATAGCGATTTTACATCCAGAGCAAGATCGTGTACTTTCCATTCGAGAAAACGCCCGACTCCAAGGTTTTCCCGACTGGTACAAACTATTTGGGTCGGTGAAGGAGAGGTACATTCAGGTCGGGAATGCTGTAGCTGTGCCTGTCGCTACAGCGTTGGGTTACACCCTGGGACATTGCATTAGACCTGAACAAAAAGCGCGAATTATACCAACAGGCAACGCAGCTTTGATGCAGCTTCCCAGAAAATTTCCTTATTGTCTA
>ZBPY-2032001-ZBPY-Alternanthera_brasileana-2_samples_combined
CCCATCTCCGACGATGAAGCTCGTCGTCGCTGGCCTTATAGGTACCAATCTAAGCGCCAAAGAAATAATCGTGGCAACTCAAAATCAGTTGATGACGATGATGAATTGGTATTAGATGTTAAATGTCATTATTCACAAGCTGAAATTGAGAAGCATGTTTTCAACCTTGGAGATTGTGCATATGTTAAAGGTGAAAAAGGGAGGAAGAATTTTGTTGGTAGGATTGTAGAATTCTGTAAAACCATGGATGATGAAGATTATTTTCGAGTTCAGTGGTTTTTTAGGGCTGAAGATACGGTTATAGAAGATGAGTCAAATTCTCATGACGAAAAGCGGTTGTTCTTATCAGATCTTATGAATGACAACCCATTAGATTGTATTGTTTCAAAAGTCAAGATCATACAAGTATCGCCATGTGTGGACTTAAAACCAAAATCTCAGGTCTTTGACTTCTATTATGACATGAAATACTTCGTGGATTATACCACATTTTCTACTGTTGTTGATGATGAACCAGTCTTGTCTTCATGTGATAACATGAAAATTCAAGTAAATGGAATCAAGCCTAATGTTTGGAACTTCTCTAGGCACAAGCCACGTAAGTCTGATATGGCATTGTTGGACTTGTATGCTGGTTGTGGAGGAATGTCGACCGGATTATGTCTAGGAGCTAAACTTGCTGGTGTCAATCTAAAAACAAGATGGGCGCTTGACATTAATGAACCAGCTTGTGAGAGCTTGAGGTTGAATCATCCCCAAGTACAAATTAGAAATGAACCAGCAGAGGAATTCCTTGGTTTATTGAAAGAATGGGATAAGCTTTGTAAACGTTTTATTGATGATGCTGAGAATGAAACATCGTCTTCTTCCAGAGTTAAAAGACGACCGGAGTCACAATTGCAATCTCAGGAAAGTACGGATTCAAGGAACAAGAATAAGAAATCATCTGATGAGTATGAGGTTGCTAACCTTGTTGACATCTGCTTTGGTGATCCCAACGAAAGAGGCAAACATGGGCTTCATTTTCAGGTTCGTTGGGTTGGTTATGGCCCGAGTGATGACACATGGGAGCCAATTGAGGGATTAAATAATTGCCAGGAGCGAATACAAGAATTTGTGCTGAAAGGTTATAAACGTGGAATATTGCCTCGTCCGGGGGATGTTGATGTGATTTGTGGAGGTCCTCCCTGCCAAGGAATTAGTGGGTATAATCGCCATAGAAATGTCGATAACCCTTTAGATGATGATAGGAATCAGCAAATTGTAGTTTTTATGGACACTGTTGACTTTCTTAAGCCAACATACATATTGATGGAAAATGTGGTTGATATTTTGAGATTTGCGAATGGTCAACTTGGACGATATGCATTAAGTAGATTGGTCCAATTGAAGTATCAAGCAAGTCTAGGAATTATGGCTGCTGGGTGCTATGGGCTTCCACAATTTCGTCTACGTGTTTTCTTATGGGGAGCTCATCCTAATGAGAGATTGCCACAGTTTCCTCTCCCCACTCATGACGTGGTTGTGAAATATGGAGCACCAGCTAAGTTTGAGCGCAACATTGTTGCGTATGATGAAAATCAATCTCCAAACCTTGAGAAAGCTCTTGTTTTGGGCGATGCTATTTCTGATCTTCCTCCGGTAACAAATGATGAAGTTCGTGTGGAGATGTCTTATAGGAAGCCTCCAGAAACGGAGTTCCAAAAGTATATTAGGGCAAGTGAACATGATATGATGGGTTCTCCTGATGCTATGGTACAAAAAAGATGTATTCTTTATGATCACCGGCCACAAAAATTATATGAGGATGATTACTTGCGGGTTTCTAAGATCCCTTTCAAAAAGGGAGCAAATTTTCGAGACCTACCAGGGTTGATTATTGGAAGAGACAATGTGGTTAGGAGAGATCCAGAAGCAGATATAAGATTACCATCTGGGAGGCTGTTGGTTCCTGATTATGCTATAAACTTTTGTGATGGGAAATCAAAGAGACCATTTGCTCGACTATGGTGGGATGAGACAGTGCCCACATTACTGACAACCCCAGACCCTCATTGCCAGGTAATATTGCACCCAACCCAAGATAGAGTTCTCACTATACGCGAGTACGCTAGGTTGCAAGGTTTTCCAGATTATTACAGGTTTGAAAGATACTGTCAAATTGGAAACGCCGTGGCAGTTTCAGTTGCTAAAGCTTTAGGTTATAGTCTGGGGAAGGCAGTTCAAAAACTGAGTGGAAATGGTCCTCTCATGGAACTGCCACCCAAGTTTTCTCAC
>RICC-2065731-Cystopteris_reevesiana
GATTATATTGGCCGTATCATTGAGATGTTTGAAGATGACGCAAAAAACACATGGTTCACATCACAGTGGTTCTACCGGATTGAAGACACAGCAATAAAGAATGTTGATGAAATTACGCATGACAGCAAAAGAGTGTTTTACTCTGAAGTCAAAGACTTCAATCCGCTGGATTGCCTGGTTGCAAAGATTAAAATCATCAGAATATCTCCTTTGCATCACTTCAACACTACAAACCCAAAGCCTGTTCCCCCTTGTGATTTCTACTATGACATGGGCTATGACATCAGCTATTCACGATTCTATACTCTGCCTCTAGAGCTAGAAGCTGGCACCGATGGATCAGATATCACCAATTGCAATGAACTGTCTCTTGGTCCAGCAATTAGTAGCCAGTCTGAGAATAGAAATGATAACAATGAAGCTACCTCTGGTGTTTCCAAAGAGTATTCACTTCTAGATTTGTATTCTGGGTGTGGTGGAATGTCCACTGGGCTTTCCATGGGAGCTTCATTGTCCTCTGTTAAACTTGTTGCAAAATGGGCCCTTGATTTGAACCCAAATGCATGTAAAAGCCTGGAGTATAATCATCCAGAGACACGGGTGCGCAATGAAACAGCTGAAGATTTTCTTGCACTCATCAAAGAGTGGAAAAATCTTTGTGACAAGTATGTCAAGACAGAAAATGTGGATGACAGCAAAGCTCGTGGACGTCGCAAATCTGCAGCTGTGGTTTCAGATGATGAGAGTGAAGATGATGTTGAACCTCCTTTACCTGGCTCGTTTGAAGTGGAAAAGATAATTGACATTCGACATGTGGGTAAATCAGAGTCTCAGAAAGCAGGGATTGAGATGAAGGTTCGCTGGAAAGGATATGGGGCTAGCGATGACACCTGGGAGCCTATGGATGGATTAGAATCATGTGAAAAATGCGTAAAAAAGTTTGTGGTGGAGGGGAAACAAAAAAGGATTTTACCATTACCAGGTGATGTGGATGTGGTCTGTGGAGGGCCTCCTTGCCAAGGTGCAAGTGGTTTCAATCGTTTTCGAAACAAAGAGTCTCCATTGGAGTGTGAAAGAAATAAGCAGATTGTGGTGTATATGGATATTGTTGATTATTTGAAGCCTCGACATATTCTCATGGAGAATGTGGTTGATATTCTACGATTTGCTAATGGTATTCTGGGAAGATATGCATTGACCCGACTTGTCAAGATGCACTATCAGGCTATGCTTGGAATGATGGTTGCTGGCTGTTTTGGACTGCCCCAATTTCGCATGCGTGTTTTCCTCTGGGGAGCTGCTCCATCAGAGAAACTTCCACCGTATCCTCTGCCAACTCATGATGTTGTTCCGAAGGGTGGAATCCCTCAAGAATGGGAGCGCAACATGGTGGCATATGATGAGAAGACAAAGCCCACTTTGCTGAGGCCCTTGACGTTAGGCGACGCTTTAAGAGATCTCCCTCCGGTTGAAAATTCTGAAACTCGGGATGAGATAAATTATGGAGGAGGAGCCCGCACCGAATTCCAACGTTTTATCAGACTTCCAAAGGATGTTTTGACTGGGGCAAGTTCCTTGGCTTCCTGTAAGAAGCAGAAAATGATGCTGAATGATCATCGGCCTTTGTGTCTGAATGTTGACGACTACCAGCGTGTCTGCAGGATACCCCGTCAGAAGGGGGCTAATTTCAGACTCCTGCCAGGAGTTATAGTAAAGGAAGATAACACAGTAGCAATTGATGAGACTGTGGAAAGAGAACTGCTACCTTCAGGAAAACCACTGGTACCGGACTATGCGATTTCATTTGTGAAGGGGCGGTCCCCTAAGCCTTTTGGGCGTTTGTGGTGGGATGAGACTGTTCCCACGGTCGTCACGAGAGCAGAGCCACATAATCAGGCTATTCTGCATCCTGAGCAGGACCGTGTCTTAACCATTCGTGAGAATGCACGGTTGCAAGGTTTTCCAGACTACTACAAGCTCTTTGGACCTGTAAAAGAAAGGTACATCCAAGTCGGAAATGCGGTGGCGGTTCCTGTTGGTAGGGTACTCGGATACAGCCTAGGACTGGCGATTCGTCAGCTCTCTCCCTCGTCTCCTCTGATGGAGCTCCCCTCAAAGTTCCCCCAAGCTCTG
>ONLQ-2007666-ONLQ-Atriplex_hortensis-2_samples_combined
GAAGATAAGGTGTTGAGGCGTTCGCCGAGAGGATTGCCGTCGTCGTTGGCAGTGGATGATGAATGTGATGAATCTGAATTTGGATTTTCTTTGAAGAAGGCGAAGAAAAAGAAGAAGAAAACACCAAAAGAAGAGCCAAAGGTGAGTAAGGAGAAGAGTAAAGTGTGTGGAAGAAGGGAGGATTGCTTCTTTGTTGGGGAGCCGGTTCCTGAAGAGGAGGCTCTTCAAAAGTGGGGTTGGCGCTACCAATTGAAGAATAGAAGAAATAACAGCCGAAGTTTGACAGGAAACGATAAAGAAGAGGATGAACCTATACTGGAAGTGAAATGCCATTATACCCAAGCACAGATAAAAGGGTGCACATTTCATCTAGGAGATTGTGCTTCAATAAGGGGTGAGGGAACACAAAAACATATTGGAAGGATAGTGGAATTTTTCCAAACAACAGAAGGAGATGAATATTTCAGGGCCCAGTGGTTCTACAAACCTGAGGACACGGTGATGAATGAAGCAGCTAAATTCCATGACAAGAAGCGCATATTTTATTCTAGTATTATGAATGACAATGTGTTAGCTTGCATAATCTCTAAATTGAATGTAATACAAGCGTCATCTAAGCTAAGTTTGAATTCAAGCTCTGTTGAACCACCAGACTTTTATTACGACATGGAATACTGCTTGGAGTATTCAACTTTCCGCAACTTGCCAAGAGAAATTTCTATCGAGGGTAGTGTATTACCGTCACCTGGCTGCAATGAATCCGCCCTCTCCTTTACCAGCTCCCCTGTGGCGGAGAATACCTCTATTTGTGAAACTTACAATGGTGAATTATCCATGTTGGATCTTTATGCTGGCTGTGGAGCAATGTCGACTGGGCTATGCATTGGCGCTGGGCTTTCTGGTGTTAATCTTGTAACGAGATGGGCAATTGATGCTGACAGCCTTGCTTGCGAAAGCTTGAAATTAAATCATTCTATGATACAAGTTAAGAATGAAACAGCTGATGACTTTCTGGAACTGTTAAAGCACTGGGAGAGCCTGTGCAAAAGGTTTGTCATTGAAGGGACACAAAAATCATTTCCTTCTGCACAAGAGGCTTCAGATTTAGCTGACGTCCATTCAGATGCTCAACCAGACAGTGACAGTGCAGCTGATGAACTGGAGGTTTCAAGCTTGGTTGATATTAGTTATGGTGATACTGATAGATCAGGAAAGCAAGGGCTGAAATTTAAGGTGCGTTGGAAAGGATTTGGTCCAAGTGAAGATACATGGGAACCGATTGAGGGATTAAGTAATTGTCAAGAGTTGATACAAGAATTTGTCATAAACGGGTTCAAGAATAAATTATTGCCTCTCCCAGGTGATGTAGATGTCATATGTGGAGGGCCACCATGTCAAGGTATTAGTGGGTATAACCGATTCAGAAGTGTTGATGCCCCATTAACTGATGAGAGAAATCGTCAACTAATCGTTTTTATGGATATAGTGGAGTACCTAAAGCCCAAATTTGTTCTTATGGAAAACGTGATGGATATCTTAAGATTTGACAAGGGTTCTCTTGGAAGATACGCATTAAGTCGTCTGGTGCATATGAATTATCAGGCTAGAGTTGGAATAATTGCTGCAGGTTGTTATGGTCTTCCTCAATTTCGCTTGCGTGTTTTCTTTTGGGGTGCCCTTCCTAGTGAGGAACTTCCCCAGTTTCCACTCCCTACGCATGATGTTGTTGTCAGATATTGGCCTCCATTAGAATTTGAGCGGAATATTGTAGCTTATGATGAAGGTGCCCAACGTCCTGAACTAGAAGATGCTGTTTTTCTGGGTGATGCCATTTCTGATCTTCCTACAGTTACAAATTATGAATCTTTGGATGAAATGCCATATACTAGTCCTCCTGTGACCGAATTTCAGAAGTATATAAGGTCAACAAAATTTGATATGATTTGTTCTGCATCAAAAACCGATGCTGTACTCTATGATCATCGACCCCATCAGTTATTTGAAGATGACTATATACGAGTGTGTCATATTCCACGAAGGAAGGGAGCAAATTTTAGGGATCTGCCTGGCATAATTGTGGAAGATGACAATGTGGTTCGGCGGGATCCAACGGTAGAAACTGTGGTTTTGCCTTCAGGAAGGCCAATGGTTCCAGAGTATGCATTCACATTTGAGCAAGGAAAATCTAAAAGACCATTTGCGAGACTTTGGTGGGATGAGACAATGACAACTATAGTCACCTACCCCAATTGCCACAGCCAGGCAGTACTGCATCCGGAGCAAGATAGAGTGCTTACAGTACGTGAGTGTGCAAGGCTGCAAGGTTTTCCTGATAATTATCGCTTCTGTGGAACTGTCAAGAAAAGGTATCGGCAAGTGGGAAATGCAGTAGCTATTCCGGTTGCTAAGGCCTTGGGCTATGCTTTAGGGATGGCATCCCAGAAGGTTATTGGCAAAGAACCTCTTCTAACCCTCCCACCCAAGTTTGCCTATTCA
>BZDF-2013120-BZDF-Oenothera_biennis-5_samples_combined
AGTGAGGGAGAGTCTTCGGAGGTCAAGTTGATTGGGGATCCGATTCCCGACGAGGAAGCTCGCCGGCGGTGGCCCAAGAGATACGAGGGAGCTAAAAAGAAGAAAGTGTCCAGTGTGAGTGCGGATGACGAGGAGCTTGCACAGGCGAAACGCCACTTTAAGAGTGCTGAAGTAGACGGGGTTATTTATACCCTCTATGACCATGCACATGTTAAGGCTACCTCAGATGAGGAAAACTACATATGCAGGATAGTGGAAATTTTTGAAGCTGTAGATGGTTCCCTAAGCTTTAGGGCTCGTTGGTTTTATAGAGCCTCTGACACAGTCTTGAAGAAAGTACATACTCTTATTGATGCTAAGCGTGTGTTCCTGTCCGAAGTACATAATGACAACCTTTTAGAGTGTTTAGTTCAAAAGCTAAACATTGTGAAGCTCCTAAATGTGGCTGCAGCTGAAAAACTAGCTGCAATTTCAAAGTGCAACTTCTATTATGATATGTTGTACCATTTGCCATACTCTAGCTTCATGAAACTCCCTGAAGATGACCAAAAAGATGAGATCGAGAGCAATTCTAGTCTCTATAGCTATGTTGACATGGGTACTCCAAGCTCGGAAGTGGACAATGGTATACAAAGTACAAACGAAGAGCTTCGTTTGCTAGACATGTATTCGGGTTGTGGAGCCATGTCTACGGGTTTATGTCTTGGTGCAAATCTTGGCGGTGTAAATCTTGTTACGAGATGGGCTGTTGACATAAATGAGCATGCTTGTAACAGTCTCAAATTAAACCATCCGGAGACTGAGGTCCGGAATGAAGCTGCGGATGATTTTTTAACTTTATTAAAGGACTGGCAGAAATTGTGCGTTGCTGTTGGACTGGTTGAGGGTGATGTTGAAGACCGATATGCAAGTCTTTTTGCTGAAGATGATGATGGTGATGATGAGAGTGGAGGAGAGGATGATAATGATGATAATGGGGGTGAAGATGGAGAGGTTTTTGAGGTTGAGAAAGTTATTAGTATCTGCTATGGAGATCCAAAGAAAATAAAAGAACGTGGATTACATTTGAAGGTAAGCTGGAAGGGTTATGGACCTGAAGAAGACACTTGGGAGCCAATAGATGGTTTGAGCAACTGTGGGAAAAAGATTAAAGAATTCATTGTTGATGGCTACGATAGAAAGATGCTTCCATTGCCGGGTGATGTTGATGTTGTATGTGGAGGCCCTCCATGTCAGGGTATTAGTGGTTTCAACCGCTTCCGTAACAAAGAAAATCCGCTTGCTGATGAGAAGAACAGCCAACTCTTAGTTTACATGGGAGTAGTTGAGCATTTGAAGCCCCGGTTTGTTTTGATGGAAAATGTAGTTGATCTGATCAAATTTTCAGAAGGGTATCTTGGGCGCTACGGGTTAGGGCGTCTTATTCAAATGAACTATCAAGTTCGTATGGGGATTATGGCAGCAGGAGCATATGGGCTCCCTCAGTTTCGGATGCGTGTTTTTCTTTGGGGTGCTAGCCCATCTGAGAGTTTGCCTCAGTACCCGCTCCCAACTCACAATCTGGTTTTAAGAGGACATGCACCTGTGGAATTTGAGAATCATACGGTTGCCTATGATGAAGGCTATCAGCTGGGGCAGTTGGAAAGGAAGTTACTTTTAGAGGATGCAATTTCAGACCTTCCTGCTGTTGGAACCTATGGGGCTCAGGATGAAAGTGATTATGGTCAGCCTCCAAGGACTGATTTCCAGAAGCTTATTCGATTAACAAAACCAGCATTAATGGGCGCTGCCCCTGAAGAGCTACATCAGGTACTATATGATCATCGTCCTCTTGAGTTAAATCAAGATGATCATGAACGTGTGTGCCGGATCCCTAAGGAAAAGGGAGCAAACTTCAGGAACTTGCCTGGGGTTCGAGTTGTCAACAAGAAAGTTGAGCGCATTCCTGATATGGATCCAGTCTTACTACCCTCTGGAAAACCCTTGGTTCCTGATTATGCCATCACTTTTGTTCGTGGTTCCTCTTGCAAGCCTTTTGCACGACTATGGTGGGATGAAACTGTACCAACGGTTGTCACTCGAGCTGAGCCTCACAATCAGGCTATACTGCACCCCGACCAGGATAGGGTTCTCACGATCCGGGAAAACGCTAGACTTCAAGGGTTTCCGGACTTTTATCAGCTCACTGGTCCTGTTAAAGAAAGATATATTCAAGTTGGGAATGCAGTGGCAGTTCCGGTGGCTCGAGCACTA
>AJFN-2012003-Mydocarpus_sp.
TCCTCTAAGCCGCCGTTATTTCCGTCTCCGTCGCTATTAACCCAAAATGGAAACCCTAAAAATTCAGCTTTGCAAAAATCTTTATATTCAGACCAGAAAACACCAATGTGGGATCAGAAATCTCGCAGAAGGTCTCCAAGGTTACTGGAAAACCGAGAAGAAAGTGAAGGAAAGTACACTGAAGAGGAGGATTTCCAGGAACCAAAGAAACGGTCTGTAAAGAAGAAGCAGCCACCGACGCAGAAGAAGCAGAAAACTTGTGAATTGCCGTCGGATAAGAAGAAAAAAAGGTTTAAACCTGTGTCTTTCTTTATAGGGGATCCGGTTCCAGAGGAAGAAGCTCAAAAGAGATGGCCTTGGCGGTATGATAACAAGCACAGTCGAAGAAAGGGACTTAACTTGAAACCTAATGATGACGATGATGACGAAGTTGAATTGATTTTGAATGTAAATTGCCATTATTATCATGCTCAAGTTGAGAACTGTGTTTACGATCTTGGAGATTGTGCTTATGTTAAGGGTAAAGAAGGTGGTCAGAATTATGTGGGAAGAATACTGGAGTTTTTCACAACAATGGATGGTGAAGACTTCTTTAGGGCTCAGTGGTTCTTCCGGGCTGAAGATACGGTAATCGAAGATGAAGCAACGTTTCATGACAAGAAGCGACTGTTCTATTCTACTTTAGAGAACGACAATCTATTAGATTGCATTGTTTCAAAAGTGAAGATTGTCCAGATAGCACCTAATGTAAAATTGAAATCAAAATCTACCCCACGATGCGATTTTTATTATGATATGAAATATTCAGTGGACTACTCCACATTTTGTACAATGGGAACAGCTAATTCTGCAGATAGTGATACTTCATCATCTTCTCCTAACATTAAGGCAGTCAACATGAATGGCGTTAAGGCTAAATGTAATCAAATATCTACTCATAAACCTTACAAGTCGGAGCTAGCATTATTAGATATCTATTCAGGTTGTGGTGGAATGTCAACGGGGTTGTGCCTTGGTGCCAAACTCTCTGGTGTAGATCTTGTGACGAAATGGGCTGTTGAAATTGATAAATCTGCATGTGAAAGTTTGAAGCTGAACCATCCAGAGACACAAATTAGAAATGAATCCGCAGAGGAGTTCCTTCACTTATTAAAGGAATGGGATAAACTTTGCAAAAAGTATGTGGTCAAGGATGTAAACTTACAAGAATCAAATTCTAGGGTCACGCGAGCAGATGCATTTTCAAAAATTGATGAAAAAATTCCATCCGGTGAATATGAAGTTGCTTGCCTAGTTGATATAGGCTACGAGCTCCCTTCTCCAAGATGCAAGCATGGGCTTAAATTTAAGGTGCACTGGGTTGGATATGGTCCAAGTGAGGACACATGGGAGGCAATCGAGGATTTGAGTAAATGCCAAGAAAGAATACAAGAATTTGTGCTGAAGGGCGTGAAGGCAAACATATTTCCACGACCGGGAGATGCTGATGTTGTTTGTGGTGGGCCTCCATGCCAAGGAATAAGTGGCTATAACCGCCATAGAAACCTTGAATCTCCACTGGATGATGAAAGGAACCGTCAAATTATAATCTTTATGGATATAATTGACTTCTTAAGGCCAAAGTACGTCCTAATGGAGAATGTGGCTGACATTTTGAGGTTTGCTAAGGGTTGCCTCGGAAGATATGCTTTAAGTCGTCTGGTTCATATGAAATACCAAGCTAGGCTTGGAATCATGGCCGCTGGTTGTTATGGTCTTCCTCAATTTCGCTTGCGTGTTTTCCTGTGGGGGGCTCAACCCCAAGAGAGATTACCTCAGTTTCCCCTACCTACGCATGATGTGGTGTTGAAATATGGAGCTCCAACTGAGTTTGAGCGCAACATTGTTGCTTATGATGAAACCCAATCTCGAGATCTGGAAAAAGCTCTTGTTCTTGGTGATGCCATCTCAGATCTTCCTCCTGTCACAAATTCTGAGGTTCGTGAGAAGATGTCATACAGAGGAGCTCCAGAAACCGAGTTCGAAAAATACATCAGAGCTTCAAAA
>LFOG-2011679-Salix_purpurea
ATAAATAACAAAACATCAACTTCAAAATCTCCGAACAGTTTGGATGATTCTGAAGAGATAATAAAAGCTAGATGTCATTACAAGCGGGCATTGGTTGATGGGATCATCTATAATCTCTACGACGATGCTCATGTTCAGGCTTCTGATGGAGAAGCAGACTATATCTGTAGGATAATTGAGATGTTCGAGTCAGAAGACAGGACCCCACATTTTACTGCTCAATGGTACTATAGGTCAACTGACACGATTATTAAAGATAAGTACATTACGGATCCGAAGTGTGTTTTCTATTCTGAGATTCGAAATGACAATCCCTTGGAGTGTCTTACCCGGAAGCTGAAAATTGTCAGATTAGCACTCAGTGTGGATTCAGAGACTAGACGAGCAAAGACCTTAAATTGTGACTTCTATTGTGACATGCTTTATTTGCTTCCATACTCCACCTTTGTCAAGCTACCATCAGAAAACAATACAACTGCACCTGAGAGTTCATCAACAATATCCAGTGATATTGATGCAGCCGGGATGAAGTACGAGTGTGATGAAGTTTCTGAAACCAGTGGCCGTAGGAAATCAGAGGTGGCTTTATTGGATTTGTATTCTGGTTGTGGAGCAATGTCTACTGGTCTTTGTCTCGGTGCTAACTTGTCTGGTATAAATCTTGTCACGAAATGGGCTGTTGACTTGAATAAGCATGCATGTGAAAGCTTGAGGTTGAATCATTCGGAGACACAGGTGAGAAATGAGTCCGCTGAAGACTTCTTAATGTTACTGAAAGAGTGGGAAAAACTCTGCATAAGGTTTTCCCTTGTGAAAAATGATGACCCGGAAAAACAACAACCATATTGTTTTGATATGGATGATGAGGATGAGGATGGTGGTGATGATGATAGTGGTGACGAGGATGATTCTGAAGTGTTCGAGGTAGAGAAAATACTTGAGGTGTGCTATGGAGATCCCAAGGAGATTGGTGGCCAGCGTGACCTCTACTTCAAGGTTAGTTGGAAAAATTATGGACCTAATTATGACACCTGGGAACCAATTAGTGGTATGAGCAATTGTCGGGAAGTTATAAAGAAGTTTGTCATGAATGGCTACAAGTCAAATATGCTGCCATTACCAGGAGATGTTGAAGTGATTTGTGGTGGACCTCCATGTCAAGGAATTAGTGGCTTCAATCGCTTTAGGAATGTTAAAAATCCTTTGGAGGATCCAAAAAACAAGCAGCTTGTTGTTTTTATGGATATAGTAGACTTTCTCAAGCCAAAGTTTGTGCTGATGGAGAATGTGGTTGACCTTCTGAAGTTTGCTGATGGATTTCTAGGACGATATGCCATGGGCTGCCTTGTAAGTATGAAATACCAAGCTCGGTTGGGTATGCTGGCTGCCGGGGCATATGGTCTTCCACAGTTTCGAATGCGAGTTTTTCTATGGGGTGCTTGCGCTACTGAGAAGTTGCCACAGTATCCTCTCCCCACCCATGATGTTCTTGTTAGGGGTGTTGTTCCTCTAGAGTTTGAAGGTAATACAGTGGCTTACGAGGAGGGTGTTAAACCTGAATTAGAAAGGAAATTATTTTTACAGGATGCAATATCTGACCTGCCGGCGGTTGCGAACGATGAAAAGCGTAATGAGATGCCATATGGTGAATCTCCTAAAACAGAATTTCAACGAATGATTAGATTGAAGAAAATGGGTTTAGAATTAAATGATTTATTGTTTGATCATCGTCCTCTTGAACTAAATGAAGATGACTATCAGCGAGTTTGTCGAATCCCTAAGAAAAAGGGAGGAAATTTTAGGGATTTACCTGGTGTACGAGTAAGACCTGATAAAAAGGTGGAGTGGGATCCAGAAGTTCCAAGGCAATACTTGAGCTCAGGAAAACCCTTGGTTCCTGATTATGCGATGACTTTTGTTAATGGAAGTTCTTCTAAGCCATTTGCTCGTTTATGGTGGGATGAAACTGTCCCAACAGTGGTGACCCGTGCGGAGCCTCATAATCAGGCAATTATGCACCCTGAGCAAGATCGAGTGCTAACAATTAGAGAAAATGCAAGATTACAAGGGTTTCCTGATTACTATCAGCTATGTGGACCTATTAAAGAAAGATACATTCAAGTTGGGAATGCAGTTGCGGTTCCTGTAGCCAGGGCTCTCGGGTATGCTCTAGGAAGGGCATTTCAAGGATTGGCTGGTGATGATCCTGTGTTTAATTTGCCAAAAAAGTTC
>YYPE-2002745-Austrocedrus_chilensis
AAGCGGCCAAGAAAGGTTAATAATGCGAATTTTGTCGGAGTTGCCATTGATATGGTGGAAGCGATGAGTAGATGGCCTCATCGTTACGAGCTCGATAAATCTAAGGTAAAGTGTATAAGGCCTCTAAAGCAGACCAGTGATGGGATTTCAAGAGAAAGAGGAAAGGAAAATAAAGTGGTTGCTGAATGCATCGGTCACTATTCAATGGCAGATGTGGATGGAATAATTTATGAACTTGGAGATTGTGTTCATGTTAATTCTGACAGCGGGCCTGATTATGTTGGGCGAATTCTCGAGTTTTTCGAAACTAACAATCACCAATGTTGGTTTTCTGCTCAGTGGTTTTATTATCTTAATGATACGGCTGTTGGGAAACATGAAGCAAAAGGTCATGACAAGAGACGTATTTTCTTGTCAACAATGAAGGATGATAACTTGTTGGAGTGCATTAATGGCAAGTTAAAGGTGATCCATGTACCTGCCTCGACGAGGTTCATATGTAAACAGGATCCAATTCCTCCTTGCAACTACTACTACGACATGAGCTATGATTATGCATTTTCAACATTCAAGAGTCTTCTTGATGATACTGAACTGGCCAGTAGTGATTCAACATCAACAACATCTAGCAATATTGGTCCAAACGTCTTAGTCAATAAAGTCTCAAATAAAAATTCAGAGAAGGGCAGAAGTGGATTAATTGACTCAGGATTGAGTCTTCTTGATCTATACTCTGGTTGTGGTGGTATGTCAACGGGATTGTGCATAGGGGCAAACATATCTGGTGTGAAACTCATAACGAGATGGGCAGTTGACCGAAATTCTTACGCTTGTGAGAGCATGAAGTACAACCACCCAGACACTAAGGTTCGCAATGAAATTGCTGAGGATTTTCTACATCTATTAAAAGAATGGAAAAAACTATGTGAGAAGTACATTGACTGTAGAGATTACAAGAAGTCAGAAACTTCTAGAATTGATAAACATAATAGTCGCAGCTACAAAAAGAGTGAGAATGATTCACAAGATGACGATAAAGAGTATGAAGTGGAAAAAATCACTGATATACGATGTGTGGATTCATCTTTGTCTAAATTAAGTGGAATTCAATTCAAGGTTCACTGGAAAGGTTATGGAGAGGATGAAGATACATGGGAGCCGTATGAAAGACTGACGAAATGTGAAGAGTGCCTGAAAGATTTTGTGACCCTGGGAATAAGGAGGAAAATACTTCCTCTTCCTGGTGATGTTGATGTTATATGTGGAGGACCACCATGTCAAGGAGCAACTGGGTTAAATCGTCATCGCAATGTGGAAGCTCCACTTGATGATCCACAAAATCACCAGATTGTTGTATTCATGGATATAGTTGATTTTTTGAGGCCGCGATTCGTACTGATGGAAAATGTTGTGGATATATTGAAGCTTGCAGGGGGAATTTTAGGAAGATATGCTTTGAGTCGACTAGTAAAGATGCATTATCAGGCTAGACTAGGAATGATGGTAGCTGGTTGCTATGGCGTACCACAATTTCGTATGCGTGTATTTTTGTGGGGAGCTTCTCCATTAGAGAATCTTCCACCGTATCCTTTGCCAACACATGATGTTGTCATCAAAGGCAGTTTTCCTGTTAGCTGGGAGCACAATGCTGTCGCATATGAGGAAACAAACAAGCCACAACTGCATGAAGCATTAGTTCTTTCTGATGCTGTATCAGACCTACCACCTGTCAAAAATTCTGAAGATAGGGATGAGATGCCATATAATAGGTCATGGCACTCAGATTTTCAGTATCTTATGAGATTGCCAAAGGAAGCCTTCAATGAAGGAAATTCTTCAGGTTCAAAACGTTCAAGGAAAACACTGTTTGACCATCGGCCATATATGCTGAATGAAGATGATTTTGAACGCACTCGTAAAATCCCAAAGCGAAAGGGTGCCAATTTCAGAGACCTTGAAGGTGTGATTGTTCGTCGTGATAATACTGTAGAATTAGACTTGGAGAACAGAATTCTGCTTGCTTCAGGAAAGCCTTTGGTTCCTGATTATGCTGTTACCCTACTTCAAGGACATTCGTTGAAGCCCTTCGGACGAATATGGTGGGATGAAATCGTGAGCACTGTTGTGACAAGTCCAGAACCTCGCATTCAGGCAATATTACATCCAGAGCAGGATCGAGTTCTCACAATTAGGGAAGTTGCAAGGATACAAGGTTTTCCTGATTACTACAGGTTTTTTGGTCCTGTCAAACAAAGGTACATGCAAATCGGGAATGCAGTGGCTATACCTGTGGCTAAAGCAATAGGTTATGAGCTGGGGCTTGCCATTCAGAGAAAATCTAGTGCTTCTCACGTGGTTGAGCTTCCGTCCAAATTT
>XSSD-2085427-Amaranthus_cruentus
TCGGTTTCTGACAGGAAAATATCTCGGAAATTGGTTAAGAAAGAGGATATTGGTTGTAGATTTATCGGCGACCCAGTTCCCGCCGATGAAGCTAAACTTCGTTGGCCTCATCGTTATCCCGAGAATGTTGGTAGTGGAAGAAAAAGAGTGAAAAACTCTGATGATGAGGACGAGTTGATTCTCGCAAAGTCTCATTACTTGAAGGCGGAAGTGGATGGCTGTAAGATATTTGAGTTGAATGATGATGCTCATGTTCAGTCTGATGATGGCCATGACCCATATATTTGCAAGATACTTGAAATATTTGAAGGGGTTGATGGTTTACCTTACTTCAGGGCTCAATGGTACTACAGACCTGTTGACACTGTGATAAAGGACAGTCTTAAGTTGAGTGAGGGGAAGAAAAGGATATTCCTTTCTGAGATCATGGACGACAATCCGTTAGATTGTCTCCTTGAGAAATTGTGCATTGTTAAGGTTAATCTTAATTTAGATATAGATGCCAAAAAGTCAGCCATACCAGAGTGTGATTACTACTATGATCTTAAGTATTTACTACCTTACTCCACATTTATTGCACCATCAGCAGATACTGTTGTTTCTCAAAGTGAATCAGAGTCTACCATTTCCAGCGACGCTGATGATGGGGCAGCGACTACTGGTGATACCAAACTTGATACTGGTGAGGTCAATCAAGGCAAACAATCAGAAATGACATTATTAGACCTCTATTCTGGTTGCGGTGCAATGTCCACTGGTTTATGTCTTGGTGCAAACTTGGGTGGGACTAATCTTGTGACGAGGTGGGCTGTTGACTTCAATAGTTATGCATGTGAAAGTCTTGCTCTTAATCATCCTGAGACCAATGTAAGAAATGAGACTGTTGATGACTTTTTGTCTTTAATAAAAGAGTGGCAGAAGCTGTGTGCATCATTTAAATTGGTTAATGGTGAGAATACTCATGAACTTATTGATTCAATGAGTGTGGATGATGATGATGGTGCGGAGGATGACGATGAAGAAGACAAGAATGAAAGCGATGACGAAATATTTGAAGTAGAGAAATTTATTGGGATCTCTCATGGTGATCCCAATCAAAATGCTAAACCTGGACTGTATTTCAAGGTGCGTTGGAAGGGATATGGGCCTAATGAAGATACGTGGGAACCTTTGGATGGATTGGGCAACTGCCGTGAGAGGATGGAAGAATTTGTGAAGAGAGGGTACAAGGAAAAACTTTTGCCTTTACCTGGTGATGTTGATGTTGTATGTGGTGGACCACCTTGTCAAGGCATAAGCGGATTCAATCGTTTTAGAAACTCAGAAAATCCGTTGGCTGATCCTAAAAATAAGCAGCTTCTTGTATACATGGATGTTGTCAACTTTTTGAAGCCAAGGTATGTTCTCATGGAAAATGTTGTTGACATAGTGAAGTTCTCTAAGGGCTTCCTTGGAAGATATGCTCTTGGGAAGCTTGTGGACATGAATTATCAAGCCCGATTGGGGATGATGGCAGCTGGTGCTTATGGGCTTCCTCAGTTTCGGATGCGTGTTTTCGTATGGGGAGCACGACCTTCAGAGAAATTGCCTCAGTATCCACTTCCAACCCATGACCTTGTTCTTAGAGGAGTTATTCCAAGTGAATTTGAGAGAAACACAGTTGCTTATAATGAAGGGCACACAGTTAAGTTGGAAAACAAACTCTTACTTGGTGATGCTATCTCTGATTTACCCGAGGTACCCAATGACGAGAGTCGAGATGAGATAAAGTATGATCGTCCTCCAGAAACAGAGTTCCAGCGTTTCATTAGGTTGACAAAGGAAGCTATGTCTGGTCAAACTGTTGGGTCGGAGTTGTTAGAAACACTTTATGACCATCGGCCTCTCCAGCTGAATGTTGATGATCATCAAAGGGTTTGCCGGGTACCTAAGAAAAAGGGAGCAAACTTCCGAGATTTTCCAGGAGTTCGTGTTCGTGCTGACAACAAAGTGGAATTCGACCCTAACATTGAAAGGGAACGTTTACCCTCGGGGAAACCCCTTGTTCCTGATTACGCAATGACATTCGTAGGAGGAACATCATCAAAGCCATTCGGACGATTATGGTGGGATGAAACAGTTCCTACTGTAGTTACTCGCGCAGAGCCGCATAATCAAATCGTTACACACCCTGTACAAGATAGGGTGCTGACAATAAGGGAAAACGCGAGGCTTCAAGGTTTTCCCGATTACTACCAATTAAAGGGTCCAGTTAAACAACGGTACATGCAAGTTGGGAACGCAGTTGCAGTTCCTGTAGCTCGTGCGCTTGGATATGCCATGGCAAAGGCCAGTCAAGGTTCCATCAGCGATGAACCATTGTTAGTCCTGCCCGAAAAGTTCCCAAATATGAATGATAGGGCAGCCTTACCATCTGTGGAAGAAGAT
>UBLN-2020373-Xanthuium_strumarium
AGTTCTGGTAGGAAAATGGTGAAGAAGGTGGAGGTGAAAGAGGAGGAGGAGAGTCGGTTGGTTGGTCATCCCGTTGCTGACGTCGAAGCTCAACAGCGTTGGCCTCATCGTTATCTTCGAAAAAAAAAGACAGTAACAGTTGGAAGTACTGAAGCTCCCAAAGGGACTGAGCCTCCAAAAGAGTATATTCAAGCTAGAAGACACTTTACTGAAGCACTCATTGATGGCCGTGTACCTTTTAAGCTTGGGGATGATGGTTATGTCCAGGCTGGAGAGGGTGAGGATCATTACATTTGCAGAATTGTGGAAATGTTTGAAGGATTGGATGGAGAATCTTATTTTTGTGCTCAATGGTTTTATAGGGCCAAAGATACGGTCATTCAAGCTTGTTCTAATCTCATCGATGATAAGCGTATCTTTCTATCTGAAATAAAGGATGACAATCCTCTTGATTGTCTTATAGAGAAGCTTAAAATAGTGCGGGTTCCTTTAGATGTGGATGTGGCTACTAAGAGGGCTATGCTTTCAAATGGAGATTATTATTATGACATGTCATATTTGGTACCATTTTCAACTTACCAAAACTTACCACCTGAAGATAATGAAGCAGATGGAAATGAGTCTGATTCAACCATATCTTCTGAGTCTGATTCTAATGCACCTGTCACCAAGTTAACCAAGGTTAAAGAGGATGACAAACCTGTGATGAGGATGCTTGATCTCTATTCAGGATGTGGTGCCATGTCTACTGGCCTTTGTTTGGGTGCTAATATGGCAGATGTTAATCTTGTCACGAGATGGGCTGTAGATTTGAATTCATATGCATGTCAAAGTTTGAAGTTGAATCACCCAGAGACCGAGGCTAGGAATGAGTCAGCAGAAGATTTTCTGTTGCTGCTGAAGGAATGGGAGAAGCTTTGCCATTCTTTTTCCTTGGTTGGTGGTGGTGATCCTATTAATGTTGAAAAAGATGAATCAGAAAATCTGGATGATGAGGATGAGGACGATGATGGTGATGGACTTGATGAGGAAGTATTTGAAGTTGAAAAGGTTTTGTCTATTTGTTATGGCGACCCAAAGGAAATGAAGAAGCGTGGGCTGTACCTCAAGATTCGTTGGAAAAACTATGGCCCAGAAGAAGATACTTGGGAGCCTATAGATGGCTTGGGTGATTGCCAGGATAAAATAAAGCAATTTGTTGTTGAGGGTTTCAATTCAAAGATCTTACCTTTACCTGGGGATGTGGATGTCATCTGTGGTGGCCCCCCTTGCCAGGGAATAAGTGGATTCAATCGCTTTAGGAATAAAGATAATCCCTTAGATGATGAAAAAAACAAGCAACTTGTAGTATACATGGACATTGTAGAGTATTTAAAACCACGATTTGCTTTGATGGAAAATGTCGTAGATATAGTGAAGTTTGCGAAAGGTTTTCTTGGGAGATATGCACTGGGTCGGCTTGTTTCTATGAACTACCAAGCTCGTATAGGCTTGATGACAGCAGGCTCTTATGGACTCCCACAGTTCCGGATGCGAATGTTTATGTGGGGTGCCAGGCCCAGTGAGAAACTACCACAATACCCATTACCCACGCATAATGTGGTTACACGCGGAGTGTCCCCTGTGGAATTTGAGTCGAATGCTGTTGTTCATGATGACGTCAAGGGAGTTGTGTTGGAAAAAGAACTGTTCCTCGGTGATGCAATTTCTGATCTTCCACCTGTGACAAATGACGAAGAAAGAGATGAAATTCCCTATGAAGAGATGCCTAAGACTGAATTCCAGAAGTTTATAAGGCTCAAGAAGGAAGATATGCCTGGATTTGTGGGTGGAGACTCTTCAGACCATCTTTTGTATGATCATCGTGCATACAAATTAAACGAAGATGATTTCCAGCGTGTTTGCCAAATTCCCAAGAGAAAGGGTGCAAATTTTAGGGATTTAAAGGGTGTTCGTGTTCGTGCTGACAACCGTGTTGAATGGGATCCTGATGTGGAGAGGGTATATCTACCTTCAGGAAAGCCACTGGTCCCTGATTATGCCATGAGTTTTGTTGAGGGGCGATCACTGAAACCATTCGGGCGGTTATGGTGGGATGAAATTGTACCTACTGTTGTCACCAGGGCAGAACCTCACAACCAGGCAATACTCCATCCCCTGCAAGACCGAGTCTTGACAATTCGTGAAAATGCTCGTCTTCAAGGGTTCCCAGATTACTATAAACTTCTCGGCCCCATCAAAGAAAGATACATGCAAGTTGGAAATGCAGTTGCTGTTCCAGTTGCTCGAGCGTTAGGCTATTCGCTAGCTATGTCATGCAAAGGTACCGCTACTGAAGGGCCTGTTTTTACTTTGCCAAAGAAGTTTCCCAATTTAGAG
>AQFM-2083376-Pseudolarix_amabilis
GGAGATCCCTTCGAAAAGTCTGAAGCGATGCGAAGATGGCCCCATCGCTACCCTTCCAAGGAGAGGGATCAAGCTCAAAGGAAGGCTAAAATTTCAAGTCATGAGAACAGAGATGAAGATGATAAAGTTGTTATTCAGTCTGTTGCTCATTATCAAATGTCCTACGTGGGTGGAGTTGTTTATGAACTCGGGGATTGTGTTCATGTTAGTTCTGATAGTGGTCCTGATTATATTGGAAGAATAGTTGAATTATTCGAGGGCATCGACAGACAATATTGGTTTAGTGCTCAATGGTTTTATCGTCCCGGGGACACGGCTATAGGTCAAGGCGAATCAGCAGAACATGATAAGAAGCGAGTATTTTTTTCAACAATGAAGGACGATAATTTGTTGGAATGCATTACTTTAAAAGTGAATGTCATTCATGTCCCTGCATTGACACGTTTTGAGTCTAAAGTAAAATCCATCCCACGTTGTGATTACTACTATGACATGGGTTATGATATTTCATTTACAACTTTTTACAATCTTCCCGGTGAGAAGGCAGGTGCTGAAATGTCCAGTAGTGACTCTGGATCAACAGTTTCAAGTGACGATCCCTCAAACTTATTATTGAATACTACATCTAATATCAGTTCGGAGAAGGGAAGCACAATTATTGAGCCAGAGCTAAGCTTACTTGATTTATTCTCAGGTTGTGGAGCCATGTCAACAGGCCTGTGTTTGGGCACTGCTCTATCAGGAGTAAAACTTGTCACGAGATGGGCAGTGGACCTAAACCAGCCTGCATGCGACAGCTTAAAATATAATCACCCAGAAACAGAGGTCCGAAATGAATCAGCTGAAAATTTTCTGTTGTTGCTGAAAGAATGGGAAAAGTTATGCAAGAAGTATGTTGGTTCTGGGGATTATGTAGCATCAAATGCCACAGAACATGAGTTACACGACGACTCCAACACTGCTGATAGTCAGAGTGATTCTGAGTTAGATGATGAAGAATATGAGGTGGAAGAATTCATTGGCATTCGTTGGGGTACAGATGATTCTGGAAAAATTGGTCTTCAATTCAAGGTGCGTTGGAGAGGATATGCAGAAGATGAAGATACATGGGAACCATATGATAGTGTAAAGGGCTGTGAGGAACTGCTGAAGGATTTTGTGAATCTTGGAAGAAGAAGGAGAATTCTACCACTACCTGGCGATGTTGATGTTATCTGTGGAGGTCCACCTTGTCAAGGTATCAGTGGTTTCAATCGGTTTCGTAATGTCAATGCTCCTCTGGATGATCCTCGGAACCACCAAATTGTCGTTTTTATGGATATTGTTGATTATTTAAGGCCACGGTTTATACTGATGGAAAATGTAGCGGATATACTTAAATTTGCTGGGGGCTTGTTAGGGTGTTATGCCTTGAGTCGTCTTGTGAAGATGCATTACCAGGCCAAAGTCGGCTTGATGGTTGCTGGTTGCTATGGGTTACCTCAGTTTAGAGTGCGGGCATTTTTGTGGGGTGCTTCCCCACTGGAGAAACTTCCACCCTATCCTCTACCAACGCATGATGTTGTTGTAAGAGGTGGTTTTCCTGTTAGTTGGGAGCGTAATGTTGTTGCATATGACGAAATGAATCGACCAAAGCTTCATAAAGCAGTAGTACTAGGAGATGCAATCTCGGACCTTCCTCCTGTCAAAAATTCTGAAAAGAGGGAAGAGATGCCGTACAATAGGACCAGTCGGACAGAATTTCAACATTTTATGCGCCTGTCAAGAGAAGCCTTGGAAGGGAAAAATTGTGTGGAAAGCAAAAAGCTAAAAAGTGTTTTTGACCATAAGCCTTTGGAGTTGAATGAAGACGACCTTGAACGCACCCGTAGAATTCCAAAAAGAAAGGGAGCAAACTTTAGGGACCTTGAAGGTGTGATTGTTCGCCCTGATAATACCGTGGAACTGGATGTAGAAAATAGAGTTTTGCTTCCTTCAGGAAAACCTTTGGTTCCTGATTATGCCATTAGATTTGTCCATGGACGATCACTGAGGCCCTTTGGAAGACTATGGTGGGATGAGATTGTTCCAACTGTCGTTACTCGGGCCGAGCCTCACAATCAGGTTATATTACACCCCGAACAGGATCGTGTGCTCACAGTTCGGGAAAACGCCCGCATACAAGGTTTTCCTGATTATTATAAATTATTTGGTACTGTGAAGGAAAGATACGTACAAATTGGAAACGCAGTTGCTGTACCAGTTGCTAGAGTATTAGGCTATGAACTTGGGCTTGCAATTCAAAAGCAATGTGGAAATTCTCCAGTGGCTGTACTGCCCAAGGAGTTCCCTCAGAGTCTC
>ODDO-2105563-Ardisia_humilis
GAGGAAGAGGACGATGAAGTGGTGCTTGATGGAGAGCCAGTCCCGGACGCAGAAGCTCGCCAGAGATGGCCGCACCGTTATCAGAATCATGGCTCTGAGTTCATTGGGGCTGTCAAACATTATACAAAGGCGAAGGAAGGCCGTGTGACTTACAACCTTGGTGATGATGCCCATGTAAAGGCAGCGGAGGATGAAGATGACTATATCTGCAAGATAGTGGAGATCTTTAAGGCAACTGATGGGTTGTCTTATTTCAGGGCGCAATGGTACTACAGAGCTAAGGACACTGCCATCAAGAGCAGCTCGAATCTGATTGACAACAAGCGTGTTTTCTTTTCCGAAGTCAAGGATGACAATCCACTAAATTGTCTTGTCAAAAAGCTCAATATCATCCGTTTGCCCTTGGATATGGAGGCTTTAAAGAGGCAAATGGCAACTTCAGACTGTGACTACTATTGCAACATGATGTATCTTGTGCCAAATTCAACATTCATAAAGTTGCCTATCCCAATTGAAAATGTGGGAGCTGGGAGTGAATCCGACTCCACGATTTCTAGTGAGGTAGATGTTGGAGTATCAACAAGTGGAAACAAGTCAGATTACGAAGATGTTTCACAAGTTGATGCTAACAAAAAGATGGAGATGACTCTTCTAGATCTCTATTCGGGATGTGGTGGAATGTCTACTGGGCTCTCTCTCGGTGCCAATGCTGCGGGTGCCAATCTTGTCACTAAATGGGCAGTGGATCTGAATCAATATGCATGTGAAAGCCTCAGATATAATCACCCAGAGACACACGTGAGAAATGAATCAGCTGAAGATTTCTTGGCTTTGTTGAGAAAGTGGGTAGAGCTTTGTGATTCTCACATAAGGAATGAGGACCAGCAACTGCCTGTTGATTCGATGGAAGAAGAAGATGATGATGGTCCTGATGACGCCAACGGGAATGACGGTGAGGTGTATGAGGTTGAGAAGATTCTGGAGATTTGCTATGGGGATCCAAAGGAAATTAAAAAGCCTGGGATATACTTCAAGGTAAAGTGGAAGAATTACGGACCAGAATACGATACCTGGGAACCTGTGGATGGCTTAGGTGATTGTCAAGATCGGCTGAAAGAGTTTGTCGTAAATGGTTATAATTCAAAGATTCTACCTTTGCCTGGCGATATAGATGTAATATGTGGAGGCCCCCCATGCCAAGGAATCAGTGGATTCAATAGATTTAGAGATAAAACGGATCCCTTTAATGATGAAAAAAACAAACAACTTCTTGTTTACATGGATATCATTGAGCATTTAAAACCCAAATTTGTATTGATGGAAAATGTTGTTGATATCCTAAAGTTTGCTGGTGGACTTCTTGGGCGATATGCCTTGAGTCGTCTCGTGAGTATGAATTATCAGACAAGGTTGGGTATGATGGCAGCTGGTTCCTATGGGCTCCCCCAATTTCGCATGCGGGTCTTTTTGTGGGGTGCTCGCCCTTCGGAGAAGCTGCCTCAATATCCCTTGCCCACATACAATTGTGTCTTCAGGGGTGTAGTTCCAACAGAATTTGATTCATGTTATGTTCGTCATGACGTGGGGACAGAAGTTGAACTTGAGGAGTCACTTTTCCTTGGAGATGCAATTTCAGATCTCCCTCCTGTTGAGAATAACGAGCAAAGAGATGAAATTCTCTATGATGGTGAACCGAAAACAGAATTCCAAAAGTTTATTAGATCACCAAAAGATGCAAGTTCAAGCCACATTCTCTTCGATCATCGTCCTCTTCAACTGAACAATGATGATTACCTACGTGTTTGTGAAATTCCAAAGCGAAAGGGTGCAAACTTTAGGGATCTGAAAGGTGTTATGGTTGATGAAAAAACCAACAAAGTCCAATGGGATCCAAATGTAGAGAGGGTGTATCTTCCTTCTGGAAAGCCGCTGGTGCCAGACTATGCGATGTCTTTTATTGGAGGAACTTCATCCAAGCCGTTTGGACGGTTATGGTGGGATGAGACTGTTCCCACAGTTATTACCAGGGCGGAACCTCATAACCATCCGTTATTGCATCCTTTGCAAAATAGAGTCCTCACTATACGCGAGAATGCAAGGTTGCAAGGTTTTCCAGACTATTACAAGCTATTTGGGCCGGTTAAGGAAAGATACATCCAAGTCGGAAATGCTGTTGCTGTCCCAGTTTCTAGGGCATTAGGTTATGCTCTCGGTTTAGCAATACGTGGAATATGGAATGAAGAACCTGTGATGACTTTGCCGAAGAAGTTCCCCAACATTTCAGAAGCCGATTCTCAGGCAATAGACGAA
>Pavir.Ca00473.1
ATGCGAGTTCGCATCAGACCAGACGCGGCCGTCAAGGCCGCCAAGAGGCGAGCTGCATCAGCCCCTCGCCGGCAGACGACCCCCCCCGCCCCCGACCCCACCTCGCCGCCGGCGACCGGCTCCCCCGCCGCCGCTGAGGGCTCCTCCCCGTCCCCGGGAGGCGGCGATGGCGAGGCGGCGGAGGGCGGGTTCAGCGCGGGGCTGGAGCCGCTCTGGTCGCTCCTTTTCGGCGACCCCGAGGAGCTGGAGCCCATGTGGTCGCCGCCCAGGGACTTCGGCGTCGGCGCGGGGTTCGCGGCCCCGGAGCCGGACGCCGACGAGGGCGACGCCGAGGGGCCCTGGGACGGCGCGCCGTGGCGCTCCACCGGGATCGTCGCCGGCGAGGGCGCGGCCGCCGCGTTCCCGGAGTTCGACCCCGCCGCGGAAGCTTCCACGGGAGGGGCCGCGCCAGAGGTGAGGCCGCTCGATTATTCCGCCCCCGATTCTGCTTCGCCGGTGCCGCCGTGCTCCCAAGCTCCGGTGCCTTTAGACGTGCGTGCGCCCGAGCTGGTCCCCGGCTGGGACGAGCCTGCGCTACCGCCCGCAGCGGCTTCTTCGGAAGCCAAACTAGAGGAGTGCACCCTCAACTCGGTGCCATCGCCGCCGGCCCCGCCTTCTCGGGATGATCCTGATTTGGGGGCAGAGGACGGGTCCTCCCCGCAGAAAATCACCTCGGGAGCCATGGTGGTTGTTGGTTTGACTGCGGTGGAACGTCCTGAGGTCAATGCAGCTAGCTGCAGTATGCCAGATGTTGTTGGCAGAGATCGCACACCTCTCCGGAGGTCCCCGAGGATTGTGGCAGCCAAGGCCAAAGCATATGCCGCGTCTCTGGAACGGAATGCTGACTCATCTAGAGCTTCCAAGCTCCGGTTAGCAGTTTCTGGGCGGAGCAGCATCAGTGAAGGGAGCCTACTTGAGGAGACGACCACAGTTGACTTGCTCGATGGGGTGAAGCAGCAAGGATCACGAGAGATTGTTGCAGTGCAGAGCTCCTCTATCACTGTTGTGGTGGCTTTACCTGTGGTGAACAAAAGGACCTTGAAGAACAAAGCAGTGCCCGTGTCCTCTCCAAGGAAGACTAGATCAGCCTCAAAGGTATTAGTGAATTCCAACAGGGTCTCAGCTGTCTCGCCAGCAATGAATTGTGGGCCTGTGAACAAAGCAGGTTCTCATATACCTCCTAGGAAGCACAAGCTTGCTTCTGAGAAATGCTTGCCCAGTTTGGAGAGAGTGGATGCTGTGTTACATAACTCTGGGTTAGTGAGTGCTAATAAAGTTGAGATGCCCCTAGAGCTCCAGGCAGCAGCATCTCAACCTCCAAAGGCAAAAAGGGCCAGGGTATCCTCAGGGAAATGCTCATCCAACTTGAGGAGGGCAGAGAACAATAATACCTCAATCTGCAAACTGCCAATGGTCACGGTGACCTCAGATCCAGAGGATAAGCCTAAACTTATATTGGATAAGTATTCTATTGATTCTGAAATGGTGGATGGCGAGGATGGTTCCTGTTTCTTTATGGGTGAGGCAGTGCCTGACGAGGAGGCTAGGCAGAGGTGGCCTAACCGCTATCAGAGCAATCATTGCCTTCTGAAGAAGGATAAGTGGAGCAATACCCAAACGTTTTCCAATGCTGGCAAAGCTGTCTTCGATGTCAAATGTCACTATTTGCAAGCTAGTGTATGTGGATCTACTTTATGTATTGGGGATTGTGCATTCATTAAGGGTCCAGAAGGAAAACCACATTATATTGGCAGGTTGTTAGAATTCTTCGAAACGAGTGGAGGTGAATATTACTTCAGTGTGCAGTGGTTTTTCAGATCTGAAGACACGGTCATGGAAGACCAAGCACAGTCTCATGACCCAAGGAGGCTCTTTTACTCAGACCTGAAGGACGACAATTTACTAGACTGCATTGTTTCTAAAGTGACCATCGTGCAAGTTTCCCCTAGTGTAAATGAAAAGTCTCGATCAATTCCTTCGTTTCACTATTACTATGACATGAAGTACTCTCTGGATTATAGTACATTCTCTACCATGGAAATGGGAAGTTCAAATGACACATTACAGTTACATTACACTAGTAGCAGCAGCAACAGTGTGAAAAGGATCGATTCCACTGGAAGGCAGAAGTCTCCTACACCAGAGATGGAGCTCTCTCTGTTAGATCTGTACTGTGGTTGTGGGGGGATGTCCACTGGACTTTGTTTTGGGGCTCGTGGTGGTGGTGTGAATCTTATAGCGAGATGGGCTGTTGATGGAGATGAAGCTGCATGTGAAAGCTTCAGACTGAATCATCCAGAAACTCGGGTCCGGAATGAAACCACCGACGATTTTCTTGAGTTGTTGAAGCAATGGGAAAAACTGTGCAAAACCTATGTGAAGCTTCGGAGTAAACTAAAGTCCCATTCCAGAGATTTAGCACAATCCAGTAGAGAAACTCTAGAGTGTTCTACAGTTCCTCCTGAAGAATTCGAAGTATGGAAGCTAGTTGATATTTGCTTCGGGGATCCAAATGGTGTCGGAAAGCGTGGCTTATACTTTAAGGTCCGTTGGAAAGGTTATGGCCCTAATGATGACACATGGGAGCCAATTGAAGGCTTAAAGAACTGCAAAGAGGCAATTAGGGATTTTGTTATTCAAGGGCAGAAGGAAAAAATATTACCGCTTCCTGGTGATGCGGATGTCATATGTGGGGGACCACCATGCCAAGGCATCAGTGGCTACAACCGCAATAGAGAATTTGATGCACCATTCAAATGTGAGAGAAACAAGCAGATTATTGTCTTCATGGATGTAATACAATTTTTGAAGCCCAAATACATTTATATGGAAAATGTCCTTGATATATTGAAGTTTGCTGATGCAACACTTGCAAGATATGCTTTAAGCCGGCTAGTTGCTATGCATTACCAAACAAAACTCGGGATCATGGCTGCTGGGTGTTATGGCCTCCCACAATTCCGAATGCGTGTATTTTTGTTGGGCTGTCATCCTAAGGAGAAATTACCCCCATTTCCTCTTCCTACTCATGAGGCAATCGTGAAGAATGGTTGCCCATTGGCTTTCGAGCGTAATTTGGTTGGGTGGCCCGATGGCATGCCAATGCAACTAGAAAAACCAATTGTTCTTGAAGATGCTTTATCTGATCTTCCGGAAGTGGCGAATGGAGAAAAACGTGAAGAAATGCTATATGTAAAGGGACCTCAGACGGAATTCCAAAGATACATTCGGTCATTTAATTCTGGTTTGTTGATTGCTTACATTTGTATAGAAGAAACTTGA
>KCPT-2021644-Linum_macraei
GAGGATGATGAAGATCAGATTATTTGGAATGTGGAATGTCATTATACTCAGGCTGAAGTTGATGGCTGTGTGTTTGAGCTTGGAGATTGCGCAAATATAAGGGGACAAGAAGGACAAATGCACATCGGAAAGATAGTGGAATTCTTTCGATCAACAGAAGTAGAAGACTATTTCAGGGTCCAATGGTTTTATAAAGCTGAGGACACAATTATGAAAGAACAAGCTGCTTCTCATGATAGTAAGCGTGTATTCTTCTCAACTGTAATGAATGACAATCCAATTGATTGCATTATCTCGAAAGCGAATATCGTGAAGATATCACCCAAGATAGGTTTGAAGCGGCAGTTGTCTCAAAAGTTTGACTTCTATTTTGACATGGAGTACTGTGTAGAATACTCCACATTCCGAGCCTTGGCTTCCGACAAATCCTCTTCCAAGGGACTTGGCTCGTCAGCACCAGATGTCATGGAGACAACTGCTGCTACAGATGGTGATATTTCTGCTCCAGCAAGTAACATTTCAGGGGAAACTGTGTCTAAACCTCGAAGTTACAAGCGCGAACTAGTCCTATTAGATCTCTTTTCTGGTTGTGGTGGAATGTCTACAGGATTATGCATGGGTGCTAAACTTTCTGATGTTGATCTTGTGATGAGATGGGCCCTTGATAGTAACAAGTCCGCACGTGAAAGCTTAAAACTAAATCATCCAGGGACACAAGTTAGGGGTGAACCTGCAGAGGATTTTCTTGCACTGTTGAAGGAATGGGAGAAGCTATGCAAGAAATATATGGTAATCATTCCTGAAAAGACACGGTCCAGAAGATCAATGGCTTCAAAAGTTGAAGATTGGAATGATGATACACTCAATGAAACTGATGTTGCTCCTGGTGAATATGAAGTCTCTAATATAGTTGATATTTGTTTTGGCGATCCTAATTCTACTGGGAACCATGGATTGAAACTTAAGGTTCATTGGAAGGGTTACAGTGCAATTGATGATACATGGGAGCCAATCGAAAGCTTAAGTAACTGCCGAGATAGCATACGTGATTTTGTGAGGAATGGGCTGAAATCACAGATCTTACCACTTCCTGGTGATGTTGGTGTGATTTGTGGAGGCCCTCCATGCCAAGGAATTAGTGGCTATAATCGCTTCAGAAATGTTGATTCTCCACTTGATGATGAACGAAATCGTCAGATTGGTGTTTTCATGGACATAGTGCAGTTCTTAAAACCTAAGTTTGTGCTGATGGAAAATGTAGTTGATATTCTTAGATTCGACAAGGCTTCCCTTGCAAGATACGCTTTAAGTCGTCTGGTGCAAATGAAGTACAAAGCAAGACTTGGTACCCTTGCAGCTGGTTGTTATGGTCTCCCCCAATTTCGTCTCCGTGTATTCTTGTGGGGGGCACATCCTTGTGAGAAACTTCCACCGTTTCCACTTCCTACTCATGACGTTATTGTCAGATATTGGCCACCTCCTGAGTTTGAGCGCAATACTGTTGCTTATGATGAAGATCAGCCTCGTCCACTAGAAAAAGCCGTAGTTCTTCAAGATGCCATATCTGATCTTCCAGCTGTCGCCAGTAATGAACCCCGGGAGGAAATGCCATATAACAAGCCCCCAGAAACTCAGTTTCAAAGATTCATTCGAACCCCAGAGTCTGAGATGATAGGTCATTCAAGAGGTGGTGCCAGAATAGTCAAAGCGCTACTTCATGATCATCGTCCTTACTCTTTGACTGAAGAAGATTATGCTCGTGTTTGTCAGATCCCGAAAAGAAAGGGTGCGAATTTCAGGGATCTCCCTGGAGTAGTAGTTGGAGCTGACAATGTGGCAAGGCGAGATCCAAAGGTTGAGCCAGTAATTTTGCCATCTGGAAAGCCACTGGTACCAGATTTTGCCCTGACGTTTTCACAAGGGAAGTCTAGGAGGCCATATGGAAGATTGTGGTGGGATGAAACAGTGCCCACTGTGGTGACATACCCAGATCTTCACAGCCAGGCAGTGATCCATCCAGATCAGGATCGAGTTCTTACCATAAGAGAATGTGCAAGGCTGCAAGGTTTTCCGGATTATTATAGATTCTGTGGTACTGTTAAAGCCAGGTATCGCCAGATAGGGAATGCAGTTGCTGTCCCCGTGGGAAGAGCGTTGGGATATGCTATGGGATTAGCAGCTCTGGGACTTGGTGATGATGAACCACTCATGACTCTCCCCAAAACATTC
>UTQR-2019056-Tabebuia_umbellate
CTCCGGAGGTCGCCGAGGTTAGTTGAGAATGCTGGAGGTGAGAGCTCTGGTAAGGAGGTGGATTCTGCCGCAGTGAATGGTTTTATGGAGAAATCTCCCCCACTGAAGAAGCCTAAGAGTGGGAAAAAGGTTCAGTCCTTTATCGGCGAGCCAATTCCCGAGGATGAGGCTCGGCGGCGTTGGCCTTGGCGGTATGAGACAACTAAGGGACTACAAAATAGTGGACAAATGCCAAAACACGAGGTTGATGAAGATGATGAGCTTGCTTTGAATGTTAAGTGCCATTATTCTCAAGCTGAAATACAGAAGACTGTATTTGATCTTGGTGATTGTGCGTGTGTCAAAGGTCCAAAGGGGGGTCCTAATTATATTGGCAAAATTCTAGAATTTTTTGAAACAGTAGAAGGCGAAGACTGTTTCAGGGTTCAGTGGTTTTTCAGAGCTGAAGATACGGTAATAAAAGATGATGGAAGATCTCATGACAAGCAACGGTTGTTCTATTCTACTCTAATGAATGACAACTTGCTAGACTGTATAATTTCAAAAGTAAAAGTTATTCAAATAGCATCAAATGTTAATTTGAAAGCAAATTCTATTCCTCCTTGTGACTTTTATTTTGATATGAAATACTCCGTGGATTACTCAACATTCAGGACCATTGTTACAGATAATAGTAGTTTGTCTACACTTCCTCATCCTCTGATGTCTTCAACCATTAAAAAAGATAGAACCCCTAAAACTGGTGCGAAGAGTACTGCGGGTGAAACGTCCATTAACAGAAGTTGTAAACGTGAGCTAGCATTATTGGATATGTACTCTGGTTGTGGAGGAATGTCCACTGGGCTCTGCAGTGGTGCTAAAGCGTGTGGCGTAGATCTTGTTACGAGATGGGCTGTTGATGTTGACGAAGCAGCATGTGAAACCTTGAAGCTAAACCATCCAGAGACACAGATTAGGAATGAGGCAGCAGAGGACTTTCTTGATTTGTTGAAGGAATGGGATCGCATGTGCAGACGATATGGTAGCCGTGAAGAGAAAGAACTTAGGTCAAGGAAAACTAGAGAAGCTGATGAAGACAAGCAATCAAAAACGGATGGGAAAATTTCCCGTGAATATGAAGTGGAAAAGCTAGTAGACATATGTTATGGTGATCCTGCTGAAGCGGGCAAGCGGAGGCTTCATTTTAAGGTGCGCTGGGTTGGATATCAACCAAGTGATGATACATGGGAGCCAATTGAGGGCCTGAGTAAATGCCAAGAGCGAATACAAGATTTTGTACTAGAGGGAATGAAAGCACAAATACTGCCACGTCCGGGAGATGTTGCTGTAATTTGTGGGGGTCCTCCGTGCCAAGGAATTAGTGGCTACAACCGGTTCAGAAATTTTGATTCTCCTCTTGATGATGAAAGAAACCGCCAAATTGTAATTTTCATGGATATTATTGATTTCTTAAGGCCAAAGTTTGTTCTAATGGAAAACGTAATTGATATCTTGAGGTTTGCCAACGGCTGTCTAGGAAGATATGCCATCAGCCGTATGGTTCGTATGCATTACCAAGCAAGGCTTGGGATTATGGCTGCTGGTTGCTATGGTCTTCCTCAATTTCGCTTACGCGTTTTCTTATGGGGTGCTCATCCTCATGAGGTTTTGCCCCAGTTTCCCCTTCCAACACATGATGTCGTAATCCAGTATGGATTCCCTAGTGATTTTGAGCGTAATGTTGTTGCTTATGATGAAGGACAATCTCGGAATCTGGAAAAGATCATTGTTCTCAGTGATGCTATTTCGGATCTTCCACCTGTTGCAAATGATGAAAAGCGTGAGAAGATATCATATAAAAATTCACCTGGAACCAAATTCCAAAAGTATATCAGAGCAGCTAAATGTGATATGACAGGATCATCTTCCTGTAACACAAGCATGCCCAAGAATCCTGTTCTCTATGATCATCTGCCTTATCCTTTGCATGATGATGACTACATCCGGGTTTGTAATATACCAAAAAGAAAGGGTGCAAATTTTAGAGACCTCCCAGGCATTGTTATCGGAGCTGACAATGTAGTTCAACGAGCAAAGGAGCAATGTTTGATGCCATCTGGAAAGCCATGGGTGCCCGATTATGCCCTTAATTTCCGTGATGGAAGGTCCACAAAACCATTTGGTAGATTGTGGTGGGATGAAACTGTACCAACTGTCTTCTGTTTTCCAGATCCTCACATGCGAGCTATTTTACACCCTGAACAAGACCGGCTCCTTACTTTACGTGAATGTGCAAGGCTCCAAGGCTTTCACGACCACTATAAGTTCTGTGGAAAACTGAAAGAAAGATACAGTCAAGTGGGAAATGCGGTAGCAGTTTCAGTTAGTCGAGCACTAGGATTCTCATTGGGCATGGCAGTACAAAAATTGAGTGGAGATGAACATCTAATGACTCTTCCTCCAGAGTTTTCCCATTCC
>EHNF-2003675-Dillenia_indica
GATGATGATGGAATTGAACCTCGGTTTCTAGGAGAGCCGATTCCGGAGGCGGAAGCTATACAGAGATGGCCTGATAGATATCAGAGCAAGAAATCGAAGATAGTATACAAGTCTAATAGCTCCACCACTGATGAAGATGATGGGGTAATTCAAGCCAGGAGGCATTATACTCGGGCAGAAATCGATGGCTGCAATGTGTTCAACCTAGAGGAAGATGCTCATGTCCAGGCTGAAGAAGGCAAACCTTATTATATTTGTAAGATTGTCGAATTCTTTGAGGCTATTGATGGAGAAACATACTTTACGGCACAATGGTATTATAGGCTCGTGGATACGGTCATACAAGATAGCACTCCAATCGAAGATAGACGTGTTTTCTTTTCAGAAATAAAGAATGACAATCCATTGGATTCTTTAGTTGAAAAGATACAAATTGCCAGAATTTCCCCAAATGTGGATGTGAGTGCAAAAATGGCTTCAATTCCTGAATGTGACTATTACTGTGATATGTTGTATTTGTTGCCATATTCTACATTTATTGTTGCACCAGAGAATGCACGGGCTGGTAGTGAGTCATGCTCCACCATATCAAGTCAAATTGATGAATCAAATAGTGAGTGTGAAAGCTCTACAATGCATTCTCCTAAAACAGAAGTTGCTGTACTTGATTTATATGCTGGTTGTGGGGCAATGTCAACTGGCTTGTGCCTCGGGGGTAACATGGCCGGCTTGAATATGGTTACTAAATGGGCTGTAGACATCAATAAGCATGCTTGTGATTGCTTAGAGTTAAATCATCCGGAGACAAAGGTACGGAATGAATCTGTTGATGATTATTTGAGCCTATTGAAGGAGTGGGAAAAGCTTTGTGCCTCATTCTCATTAATTAGTAATTGTAGCACAAATGAGCAATGTTATGAGTTCCCTGAAGATGATGGAGATAATGAAGCTAATCAAGGAGATAGTGATGATGATGAAGAGAGTGATGAGGTGTTTGAAGTTGATCATATCCTTGGAATTTGTTACGGTGACCCAAATGAGAATCAACAACATGGTCTCTACTTTAAGATCCGTTGGAAGGGCTATGGAGAGAGTGAGGACACTTGGGAGCCAATTTCTGGTTTGGGCAATTGTTCCAAGCGTATTAAGGAATTTGTTGTGAATGGATTCAAACAAAAGATTTTGCCGTTGCCAGGTGATGTTGATGTTGTTTGCGGGGGACCTCCTTGTCAAGGCATCAGTGGGTTCAATCGCTTTAGAGACAAAAAGAACCCACTTGGTGATCCCAAGAACAAACAACTACTTGTTTATATGGATGTTGTTGAGTATTTGAAGCCAAGGTTTGTGTTGATGGAAAATGTGGTAGACTTGGTGAAGTTTTCAGATGGATTTCTTGGAAGATACGCTCTGGGACGGCTTGTGCGAATGAACTATCAAGTTAGGATGGGTATGTTGGCAGCTGGATCATTTGGGCTCCCTCAGTTCCGCATGAGAGTATTTGTTTGGGGGGCCCGCCCTTCAGAGAGCTTGCCGCAATATCCATTGCCTACGCATGATGTTGTCAATCGGGGAGTAATTCCTCGAGAATTTGAGATAAACACTGTGGCATATAATGAAGGTCATGAGGTGCAATTGGAGAAGAAGCTTTTTCTTGAGGATGCTATCTCAGATCTGCCAGCTGTTAAGAATGATGAAGAAAGAGATGAAATGCCATATGGAAGTGTTCCTAAGACTGACTTTCAACGTTTTATAAGAATAGGAAGGAATGAAACTTTATTTTCATGTTCAGACATGGAAGCATCAAAGAGAATGGTTTATGATCATCGCCCTCTAAATTTGAACGATGATGACTATGCAAGAGTTTGCCGAATTCCTAAAAAGAAGGGTGCGAACTTCAGAGATTTGCCAGGGGTGATAGTTCGCCCAGATAACAAAGTGGAGTGGGATACAACCGTGGAGAGGGAAATGTTGCCTTCTGGAAAGCCTCTGGTCCCTGACTATGCGATGACTTTTGTTGGAGGGTCTTCATCGAAGCCATTTGGTCGCTTATGGTGGGATGAGACAGTCCCAACTGTGGTTACAAGGGCAGAGCCCCACAACCAGGTTATTCTACATCCACGACAAGATAGAGTTCTTACAGTTCGTGAAAATGCTAGACTACAAGGATTTCCAGACTATTATAGGCTTAGTGGGCCTATCAAGGAAAGGTACATACAAGTAGGGAATGCTGTTGCAATTCCGGTGGCCCGAGTCTTGGGATATGCATTAGCCTTAGCTTGTAGAGGTTCTACAAATGACAAACCAGTGTTTACTTTACCTTCCAAGTTCCCCAACATTGAAAGTGTGTCTTCTCCGACTTTAGAAGAC
>VXKB-2017648-Ipomoea_purpurea-leaf_stem_flower
ATGCCGGCCAAAAGGAAGGCTTCGACGAACTCGGATTCTAGCCGGAAGTCGAAGAGGGGAAGGCGGAAGGCGGTGGTAGATTCGGCTGAAAAGGACTCGGAGTTGAACGAAGAGCTTGCGGCGGCTGAGGAGGAATCGGACGATGTTGCTGGTGGAAACCTCGTGCGGAGCCAGGCTTCGCCGCCTGAGCGAAAACGGATCACTACTAACGTGCCGAACGATGAGGACAGTGAGTTTGTTGGGGGTCCGGTTTTGGAAGAGGAAGCGAAGCAGCGGTGGCCTCACCGCTACCAGAAGGGGACTGAGAAATCAAATGGTGTAACTAGGAGTATAACTAGCCAAGATGAATTTGCTGGGGTACTTCAGGCTAAGAGACATTTTACAGCAGCAAAAGTTGATGGCCTGATTTATAAGCTTGGGGATGATGCTTATGTTAAGGCTGGAGAGGGTGAAGATAATTACATCTGCAGAATTATAGAAATGTTTGAAGCAGTTGATGGTGCACTTTATTTTACAGCTCAATGGTACTATAGAGCCAAGGACACTGTTATCAAAGGCTGTGATGAGTTTGTTGACAAACAGCGTGTCTTCTTTTCTGAAATCAAGGATGTTAACACCATTGATTGCCTTGTTGACAAAGTCAATATTCATCGCATACCTTCCAATGATAATTCCAATTCAAGGGACATCATAAAAGCTGATTGTGACTTGTATTGTGATACAATGTATCTGATACCATGCTCAACATTTTTGAACTTGCCACCTGATGTTACCGCTTCTTCTAGTGAGTCCAATTCTACAATCTCCAGTGAGACGGATGTTGCAGAATCTGCAGAAGCTAAAGAGGATAGTTCTGAAATGACTCTCCTGGATATGTATTCTGGTTGTGGAGGAATGTCTACTGGATTATGTTTAGGAGCTAATAGTTGTGGTGTTAATCTGGTTACTAAATGGGCTGTTGATTTGAATCAATATGCATGTGAAAGCTTGAGGTTAAACCATCCAGAGTGTGAGGAACGAGCCACAAATGTGAGGAACGAGCCTGCTGAAGATTTCTTGTCCCTTTTGAAGGAGTGGGAGCAGCTCTGTGTATCTTGCTCCTTAATAAAAGGAAACTGCTCCCCACATCCTCATTTGAACATTTCAAACATTGATGGAGAGGTGGAGGATGAAAATAGTGATGATGATGAAGGTGCTGAAAATGATGGAAATGGTGAAGTGTATGAGGTTGAGCATATTTTGGATGTTTGTTATGGAGATCCTAATGGTATTAAAAAGCCTGGACTATACTTCAAGATACATTGGAAGGGCTATGGTGCAGATTATGACACATGGGAACCTATAGATGGTTTGAGTGATTGTCCACTAAAAATAAAGGATTTTGTGGTAAATGGGTTTAAAGCAAAACGTTTCCCTTTGCCTGGAGCTGTTGATGTTATATGTGGTGGTCCTCCTTGTCAAGGCATAAGTGGTTTCAACCGTTTCAGGAACACAAAGAATCCTTTACAAGATCCAAAAAACAAGCAGCTTGAAGTGTACATGGACATGGTTGACTTCTTGAGACCAAGATTTGTTTTAATGGAAAATGTTGTGGATCTTCTGAAATTTTCAAATGGTTTTCTTGGGAGATATGCTTTAAGCCGGCTTGTAGGGTTGAATTATCAAGCACGGATGGGCATGATGGCTGCCGGAGCATATGGACTCCCACAATTTCGCATGCGCGTCTTCATGTGGGGTGCCCTTCGAGGAGAGAAATTGCCACAGTATCCATTGCCAACACATAATGTTGTTGTGAGAGGTGTTATTCCCACTGAGTTTGAGCTAAATACTGTTGCATATGATGAAGGGCATGGTGCCAACTTGAAGAAAGAGCTCTTTCTAGGGGATGCAATATCTGATCTTCCTCCGGTTGAGAATAATGAGAAGAGGGATGATATGGAATATGTTGATAAACCTGGGTCTGAATTCCAGCAGTTTATAAGGCTTGGGAGAGATGGTTTGCCTGGAACAGTGTTGCACGATCACCGTCCATTACAATTAAATGATGATGACTATCAACGTGTCTGTCACATTCCGAAAGCCAAGGGAGCAAACTTCAGGGATCTGCCAGGTGTTAGTGTTGTAGACAATAAAGTGCACTGGGATCCAAATGTAGAGAGGGTATACTTGAGTTCGGGGAAACCCTTGGTTCCTGATTATGCAATGTCATTTGTGGGCGGAACTTCCTCAAAGCCATTCCGAAGATTATGGTGGGATGAAACTGTTCCCACTGTTGTGACAAGGGCTGAACCTCACAACCAAGCTATTTTGCATCCCCTTCAAGATAGGGTCCTTACAATCAGAGAAAATGCTAGGTTGCAGGGCTTCCCTGACTACTATAAGCTGTGTGGCCCAATCAAAGAAAGGTACATACAAGTGGGAAATGCAGTTGCAGTGCCAGTTGCAAGAGCTTTAGGGTACTCGTTGGCACTGGCTTTCAAAGGCTTGTCCGGGATGGAGCCAACATTTGGTTTGCCA
>Nelnu_v1_0-NNU_023530_RA-
ATGGGAAAGCGGAAGACTAAGGAGGAGGCAACTCAGGCAAGTGCTTCAACTGCTTCTTCTAGAAAGAAGGAAAAGAAAACTGCGGAACCTTTGGAGTCTCGGTTGTACGGGGAACCGGTTCCGGCAGAAGAAGCTCGGGAACGGTGGCTGGAAAGATACGACAAGAAGAAGAAAAGCAAGAATGCTCGCGGATCTGGAGGGAACAAAAAAGAAGACACAGATGAGGAGGTATTGCTTGCACGGTGTCATTACAGGCAAGCTGAGGTCGATGGCTGCATTTTCAACCTCAACGATGACGCTTATGTGAAAGGGGAAGAGGGGAAGCCTAATTACATAGGGAGAATAGTTGAGCTGTTTGAGACCACTGATGGCGAGCCATATTTTACAGCACAGTGGTTTTTCAAGGCTGAAGACACTGTCATAGGGAAAGACCATTCTAGCCTTATTGACAGCAGAAGAGTGTTTCTTTCCAATATGCGTGATGACAACCCCTTGGACTGTATTGTATCGAAAATTCAAATTGCTCAAGTTTCTCCAAATATGGATTTGGTGGCAAAGCAGAGAACAATACCTTCTTCATGTGACTTATATTATGACATGTCATATTCACCCACTTATTCAACATTTGCAAATTTGTCCATAGGTGATGCTTTGTATATTCCAGAGAGTACGAGGGCTGGAAGTGAAACTTCTTCGACCATTTCTAGTGAAGTTAGTTTTGATGGTGCTGAGGGTGAGTGCAAGCCTGTCTCTGAGAAGTCCTCCTCAATTTCCCTGCCTACAAAGCCAGAGATTGCTTTGCTGGACTTGTATTCTGGCTGTGGGGCAATGTCCACTGGTCTATGCCTTGGTGCAGCCATATCTGGCATAAACCTTGTTACGAGGTGGGCTGTTGATCTGAACCAGTATGCCTGCGAAAGCCTCAGGTTGAACCATCCAGAGACTGTGGTGAGGAATGAAACAGCAGAGAATTTTTTGGCTTTGCTAAAGAAATGGGAGCAGCTTTGCAGGAAGTTCTCTTTGTTGAAGGCTGATGAGGATGTGGAAAATTTGGAGGAAAAAGAAGAGGAAGAAGAAGAAGAAGAAGATGATGATGATGATGATGAAGGTGACGAAAAAGATGATGAATTTTCTGAAGAAGTATTTGAAGTTGAAAAGATACTTGGAATTTGTTTTGGAGACCCCAATGAGAGCCAAAAGAAAGGATTATACTTCAAGGTTCGTTGGAAGGGGTATGGTCCAAGTGAAGATACTTGGGAGCCTTTTGGTGGACTTGGTGATTGTAAAGAAAGATTGTGTGAGTTTGTGGAAGATGGTTACCGATCAAAGATTTTACCACTTCCCGGTGATGTGGATGTCATTTGCGGAGGGCCTCCATGTCAGGGCATTAGTGGGTTTAATCGTTTTAGAAATGTTGAAGCCCCATTAGATGATCCTAAGAACCATCAAATGGTTGTTTTCATGGATATTGTTGAATACTTGAAGCCTAAGTTTGTTTTAATGGAGAATGTGGTGGACATTTTGAAGTTTGCTCAGGGTTTTCTTGGACGCTATGCTATTGGCCGTCTTGTTGCAATGAACTACCAAGCAAGGCTTGGTTTGTTAGCTGCTGGATGTTATGGTCTACCTCAGTTTCGGATGCGTGTATTTTTATGGGGAGCTCGTCCTACAGAAAAATTACCTCAATATCCATTGCCTACTCATGAGGTTGTTGTAAGAGGGGGTATACCAAATGAATTTGAGCGTAATACTGTTGCATTTGATGAGGATCAGCCTTGTAAGTTGGAGAAGGCTTTACTTCTTGGTGATGCAATATCTGACCTTCCCTCGGTCACAAATTTTGAAAGTCGTGATGAAATGCCATATTCAAAAGCACCTAAAACTGATTTCCAAAAGTATATACGCTTGAGTCGGAATGAGTTAGGTGTTTTTGCCTCTAGGTGTCAATCATCACAGAAGGCCATGCTGTTTGATCATTGTCCTTTGCAGTTGAATGAAGATGACTATCAACGAGTTTGTCGAATTCCGAAGAAAAAGGTTGGTGCAAACTTTAGGGACCTTCCTGGAGTTTTGGTTCGCCCTGATAATGTTGTAGAATGGGACAAATCGGTTGAACGCGTGTTTTTGCCCTCTGGAAAGCCTTTGGTTCCTGACTATGCAATGTCTTTTGTTCGAGGCACTTCAACTAAACCATTTGGCCGTCTGTGGTGGGATGAAACAGTTCCAACTGTTGTTACTAGGGCTGAACCTCATAACCAGATAATATTGCATCCTGAACAAGACAGGGTTCTTACAATCCGTGAAAATGCAAGGTTGCAAGGCTTTCTTGACTTTTACAAGCTTTGTGGGCCTGTTAAGGAGAGGTACATACAAGTTGGCAATGCTGTGGCTGTACCTGTGGCTAGAGCGTTAGGTTATGCTCTAGGTTTGGCTTACCGTGGTATTTGTGACGAGGAACCCTTATTGGTTCTTCCTCAGAAATTTCCTAATTCTCTGAAACGTGTTCCTTCTGAATCAATTGAGGATGATGTTAATTCA
>ZETY-2007915-Hydrangea_quercifolia
AAGAAGCCAAAGACCTCACCGGAAAGTGATGACGTCAGGTTCATTGGAGACCCATTTCCGGCCGATGAAGCCAGGGCAAAATGGCCGGAACGCTATCAATCTACGAAAGAGGTTAAAGTGGTTATTTCATCTGATAAAGATGAGTCCTCTGAAAAGGAGCTTCTGCAAGCAAGAAGACACTTCACTCAAGCTGTTGTCGATGGTTGCGTCTTCAATCTTTATGATGACGCCTATGTCCAAGCTGGAGAGGGAGAACCTCATTTCATCGCCAAGATTGTGGAGCTTTTTGAAAGCATTGATATGGGATTATATTTTACAGCTCGATGGTTTTATAGAGCTAAGGATACGGTTATTAAAGACCAAGCCGATCTTATAGACAAAAGAAGAGTTTTTTACTCAGACGTAACAGACGACAATCCGTTGGATTGTATTGTGTCGAAAGTAAAAATTGCTCAACTTGCAGCAAATGTGGAGTTGTCTAAGAAAGAGAAAGTGATCTCATCTTCTGATCTATATTGTGATATGAACTATTCGTTGCCATTCTTTACATTTACGGCCAGAGATACAGCTTCTAATAACGCAAACCTAGATAGTGATGAGTCATCAATAATTTCAAGTGAGGGGGGAATGGAAATTGAAGAAGCAAAGACATCCGAAGTATCCAACTGTGAGGAGTCTGAGATGACTTTACTGGATATGTATTCTGGTTGTGGTGCTATGTCGACTGGCTTGTCCTTGGGGGCATCTATGTCTGGTCTTAAACTTGCTACCAGGTGGGCTGTCGACTTAAATTCTTATGCATGTGAAAGTTTAAAGATAAACCACCCTGAAGCACAGGTGAGAAATGAAGCAGCGGAAGATTTCTTGTGTTTACTAAAGGAATGGGAAAAGCTTTGTAAAGAATTTCGTATGCTAGGTTCTCATCACTTAGAAGATGTTAATTCTAAAGAAAACAGCTCAGATAATGAAGAATCTGAAGATGTTGATGACGGAAATGTGGTTCCTCCTGGAGAATTTGAAGTGGGGAGATTACTTGCTATTCGTTATGGGGATCCAAACAACATCAACAAACCTGGATTGTATTTCAAGGTGCGTTGGAAGGGATATGGTCCTAGTGAGGATACATGGGAGCCAATTGATGGTTTAAGCAACTGCAAAGACAACATAAAGGAATTTGTAACAAAAGGATGCAAGGCAAAGATATTGCCTCTTCCTGGTGATGTTGATTGCATATGTGGAGGTCCTCCTTGTCAAGGGATTAGTGGTTTCAATCGGTTTAGAAATGCAACCGATCCATTAAAAGATCCAAAGAATTATCAACTTCAAGTATTTATGGATACTGTCGAGTTTTTAAAGCCAAAGTATGTGCTAATGGAGAATGTTTGCGATATACTAAAGTTTGCTGGGTGTGCTTTGGGTTGTTATGCGATTGCGCGCCTTGTTTCCATGGACTACCAAGCTCGTGTAGGAATAATGGCTGCAGGGTCATATGGAGTTCCCCAGTGCCGATATCGAGTGTTCCTTTGGGGTGCGCTTTCTTCTGAGAAATTGCCTCGATATCCACTGCCCACACATGAGCTCGTTGGAAGAGGGGTTGTAGTTAATGAATTTAAGGAGATTATAGTTGGGCCTGATCAGGGCCAGCCATGTGAGTTAGAAAAGAGCATTTTACTTGGTGATGCAATCTCAGATTTGCCACCTGTCACAAATTATGATATACAAGATGAAATACTCTATGGGCGTGCTCCTTGTACTGATTTTCAGAAGTATATTAGGTTGAAAAGGCAAGATTTA
>Aquco_v1_1-Aquca_112_00022_1-
ATGACTATGAGAGCTATCAGAAAAAAACCAAGAAGCAGAGACAACATGTATTGTTGGCAAAATGCCATTATACACAAGCAGAAGTTAACGGGGTGCCAATTTTATCTCGGCGATGATGTATATGTTGAGGCTGCAGAAGACGACAAGCCCCATTATATAGGGAAGATTATAGAATTTTTTGAATCTACTGAGGACAAGCTCTATGTAATTGTTCAGTGGTTTTATAGACCCATAGAAACGGTCATAAAAGAAGAGGCCATGGAAGAGCTTGACAATTTATTTGATAAAAGGCTTGTCTTCTATACTGATATCAAAGACGCAAACCCACTGAAATGTCTCATTTCAAAGTTAAAGATTGAAAGGATTGCCCTTGATGTTGACTCAAAGATACTAGATTGTGACTACTATTATAATATGTCCTACTCTCCAAACTATTCAACATTTTCTAAAATGGCAGGAGATCAACCAGTATCATCTTTGAGCATTTCGAGCGATATGAATTTATTGAACCTTTATTCTGGCTGTGGAGCGATGTCGACTGGCTTATGCCTTGGTGCAGCCATAGATGGAGTAAATCTGATCACGAGATGGTCTGTTGATATCGATAAAAATGCTTGTCAAAATATTGGGCATAATCATCCAGAGACAAAGACAAATTCGAATGATGTTGAAGAAAGCAAACGTAATAGCTTCAAGCTTTCTAAGATTTTTTATGTGGAAAAGATGATTGATATTTGCTTTGGTGTTCCAAAGGGATTTGAAGATCGTGGAATATATTTTAAGGTACGGTGGGAGGGCTTTGGTTCTGGTGATGACACATGGGAGCCTATTGGAGCCCTCAGTAATTGCACAGAACGGGTCAGGGAATTTGTGATCAGTGGTCATAAAGCAAATATTTTACCCTTGCCAGGAAATGTAGATGTAATATGTGGTGGTCCTCCATGCCAAGGCATGAGTGGATTCAACCGGTTTAGAAACAATAAGGACCCTCTTGAAAATTCTCAAAATAACCAGCCGAAATATGTTTTGATGGAGAATGTGGTGGATATCGTCAAGTTTTCCAAAGGTTTTCTTGGTCGATACACAATAGGCCGTCTTGCTTCGATGAAGTATCAAGTTCGTTTGGGATTGCTGGCAGCAGGATGTTATGGCCCTCCGCAATTTCGTTTGCGTGCTTTCTTTTGGGGGGGCTCAACCTTC
>WCOR-2014356-Thyridolepis_multiculmis
GAGGCCGAGGAGCAGGAGGCGGCCGCGGCCGCCGCGGGGTCGCCGGGGAAGAAGAGGGTGGCGCAGCCTAGGAAAAGGGGCGCCGTCGCAGCCGGGGACCACGAGCCGGAGTTCGTCGGCGAGCCCGTCCCCGCGGCCGAGGCGCGCGCCAACTGGTCCAAGCGCTACGACCGCAGCGCCGTCCCCAAGAGGCCGGAGGAGGACGAGGAGGTCAAGGCTAGGTGTCACTACCGGAGCGCCAAGGTGGACAACGTCATCTACTGCCTCGGCGACGATGTCTACGTCAAGGCCGGAGAAAATGAGGCTGATTATATTGGCCGCATTACTGAATTTTTTGAGGGGACTGACCGCTGTCAGTATTTTACTTGCCGTTGGTTCTTCCGTCCTGAGGACACGGTTATCAATTCCTTGGTGTGTATAGATGTTGATGGCCACAAGCATGACCCCAGACGTGTTTTCCTTTCTGAGGAAAAGAATGACAATGTGCTTGATTGCATCATCTCAAAGGTCAAGATAGTACATGTTGATCCAAATATGGATCCAAAAGCCAAGGCTCAACTGATAGAGCATTGTGACTTGTACTACGACATGTCTTACTCCGTTGCATATTCCACATTTGCTAATATCCCATCAGAAAATGGGGCATCAGGCAGTGAAACTGCTTCTGGTATTTCTTCTGATGGCATGTCCACTGGGCTTTGCTTGGGTGCAGCTCTTGCTGGCCTGAAACTTGAAACTCGATGGGCTGTTGACCTTAACAGCTTTGCATGCCAGAGTTTAAAGTACAACCATCCACAGACTGAGGTTCGGAATGAGAAAGCCGATGAGTTTCTTGCTCTCCTTAGGGAATGGGCAGTTCTTTGTGACAAATATGTCCACGAAGATGTGGGTTCAGATTTAGCAGGCTTAGAGGATCAAGAGGATGAGGGCAGCCCTCTTGATAAGGATGAATTCGTCGTAGAGAAGCTTATTGGGATATGTTATGGTGGCAGTGGGAGGAAAAATGGCCTCTATTTTAAGGTCCAATGGGAAGGATATGGCCCCGAAGAGGATACATGGGAGCCCATTGATAACCTCAGTGACTGCCCACTGAAAATTAAAGAATTTGTACAAGAAGGGTACAGGAGAAAAATTTTGCCATTGCCTGGTGATGTCGATGTCATTTGTGGAGGGCCACCATGCCAAGGGATCAGTGGGTTTAACCGATTCAGGAACCGTAATGAGCCCCTTAAAGATGAGAAAAACAAACAAATGGTGACTTTCATGGATATTGTAGCATACTTGAAGCCCAAGTATGTTCTCATGGAAAACGTCGTGGACATACTCAAATTTGCTGACGGTTACCTAGGAAGATATGCTTTGAGCTGCCTGGTGGCTATGAACTACCAAGCACGGCTTGGAATGATGGTGGCAGGTTGTTATGGTCTGCCACAATTCCGGATGCGTGTGTTCCTTTGGGGTGCTCTTTCTTCCATGGCGCTCCCAAAGTACCCTCTTCCTACACATGATGTTGTTGTGCGTGGAGGGGCTCCTAATGCTTTTTCTCAAAGCATTGTTGCATATGATGAAACTCAAAGGCCTTCCTTAAAAAAGGCCTTGCTTCTTGGTGATGCTATTTCAGACTTACCACAGGTAGAGAATTATCAGCCTCACGAGGTAATGGAATATTCTTCTTCCCCCAAGACAGAATTTCAGCGCTACATTCGACTTGGTCGTAAAGACATGTTGGATTGGTCCTTTGGAGAGGAGGCTGGTCCAGATGAAGGCAAACTGTTGGATCACCAGCCCTTACGGCTGAATAACGATGATTATGAGCGTGTTCAGCAGATTCCTATTAAGAAGGGAGCCAACTTCCGAGACCTCAAGGGTGTAAAGGTCGGAGCAAACAACATAGTTGAGTGGGATCCAGAAATTGAACGCGTGTACCTGTCGTCTGGGAAACCACTGGTTCCGGATTATGCAATGTCATTCATCAAGGGCAGGTCACTTAAGCCATTTGGGCGCCTGTGGTGGGACGAGACAGTTCCTACCGTCGTGACCAGAGCAGAGCCTCATAACCAGATTATATTACATCCTACTCAGGCACGAGTCCTTACAATCCGGGAGAACGCAAGGTTGCAGGGCTTCCCTGATTACTACCGATTGTTTGGTCCGATCAAGGAAAAGTACGTT
>JGAB-2123378-JGAB-Mirabilis_jalapa-2_samples_combined
AAGAAAACAAGAAAGTTAATAAAAAGTGAAGATCTGGATTGCCGTTTTATCGGCGATCCAGTTCCATTGGAGGACGCGAAGCAGCGTTGGCCTCATCGGTATCAAGATAAGAAGAAGGACAAAGGCAAATCTCCAAAAATTGGCGATGATGATGAATCACTACCGGCTAGACTTCACTACTTACAAGCTGAGGTTGATGGTAAAATCATATATGATTTGAACGACCATGCTCATGTCTCGAGTGGAGATCCGGATTTTCCCTATATTTGTAAGATAGTTGAGTTCTTTTTGGGAATTGATGGTGAAAAATATTTCACTGCACAATGGTATTACAGATCTATTGATACTGTCATTAAAAAGAGTATTCTTTTGAAAGAAGAAAAACGAGTTTTCTTTTCTGAAATCAAGAATGACAATCCACTTGATTGTCTAGTTGAGAAGATAAAAATAATCAGAGTGGCTCCAAATTTGGATTTAACTTCAAAACTTGCAAAAATACCAGATTGCCACTACTACTTTGACATGGTTTATCTTGTTCCTTTCTCTACATTTATTGTGCCCCCTACAGATATTGTTGAATCTGAAAGTGAATCACAGTCCACGATATCTAGTGAGGAATTGGTTGTAGACACCAAGGCTGAATGTGGTGAGGTGAACCAAGTTAACGGAAAGGAGCCACCCTCTTCAGAAATGACTGTTCTTGATTTGTATTGTGGCTGTGGTGCCATGTCAACTGGCTTATGCCTTGGGGCTAACTTGGCCAAGATCAATCTTGTAACGAGATGGGCGGTTGATTTTAATAGCCATGCATGTGAAAGTCTTCGACTCAACCATCCTGAAACCATTGTTAGAAATGAGTCTGCTGAAGACTTTCTTGATCTTTTAAGAGAATGGAAAAAGCTTTGTGCTTCATTCCACTTGATTAAAAGCTTAGAAACAAATGAAATTGTGGATGCCATGATTGCTGAAGATGAGGAAGCTAATGAGGATGAAGGTTCAGATGGTGAAGTTGATAACTCTGAAGTTTTTGAAGTTGAAAGCATTGTGGGAATATGTTTTAGTGATCCCAATCAAACTGGAAAACGAGGACTACATTTAAAGGTGCGTTGGAAAGGATATGGATCTGATGAGGACACATGGGAACCTATTGATGGGCTTGGCAATTGTGGGAAGAGCATTGGTGAATTTGTGAAGAATGGTTTTAGTGATAAAATGCTGCCTTTACCAGGAGATGCTGATGTAGTGTGTGGAGGTCCTCCATGCCAGGGCATTAGTGGGTTTAACAGGTTTCGAAACAGTGAGAATCCTCTTGAGGATGAGAAGAATAAACAATTACTAGTCTACATGGGTGTGGTGGACTTCTTGAAGCCCAAGTTTGTACTGATGGAAAATGTTGTGGATCTTTTGAAATTTTCTAGTGGTTTCTTGGGGCGGTATGCTCTAGGGAAGTTGGTAGACCTTAACTACCAGACACGTATGGGAATGATGGCTGCAGGATCATATGGCCTTCCCCAGTTTAGGATGAGGGTATTCCTTTGGGGGGCCCAGCCTAGCCAGAGACTGCCACAGTACCCACTTCCAACACATGATGTTGTTAACAGAGGTGTAGTCCCAACTGAATTTGAGATGAACCTAGTGGCTTTTGAAGAGGGTCAGGCATTGAATTTGGAGGACAAACTGTTCCTTGGGGATGCCATCTCAGATCTTCCTCAAGTATGCAATGATGAGAGTCGTGATGAGATGCCTTACATTTCTCCTCCAACAACAGAATTTCAGAGTCTTATTAGACTTACAAAGGAGTCTATGGCTGACCCTACTGTTGACTCTTTGTTCAATACAACACTTTATGACCACAGACCATTGCAGCTAAACGATGATGATTACCAACGGGTTTGTAGGATTCCTAAGAGGAAGGGTGCAAATTATCGAGATTTACCAGGAGTCCGTGTTCGTCCCGATAACAATAAAGTTGAGTGGGACCCTGATGTAGAGAGGGTTTTGTTGCCTTCTGGAAAGCCTTTGGTTCCAGACTATGCGATGTCCTTTGTGAAGGGAACATCTTCCAAGCCATTTGGAAGACTGTGGTGGGATGAAACTGTCCCTACTGTTGTCACCAGGGCTGAACCACATAACCAAATCGTTACCCATCCTGAACAAGATAGGGTCCTCACCATAAGAGAAAATGCCAGACTTCAAGGTTTTCCGGACTACTACAAACTTGTAGGTCCAGTCAAGGCGAGATATATTCAAGTTGGGAACGCTGTTGCCGTTCCCGTTGCTAGAGCTTTAGGATTTGCCCTTGCAAGAGCAGTTAATAGTCCATGGGATAATGTCCCTATATTTTCATTGCCGCCTCGGTTTCCTAGAATTCAG
>JVSZ-2015206-Equisetum_hymale
AGCAGTGCCCACTTTATTGGCCCAGCCCTCAGCAAAGATGAAGCCAAACAGCAATGGCCCGAGCGCTATGGGATTATGCGAGACCAACAAGATGGTGGTATATGTAATGGAGGAAATGATCAGATTGATGAAGACCAACAGGATGTTTTGGGTAGATGTGTAGCTCATTATTTGGAAGCCGAAGTGGATGGATGTATTTATAAACTTGGTGATTGTGCGTTTGTGAATGCTGGAGATGGTGGGGCGGATTTTATTGGACGGATTGTTGATTTCTTTGAAATTGATGATGGTTCAAATTGGCTTTTGGCTCAATGGTTTTTCAGAGCCCATGACACGGCTATTGGAAAATTAGAGGCAAATAAGCATGATATTAAAAGGGTTTTTTACTCGGAGATGAAGGATATCAATCCTCTTGAGTGTCTTGTTTCTAAGCTCAAGATTGTTCAAGTCTCTCCTTTGCACCATTTCAACAAATTGAAACCAAAACCCATTCCATCTTGCGATTATTACTATGATATGGGCTATGACTATGCGTATTCAAGTTTCTACAAGCTCCCTTTTGATGCAGAAGCAAACAGTAGTGACTCCGATTTAACTGCTTGCAATGATGCCCCGACTGCAAATGGACATTCTGAAAGTAAATCAGAAAATGAAGTAAGCTCAAGGAAAGGCTTGAAAATGAAAGAAGAGCTACGCCTCCTTGATCTCTATTCTGGATGTGGAGGAATGTCTACGGGGCTGTGCATGGGAGCATCCTTATCTGGTCTTAATCTGGTCACAAATTGGGCTCTTGATCTAAATAAGCATGCTTGCAAAAGCTTGAAGTTCAACCATCCTGAGACAGAGGTGCGCAATGAGTCTGCAGAAGATTTCCTGCATTTGCTCAAGGAATGGAATAAACTATGTAGAAAGTATGACAAGGAAGATGTGAAAGAAAAGGTTGGGGTGCGAATTCGAAAGCATCGGCGGTCTGCATTGCAAGGCAATGACCAATTATCTGACTCGGATGAGGAAGAGTATGAGGTTGAGAAGATAGTCGGGATACGATTTGTCAGCTCCTCTTCATCTTCCGAAAAACCGGGACTTCAGCTTAAGATTCATTGGAAGGGATATGAGTCTAGTGAGGACACTTGGGAACGGATCGAAGGGATGGGAGGATGTGAAGATGCCTTGAAGAAGTTCGTGATAGATGGAAAGAAGGCTCGAATTCTACCTCTGCCCGGAGATGTGGACGTTATTTGTGGCGGTCCACCTTGCCAAGGCGCTAGTGGTTTTAATCGGTTTCGAAACCGAGAGGATCCGTTAGCGGATGAGCGGAATAAACAGATTGTTGTCTACATGGACATTGTTGATTATCTAAAACCACGCTTTGTTTTGATGGAGAATGTCGTTGATATTCTCAAATTTGCAGGCGGAACTCTTGGGAGATATGCTTTGAGCCGCCTCGTTAAAACTCACTATCAGGCCAAACTTGGCCTTATGGTAGCTGGCTGCTACGGGCTTCCTCAGTTCCGAATGCGAGTTTTCCTTTGGGGTGCATCTCCTCTAGAGAAGTTGCCACCATATCCCCTCCCAACTCACGATGTCATTCAGAAAGGAGGCATCCCGCAAGAGTGGGAGCGGAACGTGGTGGCTTATGATGAGACCCAACAACCCATCCTTGCAAAGGCACTAACTCTCCAAGATGCCATCTCTGACCTTCCCCCAGTGAAAAATTCGGAGTGCCGGGACGAAATCTCTTGCAATAATGGGGCCAAGACTGAGTTTCAAAGATTTATTCGCTTGCCCAAACATGTTCTGATGGATGCCAGTGTGAAATCAATTGGAAAGAAGCAGAAATTTGTGATTCATGACCACCGTCCTTTAGAGCTTAATGTTGATGATTATCAACGTACTTGCAGAATTCCTAAAGAAAAGGGAGCAAATTTCAGAAGCCTACCAGGTGTGATAGTTGGGGAGGACAATACTGTTGCTCTCGATCCATCGAAGAAGAGAGTTTTGCTACCATCGGGGAAACCACTGGTTCCCGATTATGCGATAACCTTCACCAAGGGCCGCTCCTCCAGGCCTTTTGGGCGTTTGTGGTGGGACGAAACCGTGCCGACTGTTGTAACCAGGGCAGAGCCCCACAATCAGGTCACACTTCACCCTGAACAAGATCGTGTTCTCACCATCCGAGAAATGGCCCGACTTCAGGGATTTCCAGATTATTACAAGCTCTTTGGCCCTGTTAAACAAAGGTACGTTCAAGTTGGCAATGCGGTTGCTGTTCCAGTTGCGAGAGCTCTCGGTTACACTTTGGGCCTTGCATTGCAAAGTTCAACTTCTTCGGATATGGTCATGGAACTCCCTCAGAATTTCCCTCAAGTA
>SUVN-2047386-SUVN-Hedera_helix-2_samples_combined
GTGAAGAATAACACGTCTAGTTCGAATATTACTAGTGAAAAATGCTTAAGATCAAGAAAAATACCATTTCCAGTTGTTGCGGCAGATCACGTCAAAACAAAATCTTCTTTGACGGAATGGCCTAATAAGGAGCACAACCAGAAGCCAGTGAATACTAGAGCCTCTGCTTCGTTGGAGAAAAAACCAAAAAAACAGAAAGTTGCAGCCTTTTTTATTGGGGAGCCAATCCCTGATGAGGAAGCTCGAGAAAGGTGGAGTTGGCGTTATGAACTGAAGGGTCAAAGACGTGAGGGTCAAGGCTGGATATTAAATGCTGATGAAGAGGACGAAATAATTCTGAATGTGGAATGTCACTATGGTCAAGCTAAAGTTGATGGCTGTATTTTCAGTATTGGAGATTGCGCATTTATAAGGGGTAATGGAAGGGAAAAGCATGTTGGCAGGATCTTAGAATTTTTCAAAACGACAGAAGGAGAAGATTTTTTCAGAGTTCAGTGGTTTTATAAAGCTGAAGATACTGTTATGAAGGATATGGCTTCTTTCCATGACAAGAAGCGTTTATTCTTTTCCACTTTCATGAACGACAATTTATTAGACTGCATTGTCTCAAAAGTCAACGTAATTGAAATAGCAAGAGGGCTAGGTTTGCAGTCAAACTCTACCCAGCCATCTGACTTTTATTATGACATGGAGTATTGTGTGGAATATTCAACATTTCGCGCCTTGCCAACCACCGATAATTATGTAATGAGCCGTGATTTATCCTCACTTAATTACACTTTTCCGTACGACCACCAGTACGCCTTCCTTGGAGGACGTGTCCACAAAGCTGAGTTGGCATTACTAGATCTTTACGCGGGTTGTGGTGGAATGTCAACTGGATTGTGCCTTGGCGCAAAGCTTTCGAGTGTTAATCTTGTAACGAGATGGGCAGTTGATTATAACAAGGCTGCATGCGAAAGCTTGAAACTAAATCATCCAGAAACACAAGTTCGGAATATACCAGCTGAGGATTTTCTGGAGCTACTGAAGGGATGGGAAAAGCTATGCAAATCATATGCTTTTAATGATTTTGAAGGACCGCTTCAATCTAGACCAAAGAACACAGAAGAATCCAAAATTAGGACAAATTCTCCTTGTGATGTTAAGATTCCCCGGGGAGAGCTTGAAGTTTCATTCCTTGTTGATATCTCTTATGGTAATATAGGCAAATCAGGAAAGCAAGGACTTAAATTTAAGGTGCGCTGGAAGGGTTATGATCCAAGTGAAGATACATGGGAGCCAATTGAAGGGTTAAGTAATTGCCAAGACCACTTACGGGATTTTGTAATAAGTGGATCGAAATCTAAAATCTTGCCTATGCCAGGTGACGTTGACGTTATTTGCGGTGGTCCTCCATGCCAAGGGATTAGTGGTTATAATCGCTTTAGAAACATTGATGATCCATTAACTGATGAAAGAAATCGTCAAATAGTTGTCTTCATGGACATTGTAAAATTCTTAAAGCCCAAGTATGTATTGATGGAAAATGTGGCTGACATTTTAAGGTTTGACAAGGCTTCACTAGGAAGATATGCCCTAAGTCGCATGGTGCATATGAAGTACCAAGCAAGGCTTGGAACAATGGCTGCTGGCTGTTATGGTCTACCACAATTTCGTCTGCGTGTTTTTATATGGGGTGCTCTTCCTAGTGAGAAATTGCCTCAGTTTCCACTTCCTACACATGATGTTATTGTTAGATATTGGCCTTCTCCTGAATTTGAGCAAAACACTGTTGCTTATGATGAAGGGCAACCCCGCGAACTTGAAGAATCTGTCATTCTTCGCGATGCCATCTCTGATCTTCCTCCTGTCACAAGCCATGAAACACGCGAGGAGATGACATATTCAATGCATCCAGAAACAGAATTTCAAAAGTATATACGATTAACAAAACACGAGCTTACGGGTTTTGCATCAAGAGGTGTTGCAGAAACGGAAAGTTCTGTCCTTTATGACCACAGACCTTATACATTGTCTGAGGATGATTACTTACGGGTTTGTCAAATTCCACGCAAAAAGGGAGCGAATTTCAGGGACTTTCCTGGTGTGGTTGTGGATAAAGACAATTCGGTTATTCGAGATCCAACAAAGGAGCCAATTATGCTACCATCTGGAAAGCCACTGGTACCGGATTATGTCTTTACATTTGAGAAAGGGAAATCTAAAAGGCCATTTGCAAGGTTATGGTGGGATGAAACTGTTGCAACTGTAGTGACTTTTCCATCATGTCACAATCAGGCGGCGTTACATCCAGAGCAGGATCGAGTCCTCACTCTGCGGGAGTATGCA
>EDIT-2017041-EDIT-Sessuvium_ventricosum-2_samples_combined
GTCGGAAAACCGGTTTCCCATGACCAAGCCCTAGATAAATGGCCTCATCGTTATTCCTCTCTTAAGGGCAAAGGAGCAAAGAAATCAATCTCTAGTTCAGAGGAAAATGCAGAGCAAAGTTTTTTGCAAGCACGGTGCCATTATACGGAGGCTCTTGTTGACGGGGAGATCATAAAACTTTTTGACGATGCTTTTATACAGGCAGAGGAAGGAAAACCCGATCACATAGCGAAAATTGTGGAGTTGTTTGAGACAGCTGACAAGGAGCAATACATTACAGCTCAATGGTTCTATAGGGCTCAGGATACGGTGATTAAAGATCATGGCAACCTTGTAGATGATCGTCGTGTCTTCTTTTCCGAGATAAAAGATGATAATCCCTTGGGATGCATTGTTCGTAAAGTTAAAATTGCTCAAATTGGTCCCAATGTAAGTGATGCAGAAAGGAAAAAAAGGATAGAGTCTTCTGAGTTGTATTGTGATATGAGATATTCATTGCCATTCCTGACATTCGCGAATCTAGATGATGCTCCAGAAAACCAGGGTGATGGCAATGAGACGTCATCTACGATTTCAAGTGAGAGCAACTCAAACAATGAACTTGTGGATGTTAGTAGTGGTGGTAAGCAAGATATGCTATCACTGGAAGAAGTTCAAAAGCCTGAGATGACTTTACTTGACCTATATTCTGGTTGTGGAGCCATGTCTACCGGATTGTGTCTTGGTGCATCTCTATCGGGTTCAAAGCTTGTTACTAGGTGGGCAGTTGACATGAACCCCTATGCATGTGAAAGTCTCAGGAATAACCATCCTGAAACTGAGGTAAGAAATGAGATGGCAGAGGATTTTCTCTCTTTGCTAAAGGAGTGGGAGAAGCTCTGCAAAGAATTCTTGACAAAAGATTTGTCTATGGAGGGAGCAAGTTCTGAGGAAGATGCTGATGAAGACTCCTCACTTGCTCCTGAAGAATTTGAGGTAGAAAGTTTACTTGATATTTGCTATGGAGATCCCAACAGTGTAAGTAAGCATGGAGTTTACTTCAAGGTCCGTTGGAAGGGATATGGACCTGATGAAGACACTTGGGAGCCCCTTGATGGTTTAAGCACTTGTGAAGAACGGATAAAGGAGTTTGTTGTAAGAGGGCATCGATCAAAATTATTACCCCAACCTGGAGATGTTGATTTCATATGCGGAGGTCCTCCTTGTCAAGGAGTTAGTGGATTCAACCGCTTTAGAGACAAAACTAATCCTTTGAAGGATCCAAAGAATCATCAACTAATTGTTTTCATGGATATAGTAGATTATTTGAAGCCAAAATATGTGCTCATGGAGAATGTTGTTGATATATTGAAATTTGCTGATGGATTCCTGGGGCGTTATGCTGTTGGTCGTCTTGTTGGAATGGATTATCAAGCTCGATTGGGCATTATGGCTGGCTATGGTCTTCCTCAATTTCGTTTACGAGTATTTTTGTGGGGTGTTGATAAGTCAAAGAAACTACCACAATATGCCCTGCCAACTCATGATGTAATTACAAGAGGCGGTGTTCCTAATGAGTTTGAGGAAATTTATGTTTCCCAGGGCAAAAAAGGCTCTCCTTCGTTGGAAAAGGCTCTTTTACTAAGAGATGCCATCTCTGACTTACCACCGGTTACTAATTATGAAGATCGAGATGAAAGACCTTATGGGGATCCCCCGCAAACTGAATTTCAGAGATTTATTAGACTCAGTAGAGCAGATATTATTACTTTTAATGGTTCGGCTGAAGTTGCACAAGATTCCACTCTGTATGATCATCGCCCATTGCAAATGAAAGAAGATGATTATCAAAGAGTGTGCCAAATTCCAAAGCAAAAGGGTGCAAATTTTAGAAATTTGCGTGGTCTACGGGTTAATGCTCAGAACAAGGTGGAATTGGATCCTGATGTTGAACGGGAATATCTTCCCTCAAAAAAACCTTTGGTCCCTGACTATGCAATTTCATTTTGTCGTGGTACGTCGAAAAAGCCATTTGGAAGGCTATGGTGGGACGAAACAGTAGCAACTGTGGTAACTAGAGCTGAACCTCATAACCAGGTTGTCCTACATCCTGTGCAGGACAGGGTACTCACGATTCGAGAAAATGCAAGGCTTCAAGGCTTCCTTGATTGCTACAAACTTTATGGGCCTGTCAAGGAGAGATATATACAAGTAGGAAATGCTGTAGCAATGCCCGTTGCTCTCGCCCTAGGATATACGTTTGGTAAAGCAATTCAAGGACTCGTTGACGATAAACCCTTGACTTCCTTACCTGTAAAGTTCCCTCGGTGTATAGCTCGT
>CWYJ-2008781-Heracleum_lanatum
TTTGTCGGAAAGCCTGTTGATGTTGCTGAAGCAAAGCGTCGTTGGCCTGATCGATATCTCGCCGAGACTGGAGGTGCAGCGGCTCAGAGGTCTATAAGTAAAGTAGAAAAACTACAAGCTCGTAGGCATTATACACAAGCAAGGGTTGATGGGCGTATATCTTTTGCTCTTGGAGATGATGCCCATGTCATGGCAGGTGATGGGAAAGATAATTATATATGTCGGATTGTTGAAATGTTCGAGGGTGTCGATGGTGAACCCTATGTAACTTCTCAATGGTTCTACAGGGCAAAAGACACAGTCATTGGAAATTGCTCAGACCTTATTGATGATGATAAACGTGTATTTCTGTCCACCATTCAAGATGACAATCATTTGGACTGTCTGCTTTCAAAGTTAAAAATTCTTCAGCTGCCCCTGAATGCTGATATAAAAACCAAGTTGGCTATTGTTACAAAATGTGACTACTATTACGACATGTTGTACTATGTCCCCTTCTCCACTTTTTTAAAGCCACAACAAGACACTGAAGAGGGAAATAAATCTGGTTCTACCATCTCAAGTGAGATTGATGTTTGTAAAGATGAAGGGAGCAAAAATTCAAATGAAATGAAGTTGTTAGACTTATTCTCTGGATGTGGTGCCATGTCGACAGGACTCTGTCTTGGTGCCAATTTGTCAGGTGTTAAACTTGTTACGAAATGGGCAGTTGACCTAAATAAAAATGCATGCCAAAGTCTAAAATTCAACCATCCAGAAACAGAGGTCAGAAATGAGAAAGTTGAAGATTTTTTAGCTCTTCTAAAGGAGTGGGAGAGACTTTGTGGAATGTTTTCATTAACTGGAGATAAGGGATGTCAACAACAAATTTTATCCTCGGAGAATGAGAGCAATCATGAAAATGAGGAGGAGGAAGAAATAGTGGACACTGATGAAATTTTTGAAGTAGATGAGATCTTGTCTTTATGCTATGGTCTTCCTGAAGGGCAGAAGGAAGTTGGTCTATATTTTAAGATCCGCTGGAAGGGTTATGGAGAGGAGGATGACACTTGGGAGCCAGAGGATGGTTTAAGTGGTGCCCAGGATAAGTTGAAGGAGTTTGTCACTAATGGATTTAATTCAAAGATTCTACCTCTTCCTGGCGATGCTGATATCATATGCGGGGGGCCGCCATGTCAGGGAATCAGCGGTTTCAATCGTTTTCGAGATTCTAAAAATCCTTTAAAAGACCCAAAAAATGAGCAACTTCTTTTTTATATGAAAATCGTTGAGTTCTTGAGGCCAAAATTTGTATTGATGGAGAATGTAGTTGATTTACTCAGATTTTCCGAAGGTTTTCTTGGAAGATATGCATTAGGCCGCCTTGTTGGTATGAACTACCAGGCACGCCTAGGTATGATGGCTGCAGGAGCCTATGGCCTCCCTCAGTTTCGCATGCGTGTATTCTTGTGGGGTGCACATCATACAGCGAAGTTGCCTCAATTCCCATTACCCACTCACAATGTTGTTGTGAGAGGA
>WVEF-2014300-Rhamnus_caroliniana
AGTGATGACGAGGCTGACACCAAGTTTATCGGAGAAAAGGTGCCACCTGAGGAGGCCAAGCAACGATGGCCTAAACGATATGAAAACAAGAAAAGAAAGAGAGTTGTTCGGTCAGAAAGATCAACAGATGAAAGTGCTTCTGATGAGGTTATCCAAGCTCGGTGCCATTATACAAGTGCAGTGGTTGATGGCAGAGTTCTTTTCAATCTTTATGATGATGCTCATGCTTCTGCTGGGGACGAAGAAGCCAGTTATATTTGTAAAATTGTTGAAATGTTTGAAGGTGTTGATGGCACACAATATATTACAGCGCAATGGTATTACAGAGGAAGAGACACTGTCATCGAAAAGGCTTTTGATATTGATCCAAAGCGTGTATTCTACTCTGAAATCCAGGATGATAATCCTTTGGACTGTCTTATTGAAAAGTTAAATATTGAGAGAGTGCCTTTAAATGTTGATTTGGATGCAAAGAGGCAATCGATTCCAGTTTGTGATTATTATTGCGATTCATTGTATTTATTGCCATACACCACCTTCATTAATTTACCACAAGAAAAAAAATTGGCTGGTAGTGAGACATCTTCCACCATTTCCAGCGAGATTGACATTAATGGAGTTTCAGAAGTTAATTCCACACTTGTGAAAGATTGCAAAGTTGAAGAGCGCAATGAAGCAACATTACTTGATATATACTCTGGTTGTGGTGCGATGTCTACAGGGCTTTGTCTTGGTGCCCAACTGTCCGGTTTAAATCTTGTTACAAAATGGGCGGTTGATTTAAATGAACACGCTTGTGATAGCCTAAAGCTTAACCATCCAGAGACAGAGGTTAGAAATGAGGCTGCGGATGATTACCTTTCGTTGCTGAAGGAGTGGCAAAAGTTATGTGTCTATTTTGATTTGATTAGAGGTGATGGTGTACAACCCGAGTTAGATATTTATTTTAACGAAGAAGACGAAGACGAAGACGAAGACGATGATGAAAGTAACAATGAAGAGGATGATAGTGGAGATTCCGAGATTTTCGAGGTTGAAAAAATACTTGCAATATGCTATGGCGATCCCAAAAAAATAGGGAAAAGAGGATTGTATTTTAAGGTTCATTGGAAGGGTTATGAGGATGATGATGACACTTGGGAGCCAATCCAGGGATTAGGTAATTGTAAAGAAAAAATAAAGCAGTTTGTCACCAACAAATTCAAATTGAAAAGCCTGCCGTTGCCTGGTGATGTTGACGTGATATGTGGCGGACCGCCTTGTCAAGGGATTAGTGGCTTCAACCGTTTTAGAGATAGAGAAAACCCATTGAACGATGATAAGAATAAACAACTTGTTGTGTTCATGGATTTTGTGCAGTTTCTAAAGCCTAAGTATGTATTGATGGAAAATGTAGTTGATCTTGTGAAATTTTCTGACGGTTATCTTGGACGTTATGCATTGGGTCGTCTAGTGGAGATGAATTATCAAGTTCGAATGGGGTTGTTGGCAGCAGGAGCATATGGACTGCCCCAATTTCGCATGCGAGTTTTCTTGTGGGGAGCTCAACCGTCTGAGATATTGCCTTCTTTACCACTTCCCACCCATGATGTAGTTGTAAGGGGTGTGATTCCTCAACTATTTGAGAAAAATACCGTTGCATATGATGAGGGTCAAAATATAGAGTTAGAAAAAAAGCTATTTTTGAAGGATGCAATTTCTGACCTTCCTGAAGTTGACAATTTTGAAAACAGAAATGAAATGCCTTACAACAAGCGACCAGTCACAGAATTTCAACAATTGATAAGACTAAGCAAAGATGAACTGTTGAGTTCTCCAAACCCATCAAAGCACCTAGTGTTGTACGACCACCAGCCGCTGATACTGAATTCAGATGATTATCAAAGAGTTTGCAAAATCCCTAAGAAAAAGGGAGCAAATTTTAGAGACTTACCTGGTGTTCGTGTACGTTCCGATAACGTAGTGGAATGGGATCCTGCTGTGGAGAGGGTGTATTTAGATTCGGGAAAACCTTTGGTTCCTGATTATGCTATGAGTTTTGTGAAAGGGACTTCAGCAAAACCTTTTAGACGGTTGTGGTGGGATGAAACTGTCCCAACTGTAGTCACAAGAGCTGAACCTCACAACCAGGCAGTATTACATCCTGAACAAGACAGGGTGTTGACAATTCGTGAGAATGCTAGACTTCAAGGATTTCCAGATTACTACAAACTCTCTGGATCGGTTAAAGAAAGATACATTCAAGTGGGTAATGCCGTGGCAGTGCCTGTCTCACGAGCTTTGGGCTACACATTAGGTCTTGCTCATCAAGGTCGTACTAATAATGAACCCTTGTTTACATTGCCTCCCAAGTTTCCTGATGTTCTTGGACGCTTATCTTCTACCTCATCTGAAAACGAT
>TXMP-2002508-Linum_strictum
ATAAGGGGACAAGAAGGACAAATGCACATAGGAAAGATCGTAGAATTCTTTCGATCAACAGACAAAGAAGAATATTTTCGGGTCCAATGGTTTTATAAAGCTGAGGACACAATTATGAAAGAACAAGCTGCTAGTAAGCGTGTGTTCTACTCAACTGTAATGAATGACAATCCAATTGATTGCATTATCTCGAAAGCGACTATCGTGAAGATATCACCCGAGATAGGTTTGAAGCGGCAGTTGTCACAAAAGTATGACTTTTATTTTGACATGGAGTACTGTGTAGAATACTCCACATTCCGAGCCTTGACTTCGGACAAATCCTCTTCCATGGGGCTTGACTCGTCAGCACCAGATGTCTTGAAGACTACTGCTGTTACAGATGGTGATATTTCTACTCCACCAAGTAACATTTCAAGGGAAACTGTGTCTAAAACTCGAAGTTACAAACGCGAACTAGTCCTACTAGATCTATTTTCTGGTTGTGGTGGAATGTCTACAGGATTATGCATGGGTGCTAAACTTTCTGATGTTGATCTTGTGATGAGATGGGCCCTTGATAGTAACAAGTCCGCACGCGAAAGCTTAAAACTAAATCATCCAGGGACGCAAGTTAGGGGTGAAGCTGCAGAGGATTTTCTTGCACTCTTGAAGGAATGGGAGAAGCTATGCAAGAAATATATGGTCACCATTCCTGAAAAGACACGGTCCAGAAGGTCGATGGCTTCAAAAATTGAAGACTGGAATGATGAGACACTCAATGAAGCTGATGTTGTTCCTGGTGAATATGAAGTCTCAAAGATAGTTGATATTTGTTTTGGCGATCCTAGTTCTACTGGGAAACATGGATTGAAACTTAAGGTCCACTGGAAGGGTTACAGTGCAAGTGAAGATACCTGGGAGCCAATTGAAAGCTTAAGTAACTGCCAAGCTAGCATACGTGATTTTGTGAGAAATGGGATGAAATCAAAGATCTTACCACTTCCTGGTGATGTTGGTGTGATTTGTGGAGGCCCTCCATGCCAAGGAATCAGTGGCTATAATCGCTTCAGGAATGTTGATTCTCCACTTGATGATGAACGAAATCGTCAGATTGGTGTTTTTATGGACATAGTGCAGTTCTTGAAACCTGAGTTTGTGCTGATGGAAAATGTAGTTGATATTCTTAGATTTGACAAGGCTTCACTTGCAAGATACGCTTTAAGTCGCCTGGTGAAAATGAAGTACCAAGCAAGGCTTGGTACCATTGCAGCTGGTTGTTATGGTCTCCCCCAATTTCGTCTTCGTGTATTCTTGTGGGGAGCGCATCCTTCTGAGAAACTTCCACCGTTTCCTCTTCCTACACATGATGTTATTGTCAGATATTGGCCACCTCCTGAGTTTGAGCGCAATACTGTTGCTTATGATGAAGATCAGCCTCGTCCGCTAGAGAAAGCCTTAGTTCTTCAAGATGCCATATCTGATCTTCCAGCTGTACTCAGTAATGAACCCCGCGAGGAAATGCCATACGACAAGCCCCCAGAAACTCAGTTTCAAAGATTCATTCGGTCCCCAGAGTCTGAGATGATAGGTCATTCAAGAGATGGTGCCAGAATAGTCAAAGCGCTACTTCATGATCATCGTCCTTACTCTCTGACTGAAGAAGATTACGCTCGTGTTTGTCAGATCCCGAAAAGAAAGGGTGCGAATTTCAGGGATCTCCCTGGAGTAATAGTTGGAGCTGACAATGTTGCAAGACGAGATCCAAAGGTTAAGCAAGCAATTTTGCCATCTGGAAAGCCACTGGTACCAGATTTTGCCCTGACATTTTCACAAGGGAAGTCTAGAAGGCCATATGGAAGATTGTGGTGGGATGAAACAGTGCCCACCGTGGTGACATATCCAGATCTTCACAGCCAGGCAGTGCTCCATCCAGATCAGGATCGAGTTCTTACCATAAGAGAATGTGCAAGGCTGCAGGGTTTTCCGGATTATTATAGATTCTGTGGTACTGTTAAAGCCAGGTATCGCCAGATAGGGAATGCAGTTGCCGTCCCCGTGGGACGAGCTCTGGGATATGCCATGGGATTAGCAGCTCTGGGACTTGGTGATGATGAACCACTCATGACTCTCCCCAAAAAATTCTCCCATTCAACTAATCTTCAACTATCCGAG
>ZETY-2057529-Hydrangea_quercifolia
GAAGAATACGAGAGTCGATTCATCGGAGAGCCAGTCCCCAACGACGAAGCGCGGCAGCGATGGCCGCATCGGTACAGAGCGAAGAAGGGAAAAGATGATGCTGGTTCAAAAAGCGCAAATGGCAAGGAGGACACAGAGAATTTTACACAAGCAAAACGGCATTTTACCCGGGCAGAGGTCGATCGTGTGATTTACAGCCTCCAAGATGATGCTCATGTTAAAGCTGATGAAGGGCAAGACAGCTATATTTGCAAGATTATAGAAATTTTTGAGGCAGTTGATGGATCACCTTATTTCACGGCCCAGTGGTACTACAGAGCCAAGGACACTGGAATGAAAGACCATGGCAATCTTATCAACAATAAGCGTGTATTTTTTTCTGAAGTAAAGGACGATAACCCATTGGACTGCCTTGTTGAAAAGCTGACAATTGCACGACTGCCACTAAATGGGGAAGTTGCTGCTAAGAAGCTAGCTAACCCTGGTTATGACTATTTTTGTGATATGATGTATTTAATTCCATATTCATCATTTGTGAGCTTACCACCTGCGACTGTCAAAGATGGAAGTGAGACAGACTCAACTATCTCTAGCGAGACTGATGCTTCTGGAGTAGTGAGTGGTGTTAAGTTCGATTGTGAGGAGGTTACCCAAATTAAAGAGCAGAAGCCGGAGATGATGCTTTTGGATTTGTACTCAGGCTGCGGTGGGATGTCAACTGGTCTCTGCCTTGGTGCCAATTTGTCTGGTGTTAATCTTATTACAAAATGGGCCGTCGATCTTAATGTGCATGCATGTGAGAGCTTGAAATTGAATCATCCAGAGACGCAGGTGAGAAATGAAGCTGCCGAAGACTTTTTATCTCTTTTAAAGGAGTGGGAAAAGCTTTGCATCTCCTTTGGCTTGATAGGAAATAAGGACTCCCAACAACCCGTGGGCCCTGTAAGTGTGGAGAATGGTGACGGTAGTGATGATGAGGAAAGTGATGGCGATGATGGCAATGGCGATGAAGTATTTGAGGTTGAAAGGATTTTGGAGATCTGTTACGGTGATCCGAAAGAAAATAAAAAACCCGGGCTGCACTTTAAGATCAGGTGGAAGGGTTATGGTCCTGATGAAGACACGTGGGAACCTATAGATGGTTTGGGCGATTGTCACAAGAGTATGAAAGAGTTTGTATCAAAGGGGTTCAAATCTAAGATTCTACCCCTTCCAGGTAATGTAGATGTTATATGTGGTGGTCCTCCATGCCAAGGAATTAGCGGTTTTAACCGCTTTAGGAAAAAAGACGACCCCTTAGCTGATCCTAAAAACGGGCAACTAGTTGTCTTCATGGATATTGTAGATTTCTTAAAACCCCGATTTGTGTTGATGGAGAATGTAGTGGATCTTCTTAAGTTCGCGAAAGGTTATTTAGGGAGATATGCTTTGGGTCGCCTTGTTGGGATGAATTATCAAGCAAGGATGGGCATGATGGCAGCGGGTGCCTATGGACTCCCCCAATTCCGGATGCGTGTGTTCATGTGGGGTGCTTGTCCTTCAGAGAAATTGCCTCAATACCCATTGCCAACACACAATGTTGTGGTGAGGGGTGTTATTCCCGTGGAGTTTGAGTCAAATGCTGTTGTTTATGACGAAGATCAAAAAGTTGAACTGGAGAAGGAACTCTTGCTTGGGGATGCAATTACCGACCTCCCTCCTGTTGAGAATAATGAGTCACGCGATGAAATATCATATGGAGGTGATCCGCAAACAGAATTTCAACGCTTCATCAGATTAAGGAAGGATGAGTTGTTAGGTTGTTCACCATTGGGGTCAGATCAATCAGAACATGCTCTTTTTGATCACCGTCCTCTTCAGCTAAACGAGGATGATTATCAACGTGTTTGCCAGATTCCAAAAAGAAAGGGTGCTAACTTCAGGGATTTAAAAGGTGTTCGAGTTCGTGGAGATAACAAAGTTGAGTGGGACCCAGATGTTGAAAGGGTGTATCTTCCATCTGGAAAACCGTTGGTTCCTGATTATGCAATGAGTTTTATTAATGGGACATCGTCAAAGCCATTTAGTCGGCTATGGTGGGATGAGACTGTGCCAACAGTAGTTGGAAGGGCGGAACCCCACAACCAGAAAATAATGCATCCTGTACAAGATAGAGTTCTTACAGTTCGTGAAAATGCAAGACTACAAGGTTTTCCAGATTATTATAAACTTCTTGGCCCGATGAAAGAAAGGTATATTCAAGTTGGGAATGCAGTGGCTGTTCCAGTTGCTCGAGCCTTGGGGTATGCATTGGGTTTGGCATTTAAAGGTTCATGTGGTGATGAGCCTTTGTTTACTTTGCCTAAGAAATTCCCCAACATTAATGAAGGCTTGTCCCTTGTAGAGGAG
>HILW-2016047-Acmopyle_pancheri
GCAAAATGCCATTATCAGCAGGCTCGTGTGGATGGAGTGCTTTACAATTTGGGAGAATGTGTTTTTGTCAAGGCTGAAGATGGAGCATCAGATTATATTGGCAGAATTGTAGAGTTTTTTGAGACAGATGATGGTAAACATTATTTTGCTTCACAATGGTTCTATCGAGCAGGGGATACAGCCATAAAAGCACAAGCTGATATTCATGATTCCAAGCGAGTTTTCTTGTCAAAATTAAAGGATGACAACTTGCTTGAATGCATCACCTCAAAGATCAATATTGTTCGAGTGCCTCCAGTGATGGATTCAGATGGAAAACAAAGGAGGATTCCTCCTTGTGATTTTTACTATGATATGGGCTATGATTTACAATATACTACCTTTTATGTTTTACCAGCAGAAAATGTGCCAGCAAGTAGCGATTCAACCTCAACAGTGTGCAATGAAGTATGCCCTGAAGGTAACGGGATGTCTGAAAGCAAGGCAACAAGTGATGCGAGTTCTAGAAAAAATCGCAAGACCAAACCTGAAGTTTCTCAATCTGAGGTGAATGGAGTGTCTGAAAGCAGGGCTGAAATGGATGCAAGTTCCAAGAAAAATGGCATAACAAAACCTGAGTTGACTCTGCTGGATTTGTACTCTGGTTGTGGTGGAATGTCAACTGGATTATGTTTTGGTGCAAATCTTTCCGGTGTCAATCTTGTTACTAAATGGGCATTAGATCTGAATGAACATGCTTGCAAGAGTTTGAAGCACAACCACCCGGAAACAGAGGTACGGAATGAATCTGCTGATGATTTCTTAGAGTTGCTTAAGCAATGGAAAAATATGGTCCAAAAATACTGTGAACCAGAAGATCGGAAGGCAAGCACCCGTTCTAGTTGTCGCACTCCTCGTAAGGGGCAGGAGACCAAAAAGGAAGAGGAATCAGATCCTGATTCTGAAGTTGAAGAAGGTGAATTTGAAGTAGAAAGCTTGCTTGATATACGTCATGTTGATCCCACCAAAGAAAATGAAACTGGATTGGAATTCAAGGTACGCTGGAAAGGGTATGACGAGAGCGAGGATACATGGGAACCCATGTCAGGTTTGGGGGATTGTGAAGAAAAAGTAAAAGAATTTGTCATAAAAACGGCAAAAGAAAAGCGCTTGCCACTTCCGGGTGATGTGGATATTATTTGTGGTGGACCTCCCTGTCAGGGAGCCAGTGGATTCAACAGATTTAGAAACTCGGATGCTCCTCTAGAGGATCCTAAAAACCACCAGATGGTTGTTTACATGGACTTTGTAAACTACCTAAAACCTCGATATGTTCTAATGGAGAATGTCGTTGATATCCTCAAGTTCTGTAATGGATTCCTTGGACGCTATGCTTTAAGCCGTTTGGTGCATATGAATTATCAAGCAAGGCTCGGAATGATGGTAGCTGGTTGTTATGGACTTCCACAGTTTCGCATGAGAGTTTTTTTGTGGGGAGCCAAACCCTCTGAGAAGCTGCCACAGTATCCCCTACCAACACATAATGTGGTTGTAAGAGGGGGCGTCCCAAATGAATGGGAGCGCAACATGGTTGCTTATGATGAAAACCAACGTTGTGATCTTGATGAAGCGCTTGTTCTCGGGGATGCTATTTTAGACCTTCCACCGATTACAAATTCTGAAAATCGGGATGAAATGCAGTATGGAAGAGCTCCTCGAACTGAGTTCCAACGATACATTAGAATG
>Ciclev10000251m
ATGGGTCGACCCGTGAAGCGGACGTCGACCCAAGTAGCTGCAGAAGAATCCAACCATTCCAAAGCCAGGAGACGGAAACTAAACTTAGCAGAACAACAACATCAACAGCAAGAGGAACAACGAGAGGACGAGGAAGTGAAAGAGGAGCCGGTCGAGCTGGTGACCCGAGTCAAGAAGAAGACCCAGAAGAATAAGCCCGACTCCGACCTCTTTTTTGTGAGCCCGCCAGTCTCGGCTGATGAAGCTCTCAAGAGATATCCTGATAGATACAAGTACTCCTCAAAGGGTCATAAGAAGAAGAAAGTTGCTGCAGGGGTTTCCTCTATTGGAGCTTTGAATGAAGAAGAGGAGGTTCTGCAAGCAAGGTGTCATTACACCCAAGCTTCAGTAGATGGCTGTTTGTACAATCTTGGTGATGATGCTTATGTCAAAGCTGAGGAGGGAGCTGTTGATTACATAGCTAGAATAGTCGAATTGTTTGAATCTGTAGATGGGGAACCATACTTTAAGGCTCGATGGTTTTACAGGGCTGAAGACACTGTCATTAAGGATCTTGCATGTCTTGTTGACAGAAAAAGAGTATTTCTTTCAGATGTCGAAGATGACAACCCATTGAATTGCATTGTATCTAAAGCTAAAATCGCTGAAGTGGCAACCAATATGGACCTGGAGGCAAAACAAAAAAATATTCCTCCCTGCGATCTATACTATGATATGAAATACACATTGCCTCATTTGACATTTTTAAACATCAATAATGAAAGTAATAGAAGGGATAGTGATGCATCGTCAACTATTTCAAGTGAAACTGGCTCAAATAGTCCAATTGGGCAGCCTGAAATGAGTTTGCTGGACTTGTATTCTGGTTGTGGAGCCATGTCTACTGGTCTATGCATTGGCGCATCCTTATCTGGAGTAAAACTAGTCACTCGGTGGGCTATTGATATAAATCCTCATGCGTGTAAAAGTTTGAAATTTAACCACCCTGAAACAAAGGTTAGAAATGAGGCAGCAGATGACTTTTTATCTCTACTGAAGGAATGGGCAAAGTTGTGCCAGTACTTTTCTATATATGATACTGATAAAGTACCTGAACAAAGTTTGAATTTCATGAGCGAAGAAGAAGAAGAGGAGGAAGAGGAAGAGGAAGAAAATGATGATGACGCCAATGTTCCTAATGAAGAATTTGAAGTGGAGAGGTTAATAGCTGTCTGCTATGGTGATCCGAACAAAACAAAGAAACCTGGAGTGTATTTTAAGGTGCGGTGGAAGGGTTATGGTCCAAGTGAGGACACTTGGGAGCCGATCGAGGGCTTGAGTAAATGCAAGGAAAAACTGAAAGAGTTTGTGACAAAAGGGTATAGGTCAAACATATTGCCTCTTCCAGGAGATGTTGATTTTATTTGTGGAGGGCCCCCATGTCAAGGGGTTAGTGGCTTCAATCGCTTCAGAAACCCACAAGCTGCCTTGGAAGATATTAAAAATCGTCAGCTACTGGTGTTTATGGACGTTATTGAGTATCTAAAACCAAAATATGTTCTAATGGAGAATGTTGTAGATATTTTGAAGTTTTCTGGTGGATTTTTGGCTCGTTATGCTGTAGGGCGTCTTGTTTCCATGGATTATCAAACACGTTTAGGGATTATGGCTGCAGGATCTTATGGTCTACCGCAATTTCGTTTGCGAGTATTTTTATGGGGTGCCCGTCCTTTTAAGAAATTACCGCAGTATCCTTTACCAACTCATGAGATTGTGGCCAGGGGTGTCATACCGAATGAATTTCAGGAAATTATTGTTGCATATGCGAACAATCAACCTTGTCAACTAGAAAAGGGCGTTCTTCTTAGTGATGCAATATCGGATCTCCCACTCGTCACTAACAATGAGAGTGAAGATGAAAGGAAGTATGGGACCGTAGCTCGGACAGAATTTCAAAAGTATATCAGACTCAGAAGGCATGATGTGGTTAATCTTTCTTCTGCTCAAATGGCATCACGTCCCTCTTTGTTGTATGATCATCGTCCTTTCCAAGTGAACAATGATGATTATGAACGAGTCTGTTGCATTCCTAAAAGGAAGGGTGCAAATTTCAGGGACCTACCAGGTGTACTGGTTGGTCCAGACAACAAGGTACGATGGGACCCATCAATGGAGAGAGTGATGCTTAAATCTGGGAAACCATTGGTCCCTGATTACGCCATGAAGTTTGAACATCAATCATCAACCAAACCGTTTGGCCGTCTATGGTGGGATGAAATTGTCAATACAGTAGTGACAAGAGCTCAACCTCACAATCGGATCCTTCTTCATCCTTCACAAGATCGAGTACTGACTATCCGTGAGAATGCAAGATTGCAAGGGTTCCCTGACTGCTATCAACTTTTCGGACCTGTGAAGGAGAGGTACATACAAGTTGGGAATGCTGTAGCAGTTCCAGTTGGTATTGCATTGGGATACGCTTTTGGTCAAGCTTGCCAAGGATTAGCCGATGATGATCAGCCATTGACTACACTCCCTTTCAAGTTTCCCAATTGTCTTGCACAGTCATCTTCAACGCTTGCAGAAGAGGATTCTGATTGA
>AVJK-2027634-Cavendishia_cuatrecasasii
GAAGACGATGACTGCCGGTTCATTGGTGAACCGGTCCCCGACGACGAAGCCCAGCGGAGGTGGCCCCATCGGTATACTGAGAAGGGCAAGTGGAAGGAAAATGCTTCGTCTAAAAGCTTAAAGCCTGATGAAGAAATTATACAAGCTAGATGCCATTACACAATGGCCGAAGTTGATGAACGGGTAGTTTTCAACCTGGAGGATGAAGCCCACGTTAAAGCTGATGAAGGGAAAGAACACTATATCTGTCGGATTATAGAAATGTTTGAAGGAACTGACGGATCGCGGTATTTTGCTGCTCAATGGTACTATAGAGCGTATGATACGGTTATTCAAAACAGTTTAATGTCTTTAGAGCCTATTGACGCAATTGATGAGAAACGTGTATTCTTCTCTGAAATCAAGGATGACAACCCTTTAAATTGCCTTATTGAAAGGCTAAGGATTGTCAGGCTGCCTTCAAATGTAGATCTACAAGCAAGGCAGGTTGCAATTTCAGATTGTGACTATTATTGCGACACGAAGTATCTAGTGCCGTATTCCTCATTTGTTAACTTGCCGATTGAGAATGTCGCTAGTGGGAGTGAAAGTGATTCAACACTTTCGAGTAACTCTGAAGTTGCAATAGAGGGTGAAACAAAGATTGATTCCCAAGAGATTTCCAATCACAATGAGATCACAAAAGTAGAGATGACGCTTCTTGATCTCTATTGTGGATGTGGTGCCATGTCAACGGGACTTTGCTTGGGTGCCAACATGGGGGGTGTGAATCTTGTTACGAAATGGGCAGTTGATCAGAATTCAAATGCATGTAAAAGCCTCAAACACAATCATCCTGAGACTGAGGTGCGGAATGAGAATGCAGAAGATTTTTTGAGTCTTATAAAGGAATGGAAAAAGCTTTGTGACTCTTTTTCCTTGATTGGAAACGAGGCTTCGAATCAAGATGAGGATGACTCTCAGGAAGAACAAAGTGATGGCGAGGATGGACGTAATGATTCCCAAGTATACGAAGTTGAAAAAATTCTGGCAATTTGTTATGGGAAACCAAATGGGAGTAAGGAGAAGGGACTTCATTTTAAGATCCACTGGAAGGGCTATGGTTCAGATGAAGACAGTTGGGAACCTCAAGATAGTTTGGGTACTTGTAAGGAGGCAATGAAAGAGTTTGTAATTAATGGGTGTCGCTCCAAGATTTTACCTTTACCTGGTGGTGTCGATGTGATTTGCGGAGGTCCGCCATGTCAAGGGATAAGTGGATTTAATCGTTTTAGGAACTCTGAAGATCCCTTAAAAGATCCGAAAAACGAACAACTTCGTGTTTTCATGGACATTGTAAAATTCTTGAAACCAAGATTTGTATTGATGGAAAACGTAGTTGACCTTTTAAGGTTTGCTGGTGGATTTCTCGGACGATATGCTTTAGGTCGTCTTGTTGGCTTGAACTATCAAGCACGATTAGGAATTATGGCAGCTGGTGCTTATGGACTTCCCCAATTTCGAATGCGTGTCTTCATGTGGGGTGCTCATTCTTCAGAGAAATTGCCTCAGTACCCCTTACCCACACACAATGTTGTTTTGAGGGGGGGTGGCCCAACTGAATTTGAGGGAAATGTTGTTGCTTACGAAGAAGGTCGACGTGCTGAACTTGAGAAGGAACTTTTTCTTAAAGATGCCATTTCTGATCTCCCACCTGTTGAAAATGATGAAGGGAGGGATGAAATGTCATATGAGAGTGAACCCATGACGAAATTTCAGCGATTTATTAGATTGTGGAAGGATGAGCTTTTGAGTTGTTCAGCATCACGGTCAGAGCCAATTGATCGCATTCTCTTTGATCATCGTCCTCTTAGATTGAATGATGATGATCACCAACGCGTCTGTAAAGTTCCAAAGAAGAAGGGTGCAAACTTCAGGGATTTAGAAGGTGTTAGGGTATGCAGTGATAATAAAGTTGAATGGGACCCTGATGTTAAAAGGGTGTATCTATCTTCAGGAAAGCCTTTGGTCCCTGATTATGCAATGACTTTTATTAAAGGTTATTCATCCAAACCATTTGGCCGGTTATGGTGGGATGAGACTGTACCAACAGTTGTTACTAGGGCAGAACCTCACAATCAGGTTATATTGCATCCGGAACAAGATAGGGTTCTCACAGTGCGTGAAAATGCTAGACTACAGGGTTTTCCAGACTACTACAGACTATTTGGTTCTATTAAAGAAAGGTACATCCAAGTAGGGAATGCAGTCGCTGTACCAGTTTCGAGAGCATTAGGGTATGCCCTAGCTTTGGCGGCTCAAGGCTTATGCAGTGACGAGCCTGTATTCACTTTGCCCAAGAAATTTCCCTCAATGCAA
>ZYAX-2009263-Taxus_cuspidata
AAGCCGAAGGCCGCTAAGTTGTCGGGGGTTGATAGCCTTATTGGGTCGCCAATCCCCAAGGCGGAGGCGCAGCGCAAGTGGCCATTGCACTACCTGGACAAGAAAATCAGGAAAAATAAACCCAATGACAATGCTGGGGATGAAAGTGAGGAGACAGTTTTGATTGCGAAGGCTCATTATATGCAAGCTCGGGTGGACGGAGTCCTCTATAGCCTGGGTGATTGTGCTTTTGTTAAGGCAGAAGATGGATCCCCAGATTATATTGGTAGAATTGTTGAGTTTTTTGAAACAGCTGATGGAAAGCATCATTTTACTTCTCAATGGTTCTATCGAGCAGAGGATACAGCCATAAAAACACTATCTGCAAATCACAATCAAAAGCGTGTTTTTTTGTCTAAAATAAGGGATGACAACTTGCTTGAATGCATTACTTCAAAGCTCAATATTGTTCGGGTACCTCCAGTGCTGAGTTCAGAGGAAGGGCACAGGACAATTCCACCATGTGACTTTTATTATGATATGGGCTATGATTTGCCTTACACTGCCTTCTATGTTCTACCTGCTGAAACTGTGCCTGCAACCAGTGATTCAAGCTCAGAGGTATGCAATGAAATATCTCCTTCGGAATGGAATGGTGCAATTGAAAGCAAGGCACAAGGCAATGGAAGTTCTAGGAAATCTTGTGGGACCAAATTTGAGGTTTCTTCTCCTGAGGTGAATGGAGTCTCTGAATGCAAGGCAGCAAGTGAGACAATTTCTAAGAAAAATTCTACTGCCAAATCTGAGCTAACATTATTAGATTTATACTCTGGATGTGGGGGGATGTCAACTGGATTATGTCTTGGTGCAAATCTTTCAGGTGTCAACCTTGTGACAAGATGGGCATTGGACTTGAATGAATCTGCCTGTAAGAGTTTAAAGCATAACCATCCAGAGACTGAGGTCCGCAATGAATCTGCTGAGCATTTCTTGGAATTGCTTAAGGAGTGGCAGAAGCTTTGTCTAAAATACTGCGAGCCAAAAGATCAGAAGGCAATTGGTCGTTCTGGTGGCCGAATGCCTCTCAAGGCTAAGGAGACAAAAAAAGAAGAATCTGATGATGATTCTGAATCTGAAATTCAAGAAGGTGAATTTGAAGTAGAGTATATACTTGACATTCGACATATTGATCCAACCAAGGATAACGAATCTGGGCTAGAATTCAAGGTGCATTGGAAAGGTTATGATGAGAGTGAGGAAACATGGGAACCCTTGTCAGGTTTGGGGGAATGTGAAGAAAAAATCAAAGAGTTCGTAATAACAAGTGCAAAAGCAAAGCGCTTTCCTCTACCAGGAGATGTTGATGTTATTTGTGGTGGTCCCCCCTGCCAAGGAGCTAGTGGATTCAACAGATTTAGAAATGTTGTAGCTCCTCTTGATGATCCTAGAAATCATCAGGTGGTTGTTTACATGGACATTGTGAATTTCATGAGGCCTAGATATGTCTTGATGGAGAATGTTGTTGATATTCTTAAATTTTGCAATGGATTCCTTGGGCGGTATGCTTTGAGCCGTTTGATAGATATGAACTATCAAGCAAGGCTTGGCATGATGGCAGCTGGATGCTATGGACTCCCACAATTCCGTATGCGTGTTTTCTTGTGGGGGGCAAAGCCATGTGAGAAA
>VUSY-2136956-Nyssa_ogeche
AAAAAGACAAAGAAGTCTTCGGCGAATGATGATGTCAGGTTCGTGGGAAACCCAGTTCCGGCTGACGAAGCCAGGGAGAAATGGCCGCAACGTTACCAATCTAAGAAAAAAGCCACGGTTGTTGTTTCATCTAATGGCTCGAAAGATGAATCCACTGAAGATGAGGTCTTGCAAGCGAGGTGTCACTACACTCGAGCTGTTATCGATGGTTGCAGTTTTAATCTTTACGATGACGCTTATGTCAAAGCTGGAGATGGAGAATCCAATTACATTGCCAAGATTGTGGAGCTGTTTGAAACCATTGACGGAGAGCTGCATTTTACAGCTCAGTGGTTTTATAGAGCTGAAGATACGGTGATAAAAAACCAAGCGCATCTAATTGATAAAAGACGAGTGTTTTTCTCAGACATAAGAGATGACAATCCATTAGATTGCATTGTCTCAAAAGTAAAAATTGCTCGACTTGAGGCAGATGTGGATATGGCGGCAAAAGAGAAAGCAATCTCATCTTGTGATTTGTATTATGATATGGATTATTCATTACCATACTTTACATTTACAACTCTGGGAACAGATAATCTAAAGACCGATAGTGATGCATCATCAATAATTTCCAGCGAGGTTAGTTCAAACAGCACATTAGGCGATGCGAATTTTGATGATGCAAAGTCTTCTAAAGTATGCAGATTACAACAGTCTGAGATGGCTTTATTGGATTTATATTCTGGTTGTGGTGCTATGTCAACTGGCTTGTGCTTTGGGGCATCTATATCCAGTTTGAAACTTGTTACTAGGTGGGCCGTTGACTTAAATCGTTATGCATGTGAAAGTCTAAAGTTGAACCACCCTGAAACACAGGTGAGAAACGAAGCAGCAGAAAATTTCTTGTGTTTATTGAAGGAGTGGGAAAAACTGTGCAAAGATTTTCAGTTGTTGGGTTCTAATCAATTAGATTATTCACAACCAAACAGTTCGGACAGTGATGAAAATGAAGATGCTGATGATGTGGTTCCTCATGGAGAATTTGAAGTGGGGAAGTTACTTGCTGTTTGTTACGGTGATCCCAACAAAGGCAATAAACGTGGATTGTATTTTAAGGTACGTTGGAAGGGCTATGGTCCTAGCGAAGACACTTGGGAGCCTATGGATGGTTTAAGTAAATGCAAAGAAAATGTAAAGGAATTCGTGACAAGAGGGTATAAATCAAAGATATTGCCTCTTCCAGGTGATGTTGACTGCATATGTGGAGGTCCTCCTTGTCAAGGAATTAGTGGTTTTAATCGCTTTAGAAACAAAAATGATCCTTTGAAGGATCCAAAGAACCATCAACTTGTGGTATTTATGGATATCGTTGAGTTTTTGAAGCCAAAATATGTTTTGATGGAGAATGTTTGTGATATATTAAAGTTTGCTGGAGGTGCTTTGGGTTGTTATGCCATTGGGCGTTTAGTTTCTATTAACTACCAAGCTCGATTGGGAATAATGGCTGCAGGGTCGTATGGAGTTCCTCAATGTCGGTTGCGAGTCTTCCTTTGGGGTGCCCATTCACAGGAGAGATTGCCTCAATATCCTTTACCCACACATGAGGTTGTTGGAAGAGGGGTTGTACTGAATGAATTTAAGGAAATTATTGTGGGGTCTGACAAAGAGCACTCATGCAAACTAGAAAAAACAATTTTACTTGGTGATGCAATCTCAGATATGCCCCCAGTTACAAATTACGAAAGTAATGATGAAATGCTCTACGGGGGTGCTCCTCGTACTGATTTTCAGAAGTACTGTAGATTGAAAAAGCAAGATTTATTTGGTTATACAGTTTCAGGACAGAAAGCCCCTAAAAAAAAGATGCTTTATGATCATCTACCATTGCAATTGAATGAAGATGATTACCAAAGAGTCTGTCGCATTCCAAAAACGAAGGGAGCAAACTTCAGGGATCTGCCTGGTGTAGTGGTTGGACCAGACAAGAAGGCACAGTGGGACCCATCGATGGAAAGAGTGTTGCTTCCTTCTGGGAAACCTTTGGTCCCGGATTATGCTATGACATTCGTCCGTGGGACGTCAACAAAGCCCTTTGGTCGGTTAGGGATGGATGATATTGTTGCAACTGTAGTCACAAGAGCAGAGCCTCACAACCAGGTTATCCTTCACCCAGATCAAGATCGAGTGCTAACTGTTCGTGAAAATGCACGATTACAAGGCTTCCCTGACTGCTATAAGCTTTGTGGGCTTATCAAAGAGAGGTATATACAGGTTGGGAATGCAGTTGCATTTCCTGTATCTATAGCATTGGGATATGCCTTGGCTAAGGCAAGCCAAAGAGTCTCTAATAGTGAACCCTTGATGACACTCCCTATGAAGTTCCCCACCTGCCTTGCACAACTATCATCA
>WOGB-2017077-Andreaea_rupestris
CACTTTAAACAGGCTGAAGTTGAGGGCAAGCTTTACATGCTTGGTGATTGTGTCCATGTGTATTCTGGTCTCGAAAGAGAATTTATAGGGAGGATCACTGAGTTCTTTGAGAAGGAAGATAAGAGCGAGTGGTTTGGTGTTCAATGGTTCTTCAGATCCTATGATACGGGAATTGGTAAGGAGGGAAGAGATCATGACAAGAGGCGTGTCTATTACTCAGACGTAAAAGACGACAATCCGCTTGAGTGCATCGTAGGCAAGGTGTCTGTTGTGAGAGTCCCTTCAAAGACTAGATTTGATAAAACTCCAAGAGTACCTCCCAAATGTGACTACTATTTCGACAAGGGATACAAATTCGCCTATGCAACCTTCTACGAGCTCCCAGAAGACCTACCTGAACCTCCTGGACTGAGCCGGAGCTTGAGCGGTGTGTCAACAGTTGAGAGTGATGCTGAAGGAGATCAAAACTCATGCTTGAATTCTAAATCAAAGACACCCCGTTCCAAGCTGAAAGTAGAAGCTGATGAAGACCGCACCACCCAAGAAACAGAAACAGAGCTTCAGCTGCTTGACTTGTATTGTGGATGTGGGGCCATGTCAACTGGTTTATGCTTGGGCACCAACTTGTCAGGAGTCAATCTTGTCACGAGGTGGGCAGTGGATCTCAATGAGTATGCATGCATTTCACTGAAGTACAATCACCCGGAAACAACTGTCCGTAACGAGGCTGCAGAGGACTATCTTGAGCTTCTCAAGGAGTGGAAAAAACTCTGCGAGATGTTTCCAGAAGGATGCTCAGTGGATGAGGACAGTGAGGAAGAGGATGAAGATGAAGGCCCTGCAGCACCAGGAGAGTACGAGGTTGAAAGACTGATTGGAATAAGGTGGATTGGTGAAGTAAGCAAGAAGGACAAGGAAGTCATGGAGCAGGTGGATGATGTCGAGGTTGAAGTTTCAGAGGAGATGGTAGAAGAGGAGCTCAAGAATGATAAAAAGTCGAAGAAAGTGGAAGTTCCTGACACCAAAGGTCTTGAGTTCAAGGTGAAGTGGAAAGGTTATAGTGTTGAGCACGATTCCTGGGAACCTGCCGCAAGCCCAGCGCGTGTCAGGGAGTTTGTCTTGGAAGGAAGGAAATGCAAGATTCTGCCACTTCCTGGGGATTGTGATGTTGTTTGTGGAGGGCCACCCTGTCAGGGTGCTAGCGGCTTCAACAGGTTCCGAAATTATGCAAATCCGCTGGATGATCCAAGGAACAAACAAATGGTGGTGTACATGGACATTGTTGAATTTTTGCGGCCCCGATTCATGCTTATGGAAAATGTCGTAGACATTCTGAAGTTTTGCGATGGAATTCTGGGTCGTTATGCCCTTGCAAGGGCAGTGGCCATGAATTATCAGGCTAAGATTGGATTGATGGTTGCTGGGTGTTACGGAATGCCGCAGTTCCGTATGCGCTGTTTCCTTTTTGGTGCCTGTTCCACAGATGTGCTTCCGCCATACCCAATGCCCACACACAGCGTTATTGTTCGTGGAGGTGTACCAAACTTGTGGGAGCGATGTCTAGTTGCCTACGAAGAATACAAGCAGCCTGAGTGGCTCCAAAAACCTCTAGTTCTCAAGGACGCCATATCTGATCTTCCTAAGGTGTCCAACTCCCAAAACAAGGATGATATTCTGTATGAGGAAGACCCCCACACTTCCTTCCAACGCTTCGTACGCTTACCTAAGCTAGGGACTGGGGGTCTTGGAGCTCCTCCATCAAAAGCACAAAAAGTCATGCTACCTGATCACCGCCCTCTTTGCTTAAACCAAGACGACTACCAGCGTGTATGTCAAATACCAAAGAGAAAGGGGGCTAATTTCAGAGATCTCAAGGGCATTCTGGTCAAAGAGGATGGAGTTACGGTGGATGTGGTGAAAGAGCCCCGTGAGCTTCTGCCTTCAGGGAAACCATTGGTTCCAGACTATGCTGTGAGCTTCATCAGGGGTCGATCTCTCAAACCTTTTGGAAGGCTATGGTGGGACGAGACTGTCGCAACAGTTGTCACCAGGGCAGAGCCTCATAACCAGATCATTCTACACCCAGAGCAAGATCGCGTGTTGACCATAAGGGAAAATGCAAGACTTCAAGGTTTTCCAGATTACTACAAGCTCTTTGGTCCCATTAAGCAGCGATACATGCAAGTAGGAAATGCTGTTGCAGTGCCTGTGGCCACAGCCCTTGGTTATTCTCTCGGAAAGTCTTTCCTTAAAGAATGTGCAGTGCAAGATGAGACCATTGAATTACCCCGTCACTTCCCTTACAGCCTGACC
>AAXJ-2056968-AAXJ-Atriplex_prostrata-2_samples_combined
TCTGGCCGGAAAAATTCCCGGAAATTGGTTAAGAGAGAGGAGATGGATTGTCGATTTATCGGAGATCCGGTTCCCGCCGATGAAGCCAAGCTTCGTTGGCCTCATCGTTACCCCGAAAAGGTGGAACAAGGAGCAAAGAAATCGAAAACTTCTGACGATGATGATGAGCTAATTCCAGCAAAGTGTCACTACTTGAAGGCTGAGGTTGATGGCACTAAGATCTTTGAGTTGAATGATCACGGCCATGTTCAGTCGGAAGATGGTAAACCGCCATACATTTGCAAGATTCTCGAAATGTTTGAGGGAGTTGATGGCGTGCCGTATTTCAGGGCACAATGGTATTACAAATCAGAAGACACTGTAATGCAAGATAGCTTTACTTTAAGGGAAGCAAAGCGTGTATTCGCTTCAGAAATGATGGATGATAATCCATTAGACTGTCTTTTGGAAAAAATTAATATTGTTAGAGTAACTCCTAATTTAGATGTAGACTTGAAATTGTCAGCAATTCCAGATTGTGATTATTACTATGACATGAAATACTTGCTACCCTACTCCACATATATAGTACCACCAGCTGAAACTGCTAGTCCTGGAAGTGAATCACAATCCACTATCTCAACTGATAATGTGGATAATGGAGTAGTCGGTGATGTGAAATCTGATACGGATGAGGCTACTGTAGGAAATGAGTCAAGCAGTTCAGAAATAAGAGTATTAGATCTCTACTGTGGTTGTGGTGCTATGTCCACTGGTTTATGCCTGGGTGCTAACTTGCATGGATCTAACCTTGTAACGAGGTGGGCTGTCGATCTTAATGAATTTGCCTGCCAGAGTCTGGCGCTCAACCATCCAGAAACCAATGTGCGAAATGAGTCTGTTAGTGACTTTTTGATCTTGCTTAAGGAGTGGCCAAAGATCTGTGCATCCTTTGGATTGATTCAAAGTGAAACTACACATGAACTTATTGATTCAATGGTTGAGGAGGATGGTGACGATGCTGAGGAAGATGAAGCTGAAGATGATAATCAAGATGATGAAGAAGTTTTTGAAGTTGAAAAAGTTCTTGGGATTTGTTATGGTGATCCTAAAGATTGTGATAAACCGGGGCTTTACTTCAAGGTCCGGTGGAAGGGATATGGAGAGAAGGATGACACATGGGAGCCTTTGGAGGGGCTAAGCAATTGTCGTGAGAAGATTGGTGAATTTGTGAAGAAGGGATACCAAGAAAATATTCTGCCTTTCCCGGGTGATGTTGATGTTGTATGTGGTGGACCTCCATGCCAAGGCATAAGCGGATTTAATCGGTTTAGAAATGCTGAGAATCCACTTGCTGACCCTAAAAACGAACAGCTTGTTGTTTACATGGATGTTGTGAACTATTTGAAGCCAAAATATGCACTGATGGAGAATGTTGTTGACTTGATTAAGTTCTCCAAGGGTTTTTTGGGGAGATATGCTCTTGGGAGGTTAGTTGATATGAATTATCAAGCACGAATGGGGATGATGGCTGCTGGTGCTTATGGACTACCCCAGTTTCGTATGCGGGTTTTTATATGGGGTGCTCAGCCTTCAGAGAAATTGCCTCAGTATCCATTGCCAACTCATGATCTTGTTCTGAGAGGTGTTATTCCAACGGAGTTTGAGAAGAATACAGTCGCTTATAATGAGGGACATACTGTTCAATTAGAGAACAAACTATTTCTTGGTGATGCTATCTCTGATATGCCGGAGGTAACCAATGCTGAGAGTCGTGATGAGATACCATATAGCTGTACTCCTAAAACAGAGTTCCAGCGCTTCATCAGGATGACAAAGGATGCTATGCTTGGTTCTAGAAATGGCTCAGAGTTGATATCCAAACTCTATGACCACCGCCCCCTGAACTTGAATGTTGATGATTACCAAAGGGTTTGTCGGATTCCTAAGAAAAAGGGAGCAAACTTCCGAGATCTACCAGGAGTGCGTGTTCGTCATGATAACAAGGTAGAATGGGATCCTGATGTTGAGAGGGAATATTTACCCTCTAAGAAACCCTTGGTGCCATCTTATGCAATGACCTTTGTTGGGGGAACATCTTCCAAGCCATTCGCAAGGCTGTGGTGGGACGAGACAGTTCCTACTGTAGTTACTAGGGCAGAACCCCATAACCAAGCTGTGCTCCATCCCATACAAGACAGAGTACTGACCATAAGAGAAAATGCTCGACTACAAGGTTTTCCAGACTATTATCAATTGAAAGGCGGGGTTAAAGACAGGTATATTCAAGTGGGTAACGCGGTAGCAGTTCCTGTGGCCCGTGCATTAGGTTATTCTCTGTCGATAGCAATGGCAAGCGAGGTTTCTTTGGACGGTCCTCTGTTGACTTTGCCACCCAAGTTTCCA
>UFHF-2011975-Galax_urceolata-tetraploid
AAACGCTGGCCCAAACGGTACCAAGCAAAGGATGAGAAGCAAGTAGCTGGATCCAAAAGCACAAAAGATAAGGATGATTCTGAAGAGATTATGCAAGCTCGGCACCACTATATGCAGGCAGAGGTTGATGGAAGTGTCATCTATAATCTTTATGACGATGCTCACGTGGAAGCAGGGGATGGCGAAGAGCCCTATATATGTCAGATTGTAGAAATGTTTGAGGGAGTTGATGGAAAGCCGTATTTCAATGCTCAATGGTATTATAGGGCCAAAGACACAGTGATCAAAGACCTTGGCCATCTCATAGAAAATAAGCGTGTATTCTATTCGGAAGTTCAAAATGACAATCCATTGGACTGTCTTCTTGAGAAACTTGAAATTGTCAGAATTCGTTTAGATGTGGATTTGGAAGCAAAAGAGGCTCTAATCAAAGTTTGCAACTATTACTGTGACATGTTGTATTTACTGCCTTACTCTACATTTGTGGCCTTGCCAACAGAAGATACAGGAGCTGGCAGTGAGACAGTGTCTACAATTTCCAGCGAAGTTGATGGATCAATTGGGGGTAAGTCAGACGATGAGGATGTTTTCGATATTCAAAAACAAAGGAAATCAGAGGTGAGAATGTTGGATTTGTACTCTGGCTGTGGCGGAATGTCTACTGGTTTGTGCCTTGGTGCAAATAACGCAGGTCTAAATCTTATTACGCGATGGGCAGTTGACATGAACAAATATGCCTGTGATAGTCTCAAACTAAACCATCCAGAGACAGAGGTAAGAAATGAATCCGTAGAAGATTTTCTGTCACTGCTAAAGGAGTGGGAAAATCTATGCCGAGGTTTTTCCTTGATCAAAAGTAACAATCCAGAACAGCAAAAGTTGGATCCTTTTGGAATGGAAGATGAAAAATGTGGTGAAGATGATGATGACGATGGCAGTGATGAGGGTGATCAAGAAGATGGTTCCGAGGTCTTTGAGGTTGAAAAGATACTAGAAATATGCTATGGAGATCCCAAAGAAAGTGATGTGCGAGGATTGTATTTAAAGGTTCACTGGAAGGGTTATGGAGCTGAACATGATTCTTGGGAACCAATGGACGGATTGGGCAATTGTGATGAAACTATAAAGAACTTTGTCATTCATGGGTACAACTCGAAGATCTTACCCTTGCCTGGTGATGTTGATGTGATATGCGGGGGACCTCCTTGTCAAGGCATTAGTGGCTTCAACCGTTTTAGGAACACCGATAACCCCTTAGATGATGAGAAAAACAAACAGCTTCTTGTTTATATGAAGGTCGTGGAATATCTTAAACCAAAATTTGTTTTAATGGAGAATGTTGTCGACATTTTGAAATTTAAGAATGGGTTTCTGGGACGATATGCCCTGGGTAGGCTCATTGGAATGAATTACCAAAGTCGGATGGGAATGATGGCGGCAGGTGCATATGGCCTACCTCAATTTCGGATGCGTTTTTTCTTATGGGGAGCTCGGCCAAATGAGAAGTTGCCTCAATATCCACTTCCCACACATGATGTTGTTGTGAGAGGAGTTATTCCTGTTGAGTTTGAGATGAACACGGTTGCGTATGAGGAAGGCCATAAGATGACCTTGGAAAAAAAGCTTTTACTAAAGGACGCGATTTCTGATCTTCCAGCTGTTGAGAACAATGAATCCCGTGATAAAATGCCTTATGTTAAAGATCCTGAAACCAGCTTTCAGCAGTTCATCAGATTAACAAAATACGAAATGTCAGGTGCATCAGAAAACTCAAAACCTACAAATCACTTGCTCTACGATCATCGACCACTTAAATTGAATATTGATGATTATCAGCGTGTTTCTTTGATTCCTAAGAAAAAGGGAGGAAACTTCAGAGATTTACCAGGTGTTCGTGTGCGTCCAGATAAAAAAGTTGAATGGGATCCTGATATTCAGAGGGTTTATTTGGATTCAGGAAAACCATTGGTCCCTGATTATGCAATGAGTTTTGTGCAAGGCTCATCATCGAAGCCCTTTGCACGGTTATGGTGGGATGAAACCGTGCCAACAGTTGTTACTCGAGCGGAGCCACACAATCAGGCAATTATGCATCCCGAACAAGATCGGGTTCTATCAATTCGTGAGAATGCTAGACTTCAAGGTTTTCCTGACTATTATCAACTCTGTGGGCCCGTCAAAGAAAGGTATATTCAGGTTGGAAATGCTGTGGCGGTGCCGGTTGCTAGGGCATTGGGATACTCATTAGCTTTGACATTTCAAGGTTCTGCAACTAGTGAACCCGTGTTTACTTTGCCACCAGGTTTTCCAAATATTATTCAACCACTATCTTCTGCATCATCGGAGGATGAT
>HQRJ-2127423-Loropetalum_chinense
TCTGTAAGGAAAGTAAAAAAAGAGGAAGAGGCAGAGAGTCGATTCATCGGCCAAGCTGTTTCTGATGGAGAAGCTCAGGAACGGTGGCCGATGCGCTATCAAAGCAAGATGAAGAAGCATATTGCAACATCAAAAGACTCAAAGAATAAGGATGATACGGAGGTGTTGCAAGCTCAAAGGCATTATACACAAGCGGAGGTTGATGGGCGAATTATTTTTAACCTCTATGATGATGCTTATGTGAAAGCAGGAGATGGGGAAGATAATTATATTTGTAAGATCATTGAAATGTTTGAGGCGGTAGATGGGGCACCGTACTTCTGTGCCCAATGGTTTTATAGAGCCAGAGATACGGTCATCAAAGACAATGCTCATCTTATAGATGATAAACGGGTATTCTTTTCGGAGATCAAAGATGACAATCCCTTGGAGTGCCTTGTTGAAAAACTAAGAATTGCTAGAGTGTCATTAAATCTAGATTTAGTTGCAAAAAAAGCAGCAATCCCTGACTGTGATTATTACTATGATATGTTGTATTTGTTGCCCTATTCAACATTTATGAATGTACCACCAGAACATGTGGGAGCTGGCAGTGAAACGTTCTCCACAATTTCCAGTGAAGTTAACATAAATGGGGAAACGTGCGATGGGAAGTCTGATTCGGAGGAAGTTTCACAAGTTGCTTCCCAGAAATCAGGGATGTCACTTCTTGATCTGTATTCTGGATGTGGCGCGATGTCTACTGGTCTCTGTCTTGGTGCTAACATTTCTGGTTTAAATCTTGTGACTAGATGGGCTATTGACATAAACAAAAATGCCTGTGACAGTCTTAAACTCAATCATCCTGAGACAGAGGTGAGAAATGAAGCCGCTGAAGATTTTTTGTCATTGTTAAAGGAGTGGGAGAAACTTTGTATCAATTTTTCCTTGATAAAAGGGGATTTACAAGAAAAATATTTTGATTCGGAAAGTGAAGATGATGAGGACAATAAGGATGATAACGAAGGGAATAATGGAAATGGTGATGATGATTTCGAAGTGTTTGAAGTTGCAAAGATTCTTGCAATATGTTATGGTGATCCTAAAGAGAAGGGAGAGCGTGGATTATACTTGAAGGTTCGCTGGAAGGGGTATGGGCCGAGTGAAGATTCTTGGGAGCCTATTGACGGTTTGGGTAATTGTCGAGAGAGTATGAAGGTCTTTGTCGAGAACGGACACAAATCAAAAATCCTCCCTTTGCCCGGTGATGTTGATGTAGTATGTGGGGGTCCTCCATGTCAGGGAATTAGCGGCTTCAATCGTTTTAGAAACACGCAGAATCCCTTAAATGATCCCAAAAATGAGCAGCTTCTTGTGTTTATGAACATTGTGGATTATCTCAAGCCACGATTTGTATTAATGGAAAATGTCGTCGATATTGTTAAATTTGCTGGTGGTTTTTTGGGGAGATATGCCTTGGGTCGTCTCATTCAAATGAACTATCAAACAAGAATGGGCATGATGGCAGCTGGAGCTTATGGACTTCCGCAATTTCGCATGCGCGTTTTCATGTGGGGAGCTCGTCCCACTGAGAAGTTACCCCAATACCCACTGCCAACACATGATGTAGTTGTAAGGGGAGTTATTCCTCTTGAATTCGAGAATAACACTGTTGCTTACAACGAAGGTCATGATGCTGAATTAGAGAGGAAGCTTCTTCTCAAGGATGCAATATCCGACCTTCCTCCTGTAACAAATAATGAACATCGAGATGAAATGCCCTATGGGCAGCCTCCGCAGACAGAATTTCAGCAGTTTATAAGATTGAGAAAAGATGAATTGTTAGATTCTTCAGCATCCCAATCAAGTCCTTCAAAACAACTGGTCTACGACCATCGGCCTTTGGAATTGAATGCAGATGACTATGACCGAGTTTGTCAAATCCCAAAAAGAAAGGGTGCGAACTTCAGAGATTTACCTGGTGTTCGTGTTCGTCCAGACAATAAAGTTGAATTCGATCCAGATATAGAGAGGGTGCTTTTGAAATCTGGAAAACCCCTGGTTCCTGACTATGCTATGAGTTTTGTGAATGGAACTTCATCTAAACCTTTTGCCCGTTTGTGGTGGGATGAGACTGTGCCCACAGTTGTTACAAGAGCAGAGCCCCATAACCAGGCAATTATGCATCCTGAACAGGATAGGGTTCTTTCAATTCGTGAGAATGCAAGACTCCAAGGCTTTCCAGATCATTACAAACTTTGTGGTCCTGTTAAAGAAAGATATATTCAAGTTGGCAATGCAGTTGCAGTTCCAGTTGCTCGAGCCTTAGGATATGCATTAGGTTTGGCATGTCAGGGTTCAATCAGTGATGGGCCTTTGTTTACTTTGCCTCGCAAGTTTCCAAACATATTGGAACGTCTTTCTCCTGCTTCATCAGAAGATGATGCT
>MQIV-2001494-Phyla_dulcis
TTTGTAGGAGATCCCTTTCCCGAAGAAGAGGCTCAGAAAAGGTGGGAATGGCGATATGAACTTAAGAACAAGAAAAAGGGGAAAAGCTGGAAACTAAATGCTGATGAAGAAGATGAAATCATACTGAATGTCAATTGCCATTATGCTCAAGCCAAAGTTGGTAACTGCCTTCTCAACATTGGTGATTGTGTATATGTGAAGGGTGAGGGAAAGAAGAAACATATTGGCAGGATCTTAGAATTTTTCAGAACAATGGATGGAGAAGATTACTTTAGAGTTCAATGGTTCTTTAGGGCTGACGATACGGTTTTGAAAGATGCTGCTTCGTTGCACGACACGAGACGCTTATTCTACTCCACCTTAATGAACGACAACTTGTTAGATTGTATCATTTCAAAAGTCAATATTGTAAGAATACCACCTATGCTATGCCTGGAGTCGAACCCTATTCAATCAGCTGCCTTTTATTATGACATGGAGTACTGCGTTGAGTATTCAACCTTTCGTACCTTGCCTACAGATAACCAAACATTGTTGTTGAATTCGAAGCATCCGGATGGGAAGCCGGTTAGTTTGACACCCTTGATGATTTTGCCCAATCACGAGGCCTTGAAAGATGAATTATCATTACTAGATCTATACTCCGGATGTGGTGGAATGTCAACTGGATTATGTGTTGGCGCAAAACTTTCAAGCATAAATCTTGTGACGAAATGGGCAGTTGATTGCAATAGTTCGGCATGCGACAGTTTGAAACTGAATCATCCTGAAACCCAAGTTAGAAATGAATCTACTGACGATTTTCTAGAGCTATTAAGGCAATGGGAGGAATTGTGTAAATTGTACGCATGTGATTTAGAAAGAACAGTCAAATGTGAATTAGAGGACCCACCAAATGCCGAAGACTGTTCAATTGATTTAATTCAATCAGAAACAGAGGAATCATCTGGTGAATATGAAGTCTCCCATCTAGTTGATATTTGCTATGGTGATCCTACTGAAAGTGGAAAGCGGGGGCTACACTTCAAAGTACATTGGAAGGGGTACGGCCCGGCTGATGATACATGGGAACCAATTGAAGGATTGAGTAACTGCCAAGAACAGATACAAGAATTCGTTAGGAAGGGATTTAAATCTAAACTCCTACCTCTCCCTGGTGATGCTGATGTCATCTGTGGGGGCCCACCGTGCCAGGGCATAAGCGGCTACAACCGGTACAGAAACTTCGAGTCTCCATTGGCCGATGAAAGAAACCGACAGATCATAGTCTTTATGGATATAGTGGAGTTCTTAAAACCCAAATATATTCTAATGGAAAACGTGGTCGACATCATAAGGTTTGACAAAGCTTCTCTCGCAAGATACGCATTAAGCCGTTTGGTCCACATGAAGTACCAATCAAGATTAGGCACTATTGCCTCCGGCTGCTATGGTCTCCCACAATTCCGGCTACGGGTTTTCATCTGGGGGGCCCATCCTACCCAAACCCTGCCACAATTCCCCCTCCCGACACACGACGTTGTTATCAGATATTGGCCCCCACTAGAATTCGAGAGAAACATCGTAGGTTACGATGAGGGCCAAACCCGTTTTCTCGGAAAACCCATTATTCTTCAAGATGCAATTTCCGACCTCCCAGTTGTGACCAACGAGGAATCCCGTGAGGAAATGGCTTATGAGAAGCTTCCAGAAACCGAGTTCCAAAAACGCATACGATATAGTGCAAATGAAATGACGGGCCCCGTTATAAAACCTTCTGTTTTATACGACCATCGGCCGTTGAGGTTGTCGGAACATGATTACTTGCGTGTTTGTCAAATCCCACATAGGAAAGGAGCTAACTTTAGGGACTTCCCTGGTATTATGGTTGGTGAAGATAATGTGGCTCGTCATGACCCTACAAAAGAGCCAATTATGCTGCCAACTGGAAAGCCGCTCATTCCTGATTCTGTGTTGAGTTTCGAACAGGGGAAGTCGAAGAGACCATATGCAAGATTATGGTGGGATGAAACGGTTTCAACTGTTGTTACTTTTCCCCATGTTCGTGCTCAGGCAATCTTGCATCCCGAGCAGGACAGAGTTCTTACAATAAGAGAATGTGCTCGGTTGCAGGGGTTTCCAGATGCTTACAGATTTTGCGGGACGATTAAGGAACGGTATTGTCAGATTGGGAATGCAGTTTCTGTTCCTGTGGCGCGTGCGTTAGGGTATGCGCTTGGAATGGCCTATAAGAAGGAAGCTGGAGACGAACCATTGATGACATTGCCGCCTAAGTTTTCT
>FRPM-2004830-Calocedrus_decurrens
AAGCGTCCAAGAACGGTAACTAATTCGAATTTCGTCGGAGTCGCCATTGACACGGTCGATGCGATGCGTAGATGGCCTCATCGTTACGAGCTCGATAAATCTAAGGGAAAGTGTACAAGGCCTCTAAACCAGACTGCTGATGGAATTTTAAGAGTAAGAGGAAAGGAAAATAAAGTGGTTGCTGAATGCATCGCTCACTATTCAAGGGCAGATGTGAATGGAATTATTTATGAACTCGGAGATTGTGTTCATGTTAATTCTGACAATGGGCCTGATTATATTGGGCGAATTCTAGAGTTTTTTGAAACTAACGATCATCAATGTTGGTTTTCTGCTCAGTGGTTTTATTATCTGAATGATACGGCTATTGGGAAACATGAAGCAAAAGGTCATGACAAGAGACGTGTTTTCTTGTCATCAATGAAAGATGATAACTTGTTGGAGTGCATCAATCGCAAGTTAAAGGTGATCCATGTACCTGCCTTGACGAGGTTCATATGTAAACATGAGTCAATACCTCCTTGCAACTACTACTATGACATGGGCTATGATTATGCATTCTCGACATTCAAGAGTCTTCTTAATGATACTGAACTGGCCAGTTGTGACTCAGCATCAACATCTAGCAATAATGGTCCAAATGTCCTAAATAATGTTTCAAATATAAATTCAGGAAAGGGTAGAAGCGGAGTCATTAACTCAGAGTTGAGTCTTCTTGATCTATACTCTGGTTGTGGTGGTATGTCAACGGGATTGTGTAGTGGGGCAAATTTATCTGGTGTGAAACTTATTACGAGATGGGCTGTTGACCGAAATTCTTATGCTTGTGAGAGCATGAAACACAACCACCCAGAAACTAAGGTTCGCAATGAAATTGCTGAGGATTTTCTGCATTTAATAAAAAAACTATGTGAGAAATACATTGAATGTAGAGATTTCAAGAAGTCGGTATCTACTAAAACTGATAAACATAATAGTCGCAGCTACAGAAAGAGTGGGGATGATTCAGAAGTTGATGATAAAGAGTATGAAGTGGAAAAAATTATTGATATACGATGTGTAGATTCATCTTTGTCTAAATTAAGTGGCATCCAATTCAAGGTTCATTGGAAGGGTTATGGAGAGGATGAAGATACATGGGAGCCCTATGAAAGCCTGATGAAATGTGAAGAATGCGTGAAAGACTTTGTGACCCTAGGAATAAAAAAGAGAATACTCCCTCTCCCTGGTGAGGTTGATGTAATATGTGGAGGACCACCATGTCAAGGAGCAACTGGGTTAAATCGTTTCCGCAATGTGGAGGCTCCACTTGATGATCCACAGAATTATCAGATTGTTGTATTCATGGACATAGTTGATTTTTTGAGGCCACGATTTGTACTGATGGAAAATGTTGTTGATATATTGAAGTTTGCTGGAGGAACTTTAGGAAGATATGCTCTGAGTCGACTAGTAAAGATGCATTATCAGGCTAGACTAGGCATGATGGTAGCTGGGTGCTATGGTATACCACAATTTCGTATGCGTGTGTTTTTATGGGGAGCTTCTCCATTAGAGAATCTTCCACCATTTCCTTTGCCAACACACGATGTTGTTGTAAAGGGCAGCTTTCCTGTTAGCTGGGAGCATAATGCCGTCGCATATGATGAAATAGACAAGCCGCAACTGCATGAAGCATTAGTTCTTGCTGATGCTATATCAGACCTGCCACCTGTGAAAAATTCTGAAGAAAGGGATGAGATGCCATATAATAGGTCATGCCACTCAGATTTTCAATATCTTATGAGATTGCCAAAGGAAGCCTTCAACGAAGAAAATTCTTCAGCTTCAAAGCGTTCAAGAAACAAACTGTTTGACCATCGGCCATATATGCTGAATGAAGATGATTTTGAACGCACTTGTAAAATACCAAAACGAAAGGGTGCCAATTTCAGAGACCTTGAAGGTGTGATTGTTCGTCCTGATAACAGTGTAGAATTAGACTTGGAGAATAGAATTATGCTTGCTTCAGGAAAGCCTTTGGTTCCTGATTACGCTGTTACCCTACTTCAAGGACACTCGTTGAGGCCTTTTGGAAGGTTATGGTGGGATGAAATCGTGAGCACTGTTGTGACAAGTCCAGAACCTCGCACTCAGGCAATATTACATCCAGAGCAGGATCGAGTTCTCACAGTTCGTGAAGTTGCACGGATACAAGGTTTTCCTGATTACTACAGGTTTTTGGGTTCTGTCAAACAAAGGTACATGCAAGTTGGAAATGCAGTGGCTATACCTGTGGCTAAAGCACTAGGTTATGAGCTGGGGCTTGCCATTCAG
>28582.m000332
ATGGGCAGATCCGCTAAAAGGCCGAACCGGGAACCCGAAGTAGAAGAAGAAGACGGCGCAACTTTGTCGGACCAAAAAGGTCCGATTACTTTGCTATCGGCAAGACCTAAAGAAACCAAAAAGGCAAAGCTCGATGCTGATCTGTCCTTTATAGGAAACCCTATTTCAGCCACTGAAGCACGGAAAAAATGGCCTCAACGCTACAAATCTCAGATTAGTAAAGTGAAAAATGGGTCTGAGCCGCAGAATGGGGTATTGAGCAAAGATGACGATGTAACGCAGGCGAAATGTCATTATAAACAGGCTATGGTTGATGGTATCCTATATGATCTTGGCGATGATGCTTATGTCAAAGCTGAAGATGGAAAACCTGACTACATTGCTAGGATTGTGGAGATGTTTGAAAGTATTGACGGGGAGCCATTATTTACTGCTCAATGGTTTTATAGGGCTGAAGACACTGTTATCAAGGATTATGTTAAAACTGCAGAGAGCAGACGAGTGTTTCTTTCGGAGATCAGAGATGACAATCCTTTGGATTGCATCGTCTCTAAAGTAAAAATTGCCCTAGTTGAACCCAACTTGGATTTAGCAGAGAAGGAGAGAAATCTGCCACCTTGCGACCTGTATTATGATATGAAATACACATTACCATTTTTGACTTATGAAACAATAAAGACAGATGATTCTGGAAGGGACAGTGGTTCATCATCAACCATATCAAGTGAGAATGACTCAAACAACAGTATTGATGATGTTAAAGTCACCACTGCAAAACCATTGAAAGTTCTTTCAAAAGTTCATAGTTCTGAAAAATCAGAGTTGTATTTGTTGGACCTTTACTCTGGTTGTGGTGCCATGTCAACTGGCCTTTGCATGGGTGCTTCTTTGTCTGGTGTGAAACTAGTGACAAAGTGGGCTGTCGACATAAATGCTTTTGCATGCAAAAGTTTGAAAACAAACCACCCTGAAACCGAGGTCAGAAATGAGGCAGCAGAAGATTTTTTGTCTTTGTTGAAAGAATGGGAAAAGCTATGTAGGAAATTCTCATTATTTGGTTCAGAAAAGCATCCAGAACAGAGTTCTAACTCTGCAAGTGATGAGGAAGAGGAAGACGAAGAGGAAGAAGAAGAAGAAAAAGGCAAGGATAAAGATGATGACGATGATGAAATATTTGAAGTGGAAAAGCTACTAGCTGTTTGCTATGGTGATCCTAACAAAGTCAATAAACGTGGATTATACTTCAAGGTACGTTGGAAGGGTTATGGTCCTAGTGAGGACACTTGGGAACCTATTGAGGGCTTGAGTGACTGCAAGGATAAACTAAAGGAGTTTGTGACAAAAGGTTTTCGATCAAAGATCTTGCCTCTTCCTGGAGATGCTGATTTTATTTGTGGAGGCCCTCCATGTCAGGGAATCAGTGGTTTTAACCGTTTCAGAAACACAAAAGCTCCCTTGGATGATCCCAAGAACCATCAGATGGTGGTATACATGGATATTGTTGAGTATTTAAAACCAAAATATGTTCTCATGGAAAATGTAGTGGATATTTTGAGGTTTGCTGGTGGTTTCTTGGTTCGTTATGCCCTTGGCCGTCTCATTTCTATGAACTATCAAGCTCGGCTAGGCATGATGGCTGCTGGATCATACGGTCTGCCACAATTTCGAATGCGCGTCTTCATGTGGGGTTCTCAACCATCTGAGAGCTTGCCCCAGTATCCATTGCCAACACATGAAGTTGTAGTAAAAGGGGGCATTCCAAATGAATTTGAGGAAATTACTGTTGCCTATAATAAACTTGATCCCTGTCAATTGGAAAAGGCCCTTTACCTTGGGGATGCAATATTGGATCTTCCACCAGTCAACAATGATGAGAGTCAAGATGAAAGGAAGTATGGGACAACTCCTCAATCAGATTTTCAAAAATATATCCGATTGAAGAAAAGTGATGTAGTAGGTTTCGCCACTGATAAAAATGCATCACATCCTCAAATGTTGTATGATCACCGACCTCTAAAGTTGAACGATGATGATTATCAAAGGGTGTGCCGCGTTCCCAAGAAGAAGGGTGCAAATTTTAGGGACTTTCCTGGCGTGTTAGTTGGTACTGACAACAAGGTAGAATGGGACCCGGCAGTTGAAAGAGTGCTGCTTCCATCTGGAAAACCATTGGTTCCTGATTATGCTATGTCGTTTGTTCGTGGGACGTCTTGCAAGCCATTTGGTCGTTTGTGGTGGGATGAAACTGTTGCAACTGTTGTAACAAGGGCCGAACCTCATAATCAGATTGTCATTCATCCGATGCAAGATCGAGTACTTTCTATTCGTGAGAATGCAAGATTACAAGGGTTTCCTGACTGCTACCAGCTGCATGGACCTGTCAAGGAGAGGTACACACAAGTTGGAAATGCTGTTGCTGTTCCTGTTGCTACTGCATTAGGATATAGTTTTGGAATAGCAAGTCAAGGATTTTCGGACAACAAGCCTTTAACTACCTTACCTTTTAAGTACCCCAATTGCCTTCAGAAATCATCTTGA
>BNTL-2020302-Souroubea_exauriculata
TCAGAGAAGAAACAGAGGAAGTGCAAGACTGTATCTTTCTTTGTCGGTGAGCCGGTCCCTGACGAGGAAGCTCGAGAAAGGTGGCTTTGGCGGTATGAATTAAAGAGTCAGAGATCCAAGGGCCAAAGCTGGAAATTAAATGCTGATGAAGAGGATGAGATAATTTTGAATGTGCGTTGCCATTATGCTCAAGCTAAAGTTAGCGGCTGCATATTCAATCTTGGAGATTGTGCATACATAAAGGGTGATGGAAGACAGAAATATATCGGAAGGATCATAGAATTTTTCAGAACAACAGATGGAGATGACTTTTTCAGGGCTCAATGGTTTTATAGAGCTGAAGATACAGTTATGCAGCAAGAAGCTTCTTTCCATGACAAAAAGCGTTTGTTTTGTTCTACTTTAATGAATGATAATCCATTGGATTGCATTATATCCAAAGTCAGCATTGTTCAAATACCTCCAACACTAGGTTTAAGACCGAAATCAATTCCACCATCAGACTTTTACTTTGACATGGAGATGGAGTATTCTGTTGAATATTCGACATTTCGCACATCATCTGATAATCCTTTGGGGAGCTATGAATTATCATCACCTGATGACATGGAGGCTTTTGGGGACATGATAACTTCTACTTCATTGGAGGATATGCTCAGTTATGAACCTCTCAAGGATGAGCTGTTAGATCTTTACTCTGGTTGTGGTGGACTGTCAACTGGATTGTGCCTTGGTGCCAAACTCTCAAGTGTTAATCTTGTTACGAGATGGGCGGTCGATGGTAGTAGGTCTGCATGCGATAGCTTGAAACTAAATCATCCAGAAACACAGGTCAGGAATGAGACTGCTGAGGATTTTTTAGAACTTCTGAAGGAATGGGAAAAGCTATGCCGCCGGTACGTGTTCAATGATTCAGATAGAAAACATAGATCTAGATCAGGAGAGATAAAAGGAACCAATGTAAACTCGCCAATGGCTGACAAGATTCCTGCGGGAGAATATGAAGTTTTGCGCCTACTTGATATCTGTCACGGAGATCCCGTGAACACAGGCAAGCGCGGTATAAAATTTAAGGTGCGCTGGAAAGGATACAGTGCAAGCGAAGACACATGGGAACCAATTGAAGGATTGAGTGATTGCCAAGAATGCTTACAGGAGTTTGTAATAAGCGGATTTAAATCTAAAATCTTGCCCCTTCCGGGTGACGTTGATGTGCTCTGTGGTGGTCCACCGTGCCAGGGAATTAGTGGTTATAATCGTTATAGAAATGTAACAGCCCCATTGGCTGATGAAAGAAATCGTCAAATAATCATATTTATGGACATTGTGAAATTCTTAAAGCCTAAATATGTCTTGATGGAAAACGTGGCTGATATTTTGAGGTTTGATAAAGCTTCTCTGGCAAGATATGCATTAAGTCGTTTGGTGCATATGAACTACCAAGCGAGGGTTGGGACTATAGCTGCTGGCTGTTATGGTCTTCCGCAATTTCGATTGCGTGTTTTCTTTTGGGGTGCTCTCCCTAGTGAGAAGCTACCTAAGTTTCCACTTCCTACCCACGATGTTATTGTTAAATATTGGCCCTCACCTGAGTTTGAGCAAAATACAGTGGCTTACAATGAAGGCGAACATCGTGAACTTGAAGAAGCTGTCGTTCTTCGTGATGCCATCTCTGATCTTCCAGCTGTCACAAGCAATGAAACTCGCGAGCAGATGAGATATGTAATGCCTCCAGAATCAGACTTGCAAAAATATACAAGGTTAACTAAAAATGAGATGATGGAGTTTGCTCCTAATGGATTGGTGGACACTACAAAGCCCATGTTATACGATCATCGGCCTTTCCCTTTATCTGAGGATAATTATTTACGAGTTTGTCAAATTCCACATAAAAAGGGAGCAAATTTCAGGGACCTCCCTGGTGTGGTTGTCGGGCATGACAATGTGGTTTGTCGGGATCCCACAAAGGAGCCAATAATGTTGCCATCTGGAAAGCCACTGGTACCGGACTTTGCCTTCACTTTTGAACAAGGAAAATCTAAAAGACCTTATGCAAGATTATGGTGGGATGAGACGGTAGCCACTGTTGTTACTTTCCCGGATCATCACAATCAGGCAGCTTTACATCCGGAGCAAGACAGAGTCCTCACCATCAGAGAATATGCAAGGTTACAAGGCTTTCCTGATTTTTACAGGTTTAGTGGGACTGTTAGAGAAAGGTACCGTCAAGTAGGAAACGCCGTGGCTGTTCCTGTTGCACGAGCATTAGGATATGCCCTGGGGATGGCCTTCCGAAGACTTGGGGGGAATGAACCTCTCATGAAGCTGCCACCCAAATTTGCC
>KKDQ-2017635-Salix_viminalis
AAAACATCAACTTCAAAATCTTCGAACAGCTTGGATGATTCTGAAGAGATAATAAAAGCTAGATGTCATTACAAGCGGGCATTGGTTGATGGGATCATCTATAATCTCTACGACGATGCTCATGTTCAGGCTTCTGATGGAGAAGCAGATTATATATGTAAGATAATTGAGATGTTCGAGTCCGAAGACAGGACCCCACATTTTACTGCTCAATGGTACTATAGGTCAACTGACACGATTATTAAAGATAAGTACATTACGGATCCGAAGTGTGTTTTCTATTCTGAGATTCGAAATGACAATCCCTTGGAGTGTCTTACCCGGAAGCTGAAAATTGTCAGATTAGCACTCAGTGTGGATTCAGAGACTAGACGAGCAAAGACCTTAAATTGTGACTTCTATTGTGACATGCTTTATTTGCTTCCATACTCCACCTTTGTCAAGCTACCCTCAGAAAACAATACAACTGCACCTGAGAGTTCATCAACAATATCCAGTGATATTGATGCAGCTGGGGTGAAGTACGAGTGTGATGAAGTTTCTGAAACCAGTGGCCGTAGGAAATCAGAGGTGGCTTTATTGGATTTGTATTCTGGTTGTGGAGCAATGTCTACTGGTCTTTGTCTCGGTGCTAACTTGTCTGGTATAAATCTTGTCACGAAATGGGCTGTTGACTTGAATAAGCATGCATGTGAAAGCTTGAGGTTGAATCATTCGGAGACACAGGTGAGAAATGAGTCCGCTGAAGACTTCTTAATGTTACTGAAAGAGTGGGAAAAACTCTGCATAAGGTTTTCCCTTGTGAAAAATGATGACCCGGAAAAACAACAACCATATTGTTTTGATATGGATGATGAGGATGAGGATGATGATGGTGGTGATGATGATAGTGGTGATGAGGATGATTCTGAAGTGTTCGAGGTAGAGAAAATACTTGAGGTGTGCTATGGAGATCCCAAGGAGATTGGTGGCCAGCGTGACCTCTACTTCAAGGTTAGATGGAAAAATTATGGACCTAATTATGACACCTGGGAACCAATTAGTGGTATGAGCAATTGTCGGGAAGTTATAAAGAAGTTTGTCATGAATGGCTACAAGTCAAATATGCTGCCATTACCAGGAGATGTTGAAGTGATTTGTGGTGGACCTCCATGTCAAGGAATTAGCGGCTTCAATCGCTTTAGGAATGTTAAAAATCCTTTGGAGGATCCAAAAAACAAGCAGCTTGTTGTTTTTATGGATATAGTAGACTTTCTCAGGCCGAAGTTTGTGCTGATGGAGAATGTGGTTGACCTTCTGAAGTTTGCTGATGGATTTCTAGGACGATATGCCATGGGCTGCCTTGTAAGTATGAAATACCAAGCTCGGTTGGGTATGCTGGCTGCCGGGGCATATGGTCTTCCACAGTTTCGAATGCGAGTTTTTCTATGGGGTGCTTGCGCTACTGAGAAGTTGCCACAGTATCCTCTTCCCACCCATGATGTTCTTGTTAGGGGTGTTGTTCCTCTAGAGTTTGAAGGTAATACAGTGGCTTACGAGGAGGGTGTTAAACCTCAATTAGAAAGGAAATTATTTTTACAGGATGCAATATCTGACCTGCCGGCGGTTGCGAACGATGAAAAGCGTAATGAGATGGCATATGGTGAATCTCCTAAAACAGAATTTCAACGAATGATTAGATTGAAGAAAATGGGTTTAGAATTAAATGATTTATTGTTTGATCATCGTCCTCTTGAACTAAATGAAGATGACTATCAGCGAGTTTGTCGAATCCCTAAGAAAAAGGGAGGAAATTTTAGGGATTTACCTGGTGTACGAGTAAGACCTGATAAAAAGGTGGAGTGGGATCCAGAAGTTCCAAGGCAATACTTGAGCTCAGGAAAACCCTTGGTTCCCGATTATGCGATGACTTTTGTTAATGGAAGTTCTTCTAAGCCATTTGCTCGTTTATGGTGGGATGAAACTGTCCCAACAGTGGTGACCCGTGCCGAGCCTCATAACCAGGCAATTATGCACCCTGAGCAAGATCGAGTGCTAACAATTAGAGAAAATGCAAGATTACAAGGGTTTCCTGATTACTATCAGCTATGTGGACCTATTAAAGAAAGATACATTCAAGTTGGGAATGCAGTTGCGGTTCCTGTAGCCAGGGCTCTCGGGTATGCTCTAGGAAGGGCATTTCAAGGATTGGCTGCTGATGATCCTGTGTTTAATTTGCCAAAAAAGTTCCCTAGGATTACCGAAGATCCTTCTTCTTCATCTGAAGCTCAATGC
>AQGE-2054892-Humulus_lupulus
ATGGGGAAAACCAGATCTGGAAAACGCAAGGCCAAGGTGGTCGAAGAGCCTGAGCCGTCTGACTCCTCTGATATGGCCGAGATGGAGAGCCAGCCTATCGCTTTGGTAATCTCCGAACCCAAGAGGACGAAGCGGAACGATGCTGATTCCGATGCTTCCTTTCTCGGAAAGCCTTTTCCCCAACACGAAGCCGCCCAACGATGGCCCAAACGTTACGAGCCAAAGGGTAAGGTGAAGAAGGGGGAGCTATCTGGGGAAAAGAAAGAGAGTGGGACGAAAGAGGAGGAAGTCACGCAAGCAAAATTTCATTATAGTCAAGCTTTGGTAGATGGGGTTGTCTTTGATCTTAATGATGATGCTTATGTTAAGGCTGAAGATGATAAGCCTGATTACATTGCCAGAATTATTGAGTTTTTTGAAGCTGTTGATGGTGGACTCTATTTTACTGCCCAGTGGTTCTATAGGGCTGAAGACACAGCAATTAAGGATCTTAGGGACCACTCACACATTCTTGATAAAAGAAGGGTTTTTATGTCGGAGATAAAGGATGACAACCCCTTGGATTGCATTGTTTCTAAAGTGACAATTGCCAAAGTATCTCCCAATCTGGATTTGCTTGCAAAGGAGAAAGCTTTACCCCCTTGTGATCTTTATTATGATATGAAGTACACAGTTGCTAATCTAACATTTTCAACCATTGAGCCTGATTCTAAACCAGATAGTGACACAGCATCCACAATATCAAGTGAGAGTGGATCGAATAATTTAGGGGATGATGATAGAAATCAAACTTCTAAGAAGTCTGAGATGACTCTCTTAGATCTGTACTCAGGATGCGGTGCAATGTCTACTGGTTTATGCATGGGTGCTTCTTTAACTGGAGTGAAGCTTGTAACTAGGTGGGCTGTGGACTTCAATTCTGATGCATGCCAAAGTCTCAAGTTGAACCATCCTGAAACTGAGGTGAGAAACGAAGCAGCAGAGGATTTTTTGTCATTGTTGAAGGACTGGGAAAAATTATGCAAGGAGTTTAAATTGCTTGAATCACGTCAATCTCAAGACCAAGACATTTGCTTGGAAAGTGTTGAAGCAGAACTTGATGAAAATGCAAACAATAATAGTGACATTGATGATAGCTCAATGTCATCTGAAGAATTTGAAGTGCAAGAATTACTTGCAATTTGCCACGGTGATCCTAACAAAGCAGGATCAAAAGGATTATACTTTAAGGTTCGTTGGAAGGGTTATGATTCAGATGAGGACACATGGGAGCCCATTGATGGTTTAAGCACATGCCCAGATAAGTTAAAGGAGTTTGTCACAAAAGGTTACAAAAGGAATATGCTACCTCTTCCAGGGGATGTTGATTTCATTTGTGGAGGACCACCATGTCAAGGAGTAAGCGGTTTTAATCGCTTTAGAGACAAGACAGCTCCTTTAAAAGACATAAAAAATAGTCAACTGTTAGTTTACATGAGCATTATTGAGTATTTGAAGCCAAAGTATGTGTTAATGGAAAATGTTGTGGACATTTTAAAGTTTTCTGAGGCGTTTTTGGGACGATACGCGTTAGGTCGTCTTGTTTCCATGAATTATCAAGCTAGATTGGGCATGATGGCTGCTGGTTCTTATGGTCTACCACAATTTCGAATGCGGGTTTTCTTATGGGGTGCTCAGCCTTCAGAGAAATTACCTCAGTATCCTTTGCCAACTCATGAAGTGGTTGAGAGAGGAGTTGTCCCAACTGAATTTGAGGAAGTTCTTGTTGGCTATAATAAAAACCAGCAACGTCATTTGGAAAAGGCTCTTTATCTTGAAGATGCAATTTCTGATCTCCCTCCGGTTGAGAATGATGAAAGCCAAGATGAAAGGCCATATGGGACATTACCTCGTACAGAATTTCAGAAGTATATAAGATTGAAAAGAAGTGATGTGGTAGGTTATGAAAATTCTTCTGCTCAAAGTCCACAAAAAGCTATGTTATATGATCATCGACCTTTGCAGTTGAATCAAGATGATTATGAGAGAGTGTGCCAAATACCAAAAAAAAAGGGTGCAAATTTTAGAGATTTACCTGGTTTACTAATTGGTCCAGACAATGTAGTTTCTCGGGATCCAGCAGTAGAGAGTATCCAAGTTTCCTCGGGGAAGCTATTGGTACCAGAATATGCTCTAAACTATGTTCGTGGGAAGTCGACCAAGCCATTTGGTCGAACATGGTGGGATGAAACTATTGGAACTGTAGTAACGAGGGCGGAGCCTCACAATCAGGTGATTATTCATCCGGAACAAGATCGAGTGCTTTCTGTACGCGAACTAGCACGATTGCAAGGGTTTCCAGATTTTTATAAATTAAGTGGACCTATCAAACAGAGGTATATGCAAGTAGGGAATGCAGTTGCTGTTCCAGTGGGCATTGCCTTAGGTTATACATTGGGCTTGGCTAGTCAAGGATTATCTGATGATCAACCTCTAACAACTCTCCCATTCAGATTTCCAAAGTGTATGTCATCATCT
>WQML-2005262-Cryptogramma_acrostichoides
CGATTTTTGGGATCTCCTGTCGAAAAAGTTGAGGCTGCACGCAGGTGGCCTCATCGTTATGAAATCAATAAGACTGGAGACGAGGGATCTGAGGAGAGACCAAAAAACTGCAGAGAAAATTCAGAAGAGGTTGGTGGGCCTGCTGGGTTTGCCTTGCACTACTCAAAAGCCGAAGTTGATGGAATAACATTCCAGCTAGGCGACTGTGTTCATGTGCATTCTGGTGCAGCACAGAATTACATTGGCCGCATCCTAGAGTTCTTTGAAGATACAAAGGGAGAGGGCTGGTTTATTGCTCAATGGTTTTATCGAACTCAAGATACGGCTGTCAAGGATGTGTGCGAAAGCAAGCATGAGAAGAGGAGAGTATTTTATTCGGAGGTCAAGGACTATAATCCCCTTGATTGCCTTGTATCAAAGATCAAAATTGTGAAGTTATCTCCGCAGCATCACTTTAGCGTGCTGAATCCAAAGCCATTACCATCTTGTGATTATTATTTTGATATGGGATATGATTATGCATATTCAAGGTTCTACAGTCTTCCTCTGGAGCTTGATGCTGCCAGCAGTGGCTCAGATGTTATTTTGTGTGATGATATGTCTAATGGCGACATGTTTAATAGCCAAGCAGAATGTAAATTAGAGGCGGAATTTGATTCTGTCAGGTGTTTACCAGAATATTCTCTTCTTGATTTATACTCAGGCTGTGGCGGAATGTCTACTGGACTCTGCCTGGGGGCTTCATTATCTGCCGTGAAGCTTGTAACAAAATGGGCTCTTGATTTGAACCCAAATGCTTGCCGAAGTTTGGAGTTCAATCACCCAGAGACTCAGGTTCGGAATGAATCAGCTGAAGACTTCCTGATTCTTTTGAGAAAATGGAAAAAATTGTGTGATCAGTATGCTTGCAGTGAGAATTTAAAAGAGAGCAGTGTTCGAAGGAGGAGTCAAACTAGTGAGGATGATGATAACTTAGGACATACTGAGCCTGGTGAGTATGAAGTGGACAAAATTGTAGGTATTCGACACGCGAGTGCTGCGGATTCGAAAAAGCCTGGGATACAGATGAAGGTTCGTTGGAAAGGTTATAAGGCATGTGATGATACATGGGAGCCCCTTGATGGGTTAAGTGCATGTAAAGATCGCATTAAAGAATTTGTGGTAGAAGGGAAGAAGAAGAAGATTCTGCCGCTGCCAGGTGATGTTGATGTTGTCTGTGGAGGGCCTCCATGTCAGGGTGCCAGTGGTTTCAACCGTTTTCGTAACAAAGAGGAACCATTGGCCGACGCCCGTAACAAGCAGATTATTGTCTACATGGACATTGTAGATTATTTAAAGCCTAGATTTGTCCTGATGGAAAATGTTGTTGACATTCTGAGGTTTGCTGATGGTCTTTTGGGACGATATGCTCTTAGTCGTCTTGTGCAGATGCACTATCAGGCAATGCTTGGAATGATGGTAGCAGGTTGTTATGGCTTGCCACAATTTCGAATGCGTGTGTTTCTTTGGGGTGCTGCACCGTCAGAGAGGCTTCCAGCATATCCCCTCCCAACACACGATGTTGTACAGAAAGGAGGCATTCCAGTTGAATGGGAGCGGAACATGGTTTCCTATGATGAAGAGACCAAACCAATGTTGTTGGCTCCGTTGACATTGGGAGATGCCCTGAGAGACCTTCCCCAAGTCCATAATTCGGAACAGCGAGATGAAATGAATTATGGAGGAGGTGCCCAAACAGAGTTTCAGCGCTTCATTAGGCTTCCTAAGGAAGTCTTGACAGGTGCAAGCTCGTTGTCCTGTTGTAAGAAACTGGAGCTGAAATTGTACGACCACCTCCCGCTTGATTTAAACAAAGATGACTACCAACGTGTCTGCCAGATACCTCGCCAAAAGGCAAATTTCAGGAACCTCCCAGGTGTCATAGTGAATGAAGAGAATCGAGTAATGCTTGATCCAAGCATGGAGCGAGTGTTGCTTCCTTCAGGAAAACCCCTGGTTCCTGATTATGCAATAACATTTGTGGATGGTCGGTCATCAAAGCCTTTTGCACGTTTGTGGTGGGATGAGATAGTACCGACTGTTGTTACCCGTGCAGAGCCTCACAATCAGGCTATTGTGCATCCAGAACAAGACCGTGTTCTTACAATTCGTGAGAATGCTCGATTGCAGGGGTTTCCTGATTACTACAAGCTTTTTGGTTCTGTCAAGCAAAGGTACATTCAAGTAGGCAATGCTGTAGCAGTTCCAGTAGGACGAGCTCTTGGATACAGTCTCGGGCTGGCTATGAAGCACATGTCTTGTTTAGCTCCTGTCATGGTTCTCCCACACAACTTCCCT
>OTAN-2008076-Deutzia_scabra
TCATCTCAGAAGAAGCCCAAACGATCCAAGAATTCCGATAATCCTGACGGCGTATTCATCGAAGATCCGGTTCCCGCCGACGAAGCTCGGCAACGCTGGCCTCATCGGTATCAACTCAATGAGAAAAAGAAGGGAAATTCTCGTCCCATCAGCTCAAACAATGAGGACGATTCTGAAGAAATTTTGCAAGCCCGCTGCCACTATATTCAGGCTGAGATTGACGGACACATCATTTTCAACCTCAACGATGATGCCCATGTTAAAGCCAACGAAGGAGAAGCCCACTATATATGTAAGATTGTTGAAATGTTCGAGTCGGTTAAAGGAACACTACATTTCACTGCTCAATGGTTTTATAGAGCAAGGGATACTGTCATTGGAAATACCTCCTACCTTATCAATGATAAGCGTGTGTTCTTTTCGGAAATTCGGGATGACAATCCTTTGGATTGCCTTGTAGAAAAGTTGAAGATCGTTAAACTGCCACCAAATGTAGATGTCTCGAAAAGCTCACTAGTAAAAGATTGTGATTACTATTGTGACATGTTGTATCTATTGCCGTATACTACATTTCTGAACTTGCCCACAGAGAACACAAGTGCCGGTAGTGAACCAACATCCACTGTATCTAGTGTTGCCAATTTAGATAGTGCAGTGAACGAGGTAAAATCAGATACCGAGCACATAATCCAAGTCCAAGAACCAGAAAAACAAGAAACGACACTATTGGACGTATTTTCAGGTTGCGGGGCAATGTCAACTGGCTTATGCCTTGGTGCCACTCTTGCTGGTGTGAATCTTGTCACTAAATGGGCTGTGGACTTCAACAAAGATGCTTGTGATAGCCTCAAATTAAATCATTCTGAAACGGAGGTGAGAAATGAAGCACAAGATTACTTATCTTTGTTAAAGGAGTGGGAGAAACTCTGCATAGCCTTTTCCTTGGTAGAAGATCAGCATTCTGGCACCTCGCCAGGAAAAGAATTCTTCCCAGAAGAGGATGACGGGGAGGACAGTGACAGAGATGATGATAAAAGTGGTGACAATGACCCTGAAGTGTTTGAAGTTCAGAAGATTCTTGCAATTTGTTATGGTGACCCCAAAGAAAAAGAAGAGCCTGGATTATATTTAAAGGTTCGTTGGAAAGGTTATGGCTCCAGTGAAGACTCTTGGGAGCCTATCAGTGGTTTAAGTGGCTGTCGAGAAAAAATAGAAGAATTTGTTACCAATGGCTATAAATCAAAGATTTTACCTTTGCCAGGTGATGTTGATGTTATATGTGGGGGTCCTCCATGCCAAGGCATCAGTGGGTTTAATCGTTTCAGAAACAAAGAAAATCCTTTAGATGATCCCAAAAATAAGCAGCTTGTTGTTTTTATGGATATTGTGGATCATCTAAAGCCAAGATTTGTTTTGATGGAAAATGTTGTCGATCTTCTACGGTTTGCTGATGGTTTTTTGGCAAGATATGCTCTGGGTCGTCTAGTTCAAATGAATTATCAAGCAAGAATGGGAATGATGGCAGCTGGATGCTATGGACTACCACAATTTCGGAATCGTGTTTTTTTGTGGGGGGCTCGTCATACTGAGAAGTTGCCTCAATACCCGCTACCAACGCATGATCTTGTTGTAAGAGGCAGTATTCCAACTGGGTTTGAGCGAAACATGGTTGCTTACAACGAAGGACACACAACTGAATTGGAAAAAAAACTTTTGCTGAAGGATGCAATTTCCGACCTTCCTGCTGTGACAAACTATGAAGAAAGAGATGAGATGCCATATGGTAAATCTCCTTTGTCCGAGTTCCAACGGTTCATAAGGTTAAGAAAGGAAGAAATGCTGGGTTCTTTTTCAAAAGCTTCAAGGTCCATGCTTTATGACCATCGTCCACTTATTCTAAACGAAGATGACTATCAACGTGTTTGCCAAATTCCCAAGCAAAAGGGTGCATGCTTTAGGGATTTACCAGGTGTCCGCATTGGTTCCGATAATAAAGTTGAGTGGGATCCAGATGTAGAGAGGAAATTTTTACCCTCAGGGAAACCCTTGGTTCCAAATTATGCAATGAAGTATTTGGATGGTACTTCAACAAAACCTTTCGCTCGCTTATGGTGGGACGAGACTGTACCAACAGTTGTTACGAGAGCGGAACCTCACAATCAGAGAATTGTGCATCCTGAACAAGATAGAGTTCTCACTGTACGTGAAAATGCCAGACTCCAAGGTTTTCCTGATTATTACCAACTCCGCGGACCTATTAAAGCAAGGTATACTCAAGTGGGTAATGCAGTAGCAGTCCCAGTTTCTCGAGCCTTGGGA
>GCFE-2012808-Verbena_hastata
TTTGTAGGAGAGCCCATTCCAGAAGAAGAAGCTCAGAAAAGGTGGGAATGGCGTTATGAATTAAAGAACAAGAAAAAGAGGAAAGGCTGGAAAATAAATGCTGGTGAAGAAGATGAAATCATACTGAATGTCGATTGCCATTATGCTCGAGCTAAAGTTGGTAACTGTCTTCTCAACATTGGAGATTGTGTATATGTGAAGGGTGAGGGAAAGAAGAAACACGTCGGAAAGATATTGGAATTTTTCAAAACAATGGAGGGAGAAGATTACTTTAGAGTTCAATGGTTTTTTAGGGCTGAAGACACGGTTTTGAAAGATGCTGCTTTATTACATGACGAGAGACGCTTATTCTACTCCACCTTAATGAATGACAACTTATTAGATTGTGTCATTTCGAAAGTCAATATTGTAAAAATACCGCCTATGCTATGCCTAAAGTCAAACCCCATTCAATCAGCTGCCTTTTATTATGATATGGAGTATTGCATGGAATATTCAACATTTCGTACCTTGGCAACAGAAACTTCTACAGATAAGGAATCGATCTTGTTGAATTCTAAGCATCCTGATGAGAAACCAGTCAGTTTGACTCCCTTGGAGATTTTGGCCAATTACGAGTCATCGAAACAAGAATTATCATTACTAGATCTATATGCTGGATGTGGTGGAATGTCAACTGGATTATGTCTTGGTGCAAAGCTTTCTAACATGAATCTCGTGACTAAATGGGCAGTTGATTGCAATAGTTCTGCATGTGACAGTTTGAAACTGAACCATCCCGAAACGCAAGTTCGAAATGAGCCTGCTGATGATTTTCTTGAGCTATTAAGACAATGGGAGGAATTGTGTAAATTATACTTGTCTGATTTGGAAAGAACACTCAAATGTGAATTAGAGGATCCCCCCAAAGCTGAAGACAGTACAACTCAATTGGATACAGAGGAATCTTCTGGAGAATATGAGGTCTCATATCTAGTAGATATTTGTTACGGTGATCCAAGTGAAAGTGGAAAGCGAGGCGTACACTTCAAGGTACGTTGGAAGGGATATGGCCCAGATGAAGATACATGGGAACCAATTGAAGGGTTGAGCAATTGTGAAGAACGCATACAGGATTTTGTTAGGAAGGGATTTAAATCTAAACTCCTACCTCTCCCCGGTGATGTTGATGTCATCTGTGGGGGGCCACCGTGTCAGGGCATAAGCGGATATAACCGCTACAGAAACTTCGAGTCCCCATTGGACGATGAAAGAAACCGCCAAATCATAGTCTTCATGGATATAGCCGAGTTTCTAAAGCCTAAATATGTATTAATGGAAAACGTGGTCGACATCATAAGATTCGACAAAGCTTCCCTCGCAAGATTCGCTTTGAGCCGTTTGGTCCACATGAAATACCAAGCAAAGCTAGGCACTATAGCCTCCGGCTGCTATGGCCTTCCGCAATTCCGTTTACGGGTTTTCATTTGGGGGGCCCACCCGACCCAAACCCTTCCTCAATTCCCCCTTCCGTCCCATGATGTCGTTGTCAGATATTGGCCCCCACTCGAATTCGAGAGGAACATTGTAGCTTACGATGAGGGCCAGCCGCGCTCGATTGAAAAAGCCATCATTCTCCAGGATTCCATTTCTGATCTGCCAGCTGTCACCAATGAGGAATCCCGTGAGGAAATGGCGTACGAGAAGCTTCCGGACACCGAGTTCCAAGAATACATAAGATCTAGTAGAGACGTAATGATGGGCTCCGTTACAACAGAGAAAAAACCTTCGGTTTTGTACGACCATCGGCCTTTAAGGTTGTCTGAAGACGACTATTTCCGTGTTTGTCAAATCCCACATAGGAAAGGAGCTAATTTCCGGGACCTCCCTGGAGTTATAGTTGGAGAAGATAATGTGGCACGTCTAGACCCTTCAAAAGAGCCTGTTATGCTGCCAACAGGAAAGCCACTCGTTCCTGATAGTGTGTTGAGTTTTGAACAAGGGAAGTCGAAAAGGCCTTATGCAAGAGTATGGTGGGACGAGACGATTTCGACTGTGGTTACATTTCCTCATGTTCGGGCTCAGGTGATCTTGCACCCTGAGCAGGATAGAGTTCTTACAATACGGGAATGCGCTCGATTGCAGGGGTTTCCTGATTTTTATAGGTTTTGTGGGACGATTAGGGAAAGGTATTGTCAGATTGGGAATGCTGTTTCTGTTCCTGTGGCTAAAGCATTAGGGTATGCGCTTGGGATGGCGTATAAGAAGGCTGTTGGAGATGAACCGCTGATGATATTGCCGACTAAGTTTGCT
>AAXJ-2056820-AAXJ-Atriplex_prostrata-2_samples_combined
GATGAAGAGTGTAAATTAATCGGTGAACCTATTCCTGTTCAACAAGCTAAGGCTCGATGGCCTCATCGCTATTTATCTAGGGGTCGTGTGGCAAGTGCAGAAAAATTTAAAATAAAATGGAATACTGATGAAATTTTGCAAGCCTCAAATCACTACTCCCAAGCTCTTGTTGATGGAGTTATAATTAAGCTTAATGATGATGTTTATATTCAGGGAGAAATAGGGAAGAGGAATTACATAGCCAAAATTGTGGAATTCTTTGAGACTACAAATAAGGAGCAATACATTACAACTCAATGGTTCTATAGAGCTGATGATTCTGTCATCAAGGATCATGCAAATTTTGTTGATAAGAAAAGAGTATTCTTTTCAGATATCAAAGATGACAATCCATTGGGATGCATTGTTAAGAAAGTCAAAATCGACTTCAATCCTTCAGATGTTGGTGTAGAGAAGCCTGATGATTACTTATATTGTAATATGCGATATAAGTTACCATATTTGACATTTGAAAATATGGTGCTTGATGAGAATAAACAAGGAAGTGGTAGTGATACATCTTCAACTATTTCAAGCGATCATAGCTCAAATGAAGCCATTGATGATGCTTCTAGCAATGTGCAACCAGCAATCATAACAGCAGAACCTGTTAATGAAATGACTTTACTTGATTTATATTCTGGTTGTGGAGCTATGTCTACAGGGTTATGCCTTGGTGCTACTTTGTCTGGAGTTAAGCTTGTAAATCGATGGGCGGTAGATTTTAACCGTTATGCTTGCGAATCTCTAAGCAACAACCACCCTGAAACTAAGGTGAGAAATGAGATGGCTGAGGATTTCCTAGCCTTATTGAAAGAATGGCAAAGGCTTTGCAATGAATTAGTATTGTCACATGCACCCCCCTCGGAGATGATGAATCTTGAAGAAGAGTTAGAAGAAGATGATGAGCCACTGTCTCCAGGAGAGTTTGAGGTTGAAAGCCTACTGGATATATGCTATGGCGATCCAAATAGAATGAGAAAACGTGGTCTTTACTTTAAGGTGCACTGGAAAGGGTATGGACCTGAAGAAGATACTTGGGAGCCTATTGATGGTTTGAGCGGCTCTGAAGAAAGGATTAAGGAATTTGTTACAAAAGGATACCAATCAAAATTGCTGCCTCTTCCTGGGGATGCTGATTTCATATGCGGAGGACCTCCTTGTCAAGGGATTAGTGGATTTAACAGATTTCGAGATACAAAGAATCCGTTAAAGGATCCAAAGAACCACCAGCTAGTGGTTTACATGGACATAGTTGATTTTTTAAAGCCGAAGTATGTCCTGATGGAGAACGTGGTGGATTTACTAAAGTTTTCTAAGGGATTCTTAGGGCGGTATGCTGTGGGAAGACTTATTGGTATGAACTACCAAACAAGGATGGGGATAATGGCAGCTGGATCATATGGTCTTCCCCAATTTCGAATGAGAGTATTTCTATGGGGTGCTCACACTTCACAGAAACTACCCCAATTTCCTCTCCCTACTCATGATGTTGTTACAAGAGGCGGGGTTCCTAATGAGTTTGAGGATATTAATGTTAAACATGCTAAAAATAGCTCTGTTCAGCTAGAAAAGGCTCTACTATTGGGGGATGCTATTTCAGATTTACCTGAGGTTAAAAATGATGATGTGAGAGATGAGAAGGATTATGGAGGAGCTCCACAATCAGAATTCCAGCGGTATATCAGACTGAAGAGAAATGAAATGGTATCATTCAATGGTTCAAATGAAGTTGAATCAAGACATACCCTTTATGACCATCGCCCTCTGAAACTGAATGTCGACGACTATTTAAGAGTTTGTGAGATTCCAAAAAAAAAGGGAGCAAATTTTAGAAACCTGTCTGGGGTGTGCGTTGATGAAAAAAAAGTGGTGTTCTTGGATCCTAATGTAGAAAGAGCACTTCTTCCGTCAAAGAAGCCTTTGGTTCCTGATTATGCACTAAAGTTTGTTCGAGGCACTTCTTCCAAACCATTTGGTAGGTTGTGGTGGGATGAGACAGTAGCTACTGTTGTAACCCGAGCTGAACCTCACAACCAGATTGTCCTACATCCTGAGCAAGATAGAGTGCTTACCATACGAGAAAATGCAAGGCTGCAAGGTTTTCTTGATTGCTACCAACTTTATGGCCCTGTTAAGCAGAGGTACATTCAAGTCGGGAATGCTGTAGCAGTACCTGTAGCTACTGCTCTTGGCTATGCTTTCGGCATAGCAAGTCAAGGACGTGCTGATGGCAAGCCTCTGATGACGCTACCTTTCAAATTCCCTCACTGTCTTGCTCGT
>Bradi1g66167.2
ATGGAAACTCCGCCCCATAATCCCATCTCGCCCCCCTCCCCACCTCCGGTGACCGATGGCTCGCCGGCGCCCTATGCTGGAGCCGACGGAGACGAGGCGGCGGGGGGATTCGACGGGAGCCTTGAGTCCATGTTGGAGCGCATCTTCGGCCCCCCGGAGCTGGAGCCGTGGTCGCCGCCCAGGGAATTCGACTTCGCCGCCGAGTTCGCCGCCGTCGCCGCCACAGACCCCGACCCCCTGGAGGACCTCGGAGGAGGGCCCTGGGACGCTGCCCCGTGGATGTCAACGGGGCTCGTCGCCTGCGAGGGCGCAGCGGCGACGACCCGGGCGCCATCCCCACCCACCGCGGCCCCGGGCTTCGCCCCCGCCCCCACCCCCGCGTTTGATTCCTCGGAAGGCGCTCCGGAGGTGAGGTCGCTGGATCATCTCGATAATTATTCACCTATGCCGGAATCTCCGTCTACGCCGGTTGCTGTAGACATGCGAGAAAAGCTCGTGTTCGTCTCCGACTCCGCGCCGGTGCTGGAGTCTTCGCCGTCACCACCAGTCGCTTGCCCGGACTTATCCACCACTGAGCCGATGAAAGAGACCACCAATGCTGCACCAGAAAGGAGCGACCTCCCTTTGCCCAACAGGGTGGAGCAAAGCACCTCCAGTCTCAGCAATCAAGTGGTGCTAGCTTTACAGACGCCGCAAGTGGTCAGAGAGATGCCCCAAGAGGTAGAAGGGAAATCTTCTAGGCCTCTTAAGGCAAAGAGGGTGCGGGGATCGACAGATAAATGCTTGCCAAATTTGAAGAGGGCAAAGAAAAATAGTGGCTCAATCGGCAGATTGCCAAATGTCACAACGATGCCAGATCCGGGAAATACTCACGAAGTCATCTTGGATAAGCACTTGACTGATTCAGAGATGGTTGAAAGTGATGATGGATCCTGTTTCTTTGTGGGGGAGGCAGTGCTAGAGGAGGAGGCTAAGCAGAGGTGGCCTCACCGATACAAGAAGAATCACCACTTTGTGGAGAAGTTTCTCTCTTTGAAGGATAAGAGGAGTGGTAACCAACCGTTTGCCAATGCTGGCAATGATGTATTGGATGTTAAATGTCACTATTTGCAAGCTAGTGTATCTGGATCTACTTTATGCGTTGGAGATTGTGCATTTGTGAAGGGTCCAGAAGGAAGACCAAATTACATAAGCAGGATACTAGAGTTTTTTGAAACTGTTGCTGGTGAATGTTACTGCAGAGTGCAATGGTTTTTCAGAGCTGAAGATACGGTGATGGAAGACCAAGCACAGTCTAATGACCCTAGGAGGCTCTTTTACTCAGATCTTCAGGACGACTATTCACTAGACTGTATTGTCTCCAAACTTACAATTGTGCAAGTTCCTCCTTGCGTTGATAAAGAGTCCAAGTCAATTCCTTCATCCCAATATTACTATGACATGAAGTACTCACTGGACTACAGTACATTCTCTACCTTGGAAATGGAAGATACAAATGCCATATTGCAATCAAGTCATGCAAGTAGTATCGAAATGAAAAAGGTAGACTTCAGTAAGAAACAAAAGTCTCCTGTACCAAATAAGAAGGATCTCTCTTTGTTAGATCTGTACTGTGGTTGTGGTGGAATGTCAACTGGACTTTGTCTTGGGGCTCATGGTGCTGGTGTGAATCTTGTGAAGAAATGGGCTGTTGATGATGATCTGGTTGCATGCGAAAGCTACAGACTGAATCATCCAGAAACTCGGGTCCGGAACGAAACTACCAATGATTTCCTTCTGTTGCTGAAAGAATGGCAAAAGTTATGCAAAAAATATGTGGAGCAAAGTGAAGTAAAGGACCATGCTGACGGATTAACAGAAACCATTAATGAAATTCCAGATGATTCTGTGGACCCTACTGAAGAGCTTGAAGTATGGAAGCTAGTTGATATTTGCTTTGGTGATCCCAATGGTATCGAGAATCACTGCTTACATTTTAAGGTCCGTTGGAAGGGTTATGGCCGTAATGATGACACCTGGGAGCCAATTGATGGATTAGGGAACTGCAATGAGGCAATTAGGGATTTTGTTATTGAAGGTCATAAGCGGAAGATACTACCACTTCCTGGTGATGTCGATGTTGTATGTGGAGGTCCACCATGCCAAGGTATTAGTGGCTACAACCGGAATAGAGAATTCGATGCCCAATTTAAGTGTGAGGAAAACAAGGAGATCATTTTCTTTATGGATGTCATGCAATTCTTGAAGCCAAAATACGTCTACATGGAAAACGTCCTTGATATATTGAAGTTTGCTGATGCAACACTTGCAAGATATGCTTTAAGTCGCCTAGTTGCTATGCGTTACCAAGCCAAACTAGGGATCATGGCTGCTGGATGTTATGGCGTTCCACAATTTCGGATGCGTGTGTTTTTATTGGGCTGTCATCCTGAGGAGAAATTGCCCCCATTTCCTCTGCCTACACATGAAGCAATTCGTAAAAATGGTTGCCCCTTGGCTTTTGAGCGTAATTTGGTTGGGTGGTCGGATGGCACGACAGTGCAACTAGCGAAGCCGATTGTCCTTGAAGACATTCTTTCAGATCTTCCAGAAGTGGGAAACGAGGAAAGTCGTGATGAAATGCCATATGTAAAAGACCCTCAAACGGAATTCCAAAGATACATTCGGGCATTTAATTCTGAAGTGCGAGGTCCGAAATCTCGTGCCGCAAAATCTAAGTCAAGAAAAGCTAAGCCAAAATTGTATGACCATCGGCCGTTTGTGCTGGATAATGATAACTACTTAAGGGTATTGCAAATTCCCAAGAAAAAGGGAGCTAATTTTAGAGACCTTCCTGGAGTCGTAGTTGGTCCTGACAACGTAGCTAAATTAGATCCAACAAAGGAAAGAATACTTTTACCATCTGGTAATCCCTTGGTGCTTGATTGTATACTAAAATATGAGGATGGTAAATCCTTAAGACCTTTTGGTCGATTATGGTGGGATGAGGTGGTGGGAACTGTGGTCACATGTCCAAATGCTCATACGCAGGCCTTTATACATCCTGCACAGGACAGACTGCTCACTATTCGTGAAAGTGCTCGATTGCAAGGTTTTCCTGATAGCTACAGGTTTCATGGAGAAGTCAAAGAAAGGTATTGCCAGATTGAAAATGCTGTGGCCGTACCCGTTGGCCGTGCACTTGGGTATGCCCTGGCCATGGCCTATCTGAACAAGACTGGCAGTGATCCCCTCATGGTGCTACCACCTAAGTTTGCATTCTCACAAAACATAGAAGGTACTCTTTAG
>ZRAV-2033241-ZRAV-Polypodium_hesperium-2_samples_combined
GAAGCCAGATTTGTTGGATCGCCCTTCGAGAAAGATGAGGCAAAACGCCGCTGGCCTGAGCGATATGAAACTGAAAAGAAGCAATCCGAAGACAATGCAAGTGACAAAAAATCAAAAAATGCAGTGGAAAATACTGAAGAAGCTGGTCCTAGTGGTTTTGCAAGGCACTTCTCAAAAGCAGAAGTTGATGGTGCTACATTTGAACTGGGTGATTGTGTTTATGTGCACTCTGGTAGTGAACAAGACTATATTGGCCGCATTGTTGAATTTTTTGAAGACATGAAGGGAGAGCCATGGATAACTGCTCAGTGGTTTTTCCGAATTGAAGACACGGCAGTCAAGGATGTCTGCGAAAGCGAACATGATAAGAAGAGAGTATATTATTCGGAGGTCATAGACTTCAACCCACTCGATTGCATCATATCAAAAATCAAGATTGTAAAATTATCTCCTCTGCATCATTTCAATGCGCTGAACCCTAAGCCAATTCCATCATGTGATTTCTATTATGACATGGGATATGATTACGCATTCTCAAGATTTTACAGTCTTCCTACAGAACTTGAAGCTACTAGTAGTGGCTCAGATGTCACTTTCTGTAATGATGTGTCTAATGGGCAAATGTCTGGAAGCGTGGCTGAGGGCAAGTCTGAGATTGAAGTTGATTCTGAGAAAAGTGAACCAGTGTATACTGTCCTAGATCTATACTCAGGCTGTGGCGGAATGTCGACTGGACTTTGCATGGGGGCTTCCTTATCAGCTGTAAAGCTGGTTACTAAATGGGCGCTTGATTTGAACCCAAATGCTTGTAAAAGTTTGGAATTTAATCACCCGGAGACTCAGGTCCGAAATGAGTCAGCTGAAGACTTCTTGCTTCTTTTAAAAGAATGGAAGAAGCTGTGTGCTCAATACACTCAGAGTGACAAGATGAAGGACAGCAGACTCAGGAAAAAAGGTCAATCTTCACACGAGGAGGAGGAGGACCTCTCCAAACCCTCCAAACCTGGTGAATATGAAGTGGAAAAGATTATAGGCATACAATATGTGAGTCTGCCAGAGGCGGAGAAGCCTGGGATTGAAATGAAGGTCCGATGGAAAGGTTATGGGGCAAATGATGATACTTGGGAGCCCATTGATGGCTTAAGCTCATGCCAAGATTGTGTGAAAAAGTTTGTGATAGACGGTGAAAAAAAGAAAATTTTGCCTTTGCCGGGTGATGTGGGTGTAATCTGTGGAGGGCCTCCTTGTCAAGGTGCCAGTGGCTTTAATCGTTTCCGGAATAAAGAGGAGCCATTGGCTGACCCGCGCAATAAACAAATTGTTGTCTACATGGACATTGTTAATTACTTGAAGCCAAGATTTGTCCTGATGGAGAATGTTGTTGACATTCTGAGGTTTGCTGACGGGCTTCTGGGGAGATATGCCCTTGGTAGGCTTGTTCAGATGCATTATCAGGCGATGCTTGGCATGATGGTTGCAGGTTGCTATGGCTTGCCTCAATTCCGAATGCGTGTCATGCTTTGGGGAGCTGCACCAACAGAGAGGCTTCCAGCGTATCCCCTACCAACCCATGATGTTATACAAAAAGGAGGTATTCCAGTGGAGTGGGAGCGGAATATGGTTGCATATGATGAAAACACCAAACCCAAGTTATCATCTCCAGTGACATTGGGAGATGCACTACGAGACCTCCCTCAGGTTAAAAATTCAGAACATAGAGACGAAATGAGCTATGGGGGTGGTCCCCAAACACAGTTTCAGCGGTTCATTAGGCTTCCCAAAGAAGTCTTAACAGGTGTGAGCTCTTTGTCCTCTTCTAAGAAGCAAAAAACGCTGCTGAACGATCATCGTCCACTCGAGTTAAACGAGGATGACTACCAGCGTGTGTGCAGGATACCTCGCAAGAAGGGAGCAAACTTCAGGAACCTTCCAGGGGTGATAGTGAAAGATGACAACCGAGTAATGCTTGACCCAGATATGGAAAGAGTGCTGCTCCCTTCAGGAAAACCCCTGGTTCCTGACTATGCGATTACTTTTGTCGAAGGCCGTTCATCAAAGCCTTTCGCACGTCTCTGGTGGGACGAGACAGTCCCTACTGTCGTGACAAGGGCAGAGCCTCATAATCAGGCTATTTTACACCCTGAGCAAGACCGTGTTCTTACAATACGTGAGAATGCTCGAGTGCAGGGGTTTCCTGATTACTATAAGCTTTTTGGTCCTGTCAAACAGAGGTATATTCAAGTGGGAAATGCTGTAGCGGTTCCAGTAGGTCGGGCTCTGGGGTACAGCCTTGGTTTGGCTATAAAGCAAATGACTACTCTAAGTCCTACTCTGGTGCTTCCCGAGGAATTCCCTCTTTGTCTCATGAAG
>SSDU-2181223-SSDU-Papaver_bracteatum-3_samples_combined
AACTATTCTTTCTTTATCGGTGACCCGATTCCTCTTGATGAAGCTACAAAAAGATGGCCCTGGAGATATCATGCAGATGAGGGTAGAGAGACTAATGATAGAAGGTTTACATCTGATGATGATGACGAAGACAAAGTGATGTTGAATGTGAAATGCCATTATACCCAAGCTGAAGTTGATCAGTGTATTTTCGATATTGGAGATTGTGCATATGTGAAGGGTGAGAAAGGAGGACAAAATTACATCGGCAGGATCTTAGAGTTTTTTAAAACAGAGGAAGATGAAGATTATGTTAGGGTTCAGTGGTTCTACAGAGCTGAAGATACTGTTATCAAAGATCAAGCTTCTTTTCATGACAAAAAGCGTGTATTTTACTCTAATTTAGTGAATGACAATTTACTGGATTGCCTTGTTTCTAAACTTGAGATCGCGCAGCTACCTCCTAATGTAAACTTGAGATCATCAAGATCTGTTGCATCATGTGACTATTTCTATGATATGAACTATTACTTGGAATATGCAACTTTTTGTAATTCAATGACTGATTGCATCACAAAGTCTAATGACTTAGCCCAATGTACTGACATTCAGACAGTCTGTAACAACAGCCACAGTAATCTTGGCAAAGTAGATGTAGCCGTATTAGACCTTTACTCTGGTTGCGGCGGAATGTCAACTGGGCTCTGCCTCGGTTCCAAGCTCTCTTCTGTTAATCTTGTCACGAAATGGGCTGTTGATACTGATGAAGCTGCCTGTGAGAGTTTCAGACTGAATCATCCCGAAACAAAGATTAGGAATGAATCGGCAGCTGATTACCTTGATTTATTAAAGGAATGGGAAAAACTCTGCAAACTCTATAGGATTGACTGTGCAGAGATTTCACCAAGCTCTAATTCCAGAACTTCAAGAATCAAGACAAGATCAAATGCTGATAATGAGATTTCACCTGATGAATTTGAAGTTTCAGAACTACTAGATATCTGTTATGGTGATCCTAATGAAACAGGGAAGCGTGAGTTGACATTTAAGGTGCGCTGGAAAGGTTACGGTTCGAGCGACGATACCTGGGAGCCAAGTAAAGGATTGAGTAACTGCCAAGATAAGATACGAGATTTCGTAAGAGAGGGATTTAAAAAGAAGATACTGCCACTTCCAGGAGATGTTGACGTTGTATGTGGGGGTCCACCATGCCAAGGGATTAGTGGCTATAATCGCTTTCGGAATGTTGACGCGCCTCTTGATGATGAAAAAAACCAGCAAATAATCATTTTCATGGACATAGTAAAGTTTTTGAAGCCCAAGTATGTGCTGATGGAAAATGTTGCCGACATATTGAGGTTTGCCGATGGTGTGCTTGGACGCTATGCTTTGAGTCGTTTGGTTCATATGAATTACCAAGCGAGAGTTGGGATTATTGCTGCTGGTTGTTATGGTCTTCCACAATTTCGGCTGCGTACATTCTTGTGGGGTGCTCATCCATCTATGAAACTGCCACAGTTTCCACTTCCTACTCATGATGTCATTGTGAGATATGGTGGTCCAAGGGAGTTTGAGCGTTGTATAGTCGCATATGATGAAGGCCAACCACGAAGTCTAGAAAAAGCACTTGTTCTTCAGGACGCTCTATCCGATCTTCCAGAAGTGACAACTCATGAAACTCGTGACGAGATGCCTTACAAAGAGGATCCACTAACAGAGTTTCAAAAGTACATTAGATCAAGTAAATCTGAGATGCTATGCTCTGGTTTGAAGGATGAAGTTAAGATAGAAAGGTCTATGCTGTATGATCATTGTCCTAATCCATTATCTGAGGATGATTTTTTGCGTGTTTGTCAAATCCCTCGGAAAAAGGGAGCAAATTTTAGGGACCTCCCTGGTGTAATCGTAGGATCTGACAATGTTGCTATATTGGATCCAAAAAGGGAGCGAATACTATTAGCATCAGGAAAGCCATTGGTACCGGACTATGCCCTGACATTAGGCCAAGGAAAATCTAGAAGACCTTTTGCACGGTTATGGTGGGACGAAACAGTGCCGACTGTAATTACTACGCCAAATTGCCACTCCCTGGCAGTGTTGCATCCTGAGCAAAACCGGATTATTAGTATACGGGAGTCTGCAAGGTTGCAAGGCTTTCCTGATTATTACAGGTTTCATGGGAATGTGAAGGAAAAATATCGTCAGGTGGGCAATGCAGTTGCTGTTTCTGTTTCGCGCGCATTAGGGTACGCATTAGGAACTGCATGGCTGAGACTAAGTGGGGATGAACCACTTATGATGCTTCCGCCCAAATTTTCCCTCTCCAACACTAATCAGTTG
>Aquco_v1_1-Aquca_105_00006_1-
ATGGCGGAGAAGAAGATCTTGAGAAGTTCACCTAGACTATTGAATTGTTCTAATTCAACCTCCTCGGTTGTTATCAGATCTAATTTAAAGGCAGATGAAGAAGATAAGATTTTGAGAAAATCACCAAGATCTTCTTCTTCTTTATCTAATTCTCGATCTAAATCGCCTCCTTCAAAGAAAAAGAAGATTGAAGAGGATTCTTTTACTAAAAAACTTAGAAAGAATACTTCTGCTACTAATTCTTGTTTCTTGATTGGTGAACCATTTCCAATTGAAGAAGCTAAGAACAAATGGCCTTGGCGTTATGAAGAAAAGTTGGGGGAAGACTATTTTAGGGTCCAATGGTTCTTTAGAGCTGAAGATACTGTTATGAAAGAACAAGCTGATATCCATGACAAGAAGCGTCTCTTTTACTCTGACTTAATGAATGACAATATGCTGGATTGCATTGTTTCAAAAATCAAAGTGATCCAATTAGCACCTAATGTGGACCTGAGATCGAATTCAAAATCTGTTGCATCATGTGACTTCTACTATGATATGAAATATTCGGTGGAATATTCAAGCTTTCATACTATAGTGAATGATAATTCTGCAGAGAGCAGTGATTTATCTTCATCGAGTGGCATTGAGACAATGGATCTGCATGGACCTAAGCCTGATCTGATAGATTTACCTAGTTGTAAAGCTAATGGATCTGAGATCACTTTATTGGATCTTTACTCTGGTTGTGGTGGAATGTCCACTGGATTGTGTCTTGGCGCAAAACTCTCTCCCATCAATCTTGTGACGAGATGGGCCCTTGATTATGACAAGTCTGCCTGTGAAAGTTTAAGACTCAACCATCCAGAAACACAGATTAGGAACGAATCTGCCGAAGATTTCCTTGACCTATTGAAAGAATGGGAAAAACTTTGCAAAAGGCATGGGGATGGTAGTGGAGAGAAAAGACGCAGTTTAAATTTGAGGGCAGGAAGAGTAGGGGACAGCAAGGTGGATGCACACAATGAGATTCCTTCAGGGGAATATGAAGTTTCTAGCATAATTGATATCTGTTATGGTGATCCGACTGAGACAGGAATGCGCGGCCTGAGGTTCAAGGTACGTTGGAAGGGTTATGGTCCGAACGATGATACGTGGGAGCCAATTGAAGCATTGGGTAATTGTCCAGATCGAATACGGGATTTTGTTAGAGAAGGTTGTAAATCACAGATACTTCCACTTCCGGGAACTGTTGATGTTATTTGTGGGGGGCCTCCATGCCAAGGGATCAGTGGCTACAATAAATACCGAAATTCTGATGCACCTCTTGAAGATGAAAGAAATGTGCAAATAGTGGTGTTTATGGATATTGTGAAGTTCTTGAGGCCTAAGTTTGTTTTAATGGAAAATGTAGTTGACATTCTTCGTTTTGCTAATGGATTTCTTGGCCGATATGCTGTAAGTCGTTTGGTTCATATGAAATATCAAGCGAGGCTTGGGATTATGGCAGCTGGATGTTATGGTCTTCCACAATTCCGGTTGCGTGTTTTCCTCTGGGGAGCTCTCCCTAATGAGAAACTGCCTCACTTTCCTCTTCCTACTCATGATGTAGTTGTAAGATATGGTGGCCCAAATGAGTTTGAGCGTAACACTGTTGCATATGATGAAGGACAACCACGGAAGTTAGAAAAAGCAGTCGTTCTTTTTGATGCTATCTCCGATCTTCCAGATGTTAAAAATGATGAAGTTCGTGAAGAAATGTTTTACAAAACGCCTCCTCAAACAGAGTTTCAGAATTATATTAGATCAAGTGAATATGATATGAAATATTCTCCATCCATTGAGAAGAAATCCAGGAGAGCTGTCCTCTATGATCATCGGCCTAGCCCTTTGAATGAGGATAATTATGCGCGAGTTTCTCAAATTCCACAACGAAAGGGAGCAAACTTTAGGGACCTTCCTGGCGTTGTGATTGGACCTGATAATGCTGTTCAATTCGATCCAAATATGGAGCGGTTACTACTGCCTTCTGGAAAGCCATTGGTTCCAGATTTCGTTTTAACTTTTTCTGAAGGAAAGTCTAAAAGACCTTATGCACGATTATGGTGGGATGAAACAGTGCCGACTATACTGACTACACCAAATTGTCGCAACACGGTTCTGTTACATCCTGAGCAAGATCGAGTCCTCACAATACGAGAGTGTGCAAGGTTGCAAGGATTTCCTGATTATTATAGATTTACTGGGTCAGTTCTAGATAGGTACCGTCAGATAGGAAATGCAGTAGCTGTTTCTGTCTCACGGGCTTTAGGATATTCATTGGGGATGGCATGGTTAAAGTTGGGAGGAGATGAGCCACTATTGACTCTCCCACCTAAGTTCTCCCAGTCAAGTACTCTGCAATTGATGCCCTCCTCGTCTTCTGAGATTGAAGAG
>RQNK-2061909-RQNK-Papaver_somniferum-5_samples_combined
AAGCTCATGGGAGAACCGGTACCGGAAGAGGAGGCCAGGACTAGATGGCCGGACAGATATGATGAAGAGTTGATTGCGAAAAAGCTTGCTGAAAAGAAAATTGATGAAGAAGTTCTGATGGTTGAGAGTCATTATTTGTCAGCTGAGGTAGATGAGATTACTTACAACCTATATGAAAACGCACTTGTGAAGAGCGACAAGGAGGAAACTCCCTACATATGCAGAATTGTGGAGTTCTTTCGTACGAAAGAAGGTCATGTATACTTCACAGCTCAGTGGTTCTATAGGCCGTCTGACACCGTTATGGGTGCTGGTCCTAAACAGTCTGATCTTATACGACAGAAATGTGTATTCTTTTCCGATGTAAAGAACGATAACCCCTTGGAGTGCCTGGTTGGGAAGGCAAACATAGCAATAATTCCTCAAAATGTAGAGCTAGCAACAAAGGAGGAAATAATTGCCAGTTCTGATTACTATACTGATATGTTTTACAAGTTACCTTACTGTGGATTCATCAGCATTCCTCCTGGGTACACTGCAGAAGCAACAAGTGATGGGAGAGATGCCTCTTCAGGACTTTCATCTGATATTGATAGTGCAACAGGTGGGGGAAAGATGGGCAGCAACAGCTCAATTACACTTGGACAGTCATCGAAGACTGAGCTATCATTGTTAGACCTTTATGCTGGTTGTGGAGCTATGTCCACAGGCCTTTGTCTTGGGGCCAAAGTGGGTGATGTAAACCTTGTGACACGGTGGGCACTTGATCTAAATGAAAGTGCTTGCCAAAGTCTTTCATTAAACCCAGAGACGAAGGTTACTAATGATTGTGGAGAGAATTTTCTCTCTTTGCTCCGTGAATGGGAAAAGTTGTGTCAGCAGTATTCTCTAGTGGGAGGAGCATCCAGCGATTATGTTGAAGATGATTCTGAACATAGGAAAGATAGTGAGGTGCTTTCACCGGACGAGCTGGAGGTGGATGAAATAATTGGTATCAGTTTCGGGGACCCAACTGAGCTTGCAAAAGCTAAGAAATCAAAAGGCAAGGGGTCTAAGAAGGGTGTTACAATTCCCAAAGGAACTGAACTCTACTTTAAGGTACACTGGAAGGGGTTCGATTCTAGCGAAGATACTTGGGAACCTCGTAGAAATTTGAGCAATTGTGAACAGAAGATCCGCAAGTTTGTGACTACAGGGTATCAGTCAAATTTTTTGCCCCTTCCTGGAGATGTTGATGTCATCTGTGGCGGCCCCCCATGCCAGGGCATAAGTGGATTTAATCAACACCGAAATGTAGAGAATCCATTGGCTGATGAGAAGAATTATCAGATGGTGGTTTATTTAGATATTATTGAATTCTTGAAGCCGTCGTACATTTTAATGGAAAACGTTGTGGACCTCCTGCAATTCTCTCAAGGATTTCTTGCCCGATACGCGTTGAGCCGTTTAGTTTCCATGGGTTATCAAGCGAGATTAGGGATAATGGCCGCAGGGTCATTCGGGCTTCCACAGTTTCGGCAGCGAGTTTTCTTATGGGGTGCGCAAGTTGGAAAGAAGCTTCCACCATATCCACTACCAACACATGAGTGCGTTGTTAGATATGGTGTTCCAACTGAGTTCGAAAGGTGCCTTGTTGCTTATGATGAAAGTGTAACCCTTGATCATCTGAAGAAACCTTTGTTTCTTGTTGATGCACTTAGAGACCTTCCAGGGGTTGAAAATGGTGAGAACCGCGATACAATGGATTACGTATTGGTTCCTGAAAATGATTTTCAACGGTATATCCGGATGAGTAGAACAGGGGAAGGATTGAATGCAAGTCTCTATGACCATATTCCTTTGGAACTGAACCCGTATGATTATCAACGGGTGTGTAGAGTACCAAGAGAAAAGGGGGCCTTCTTTTTCCATCTTGGTGGAGTCATTAAGGGTGCAGATGATAAGTGGCATTGGGATCCAAATAGACCACGCGAATATTTGGCTCCCGGGAAACCTCTGGTCCCAGATTATGCATTGACTTTCAACGGTGGAAAGTCAGACAAACCCTTCGCGCGCTTATGGTGGGATGAAACAGTGTCTACGGTGGTGACCCGAGCGGAGCCACATAACCAGGCCATGATTCATCCAATTCAAGACAGAGTACTATCAGTCCGAGAAAACACACGTCTTCAGGGATTCTTCGACTACTATCAACTTTGTGGAGAAGTGAGAGAAAAATATACGCAAGTAGGGAATGCAGTGGCAATCCCAGTTGCCAAAGCCCTGGGGTATGCTTTGTCACTTGCTGTAAGAAGTCTTTGCGATGATGGACCATTAATCGAGCTGCCTGACAATTTCACTTTCATT
>WRPP-2001771-Synsepalum_dulcificum
TGTGATTTAGATGATGGGATGGTTGAGAAGTGCTTAAGATCTCGGAAAGTCCCATTTTTTGTTGCTTGGACTGAAAATGGGGACACAAAACCAGCTGTAGTTACATCGTCCGATGTTTCAGGAGCTCGGACGCGGCAGCAGAAGATTAAGGCCCTCGCTTTGTCAGAAAAGAAAGAGAAAAACAAGAAGAGCACTGGTTCCTTTGTTGGAGAACCAGTTCCAGATGAGGAAGCTCGAGAAAGATGGGGATGGCGCTATGAATTGAAGAGTCAAAGATCTAAGTGCCAAATCGGGAAATTAAATGCAGATGAGGAGGATGAAATAATTTTGAATGTGGAATGCCATTATACTAAAGCTAAAGTTGATTGCTGCATATTCAATCTTGGAGATTGTGTTTACATAAAGGGCAATGGAAGACAAAAACATATCGGCAGGATCTTAGAATTTTTCAGAACAACGGATTGTGAGTGTTATTTTAGGGTTCAGTGGTTCTTTAGAGCTGAAGATACGGTTATGAAAAATGAAGCTGCTTTTCATGACAAGAAGCGTTTATTCTATTCTGATTTAATGAATGATAATTTGTTAGATTGCATTGTTTCAAAAGTCAATGTCACTCGAGTAGCTCCAACGCTAGGTTTGCAGTGGCTGAACTTTTTGCCACCATCTGACTTTTATTATGATATGGAGTACCGTGTGGAATATTCATTTCGCACCTTGCTGACTGATAATTTTGTAGAACGTCATGAGTTATATACCCCTGATGACAACACAACTTGTTTGGAGGATATGCCCCGTTCTGAATGTTACAAAGCTGAGTGGGCGTTGTTAGATCTTTATTCTGGTTGTGGTGGGATGTCAACTGGATTATGCCTAGGTGCCAAACTTTCAAGTGTCAATCTTGTGACGAGATGGGCAGTTGATGCTGATAGGTCTGCATGTGATAGCTTGAAACTGAATCACCCTGAAACTCAAGTTAGAAATCAAGCTGCCGAGGATTTTCTGGGCCTTTTGAAGGGATGGGAAAAACTATGCCAACAATATGTGTTTAATAATTTAGATAAAACACCTAAATTTAGAGCAGAAGACACCAGAGAAATCAAAAACAACGTAAATTCTCCATCAGGTGGAGAATATGAAGTTCTGAGCCTAGTTGATATTTGTTTTGGAGATCCTAGCAATACAGGCGAGCATGGTCTAAAATTTAAGGTGCGCTGGAAGGGATATAGCTCAAGCGAAGATACATGGGAACCAATTGAAGGATTGAGTAATTGCCAAGAACGAATACAGGATTTTGTTAGAAGTGGACTCAAATCTAAAATCTTGCCACTTCCGGGTGATGTTGATGTGCTGTGTGGCGGTCCTCCATGCCAAGGAATTAGTGGCTATAATCGCTTTAGAAATACTGATGCCCCCTTGACAGATGAAAGAAATCATCAGATAGTTGTTTTTATGGACATAGTGAAGTTCTTGATGCCTAAGTATGTCTTGATGGAAAATGTGGTTGACATTATAAAGTTTGATAAGGCCTCTCTTGCAAGATACGCATTAAGTCGTTTGGTACACATGAAATACCAAGCAAGGCTTGGAACTATTGCTGCTGGCTGTTATGGTCTTCCACAATTTCGGTTGCGTGTTTTCCTATGGGGTGCTCTTCCTAGTGAGAGACTACCTCAATTTCCACTTCCTACGCATGATGTTGTTGTTAAATATTGGCCTCCACTTGAGTTTGAGCGAAATACTGTTGCTTATGATGAAGGCGAACCACGTGAACTTGAGAAAGCTATCATTCTTCGTGATGCCATATCTGATCTTCCTGCTGCCATATCTGATCTTCCTGCTGTATTGTTATCATATTCAAATTGGTTGATTTTCTGTTTTGATACAATTTCACTGTCTTCTCATCTAAATTTATGCTTTCATGACAATCGCGAGCAGAGGACATACGATATGCCTCCAGAAACAGAGTTTCAAAAATATATAAGGTTGACTAAAGATGAGATGATGGGACTTGCAACAGGAGTAATAGATGCAAAAAAGCCTATATTATATGACCATCGGACTTTTAAGTTGTCTGAGAATAATTATTTACGAGTTTGTCAAATTCCACACAAAAAGGGAGCAAATTTTAGGGACCTCCCTGGTGTTGTTGTTGGAGATGATAATGTGGCCTCTTGGGATTCATCAAAGGAGCCAATGATGTTATCATCTGGGAAGCCACTGGTACCAGATTGTGTATTCACTTATGAGCAAGGGAAATCTAAAAGACCATATGCAAGATTATGGTGGGATGAAACAGTGTCTACTGTCGTTACTTTTCCTAATGTTCGAAGTCAGGCAGTGTTGCATCCAGAGCAGGACCGTGTCCTAACCATCCGAGAATTTGCAAGGTTGCAAGGCTTTCCTGATTTTTATAGGTTCTGTGGGACTGTTAAAGAAAGGTACTGTCAAGTTGGAAATGCTGTTGCTGTTCCTGTTGGACGAGCTTTAGGATATACGCTGGGAAGGGCCATTCGGAAGCTAGGCGGGGACGAACCGCTCATGACCCTGCCACCCAAGTTTGCT
>TRRQ-2021384-TRRQ-Narcissus_viridiflorus-2_samples_combined
GATGCGAACTTTGTCGGAGAACCATTGCCGGAAGAAGATGCGAGGGAGCGCTGGCCCCACAGATATTCAAGAAAGAATGACGGGAGAGGAGAACCTGTATCTCAAAATGGGCTAGATGATGACTTTGTGAAGGCTAAGCGCCATTACTTGCAAGCTAAAGTTGATGATTGTATCTACAATCTCAATGATGCTGTCTATATAAAAGCTGGAGAGGGTGAACTTGACTACATTGGCCGCATTGTTGAGTTCTTTGAGAGTAAAGATCACCAGATGTATTTTACTGCTCAATGGTTTTTTAGAGCAGTGGATACTGTGATCAAAGATTTGGCCTTCCATAACGACGCTCGCAGGGTATTTTTATCTGATGAAAGAAATGACAATGCTTTGAATTGCATTGTAAAAAAAATTCAAATATTGCGTGTTCCTCCAGAAATTGATTTGTCCTCGAAAGATGTCATTTCAAATTGCGATCTATACTATGATATGTCATTCTCTGTTGGTTATTCATCTTTTGCTAATTTACCCCCAGATGCTGGGGTTGATTTTAGTGAGACATCATCAACCACAACTACATGTAGTGATCCTAGTGTTTCGAAAGGCACAATAGTTTCCAATGTTTCCAAAGATAGATCTGATTCGGATTCTGAGGGGTCAGAATTTGGAGAAAAGGTTGAACTTTCACTACTTGACTTGTATTCGGGATGTGGTGCAATGTCTACCGGATTATGCCTTGGGGCAAACTTGTCGGGTGTTAACCTTAAGACATGCTGGGCTGTAGATATGAACGAATATGCATGCCAAAGCCTAAAATTCAATCATCCTGAAGCAGAGGTAAGAAATGAGAAAGCTGAGCATTTCTTAGCTCTGTTACGCGAGTGGGCAACTCTAGTGGAGAGACATTGCAAAGGAATTGAAAGCTCAGATGGTTCAGATGATGGCCATGATGATGAGCCTCTGAACCAACCCAAAAAGAGTGCTGGTGAATTTGAAGTTGGCAAGATCCTTGGAATTTGTTATGGTGAAACTGACAATCTTCCTAAAGAAGGGCTCAAGTTTAAGGTTAGATGGAAGGGTTATGGACCAAGCGATGACACATGGGAGCCTGCTGAAGGTCTAAGTAAATGTCAAGATCGAATTAGGGAGTTTGTCAGATGCGGATATAAAAGGAAGATTTTACCAATGCCTGGTGCAGTAGATGTAATTTGTGGAGGACCTCCATGCCAAGGAATTAGTGGCTTTAATCGATTTAGACAGACAGAAGATCCTTTTAAGGATGAAAAAAATAAGCAAATGGAAGTATATATGAACATTGTTGAGTATTTGAAGCCCAAATTTGTATTAATGGAGAATGTGGTCGATATAGTCAAGTTTGCTAAAGGATATCTAGGAAGATACGCCCTTGCCCGGCTAGTTGCAATGAGGTACCAAGCAAGATTGGGGATATTGGCTGCAGGAAATTATGGCCTCCCTCAATATCGGATGAGAGTTTTTCTATGGGGAGCCCAACCTACTCAGAAATTGCCCCAGCTTCCTTTGCCAACTCATGATGTGGTTACCCGTGGTGGTGCTCCAGTAGAATTTGAGAAGGAGAATCTCCATTCCAAGCTAGTTGTAGCATTTGATGGGAGCCTGCAAAAAAACCTCGAGAAGGCATTGCTGCTTGCTGATGCAATATCTGATCTCCCTCCGGTTGAAAATAATGAACCACGGGATGAGATGAGTTACAAAGATGCTTTTAAAACAGATTTCCAGCGTTACATTCGGCTAACTAGAGATGCAATGAAGCAACCTTTGTCTAAAGTAAAGAATCCTTCGAGAAATGGAGTAATATATGATCACAGGCCCCTGAAACTAAATGATGATGATCATCAGCGTGTCTGTAGGATACCCAAACATAAGGGTGCAAATTTTAGACATTTACCTGGGGTGATGGTTGGTCCGGATAATGTAGTTCAGTGGGATCCAAATGTTGAAAGAGAACTTTTACCTTCTGGAAAACCATTGGTGCCTGACTATGCCATGACCTTTGTTAAAGGAAAATCCTCGAAGCCTTTTGGGCGTCTGTGGTGGGATGAAACTGTTCCGACTGTGGTAACAAGGGCGGAGCCACACAATCAGATTATCATTCATCCAGAGCAAGATAGAGTGCTGTCTATTCGGGAAAATGCCAGACTCCAAGGCTTTCCGGACTACTACAAGCTGTTTGGTCCAGTAAAACAAAGATACATTCAAGTTGGCAATGCCGTTGCAGTCCCAGTATCCCGAGCACTTGGGTATGGATTGGGTCTGGCTGTTCTTGGG
>LWCK-2014614-Lycium_barbarum
TTTATTGGGGAGTCAATACCTGCTGAGGAAGCTCAACAAAAGTGGCAATGGCGTTACGACTTGAAGAATAAAAAGACGCAGCGTCAAGGCTGGAAATTAAATGCTGGTGAAGAAGATGAAATTGTATTAAATGTGGAATGCCATTATGCTCAAGCTAAGGTTGCTGGTTTCATTTTCAATATTGGGGATTGTGCATATGTAAAGGGTGAAGGCAAGAAAAGACATATTGGCAGGATCTTGGAGTTTTTCAAGACAACAGAGGGGGACGATTATTTTAGAGTACAATGGTTCTTCAGAGCTGAAGATACGGTGTTGAAAGGTGCTGCTTCTTTCCATGACCCAAAGCGCATATTCTATTCTACTTTAGAGAATGATAATTTACTAGACTGCATAGTTTCCAAAGTCAATGTGGTAGAATTACCAACCAGGCATGGTTTGGATAAAAAGGATGTTCCACCTGCTCACTTTTATTACGACATGGAATACTGTGTTGACTATTCCACATTCCGTACATTGCATAATGTCAAGAGCTCCATTTCCCCTTCGCTAGTGGATGACACTTCATATAAGCCTATCACTACATATCCTCTGGAGGTATTGCCAACTTGTGAACCTATGAAAGTGGAGTTGTCATTATTGGATCTATATGCTGGTTGTGGTGGCATGTCTATGGGGTTGTGCCTTGGTACCAAACTCTCTGGTCTTAATCTTGTGACGAAATGGGCTGTTGATTTTAATAGGTCTGCTTGTGATAGCTTGAAACTGAATCATCCTCAGACACATGTTAGGAATGAAGGTGTTGAGGATTTTCTGGAGCTACTGAAAAGATGGGAGAAGCTAATTCAGTCGTACGGCTGTAGTGATTTCAAAACAAGCTCAAATTGTGAGCTAGATGAGAGAGATGAAGGTGAAAACAAAGATAAATCCCAAGCTGGTTCTAAAGCATCTTCGGGAGAATATGAGGTATTAAGATTAGTTGACATATGTTACGGGGATCCCAACAACAAAGGAAAATCTGGACTTCATTTTAAGGTGCGGTGGAAAGGTTATAGTCCAAGTGATGATACTTGGGAGCCAATTGAGAACTTGGGAAATTGCGGAGACAGCATAAAAGATTTTGTTAGAAGGGGGCAACAATTGAAAATTCTGCCTCTACCAGGAGATGTTGATATGATATGTGGGGGTCCTCCTTGTCAGGGCATCAGTGGATATAATCGCCACAGAAATGTTGATGACCCATTGTCTGATGAGAAAAATCGTCAAATTATTATATTTATGGATGTTGTGGAATTTTTACGGCCTAAATATGTGTTGATGGAAAATGTTTCTGACATATTGAGGTTCGATAAAGCATCTCTTGGAAGATATGCTTTAAGTCGTTTGGTACATATGAAATATCAAGCAAGACTTGGAACTATGGCAGCTGGTTGTTATGGTCTCCCACAATTTCGGCTGCGAGTTTTCTTTTGGGGTGCACTTTCGAGTGAGAGGTTGCCCCCATTTCCACTTCCTTCGCATGACGTGATTGTTAAATATTGGCCCTCACCTGAATTTGAGCGGAATACTGTTGCTTATGAAGAAGGACAACCACGTGACCTTGAGGAAGCTCTTGTTCTTCGTGATGCTATATCTGATATGCCAGCTGTCACATGGCATGAAACTCGTGAAGAAGTGCCATATGAGATGCCCCCACAAACAGAGTTTCAGAAATACATAAGACTATCTAAACATGAGATAATGAGTTGTTCATCAAGTGGAGTCACGGAAACAAAAGAACCTGTTTTGTCTGATCATCGGCCTTGCCAATTAAGCGAGGACGATTACTTGCGAGTTTGTCTAGTCCCACATAGAAAGGGAGCGAATTTCAGAGACCTCCCTGGTGTAATTGTGGGAGCGGATAATGTGGCTCATCGTGATACAAATGAGCCAAAAGTCTTACCAAATGGAAAGCCCCTGGTTCCTGATTGTGCCTTCACTTTTGAGCATGGAAAGTCTAAAAGGCCATTTGCGAGATTGTGGTGGGATGAAACAGTAGCAACATTAGTCACGTTTCCTAATCATCGTGCACAGGCTATCTTACACCCAGAGCAGGATCGGGTTCTGACCATACGAGAATATGCAAGATTGCAAGGTTTTCCAGATTTCTATAGTTTTACTGGTACTCTCAAGGAAAGGTATTGCCAAGTCGGGAATGCCGTAGCAGTTCCTGTTGGGCGAGCGCTCGGGTATGCACTTGGACTTGCCTATCAGAGGCTAGCTGGAAATGAGCCTCTTATTAAATTGCCATCAAATTTCTCA
>VYDM-2131664-VYDM-Orobanche_fasciculata-2_samples_combined
GGTCACCCAGTCCCGTCTGAGGAATCTGAATCTAAGTGGCCTCATAGATACAAATCCAAGAATAACACGGAGAGAATATTAGTTACTCTTTCGGATGGATCTATAGAGGAGAAGGAGTTTTTACAAGCGAGATGTCATTACACGAAAGCAATCGTAGATGGTGTTGTGTTTAATCTCTTGGATGATGCTTACATTCAGGCTTCAGAAGGCGAGCCCAATTTTATTGCAAAAATTGTGGAAATGTTTGAGACTATGAATAAAGAGACGTATATTTGCACCCAATGGTTTTATCGAGCTAAAGATACAGTTATAAAGGATCAAGATTATCTTATTGATACAAGAAGAGTTTTTTATTCAGATATACGAGATGACAATCCACTAAGTTGCATTTACTCAAAAATTAAAATAAATCAAGTTTCACCAAATATGGATATTGTTGCAAAAGAAAAGGCTAAGGGATCTTGTGATTTTTATGTTGATATGATGTATTCATTTCCACATGCTTTCACAAATTTAATTGCAGATAATGAAGATTCATCATTACCTGATGCTGCAAAGCCTCAATCAAAACGCACCATATTGGACTTATATTCTGGCTGTGGCGCCATGTCTTCTGGACTTGGTATTGGTGCATCTTTGGCTGGTGAAAATATCGCCACTAGATGGGCTGTTGATTACAACGCAGATGCATGTGCAAGTCTGAAATTTAACCATCCCAACACAGAGGTAAGGAATGAAGATGCGGAGGACTACTTTCTTCTGTTAAAAGAATGGGAAAGCCTATGTAAAGAGTACAACTTACTAGCATCCAATGAGGTAGAACTAGAGCCTCATGATCTGGAAAGTGACGAGTCTGAAATTGATGATGGTATAATTGTTTCATCTGGAGAGTTTGAAGTTGAGAGATTGGTTGCTATATGTTATGGAGATCCAAACAAATCTAACCCGAAAAAACATTGCGTACATTTCAAGGTACGTTGGAAAGGCTATGGCAGTGCTGATGACACTTGGGAGCCTATTGATGGGCTGAGCAATTGCAAGGAAAAAATAAAAGAGTTCGTGTCACGAGGCCATAGAGCTAAAATAATACCTCTTCCTGGCGATGTTGACTTCATATGTGGTGGTCCACCTTGTCAAGGAATCAGTGGCTTCAATCGCTTTAGACAAGCTTGTGATCCTTTGAAGGACAAGAAGAATCGCCAACTTGTTGTGTTTATGGATATTGTAGAATTTTTGAAGCCAAAATTTGTGTTGATGGAGAATGTTACAGACATCTTGAAATTCGCAAAAGGACAGTTGACTTGCTATGCCGTTGGGCGACTTGTTTCAATGAACTACCAAGCACGATTAGGCATAATGGCCGCAGGTGCATATGGGGTCCCTCAATGCCGTATGCGTTTTTTCCTTTGGGGTGCCGGACCAAAGGAGAGATTACCTCAATTTCCGCTACCTACACATGAAGTTATGAAGAAAGGAGTTGTTATAAATGAATTCAAGGAAATTATAGTTGGACATGGAAATGAACATAGTGGATTGCATAAAACTGTCTTGCTTGGGGATGTGATAACCGATTTACCGGAGGTGACAAATGATGCAAAACTGGATGAGATGCCTTATGGTGGTACTTCTCGTACTGTGTTTCAGAAATATATAAGATTGAAAAGGCATGATATTTTCCCAGATAGCAAAAAAGATGATTCACATAAGTCCATATTGTACGATCATCGACCTCTTCAGTTAAATGAAGATGATTATCAAAGGGTTTGCCATATTCCCAAAGTGAAGGGAGCCAACTTTAGAGACATGCCTGGTTTAATTGTTGGTCCGGACAATGTTGTAAGATTGGATCCATCTGTAGAAAGGCCATTGTGCAAATCCGGGAAAAATTTGGCACCTGATTATGCTTTAAAATTTGAAGATGGGAAGTCTTCCAAGCCTTTTGGTCGGTTAGGGATGGATGATATTGTTGCCACTGTTGTTACAAGGGCTGAACCGCATAATCAGGTTATTTTGCATCCGAATCAAGATCGAGTACTTTCTGCTCGTGAAAATGCTAGGTTGCAAGGATTTCCAGATTGCTATAAGCTTCACGGTCCAATAAAACAGAGGTATATGCAAGTTGGAAATGCCGTTTCATTTTCTGTTTCAATACCACTTGGTTATTGTTTAGCAAAAGCAATGCAAGGTGACAACATTACTAAACCATTGAGCATTCCCTTCAAGTTTCCTGATTGTCTT
>NMGG-2008814-Hypecoum_procumbens
TTGTACAATCTTAATGATGATGCATATGTTAAAGGTGATGATACTGATTACATCGGACGAATCATCGAACTATTTGAGAGCACCAATCATGAGCTCTACTTTACGGCGCAGTGGTTTTACAGAGCTGAAGATACTGTCATTAAAGGACACACAAATCTAATTAACAACAAACGTGTCTTTTTGTCCAATGATAACCATCTTAGCTGTCTTGTCTCCAAGCTGAACATTATAAAAGTTGATTTGTTAGCACAAGTGCCCGACATCCCACCATGTGATTTTTATTATGATATGTCATACAATATTCATTATTCGACATTTGAAAGCTTATCGAGAGTAAATGAAGATGATAGCGTAACGTCATCCACTACTAGCTCGGAAGGTGTGTTTGGTGGAACTAGTGCTTGTAGTAGGGGACCGTTAAAAGCTTCTACATCACAAACATCTGAAATGGCTCTATTGGATTTGTATTCCGGTTGTGGTGCCATGTCTACTGGCTTATGTCTTGGCGCATCATTATCCGGTGCAAATCTTGTTACAAGATGGGCTGTTGATATAAATACATATGCTTGTCAAAGTCTCAAGTACAACCATCCAAAGACTGAGGTTAGAAATGAAAATGCAGAGGATTTTTTTGAGTTACTAAAGGAGTGGGAGAAGCTTTGCAGAAAGTTCTCTTTGTTGCCAACTAACCATCCAAAGTTGGAAGACTCGGATGAAGCTAGTGTGGATGATCAAATTGATGATGAACTCAATGCTTCACCTGGAGAATTTGAGGTTGAAAAATTCATCGGCATTTGTTTTGGTGACCCGAATGCGATTAAGACAAAGAAGAGTGGTGACTTGGTTAGGATTGAGGAAAAGAAGAAAAAAGGTTTATATTTTCAGGTACGTTGGAAGGGGTATGGTCCTAGTGACGACACTTGGGAGCCCATTGATGGTCTTGGTAATTGCGACATAAAGCTTAAAGAGTTTGTGACTAATGGGTACAAATCAAACATTCTGCCGTTACCTGGTCGTGTTGATGTAATCTGTGGTGGTCCACCATGTCAAGGGATTAGCGGCTACAACCGGTTTAGAAATTCCAAGGCACCTTTGGACGATGAGAAAAATTACCAACTTCTTGTTTACATGAATATTGTCGAATATTTGAAGCCAAGATATGTGTTGATGGAAAATGTTGTTGATTTGCTGAAATTTAGTGGTGGTTACCTTGGCCGATATGCCTTGGGACGACTTGTTGGTATGAATTATCAAACAAGATTAGGGATGATGGTAGCTGGATGCTATGGGATTCCCCAATTCCGCATGCGTGTATTCTTGTGGGGCGCTCGATATACGGAGAAACTTCCTCAGTATCCGTTGCCTACGCATGAAGTTGTAGTACGTGGCATTTATCCAGTTGAATTTGAGTTAAATGTTGTTGGATACTCCGAAGGTCAAACCCGCGAGCTAGAAAAAGCCCTGCTTTTATCAGATGCGATTTCAGACCTACCTATGGTAAAAAATGATGAAAGTAGGGATGAAATGCCATATGAGAAGCCAGCGGAGACCGAGTTTCAACAACATATTCGGCTAAGCAAGAGTGACATGGTGGGTACGGGTAATGCTGGGGAAGATGCATTGTTGGACACCATGCTACATGATCATCGACCTCTGGAATTGAATGAGGATGATTATCAAAGAGTTTGTCGTATTCCTAAGCACAAGGGTGCCAACTTTAGAGACCTACCTGGTGTGAAGGTTGGCTCAGATAACAAAGTTATGTGGGACGAGTCATTCGAGAGAGTATTACTTCCTTCAGGAAAGCCCTTGGTACCAAATTATGCAATGACCTTTGTTAATGGGAGTTCCTCCAAGCCCTTTGGTCGTACTTGGTGGGATGAGATCATTTCAACTGTTGTCACTAGGGCGGAACCTCACAATCAGACTATATTACATCCAGAGCAAGATAGAGTACTCACCATACGCGAGAATGCAAGAATACAAGGATTTCCTGATTACTATAAGCTTTTCGGACCTGTTAAATCAAGGTACACCCAAGTCGGGAATGCAGTTGCGGTTCCAGTTTCTCAAGCACTGGGGTATGCATTGGGTCTAGCTAGCCAAAGAAAAAGTGGTGACGAACCGTTGTTTACTCTCCCTGCTAAGTTCCCAAGGTCTCTTTGCGTACCC
>MDP0000251234
ATGAACYGTGTTGTTAATCATTCTTATGATCAGTTCTTAAAGCCCTTTCTCTCTATACTTATGGCAAAGACAATCCAACTACTCAAAGTTTTTATAATTAGTCCGGATGATCATAATCGCGWCTGCGAACAAGATCTAGAAGCTGCAATGCAACAGGTTGCAGACAAGACTAATTCGATTGGGCTAGCGCTTCTTCCCGTTCAAATTCACTCTRGCCACCTCCCTGTAATCTTTTACTTTCTTGGACTATCAGTCTTGCTTGCCTTCACTTGTATCTTGTTCCACCGTCTTCTCCGGCCATTCAGCCCCTCTCCGCTCTCTCTCTGCGCCGTACGCCGAATGGCTTGCAAGCGGAAGGCGAAGGCCGGAACCTCTTCAGGTTCTCCCCCGGAATCGAAGAAGCTGAGGCWAACCGAGGAGGCGAGAGTTGAAGAGGAGGTAGCAACGACTGTGGATAAAGCTGCTTCTCCGCCGAGGAACCCTGTGACTCAGGAGGTAGCTGCGGCTGAYGATGACGGAGAGGAAGCGAGGTTTCTTGGCGAACCGATGGAAGACGAGGAGGCTCGTAAGCAATACCCCAAGAGATATGTTGGAAAGAAGCCAAAGATGAATGGGCAAAACAACTCCAACGATGATGAAGATATAATTCAAGCTCGTTGTCACTACACAAAGGCGTTGGTAGATGGAATCAATTATGACCTCTATGATGATGCCCATTCAGGGGAGAAAGAAGAGCCATACATTTGTAAGATTGTGGAAATGTTTGAGGCAATTGGTGGGCTATTGTATTTTACTGCACAATGGTACTATAGATCACGAGACACTGTCATAAAGCACTGTACTACTGTTGCTTGTGGGCGTGTATTCTTTTCAGATGTCCGAGACGATAACCCTCTGAATTGTCTTGTTGAAAAACTTCATATTGTTAGACTGACACTAAATGTTGATGAAGATTTGAAGAGTAAATCAATTCCRGTGTGCAATTACTATTGTGACACCAAGTACCTGCTACCGTATTCTACTTTTGTCAATCTGCYGGCAGAAAATATGCAGACTGGAAGTGATGACTCAACTATCTCTGTTGAGGATGATGTTTGTTTGGATAGCGAGGTTGATTCAAAGCTGCCAAATGGAGAGCGTGCCAAATCAGAAGTAAGGCTCTTAGACCTATATTCTGGTTGCGGAGCGATGTCTACTGGCCTGTGCCTTGGTGCACATTTGGCCAATGTCAATCTTGTTACAAGATGGGCTGTTGACTACAATAAGTACGCTTGTAAGAGTTTGGCACAAAACCATCCAGAGACAGAGGTTCGAAATGAAGCTGCTGAAGATTTTCTCACAATGCTCAAGGCATGGAGAAAACTATGCATGTGTTTAAAGTTGGTTGAGAATGACAATTTAGAGGAGGATGTAGAYAAGAGTATACTTGATTTCTTTGGAAAGGAAGATGATGAAGAGGAAGAGGAGGATGAAGAAGAGGAAGATGTTAGTGGAAATGTCAAGAATGATTCTGAAGTTTTTGAAGTTGATTGCGTCATAGGAGTATGTTTTGGTGACCCMAAAAAAACAGAAAAGAAGGGAATATACTTTAAGATTCATTGGAAGGGCTACGGGCCTGMGGARGACACCTGGGAGCCAATGAATGAATTGGAGCATTGTAAGCAGGCTATCAAAAAATTTATTACTGAAGGTTACAGATTGAAAAAATTGCCTTTACCGGGTGATGTTGATGTGGTGTGTGGGGGACCCCCTTGCCAAGGAGTTAGTGGTTTCAACAGATTTAGGAACACAGARAGTCCATTAGCAGATGACAAAAACCAACAGTTRGAGGTGTACATGGACATAGTTCGGTACCTAARGCCAAAATTTGTTTTRATGGAAAAYGTTGTYGATATTTTAAAATTTGCCGATGGATTCCTTGGRCGATATGCCTTGGGACGCCTTGTAGATATGAACTATCAAGTGAGGATGGGAATGATGGCAGCAGGTGCATATGGGCTTCCGCAGTTCCGTATGCGAGTTTTTTTGTGGGGGGCGCGTCCTACTGAGATCTTGCCCCAGTACCCACTTCCTACACATGACGTTGTTTCAAGGGGTGTTACTCCTACACAGTTTGAGGGKAATGCYGTTGCTTATGATGAAGGTCATCAGACCCAATTAGGAAAAAGTCTTTTTCTGGATGATGCGATTTCCGATCTGCCTGCTGTTGCAAATAATGAAGAAAGAGACGAGATGCCTTATGGGGTGGCACCCAAGACAGAGTTTCAGAGGCTTATWAGACTAAGCAAAGAATACCTAATGGGGACTTCAAAGGACAACTCTATACAAAACGTTCTTTATGATCATCGCCCTCTTCAGTTGAATCCCGATGATTATGCACGTGTTTGTGAAGTTCCCAAGAGAAAGGGTGCATGCTTCAGAGATCTTCCAGGTGTTCGTGTGCGTGGTGATAACAAGGTTGAGTGGGATCCMGAAGTACCCAGGGTGTATTTGGCTTCTGGSAAACCGTTGATCCCAGATTATGCTATGAGTTTYGTGAATGGGTCTTCATCGAAACCTTTTGCCCGTTTGTGGTGGGAYGAAACTGTRCCAACAGTGGTCACAAGAGCTGAACCTCATAACCARGCAATTATGCAYCCKGAACAAGATAGGGTGCTGACAATTCGTGAGAATGCCAGGCTACAAGGCTTTCSGGATTTTTACAAGCTCAGCGGGCCTATAAAAGAAAGGTACATGCAGGTTGGAAATGCTGTTGCTGTTCCTGTTGCGCGTGCACTGGGCTATGCATTAGGTCTTGCTCTTAAGGGTTCTGCTGGTGCTGATCCCCTKTTTAWACTGCCTGCAAATTTCCCTAACCTTCAAGATCAGTGCACTGTACACACCTCGTTCCACCAGAGTAACTACATAAAGGCTTTCACTCTCTGCACRCTTCACTATTTGCTCATGGCTTCAGCTTCCAGATCAAGCWCTTGGCTTTTCAGTCTGTCGGAGAATTGGCTCCCAATGGCTACTATAATATTCGCTTGCGGGTTTGTCGGTTACGCTGTTTACGACGCAGTGATGGCCACCGTGTCTGAGCTGCTGCAACGTTTGTTGGTAATTTCTCCTTTACTTATAGTCATTGTAGTTCATTGGCTCTCCACAGGCAGCCAAGTTAACATTAGCATTCCGGGGTCGGAGCCCGGAGCCATCCATAGAGCCGGGGGATCGCCTTGGGGTGTGGCCTTTGTACTATTTCTGCTCTTCTTTCTCATATCTTACCAGCCTTCCTTGCATGGCCTTCTTTTCTAG
>KAWQ-2057105-Stangeria_eriopus
AAGAAGAAGCGCCCGAAGAAGACTGTGAGCTCTTATTTTTGTGGAGACCCGATCGAGAGGTCGGAGGCCATGCGAAGATGGCCACATCGTTATCCCGTCAAGGACTCCAAGGAGAAGGCTCGATTTGCAAGCAAATCAAAAATTGTGGATTCGCAAAAAGGAGGAATGGAGGATAAACTTGTCCTTGAGTCCGTTGCTCATTATCAAACAGCAGATGTAGATGGAATTATTTATGAACTCGGCGATTGTGTTTATGTTAATTCTGATAGTGGACCGGACTATATTGGAAGAGTAATTGAATTCTTCAAGGGTATTGATGGAAATTGCTGGTTCTGTGCCCAATGGTTTTATCGCCCTCATGATACGGCTATTGGGCAAGAGGAGGCAAAGGGACATGATAAGAAACGGATTTTCTTCTCCACGATGAAGGATGACAATTTATTGGAGTGTATCACTTCAAAAATAAATATAATTCATGTACCTGCTCTAACACGTTTTGAGTCTAAATTAAAATCTGTTCCCAGTTGCGATTACTACTATGACATGGGTTATGATTATGCATTTTCAAGATTTTATAATCTTCCTGATGACAATGCAGACACAGAAGTTGCCAGCTGTGATTCTGCATCGACTGTCTCCAGTGACGAGCCTTCAAATTTAGCTATGAACACTTCATTTAATGTAAAATCAGAGAAGGGAAGCACAATTGCCGAGCCAGAGCTTAGTTTACTTGATCTGTACTCAGGTTGTGGAGCCATGTCAACGGGTTTGTGTATGGGTGCTGCCCTATCAGGAGTAAAGCTTGTGACTAGGTGGGCAGTGGACCTAAGTCAATATGCTTGTGAAAGCTTGAAATATAATCATCCTGAAACTGAGGTTCGCAATGAAGAAGCGGAGAATTTTTTGTTGTTGTTGAAAGAGTGGGAAAAACTATGCACAAAGTACCATGATTATGAAGTTACTGTAACAGCCAATACTGACAAACATCAGACAAATGACAATCGTGATGATTCCGATAGAGAGGATGATTCTGAGTTAGATGATGATGAATATGAGGTGGAAAAGCTAATTGGTATTCGTTTTCATACCCCTAAAGTTGGTAAAGGTGTCCTTGAATTCAAGGTACGCTGGAAAGGATATGGAGAGGATGAAGATTCATGGGAGCCAATTGATGGTTTGATGAGTTGTGAGGATCGAGTTGTGGATTTTGTGAAACTTGGACTGAAGAAGAAAATATTGCCACTACCTGGTCATGTTGATGTTATTTGTGGTGGACCACCTTGTCAAGGTGTAAGTGGGTTCAATCGGTTTCGTAATGTTGCTGCTCCTCTTGATGATCCTCGAAACCATCAAATTGTTGTTTTTATGGACATTGTTGATTATTTGAGACCACGATTTATTTTGATGGAGAATGTGGTGGACATACTTAAGTTCGCTGGCGGCATTTTAGGCCAATATGCTTTGAGTAGTCTTGTGAAGATGCATTATCAGGCTAAGCTTGGCTTGATGGTTGCTGGTTGCTATGGTTTGCCCCAATTTCGGATGCGAGTGTTTTTGTGGGGTGCTTCTCCAGTGGAGCGACTTCCGCCATATCCATTACCAACTCATGATGTTGTTGTGAGAGGAAGTTTTCCTGTGAGTTGGGAGCATAATGCTGTTGCGTATGATGAGACTCAACGACCTGATCTTGAAAAAGCAATTGTTCTAGGGGATGCAATATCTGATCTTCCTTTGGTCAAAAATTCTGAAACTCGAGATGAAATTCTATACCATAGGCCATGTCGGACAGACTTTCAACGTTTTGTGCGCCTTCCAAGGGAAATTTTGGAGGGGAAAAATTTTGTAGATACGAAAAAGACAAAGCCGATTCTTCTTGATCATCGCTCTTTGGAGTTAAATGTAGATGACTTTCAACGGACTTGTCGAATTCCAAAACGAAAGGGAGCGAATTTCAGGGACCTTGAAGGTGTGATTGTTCTACCAGATAATACTGTGAAATTGGATTTAGAAAATAGAGTAATGCTCCCTTCAGGAAAACCTTTGGTTCCGGATTATGCTATTACTTTTGTCCATGGACGATCAACAAAGCCATTTGGAAGACTCTGGTGGGATGAAATTGTTTCCACTGTTGTTACTCGAGCTGAGCCCCACAATCAGGTAATATTACATCCAGAGCAAGATCGCGTGCTAACGATTCGGGAAAATGCACGCATACAGGGATTTCCCGACTACTATAAATTTTTTGGTCCTGTCAAGCAAAGGTACGTTCAAGTAGGAAATGCAGTTGCCATACCTGTTGCTAAAGCACTAGGTTACGAACTTGGGCTTGCAATTCAAAAGCAGTGTGACAGTTCTGCAGTAGTTGAGCTACCTCAGAAGTTCCCTCACAGCTTA
>YZGX-2006693-Cyrilla_racemiflora
AGGAGTAAGAAACGGAAAGAGGAGGAAGGGGAGTGCCGGTTCATTGGCGACCCGGTTCCCAAGGAAGAAGCGGCCCAGCGCTGGCCCCACCGCTACCTGTCCAAGGCAAAGTCCAAACTTGCTGGTGAATCTATTAGTTTGAAAAGTGCGGATGACTCAGAAGAAATTACCCAGGCTAGATGCCACTTCATCCAAGCGGAAGTGGATGGGATGGTTTTCACCCTTGAAGACGATGCTTATGTGAAGGCTGAGGATGGGCAAGATAATTTCATTTGTAAGATCATTGAGATGTTTGAAGCAGTTGATGGCTCAACTAATTTTACTGCTCAATGGTATTACAGGGCAAAGGATACGGTCATAGGATGTTGTCATAACCTTATTGATGACAAACGAGTATTCTTTTCCGAAATCAAGGATGATAATCCTCTTGACTGCCTTGTGAAAAAACTTAAAATTGTACTTCTACCATTAAAAGGGAAGTTAGATATCAAGGAAAGGGTTATATTGAAGTGTGACTATTACTATGACCAGATGTACTTGCTGCCGTATTGTTCTTTTGTAGGCTTAGAACCTGACAGTACTGCGGTTACCTGTGAATCCGGTTCTACCATTTCCAGCGATGCTGATGTTGCTGGAACGGCAAATTGTTGTGATAGTTCTGAAGTAGAAAAGTCTAGCAGTGAGAGAACACTGCTAGACTTGTATGCTGGTTGTGGTGCTATGTCTACTGGGCTTTGCCTTGGTGCCAATAGCTGCGGTGTGAAGCTTGTCACTAAATGGGCTGTTGATATTAACAAATTTGCATGTGAAAGCCTGGAGCTAAATCATCCAGAGACAGAGGTGAGAAATGAATCCGCGGAGGATTTCTTGTGCCTACTAAAGGAATGGGATAAGCTTTGTGCCTCCTATTTATCAACTACTGAAAGCAATGGTTCAACACACAAAGATACTATTTGCAAAGACAAGGAAGATGATGAAGGTGACAGCGATACTAAAGAAGATGAGAATGATGGTGAAATCTATGAAGTAGAAGAAATTTTGACAATCTGTTATGGAGATCCAAACGAAATTAAAAAGCCTGCATTGTACTTCAAGATTCGATGGAAAGGATATGGACCTGAGGAAGACACATGGGAGCCATTAGATGGTTTGAGTGGGTGCGAAGAGAAGCTAAAAGAATTTGTCTCAAGAGGCTACAAATCAAAGATCTTGCCTTTGCCGGAGACAGTTGATGTTATATGTGGTGGTCCTCCATGCCAAGGGGTTAGTGGATTCAACCGCTTCAGGAATCGTGAAAACCCTTTAAAGGATGAGAAGAACAAACAGCTTATTGTATTCATGGATATAGTAGCCTTCTTGAAGCCAAGGTTTGTGCTGATGGAAAATGTGGTTGACATAGTTAAGTTTTCTGGTGGTTTCCTTGGAAGATATGCTCTTGGTCGACTCGTTGGCTTGGATTATCAAGCAAGAATGGGAATTATGGCAGCTGGTGCTTATGGGCTCCCGCAATTCCGCTTGCGTGTCTTCATGTGGGCCGCACTTTCAAACGAGAAGTTGCCCATGTACCCATTACCTACACATGATGTTGTCACCAGAGGTGGCAGTCCAACAGAATTTGAGATGAATGTGGTTGCGTATGACGGAAGCAATGATGTTGAACTCAAAAAGAAACTTTTTCTTGGAGATGCCATTTCTGATCTCCCTCCGGTGGACAACGATGAGCAATGTGATATAATGCCTTATGGTTCAGAGCCTAAAACGGAATTTCAGCGTTTCATTAGATTAAGGAAGGATGAGATGCCAGGCTGCTTGAAGTTCGACTTGGAATTCTCACCACATGAATTATATGATCACCGACCCTTGCAATTAAATGTAGATGATTTCCAGCGTGTATGTCAAATTCCAAAGAAGAAGGGTGCAAACTTTAGGGATCTGCCCGGGGTACGAGTTCGTCCAGACAACAAAGTTGAATGGGATCCAGATGTAGAAAGAGTAAAGTTGGTTTCAGGGAAGCCTTTGGTTCCTGATTATGCAATGAGTTTCATGGGTGGTAGTTCAATCAAGCCGTTTGGTCGGCTTTGGTGGGACGAGACCGTTCCGACTGTCGTTACACGGGCAGAACCTCATAACCAGATTATATTACATCCAACTCAAGATAGAGTTCTTACTATTCGTGAAAATGCCCGACTCCAGGGCTTTCCAGATTATTATAAACTTGTTGGCCCTATAAAAGAAAGATACATTCAAGTTGGGAATGCAGTTGCTGTGCCAGTTGCCCGTGCATTAGGTCATTCATTGGCTTTGGCATTAAAAGGGTTCTCAGAAAATGAACCCTTATTTACTCTACCAAAGGAATTTCCAAGAAATTCAGACGTTCCTGCCCCAGAA
>XGFU-2010664-Exocarpos_cupressiformis-Nov.
AAATTCCTTGGCGAACGTGTTCCGGACGGGGAGGCGCGGGAGCGGTGGCCTCATCGATACCTGAAAAACGACAAGAGGAAAAATAGTCTAAAAGTTGGATCTACAAGTCTAATATCCAGAAACAGTGACGAGGAAGAAGTTTTGCAAGCGTCCTATCACTATAGACAGGCAGAGGTGGACGGGAGAGTCATTTTTAACCTTCATGATAATGCTTATGTGCAGGCTGAAGAGGGGCATGACTATCATATATGCAAGATAGTTGAATTCTTTGTAACAGTAAAGGGGCTGAAGTACTTTAGAGCTCAATGGTTTTATAGAGCTCGAGACACGGTTATTGGAAACCATGAGGAGCTTATTGATCAGAAGCGCGTCTTTTTGTCTGACATTCAGGATGACAACCCACTTGATTGTCTCGTCCAGAAGCTCAAAATTATCCTAGTGTCTGGAGATATAAAGGTCAAAAAAGAGAATCCTCCTCTGGATTGTGACTTTTATTGTGATATGAAGTATTTGTTGCCCTATACCACATTCATCAATCTACCAGCCGATGTTGCAAGTGCTAGCAGTGATAGCCTTTCAACAATCAGTAGCGACACTGGTGGTGAAATAGTAGAAGAAAATAGTTCTGCTTTTGAAGATCGAGATGCTCATGGCCCTCAAGAGTGTACGATGACTGTATTAGATCTTTATTCAGGATGTGGTGCGATGTCTACTGGTTTATGTGCTGGTGCAAAGATTTCTGGTTTAAACCTTGTGACGAGATGGGCTGTTGACATCAATGAACATGCTTGCGAGAGCATTAGGTTGAATCATCCTGAGACAGAAGTGAGAAATGAGTCGGCAGAAGACTTCTTGTTGCTGTTAAAAGAGTGGCAAAAATTGTGTGCCAAACATTTGCAAGAGCCGTGTGTTGATCTGTTTGTTAGTGAGGATGTAACTGCAGAGGATAATGAAGATGAAATTGAAGAAGATGACTCTGAAGTGTTTGAAGTTCAGAAGTTTCTTGCCATTTGTTATGGAAATCCAGAAGGAAAAAAACCGCGTGGGCTGTATTTTCAGGTTCGCTGGAAGGGCTATGGGCCTAGTAAAGATTCTTGGGAGCCACTAGAGAATTTGGGAAATTGTACAGAAAGCTTAAGAGAATTCGTGGAAAGAACTTACGAGTCAAAAGCAATACCTTTACCTGGCGACATTGACTTGATTTGTGGAGGCCCACCATGCCAGGGGATGAGTGGGTTGAATCGGCATAGGAATAAAGAAAACCCTTTTGGAGATATTAAAAATTACCAGGTGTTGGTTTTTATGAATATTGTGGAATTCTTGAAGCCCAAGTTCGTGCTAATGGAAAATGTGGTCGATATATTGAAATTTGCTAGTGGGTCTCTAGGAAGATTTGCAATAGGGCGATTGATTCAAATGAATTATCAAGCTCGAATGGGAATAGTTGCAGCTGGGGCTTATGGGCTCCCTCAGTTCCGTCAACGTTTTTTCGTCTGGGGAGCTCTTCCCACTGAGAGATTGCCTCCGTACCCTTTGCCAACTCATGATGTTATTCTCAGGGGCCAAATCCCGCGGAAGTTTCAGGCAATCCTGGTTGCATATGATGAAGGTCACAGCATC
>HAEU-2055171-Berberidopsis_beckleri
AAGACGAAGAAATCTCCAGGAGATAATGACGTCGGACTCACCGGATCTCCAGTTCCGGCAGACGAAGCTCGTGAAAAATGGCCTCAACGATACCAATCAAAGAACAAGGTTAAGAAAGGCGTTTCGTCTAATAGATCTAAAGAGGAGTCCAGTGAAGAGGAGATCTTACAAGCCAGGTGTCATTACACTCAAGCTGTGGTCGATGGCTGTGTTTTCAATCTTAATGATGATGCTTATGTCAAAGCAGGAGATGGAGAGCCTGATTTCATAGCAAAGATTGTGGAGTTATTTGAAACCACCCATAGAGAACCATATTTTACAGCTCAGTGGTTTTTTAGAGCTGAAGACACTGTCATCAAATACAATGCAAGTCTTGTTGACAAAAGGCGAGTGTTTTATTCAGACAAAAGAGATGACAATCCTTTGGACTGCATTGTCTCTAAAGTAAAAATTGTCCAAGTGGCCCCAAATGTGGACTTGGCTGCAAAGGAAAGAACAATCCCATCTTGCGATTTATATTATGATATGACATACTCATTGTCATACTTGACATTTGCGAACATAGTCACGGAAAATTCTAGAACAGATAGTGATGCATCTTCGACAATTTCAAGTGAGGCTAGTTCAAATGGCATAAGTGGTGGCATTAATTTTGATGCCGAAAAATCTTCCCAACTAAACAAATTTCTGAAGTCTCAGATGACTTTGTTGGATTTATATTCTGGTTGTGGTGCCATGTCTACTGGCCTTTGCCTTGGCGCATCCATGTCTGGCCTGAAACTAGTTACTAGGTGGGCTGTTGACATAAATACTTACGCATGTGAAAGTCTTAAGTTGAATCATCCTGAAACTCAGGTGAGAAATGAAGCAGCTGAAGATTTCCTTTCTTTACTGAAGGAATGGGCAAAGCTTTGCAAGGATTTCTCATTGTTGGGTTCTCATCGATCACAAGATTTGGATTCTAAACCGAACGGTTTGGAGAGTGATGAAGATGAAGATGCTAATGATGGCTCTACTGTTGCCCGTGGAGAATTTGAAGTGGGGAAGTTACTAGCTGTTTGTTATGGTGATCCTAACGACGTCAAGAAACCTGGACTGTATTTTAAGGTGCATTGGAAGGGCTACGGTCCCAGTGAGGATACTTGGGAGCCTATTGAGGGTTTAAGCAATTGCAAAGAAAAGTTGAAGGACTTTGTGAAAAATGGGTATAGATCAAACATATTGCCTCTTCCTGGTGACGTTGACTTTATATGTGGGGGTCCCCCGTGTCAAGGAATTAGTGGTTTTAACCGCTTTAGAAACAAAGACAATCCTTTGACGGATCCAAAGAACCACCAATTGGTGGTGTTCATGGATATTGTTGATTACTTGAAGCCAAAATATGTTCTGATGGAAAATGTCGCTGATATATTGAAGTTTGCTGGTGGGTTTTTGGGGCGTTATGCCATAGGGCGTCTTGTTTCTATGAACTACCAAGCACGATTGGGAATAATGGCTGCAGGATCGTATGGTGTTCCACAAGTTCGAATGCGTGTCTTCTTATGGGGTGCCCATCCTACGGAGAAATTGCCTCAATATCCATTGCCAACCCATGAGGTTGTTGGAAGAGGCGTTGTTCCAACCGAATTTGAGGAAATTAATGTTGCTCTGGATAAAAATCAACCTTGCAAGCTGGAAAAGGCTCTTTTTCTTGAGGATGCAATTTCAGACCTCCCTCAAGTAACAAATTATGAAAGTCAAGATGAAATACCATATGGCAGAGCTGCTTGTACTGAATTTCAAAGATTCATAAGATTGAAAAAGCATGACATGGTAAGTTGTATTGCTGGTGGACAGAACGCGTCGCAATGTCAGATGCTTTATGACCACCGCCCTTTGCAATTGAACGAGGACGATTATCAAAGAGTGTGTCGTATTCCAAAAGCGAAGGGTGCGAATTTTAGGGACTTGCCTGGCGTATTGGTTGGTTCAAATAATAGAGTAGAA
>PACid_16041759
ATGGCGCCGAAGCGCAAGAGAGCTACAAAGAAGGACGAGAGTACCAAATCCATTCCCAAACCGAGGAAGAGAGCTCCTAAGCGAGCTAAAACTGTGAAAGAAGAGCCGGTGAAATTCGTGGAGGAAGGGGAAAAGTATGTTGCAAGGTTTCTCGACGAACCTATTCCAGAATCTGAAGCCAAGAGTACTTGGCCTGACAGATACAAACCGATTACGGTACAAAAACCTAAGGCTCCGTCAAGAAACACGACGAAGGATGACGAAAAAGATAAGATCATTCGGGCTCGATGCCATTATAGACGTGCGATTGTTGATGAGCGTCAGATATATGAGCTTAATGATGATGCTTATGTGCAGGCTGGTGAGGGAAATCAGCCCTTCGTTTGTAAAATTGTTGAAATGTTTGAAGGGGCTAATGGGAAATTGTATTTCACAGCTCGGTGGTTCTATAGAGCTGATGATACTGTGATGAAACAGTTCAAGATTCTGATCGATGATAAGCGTGTGTTTTTCTCGGAGATTCGAGATACAAATGAATTGGGATTACTAGAAAAAAAGTTGAACATTTTGATGATTCCCTTAAATGAAAATGCTGCTGGGCCTATCGCTGCAACAAAAACCTGTGATTATTATTGCGATATGAACTATCTCTTGCCTTACGATACATTTGAAGCTTTACAACAAGATACCAAAATGGCTATAAGTGAAAGTTCAACAATATCCAGTGATACTGATGTAAACGAAGGAGCTGCTGCTATATCAGAGAATCAAGAAGGTTCTCAAGACACACGAGTTCAAAGAGAGACAACTTTGCTTGACCTTTACTCCGGCTGTGGAGCTATGTCCACAGGGTTGTGCATGGGTGCACAACTCTCTGGTTTGAACCTTGTCACTAAATGGGCTGTTGACATGAATGCGCATGCATGTAAAAGCTTGGGGCATAACCACCCAGAGACACACGTGAGAAACATGTCCGCAGAAGATTTCTTGTTTCTGCTTAAGGAGTGGGAGAAGCTATGCATTCATTTCTCTTTGAGAAATTCTCCAAATTCAGAAGAATATGAAAACCTTCATGGTATGACTAATGTTGAGGACAATGAAGATGTCAGCGAGGAGAGTGATGATGAAGATGACGGCGAAGTTTTTACAGTGGAAAAGATTGTTGGTATTTCCTTCGGAGTCCCTAAAAAGTTACAGAAACGTGGTCTTTATTTGAAGGTACGATGGTTGAATTACGATGATTCCCATGATACATGGGAGCCTATTGAAGGACTCAGTAATTGCCGGGAAAAGATAAAGGAGTTTGTCAAACTCGGATATGAATCTGGCATCCTTCCGTTACCAGGAGGTGTTGATGTTGTCTGTGGCGGGCCGCCATGCCAAGGAATCAGTGGTCATAACCGCTTCAGGAACTTATTGGAGCCTCTAAAAGATGAGAAAAACAAGCAGCTTCTTGTTTATATGAACATTGTGGAGTTTCTAAAGCCGAAATACGTTTTGATGGAGAATGTGGTAGACATGCTTAAGATGTCTGAGGGCTATCTTGCGCGTTATGCTGTGGGAAGGCTTATCCAAATGAATTACCAAGTCAGGATGGGAATGATGGCGGCAGGAGCATATGGTCTTGCTCAGTTCCGCTTGCGGTTCTTCTTATGGGGTGCACTCCCTAGCATGATGATTCCTCAGTTCCCACTTCCAACTCATGATTTAGTACAGAGAGGAAATATTGTTAAGGAGTTTCAGGGAAACACAGTAGCCTATGATGAAGGCCACACTGTGAAGTTAGCAGACAAGCTTTTACTTAGAGATGTGATTTCTGATCTTCCCGCTGTTGACAACAGTGAACAAAGGGACGAGATACCATATGACCAAGATCCTGTGACACCATTTCAACAGTTCATCAGATTAAGAAAGGATGAAGCGTTAGGTTCACTAACAAAGTCCAAGTCCAAAAAGCATGTCTTGTACGATCATCATCCCCTGAATCTGAATATTAATGATTATCAACGAGTTTGTAGAGTCCCCAAGAGGAAGGGAGCGAATTTCAGGGACTTTCCTGGTGTTATTGTTGGACCCGGTAATGTAGTCCACTTGGATGAGGATATGAAAATCATGCTTCAATCTGGAAAACAATTGGTTCCCAATTATGCGTTGACGTTTGTCGATGGGACATCGTCCAAACCTTTTGGTCGCCTTTGGTGGGACGAGATAGTCCCTACTGTTGTCACACGTGCGGAACCGCACAACCAGGTGATCATTCATCCAACGCAAGATCGTGTTTTATCCATTCGAGAAAATGCCAGACTCCAGGGCTTTCCTGATGACTACAAACTCTTTGGACCAACGAAACAAAAGTATATCCAAGTCGGTAATGCGGTAGCTGTGCCAGTAGCAAAGGCCCTTGGATATGCTTTGGGAATCGCTTTCCAGGGTCTCGCAGATGGGAAGGATCCACTTCTTACTCTTCCTGAAGGTTTTGCATTCATGAAGCCAAATCTTCCTTCCGAGCTTGCATGA
>MTHW-2054583-Platanthera_clavellata
GGTTCTTCGGCCAAAAAACTAGCCAAAGCAGAGAAGGACGAGGAGCCAATTTGCAAATTCATTGGCGACCCAGTTCCTCAAGATGAAGCTAGAAGGAGATGGCCAGAGAGATACACCAAGAAGGCAGTTGCAAGGAAGAGTACAACTTTATCCAGTGGAAATGAAGATGATGACGAGCTCTTGGGAGCTAAATGCCATTATTACCAGGCAATTGTTGATGGAGTAATCTACAATCTCAATGATGATGCACATGTTAAGGCCGGGGACGGTGAACCAAATTATATTGGAAGAATAATTGAATTTTTCAAAACTGTTGATGAAAAGCTTTATTTTAGGGCCCAATGGTTTTATAAAGCCGAAGATACTGTAATTAGTTATCATGCTAGTGATCATGATAAAAGAAGAGTATTCTTGTCTGAAGACAAAAATGATAATGATTTGGATTGTATTGTTGCTAAGATAACAATTATTCGGTTTTCAAACAATATTGATTTACAAGCAAAAAAGGAGATCCCTGAGTGTGATTATTATTACGATATGTCATACTCAACCTCTTATTCCACTTTTGCCAATCTCCCAAAAGATGATACTAGCGGCGTTAGTTGCATATCTACTTCTTCAAGTGATGAAGGATCTGAAATAGAGGCACCTTCATTGAATGCTACATTACTTGATTTGTACTCTGGTTGTGGGGCAATGTCCACCGGTTTATGCCATGGTGCTCAACTTGCGGGTTTGAATCTTCACACTGCATGGGCTGTAGATATTAATCCTTTTGCCTGTGAAAGCTTGCGGCTTAACCATCCAAAAACCAAGGTCCGCAATGAGAAAGCCGAAGATTTTCTTATCCTCATAAAAGAGTGGAAGAAGTTATGTGAGAAATATTCTTTGGATGTTAAAAATCCACCGAAGCCAAATAAAGAGACAGATGATCTTAGTGATGATGTCACTGCCGATTCTTCTCCTGTGCCTAGTGGGGAGTTTGAAGTTGATCATTTTGTTGATATTTGCTACGGAGATCCAAATGAAATTGGGAAAAAACAGTTGATGTTCAAGGTGAGATGGAAAGGATATGGGGCAAGTGAAGATACATGGGAACCTATTAGTGGTTTAAGCAAGTGTTCCGAGAGAATTGAAGATTTTGTTCGAAGAGGATATAAAAACAAAATTTTGCCTTTACCTGAAGTTGCTGATGTTATTTGTGGTGGCCCTCCTTGCCAAGGTATAAGCGGATTTAATAGATTTAGAGATTCCCAGAATCCTCTTGCAGATGTCAGAAATCAACAAATGGAAGTATATATGGAAATTGTTGATTTTCTTAAGCCTAAATTTGTTTTGATGGAGAATGTCGTAGACATCCTCAAATTTGCTGAAGGTTTCCTTGGCCGGTTTGCATTAAGTAAACTAGTTAAGATGAATTATCAATCTAGGCTGGGTATAATGGCTGCTGGCTCTTTTGGCCTTCCACAATTTCGAATGAGAGTATTTTTATGGGGTGCCCAGATGAATGAGGTATTACCACAATATCCTCTACCCACACATGATGTACTTGTTAGAGGTGGTGCACCTGTGAAATTTGAGCCAAACATTGTTGCTTATAATGAAAATCAACGTGCACAACTTCAGAAGGCCTTATTACTCGGTGATGCCATTTCTGACCTACCAAAAGTTGAAAATAATGAAGACAGGGATGAAATGCCCTACGGAGACCGTCCTATAACAGATTTTCAGTATTCCATCCGCCTTACTGAACCTGATTTGGTGGACCCAACATGCAATCCAAAGAAAGCAATACTACAAAAAATTCTATTTGATCATCGGCCTTTGCGGTTGAATGAGGATGACTATATGCGCGTATGTCGGATTCCTAAAAAGAAGGGGGCCAATTTTAGAGATTTTCCTGGCGTTAGGGTCGGTCCTAACAATGTTGTGGAGTTTGATCCTGAAATTGAGCGAGTTTTCCTCCCTTCTGGAAGTCCTTTGGTTCCAGATTACGCCATGTCATTTATCAAGGGGAAATCCCCCAAGCCTTTCGGGCGTCTGTGGTGGGATGAGACTGTACCTACTGTAGTAACTAGGGCAGAGCCCCACAACCAGATTATTTTACACCCGGAGCAAGACAGGGTACTGAGCATTAGGGAAAATGCAAGGCTTCAAGGATTTCCCGATTACTATAAATTATGCGGCCCTATTAAAGAGAGGTATATTCAAGTGGGAAATGCGGTGGCGATGCCAGTTTCGAGAGTGCTTGGGTATTCTCTTGGCCGAGCATTTCAAGGCAAAGGCAGCACCGATCCGGTCTTCACTCTTCCCCCCAAATTTCCCCACTTT
>BFJL-2021305-Cornus_floridana
TCCGTCTTGATCGGTGATCCGGTCCCTGACGATGAAGCTCGACAGAGATGGCCTTGGCGCTACCAAAAGAAGAGCCAGCAAAACAGGGGTCAAAGCTTGAAATCTGATGACGATGATGAAGATGAGATGATTCTGAATGTAAACAGCCATTACTCTCATGCTGAGATTGAAAAGTGTGTTTTCAAACTTGGAGATTGTGCTTATGTAAAGGGCAAGGAAGGGGGACAAAATTTTGTAGGCAGGATACTAGAATTTTTTAAAACATTGGAAGGTGAAGATTATTTTAGGGTTCAGTGGTTCTTCAGAGCCGAAGATACGGTAATCAATGAAGAGGCAGCATCTCATAACAAGAAGCGTCTATTCTATTCTACCTTAATGAATGATAATTTATTGGATTGCCTTGTTTCCACAGTCAAGATTGTACATATAGCACCTAGTGTAAACTTGAAATCAAAATCTATTCCACCCTGTGATTTCTATTATGATATGAAATACTCAGTGGATTACACAACATTCTGTACAATGGTAACCGACAGTTGTAATGTATCACCGTCTCCTTGTACGAAGGCCGTTCATATACATGGTATTAAGGCTAATTTGGAGGAAACATCAGTTAGTAAACCTTACAAATCAGAGCTAGCATTGTTAGATATTTATTCTGGTTGCGGTGGAATGTCAACTGGGTTGTCACTTGGTGCCAAACTCTCTGGGGTAGATCTTGCAACGAAATGGGCTGTTGACATTGATAAATCAGCATGTGAAAGCTTGAAGTTAAATCATCCAGACACAGAAATTAGAAATGAATCTGCGGAGGATTTCCTTGACCTATTGAAGGAATGGGACAAACTTTGCAAACGATATGTAGTCAACGATGGTGTAAAGACACATGAACCAAATTCTAGGGCCATGAGAGCAGCTAATAAGGATATACATTTGAAAACTGATAAAAGTCCAACTGGTGAATACGAAGTTGCACGCTTGGTTGATATTTGTTATAGTGATCCCAGTGAAACAGGGAAGCGTGGGCTTAAATTTCAGGTGCGTTGGGTGGGATATGGTCCCAGTGAGGACACGTGGGAGCCAGTTGAGGGGTTAAGTAAATGCCAAGATCGTATACAAGATTTCGTGTTAAAAGGCTTTAAGGCAAAAATATTGCCACGACCGGGAGATGTTGATGTTATTTGTGGGGGACCTCCATGTCAAGGAATAAGTGGCTACAACCGCCATAGAAATGTTGATTCTCCTTTGGATGATGAAAGAAATCGTCAAATTGTAGTCTTCATGGATATTGTGAACTTTTTAAAGCCCAAATATGTTCTAATGGAAAATGTGGTTGACATTTTGAGGTTTGCCAAGGGTTGTCTTGGAAGATATGCTATAAGTCGTTTGGTTCGTATGAATTACCAAGCAAGGCTAGGAATTATGGCTTCTGGTTGTTATGGTCTTCCTCAATTCCGTTTGCGTGTTTTTTTGTGGGGCGCTCATTGTCATGAGAAATTACCCCAGTTTCCACTTCCTACACATGATGTGGTTTTGAGATACGGGGCGCCTAGTGAGTTTGAGCGTAGTGTTGTTGCTTATGATGAAAGTCAATCTCGGGATTTAGAAAAAGCTCTTGTTCTCAGTGATGCCATCTCTGATCTTCCTCCAGTCATGAACCATGAAATTTGTGATAAGATGTCATACAAAAAGCCTCCAGAAACAGAGTTTCAAAAATATATCAGAGCAACGAGATCTGAAATGATCCCCAGTGGTACAGCTGGACCAGAAAAGTCAGCTTTATATGATCATCGGCCTATTCCATTGTGTGAGGATGATTATTTGCGAGTTTGTCGGATCCCACAAAGAAAGGGAGCAAATTTTAGGGATCTCCCAGGTATTGTTGTTGGGGCTGATAATGTTGTGAGAAGGGATTCGACGATGAAGCCAGAACCGATGCCATCTGGAAAGCTATGGGTACCTGATTATGCAATAAACTTTTCGGGTGGAAAGTCTACAAGACCATTTGCCCGATTATGGTGGGATGAAACGGTGCCAACTGTGTTGTGTCGACCAGATCCTCACAGCCAGGCAATTTTACATCCTGAGCAAGACAGAGTCCTTACAATTCGTGAGTGCGCGAGGTTGCAAGGATTTCCTGATTATTATCAGTTTTGTGGGGATGTGAAGGAAAGATACTGTCAAGTGGGGAATGCGGTGTCTGTTCCTGTTGCTCGTGCTCTAGGATATGCATTGGGAATGGCTGTGAGAAAGCTGAGTGGAGATGAACCTCTCATGACTCTCCCGCCCAAATTCTCCCATTCC
>Medtr6g088715.1
ATGGCTGGGAAGCGTAAAACTAGCTCAAAAACCACCACATCCGGCAATGCTGTTACCGTTGATTCTGTTTCCGGTGACACTGTCACCGTTACCGCTGACTCATCTTCCGGCAACACTGTTCGTAAATCTAGGAGATTGACAAAGTCATCCTCCTCATCTGCTGACGCTGTGAATGTTGCTGCTGATTCAGCCACCGGTGAGACACGGAGTAGATCTAGGAAAACAACGAAATCATCTAACTCTAACTCTTCCGGTGATGGTACTAGTGTCTCCGCTGATTTAACATCCGGTAAAGCCCAGAAGAAGTCTGGGAAGAAGACAGATCTGGATAAGGGTAAATCTGTTGTAGCTTCTTCTGGTGTTAAGAAGGAGCCAAAGACTGAATCCGATCCGATGAATGTTGACGGTGGTGATAATGAAGTTTCCAGCTCCAAATTTCTAGGGGATCCAATTCCAATAGAGGCAGCTAAACTGCGCTGGCCGAAGCGGTATCAGGAGAAGGAAAAGAAGAAATCTCGTTCAAGATCAAATAGTGATGAAGAGGAAGTTATTCTAGCTAGATGTCACTATACAGAGGCACAGGTCGATGAGGGTGTGATATACAAACTTTACGATGATGCATATGTGCAAGGGGAGACGGATGATTACCATTTTATTTGTAAAATAGTTGAGATGTTTGAAGCAGTTGATGGAGGATTGTTTTTCACAGCGCAATGGTACTATAGGGCTAATGACACAGTCATCAAACAACTAGGAAATCTCATTGAGCCAAAAAGAGTATTTTTCTCTGAAATCCAGGATGACAATCCGTTGGATTGTCTTGTTAAGAAGTTAACCATTCTTAGATTAGAGCTCAAGAAGGATTTTGATGCAACAAAGGATATTATTCCACCTTGCGATTATTACTGCGACACATTGTATCTTTTACCATACTCCACATTTCTTAAACTACCTTCAGAAACTACAGAAAATGGTAGTGAAATTTCATCAACAATTTCAAATGAAACTGAAGGGAATGGAAAAGCTGAGGTTGATTCTAAATGTTCAAACACTGATATTTGTGTTGAAAAGAAAAAGCCACAGATGAAGTTGCTAGATTTGTACTCTGGTTGCGGAGGAATGTCCACTGGATTATGTCAAGGCGGGATTTTGTCTGGTTCGGATATTATCACCAAATGGGCTGTGGACCTTAACCAAGATGCTTGTCAGAGCCTTAAACTCAACCATCCAGAAACTGAGGTTCGAAATGTCAGTGCAGAACTTTTCCTCTTCTTGTTGAAGGAATGGGAGAAGCTTTGCAGTTATTTCTCTTTAATTGAAAATTCTGTGCCACATGAGGAATACGCAAATCTTTTTAACAAGGAAGATGAAGAGGAGGAAGAAAATGACGGCGCTGTTGAAGAGAATATTGACGGAGAAATATTTGAAGTTTCTGAAGTGCATGATGTACGTTATGATGATAAGGAAACTGGACCTGGATTATACTTTAAGGTTTCTTGGAAGGGCTACAATTCTGATAAAGACACTTGGGAGCCCATTACTGGTTTGAGTAATTGCAAGGAAAGGATTAAGGACTTTGTCACTCGCGGCTTCAAGTCAAGCCTCTTACCATTGCCGGGACATGTGGATGTAGTATGTGGCGGACCTCCTTGTCAGGGAGTAAGCGGCTTCAACCGCTTCAGGAACTATGATAATCCTTTGGAGGATGAAAAGAACAAGCAATTAGTAGTGTATATGGATATTGTTCAGTACCTTCGGCCTAGATTCTCATTAATGGAAAATGTAGTCGATCTTCTTAGATTTTCAGAAGGCTTTCTAGGAAGGTATGCATTGGGCCGTCTTGTTAAAATGAATTATCAAAGTCGGTTGGGAATTCTAGCTGCTGGCGCGTATGGGCTACCTCAATTTCGCCTTCGTGTCTTTTTATGGGGGGCCGCACCTAAAGAGAATTTGCCTCAATTTCCTCTTCCAACTCATGATGTTATAGAAAGAGGTTCTGTACCTGTGGAGTTTGAGGGTTGTTTAGTGGCCTATAGCGAAGGACATAGGGCCCAGCTGCAAAACAAACTTGTATTAAACGATGCCATTTCAGATCTGCCTCCAATTGAGAACGATGAAAACCGGGATGACATGGAATATGGCGGACCTCCGTTGACCGAGTTCCAAAAGTTTATTAGATTAAGCCAAAATGAAATGTTGGGTGGTTCAATTAAGAAGAAATCTCCAAAGTCCCTGCTTCATGATCACCGCTCTTATGAAATGAACGTTGATGATTATCAACGCGCATGTCGAATCCCGAAAAGGAAGGGAGCATGCTTTAGAGATTTACCGTGTGTTCGTATGCGGAACAAAAAAGTTGAATTGAATCCTGATGTGGAGCGTGAACTTTTGCCTTCTGGAAAACCCCTGGTTCCCAACTATGCAATTTCTTTTGTGCGTGGAACTTCACCACTGCCTTTTGCTCGGATATGGTGGGACGAGACTGTTCCTACTGTTGTCACTCGACCAGAACCCCATAATCAAAAAATTCTACATCCAGAGCAAGATAGAGTGCTATCCGTCCGTGAAAATGCTAGATTACAAGGTTTTCCAGACTTTTATAAGCTTTGTGGATCTGTTAAAGAAAGGTACATTCAAGTTGGGAATGCTGTTGCGGTTCCAGTTGGCAGAGCTCTAGGATATTGTCTTGGACTTGCATCTCAGGGTGCTTCTACTGACGGGCCTTTGTACACGCTACCTGATCATTTTCCAAGGAAAAAAGCTTCCATTGCGGCATCTGATGAAGAAGTTGTGCATACTGCACCTTGA
>LLQV-2036085-LLQV-Portulaca_cryptopetala-2_samples_combined
TCGAGTAATGATGATGAAGATGAGTTGGTTCTAGATGTAAAGTGTCATTACTCTCAAGCAGAAGTTATGAAGTGTGTTTTTGATCTTGGAGATTGTGCATATGTTAAAGGTGAAAAAGGGAAGAAGAACTACGTTGGTCGGATTGTGGAGTTCTTTAAAACCATGGATGATGAAGATTATGTTCGAGTACAATGGTTCTATAGAGCTGAAGATACGGTTATAGAAGAAGAAGGAAAATCCCACGATGAAAAGCGGCTATTCATTTCTGATCTCATGAATGATAACCCATTAGATTGCATTGTTTCCAAGGCCAAGATTATCCAACTGCCAGCTAGTGTAGACCTAAAACCCAAATCTCGTTCCAGCTTTGACTTCTATTATGACATGAAATACTATGTAGACTATACCACATTTTCTACAGTTGATGATGCAGTTGGCTTATCTTCAGCTGACAGCATGAAGAATAAAGCTAGTGCGGTTAAGCCTGAGCCTGATTTACATGACTTCTCTATCCAGAACGCACATAAATCTAACATGGCTTTGTTGGACCTGTATTCTGGTTGTGGAGGAATGTCAACTGGATTATGCCTTGGGGCCAAACTTGCTGGTGTGAATCTAGCCACGAGATGGGCCCTTGACCTCAATAAATCTGCTTGTGAGAGCAATCATCCTGATGCCCAAATAAGGAATGAACCTGCTGAGGACTTTCTCAACTTGCTGAGAGAATGGAATAAACTTTGCAATCGGTATGTCAAGCCAAATGCTGGCGAAAGTGGTGCTAAATCATCTCCTCGGACTCAAAGACGGTCATGTTCGCAGTCGCAGTCTTCAAAAAATGTGAATTCCTCGAATTCAAGGAACAAAAATAGGGATTCATCTGTGGAATATGAGGTTGCCAAGCTAGTTGACATTTGCTATGGTGATCCCAATGACACTGGGAAGCGTGGACTTCACTTTCAGGTGCGTTGGGCAGGGTATAGCTCAAATGATGACACATGGGAGCCTATTGAGGGGCTTAGGAACTGCCCGGAGCGGGTGGAGGAATTTGTGCTGAGAGGGCATAAAATTGGGATAATACCACGCCCGGGCGATGTTGATGTAATTTGTGGAGGTCCCCCATGCCAGGGCATTAGTGGGTATAATCGTTTTAGAAATGTTGACAACCCTCTAGACGATGAGAGAAATCAGCAAATTGTGGTCTTTATGGACATAGTGCAGTTTCTCAAGCCAACATATGTACTGATGGAGAATGTGGTT
>GNRI-2033684-Digitalis_purpurea
CAGAAGAAAATTGTATGTTGCTTCGTAGGGGATCCGATTCCAGAAGGGGAAGCTCGGGAGAAATGGGGTTGGCGTTATGAGTTAAAGGACCAAAGAAATAGTCAAAGACGGAAAATCATTGATGATGACGAAGATGAAATTATGTTTAATGTGGATCGCCATTATGCTCAAGCTAGAGTGGGCACCGTCGTTCTAAATATCGGACATTGTGTATATGTGAAGGGTGAGGGAACAAAGAAGCATATAGGCAAAATTTTGGAATTCTTCAAGTCCGTAGATGGGGAAGATTACTTCAGGGTCCAATGGTTCTACAGAGCTGAGGAAACGGTTTTGAACGATGCTGCTTCATTTCACGACAAGAGACGCCTATTCTACTCAACTGTGACAAATGATAACTTACTAGATTGCATTATCTCAAAGGTCCACGTAGTAAAGCTACTACCTGAGCAATGCTTAGAATCAAAACCCATTGCATCAGCTGCCTTTTATTACGATATGGAGTACTGCGTAGAGTATACAACATTCAGGAACGTGTTTACAGAAACTTCTAAGGACGTCCACAATTCTTTGGCCTCGAATTCAAGACATGGTGGTGGCGAACCAAATAGTCCAAAACCGTTGGCCCTTTTGCCCAACATTGAATCATCAAAGCCAGAGTTTTCATTACTAGATATATACTCCGGATGTGGTGGAATGTCAACTGGGCTGTGTGTTGGTACAAAGCTTTCTGGTCTCAATCTTGTGACGAAATGGGCTGTTGACTTCGATAGCTCCGCATGTGACAGCTTAAAACTGAACCATCCAGAAACAAAAGTTAGGAATGAGTCAGTCGAAGATTTTCTAGGGCTGTTACGGCAGTGGAAGCATTTATGTGATAAGTATGTAATTGATTTAGATAGAACCGCCAACTGCGAGTTTGTTGAAGCTGCAGATATCACTCTGATGGATATAGAGGATTCATCTGGAGAATTCGAAGTCTCCCATCTTGTCAATATTTGTTATGGAGATCCCTGTCAAAGTGGAAAGCCTGGGCTACACTTCCTGGTAAGTTGGAAGGGATATGGTCCGGATGAAGATACATGGGAACCAGTCGAGGGATTGGAAAATTGCCGAGACCAGATACAAGATTTTGTCCGGAAAGGATTTCAATCTAAAATCCTACCTCTCCCTGGAGACGTAGGGGTTATCTGCGGAGGGCCCCCATGTCAAGGCATTAGCGGCTACAATCGCTATAGAAACTTTGAATCCCCGTTGGAAGACGAAAGAAACCGCCAAATAGTCATTTTCATGGACATAGTCGAGTTCTTACAGCCCAAATACGTCTTAATGGAAAATGTGGTTGACATCATAAGGTTCGACAAAGCCTCTCTCGGGAGATACGCCTTAAGTCGGTTGGTGCACATGAAATACCAAGCCAGGCTCGGCATAATCGCCTCCGGTTGCTATGGGGTCCCACAATTCCGCCTCCGTGTCTTCATTTGGGGCGCACATCATAGAGAAAAGTTGCCACAATTTCCACTCCCTACACACGATGTGATCGTAAGGTATTGGCCCCCACCCCAGTTCGAGCGGAATATAGTTGCCTATGATGAAGGCCAGCCTCGCACACTTCAAGAATCGATCATTCTTCGAGATGCAATTTCTGATCTTCCTCCCGTTACAAATGACGAGCCCCGTGAGGAAATGGCTTACGATAAGGACCCTGAAACCAAGTTCCAAACCTACATAAGATTGTGCAAAAATGAGGTCATGGGCTTCTTATCATCTGGAGACTCTCAAATGCGAAAAGATGTTCTATACGACCATCGGCCTCTACAAATGTCGGAAAATGACTACTTGCGCGTTTGTCAAATTCCACGAGAAAAAGGTGCCAATTTTCGAAACCTTCCGGGAATAGTTGTGGGAGAAGATAATGTGGCTCGTCGTGACCCCACAAAAGAGCCAGTAACGCTACCCTCTGGGGCGCTTCTTGTTCCCGACTCTATTTTAGCGTTCGAACAAGGAAAGTCGAAAAGGCCATACGCTAGGTTATGGTGGGATGAGACAGTTTCAACGGTAGTGACATTTCCACATGTTAGGGCTCAGGCGATATTACATCCTGAGCAGGATAGGGTTCTTACCATACGGGAGTGTGCTCGACTGCAAGGGTTCCCTGATATTTATCGGTTTTGTGGGACGATCAAAGAGAGGTATCGTCAGGTTGGAAACGCGGTGTCTGTTCCGGTGGGGCGAGCGTTGGGTTACGCATTAGGAATGGCATACTACAAGGCGATTGACGACAAACCGCTCTTGATATTACCG
>FMWZ-2059415-Dacrycarpus_compactus
GAAAGCGTGCTGTTTGCAAAATGCCATTATCTGCAGGCTCGTGTGGATGGAGTGCTTTATAATCTGGGAGACTGCGTTTTTGTCAAGGCTGAGGATGGAGCACCAGATTATATTGGCAGAATTGTAGAGTTTTTTGAGGGAGATGATGGCAAACCTTATTTCTCTTCACAGTGGTTCTATCGAGCAGAGGATACAGCTATTAAAGCACAAGCTGATATTCATGATTCCAAACGAGTTTTCTTGTCAAAATTAAAGGATGACAACTTGCTTGAATGCATCACCTCAAAGATCAATATTGTTCGAGTGCCTCCAGTGATGGATTCAGATGGAAAACAAAGGAAGATTCCAACTTGTGATTTTTACTATGATATGGGCTATGATTTACAATATACTACCTTTTATGTTCTACCAGCAGAAAATGTGCCAGTAAATAGCGATTCAACCTCAACAGTGTGCAATGAAGTATGCCCTGAAGCTAATGGGGTGTCTGAAAGTAAGGCAACAAGCGATGTGAGTTCTAGAAAAAATCGCAAGATCAAACTTGAAGTTTCTCAACCCGAGGTGAATGGAGTGTCTGAAAGCAGGGGTGAAATTGATGCAAGTTCCAAGAAAAACGGCATAACAAAACCTGAGTTAACTTTGCTGGATTTGTACTCTGGTTGTGGTGGAATGTCAACTGGATTATGTTTTGGTGCAAATCTTTCTGGTGTCAATCTTGTTACTAAATGGGCATTAGACCTGAATGAACATGCTTGCAAGAGTTTGAAGCACAACCACCCAGAAACAGAGGTGCGGAATGAATCTGCTGATGATTTCTTAGAGTTGCTTAAGCAATGGAAAAATTTGGTCCAAAAATACTGTGAACCAGAAGATCGGAAGGCAAGCTCCCGTTCTAGTCGTCGCACTCCTCGTAAGGCGCAGGAGACCAAAAAGGAAAAGGAATCAGATTCTGATTCTGAAGTTGAAGAAGGTGAATTTGAAGTAGAAAGCTTGCTTGATATACGTCATGTAGATCCGACGAAAGAAAATGAAACTGGATTGGAATTTAAGGTACGCTGGAAAGGGTATGATGAGAGCGAGGATACATGGGAACCCATGTCAGGTTTGGGGGAATGTGAGGAAAAAATTAAAGAATTTGTCATAAAAAGTGCAAAAGAAAAGCGCTTGCCACTACCGGGTGATGTGGATATTATTTGTGGTGGACCTCCCTGCCAGGGAGCCAGTGGATTTAACAGATTTAGAAATTCAGATGCTCCTCTAGAGGATCCTAAAAACCACCAGATGGTTGTATACATGGACTTTGTAAACTACCTAAAACCTCGATATGTTCTAATGGAGAATGTCGTTGATATTCTCAAGTTCTGTAATGGATTCCTTGGTCGCTATGCTTTGAGCCGTTTGGTGCATATGAATTATCAAGCAAGGCTCGGAATGATGGTAGCTGGTTGTTATGGACTTCCACAGTTTCGCATGAGAGTTTTTTTGTGGGGAGCTAAACCCTCTGAGAAGCTGCCTCAGTATCCCCTACCAACACACAATGTGGTTGTGAGAGGTGGCGTCCCAAATGAATGGGAGCGCAACATGGTTGCTTATGATGAAAACCAACCTTGTGATCTTGAAGAAGCGCTTGTTCTTGGGGATGCTATTTCAGACCTTCCAGCGATTACAAACTCAGAAAGTCGGGATGAAATGCAGTATGGAAGAGCTCCTCGAACCGAGTTCCAACGACATATTAGGATGCCCAGAGAAGTTATGAGCGGTGAAATTTCAACCTCTAAGAAAACACCACAGAAGGCGATGCTTTATGATCATAGGTCACTTAATCTCAATGAAGATGATTATCAGCGTGTCTGCAGAATTCCCAAGAGAAAGGGTGCAAACTATAGGGATCTTCCAGGAGTACTTGTTGGGCCAGACAATGTTGCTGCGTTTGACCCCTCAGTGCCTAGAGTTGCATTGCCATCAGGAAAGCCATTGGTTCCAGATTATGCTGTAACTTTTGTAAAAGGCCGCTCTACAAAGCCATTTGGTCGATTATGGTGGGATGAAACAGTGCCGACCGTGGTGACCAGGGCTGAACCTCACAATCAGATAATTTTGCATCCTGAGCAGGACCGAGTTCTCTCAGTTAGAGAAAATGCAAGACTGCAGGGCTTCCCTGACTACTACAAACTTTTTGGCGGTGTGAAAGACAGGTATATCCAAGTGGGTAATGCTGTGGCTGTTCCTGTGGGAAGGGCTTTGGGGTTCTCCTTGGGCACAGCTATACAGAAGTTGTCCTCTGATGAGCCAATTATGGAGCTTCCCAAGAAGTTTCCCCATTGCTTTGAG
>Solly_iTAGv2_3-Solyc01g006100_2_1-
ATGTCGAGCAAACGGAAAGCTTCTCCGGCGGATTCATCATCGGATTCTTCTAAACGACATGCATTAGAAGTAGTGAAAACTGTGGATATAGCTTCGGATGAAGTAGCGGAAGGTTTTCGGGACGACGATGAGTTTGTAGAGGATAGGGATATTGTATGTGATAGTTCGATCGGCGAATCGTCTGGTCAGAAAGAGGTGAGAAGAGTTGCTGTACGGGCGAATGAGGAGCAGGAGGGTGAGTTTTACGGAGAAATTGTGCTGGATAGTGAAGCTAGGAAAAAATGGCCTCATAGATATATTTTAAAGGATAACGTGAATATAAATAGTGCATCTATGAGCTTAAATTGCCAACATGATTCGGACGAATTAATTCAGGCCAAGTGCCATTTTGCACAAGCATTAGTTGATAATGTCATTTATAAACTTGGGGATGATGCATATGTAAAGGCTGCAGAAGATGAAGATGATTACATATGCAAAATTGTTGAATTTTTTCAAGGTGTTGATGATATGAAGTATTTTACTGCTCAGTGGTTTTACAGAGCGAAGGATACCGTAATTAAAGCTCATGACCAGTTTATTGACAAGAAGCGTGTATTCTTGTCAGATATTAAGGATCACAACCCGCTTGATTGCCTCGTAAAAAAAATCAAAATTGTTCCAATATCCTCAAACGTAAGCTTACAATTCAAGGAAAGTTTGCGATTAGAATGTGACTACTACTATGACATGAAGTACCTTGTCCCATTCTCATCATTTATTAGTTTACCATCAGATGTTTTAAGTCCTGATAGTGAATCAAATTCGACCATATCAAGTGACGGTGATGTTGTGGAGGTCAAAGAACAGAAGCAAGAAAAGAAACTCTTGGATCTTTATTCCGGTTGTGGTGGAATGTCTACTGGGCTGTGCCTGGGTGCTGATGTTTGTGATGTTAAACTTGTCACTAAACCGAGCAATACCCCGACACATCCTTTGTTGAAAGTGGGAGATGCAAATGTGGAAGATGATGATGAAGGTGCAGATGATGATGATGGGGGATCTGGTGATGAAGATGAAGGTGAAATTTTTGAAGTGGAAGAGATCTTGGAAGTTTGTTATGGAGACCCGAAGGAAATAAAAAAGCCAGGCCTTTATTTTAAGGTACGATGGAAGGGTTATGGCCCAGATGAAGATACTTGGGAGCCTATAGAAGGCTTAGATGGCTGCCAAAACAAAATAAAAGACTTTGTGACTGATGGCTTTAAAAGAAGTGTTTTGCCATTACCTGGGCAAGTAGACGTCGTATGTGGGGGACCTCCTTGCCAAGGAATAAGTGGCTTTAATCGTTTTAGAAATTCAGCAAATCCATTACAAGATCCAAAAAATAAACAGCTTGAAGTATTCATGAGCATTGTGGAGTTCTTGAAGCCAAGGTTCGTGTTAATGGAAAATGTGGTGGACTTGCTTAGGTTTGCACATGGTTACCTTGGAAGATATGCACTAAGCAGACTTGTTGGAATGAACTACCAAGCACGGATGGGAATGATGGTTGCTGGGGCATATGGACTTCCACAATTTCGTATGCGTGTCTTCATGTGGGGTGCTCTTCCTTCAGAGAAATTGCCACAATATCCGTTGCCCACACATAACGTTATTGTGAGGGGTGGCATTCCCACAGAATTTGAGTTAAATGCAGTAGATTTTGAAGAAGGCCTGAAGGTCAAGCTAAAGAGAGAACTTCTTCTCGAGGATGCACTTTCAGATCTTCCTCCTGTGGAAAATAATGAACCAAGGGATGAAATGCCATATATCGATGAGCCAAAATCAGTCTTTCAGCGTTTCATAAGATCAAGGAGGGATGGTACGTTGGGTACTGTTTTGTATGATCATCGTCCCCTTCAGTTAAACGAAGATGACTACCAGCGTGTAACTCAAATTCCCAAACAAAAGGGTGCAAACTTCAGGGACTTGCCTGGGGTTCGTGTTCGTGCTGACAATGTTGTTGAATGGGATCCAGATATGGAAAGAGTAAAACTTCCATCAGGGAAGCCTTTGGTTCCTGACTATGCAATGACTTTTGTTCGTGGCACTTCACAAAAGCCATTTGGTCGTTTATGGTGGGATGAAATTGTTTCAACAGTTGTTACACGAGCAGAGCCCCATAATCAGGCTATATTACATCCAGTGCAGGACAGAGTGCTCACTATCCGTGAAAACGCAAGGCTGCAAGGTTTCCCTGATTATTACAAATTGACTGGACCAATAAAAGAAAGGTACATACAAGTTGGAAATGCAGTTGCAGTACCAGTTGCCCGGGCTTTAGGGTATTCTTTAGCATTGGCATTGAAAGGATTGTCGCGAGATCAACCATTACTTACATTACCACCTAATTTTCCATGTCTTGAGGAACTGGTCTCCAATGACGAATCTCTAGATAAGGTT
>PCGJ-2014054-Anisacanthus_quadrifidas
GTGAAGGGTGAGGGAACAAAGCCGCATGTTGGAAGGGTCTTGGAATTTTTCAAAACAACAGACGGAGAGGATTACTTTAGGGTTCAATGGTTTTTCAGGGCTGAAGATACGGTATCTCTTTTATCGTTGAATAGTATGCTAATCTTCTCTACGTATCCATCACTTTCAACTCATCAGGTTTTAAAAGATGCAGCTTCATCACATGACAAGAGACGGTTATTCTACTCAACCTTAATGAATGACAACCCGTTAGATTGCATAATCTCAAAAGTCAGTGTCAAGAAAGTATCACCTACAGTAATCTTTGATAAGATAGGAAACCGTTCCTCTTCACATGTATTTTCTCTCTCTTTTGTTTTATCTTTTGCCTCTCTGAGCTCTGATGATTGGTTAACCTGTTCAAACTGTAGCCTGAAATCGGAACCTATCCAGTCAGCTGCATTTTATTACGACATGGAGTATTGTGTGGACTACTCAACGTTCCGCAACTTAAATACTGAAATTTCTACAGCAAATAAACCATGCTCACCTGATGAGACACCGGTTAATACGACTCCCCTGACTGCAGTTTTACCGAATTATGAGTCTTTGAAACCAGAATTAGCATTACTGGATTTATACTCTGGATGTGGTGGAATGTCTACTGGGTTGTGCCTTGGTGCCAAACTTTGTAGGACAAATCTTGTGACGAAATGGGCGGTCGATTTCAACAGCTCCGCGTGTGAGAGTTTGAAACTGAACCATCCAGAAACCCAAGTTAGGAATGAAACTGCTGACGATTTTCTAGACTTGTTGAGGCAATGGGAGAAATTGTGTAAGTTTTACACGTGCGACTCCAAAAGCACAACCAGATGCGAGATAGAGGATCCTCCAGAAGCTGAAACTCACAACACTAAGTTGGATGGAGACAATTCTCCGGAAGAATATGAGGTTTCCTGTTTCGTTGATATTTGTTATGGTGATCCCAGTGAAAGTGGAAATCGATCGCTGCACCTCAAGGTACGTTGGAAGGGGTACAGTCCAGATGACGACACATGGGAGCCAATTGAAGGGTTGAGGAATTGCCAAGAACGGATACAGGATTTTGTTCAAAGGGGATTTAAATCTAAGATCCTACCTCTCCCAGGCGATGCTGATGTTATTTGTGGCGGTCCTCCCTGCCAGGGCATCAGTGGCTACAACCGTTTCAGAAACTTTGAGTCCCCATTGGCCGACGAAAGGAATCGTCAAATTATAGTCTTTATGGACATAGTGGAGTTCTTGAAGCCCAAATACGTGTTGATGGAAAATGTGGTGGATATCATAAGGTTCGATAAGGGATCTCTTGGTCGATACGCTTTGAGTCGTTTGGTGTATATGAAGTACCAAGCAAGGCTAGGTACCATTGCCTCTGGTTGCTTCGGTCTTCCACAATTCCGTCTCCGTGTTTTCATTTGGGGAACACATCCTAACGAAGTGTTGCCACAGTTCCCCCTTCCAACGCACGATGTCGTTGTCAAATACTGGCCTCCCCTCGAATTCGAGAGGAACATTGTCGCTTACGACGAAGGCCAGCCACGCCCATTGGAAGAAGCCGCTGTTCTTCGCGATTCAATTTCTGATCTTCCTTCTGTTACAAACTTCGAAAACCGCGAGGAAATGGCATATGAGAAGCCTCCGGAAACTGATTTTCAAACCAACATAAGATTACGTAGAGATGAAATGTTCGGCATAGTATCTCCTATCAGTGATTCGCAAACTACATCATCTGTCTTATACGACCATCGACCGTTACAGTTGTCGGAGCACGATTACTTACGCGTACGTCACATCCCGCACAAAAAAGGAGCCAATTTTCAGGACTTTCCCGGAATCATTGTAGGAGAAGATAACGTTGCTCGTCGCGACCCTACAAAAAAGGCAGTAATGCTACCAACGGGAAGGCCGCTGATTCCCGAATCCGTATTCAAATTCGAAAACGGGAAGTCGAAAAGGCCATACGCAAGACTATGGTGGGACGAGACAGTATCAACCGTGGTGACTTATCCTCACATCCGCGTTCAGGCAATTTTACATCCTGAGCAGGATCGATGTCTAACAATACGCGAATGCGCTAGATTGCAGGGATTTCCGGATTTTTACAAATTCTGCGGGCCTATTACAGAGAGGTACCGTCAAGTAGGGAACGCGGTATCCGTTCCGGTGGCGCGAGCGTTAGGGTATGCGCTGGGAATGGCGTTCCAGAGAGTGGTTGGAGGCCAACCGCTGATGACTTTGCCGCCCAAGTTCTCT
>GDZS-2017351-Byblis_gigantea
CGATTCCTTCAGGGCGAGGGAAGGAAGGAGCATATCGGCAGGATTTTGGAATTCTTCAAAACAATGGAGGGAGAAGATTACTTTCGGGTTCAATGGTTTTTCCGTGCTGAAGATACGGTTTTAAAAGATGCTTCTTCATTGCATGACCAGAGACGATTATTCTACTCCACCTTAGAGAACGACAACATATTAGATTGCATCATTTCGAAAGTCAATATCGTGAAAATACCACCTACACTATGCCTAAAGTCAAACCCCATTCCATCCACTGCATTTTATTATGATATGGAGTACTGTGTGGAGTATTCAACATTTCGTACGCTAGTCACAGAAACTTGTACAGAGAGCCAATCGTGCTTGTTGAATTCAAGGCATCCCGATGGTAGGCCAATTGCTCCAGCACTCTCAGACGTTTGCCCCAATCACGAGTCTTTGGAAGAGGAATTAACATTACTAGATCTGTACTCTGGATGTGGTGGAATGTCAACTGGATTATGTTTTGGTGCAAAACTTTCTAATGCCAATCTTGTGACGAAATGGGCAGTTGATCAGAATAGCTCTGCATGCGATAGTTTGAGACTGAACCATCCAGGGGCTCAAGTGTGTCGATTTCTACTAGACTGCATGCGTTGTTATAAGCTTTCTTCTGTTTGCTATGTTCAGGTAAATAAATATGGATTTAACACTTTCATTCAGGTCAGGAATGAAGCTGCTGAAGATTTTCTAGAGCTACTAAGGCAATGGGAGCAATTATGTGAGTTGTACGTGCACGATTCAGATAGACCGCCGAATCTTGATTTAGAGGAAACTCTGGAAGCTGAAGACCGTATAACTCCATCAGATGCAGAAGATTCTTCTGAGGAGTACGAGGTTTCTTGTCTACTAGATATTTGTTATGGCGATCCCTGTAAAGAAGGAAAGAAGGGGCCACACTTCAAGGTGCGTTGGAAGGGCTATGGTCCAGATGAAGATACATGGGAACCCATCGAAGGCTTGAGCAATTGCCGCGATCGGATACGGGAGTTTGTGATGGAGGGATATAAATCTAACATCCTCCCTCTTCCTGGTGATGTTGACGTTATATGTGGAGGCCCTCCATGTCAAGGCATCAGCGGCTATAATCGGTTCCGAAACATTGTGTCCCCATTGGATGATGAAAGGAACCGCCAAATTGTGGTCTTTATGGATATAGCGGAGTTCTTGAAACCCAAGTATGTCTTAATGGAAAATGTGGTCGACATCATAAGGTTCGATAAAGCCTCTCTTGCAAGATATGCTTTGAGTCGTTTGGTTCACATGAAATACCAAGCAAGGCTAGGCGTCATAGCGTCTGGTTGTTATGGTCTTCCACAATTTCGGCTGCGTGTTTTCATCTGGGGAGCACATCCTAATGAAAATTTGCCTCAGTTTCCTCTTCCTAGTCACGAGGTTGTCGTCAGATATTACCCTCCAGTTGAATTCGAGAGAAACATTGTTGCTTATGATGAGGGCCAGCCTCGTACCCTTGAAGAAGCCATAGTTCTTCGCGATTCGATCTCTGATCTTCCGGCTGTCACAAACAATGAATCTCAAGAAGAAATGGCGTATGATAAGCCTCCTGAAACCGAGTTTCAAGCATACATAAGATTAAGTAAAGATGAAATGATGGGCTTCACAGGGGATCCACAAACAAAAGCTTCTATTTTATATGACCATCGGCCCTTGCAGCTGTCTGAGGATGATTACTTTCGTGTTTGCCTGATTCCCCACAGAAAGGGAGCCAATTTCAGGGACCTTCCAGGGATTATAGTCGGAGAAGATAATGTAGCTCGGCGTGATCCAACGAAAGAGCCGGTGATGCTGCCTAATGGAAAGCCTCTAGTACCCGACTGCGCATTAACTTTTGAACAAGGAAAATCCAAAAGGCCGTATGCAAGATTATGGTGGGATGAGACCGTGTCAACTTTGGTAACTTATCCCCATGTTAGGGCTCTGGCAATTCTACATCCAGAGCAGGATAGACTTCTTACAATACGAGAATGTGCTAGATTGCAGGGGTTCCCAGATTTCTATAGATTTTGCGGGACTATCAAAGATAGATACAGTCAGGTAGGCAATGCAGTATCTATTCATGTTGCACGAGCATTGGGATATGCTCTTGGAATGGCTTATAAGAAGGTAAATGGAGATGGGCCATTGATGAAGTTACCACCGAAGTTCTCTTACCAGGTGCCTTTG
>DAYQ-2058167-Mitella_pentandra
GCCAGTTTTGTCGGAAAACCTGTTCCGGACAATGAAGCTCGTCTACGATGGCCTCAACGATACGAATCTGAGGCGAAAAAAGAGGATTCATTGCCTGGAAACTCTAGAGGCAAAAAGGGTGGATCGGAGGGAGAGGAAGAGGGAGATGTTTTGCAAGCTCGGTGTCATTACACCCAAGCTTTGGTGGATGGATGTCTTTACAATCTTTCTGACGATGTTTATGTTAAGGGTGAGGTTAAAAAGCCTGATTATATAGCTAAGATTATGGAGTTTTTCGAAAGCAGTGATAACGAGCTCTACTTTACAGCACAATGGTTTTATAGACCTGAAGACACAGTCATAGATCATCAAGCAGATCAAGTAAACATTGACAAGCAACGAGTTTTTATTTCAGATGTGAGAAATGACAATGCACTAGATTGCATCGTCTCGAAAGTGAAAATCATCAAGATTGAGCCCAATTTGGACTTGGCTGCCAAAAAGAAGCTGCTTAAATCTTGTGACTTGTATTATAACATGAAATACTCGGTGCCATTCTCAACATTTTCATACATAGTCGATGAAAACTCAAGAAGCGTTAGTGATACATCTTCAACCATCTCATGTGAAGCTGATTCAACTAGTGCAAAGGGTGACCGTACTTCTGAAAACAGCGAGTCTTCATCTGTTTATCAAGCTAGGAAGCCTGAAATGACTTTGCTAGATTTATATGCTGGTTGTGGAGCAATGTCAACTGGCCTTTGCTTGGGGGCATGCTTATCTGGTGTAAAACTTGTTACAAGATGGGCCGTCGACTATAATGCTTTTGCATGCGAAACTCTTAAGTTGAACCATCCTGAAACAGAGGTGAGACATGAGAAAGCGGAAGATTTCTTAGCATTGTTAAAGGAATGGGTAAACCTTTGCAATGATTTCTCAGATGCACAATCACTGGAACAAGATGTAGAGGAAGAGAATGAAGACAATAGCTCTCCGGTACCCCAAGGAGAGTTTGAAGTTGGACAAATAGTAGCAATTTGTTATGGTGATCCCAACAAAGTCAACAAATCCGGATTGCACTTCAAGGTGCGCTGGAAAGGTTATGGCCCTAGTGAAGACACATGGGAGCCTAAGGACAATTTAAGCAAATGCAATGACAAAATAAAGCAATTTGTGACAAAAGGGAAAAGATCAAATATCATACCACTTCCTGGTAACGTTGACGTCATATGTGGTGGCCCTCCGTGTCAAGGCGCTAGCGGTTTTAACCGCTTTAGAAATGACACTGCTCCCTTGGATGACCCAAGGAATTATCAACTGGAAGTTTTCATGAATATCGTCGAGCATTTAAAGCCACAATACGTGCTTATGGAGAATGTTGTAGATATTCTGAAATTTGCCGATGGACTTTTGGGGCGTTTTGCCTTGGGGCGTCTTGTTGCTATGGATTATCAAGCAAGACTTGGTATTATGGCAGCAGGAGCGTATGGCTTGCCACAATATCGACTGCGGGTATTTTTGTGGGGTGCATTGCCTACGAAGAAACTGCCTCAATATGCACTGCCAACCCATGATGTTATTATGAGAGGTGGTATTCCAACTAAGTTTCAGGATATTCATGTGGTGCATGATATAAGCGAGCCCATACAGCTAGAAAATGCTCTTTTCCTTGGAGATGCTATTTCAGATCTTCCTGCGGTTGCAAATGATGAATGTGAAGATGAGAGGCTTTATGGAACTGCTGCTCGTACCGAGTTCCAAAAATATATCAGATTGAGGAAGTGTGATTTGGTAAGTTGTACTGCTGATGCACTGCAAACTACATCATCTGGGCCTAAGCTTTATGATCATTGCCCACTGCAACTGAACCAAGACGATTTTGAAAGAGTGTGCAAAATCCCAAAGCTTAAGGGTGCAAATTTTAGAAACTTGCCTGGTGTATTGGTTAATTCTATTAACAGGGTTGAATGGGACCCATCAATAGAAAGAGTGAAGCTTACTTCTGGGAAGTTTCTGGTACCTGATTATGCGATGTCGTTTATCAAGGGAAGGTCTCCGAAGCCATTTGGGCGTTTGTGGTGGGATGAAACTGTTTCCACTGTAGTGACAAGGGCGGAACCCCACAACCAGGTTATCATCCACCCAGAGCAAGATCGAGTCCTCTCAGTCCGTGAGAACGCGAGGCTGCAAGGGTTCCCGGATTGCTATCAGCTTTGTGGCCCTATCAAAGAGAGGTACATGCAGGTTGGAAATGCAGTTGCAGTACCTGTGTCTTTGGCACTGGGATACACATTTGGTATGGCATGCAAAGGAGTTTCCAATGATGAGCCTGTGACGACCCTGCCCTTTAGATTCCCGAATTGTCTTGCACGACAACCTTCT
>WHNV-2046924-Micromeria_fruticosa
AGCCGGAAATCTAAGAAACGAGCCTCGCCTGAGAAGACAAAGATTCCAGTTGCGGCAGATTGCGAGGACGAGGCTTGCCGGTTTTTAGGTAATCCGGTCCCCGACGCGGAAGCTCGGGAACGGTGGCCGCATCGATACCAAAAAGATCCGTCTACGGAGCTCCTCCAAGCTAAATGCCATTTTCTACAAGCGGAGGTTGATGGACAAGCTTACTACTTGAATGACGATGCCTTTGTTCAGGCTGAGGAAGGGAAGGAAAATTACATTTGCAAGATTATAGAGTTCTTCGAAGCTGTTGATGGGACTCTCAATTTTTACGCTCAGTGGTATTATAGAGCAGATGATACGGTTATTAAAACTTGCAATAACCTTACTGATAACAAAGAAGTATTTTTTTCTGAAATCAAGAATGATAATCCACTTGACTGTCTTGTAAAAAAGCTCAGAATTGTGCAGTTACCTTCAGCGGTTGATGATAAGTTAAAAGCAAAACTCAGATCAACATGTGATTTTTACTATGACAAGATGTACTTGCTTCCATATACTTCTTTTGTAAGCTTGCCGTCAGAGAGTACTACAAACAGCAATGAATCTGGTTCTACCATTTCTAGTGATGCTGAAGCCAATGCTATTATGCATGTATTCCCTGAGCACGAAAGACAATGTGGTGAGAGAACTCTATTGGACCTGTACTCTGGATGTGGTGGAATGTCGACTGGGCTTTGCCTTGGTGCTAACAGTTGTGGGGTTAAACTTGTTACGAAATGGGCTGTTGATTTCAATTCAGATGCCTGTGAAAGCTTGAAACTAAACCATCCAGAAACACAGGTAAGAAATGAAAAGGCAGAGGATTATCTGCAACTGCTTGTAGAGTGGAAGAAGCTTTGTGATTCCTTTTTGTACACGGATAACAAAGGCACATCTAGTGAGCATATTGAGGAAGATATTGAAGTTGATGATGGGGAAGAGGAGAATGATGATGAGGATGAGTCAGAAGTGTATGAAGTTGAAGAGATCTTGGAAGTTTGCTATGGTGACCCCAAAGGAAATGGGTGTAATGAACTACATTTCAAGATACGATGGAAGGGTTACGGCCCTAAGTATGATACATGGGAGCCCAAGGATGGCCTGAGTTCGTGCCCAGAAAAGCTGAAGGAATTTGTATTAAATGGCTACAAATCTCAAATTTTGCCTCTACCTGGAACTGTTGATGTCATATGTGGGGGCCCACCTTGTCAAGGCATAAGTGGCTATAATAGGTTTAGGAACAAGGAAAAGCCTCTTGAGGATTCAAAAAATAAACAACTTATTGTATTCATGGATATTGTGAAGTATCTGAGGCCAAAGTTTGTGCTAATGGAGAATGTTGTTGACCTTTTGAAGTTTGCCAACGGTTTTCTTGGTAGATATGCAATGGGCTGCCTTGTTGCAATGGGTTATCAGGCTAGAATGGGAATGATGGCAGCTGGTGCATTTGGTTTGCCTCAGTTTCGCATGCGTGTTTTCATATGGGGTGCCCTTTCCACGGAGAAGTTACCCCCATACCCATTGCCAACTCACAATGTTATTGTTAGAGGAGTCATCCCAACTGAATTTGAGGCCAACGCGGTTGCATACGAAGAAGGGTGTAAAGTTGATCTTAAGAAAGAATTGTTTCTTGGTGATGCGATCTCTGACCTTCCTAGTGTTGAGAATGATGAGGAGCGTGATGAAATGCCTTACGGCTCTGAGCCTCAAACTGAATTCCAAAGCTTCATAAGGAAAAGAAGGGATGAGATGCCTGGTTACTTGAATGCAAATTCTGAAATATTGGAGCATTCTTTGTATGATCACCGTCCCCTTCGTCTAAACCAGGACGATTATGAACGTGTTTGCAAAATACCAAAAGAGAAGGGTGCAAACTTCAGGAATTTGGCTGGTGTTAGAGTTGGTGCTGACAACAAAGTGGAATGGGACCCTGATGTGGAGAGACAACTTGTTTCTTCTGGGAAGCCTTTGGTCCCTGATTATGCTATGTCCTTTGTTAAGGGAACCTCAACCAAACCTTTTGGGCGTTTGTGGTGGGACGAAACAGTCCCTACTGTAATGACTCGTGCGGAGCCTCACAATCATGCACTCTTGCATCCTGAACAAGATAGGGTTCTCTCGGTGCGTGAAAATGCCCGACTCCAAGGGTTTCCCGACTACTACAAGCTTCTCGGCCCTATAAAGGAGAGATACAAACAAGTGGGGAATGCAGTCGCTGTGCCGGTTGCACGAGCTTTGGGATTCTCTCTCGCTCTAGCATTGAGAGGGTTGTCAGAGAAAGAACCGGTGATCGCCTTGCCTAGCGATTATCCC
>KTAR-2002198-Chionanthus_retusus
ATCGGAGAGCCGGTTGCTGATGAAGAAGCTCAACAACGCTGGCCCCATCGATACAAGGCTTCATCGGAAGTCATTCGAGCTAGACGCCACTTTACCCAAGCAGTAGTTGACGGGCAACTATTCAATCTAGATGATGAGGCTTATGTGAAGGCTGACGAAGGGAAAGACAATTTCATCTGTAAGATCATAGAAATGTTTGAGGCAGTGGATGGCTCAAATAATTTTACTGCACAATGGTATTATCGGGCCAATGATACGGTCATCAAATGTTGTGATAACTTTATAGATAAGAAGCGCGTGTTCTTTTCAGAAATCAAGGATGACAACCCTCTGGATTGTCTTGTTAGGAAACTCAGAATCCTAAATATACCAATAAAAGATGGATCGGATGTAAAGGAAGAAATGAGGTCAAAGTGTGACTATTACTATGATCAAATGTACTTGCTTCCATATACTTCTTTTGTTACATTACAATCAGATAATACTGCAACTAGCAGTGAATCTTGTTCTACCATCTCGAGTGATGTTGATGTAGCTGTAGCATCAAGTTTCGGAGAGTGTTCAGGAGTAATAGAACACGGCAGTGAGATAACACTTCTGGACTTGTACTCTGGATGTGGTGCAATGTCTACTGGGCTTTGCCTTGGGGCAAATAGCTGCGGTGTTAAGCTCGTTACTAAATGGGCTGTCGATCTTAATGAGTTTGCTTGTGAAAGCCTTAAATTAAATCATCCGGAGACACAGGTCCGAAATGAATCTGCTGAGGATTTCTTAAACCTGTTGAGGGAATGGGAGAAGCTTTGTGCCACCCATTTATCAACAGAAACTAGTGGTCCAGTACATGAACATAGGGATTCTGAAAGCATAGAAAATAATGAAAGTGATGATAGCGGGGATGAAAGTGGATCTGAAATCTTTGAAGTTGCAGAGATATTGTCAATTTGTTACGGTGATCCAAATAAAATTGGAAAATCTGCACTGCATTTTAAGATTCGTTGGAAAGGTTATGGGCCTGAGGAAGACACATATGAGCCTTTAGAAGGTTTGAGTGCTTGTGAAGAAAAATTGAAGGAATTTGTTTCGCGAGGCTACAAGTCAAAGATTTTACCTTTGCCGGGAACTGTCGATGTTATATGTGGTGGTCCACCATGCCAAGGCATAAGCGGGTTCAACCGTTTCAGAAATAAGGAAAATCCTTTAGAAGACGACAAAAATAAGCAACTAATTGTTTTCATGGACACTGTGGCCTTTCTCAAGCCAAAATTTGTGTTGATGGAAAATGTTGTTGACATTGTAAAATTCGCGGGTGGTTTCCTTGGAAGATATGCTATTGGCTGTCTTGTTGGAATGGGTTATCAAGCAAGGATGGGAATGATGGCAGCTGGTGCTTATGGACTCCCACAATTTCGAATGCGTGTCTTCGTGTGGGGTGCCCTTTCAACTGAGAAATTGCCCCAGTATCCATTGCCTACACATAATGTTGTTGTCAGGGGGGTTATTCCAACAGAGTTTGAGTCAAACACAGTTGCATACAGTGAAGGCTCTAAAATTGACCTCAAAAAGGAACTTTTTCTTGGTGATGCGATATCTGACCTTCCACCTGTTGAGAATGACGAAGCACGAGACGAAATACCTTATGGTTCTGAGCCTGAAACTGAATTTCAGAGGTTTATAAGATTACGGCGGCATGAGATGCCCGGCTGCTTAGTGTTTAATTCTAAGGTGTCCGAGCATAACTTGTATGATCATCGGCCCTATCTATTAAACCAGGATGATTACCAACGCGTGTGTCGGATTCCTAAGAGAAAGGGTGCAAACTTTAGGGATCTGCCTGGCGTTAGAGTTCGTGCTGATAACAAAGTGGAATTTGATCCTGATGTAGATAGAGTAAAGCTGCCTTCTGGGAAGCCTTTGGTTCCTGATTATGCAATGACTTTTGTGCGTGGAACGTCATCCAAGCCATTTGGGCGGTTGTGGTGGGATGAGACTGTTCCAACTGTGGTTACTAGGGCTGAACCTCATAACCAGACGATTGTACACCCTGTTCAAGATAGAGTTCTTACAATCCGTGAAAATGCTCGTTTACAAGGTTTTCCAGATTATTATAAACTTCTTGGCCCGATAAAAGAAAGATACATTCAA
>GUMF-2013218-Anthemis_tinctoria
GAGGCGAAGTTTGTTGGGAAGCCGGTACCTGCTGATGAGGCCCGGGCTAGATGGCCGCATCGATACGAGACCAAGGAGAGAGTAAAGATTATCCCTCCAACGAATACTGAAGATGAAAAAGAAATTTATCAAGCAAGGTGTCACTATACAAAAGCTATTGTGGATGGCGTTAAGTTTGAGCTTAATGAATGCGCTTATGTCAAAGCTGAGGAAGGTGAACCTGATTACATTGCTAGGATTTTGGAGCTGTTTGAAACTGTGGATAAACAATTGTATTTCTGTGCTCAGTGGTTTTTCAGAGCGGGAGATACGGTCATAAAAAGTCAAGCCCATCTAATTGACAGAAGGCGAGTCTTTTATTCAGAATTGAAAGATGATAATCCGCTGGATAGCATCGTATCAAAAGTCACTATAACACAACTTCCTCCGAATGTTGACATGGTCAAGAAAGAAGAGGCACTCACAAAATTTGATTTGTATTATGACATGCAATATTCCAAGCCGGTTACCTTCACTACTATGCACACAGACCGAGTCATTCCTAAAAGTGAGTCACCAGTAGTGAGCTCTTCTGGTGAAGTAGAGGATAAAAAGGAAGGTCCCACACTCACACTTTTAGATCTATACGCGGGTTGTGGAGCCATGTCTACCGGTCTATGTTATGGAACCGGTTTTTCTGGTGTAAAGCTAGAAACGAAATGGGCTGTAGACATGAATGAGCATGCTTGCGAAAGTCTCAAGATAAATCATCCTGAAACCGAGGTGCGTAACGAATCTGCTGAGGACTTTTTCACCATGCTAAAAGAATGGGAAAAATTGTGTGTAGAGTTTGGTCTAATAGGAACTAAACGTGATGAAGATGTAAAACCTAATTCTGAGGACTCCGATTCTGAGGAGATGGATGAGAAGAAAGAAGACGACGATGAGGAATTTGAAGTAGGGAAGTTTTTAGCTGTTTGTTATGGTGATCCAAACAAAACCAAGAAGACTAAGAAGTTGCATTTAAAGGTACGATGGAAGGGCTTTAGTTCTAAGCATGACACTTGGGAGCCATACGACAGTCTCTGTGAATGCAACTGTAAGGAAGCTATTGAGGAATTTGTGACCCGAGGGTATCACTCAAAGATGTTGCCTCTTCGTGGTGATGTTGATTTTATCTGTGGAGGCCCACCATGCCAAGGAATCAGTGGCCATAACCGGTTCAGAAACTATGATAATCCTCTTCAAGATGAAAAGAATCACCAGCTTGTTGTTTTCATGGATATCATTGACTTCCTAAAACCAAAGTTTGTTCTTATGGAGAATGTAGTTGACATGATCAAATTTGCAAAGGGTTTACTTGGATACCACGCAGTGGGGCGTTTGGTTGCAATGAACTATCAAACCCGGCTTGGGATTATGGCAGCTGGATCATACGGGGCGTCTCAATGCCGATACCGAATGTTTTTATGGGGTGCTAGCACAATGCAGAATTTGCCACAGTTTCCTTTACCGACACACGAGGTTGTCGGGAAAGGTGTTGTTCCTGTTGAGTTTAAGGATTGTGTTCTTGAGATTGATGAAGATGATAAGTCATACAAACTAGAAAAAAGCATACTTCTTGGTGATGCTATTTCAGACTTACCTGAGGTTACAAATTACAATGGTCTGGATGAGATGGAGTATGGAGGTGCTCCACAGACAAGTTTTCAGAAGTTTATAAGAATGAGAAAGCAAGGTGCACCGAAAAAGATGATTCTTTATGATCATAGGCCATTGGAGCTGAATGTGGATGATTATGGCAGAGTTTGTCAAATCCCCAAGTTTAAGGGTGCAAACTTTAGAAATCTGGCAGGGGTGCTAGTTGATGAGAACAACAAAGTTTACTGGGATCCAAAAGTTGAAAGAGTCAAACTA
>ECTD-2112322-Gentiana_acaulis
TCCTTTTTCATTGGGGAACCGTTTATTGAAGAAGAAGCTATGAAAAGATGGCAATGGCGTTATGAATTGAAGAGTAAAAGTAAAGGGAACGGTGGAGTTCTGAATGCTGGTGAAGAGGATGAAACAATACTGAATGTGCAATTTCACTATGCTCAAGCTAGCGCGGGTGGCTGCATTTTTAATGTTGGGGATTGTGCACTGATAAAGGGTGAAGGAAAACAAAATCATATCGGCAAGATCTTGGAGTTCTTCAAAACAATGGATGGAGAAGATTACTTTAGGGTCCAATGGTTTTATAGAGCAGAAGAAACTGTTATGAAAGAAGCTGCAGCTACGCATGACAAGAAGCGCGTATTCTACTCCACTGTACAAAATGACAATCCTCTTGACTGCATTATATCCAAAGTCAGCATAACTCAAATACCAAATATGGCCAGTCTGAAGCAAGATGATATCCCACATACTGATTTCTACTATGATATGGAGTATTGTGTCGAGTATTCTACTTTCCGCAACTTGCAGTATGGTGATAAGTTGGAGAGCCAAAATTCAGTTCCACATCAATCTGGCGATGTGTTTCATAAGCCAGTCACTGTAACTCCTTTGGCAGTTTTGTCCAGTTGTGAATCTTTAAAAGCAGAGTTGACACTGTTAGATCTATTCTCTGGTTGTGGTGGCATGTCAACAGGGTTGTCCCTTGGGGCCAAACTCTCTAGTGTTAATCTTGTGACGAGATGGGCAGTGGATTTTCAGAAGTCTGCAACAGAGAGTGTGAAGTTAAATCACCCTGAGACGCAAGCTAGAAATGAATCTGCTGCAGATTTTCTTGAGCTATTGAAAAGCTGGGAGAAGCTTTGCCAATGGTATGTTTTCAGTGATTCAGAAAAGACTCCAGAAGCCGGATCAAATAATGAGGCGGAAGGTGAAAGTACTGAAGATGTTGATTTAGACAAAGATAAGGACTCAGATGCAGAATTCGAAGTTGCGCATCTGGTTGATATTTGTCATGGTGATCCCAATGACACAGGGAAGAGCGATCTACATTTTAGGGTTTCCTGGAAAGGATATGGACCGGATGAGGATACATGGGAGCCAATCGAAGGATTAAGTAACTGCAAGGAAAAAATAGTTGATTTCGTCAAGAATGGCTTGAAGTCTAAAATCCTTCCTCTTCCGGGGGACGTTGACGTCATATGTGGTGGACCGCCATGCCAAGGTATTAGTGGGTATAACCGGCATAGAAATGTTGATTCTCCTTTAACAGATGAAAAGAACCACCAACTTGTAGTCTTCATGGACATTGTGGAGTTCCTAAAACCAATGTATGTATTGATGGAGAACGTGGCGGACATTTTAAGATTTGGTGGAGCTGCTTTGGGAAGGTATGCTTTGAGTCGTCTAGTATGCATGAGGTATCAAGCAAGGCTTGGAACTATTGCTGCTGGCTGTTATGGTCTTCCACAGTTTCGACTGCGTGTTTTCCTTTGGGGTGCAATTTCCAGTGAGAAACTACCACCCTTTCCTCTTCCAACACATGAAGTAGTTGTGAAATATTGGCCTCCGCTGGAATTTGAGAGAAATACCGTTGCTTATGATGAAGGACAAAAACGCAAACTTCAGGATGCTGCTGTTCTTTCGGATGCCATTGCTGATCTTCCAGCTGTTACATGCTATGAAAAGCTGGATGAGATGCCATATAGTATGCCT
>LWCK-2001333-Lycium_barbarum
ATAGAAGAAGAAGTTGAGGAATTAGTATGTGAGAGCTCGAATGATGAATTGTTGGCTCAGAATAAGGTGAGAAGAGCTGTGCAGGCGAATGAGGAGCAGGAATGTGCGTTTTCTGGTGAAGCTCTAACGGAGGCGGAAGCGAAGCAGCAATATCCTCATCGCTACCTTAACAAGGATAAGGTGAAATCAAATGGTGCAGCTATGAGCTTAAATTGTCAAGATGATTCCGACCAATTACAATTAATCCAGGCTAAGAGTCATTTTACCCAGGCATTGGTTGACAATCAGCTTTATAAACTCGGGGATGATGCGTATGTAAAGGCTGCAGATGGTGAAGATGATTACATATGCAAGATTGTTGAATTTTTTCGAGGTGTTGACGGTACAAAGTATTTTACTGCTCAATGGTTTTACAGAGCCAAGGATACTGTAATTAAAGCTCTCGACCAATTTATCGACAACAAGCGTGTATTCCTATCAGAAGTGAAGGATGACAACCCTCTAGATTGCCTTGTAAAGAAAATCAAGATTGTTCTGATATCCTCAAATGTAAGCTTACAGTTGAAGGAAAGTTTGAGATCAGAATCTGACTATTACTATGACATGAAGTACCTGCTTCCATACTCATCATTTATTAGCTTACCAACAGATGTTTCAAGTCCTGATAGTGAATCAGATTCTACCATATCAAGCGACAGTGATATTGCAGAGGTTAATGAACAGAAGCAAGAAAAGAAGCTCTTGGATCTCTATTCAGGTTGTGGAGGAATGTCCACTGGGCTGTGCTTGGGTGCTGACAATTGCGGTGTTAAACTTGTCACAAAATGGGCTGTTGACCTAAATCGATATGCTTGTGATAGCTTGAAAGTGAACCACCCGGAGACAGAGGTCAGGAATGAGGCTGCCTCAGATTTCTTATTGCTTTTGAAAGAGTGGGAGCAGCTTTGTGCATCCTGCTCCTTGTTGAAAAGCAATACCCCACCACACCCGTTGCTGAAAGTTGAGGATGAGGAGGAAGACAATGATGGTGGAGATGAGGATGAGGGATCTGGTGATGAGGAAGAAGGTGAAATTTTTGAGGTGCAAGAGATTTTAGAAGTTTGCTATGGAGACCCAAAGGAAATAAAGAAGCCTGGCCTTTACTTTAAGGTACGTTGGAAGGGTTATGGCGCAGATGAAGACACATGGGAGCCAATAGAGGGCTTAGTTGATTGCCAAAAGAAAATAAAGGAATTTGTGACCAAGGGTTTCAAGACAAGTGTTTTGCCTTTGCCGGGGGAAGTAGACGTCGTATGTGGAGGCCCTCCTTGCCAGGGCATAAGTGGGTTTAATCGTTTTAGGGACAAGCAGAATCCATTACAAGATCCGAAAAATAAACAACTTGAAGTATTCATGGGCATTGTGGAGTTCTTGAAACCAAGGTTCGTGTTAATGGAAAATGTGGTGGACATGGTCAAGTTTGCAGATGGTTTCCTGGGAAGATATGCATTGAGCAGGCTTGTTGGAATGAACTATCAAGCACGGATGGGAATGATGGTAGCTGGGGTGTATGGACTTCCACAATTTCGTATGCGTGTCTTTACGTGGGGTGCTCTTTCTTCAGAGAAATTGCCACAATATCCGTTGCCGACACATAATGTTGCTGTGAGACGTGGCGTTCCCACAGAATTTGAGTTAAAT
>AZBL-2014411-Petiveria_alliacea
TCTCGGAGGGTGATTCAGCGAGAAGATCTGGATTGTCGCTTCATTGGAAAACCAATTCCCATCGACGAAGCCAAGCAGCGATGGCCTAATCGCTATCTCAACCCCAATAAACGCAAAATTACTCCTAAACTGGACGATGATGAACAGTTAATACAAGCCAAATCTCATTATTTGAAAGCTGAGGTTGATTCTACCATTATCTTTGACCTTTACGACCACGCTCACGTCAAGTCTGAGGATGGTCAGCCTCCTTACATATGTAAAATTGTGGAGTTCTTCGAGGGAGTTGATGGTTTGCCTTATTTCACTGCACAATGGTATTACAGATCCAATGACACTGTAATCAAGGACAGTATCAGCTTAAGGGAAAAGAAACGCATATTCCCCTCAGAAATCAAAGATGACAATCCGCTGGATTGTCTTCTTGAAAAGATTAATATAGTCAGAGTACCTGCAAATTTAGATACACGTACTAAAGAGGCTGCTCTTCCAAATTGCGATTATTACTTTGATATGGTTTACTTACTTCCGTATTCAACATTTATGGTACCTCCACCAGATAATGCTGGATTCGCAAGTGAATCCCAGTCTACTGTTTCTAGTGAAATTGATACTGAAGGAGTAGCTGGTGATACGAAATCAGATTGTGACGAGGTGAATCAAATGAAAGAGTCCAACAGTTCCGAAATGACTCTTTTAGATCTCTATTCTGGGTGTGGTGGAATGTCAACTGGTTTATGCCTTGGTGCCAATTTGGCTAAGAAAAATCTTGTAACGAGGTGGGCAGTTGATGTTAACAAGTTTGCATGTGAAAGTCTTGCACTCAACCATCCCGAGACAAAGGTTAGGAACGAGTCTGTTGAAGATTTCTTGCCATTGTTGAAAGAGTGGCAAAAATTGTGCGGATCGTTTTCTTTAACCCATAGTGGGATTAGTCATGAAGTAATCAATGCCATGATTGCTGATGACAATGATGGTGCCAAAGAGGAGGAATCTGATGAAGATGAGGACTCTGAGGTGTTTGAAGTTGAAAAGATTCTTGGAATTTGCTATGGTGACCCTAACCGAAGTGGAAAACGTGGGCTATATTTGAAGGTTCACTGGAAAGGATATGGATCTAGTGAGGACTCTTGGGAGCCTATAGATGGGTTGGGTAACTGTCGAGAGAGCATTGGTGAATTTGTGAAGAAGGGATACAGTGAAAAGATATTACCTTTGCCAGGTGATGTTGACGTTATTTGTGGTGGTCCTCCGTGCCAAGGAATTAGTGGTTTCAATCGATTTAGAAACAAAGACAATCCTCTTGAAGATGAGAAAAATAAGCAACTTATGGTCTACATGGATGTTGTTGAATTTTTGAAGCCCAAGTTTGTCTTAATGGAAAATGTTGTTGATTTAGTGAGGTTTGCTAAAGGTTTTCTTGGAAGATATGCCTTAGGAAGGTTGGTTGATATGAATTATCAAGCTCGCATGGGGATGATGGCAGCAGGTGCTTATGGACTTCCTCAGTTCCGCATGCGAGTTTTCATTTGGGGTGCGCGGCCTTCAGAGAATTTGCCTCAATACCCATTACCAACACATGATCTTGTGTTGAGAGGTGTCATCCCCACCGAATTTGAGATGAACACTGTTGCTTATAATGAAGGGCATACAACTGAGTTGGAAAATAAGCTTTTCCTTGGTGATGCCATCTCCGATATGCCACAAGTGAGTAATTATGAGCAACGAGATGAGATGCCCTATAAATTGTCGCCTAAATCTGAATTTCAGCGTATGATCAGACTTAGCAAAGAAGCGATGATGGGTCTTAGTGTTGATTCATTGTCAATAAAAAGACTCTATGATCACCGCCCACTAAAGTTGAATGAAGATGATTTTCAGAGAGTTTGTCACATTCCCAAGAAAAAGGGTGCAAACTTCCGAGATCTACCAGGGGTGCATGTTCGTCCTGATAACAAGGTGGAGTGGGATCCTGATGTAACCAGGGTGTTCTTGCCTTCTGGAAAGCCATTGGTGCCAGACTATGCTATGACTTTTGTGAAAGGGACTTCATCTAAGCCATTTGGGAGGTTATGGTGGGATGAAACAGTCCCCACAGTTGTCACAAGAGCTGAACCGCACAATCAAATTGTGACTCATCCAGAACAAGATAGGGTTTTAACCATAAGGGAGAATGCAAGACTCCAAGGTTTCCCTGATTATTATCAACTGAAGGGTCCCGTCAAAGAAAGGTACATTCAAGTAGGAAATGCAGTTGCAGTTCCTGTTGCTCGTGCTTTGGGATACGCCTTGGCTTTGGCAAGTGAAGGTGGTGGTAGTTGTGAACCACTGTTGACATTGCCTTCAAGATTTCCTAATTTGTATGATAGAGCCATATCTCCTTCTGTTGAAGACAAT
>Betvu_v1_1-Bv5_103090_hfen_t1-
ATGCATCAATCTCTCAGAAGATCTCCCAGGCTCATTCTCTCTCCTCCCCAACAACAACAACAACAACAACAACTTCTTGCTCTCACATTGCATGACAATGAAGATCAGAAGAAACCAACCAAAACACACATTCTACTTGATCAACATTACTCTTTCTGTACTCCTCAGCCTCTTAAAATTCGTCACCCTAAAAAACAAAAGACCAAAATTTTGTTTTTGACTTCTTCATCCGCTGCCATTTCTCTAAGAAAGTCGCCTAGATTAGCCGCTTCCTCTAATGGCGTAACATCTTCCTCTACATTATCCAATTCTTCTCCAACCAATGTCAGATCTTCTGCTTCTTCTCTTCATGGTAAGAGGAAGCTCAATTCTATGGAAACTCCGCTCAAAACTAACAACATTCAACTTCATGCTCCTGAGTTTGTGAGGCGATCGCCTAGGGTTTCGGCGTCGAAACCGGCATTGAAATTGATCAAATATGTGAAATGTGAGGAAAGTAAGAAGATTAAAGTTGATGATAGGGAATCTGTGAGGCGATCACCTAGGTTTTCGTCGTCGAAATCGGAGAAAAATGCAGCATTGGAATTGATGAAATATGTGGAATGTGAGGAAAGTGAAGGAAAGTTGGGGATGGAATCTGTGAGCTTATTGATTGAAGAAGAGAAGGTATTGAGACGTTCACCGAGAGAATTGCCGTCATCTTTGGGGGTGGATGATGAATGTGATGAATTTGAGCTGGGATATTCTTTGAAGAAGACAAAGAAGAAGAAAAAGAAAGCACCAAAAGAAGAGGAAATTATAGAGAGGAGAGAGAAAATTATTGATGTATCTGAAACTAGGAAGAATTGCTTCTTCATTGGGGACCCGGTTCCTCAGGAAGAGGCTCTTCAGAAATGGGGCTGCCGCTACCAATTCAAGAATAGAAGAATTAACGGCGGAAGTTTGGCAGGAAATGCTAGAGAAGAAAATGAACCAACTCTAGAAGTAAAATGCCACTATACTCAAGCAGAAATAAACGGGTGCATATTTCATCTAGGAGATTGTGCACTAATAAGGGGTGAAAACCAAAAACATATTGGAAGGATCATAGAATTCTTTGAAACAATGGATAGGGAAGATTATTTCAGGGTCCAGTGGTTCTACAAACCTGAGGATACGGTGATGAAAGAGGAAGCTTCTTTTCATGACAAGAAGCGGATATTTTATTCCTCTATTATGAATGACAATCTGTTAGCTTGTATCATCTCTAAACTGAATGTGATACAAGTTTCACACCAGCTAAATATGAATTCAAGCTCTATTGAACCATCAGACTTCTATTATGATATGGAGTACTGTTTGGAGTACTCAACTTTTCGCAACTTGCCAAGAGGTGATTCTCTCGAGGGCTGTAAATTACCGTCACTTAGCTGTCCTGAATCCATCCTTCCCCTTACTAGCTCTCCTGTAGCGGTGAATAGAACTATATGCAAAACGTATAATCCCGAGTTAACCATGTTAGATATTTATGCTGGCTGTGGGGGAATGTCTACTGGGTTATGCATGGGAGCTAAACATTCTGGCATTAATCTTGTAACGAGATGGGCAATTGATGCTGACAGCTCAGCTTGCGAAAGCTTGAGATTGAATCATTCCAATATACGAATTATGAATGAAACGGCTGATGACTTTCTGGAGCTGTTAAAGCACTGGGAGAGGCTGTGCAAAAAGTATGTCATTGAAGAGACACATCAACCATTTTCTTCTCCACAGAAGGTATCAGATTTAGCTGAAGCCTCTTCAGATGCTCAATCAAACAGCGACACTGAAGGTGATGAATTAGAGGTTTTGGGATTGGTCGACATTCGTTATGGTGATGCTGATGGATCAGGAAAGGAAGGGCTCCAATTTAAGGTTCGTTGGAAAGGATTTGGTCCAAGTGAAGATACATGGGAACCGATCGACGGGTTGAGTAATTGTCAAGATTTGATACAAGAATTCGTTATAAATGGGTTTAAGAAAAATATATTGCCGCTGCCAGGTAATGTAGATGTCATATGTGGAGGACCTCCATGTCAAGGAATCAGTGGGTATAACCGGTTCAGAAGTGTTGATGCTCCTTTAACTGATGAGAGGAACCGTCAACTAGTAGTCTTTATGGACATAGTGGAATACCTAAAGCCTAAGTTTGTTCTAATGGAAAATGTGATGGATATCTTAAGGTTTGACAAGGGTTCACTTGGAAGATACGCATTAAGCCGTTTGGTGCATATGAATTATCAGGCTAGAGTTGGAATAATTGCTGCTGGTTCCTATGGTCTTCCTCAATTTCGATTACGTGTTTTCTTTTGGGGTGCTCTTCCCAGTGAGGAATTGCCCCAGTTTCCACTTCCTACTCATGATGTTGTTGTCAGATACTACCCTCCATCCGAGTTTGAGAGAAATATTGTAGCTTATGATGAAGGTGCCCAACCTCCTGAACTAGAAGATGCTGTTTTCCTGGGTGATGCCATCTCTGATCTGCCTGCAGTGACAAACTATGAATCTTTGGATGCAATGCCGTATAGTAGGCCTCCGGAGACTGAATTTCAGAAGTATATAAGGTCAACAAAATATGATATGTGTAACTCTGCATCAACTGAAGAGGAAGCTGTACTTTATGATCATCGACCTCATCAGTTATTTGAGGACGACTATATACGTGTATGTCAGATCCCGCAAAGAAAGGGAGCGAATTTCAGGGATCTCCCTGGTGTAATTGTGGGAGATGATAACGTGGTTCGGCGGGATCTGACACAAGAAACTGTGCTTTTGCCTTCTGGAAGGCCAATGGTTCCAGAGTATGCCTTTACTTTTGAGCAAGGAAAATCTAAAAGACCATTTGCGAGACTCTGGTGGGATGAGACGATGCCAACTATAGTCACCTACCCCAATTGCCACAGCCAGGCAGTACTACATCCTGAGCAAGATAGAGTGCTTTCAGTACGTGAATGTGCAAGGCTGCAAGGATTTCCTGATAATTATCGCTTTTCTGGAACTGTCAAGAAAAGGTACCGGCAAGTGGGAAATGCTGTGGCTGTTCCAGTTGCTAAGGCTTTAGGCTATGCTTTGGGGATGGCATCCCAAAGGCTTATTGACAAAGAACCTCTTTTAACCCTCCCACCAAAGTTTGCATATTCAACCATCTCTGTTTGTGATGTT
>TZNS-2088820-Canna_sp.
GATGAAGAAGAAGTCTTCTTAGTTGTTAAATTCCACTACCGACAAGCCAGCATATGCGGTAGTATATTAGATATTGGGGAGTGTGCATATGTAAAGGGTCCCAAGGGTAAGCCCGATTATATTGGCAGGATCTTGGAATTGTTTGAAACAGAAAGAGGACATTACTACTTCAGAGTTCAGTGGTTCTTCAGAGCTGCAGATACTGTTTTGAAAGCGCATGCAGCAGACCATGATAAAAAGAGACTTTTCTACTCTGATCTACAAAATGACAACTTACTAGACTGCATTATTTCCAAAGTCCGGGTTACAAGAATTCCTACCACAGTTCTCTTGGAGCCTAAATCTGTTCCTTCATGTTATTATTATTATGACATGAAATACTCGGTGGACTATTCTTCATTCTATAATATGCAGAGTGAACATAATAACAGCGATCTTGCATCGGAAAAGAGTCAAAAGATGGACCTAGTTTTATTAGATCTTTATGCTGGTTGTGGTGGAATGTCCACTGGGCTTTGCCTTGGAGCTCACTTAGCTGGAGTAAAACTTGTGACGAGATGGGCAGTTGATTCTTGTGAGCCTGCTTGTGCAAGTTTTAGACTTAATCATACAAAAACTCAAGTTAGGAATGAGAATGCCGATGATTTCTGTAGCTTATTGAAAGAATGGGAAAAACTGTGCAAAAGATATTGTGGAAATATTTCTAAGCAAAAAGATTCTTACTCTGAGGTCTCTAAAGTGAAAGCTTTGGTGAGGAATGCGGGCTCCCACTCAAAGACTAGGAAAGGTGAATATGAGGTATCAAAGCTAGTTGATATTTGTTATGGAGATCCTAGCAATGTAGGAAAACCTGGATTAAGATTCAAGGTCCGATGGAAAGGTTTTGATCCGAGTGAAGATACTTGGGAACCAATAGATAATTTAAGAAATTCTGAAGAACGAGTAAGAGAATTTGTTATTGATGGGTTTAAGTCAAACATTTTGCCACTTCCAGGAGATGTAGATGTTGTATGTGGAGGGCCTCCATGTCAAGGTATTAGTGGCTATAATAGATTTAGGAATTTCAGTGCACCACTAGATGATGAAAGAAACCGACAAATCGTAGTCTTCATGGACATCGTACAATTTTTAAAGCCTAAATACATTCTAATGGAAAATGTTGTGGATATACTGAACTTTGCCGAGGCCACTCTTGCACGTTATGCCTTAAGTCGATTGGTTTCTATGAAATACCAAGCAAGACTTGGGATCATGGCAGCTGGTTGCTATGGCGTTCCACAATTTCGTTTGCGTGCCTTTATATGGGGATGCCATCCTAATGAGAAACTTCCTCCATTTCCCTTACCTACTCATGAAACAATTTTGAAGAGTGGTTGTCCGGTGGAATTTGAGCGTAATCTTGTTGGGTATGATGAAGACCAACCAAGGGTGCTTGAAAAAGCACTCGTGCTTGAGGATGCTATCGCTGAGCTTCCAGTAGTTACACACAAAGAAGACAGGGATGAGATGCCATATGGACAAAGTGCTCATAATGAGTTCCAAAAATACATTCGTACTCCAAAAGACGAAATGTGGGGATTATCAAAAAATTCTGCCAAAAAATCCGAGTCCAAGTTGTATGATCACTGCCCTCTCCCACTAAATGAGGATGATTACTCGAGAATCTGTCAAATTCCACGAAAGAAGGGAGCAAATTTTAGAGACTTCCCTGGTGTCATTGTTGGTCCTGGCAACACTGTTCAATTTGACCCCAAAATTGAGAGAATACTATTGCCATCAGGGAGACCATTGGTCCCAGATTTTGCCATGAACTTTGGCCAGGGAAAGTCATCAAGACCCTTTGCTCGGCTGTGGTGGGATGAAGTAGTGACAACTGTCATCACAATCCCTAATTTTCGATGCCAGGCTATATTACATCCTGAGCAAGATCGTGTCCTTACTATTCGAGAATGCGCAAGGTTGCAAGGTTTCCCTGATTACTACAGATTCCATGGGACAGTCGAAGAAAGATATCGCCAAATTGGCAATGCGGTAGCAATTCCAGTCGGTCGGGCTCTTGGATATGCTTTGGCAGTATCATGGCTGAGAAGAAGTGGAGATGGACCTCTCATGACACTCCCATCTAAGTTCTCTTTCTCACACATA
>RPPC-2006903-Erythroxylum_coca
AAATTCAAACGTTGTTCCTTCATTGGAGATCCAGTCCCTAAAGATGAAGCTGAAGAAAAGTGGAATTGGCGATATGAGATTAAGAGTCAAAGATTCAAATGCGAAAAGCTTCCGTCAGTTGATGACGATAATGATGAAGACAAAGTTGTTTGGAATGTGGAATGCCATTACAATCAAGCAGAAATTAACGGGTGCATATTTAGTCTCGGGGATTGTGCTTATATAAAGGGAGAAGGAAAACAAAAACATATTGGTAGAATAGTGGAATTTTTCAAGACAACAGATATGGAAGATTACTTCAGGGTCCAATGGTTTTACAGAGCTGAAGATACTGTTATGAAAGATGAAGCTGCTTTTCATGACATTAAGCGTGTATTCTTTTCCACAATAATGAACGATAACCCACTTGATTGCATTATTTCTAAAATCACAGTTGTGCAGAAATTACCAAGGCTAGGTGCAAAATCGCTTTCAGTTCCATTATTCGACTTTTATTATGACATGGAGTACTGTGTGGACTATTCAACATTTCGAACTCTGCCTGCTGGTAATGCAATAAACCAACAGGAGTCCTCTGTTCTTGGGTCTGTGGAGAACGTATGCACAACAACCAGTAAACTTTCCTTGGAAGCATTTCATAGTCTTGAAAGTCCCAAAGCTGAACTTGTGCTGTTAGATGTTTTTTCTGGCTGTGGTGGAATGTCGACTGGATTGTGCTTTGGAGCAAAAGTTTCCTCTGTTGATCTTGTTACGAGATGGGCCCTCGATAGTGATAAGTCTGCCTGTGAAAGCTTGAAGTTAAATCATCCAGAGACATATGTCAGAAATGAAGCAGCTGAAGATTTTCTTCAACTCTTGAAGGAATGGGAAAAGTTATGCAAAAGGTATGTGATCAGTGATTCTGGAAAATCACGAACTTTGCGATCAGGCAACAAAAATCGAAAGTCTCTAAATGGAACTGGTGACCCTGATGAACTTGAGGTTGCAAGACTTGTTGATATTTGTTATGGTGATCCTGATAAAACAGGAAAGCATGGACTAAAATTCAAGGTGCAATGGAAAGGTTTTGATGCAAGTGAAGACACTTGGGAACCAATTGAAGGATTAAGGAACTGTGTAAAAAGTCTACGGAATTTCGTAAGAACTGGATATAAATCCAAGATCTTGCCACTCCCAGGAGATGTTGATGTCATATGTGGAGGCCCTCCTTGCCAAGGGATTAGTGGCTATAATCGTTTTAGAAATGTTGATTCGCCCCTCAAGGATGAAAGAAATCAGCAGATTATAGTTTTTATGGATATTGTGCAGTTCTTAAAACCAAAATTCGTGTTGATGGAAAATGTGTGTGACATTCTAAAATTTGACAAGGGTTCTCTTGGGAGATATGCTTTAAGTCGTTTGGTACACATGAGATACCAAGCAAGGCTTGGCATCATTGCAGCTGGTTGTTATGGTCTACCACAATTTCGATTGCGTGTTTTCCTATGGGGAGCTCATCCCAGTGAGAAACTGCCCAAATTTCCACTTCCCAGCCATGATGTTATTGTTAGATACTGGCCTCCACCAGAGTTTGAGCGTAATACGGTTGCTTATGATGAAGGCCAGCCTCGTGAACTAGAAAAAGCCATAGTTCTTCAAGATGCCATTTCTGATCTCCCAGCAGTA
>XQSG-2010595-Microbiota_decussata
AAGCGTCCAAGAACGGTAATTAATTCGAATTTTGTCGGAGTCGCCATTGATACGGTGGATGCGATGCGTAGATGGCCTCATCGTTACGAGCTCGATAAATCTAAGGGAAAGCGTACAAGGCCTCTAAACCAGACTGCTGATGGGATTTTAAGAGAAAGAGGAAAGGAAAATAAAGTGGTTGCCGAATGCATCGCTCACTATTCAATGGCAGATGTGAACGGAATTATTTATGAACTCGGAGATTGTGTTCATGTTAATTCTGACAGTGGGCCTGATTATATTGGGCGAATTCTCGAGTTTTTTGAAACTAACAATCAACAGTGTTGGTTTTCTGTTCAGTGGTTTTATTATCTTAATGATACGGCTATTGGGAAACATGAAGCAAAAGGTCATGACAAGAGACGTGTTTTCTTGTCATCAATGAAGGATGACAACTTGTTGGAGTGCATCAATCGCAAGTTAAAGGTGATCCATGTACCTGCCTTGACAAGGTTCATATGTAAACATGAGTCAATACCTCCTTGCAACTACTACTATGACATGGGCTATGATTATGCATTTTCGACATTCAAGAATCTTCTTAATGATACTGAATTGGCCAGTAGTGACTCAGCATCAACATCATCTAGCAATAATGGTCCAAATGTCCTACTAAATAATGTTTCAAATATAGATTCAGGGAAGGGTAGAAGTGGAGTCATTAACTCAGAGTTGAGTCTTCTCGATCTATACTCTGGTTGTGGTGGTATGTCAACGGGATTGTGTATTGGTGCAAATTTATCTGGTGTGAAACTTATGACGAGATGGGCTGTTGACCGAAATTCTTATGCTTGTGAGAGCATGAAATACAACCACCTAGGAACTAAGGTTCGCAATGAAATTGCTGAGGATTTTCTACATTTAATAAAAGAATGGAAAAAACTATGTGAGAAATACATTGAATGTAGAGATAACAAGAAGTCGGAAACTACTAAAATTGATAAACATAATAGTCGCAGCTACAGAAAGAGTGGAGATGATTCAGAAGTTGATGATAAAGAGTATGAAGTGGAAAAAATCATTGATATACGATGTGTAGATTCATCTTTGTCTAAATTAAGTGGCATCCAATTCAAGGTTCATTGGAAGGGTTATGGAGAGGATGAAGATACATGGGAGCCCTATGAAAGCCTGATGAAATGTGAAGATTGCGTGAAAGACTTTGTGACCCTGGGAATAAGAAAGAGAATACTCCCTCTTCCTGGTGATGTTGATGTAATATGTGGAGGACCACCATGTCAAGGAGCTACTGGGTTAAATCGTTTCCGCAATGTGGAAGCTCCACTTGATGATCCACAGAATTATCAGATTGTTGTATTCATGGACATAGTTGATTTTTTGAGGCCACGATTTGTACTGATGGAAAATGTTGTTGATATATTGAAGTTTGCAGGAGGAACTTTAGGAAGATATGCTTTGAGCCGACTAGTAAAGATGCATTATCAGGCTAGACTAGGCATGATGGTAGCTGGGTGCTATGGTATACCACAATTTCGTATGCGTGTGTTTTTATGGGGAGCTTCTCCATTAGAGAATCTTCCACCATTTCCTTTGCCAACACACGACGTTGTCGTCAAGGGTAGCTTTCCTGTTAGCTGGGAGCATAATGCTGTCGCATATGATGAAATAGACAAGCCGCAACTGCATGAAGCATTAGTTCTTGCTGATGCTATATCAGACCTGCCACCTGTGAAAAATTCTGAAGAAAGGGACGAGATGCCATATAATAGGTCATGCCACTCAGATTTTCAATATCTTATGAGATTGCCAAAGGAAGCCTTCAATGAAGAAAACTCTTCAGGTTCAAAGCGTTCAAGAAACAAACTGTTTGACCATCGGCCATATATGCTGAATGAAGATGATTTTGAACGCACTTGTAAAATCCCAAAACGAAAGGGTGCCAATTTCAGAGACCTTGAAGGTGTGATTGTTCGTCCTGATAACAGTGTTGAATTAGACCTGGAGAATAGAATCATGCTTGTTTCAGGAAAGCCTTTGGTTCCTGATTACGCTATTACCCTACTTCAAGGACATTCGTTGAGGCCTTTCGGAAGGTTATGGTGGGATGAAATCGTGAGCACTGTTGTGACAAGTCCAGAACCCCGCACTCAGGCAATATTACATCCAGAGCAGGATCGAGTTCTCACAGTTCGTGAAGTTGCACGGATACAAGGTTTTCCTGATTACTACAGGTTTTTTGGTTCTGTCAAACAAAGGTACATGCAAGTTGGAAATGCAGTGGCTACACCTGTGGCTAAAGCATTAGGTTATGAGCTGGGGCTTGCCATTCAGAGAAAATCTAGTAGTTCTCACGTAGTCAAGCTTCCGTCCGATTTT
>BWRK-2087547-BWRK-Alternanthera_sessilis-2_samples_combined
GGTGAAAAGGTTTCCATTGAAGAGGCTAAACAACGTTGGCCTCATCGTTATTTATCTAAGTCCAAATGGGTGATTAAATCCGACTATAAAATTGAATGGCATGATGAGCAAGTTTTGCAAGCAAAATGTCATTACACAGAAGCTATTGTTGATGGCATTAACATCAAACTTTTTGACGATGTTTACATTCAGGGCGATGGAGAATCGAATTACATTGCCAAAGTAGTGGAGTTTTTTGAGACAATAGACAAACAACAATACTTGACTGCTCAATGGTTCTATAGAGCTCAGGATACTGTCATCAAAAACCATTCTGATTTGATAGATAAGCGGAGAGTGTTCCTTTCTGAAGTCAAGGATGATAATCCACTTGGATGTGTAGTCAGTAAAGTTCATATTGCTACTAAACCTCTAAATGGTGTCATAGATGAGTCTGCTGAGTTGTTTTGTGATATGAAGTATCAATTGCCATTTTTCACCTTCACTAAACTATTAGATGATGAGCAAAATGATGGCAGCGATAGTGATACCACATCAACAATCTCCAGTGATCATAGTTCCCCCGAGGCTGCAGATGATGGTGCAAAGGATACCAAGTCTGGAGAAGTTTCAGCTCTTAAGGGTGAACTTAATCTATTGGATCTGTATTGTGGCTGTGGAGCTATGTCTACAGGGCTATGTCTAGGGGCCAACTTATCAGGAGTAAAGCTCGTGAATAGATGGGCAGTAGATGCTAACGAAAATGCCTGTGAAACTCTAAGGAAAAACCATCCTGAAACTCAGGTGAGAAATGAGTTTGCTGAAGAGTTTTTAGCATTATTAAAAGAATGGGAAAGGCTTTGCAATGAATTTGTTCTATCACCTCAACAAATGGAAGAAGTGACAGTTGAAGAAGATGAGGATGATTCCGGACTAGCTCCAGGAGAGTTTGAAGTTGAGAGATTATTAGACATCTGTTATCTGAAAAAACGCGGTGGCGTAAATTTTAAGGTACGTTGGAAGGGATACGAATCAGATGAGGACTCTTGGGAGCCCATTGATGGCTTAAGTGGATCTGAAGAGCGGATAAAAGAGTTTGTTCAGAGGGGATACAAGTCAAAAATATTGCCACTCCCTGGGGATGTTGATTTTCTTTGCGGAGGTCCTCCTTGTCAGGGTGTGAGTGGGCATAATAGATTTAGAGAATCATCAAATCCTCTGAAAGATGAGAAGAACAAACAGTTACTAGTATTTATGGACATTGTGAACTTTTTAAAACCCAAGTATGTTCTTATGGAAAACGTTGTGGATCTAGTTAAATTTTCTGATGGGTATTTGGGACGTTATGCCATTGGGAAATTGGTTGACATGAACTACCAGACACGCATCGGGATTATGGCAGCTGGATCTTACGGCCTCCCACAATATCGACTACGAGTATTTCTGTGGGGTGCTCAACCGTCACAGTTATTGCCACAATATCCTCTCCCAACCCATGAAGCCATTGTGAGAGGTGGTACACCTGTGGAATTTGAGGAATCCTTTGTTACTTATGGGAAAAATACATCAATTTCATTGGAAAAAGCTTTGTTATTAAAGGATGCTATTTCTGATTTACCTCCGGTTACAAATTTTGAAAATCAAAGTGAAAGACCATATGATGGAGTTGCTCATAATGATTTCCAACGGTATATCAGATTGAAAAGAGAGGACATGATAGGCTTTGATAATTCTGAAGGCGTGGCTTCTGATGGCGCCCTCTATGATCATGTTCCATATCAATGCAACGAGGATGATTACCTCAGAGTGTGTCGGATCCCTAAACACAAGGGAGCAAATTTTAGAGACTTGCCAGGGGTGAAGGTT
>TMAJ-2020767-Neckera_douglasii
CATTATAAGCAGGCTGAAGTGGAGGGGAAGCTCTACAAATTGGGAGACTGTGTTCATATTCATTCTGGTTTGGAGGACCCCTTCATAGGGAGGATTACTGAGTTTTATGAGAAAGAAGATAAGTCTCCGTGGTTTGCTGCGCAGTGGTTCTTCAGAACTTACGACACGGGAATGGGTACAGAAGCAAGGAATCAGGACCCCAAAAGAATTTTCTATTCTGACGTGATGGATGACAATGAATTACATGTCATTGTCGGCAAAGTAACTATCGTTCGAATTGCTTCAAAGGGAAGATCTGATAAATCTCGTGTCAAAACTCCAAAATGCGATTATTATTTTGATAAAGGATACAAGTTTGCTTACGCGACTTTCTATGAGCTCCCGAAAGACTTACCAGAGCCCCCTGGATTAGATTATGCTGAGAACAAATTTCACATTTCGGAGAACCATTCTGCATCAAAGAACGATTCAATTCAAGACAATTCCAACAAAGACCCTGAAAACAAGAAAGAGTTTTATCTGCTTGACTTGTACTGTGGATGTGGTGCTATGTCAACTGGAATATGTTTGGGGATGAACCTGGCTGGCATTAACCTTGTCACTAAATGGGCTGTGGACCTCAACGAGTTTGCCTGCATGTCGTTGAAGCACAATCACCCTGAAACTATTGTCCGAAATGAAGCAGCAGAAGATTACCTGCAATTACTGAAAGAGTGGCAGAAACTGTGTGAGAAGTATCCAGAAGGATGTGTTGTGGAAGAGGACAGTGAAGAAGAGGAAGATGGCGACGAGGGATCAGCCCCTGGTGAGTATGAAGTGGAACGGCTGCTTGGAGTACGATGGATTGGAGAAGTGAGCAGCAAAGATAAGGAAGTGATGGAGATAGTCGATGATATGGAAGATGAGCTTCCGAAGACTCCAAGTACCAAGCAATTGAAGTCTGAAGATGATGAGGGTCCTCTCACTAAAGGTCTCGAGTTCAAAGTCAGATGGAAGGGGTACACTCCTGAGCATGACACTTGGGAACCTTCTGCAAGCTTAGATCACTGCCCTGAGCGTGTGAAGGAGTTTGTATTGGCAGGGAGGGTACAAAAATTGCTGCCACTTCCTGGTGATTGTGATGTCATCTGCGGAGGCCCGCCCTGCCAAGGTGCCAGTGGTTTCAACCGATTTCGGAACAAACTGGATCCTTTGGCCGATCCAAGGAACAAACAGATGGTCGTGTATATGGACATCGTTGATTTCTTACGTCCAAGGTTTTTCCTTATGGAGAACGTTGTTGATATCCTTAAGTTTTGTGGTGGTGTACTTGGCCGTTATGCTCTTGGTAGAGCTGTGGGAATGAATTACCAGTCAAAAGTTGGCATCATGGTTGCTGGGTGTTATGGGATGCCTCAATTTCGAGCTCGCTGCTTCTTGTGGGGAGCTAACAGCGAAGAGTCGCTTCCTCCATATCCTATGCCCACACATAAAGTTATCGTGCGTGGTGGGGTTCCAAATGCTTGGGAGCGCTGTCTAGTTGCGTACGAAGAGTTCAAGCAGCCTGAATGGCTGCAAAAACCTCTTGTTCTCAAGGATGCACTTTCTGATCTTCCTCCTGTTGGTAATGACCAAAATAAGGATGACATAGCATATGAGATTGACCCGCAATGCGATTTCCAGCATTTCTTACGCTTACCAAAGAAAGGCACTGGAGGTCTAGGCACTCTCGGTGCACAGAAGAAAAAAGGCACGCTTCCAGATCATCGACCTCTATGCTTGAATGTAGATGATTATCACCGTGTCAGGGAAATTCCGAAGAAGAAGGGAGCAAATTTTAGAGATCTGAAGGGCATCATTATTAAAGAGGATGGAGTCACGGTTGACGTGATTAAGGAGCCCCGTGAACTGCTGCCCTCCGGCAAGCCTTTGGTTCCAGACTATGCTGTAAGCTTCATCAGGGGTCGTTCTCTCAAACCCTTCGGAAGGTTGTGGTGGGATGAAACGGTTCCAACTGTTGTCACGCGAGCCGAGCCTCATAACCAGATCATTCTCCATCCTGAGCAAGATAGAGTGTTGACCATCAGGGAGAATGCACGTCTACAGGGATTTCCGGACTACTACAAGTTGTTTGGTCCAATCAAGCAGAGATACATGCAAGTAGGGAATGCGGTTGCGGTACCGGTTGCAACTGCACTTGGATACACCCTTGGGCAATCTTTTCTTGGCCAAGTTTCTCCTCAACAAGAGACATTGGAACTTCCTCGCTACTTTCCCTATTGTTTGACGATA
>IRAF-2113485-IRAF-Argemone_mexicana-5_samples_combined
AAGAAGAAGAAGGTAGAGAGAGTAGTAGTTGAAGATTCTGATTGTCGGTTTGTTGGAGAACCGATTCCTATAGAGGAAGCTAAGAATCGCTGGCCAGAGAGATATAATCCAGAGATGGTTAAGAAGATATCGGGAAGCTCTAAAAACAATGATGATGAGGAAGACGAAATTTTGTTTGCAAAGAATCATTACTTGCAAGCAGAGGTTGATGGTTTCACTTATAATCTCTATGATGATGCGTTCGTTAAGGGTACAGATGGAGATGCTGACTATATTGGTAGAATTGTAGAATTCTTTGAAACCGCCGACAGTAATTCATATTTTACTGCACAATGGTTTTATAGAGCTGAGGACACTGTGATCAAAGACCATGCACATCTTATAGACAAGAGACGTTTATTCTTTTCTGAGATGAAGAATGACAATCCATTGGACTGTATTGTGTCCAAACTCCAAATTGTAAAAGTTTCTCCAAATGTTGATTTGGTGAAGAAGGAGACAACAATTCCCCCTTGCGACTTTTATTATGATATGTTATACTCATTACCATACACAACATTTTCCAACTTTCCTGCAGAAAGTATGATAGCAGCTAGTGATACATCCTCAACTATATCGACTGTAGCTGGTTCTGATGGTGTAGCTGGTGAAACTAAGTCTGATTCTGAGGAATCTTGCCTAGGTAACAGGTCCCCAAAGCCTGAGATGGCGTTATTAGATCTGTATTCTGGCTGTGGTGCTATGTCTACAGGTCTATGTCTTGGTGCTGTTGTATCCGGTGTGAATCTTGTTACTCGATGGGCTGTTGATATAAATGAATATGCATGTCAAAGTCTAAAGTTGAATCATCCTGAGACAGAGGTGAGGAATGAAAGTGCAGATAATTTCCTTTCGTTGCTAAGGGAGTGGGAGAAGCTTTGCAAGATGTACTCCTTGGTAGGAACCAAAGATTCACGAGTCTGTATTAAAGATGACGCTGAGGACGATGAAGATGATAACAAGGTTCCCTCTGGAGAATTTGAGGTGGGAAAATTGGTTGGCATATGTTATGGCGATCCAAATAAAAATGCAAAAACTGGATTACATTTTAAGGTACGATGGAAGGGCTATGGTCCAAGTGATGACACCTGGGAGCCTATTAGTGGTCTCAACAAGTGTCGAGAGAGAATTCAAGACTTTGTAACAAGGGGATACAACTCTAATCTGTTGCCTCTTCCTGGAGATGTTGATGTTATTTGCGGTGGTCCTCCTTGTCAAGGCATAAGTGGATTTAATCGCTTTAGAAACAAAGCAGCACCATTGGAAGACCCAAAGAACCAGCAGATGGTTGTGTTTATGGATATTGTTGATTACTTGAAGCCGAAGTATGTTTTGATGGAGAATGTTGTTGACCTTTTGAAATTTTCAAAAGGGTTTCTTGCCCGATATGCGTTTGGCCGAATTGTTTCCATGAACTATCAAGCTAGATTGGGAATGATGGCAGCTGGGTGTTATGGACTTCCCCAGTTCCGTATGCGTGTGTTCTTGTGGGGAGCCCAACCTAGCGAGAAGCTGCCACCATATCCACTTCCAACACATGAAGTTGTTGTAAGGGGAGTTGTACCAACTGAATTTGAGCAAAGTACTGTTGCTTATGATGAGAATCATGGTCGTGAATTGGAAAACGCTTTATTGCTTGGGGATGCAATTTCTGACCTTCCCCCAGTAGCCAATGATGAAAGTCGTGATGAAATGCCCTATGGAATAGATGCTCAAACCGAGTTTCAAAAGTACATCAGATTAAGCAAGCATGATCTCTTACCCACCATGGACCCGGTTCAGAAAACATCACAAAAACTAATACTTTTCGATCATCGCCCACTTCAATTAAATGACGATGACTATGGGCGTGTTTGTCATGTCCCTAAAAAGAAGGGTGCAAACTTTAGGGATTTTCCTGGTGTCTTTGTTCGTCCTGATAAAAAGGTTGAGTGGGATGAGTCAATACCAAGAGTAAAATTACCATCAGGGAAACCATTGGTCCCGGACTATGCCATGAGTTTTATGGACGGAACTTCATCTAAGCCTTTTGGGCGTTTATGGTGGGATGAGACTGTTCCTACTGTTGTTACCAGGGCTGAACCTCACAACCAGGTAATTACACACCCTGAGCAAGATAGGGTTCTTTCAATTCGAGAGAATGCACGATTACAGGGTTTCCCGGATTACTATAAGCTTATTGGTCCTGTTAAAGAAAGGTATATTCAAGTAGGGAATGCTGTTGCAGTTCCAGTAGCAAGGGCATTAGGGTATGCATTAGGGTTGGCAAGTCAAGGTATAATTACTGATCAACAACCCTTGATGACTCTCCCTCCAAAGTTCTCTTTCTCTGTTGGACACATTTCATCTACA
>VJPU-2106123-VJPU-Boerhavia_dominnii-2_samples_combined
TCCGCTTTCCTTATCGGTGACCCCATTCCCGATGATGAAGCTCGCCGCCGGTGGCCCTACAGATACCACAACAAGCGGCATGGGAGTAATAACAAGAGATCCAATTCATGTGGTGACGATGAAGATGAGCTGGTCTTGGATGTCATGTCTCATTACTCTCAAGCCAAAGTTTCAAAGTCTGTTTTTCAGCTTGGAGATTGTGCCCATGTCAAAGGTGAAAAAGGTAAAAGGAACTTTGTTGGTCGGATTGTTGAGTTTTTCAAGACCACCAGTGATGAAGATTATTTTAGAGTTCAATGGTTTTATAGAGCTGAAGATACGGTTATTGGAGATGAAGCAAGATCTCATGATAAAAGGCGCTTGTTCATTTCTGATCTTATGAATGACAATCCATTAGATTGCATTGTTTCTAAGGTTAAGGTCATCCAAGTGCCGTCTTGTGTGGACCTAATGTCATCATCATCTCCTGCCTTTGACTACTTCTATGACATGAAATATTCTATAGATTACACTGCCTTTTCCACTGTTGTTGACGATTCTGTTGGTTTATCTTCATGTGATGATATGAACGAAATCCAAGCAAGTGAGCCCATGCCTAATTGCTGGAATTTTTCTGGCCACAAGCTACATAAGTCTAGCATGGTGTTATTAGACCTGTTCTCTGGATGTGGTGGAATGTCAACTGGGTTATGCTTGGGTGCCAAACTTGCTGGTGTGGATCTAGAAATGAAATGGGCTGTTGATGCTGATAAATCTGCTTGTGAGAGTTTGAAAATAAACCATCCCGATGCGAATATAAGGATTGAAGCTGCAGAAGATTTTCTTAACTTGCTGAAAGAATGGGATAAACTGTGTAGCCAATATGTTGATGTAAAAAATAAGACCAAATCTTCCTCCAAGTGTCAAAGACTGTCAAGATCAGGGTCAAAATCCCAGTCTCGAAATGGAATGTACTCGAGGTGCAAAAAAGATGATTCATCTGATGTGTTTGAAGTTGACAGCATTGTTGATATTTGTTATGGTGATCCTAATGACACCGGGAAGAGTAAACTTCATTTTCAGGTGCATTGGGCCGGTTATGACTCAAGTGAGGATACTTGGGAGCCTTATGAGGAGCTCAACAACTGCAAGGAGAGGGTACAAGAATTTGTGGTGGAAGGATGTAAAGTTGGAATATTACCTCGCCCGGGAGATGTGGATGTGATTTGTGGGGGTCCTCCATGTCAAGGCATAAGTGGGTACAATCGTTTCAGAAATGTTGATAACCCTTTAGATGATGAAAGGAATCGCCAGATTGTGATCTTTATGGATGTTGTGGAGTTTGTCAAGCCAACCTATGTATTGATGGAAAATGTGAGCGACATTTTGAGGTTTGCTGATGCACGTCTTGGTAGATATGCCATGAGTAGATTGGTTCGTATGAAATATCAAGCGAGTCTTGGAATCATGGCAGCTGGCTGTTATGGCCTTCCACAATTTAGGCTTCGGGTTTTCTTATGGGGAGCTCATCCCAATGAGAGATTGCCACAATTCCCTCTTCCGACACATGATGTGGTTCTGAGATATGGTGCACCATGCAAGTTTGAGCGCAATGTTGTTGCATACAACGAACACCAGTCTCGGAACCTCGAGAAAGCTCTTGTTATTGGAGATGCAATCTCCGACCTTCCACCAGTCGGAAACAAAGGAGGCAAAGAGGAAACAGCTTATAGAAAATCTCCAGAAACTGAGTTCCAAAAGTATATTCGAGCTCGTCAATGCGATATGACAGGGACTGTTGATACATTCACACATAAAAAGTGTATTCTATATGATCATCGGCCCCTTATGCTAGGAGAGGATGATTACATACGAGTTACTATGATCCCACGGAGAAAGGGTGCAAATTTCCGGGACCTACCAGGTTTGATTATTGGAGAAGACAATGTCGTTAGAAGAGATCCTGCTTCAGATCCTAGATTGCCATCTGGAAAGCAAGTGGTTCCTGATTATGCAATAAATTTTGATAAAGGGAAGTCTTTGAGACCATTTGGTCGGCTGTGGTGGGATGAGACAGTGCCCACATTGTTGACAAGGGCAGATCTCCACAACCAGGCCATTTTGCATCCAGTGGAAGATAGGATCCTTACAATACGGGAGTGTGCGAGATTGCAAGGATTCCCTGATTATTACAGGTTTTGTGGAAGTGTGAAGGAAAGGTACCGTCAAGTGGGAAACGCCGTTGCAGTTTCAGTGGCAAGAGCATTGGGTTATGCCCTGGGCAGGGCAGCCCAAAAGATGACAGATCAAGGTTTTGTAATGACACTCCCACCCAATTTTTCACACACA
>QAUE-2006573-Actinidia_chinensis
TCAAAGATGCTGAGGAGACATGAAGAAGAGGGAGAAGACAACTGCAGATTTATTGATGATCCGATACCTGATGAAGAAGCACGACGGCGATGGCCTCACCGCTACCAGGGGACGCGTAAGGGGAAGCAGTTTGCCCTGTCTACGAGCTCAAAATTCAAGGACGATTCAGAGGAGGTTATTCAAGCAAGATGCCATTATGAAAAGGCTGAGGTTGATGACAGAGTGGTTTTCAGCCTCGAGGATGATGCTCACGCCAAGGGGGAAGAAGGAGAAGGCAATTATATTTGTAGGATTATCGAAATGTTTGAGGGAATGGATGACTCATATTATTTTACAGCTCAGTGGTATTACAGAGCCAAAGATACGGTTATTAAGGGCAGATCTATCTTAATTGATGAACAGCGTGTATTCTTCTCTGAAGTCAAGGATGATAACCCTTTAAGTTGCCTTGTCGAAAGGCTCAACATTATGAGACTACCTTTAAATGTTGATGTTTTTTCAAGAGAGGAAATAATTTCAAATTGTGATTATTATTGCGACATGATGTATCTACTTCCATATTCCACATTTGTGAAGTTGTCATTAGATAATGTAGGAGGTGAAAATGAATCAGATTCCACAATCTCGTCCGATACCGATGTTGTTGTAGGAGTGGGTGATTTCAAGTGTGAAGAGGTGTCGTTAGTTAAAGAGCACAAGAAAGGGATGTCACTTCTCGATCTTTATTCAGGGTGTGGCGCAATGTCAACAGGGCTTTGTCTTGGTGCCAATTTGTTGGATGTAAATCTTGTTACCAAATGGGCAGTTGACATGAATTCGTATGCATGTGAAAGCCTTAAATACAATCATCCAGAGACTGAGGTGAGGAATGAAACTGCAGAAGATTTTTTGTCCCTTTTAAAAGAATGGAAGGAGCTTTGTGTCTCCTCCTCTTTAATAAGCAACGAGGCTTCACAAAAATTGGACACAAAGTCTACTAGTGGAGTAGATGACGATAATGACGACGACCATGATAGTGTTGATGAGGATGAATCTGAAGTATTTGAAGTTGAAAAAGTCTTGGGCATTTGTTATGGGGACCCAAAAGGGAATAGTAAGAGAGGACTCTATTTTAAGATTCGATGGAAGGGTTATGGGGTTGATGACGATAGTTGGGAACCTACAGAAGGTTTAGGTCATTGTCGAGATCGAATTAAAGAATTTGTGATAAATGGGTTTCAATCGAAGATTTTACCTTTACCGGGTGATGTGGATGTTATTTGTGGGGGTCCCCCGTGCCAAGGGATAAGTGGATATAATCGTTTCAGAAATGAAGAGAATCCTTTAGATGATCCAAAAAATAAACAACTTGCCGTTTTCATGGATATTATAGATTATTTGAAGCCAAGGTTTGTCTTGATGGAGAATGTTGTTGACATTGTAAAGTTTGCCCATGGATTTCTTGGAAGATATGCATTA
>Betvu_v1_1-Bv3_050530_yren_t1-
ATGTGGGACCATCAAAACATTCATCGGAGGTCACCGAGGTTGTCGGAAGAAGGAGGAGGAAAGAGAGGTGCTAAGTTGACTGACTGTCATAATTCCGGTGAGAAACAGACCAATAATGGTCAGAAAATGAAAAAAAGAGATAATTCTTCTTCTGTTTCTTTCTTGATCGGTGACCCAATTCCCGATGATGAAGCTCGCCGTCGATGGCCGTACAGATACCAGAATAAGCGCCAAAGAAATAATCGAGGGAACAAAAATTCGGCTGATGATGATGATGATGAGCTGGTTTTGGATGTAAAATGTCATTATTCACAAGCTGAAGTTGTGAATCATGTTTTCAACATAGGAGATTGTGCATATGTAAAAGGTGAAAAACGTAAGAAGAACTTTATTGGTAGGATTGTTGAATTCTTCAAAACCATGGATGATGAAGATTATTTTCGAGTCCAATGGTTTTTTAGGGCTGAAGATACGGTTATAGAAGATGAGGCAAAGTGTCATGACGAAAGGCGGTTGTTCCTTTCGGATCTTATGAATGACAACCCATTAGATTGCATCGTTTCAAAAGTGAAGATCATACAAGTTCCCGCAAGTGTGGACTTAAAACCAAAGTCTCTTTCTGCCTTTGACTTCTATTATGACATGAAATACTTTGTAGACTACACCACATTTTCTACAGTTGTTGATGATGAACCTGGCCTGTCATCATGTGATAACATGAAGAAGATACAAGCAAGCGGCCTCAAGCCTAATTTCTGGAACTTTTCTGGCCACAAGCCAAAAAAGTCTGACATGGCATTGTTAGACTTGTACTCTGGTTGTGGGGGAATGTCAACCGGATTATGCCTAGGTGCTAAATTTGCTGGTATCAATCTAAAAACAAGATGGGCTCTTGACATTAATAAATCCGCTTGTGAGAGTTTGAGATTAAATCATCCCCAAGTACAAATAAGAAATGAACCAGCAGAAGAATATCTCGGCTTGTTGAAAGAATGGGATAAACTTTGTAAACGTTATGTTGATAACACTGGAAATAAGACTAAGTCTTCTCCTAGGGTTCAAAAACAGTCTCTGTCACAGTTACAATCTCAGAGAAGTATGAATTCGAGCAAGAATAAAAAATTATCTGTTGAGTATGAGGTTGCTAGCCTTGTTGATATCTGCTACGGTGATCCCAATAAACGTGGCAAACATGGACTTCATTTTCAGGTGCGTTGGGTTGGTTATGGCCCTAGTGAGGACACATGGGAGCCAATAGAGGGGCTAAGTAATTGTCAGGAGCGGATACAAGAATTTGTGCTAAAAGGCTATAAACTTGGGATTTTGCCGCAACCGGGAGATGTTGATGTGATATGTGGTGGTCCTCCATGCCAGGGAATTAGTGGGTATAACCGTCATAGGAATGTTGATAGCCCTTTAGATGATGATAGGAATCACCAAATTGTGGTGTTTATGGACATTGTGGAGTTTCTCAAGCCAACATATATATTAATGGAAAATGTGGTTGACATATTGAGGCTTGCCGATGCCCAACTTGGAAAATATGCAATTGGTAGATTGATTCAGTTGAAGTATCAAGCAAGTCTTGGAATTATGGCTGCTGGTTGCTACGGCCTTCCACAATTCCGTCTTCGTGTTTTCCTATGGGGAGCTCATCCTAATGAGAGATTACCACAATTTCCTCTTCCTACACACGATGTGGTATTGAGATACGGTGCACCAAATAAGTTTGAGCGCAACATTGTTGCATATGATGAAGATCAGTCTCCAAACCTCGAAAAAGCTCTTGTTTTGGAAGATGCTATATCTGATCTTCCACCGGTGACAAACAATGAATCTCGAGTAGAGATGTCGTATAGAAAGTCTCCAGAAACGGAATTTCAAAAGTATATTAGAGCAAGTGAATGTGATATGATAGATACTCCTGACGCCACTCCACGAAAAAGAAGATGCATTCTCAATGATCACCGACCGCTTATGTTATCCGAGGATGATTACGCGCGGGTTTGTAAAATCCCCCATCAAAAGGGAGCAAATTTTCGGAACCTACCAGGTTTAATCATTGGAAGAGACAATGTTGTACGGAGGGATCCAGAAACCGATATAAAATTACCATCTGGGAGGCAACTGGTTCCTGATTATGCAATAAACTTTTGTGGAGGGAAATCAATGAGGCCATTTGCTCGACTGTGGTGGGATGAGACCATACCCACGTTATTGACGAGACCAGATGTCCACAATCAGGTTATTTTGCATCCGGAGCAAGACAGAGTTCTCACTGTTCGAGAGTATGCAAGATTACAGGGTTTTCCAGATTATTACAGATTTTGTGGGAGTGTGAAGGAAAGATACTGTCAAATTGGAAACGCTGTTGCCATCTCAGTATCTAAAGCTTTAGGGTATAGTCTGGGAATGGCAGTGCAAAAGCTGACTGGGGAAGGTCCTCTCGTGACTCTACCAGCCAAATTCTCTCACATCACAGCCGAAGAATATCTGAAATCTTCAAACAAAGAAGAAACCAAA
>QVMR-2005583-Psilotum_nudum
AGTAACAAGGGAAAAATCACCACCAGTGCTCGCTATCTGGGCGCCCCTTTGAGCAAAGCGGAATCGATCAGAAGGTGGCCAGATCGGTATCCTAGTAAAGCGAACAAGAAAGCAGCAGCAGATGAGGTATCAGGGAGTGAAAATAAACGAAAGCTCAATGGAAATGAGGGAGAACAAGAACATGAAATTGGTGAATGTGTTGCTCATTACTTGAGTGCGGAAGTGGATGGCTGCACCTATGAATTGGGGGATTGTGTTTATGTGAATGCTGGAGAGGGGCCTGACTATATTGGTCGCATCATTGAGTTCTTTGAAACTGCTGATGGCTCTTGCTGGTTCACGTCGCAATGGTTTTTTCGAGCAGAAGACACTGCAGTTGGTGAGGTGGAGGGTAAGAAACATGATAAAAAAAGAATATTTTGCTCAGAAGTGAAAGATAACCTTCTTGAGTGCATTGTTTCAAAAATCAAGATCATTCGACTTTCACCATTGCATCATTTCAACAATCCTAGGCCAAACCCCATTCCACCATGTGATTACTTCTATGATATGGGATATGATTATGCATATTCAAGATTCTACAAGTTGCCATCAGATTCTGATGTGGCAACTAGTGAGTCTGACTTGACTGTGTGCAATGATGTTTCATCTGCACAAGCTGCCAGTGGGCACTCAGAGAATAAATCAGAGAATGAAGTGTGTTCTGGGAAGAAGTATGAAGCAAGGACAGAACTGTCTCTTCTGGATTTGTACTCTGGATGTGGAGGAATGTCAACTGGCCTCTGCATGGGAGCTTCATTGTCTGGTGTTAGACTGGTCACAAAATGGGCAGTTGATCTTAATGAGTATGCTTGCAAGAGCTTGAAATACAACCATCCAGAGACAGAGGTTCGCAATGAGGCAGCAGAGGATTTTCTGGCACTAATTAAAGAATGGCAAAAGCTTTGTGAGAAGTATTGCAAAGCTGAAGATGTGGAAGACAGCAAAGCTAGTGGAAGGTGCCATCAAAAGAATCACTTTTCAACTAGTAATAATGAAGATATTGATGATTCATCCGGTATAGAAGATGGAGAATTTGAAGTTGAGAAACTTGTGGGCATACGCTATGTTTCCTCTTCAAGTTTGAAAAAAATAGGACTTGAATTTAAGGTTCGTTGGAAGGGTTATGGATCTAGTGAGGACACTTGGGAACCATTGGAGGGACTTGGGGATTGTGAGGATTGTTTGAGACATTTTGTCATACAAGGGAAACGTGCTCAGATTTTACCTTTACCGGGTGGTGTTGATGTTGTATGTGGTGGCCCTCCTTGTCAAGGAGCAAGTGGCTTTAACCGTTTCCGCAACAAGGATGAGCCACTTGCAGATGTGCGCAACAAACAGATTGTAGTGTACATGGACATAGTAGATTTCTTGAAGCCACGGTTTATTTTAATGGAGAATGTTGTTGACATTCTCAAGTTTGCTGGTGGGTTGCTGGGAAGATATGCCTTGAGCCGACTTGTTCAAATGCACTATCAGGCTAAACTTGGTCTTATTGTTGCTGGTTGCTACGGCTTACCACAGTTCCGTATGAGAGTTTTTCTTTGGGGTGCTTCACCTCTGGAGAAACTTCCTCCGTACCCTCTACCATCACATGATGTTGTACAAAAGGGTGGTATTCCTCAAGAGTGGGAGCGTAATGTCGTAGCTTATGATGAGACTCAAAAGCCTAAACTTTTGAGAAAATTAACACTTGGAGATGCTTTATCTGATCTTCCTGCTGTTGAAAATTCTGAAGGTAGGGATGAGATGCCTTATGGAAGAGGTGCTCAAACTGAATTTCAGTGGTTTATCCGGTTGCCTAAGCTAGTTTTGACAGGTGAGTGCAATTTAGCAGCTTGCAAGAAACAAAAAATGATGCTTTATGATCATAGGCCACTACAGCTTAATACTGATGATATCCAACGCACTTGCAGGATTCCAAAGGAGAAGGGAGCAAACTTCAGAGACTTGCCAGGTGTTATGGTCAAAGAAGATAATGTTGTAGCTCTTGATCCTTGCATGGACAGAGTTCTACTGCCATCTGGGAAGCCACTGGTGCCTGATTATGCAATTACTTTTGTCAATGGACGCTCCACTAAGCCATTTGGGCGTCTGTGGTGGGATGAGACTGTCCCAACAGTTGTGACAAGAGCAGAGCCTCACAACCAGGTTATTCTTCACCCTGAGCAAGATCGTGTCCTTACCATCAGGGAAAATGCACGGCTTCAGGGTTTTCCAGATTATTATAAGCTATTTGGTCCTGTGAAGCAGAGGTATATTCAAGTAGGTAATGCTGTTGCAGTGCCAGTAGCTCGTGCTTTGGGATTTTCCTTAGCTGTTGCTGTAAGGAGGCAGTGTTGCCCTTCTGGACCAATAATGGAGCTCCCTCCCAATTTTCCC
>GSZA-2009667-Lonicera_japonica
CAACCATCTCCGGCGAAAAAGACGAAGAAGGCCCTGGACGATGATGATGTCAGATTCGCCGGAGAACCAGTTCCGGCTGAGGAAGCTAGGGCAAAATGGCCCCGGCGTTACCTACACGAGAGAAAAAGCAAAGATAAGAATGTTGCTTCGAGTCGCGGTTCAAACCGGTGCGAATCTGATGAGGAGGAGGTTTTGCAAGCTCGATGTCACTACACTAAAGCTATTGTTGATGGTATTGGATTTGATCTTTATGATGATGCTTATGTCAAAGCTGGAGAGGGAGAACAAGATTATATTGCCAAAATTGTTGAAATGTTCGAAGCTACTGATGGACAACTGTATTTTACTGCTCAGTGGTTTTACAGAGCTGAAGATACGATGATCAAAAAACAGTCTCAGCTTATTGATAAAAGACGCGTCTTTTTTTCGGAGATCAGAGATGACAATCCATTGGATAGCATTGTTTCCAAAGTCAAAATCACTCAACTTTCTCCAAATGTTGAGTTGGCTGCCAAAGAGAAGGCAATGTCAGCTTTTGATCTCTACTATGATATGAGATATTTGTTACCTTGCGCATTTACAACCATAGATACAGATAATCTAAAAGCAGATAGTGATGAATCATCTGTAATTTCAAGTGAGGGCAATTCAGATGGCGGAATAGTGGGAACTACTTCTAATGTTGCTAAATCTTCTGCAATTTGCAAACATCAGGAGTCCAATATGACCATGTTGGACTTGTATTCAGGTTGTGGTGCAATGTCAACTGGACTTTGCTTAGGTGCAGCTCTTTGTGGTGTAAGACTTGTTGGTAGATGGGCCGTTGACTTAAATCCGCAAGCGTGCAAGAGTCTTGAAATAAACCACCCTGGATGTAAGGTGAGGAATGAAGAAGCAGAAAACTTTTTGAAATTACTCGTGGAATGGGAAAAGCTATGCAAACAGTTCAAGTTATTGGGCTCTGAGCAGTTTGAAGATGTCAGTTCAAAACCAGAGAACTCAAATGATGAGGAAGAAGGTGATGGGCCTACGGTTTCTTCAGACGAATTTGAAGTGGGGAAGTTACTTGCTGTTTGTTATGGAGATCCAAATAAGGATAAGAAGGCTGGATTGTATTTTAAGGTCAGATGGAAGGGCTATGGTCCTAGTGATGACACTTGGGAACCACATGATGGCTTAAGTAATTGCGAAGAGAGTATAAAGGAATTTGTGACTAGGGGTTACAAGTCTAGGTTGTTACCTCTTCCTGGAGATGTTGATGTAATTTGTGGAGGCCCTCCTTGTCAGGGAATTAGTGGCTTTAATCGTTTCAGAAACAAAGATGCTCCTTTGAAAGATCCAAAGAACAATCAGCTTTTGGTGTTTATGAGTATTGTTAGCTTTCTAAAGCCAAAATACGTCTTGATGGAGAATGTTGTTGATATAGTTAAGTTTTCTGAAGGATGTTTAATTTCTTATGCCATTGGGCGCCTTGTTTCTATGAACTATCAAGCTCGGTTAGGAATTATGGCAGCAGGGTCTTATGGAGTGTCTCAGTGCCGATTTCGAGTTTTTCTTTGGGGTGCAAGTGTAAATGAGACTTTGCCTCAATTTCCTTTGCCTACACATGAGGTGGTTGGAAGAGGGGTTGTGACAAATGATTACAAGGACATGGTTGTTCAACATGATGAAAAGGATTCCTACATGTTGGAAGAGAGTCCTTTACTTGGTGATGCAATCTCTGATTTACCTGAGGTTACAAATTTCGAAAATCGAGATGAAATGCCATATGGAGGGAAGCCTCATACCGATTTTCAGAAGTACATTAGATTGAAAAGGACAGATTTATTTGGCTGCACAAATGCTGCGTCACAAAAGGAGATCCTTTATGATCACATTCCCTTGAAATTGAACGAAGACGATTACGAAAGAGTTTGTCAAATTCCCAAAAGAAAGGGAGCCAACTTTCGAGATTTGCCTGGTGTATTGGTTGGAGCAGATAATAAAGTAAAATGGGACCCATCTGTCAAAAGAGTGCTGCTTCATTCTGGAAAACCTCTGGTACCGGATTATTGCATGTCATTTGTTGGTGGGAGGTCATCAAAGCCATTTGGTCGACTGAGCATGGATGAAATGGTGACAACTGTAGTGACAAGGGCAGAACCCCATAACCAGATAATCCTTCATCCAAATCAGGATAGAGTGCTAACTGTTCGTGAAAATGCACGACTACAAGGGTTTCCTGACTGTTACAAACTCAGTGGGCCTATCAAAGAGAGGTATATGCAAGTTGGCAATGCAGTTGCATTTTCAGTATCAATGGCATTGGGATACACTTTAGCCAAAGCAACCCAAAAGGCTCCCAATAACCAGCCTTTGGTCCTCCCATTCAAGTTCCCCAACTGTCTTGGCCAGATCTCCTCTTTAGAACAAAAT
>UBLN-2020223-Xanthuium_strumarium
TGTGAAAAAGTAGCATTGATTGGTTCATCTGATAGGAAACAGAGTAAGCGAAAAAAAGTATATGTGTTTGTTGGAGAGCCGGTTCCTGAACATGAAGCTCAAGAAAGGTGGGGTTGGCGGTATGAATTGAAGGGTAAAAGGTGCAAGGGATGGAGCGGGATACTAAATGCTGGTCAAGAGGATGAAGTGCATGTAAATGTCGAATGTCATTACCTTCAAGCTAATGTTAATGGATGCATTTTCAGTCTTGGAGATTGTGCACACATAAAGGGTGAGGGAAAGCAACCACATGTTGGCAGGATTGTAGAATTTTTCAAAACAACGGAAAATTATTTTAGAGTGCAGTGGTTTTTCAGAGCTGAAGATACGGTTATGAAAGAAGCTGCTGCTTTCCATGACAAGAAGCGTTTATTCTACTCGACTTTAATGAATGATAATTTATTAGAATGTATACTTTCTAAAGTGAAAGTAATAGAAAAAGCTCCAGTGCTAGGTTTCCAATCAACATCTATTCAGCCGTCTGAGTATTATTGTGACATGGAATATTCTGTAAAATATTCAACATTCTGCTCCTTGGTGACTGCTACAGACAGTTCGGTACCAAGATGTGATTTGACCATGCCAAGTGGCCTTGCTACTAATAATATGACCGCAACTACAACTCCCTTAGACACAAGGGGCGAAATATACAAAACTGAACTGGCATTATTAGATCTTTATGCTGGTTGTGGTGGAATGTCAACTGGACTCTGTCTTGGTGCCAAACTTTCTGGTGTTAAACTTGTAACGAGATGGGCAATTGATTATCACAAGTCCGCATGTGACAGCTTGAAGCTAAATCATCCAGAAACAGAAGTTCGACATACAACTGCAGAAGATTTCCTGGAACTACTGAAGGAATGGGAAAAATTATGCAAAACATATATTTTGGATGATCCTGATACAATGAATGAAACTAATTGCGGTGGTGAAAATGAAAGAATCGATGAATCTTCCCCATTGGATACAGATATGGCTCCTGGAGAGTATGAAGTTTCAAGTCTTGTTGATATTTGTTATGGAGATCCTAGCAGCACAGGCCAATACGGGTTAAAGTTTAAGGTGCGCTGGAAGGGTTATGATCCAAGTGATGATACATGGGAGCCAATTGAATCATTGAGTGATTGCCAAGGCCACATACAAAGTTTTGTTAGAAATGGATACAAGTCTAAGATATTGCCATGCCCAGGTGATGTGGATGTTATCTGTGGCGGTCCTCCATGCCAAGGGATCAGTGGCTATAATCGATTTAGAAACACTGAGGATCCGTTGAATGATGAAAAGAATCAGCAGATTGTTGTCTTCTTTGACATAGTGAAATTCTTAAACCCTAAATGTGTCTTAATGGAAAATGTGGGTGACATTTTAAGATTTGACAAAGCTTCTCTTGGAAGATATGCTATAAGTCGTTTGGTTCATATGAATTACCAAGCAAGACTTGGGATCATGGCTGCTGGTTCATATGGTCTTCCACAATTTAGGTTGCGTGTTTTTCTATGGGGTGCTCATCCAAATGAGAGACTACCTCAATTTCCCCTTCCAACACATGAAGTTATTGTCAGATATTTCCCTCCAGCTGAGTTTGAGCAAAATACAGTTGCTTATGATGAAGGGCAACCTAGAAAGCTTCAAGTAGCCGCTGTTCTTCGTGATGCCATCTCTGATCTTCCACCTGTTACAAGCCATGAAGTTCGTGAAGAGATTACATATGAAATGCCTCCAGAAACCGAATTCCAAAAGTATATTAGGTTAACTAAAGATGAAATGACTGGTTCTGCGCCAAAAGGGGCTACAGACTGGAAAAGCTTGGTTCTTACTGATCATCGACCTTACAAGTTGACTGAAGATGATTTTCATCGATTGTGCTATGTACCACGCAGAAAGGGAGCAAATTTCAGGGACTTCCCTGGAATAGTTGTGGGTCCTGATAATAAGGTTCACCGAGGTCCAGCCAACGAACAAGTGTTGCTTCCCTCCGGAAGGCCATTGATACCAGATTATGTTTTCACTTTTGAGAAAGGAAAATCTAAAAGACCATTTGCAAGAGTATGGTGGGATGAAAACGTGGCAACTGTTGTAACATATCCGAATCTTCACAGCCAGGCTGCTGTACATCCAGAACAGGACAGAGTCCTTACTATGAGAGAGTATGCAAGATTGCAGGGCTTTCCCGACCATTATAGATTCTGTGGCACTATTAAAGAGAGGTACTGTCAGGTGGGAAATGCTGTGGCTGTTTCTGTGTCGAAAACCTTGGGGTATGCCCTTGGAATGGCGTTTCGGAAATTAAGTGGCAACGAGGCACTCATGACTCTACCGTCTGATTTTGCGTACCAAGTA
>KBRW-2005556-Oenothera_clelandii-MTJ_390
AACCTATATGATCATGCATATGTTAAGGCTACTTCCGATGAGGAAAATTACATATGCAGAATTGTTGAACTTTTTGAAGCTATAGATGGTTCCCTTAGCTTTAGGGCTCGTTGGTTTTATAGAGCCTCTGACACAGTCTTGAAGAAAGTACATACTCTTATTGATGCTAAGCGTGTGTTCCTGTCAGAAGTACATAATGACAACCTTTTAGAGTGTTTAGTTCAGAAGCTAAACATTGTGAAGCTCCCGCTAAATGTGGATGCAGCTGAAAAACAAGCTGCAATTTCAAAGTGCAACTTTTATTATGATATGTTGTATCATTTGCCTTACTCTAGCTTCATGAAACTCCCTGAAGATGACCAAAAAGATGAGATTGAGAGCAATCCTAGTCTGTATAGCTATGTTGATATTGGTACTCCAAGCTCTGAAGTGGACAATGGTATACAAAGTACAAACGAAGAGCTTCGGTTGCTAGACATGTATTCGGGTTGTGGAGCCATGTCTACGGGTTTATGTCTTGGTGCAAATCTTGGCGGTGTAAATCTTGTTACGAGATGGGCTGTTGACATAAATGAGCATGCTTGTAACAGTCTCAAATTAAACCATCCAGAGACTGAGGTCCGGAATGAAGCTGCAGATGATTTTTTAACTTTATTAAAGGACTGGCAGAAATTGTGCGTTGCTGTTGGACTGGTTGAGGGTGATGTTGAAGACCGATATGCAAGTCTTTTTGCTGAAGATGATGATGGTGATGATGAGAGTGAAGGAGAGGATGATAATGATGATAATGGGGGTGAAGATGGTGAGGTTTTTGAGGTTGAGAAAGTTATTGATATCTGCTATGGAGATCCGAAGAAAATAAAAGAACGTGGACTACATCTGAAGGTAAGCTGGAAGGGTTATGGACCTGAAGAAGACACTTGGGAGCCAATAGATGGTTTGAGCAACTGTGGGAAAAAGATTAAAGAATTCATTGTTGATGGCTACGATAGAAAGATGCTTCCATTGCCGGGTGATGTTGATGTTGTATGTGGAGGCCCTCCATGTCAGGGTATTAGTGGTTTCAACCGCTTCCGTAACAAAGAAAATCCCCTTGCTGATGAGAAGAACAGCCAACTCTTAGTTTACATGGGAGTAGTTGAGCATTTGAAGCCCCGGTTTGTTTTGATGGAAAATGTAGTTGATCTGATCAAATTTTCAGAAGGGTATCTTGGGCGCTACGGGTTGGGGCGTCTAATTCAAATGAACTACCAAGTTCGTATGGGGATTATGGCAGGGCTCCCTCAGTTTCGGATGCGTGTTTTTCTTTGGGGTGCTAGCCCAGCTGAGAGTTTGCCTCAGTATCCGCTCCCAACTCATAATCTGGTTTTAAGAGGACATGCACCTGTGGAATTTGAGAATCATACGGTTGCCTATGATGAAGGCTATCAGCTGGAGCAGTTGGAAAGGAAGTTACTTTTAGAGGATGCAATTTCAGACCTTCCTGCAGTTGGAACCTATGGGGCTCAGGATGAAAGTGATTATGGTCAGCCTCCAAGGACTGATTTCCAGAAGCTTATTAGATTAACAAAACCAGCATTAATGGGCGCTGCCCCTGAAGAGCTACATCAGGTTCTATATGATCATCGTCCTCTTGAGTTAAATAAGGATGATCATGAACGTGTGTGCCGGATCCCCAAGGAAAAGGGAGCAAACTTCAGGAACTTGCCTGGTGTTCGAGTTATCAACAAGAAGGTTGAGCGCATTCCTAATATGGATCCAGTCTTACTACCCTCTGGAAAACCATTGGTTCCTGATTATGCCATCACTTTTGTTCGTGGTTCCTCTTGCAAGCCTTTTGCACGGCTGTGGTGGGATGAAACAGTACCAACGGTTGTCACTCGAGCTGAGCCTCACAATCAGGCTATACTGCAC
>QVMR-2000006-Psilotum_nudum
GACAGGGATCTTGCCAGCATTGTCCGTAACAAGAAGCAAAAGAGTGTGGCTTCAGCCAAGCCCACGGCTGGGAAGAAAGGGAAAGTGAAGCTTAATGATCGTTTTCTGGGGGACCCGTTGAGCAAGGCAGAAGCTAGGAAAAGGTGGCCGAACCGGTATCCCAGTGCGAAGAACAAGAAAGCAGTAGCTGATGGGACACCTACAAGTGAAAAGAAGCGGAAGTTTGAAAGTGATGAAGGGGAAGAAGAAAATGACATAGGTCAGTGTGTTGCACATTACATGCGGGCAGAGGTTGATGGCTGTGTGTATGCATTGGGGGATTGTGTGCATGTACAAGCAGATGGAGGGCCTGATTATATTGGACAAATCATGGAGTTCTTCATGACAGATGATGGCTCCCGTTGGTTCACTTCCCAGTGGTTTTTCCAATCTCAAGATACTGCAATCGGCAAAATAGAGGGAGAAAAACACGATAAGAAGAGGGTCTTTTGGTCAGAAGTAAAAGATCATAATTCCCTTGAATGCATTGTATCAAAGATCAAGGTTATCAAGCTGTCTCCATTGCATCACTTTGATACTCCAAAGTCAAAGCCCATTCCATCATGTGATTACTACTATGATATGGGATATGACTATGCATATTCCAGATTCTATGCATTGCCAGCAGATGACATAGCGAGCAGTGATTCAGATTCAACTGTGTGCAATGATGTTTCAGAGACTGAAGTAAGTTCTGGGAAAAAATTTGGTACAAAAACAGAGATGACACTTTTGGATTTATACTCAGGATGTGGGGGAATGTCCACTGGCTTATGTATTGGAGCTTCATTGTCAGGTGTCAACCTAGTTACAAAGTGGGCAGTTGATCTTAATGAGCATGCTTGCAAAAGCCTGAAGTACAACCATCCCGAAACTCAGGTTCGAAATGAGGCAGCAGAGGATTTTCTTATGCTTATCAAGGAATGGCAGAAGCTTTGCAGAAAGTACTGGGCAACCAAAGATGTTGAAAAGAAGAAGACAAGGGGATGCATGCCAGTTAGGAGCAATGAAAATGACAAAGATTCATCCTCTGATTTAGAGGATGGGGAATTTGAAGTGGAAAAGTTTATTGGCATTCGATATGTTGGTTCAACTTCAAAAAAATCTGGGATTGAATTGAAGGTACATTGGAAGGGATATGGGCCAAGTGAGGACACTTGGGAACCATTGGAGGGATTAGGTGATTGTGAGGATTGTCTCAAAACGTTTGTGATTGAAGGCAAAAGGGCACATATTTTGCCACTCCCGGGTGATGTTGATATCATATGTGGTGGTCCCCCTTGCCAAGGAGCAAGCGGCTTTAATCGGTTCCGAAATAAGGATGATCCACTTGCAGATGCAAGGAACAAACAGATTGTAGTTTACATGGATATTGTTGACTTCTTGAAGCCTCGCTATGTTCTGATGGAGAATGTGGTGGACATCCTGAAGTTTGCTGGAGGAGTACTTGGGAGATATGCCTTAAGCCGTCTTGTGCAAATGCATTATCAGGCTGAACTTGGTCTTATGGTTGCTGGATGTTATGGGCTTCCGCAGTTCCGCATGCGAGTTTTTCTTTGGGGGGCTTCTCCTTTGGAGATGTTACCTGTTTACCCTTTACCAACACATGATGTTGTGTTGAAGGGAGGTATTCCTCAGGAGTGGGAGCGCAATGTGGTGGCTTATGATGAGACTCAAACGCCTAAGCTTCTGAAAGCCTTGACACTTGGGGATTCTCTGTCTGATCTCCCTCCTGTTGCAAATTCTGAAACTCGGGATGAAATGGGTTATGGGAGAGGTGCTCGCACAGAATTCCAGCGATACATTCGCTTGCCTAAACAAGTTTTGATAGGTGCAAGCACTCTGGCTTCTTGTAAGAAGCAGAAATTGACGTTATATGATCACCGCCCACTTCAGCTGAACACTGATGATTATGAACGTACTTGCAGGATCCCAAAAGAGAAGGGAGCAAACTTCAGAGATCTTCCAGGTGTAATAGTCTTGGAAGACAAAACTGTGGCTCTTGATCCCTCAATGAAGAGGGTTTTACTGCCATCTGGGAAGCCACTGGTCCCCGATTATGCGATCAGTTTTGTCAAGGGTCGCTCTACTAAGCCTTTTGGGCGGCTTTGGTGGGACGAAACCGTCCCAACTGTTGTAACGAGAGCGGAACCTCATAATCAGATCATTCTTCACCCAGAGCAAGATCGAGTCCTGACAATCCGCGAAAATGCACGCCTTCAGGGTTTTCCGGATTATTACAAACTCTTCGGTTCTGTGAAAGCGAGGTATACACAAGTCGGGAACGCTGTAGCAGTTCCAGTTGCCCGAGCTTTAGGCTATACCTTGGGTCTCGCCGTACAACGATCCTGCCCATCAGGGCCAGTAATGGAGCTTCCTTCGAGATTTCCT
>MZOB-2012627-Heliotropium_mendocinum
GCTGTGGAAGAGTATGAAGGGGAGTGCGAGTTTGTCGGGCAGCCTGTTCCCGACGACGAGGCCCGGAAGCGTTGGCCTCATCGGTACAACCAGCCAAAGAAGAAAATTGGACGTGGAGCAACTACTAATACAAAAAGTAATGATAGTGAAGATGATGAAATAATTCCTGCAATTCGTCACTTTTCTAAGGCTAAAGTTGATGGACAAATCTACAATCTTAATGATGATGCCTATGTAAAGGCTGGAGTTGGGGAAGAGAATTATATATGCAAGATCGTTGAAATGTTTGAAGCAGAAGGTTCCTCATTGTATATTACAGCCCAATGGTTCTATAGGGCCAAAGATACGGTTATTGGTGAATGTGGAAATTTAGTTGATACAAAATGTGTCTTCTTTTCCGAGATAAAGAATGACAATCCCCTTGATTGTCTTCTTAAGAGGCTCAAAATTGTTCCCTTGCCTCCAAGCGTTTCGCAGGATTGCAAGGAAAGTGTAAAAACAAATTGTGACTACTATTATGATAAGATGTACTTACTCCCTTACACAACATTTGTGAACTTACCGTCCAATGACACACAAAAGAGTAGTGAAATAGAATCAACTGTTTCGACAGAGGTTGATGGTGCTACTGGAGTGTCTGGTAGTTTAGAACAAGTGAAAGAGGATTCTTATGATTCTGAGATGACACTCTTGGACATGTATTCTGGTTGTGGAGGCATGTCAACTGGACTTTGCTTGGGTGCAAACCGTAATAATGTCAATCTAGTTACTAAATGGGCTGTTGACCTAAATCAGTATGCATGTCGTAGTCTTCGGCTGAATCATCCAGAAACTCAGGTACGCAACGAGTCAGCAGATGATTTCTTATCCCTGCTACTGGAGTGGGAAAAACTGTGCGCTTCATTCTCTTTAATAGGGGGTGAGTTTACAGCAGATCAACTAGCCAGTGTTATGTTAAAGGAACACGATGAGGATGATGAGGATGGTGAAGGGGAGGAGGAGGAAGGAATTGAGGGGGAGGATGACGAGGAGGTATTTGAAGTTGAAGAAATATTAGAGATTTGTTTTGGTGATCCCAAAAAGATTGAAAAACCCGGATTATATTTTAAGATACGTTGGAAAAATTATGGACCTGAAGAGGATAGTTGGGAGCCCCTTGAGGGTCTAAGTGGATGTAAGGAAAAACTGAGGGAGTTTGTAATTAAGGGTTTCGCGGCCAAGATTTTACCATTGCCGGGCATGGTCGATGTCATATGTGGTGGTCCCCCTTGCCAAGGAATTAGTGGCTTTAACCGGTTTAGAAATTCAGAGAGCCCTTTATCAGATGTTAAAAATATGCAGCTGCAAGTGTTTATGGACATTGTCTCTTTCTTGAAGCCAAAGTTTGTTCTGATGGAAAATGTCGTTGATATAATGAAGTTTGCAAACGGTTTTCTTGGGAGGTATGCATTTGGCCGTCTTGTTGGAATGGGTTACCAAGCTCGGATGGGGATGATGGCTGCTGGTGCTTATGGGCTTCCTCAATTTCGAATGCGTGTGTTCTTGTGGAATGAGAAGCTGCCACAGTATCCATTGCCAACACATAATCTTGTTATGAGAGGTGTCATCCCGAATCAGTATGAGTCAAATCTCGTTGCTTACGAAGAGGGTGTTAAAGCTGATCTTGAGAAAGAACTTTTCCTTGGTGATGCAATATCTGATCTTCCACCTGTGGAGAATAGCGAAGAAAGAGATGAAATGCCGTACAGTGAAGAACCTAAGACTAATTTTGAGCATTTCATTAGATTAAAGAAAGAAGTGATGCTTGGCTGTTCGGATAGCAGTTCGGACGTGTTGCACCAAGTCTTATACGATCATCGGCCTCTTAAATTGAACAATGATGATTATCAACGTGTACTCAATATTCCTCGTAGGAAGGGTGCTAATTTTAGGGACTTGGCCGGTGTTGTTGTTAATCCCTCTACTAAAAAAGTTGAATTTGATCCAAGTGTGGAAAGAGTCAAACTTCCATCTGGAAAGCCTTTGGTGCCGGATTATGCAATGAGTTTTGTCAATGGTACATCACCCAAGCCTTTCGGTCGTCTATGGTGGGATGAGACTGTTCCTACAGTGGTAGGAAGGGCTGAGCCTCACAATCAGGTTATTTTGCACCCAGCTCAAGATAGAGTACTCACGATTCGTGAGAATGCTAGGTTGCAAGGATTTCCTGACCATTATAAGCTTGTTGGTCCGGTTAAAGAAAGGTATATCCAAATTGGGAATGCAGTAGCTGTTCCTGTAGCTCGAGCTTTGGGTTATTGCTTGTCTTTAGCATGCAAAGGACTTGCGACTGATGAACCCCTTGTGACTTTGCCATCCAATTTCTCCAAAATGCTGGAA
>IANR-2074883-Rosa_palustris
GACGGCCCGGAGCCTACGTTCGTCGGCGAACCGCTTACCGACGAGGAAGCTCGGCGGAGATGGCCAGAATCGTACCGAAAGGAGAAGCAAGTTGCTGGACCAATCAGCTCTAAGGGAGATGAAGATTCTCTTCAGGCTCGTTCTCACTTTACAATGGCTGAAGTGGATGGTATAAGATATGATCTATATGATGATGCTCATGTTCTGGCTGGAGAAGGAGAGCCACCATACATTTGCAAGATAGTTGAGATGTTTGAGGCAGTTGATGGGCAGTTATATTTTACAGCTCAATGGTACTACCGAGTACAAGACACTGTCATCAAAGACTGTGTTGAGATTGATACTAGACGCGTTTTCTTCTCAGATGTGAAGGACCGCAATCCTTTGGAATGTCTTCTTGAAAAGATTACTATTGTTAGATTGGCTCTAAATGTTGATCCTGATGTTAAGAACAAACTTATTGAAGAGTGCAAGTATTATTGTGACACCAAATACTTGTTGCCTCATTCAACTTTTGTCAATTTATTACCAGAAAATATGCAATCGGGAAGTCATATTCCATCAACAATTTCTTGTGGGGTTGTTGGTGAATCTTGTCATGTTAACTCAGAACTTATGAAAAGCTCCATAGTCAGGGAGCAATGCTTACAAGAACTTAAATTGCTGGACTTATATGCTGGGTGTGGTGGGATGTCAACTGGCCTATGTTTGGGTGCTCGATTATCCAATGTAAATCTTGTCACGAGATGGGCTGTTGATATTAATGAATATGCCCTCAAAAGTCTAAAGCTTAATCATCCAGAAACTGAGGTTAGAAAGGAATATGCGGAAAACTTTCTGATTTTGCTGAAGAAGTGGAAGGGACTATGCATTTCTTTTAACTTGGTTGAGGGCGAGAATTCAGAGATACCGGTCAATTTCTTTGCAACAAATGACCCTTCAGATGAAGAAGAGGATGAGGACCAGAATAAGGATAATGCTGCAGATTCTGAGGTTTATGATGTCGAAAAAATACTTGATATATGTTATGGGGAACCAGAAGAGAAAGATAGGGGGCTGTACTTTAAGGTTCATTGGAAGGGCTATGGTTCAGATGAAGATACTTGGGAGCCTATTGAGTCACTGAGGGATTGCAAGGATAGTGTACAAGAATTTGTTTCTCGTGGCTTCAGATCAAAAATGTTGCCGTTACCTGGAGATGTTGATGTGGTGTGTGGTGGACCTCCTTGCCAGGGAATAAGCGGATTCAACCGATTTAGGGACAAGGAAAATCCTTTGAATGATAAGAAAAATGAACAGGTGGTTGTTTTCATGGACATAGTTCAGCACCTTAAGCCTAAGTATGTCTTGATGGAAAACGTGGTCGACCTTTTGAAATTTGCGGAAGGATTCCTTGGGCGATATGCCATTGGACGTCTTGTTGATATGAACTATCAGGCAAGGATCGGTATGATGTGTGCAGGAGCATATGGTCTTCCTCAATTCCGTATGCGGGTTTTTCTATGGGGGGCCTGTCCTACTGAGCGGTTGCCACAATACCCGCTTCCTACCCATGATGTTGTTGTCAAGGGTCATACTCCAACTGAATGGGAGGAGAATGCAGTTTGTAGTGAAGGGCATCAATCTACATTGAAAGAAAAGCTCTTTTTGGAGGATGCTCTATCTGACCTTCCTGCTGTAAATAATAATGAGTGCCGTGATGAGATGCCATATGGAAGTCTCCCCCAGACTGAGTTCCAGAAGATGATTAGACTTACCAGAAACTATTTATTGGGATCTTCAAAGAGTGAGCCTTATAATGTGATGCTATATGATCACCAG
>DTNC-2056627-Sinningia_tuberosa
GACGATGAGGAAAGCTCCGGCCGATTTTTGGGCGAACCGATTTCCAGTGAAGATGCACGGCGGCGGTGGCCACATCGCTACCGAAAATATAAGATGGCAACAGAGGAAATAACTCAAGCTAGACGGCACTTTGTCCAAGCAGAGGTTGATGGACAAGTTTTTGATTTGGAAGACGATGCTTATGTAAAGGCTGATGAAGGGAAAAAGAATTATATTTGTAAGATTATAGAGTTTTTTGAAGCAGTTGATGGCTCTCCAAATTTCACAGCACAATGGTATTATAGGGCCACTGATACGGTTGTCAAAGATTGTGGTAACCTTAGCAATGACAAATACGTATTCTATTCTGAAATCAAGGATGACAACCCACTTGATTGCCTTGTTAAAAAACTAAATGTAGCATTTTTACCTCAAAAGATTGAGATAGATGAAAAGGAAAAGCTTAAGCCTACATTTGATTATTACTATAACAAGATGTACCTGTTGCCCTATTCTTCTTTTATCAGCATACAATCAGATAGTACTACAAATAGCAGTGAATCTGATTCTACGATTTCTAGTGATGCTGGAGCTGAAACAATTAGTTATTCCGAAGTAGGGGAGGACAGTAGTGAGAGAACTGTCCTGGACCTTTATTCTGGGTGTGGTGCAATGTCTACTGGGCTTTGCCTTGGTGCTAATAGCTGTGGAGTTAAACTTGTTACTAAATGGGCTGTTGATATCAACCAGTATGCATGTGAAAGTCTCAGACTAAATCATCCAGAAACTCAGGTGAGAAATGAATCAGCAGAGAATTTTTTGTATCTGGTTAAGGAATGGGAGAAGCTTTGTTTCTCCCATTTATCCCCAGAAAATAGTGTCCTGGATGGCAAGCTTGAAAATTCCAATAGTAGTGAAGGACATGAAGGCAAAGACAAAGAGGAAGAGGATGATGATGATGTAAATGAATCTGAAATCTTTGAAGTTCAAGAGATATTATCAATTTGTTATGGTGATCCAAATAATAGCAAAAAACAAGGACTCCATTTCAAGGTACGTTGGAAAGGTTATGGTCCTGAAGAGGACACATGGGAACCATTGGAGGGTCTGAGTGCTTGCAAAGGAAAGCTAAAGGAATTTGTGTCTAGAGGCTACAAGTCAAAGATTTTGCCTTTACCAGGGACTGTTGATGTTGTATGTGGGGGGCCACCATGCCAAGGCATAAGTGGCTTCAACAGGTTTAGAAATAAGGATAAGCCCCTTGAAGACCCAAAAAATAGACAACTGCTTGTTTTCATGGATATTGTGTCCTATTTGAGGCCAAAATTTGTGTTAATGGAGAATGTTGTTGATATTGTAAAGTTTGCTGGTGGTTTTCTTGGAAGATATGCATTAGGCTCTCTTGTTGCAATGGGCTATCAAGCAAGAATGGGGATGATGGCAGCTGGTGCTTATGGTCTCCCACAATTTCGCATGCGTGTGTTCATGTGGGGTGCCCTTCCTACAGAGAGATTACCTCAATATCCATTGCCTACACATAAGGTTGTAGTGAGGGGTGGTACACCTATAGAGTTTGAGTCAAATGTGGTTACTTTTGAAGAAGGCCAACGAGTTGAACTCAAAAAGGAGCTCTTTCTTGGTGATGCAATATCTGACCTTCCTCCCGTTGAGAACAACGAGACACGTGATGACATGCCTTATAGTTTGGAGCCTCAAACAGAATTTCAGAAATTTATTAGACTACGGAGGAATGAGATGCCAGGATCCTTAATGTTCAAATCTGAAACATTAGAGCACAATTTGTATGATCATCGCCCTCTTCAGTTAAATCAGGACGATTATGAACGGGTTTGCCACATTCCCAAGAAAAAGGGTGCAAATTTTAGGGATTTGCCTGGTGTAAGAGTTCGTGCTGATAACAAAGTTGAATGGGATCCTTGTGTAGAAAGAGTAATGTTGTCTTCTGGGAAGCCTTTGGTTCCTGATTATGCTATGACTTTTGTTAAAGGAAGCTCATCAAAGCCATTTGGGCGGTTATGGTGGGATGAAACGGTGCCAACTGTTGTTACTAGGGCAGAACCTCACAACCATGTCTTATTACATCCTCTTCAAGATAGAGTCCTTACAATCCGGGAGAATGCTCGATTGCAAGGCTTTCCAGATTATTATAAACTTCTTGGCCCAATAAAAGAAAGATACATTCAAGTTGGAAATGCAGTTGCTGTGCCTGTAGCTCGAGCATTAGGTTATTCTTTGGCTGTGGCAATGAGAGGATTGTCTGGAGATGAACCATTACTCACCCTTCCTGAGGATTATCCACTAAATACAGAT
>EJCM-2010064-EJCM-Lindenbergia_philippensis-2_samples_combined
TTTTTTGAGACGATGGATGGCGAAGACTATTTTAGGGTTCAATGGTTCTTCAGAGCTGGAGATACGGTAATTAAGGATGATGGGGGATCTCATGACAAGAAGCGATTATTCTATTCTACTCTGATGAATGACAACCTGTTAGAGTGCATAGTTTCGAAAATAAAAGTTGTTCAAATACCAGCAAACGTTAATCTGAAAGTAAAATCTATCCCTCCTTGTGACTTCTATTTTGATATGAAATACTCTGTGGATTACTCGACATTCAGTACAATGTTTACAGATAATAATGCAGATAATAGTAGTCTGTCCATTCTTCCTTATCTTCCAATGTTGCAAACCAACAATGGAGATGGAACCCGTGAAACTAGCACAAAAAAATGTAGGGCAGATGCAACGAACAATAATAAAATCCGTAAACCTGAGCTATCATTATTGGATATGTACTCTGGTTGTGGAGGAATGTCCACGGGGCTGTGCTTTGGCGCTGAAGCTGGTGGCGTAGATCTTGTGACGAGATGGGCTGTCGACCTTGATGAAGCAGCATGTCAAAGCTTTAAGCTAAACCACACTGAGACACAAATTAGGAATGAATCAGCAGAGGATTTTCTTGATCTGTTGAAGGAATGGGACTCCATGTGTAGAAAATATGGCGGCCATGAAAAAAAAAAACTTAGGTCAAGGATAAACAGAGAAGCCGATGAAGACAAACAATCAAAAAGGGATCACACAAAATCTTCTGAATATGAAGTGGAAAAGCTAGTAGATATATGTTACGGTGATCCAACTAGTACAGGCAAACGGGGGCTTAAATTTAAGGTGAGGGTGCGATGGGTGGGATATGGTCCAAGTGATGATACATGGGAGCCAATTGAAGGCCTGAGCAAATGCCAAGAGCGGATATGTGATTTTGTGCTAAAAGGAATGCAAACAAGGATACTCCCACGTCCAGGAGATGTTGCTGTAATTTGTTGTGGTGGTCCTCCTTGCCAAGGAATTAGTGGCTACAACCGGTTCAGAAATGTTGAGTCTCCTCTTGACGATGAAAGAAATCACCAAATTGTAATTTTCATGGATATTATAGATTTCTTAAGGCCGAAGTTTGTTCTAATGGAAAACGTAATAGATATATTGAGGTTTGCCAACGGCTGTCTAGGAAGATATGCTATAAGCTGTTTGGTTCGTATGCATTACCAAGCAAGGCTTGGGATTATGGCTGCTGGTTGCTATGGACTTCCTCAATTTCGGTTACGTGTTTTCTTATGGGGCGCTCATCCTCAGGAGGTATTGCCCCAGTTTCCCCTTCCAACACACGATGTGGTAATCCAGTATGGATTTCCTAGTGACTTTGAGCGTAATGTTGTTGCTTATGATCAAGGACAGAGTCGGAATTTAGAAAAGTTCATCGTTCTTAGTGATGCTATTTCTGATCTTCCTCCTGTTGCAAATGATGAGAAACGGGAGAAGATGTCATACAAAACAGCACCTGAAACTGAGTTCCAAAAGTATATAAGAGCAGCTAAATGTGATATGATGGGTTCGCCTTCATGTGACACAAGTATGAGCAAGAAACCTGTTCTGTACGATCATCTGCCATATCATTTGAATGATGAGGACTTTATGCGCGTCTGCAGAATACCAAAAAGAAAGGGTGCAAATTTTAGAGACCTCCCAGGCATTGCTATTGGATCTGGCAATGTGGTTCGACGAGCAAAGGAGCCCGATTTGATGCCATCTGGAAAGCAATGGGTACCTGATTATGCCATCAATTTCCGTGGTGGAACATCCTCAAAACCATTTGGACGATTATGGTGGGATGAGACTGTACCAACAGTTTTATGTTTTCCGGATCACCACACACGGGCAATTTTACACCCCGAACAAGATAGGATCCTCACTCTTCGTGAATGTGCAAGACTACAGGGCTTTCACGACCACTACAAATTTTGTGGGAAATTGAAAGAAAGATACCGTCAAGTGGGAAATGCAGTAGCC
>Mimgu_v2_0-Migut_F00104_1-
ATGGACAACATCCAGTCGGAGAATTCGCCGTCAGCTCCGGCTCCGTCGCATACGAATGGGAACTCTGATCAGTCAACCCGAGACCTACACAGTAGCGATGAAACCAGTGGCAATATTGAGAATTCTCCGACAAACAATGGCTTTCCGGGGAAGAAATCGTCTAATCGGGATAATGAAATGCTGAGGAGCTCCGAAAATGACGGCCGCCGCCGTTCGTCGAGATTGGCTGATAATGCTGGAGGTGATGGTACCTGGAAGGAGGTAAACTACACCGAATTAGACTTGCTTTTGGAGAAATCTCCTCCGACGAAGAAGCATAAGAGTGGGAAAAAGGATTACTTCTTTATTGGTGAGCCGGTACACGAGGATGAGGCTCGGCGCCTCTGGCCTTGGCGGTATGACAAAACCGAGGCTCCACAAAATTATAGACGATCACTGTACTATGAGACTGATGATGATGATGATGATGACGATGAGGATGATAATGACGACGATGATGTGATTGTTATGAACATAAAGTGCCACTATTCTAAAGCTGAAATACATAAGATTGTTTTTGATCTTGGTGATTGTGCATACGTCAAGGGTCCAGAGGGAGGTCCTAATTATGTTGGCAAAATTCTAGAATTTTTTGAGACGATAGATGGTGAAGACTATTTTAGGGTTCAGTGGTTTTTCAGAGCTGAAGATACGGTAATAAAGGATGATGGGAGATCTCATGACAACAAACGGTTATTCTATTCTACTTTAATGAACGACAACTTATTAGACTCTATAGTTTCAAAAGTACAAGTTGTTCAAATAACACCCGATGTTAATTTGAAAGCAACATCTATTCCACCTTGTGACTTCTATTTTGATATGAAATACTCACTGGATTACTCGACATTCAATGCAATTACAGACAATCATGCAGATATTAGTAGTTTGTCCTCTCTTCCTCACCCTCCGACAATGTCAACCAAAAACAAACATGGAACCTGCAAAACTGGAACCATGCATACTGCAGATGAAATGTCTAACAAGGAAGTCTGTAAACCTGAGCTAGCATTGTTGGATATGTACTCTGGCTGTGGAGGAATGTCCACGGGACTGTGCCTTGGCACTAAAGTTTGTGATGTAGATCTCGTGACGAGATGGGCTGTTGACATGGATAGAGCAGCATGTGAAAGCTTGAAGCTAAATCATCCAGAGACCCAAATTAGGCATGGATCTGCAGAGGATTTTCTTGATTTGTTGAAGGAATGGGACAGCTTGTGCAGACAATATGGGAGCCATGAAGAAAAAGAACTCGTGACAAGGCTAACTGGAGAAGCTGATGAAGACATACAATCAAAAGAGGATCACGAAAAATCCTGTGAATATGAAGTGGAAAAACTAGTAGATATACGTTTTAGTGCTATCACAAAATCAGGCAATCGGGGACTTAAGTTTAAGGTGCGCTGGCTTGGATATGACCCAACTGACGATACATGGGAGCCAATTGAGGCCTTGAGAAATTGCCAAGAGCGGATACGAGATTTCGTGCAACAGGGAATGAAAGAAAAAATCTTGCCACGTCCGGGAGATGTTGCTGTAATTTGCGGTGGTCCTCCATGCCAAGGAATTAGTGGCTCCAACCGGTTTAGAAATGTTGATACTCCTCTTGATGATGAAAAAAATCGCCAAATTGTGATTTTCATGGATACAATTGACTTCTTAAAGCCAAAGTTTGTTCTAATGGAAAACGTAGTGGATATCTTGAGGTTTGCTAATGGCATTCTAGGAAGATATGCTGTAAGCCGTTTAGTTCGTATGCATTATCAAGCAAGGCTTGGGATTATGGCTGCTGGTTGCTATGGGCTTCCTCAATTTCGCTTACGTGTTTTCTTATGGGGTGCCCATCCTCATGAGGTATTGCCGCAGTTTCCCCTTCCTACACATGACGTGGTGATCCGGTATGGATTTCCTAATGATTTTGAGCGTAATGTTGTTGCATATGATGAAGGGCAGCATCGGGATCTAGAAAAAATCATTCTTCTTGGCGATGCTATTACTGATCTTCCTCCTGTTGGAAATGATGAGAAACGTGACAAGATATCGTACCAAAATCCGCCTGAAACTGACTTTCAAAAGTATATCAGAGCAGCTAAACGTGATATGACAGGTTCACCTTCCGATGGCACATCTGTAGGCAGTAATCCTACTCTTTACGATCATTTACCTCGTACTTTGAATGATGATGACTATATGCGAGTGTGTAAAGTACCAAAAAGAAAGGGTGCTAATTTTAGAGACCTCCCAGGCGTTATTATTGGATCTGACAATGTAGTTCAACGAGCGGAAGAGCACGAGTTGATGCCATCAGGGAAGCCATGGGTGCCCGATTATGCCATTAATTTACGTGATGGAAGGACCAGACAAGCATTTGGACGACTGTGGTGGGATGAGACTGTACCAACCGTATTTTGTTCTCCGGATCCACACATACGGCCAGTTTTACACCCTGAACAAGACAGGGTCCTCACTATACGTGAATGTGCAAGGCTACAGGGCTTTCACGACCACTATATGTTCTTTGGAAACCTGAAAGAAAGATACAGTCAAGTGGGAAATGCAGTAGCTGTTTCAGTGGGACGCGCTCTAGGATATTCACTTGGTATGGCAGTGCAGAAACTGAGTGGAGAAAACGAACATCTCACGACTCTTCCCCCGAAATTCTCCCACTCTACAACTGTTGAGCTGCAATCTTTACTTCACAAGTTGAAAGAA
>KCPT-2027543-Linum_macraei
AAGAGAAGCATGAAAAATACTGACGATGAAGACTCGGATGCTCGATTTCTGGGCAATCCTGTGCCCGATGAAGAAGCACGACGACGATGGCCCCATCGTTACGTTAAAAAGGATGAGAAGCAACGTAAAGGTTCCAGTGACAATGACGAAGAACACAAAGAAGCTCGCTGCCATTACTCTCGAGCACAAGTTGATGGGATTGAATACAAGCTCAATGAGAATGCACATGTGAAGGCTACGGAGGGTGAGGAAAGTTACATATGCAAGATTGTCGAAATGTTTGAGGGTGTTGATGGATTGCCATATTTCACTGCCCAGTGGTACTACAGAGCTACAGACACTATTATAGAAAAAGTTTATAATATAGACACGAAGCGAGTTTTCTTCTCGGAGGTAAAGGATGACAATCCGCTGGACTGTCTTCTTGAAAAGCTGAACATAGTGATACGTCCCCTTGAAGTGGACTGGGAGGGAAACAGAAGCCCGATCCCAAATTGTGATTACCATTGTGATTGCCAATATCTACTTCCATATGCTTCCTTTGTCAAGTTTCCATCAGAAGTGGTGGAAGGAAGCGAAAGTTCATCGACTATATCTCAGTCATGTGAAGTTTCCCAGCCAAATGAGAAGTCAGGGCCGTTTACTCTCCTTGACCTGTATTCTGGCTGTGGTGGCATGTCAACTGGGCTTTGTCTTGGTTCTAAATTGTCTGGTCAGCAACTCGTTACAAAATGGGCTGTTGACCTGAATAAATATGCTTGCGAAAGTCTTAAACTGAATCATCCTGAAACAGAGGTGAGGAATGAGGCAGTTGAAGACTTCTTATCGCTGCTTCTTGAATGGGAGAAACTGTGCATTAGGTTTTCCCTGATTGGTAGTAGTGACCCTGCAAAAAGACAGGCTTTTCCCTTTGATGATGAAGAAGATGAGGGTGATGATTCGGAGGGTGATGATGACACCCCAGACGATTCTGAATCTTTTGAAGTGGAGAACATTGTTAATATTTGCTATGGCAAACCTGACGATAAGGACCGTGGATTATATTTTAGGGTTCAATGGAAGGGCTATGGCCTCGAATATGATACATGGGAGCCCCTTGAAGGTTTGGGTAACTGCTTGAAGGCTGTAAGCGACTTTGTAACCAATGGCTTCAATAGACAGATGCTACCTTTGCCTGGTAGTGTCGACGTCATTTGTGGGGGCCCTCCTTGTCAAGGCATCAGTGGTTTTAACCGGTTCAGAAACAAAGATGATCCGCTACGAGATGAGAAAAACAAACAGCTTATAGTATTTATGGACGTTGTTAAATATCTCAGGCCCAAGTTTGTGCTGATGGAAAATGTCGTGGACATCCTAAAGTTTGCAGATGGGTTTCTAGGGCGGTATGCTATAGGCCGCCTGATTGAGATGAACTATCAAACTAGAGTTGGGATGCTAGCTGCTGGTGCATATGGGCTTCCTCAGTTTCGTAATCGTGTTTTCTTATGGGGTGCCCTTCCCACGCTGGACTTGCCACCATACCCTTTGCCAACCCATGACGTCCTCGTGAGAGGTGTTTTCCCCAATAAGTTTGAGAGCTGTGTTGTTGCTTTTGATGAGGGTTGTAATCTTAATGTGAAAAAGAAACTTCTTTTAGCAGATGCCTTGTCAGATCTTCCTCCGGTGGAAAACAGTGAGCAGCGTGATGAAATGCCATATACAAAAGATCCTGAAACAGAATTTCAGCGTCTTATTAGACTGAGGACTGCTGAGGCGTTGGATCTTTCATCCCCATCATTGAACTCCCATCGTCCATATAAACTCAATGCTGATGACTTCGAAAGAGTTTGCCACATACCCAAGAAGAAGGGTGCCAATTTTAGAGATTTACCTGGTGTCCGTGTAAGGGACGACAATAAGGTCGAATTTGATCCCGCGATTGATAGAGTTCTTCTGAAGTCAAAGAAGCCTTTGGTTCCGGACTACGCAATGACTTTCGTGAAGGGCACGTCATCTAAGCCATTCGCCCGCCTGTGGTGGGACCAGACAGTGCCAACTGTAGTTACCAGAGCCGAACCACACAATCAGGCTATCTTACATCCTGAGCAAGACCGTGTACTAACTGTTCGGGAGAATGCAAGGCTTCAAGGTTTCCCGGATTATTACAAGCTCATAGGACCCATCAAAGAAAGGTACATCCAAGTGGGGAATGCAGTGGCAGTACCAGTGGCTCGAGCTCTGGGATATTCGTTGGGGATGGCTCTGAATCATAACGTTGACAGAGCCCCTCTATTAACTTTGCCTAGTGACTAC
>SSDU-2032330-SSDU-Papaver_bracteatum-3_samples_combined
CCTGTGGAGAAAATGCAAAGGAAAGTTTCAAAGTCTAAGAAACAGAATGAGAATTGCCGTTTAATCGGGGAACCGGTACCGATTGAAGAAGCTAGACAAAGATGGCCTCATCGATATGATGAATCTAAGAGAAGGGAAGGTGGTGAAGGTTATCTGCATGTGAGACGGCACTTCACTGGTGCTCAAGTAGATGGTGAGATTTACCACTTGGGAGACTGTTGCCATATTAAGGCTGAAGCTGGACAAAAAGATTATGTAGGAAGAATCGTCGAATTCTTTGAAACCACCAAGAAGCAACCCTACATTGCTGTGAAGTGGTTTTTCCGAGCGGAAGACACTGTCATTAAAGAACACTCTTATCTCATTGATTCACAACGGGTTTTCTATTCAGACTCCGGGGATGACAATCCACTGGGTTGTATAGTTGACAAGATTACTGTTCTACAAGCATCATCTGCAGTCAATGGGTGTCATTACTTTTATGACATGTCTTATTGCGAAAATTTTTGTACATTTGAAAATCTATGCACAGCATATGGAAAAGAAGCTAGTACATCATCCACTGCAGTTTTAAATGAGGGTTGTTCGAAAGTCTTTGAGCAAGATTCTGCTGATCCTGATGAAGTTATGACAATGCTGGACATGTATGCCGGCTGTGGTGGGATGTCCACCGGCCTGTGCATGGGTGCAGCTGCCTCCGACATCAACCTTGTCACTAGATGGGCCGTAGATTTTAACACAGACGCTTGCGAAAGTCTTCGTTATAATCATCCTGAGACAGAGGTGCGAAATATGAAGGCTGAGGACTTTTTACGGTTGCTTCATGAGTGGAAAGATCTCTGTGCTCGTTACGATTTGCTGGGAACCGATTATAGTAAAACGAAGAAACCATCTGAGAACAAAGAGAAGGAAGAAACTGAAGAAGAGGCGCAGAGACGCCCACCGGACGAAAATGGTGAGTATGAAGCCGACAGGATAATGGGGATCTTTTATGGGATAAACCCAGACACCGATAAAGGGACTGCTGCCTTGCACTTTAAGGTGAAGTGGAAGGGGTGGGGCTCTGACTGGGATTCTTGGGAGCCTTCTTCGGAGCTAACGAAATGTGATGACTGCATTAAAGAATTTGTTACAGATGGATACCAATCCAATATATTGCCTCTCCCTGGTACTGTGGATGTCATTTGTGGTGGACCCCCGTGCCAGGGGATCTCTGGCTTCAACAGGTTCCGAAATTATGAGGAGCCTCTCAATGACCCCAAGAATTATCAATTGGTCGTTTTCATGGACATTGTCAAATTTCTTCAGCCAAAGTTCACTTTGATGGAGAATGTGGTAGATCTTATGCGATTTTTGGATGGAACACTTGGTCGTTATGCCATGGGTCGACTTGTAGCAATGAACTACCAAGTCCGTCTTGGTTTGCTGATAGCTGGAAGTTATGGGCTTCCACAGTTCCGAATGCGGGCATTCCTTTGGGGTGCCCAAAACACCAAGAAACTGCCGCAATTTCCTATGCCTACGCATAAGGTTATTGCTCGTGGGTTTAGCCCTAAGCAGTTTGAGCGAAATGTGGTTAAGGGGGGTGAAGAATATACACTGCAGCTGAAAAAAGCTTTGCTTCTAAAAGATGCAATTTATGATTTGCCTGAGATTACAACGCATGAAATCCAAGATGAGATGGACTATGGTAATGATGAGCCTACGTCAGATTTTCAAAGGATGATTAGATTACCAAAGCATGAGTTGATCGGGTCAGCTTACCCAGAGGAATCAGTGGCTTTAAAGCTTTATGACCATCGGCCGCTGAAACTAAGTGAGGATGACAATCTTCGGGTTTCTAAAATCCCCAGGGAGAAGGGTGCAAATTATAGAAACCTCCCTGGGGTTATTGTGGATGGAAAAAACAAGGCAAAGCGTGACCCGAATATGGACAAAGTAATGATTGAAAAATCTGGAAAGCCACTGGTTCCAGAGTATGCTTTAAAATTTGTCAGGGGAACATCCAAAAAGCCATTTGGAAGACTCTGGTGGGATGAAATCGTGTCAACTGTTGTGACACGTGCTGAACCACATAATCAGATAATATTGCACCCTGAACAAGATCGAGTCATGTCAATCCGGGAGAATGCCAGACTACAAGGCTTCCCAGATTTTTACCGTCTGTTTGGTACCGTGAAACAGAGGTACATGCAAGTTGGAAACGCAGTGGCTGTACCGGTAGGTAAAGCTCTAGGATTTTCTCTAGCTAAGGCA
>AQFM-2083373-Pseudolarix_amabilis
AAAAGTAAGTTGACTGGAGAAGATCGTCTACTCGGAACTCCTCTGCCCAAAGCAGAGGCGCAGCGTAGGTGGCCTTTGCGCTATGCGAAGAAGAAAAATGGACAGAACAAATCCAACGGAAGTGCCGGCAATGAGGAGGATCAAGTGGTTTTGGATGTGAAAGCTCATTATCTGCGAGCTCAAGTGGATGGAGACGTGTATAACCTGGGTGACTGTGCTTCTGTCAAGGGCGAAGATGGAAAAGCAGATTACATTGGAAGGATAGTTGAATTTTTTGAGACAACTGATGGAAATCAATATTTTGCGACTCAATGGTTTTACAGAGCAGAGGACACGGCCATTAAAACGGAAGCATCATTTCATGATAAAAAGCGGGTTTTCTACTCTGAAATCAAGGATGACAACTTGCTCGAGTGCATCACCTCAAAGATCAATATTGTTCAAGTACCTCCAATGCTAAAATCCGAGAAAAATCAACGCTCAATTCCACCTTGTGATTTTTATTATGACATGGGTTACAATTTAGCATACACTACCTTCTATACACTACCTTCAGAAAATGTAGCTGCAAGCAGTGATTCAACATCAACAGTGTGTGATGAGTCTGAAAACAAGGTAGACAATGATGCATATTCTGGGAAAAATAACGGGGTCAAATCAGAGCTCGCTTTGCTAGATTTGTACTCTGGTTGTGGTGGGATGTCAACTGGCTTATGCTTTGGTGCAAATCTTTCTGGTGCAAGTCTTGTTACTAAATGGGCAGTGGATCTGAATGAATCTGCCTGTAAGAGTTTGAAGCAAAATCATCCAGAAACAGAGGTTCGCAATGAGTTAGCCGATGATTTCTTGGCATTGCTCAAGGATTGGCAGAAACTCTGCCAAAAATTCTGTGGAGCAGAAGATGCAAAAAGTAATCTCAAGGCAGCAGAGACGAAAAATCAAGTGGAAGAAGATGACGATTCTGGTGTTTCTGAAGATGAATTTGAAGTGGAAAGCTTGATTGGAATTTGCTACAAGGAGCCAACGAAAAGCGGTGAATCTGGATTGCAATTTAAGGTGCGCTGGAAAGGTTATGATGAGAGTGAGGATAGTTGGGAACCCATCGAAGGTTTAGGGGACTGTGAGGAAAGTCTCAAGGAGTTCGTGGTCAAGGGTGCAAAATCAAAGATTTTGCCTCTACCTGGGGACGTGGATGTTATTTGTGGCGGTCCCCCTTGCCAAGGAGCTAGCGGGTTCAACAGATTCAGAAACACTGAAGCTCCTTTGGATGATCCTAAGAACCATCAGATAGTTGTATACATGGACATTGTAGACTTCTTACAACCTAGATATGTTCTGATGGAGAATGTAGTTGACATTCTTAAATTTGCTGGAGGTGTCCTTGGACGGTATGCATTGAGTCGTCTAGTGCACATGAGTTATCAAGCCAAACTTGGCATGATGGTAGCTGGGTGTTATGGTCTTCCACAATTCCGTATGCGAGTTTTCTTGTGGGGAGCACTGCCAACAGAGAAGCTGCCGCAGTATCCTCTACCAACCCATGACGTAGTTCAGAGAGGTGGCGTTCCAAATGAATGGGAGCGTAATATGGTTGCCTATGATGAGAATCATAGTGTGAAACTTGAAAAAGCACTTGTTCTTGGTGATGCTATTTCTGACCTTCCAGAGATTGCAAATTCTGAACGTAGGGATGAAATGCCATATGGAAAAGCTCCCCGCACAGAATTTCAGCAGTATATTAGAATGCCAAAAGAAGTTATGAACGGCCGATTGTTACCATCTGCATTAGCGTCCAAGAAGGCATCACAGAAGGCAATTCTTTATGATCATCGGTCACTCCAACTCAATGAAGATGATTACCAGCGAGTCTGTAGGATTCCAAAGAGAAAGGGCGCAAACTTCAGGGATCTTCCGGGTGTGATTGTTAGGGAGGACAATGTTGTGGAGTTGGATACCTCAATGGAGAGGATCTTGCTGTCATCTGGAAAGCCATTGATTCCGGATTATGCCATAAGTTTTGTGAAAGGCCGCTCCTCAAAGCCCTTTGGTCGGTTATGGTGGGATGAAACTGTGCCAACTGTAGTCACCAGGGCCGAGCCTCACAATCAGGCCGTTCTGCATCCTGAGCAGGATCGGGTCCTCTCTATTCGTGAGAACGCAAGGTTGCAAGGCTTTCCTGATTATTACAAGCTTCACGGGAGTGTGAAGGAAAGATATATTCAAGTAGGGAATGCTGTGGCAATACCTGTTGCAAGGGCTTTGGGCTTTGCCATGGGGATGGCCATGCAGAAACTGTGCACTGATGAGCCAGTGGTGAAACTCCCTGTCAAATTTCCCAATTGC
>MKZR-2027717-Nicotiana_sylvestris
GAAGAAGATGCAATCATATTAAATGTGGAATGCCATTATGCTCAAGCTAAGGTTGCTGGTTTCACTTTCAATATCGGAGATTGTGCATATGTGAAGGGTGAAGGCAGGAAAAACCATATTGGCAGGATCTTGGAGTTTTTCAAGACATCAGAGGGTGAAGATTATTTCAGGGTACAATGGTTTTTCAGAGCTGAAGATACGGTGTTGAAAGGTGCTGCTTCTTTCCATGACACAAAGCGCATATTCTACTCTACTTTAGAGAATGATAATCCACTAGATTGCATTGTTTCTAAAGTCAATGTGGTAGAACGACCAGCCAGCAATGGTTTGAATACAAAGGATGTTCCACCTGCTCACTTTTATTACGACATGGAATACTGTGTTGACTATTCCACATTCCGTACATTGGATAATGTCAAGAGCTTGGTTATCCCTTCGTTAGTTGAAGCTTCATATAAGCCTATCACTACATATCCTCTGGAGGTATTGCCAAGTTGTGAACCTATGACAGCGAAGTTGTCATTATTGGATCTATACGCTGGTTGTGGTGGCATGTCTATGGGGTTGTGCCTTGGTGCCAAACTCTCTGGTCTTAAACTTGTGACGAAATGGGCAGTTGATTTTAATAGGTCTGCCTGTGATAGCCTGAAACTGAATCATCCTCAGACACATGTTAGGAATGAAGCTGTTGAGGATTTTCTAGAGCTACTGAAAAGATGGGAGAAGCTAATTAAAACTTACGGCTGTAGTAACTTCAAAACAAGCTCAAATTGTGAGCTAGATGACGCAGATGAAGGTGAAAACAATGATAATTTCCAGGCTGGTTCTAAGGCATCTTCTGGAGAATATGAGGTATTAAGATTGGTTGACGTATGTTACGGGGATCCGAACAACAAAGGAAAATCTGGACTGCATTTTAAGGTGCGGTGGAAAGGTTATGGTCCAAGTGAAGATACTTGGGAGCCAATTGAGAACTTGGAAAATTGCCAAGACAGCATAAAAGAATTTGTTAGAAGGGGGCAACAATCGAAAATTTTGCCTCTACCAGGTGATGTTGATATGATATGTGGGGGTCCTCCTTGCCAGGGCATTAGTGGATACAATCGCCACAGAAATGTTGACGACCAAATTATTATTTTTATGGATGTCGTGGAATTCTTACGGCCTAAATATGTGTTGATGGAAAATGTGGCTGACATACTGAGGTTTGATAAAGCATCTCTTGGAAGATATGCTTTAAGTCGTTTGGTACATATGAGATACCAAGCAAGATTGGGAACTATGGCAGCTGGTTGTTATGGTCTCCCACAATTTCGATTGCGAGTGTTCTTTTGGGGTGCACTTCCGAGTGAGAAATTGCCCCCATTTCCACTTCCTTCGCATGACGTGATTGTTAAATATTGGCCCTCACCTGAATTTGAGCGGAATACTGTTGCTTATGATGAAGGACAACCACGCGGTGACCTTGAGGAAGCCCTTGTTCTTCGTGATGCTATATCTGATCTTCCAGCTGTTACATGGCATGAAACTCGTGAAGAAATGCCATATGAGATGCCCGCGGAATCGGAGTTCCAGAAATACATAAGATTACCTAAACATGAGATAGTGGGGCGTTCATCAACTAGAGATACGGAAACAAAAGGTCCTGTTTTGTCTGATCATCGGCCTTGCCAACTAACAGAAGACGATTACTTACGAGTTTGTCTAGTCCCACATAAAAAGGGAGCGAACTTCAGGGACCTCCCTGGTGTAATTGTGGGAAAGGATAATGTGGCTCGTCGTGATACAGAAGATCCAAAGGTGCTACCAAATGGAAAGCCCATGGTTCCTGATTGTGCCTTCAATTTTGAACATGGAAAGTCTAAAAGGCCATATGCAAGATTATGGTGGGATGAAACAGTAGCAACTTTAGTGACGTTTCCTAAT
>WOBD-2084964-Limonium_spectabile
GAAGAATCCGGTTGTCGGATGGTGGGCGAGGCTATTGACATGGTGGAAGCCCAGAAGAGGTGGCCTTATCGTTATACTGGGAAGGCCAAGATCAATCTAACAGTCGGGGCAATTAACTGCGCAGACAACGAGAACCAAGATGGGTTGGTGCAAGCCAAATGTCATTATTTGCAAGCAGAAGTTGATGGAATCACGTACAGCGTAAATGACGATGCTCATGTACAGGCTGAAGATGGCAAACCGGCCTACATCTGTAGGATAATTGAATTTTTTGTGGGCATTGATGGTGTTCCCTACTTCAGAGCTCAGTGGTTTTACAGAGGAGAGGACACAGTTATTGGAAAAAGTATTCCAATGACAGAAAGCAAGCGTGTATTCCTGTCAGAAGTTAAAGATGACAATCCTTTGGATTGCCTAGTCGAAAAGCTCAAGATTGTAAAGGTGTCACCGAATGTTGATGCAGCAGCCAAATCCGCAGCCATCCCTGACTGCGATTATTATTATGATATGCTATATTTGCTTCCGTATAACACCTTTTTGAATGCTACACAAGAAACTGTTAGATCTGGATCACCTGCTAGCAACTCAGCATCTACCATTTCAACTGATGACAATGTTGATGTCTCTGACTCTGAAGAAGCTAGTCACTGCAAGGATACCATGAGGCTGTTAGATCTTTATTGTGGTTGTGGGGCAATGTCTACTGGACTTTGTCAAGGCGCCAACATATATGGACTCAATCTTGTTACCAGATGGGCAGTTGATTTAAATGAGTTTGCTTGCGAGAGTGTGAGGCTGAACCATCCCGAGACAGAGGTTAGAAATGAAGAAGTTGGAGATTTTCTTGATTTGATCAAGGAATGGGAGAAGCTATGTGTTTCTTTCAGTTTGGTAAAAGGTGAGAAGCCCCATGATGCATTTCCATTGACAGAAGATACTGGTACAACTGATGATGGTGAAGAAGAGGAAGAGGAGGGAGTGGATAATAACGAAGTATTTGAAGTTGATCAAGTTTTATCTATATGTTATGGTGATCCGAACGATCAGAAAGAGCGTAAGCTCTACCTAAAGGTGCACTGGAAGGGGTATGGGCCCGAGGAGGACACCTGGGAGCCTGTGGATGGGCTGGGTGGTTGCAAAGAAAAGATTAAGGAGTATGTGACCATTGGCTTCAATCAGAAGATCCTACCCTTGCCAGGTGATGTTGATGTGATATGCGGAGGGCCTCCCTGCCAAGGAATCAGTGGATTTAACCGTTTCAGAGACAAGAGTAAGCCCTTGCATGGAGACCAGAATTCACAAATTGAGGTTTATATGAAAGTTGTGGAGCATTTGAAACCGAAATATGTGCTGATGGAGAATGTGGTGGACCTTCTAAAATTTGCTGATGGTTTTCTTGGGAGATATTCGTTAGGAAGGCTTGTGAATATGAACTACCAAGCTCGTGTCGGTATGATGGCTGCGGGGGCATACGGGCTGCCACAGTTTCGCATGCGTGTATTTATATGGGGAGCTCGCCCCACAGAGACACTGTCAAAGTACCCATTGCCAACGCATGATGTAGAGAAGAGGGGTGTTGTTCCTCTTGCATTTGAGAGTAATGTGGTTGCCCACGAGGAGGGGCATAAAGTACCGTTGAAAAACAAACTCTTCCTTGCTGATGTTATGTCTGATCTTCCGGAGGTCACCAACTATGATAACCGTGAGGAAAGGCCATACGGAAGTAAACCGCGTACTGATTTTCAGCGGTTTATAAGACTTAAAAAGGATGCATATTTGGCCCCTGACGTGGATGATTCTAAGCAGATGCTGCAGACTCTTTTTGACCACATTCCTTTGGAGCTCAACACAGATGATTACCATAGAGTGTGTCGTGTTCCCAAGAAAAAGGGTGCTAATTTCAGGGACTTTCCAGGTGTTCGAGTTGGCCCAAACAATGTAGTTGAGTGGGATCCGGATGTGCCAAGAGTGTATCTAAAATCAGGGAAACCCCTGGTGCCTGATTATGCAATGTCTTTTGTAGACGGCCGTTCAACAAAGCCCTTCGGAAGATTGTGGTGGGATGAAATAGTTCCCACTGTTGTCACCCGGGCTGAGCCTCATAATCAGGCGATACTGCATCCTCTGCAAGACAGGGTCTTGACTGTCCGTGAAAATGCCAGAATTCAGGGATTCCCTGATTACTATAAGCTGCAGGGACCGACTAAGAAGAAGTACATGCAAGTAGGGAATGCTGTTGCTGTGCCTGTTGCTAGGGCCCTAGGTTATGCACTTGGAATGGCAACCAAAGGCATTGGTGGTTATGACCCTGTCTTCTCTTTGCCTCCAGAATTCCCCAGAGTACAAAAGCAGCAGTCC
>BVOF-2016317-BVOF-Linum_perenne-2_samples_combined
GAATCAGCCAAACAGAAGAAGCCCAAGGCCAAATCTCCGAAGACCAAAAAAATCAGCGACGGTGACGAATCCGAAGCTATATTCTTGGGGAATCCCGTGCCGGATGTGGAAGCTTGTGAACGGTGGCCACACCGATATGTTAAAAAGAGAGGATCAAGTAATGAAACTGACGAGGAGCTTATCGAAGCTCGCCGGCATTATTCACGAGCTAAAGTAGATGGGATTGAGTACAAGCTTAACGATAATGCACATGTAGAGGCTGAACCTGGTAATGATAGCTATATATGCAAGATTGTGGAAATGTTTGAGGCTGTTGATGGAACGCCACATTTCACTGCACAATGGTACTACAGAGCTAGAGACACGATTATTGAAGATGGCCATCCATTTGACGATAAACGAGTTTTCTTCTCGGAAGTGAAGGATGATAATCCACTGGACTGCCTTGTGGGGAAGATTAACATTGCGATGCTACGACTTCAAATAGTCAGAGAAATTAGTGATATTCTGATTTGTGATTACTATTGTGATGCTATGTATTTACTTCCATACTCTACCTTTATCAAATTACCATCTGATATGATGGAAGGAAGTGAAAGCTCATCGACTATATCGCAGTCATGTGAAGATTCCCAGCCAAAGGTTGGGTCTGAGCCGTATACTCTTCTTGACTTATATTCAGGTTGTGGTGGGATGTCGACTGGCCTTTGTCTTGGATCTAAATTGTCTGGTCAAGAACTTGTTACTAAATGGGCAGTTGACCTGAATAAGTATGCTTGTGAAAGTCTCAAACTGAATCATCCGGACACTGAGGTGAGGAATGAGACAGTTGATGACTTCTTGAAGCTGATTGTGGAATGGGAAAAACTGTGTATAAGATTTTCCCTGATAAGTAGCAGTGATCCCGAGAAGAAACAATCATATGCCTTTGATGCAGAAGAAGGAGAAGAGGACGATGATTCAGATGAAAACGATGCAGACGACTCTGCGGATGATTCTGAAATTTTTGAAGTGGAGAAGGTCCTTAGTATTTGCTATGGCAAACCTGATGACAAGGACCATGATCTATATTTTAAGGTCAAGTGGAAAGGCTATGGACCAGAATACGACTCATGGGAGCCAATTAGTGGTTTGGGCAACTGCCTCAAAGTTATAAGGGAGTTCGTAACCGATGGCTTTAATAGGAAGATTCTACCTGTTCCTGGTAGTGCAGATGTGATTTGTGGAGGGCCTCCATGCCAAGGAATCAGTGGTTTCAACAGGTTCAGAAACAAAGAGAAACCACTGGAGGATGAGAAGAACAGGCAGCTCACAGTTTACATGGACGTTATAAATTTTCTCAAGCCCAAGTTTGTTCTCATGGAAAACGTTGTGGACATCTTGAAGTTTGCGAATGGGTTTCTTGGACGGCATGCTGTAGGTCGCCTTATCGATATGAACTATCAGACTAGGATTGGAATTCTAGCTGCTGGAACATTTGGGCTTCCTCAGTTTCGATTGCGTGTCTTCCTTTGGGGTGCACTTCCGACCGAGGACTTGCCACCATATCCTCTACCAACTCATGACGCACTCGCAAGAGGTGGCATCCCTAACAAGTTTGAGAATTGTCTCGTTGCTTTCGACGAGGGTGCTACTGTTGACTTGAAGAACAAACTTCTATTAGGGGATGCATTGTCTGACTTG
>EYRD-2003899-EYRD-Alternanthera_tenella-2_samples_combined
AAGAAAACAAAGAGAAATCCGGAAGAAGATGAAGATTGTCGTTTCAATGGTGATACGATCTCCATTCAAGAGTCTAAGAAACGCTGGCCACATCGTTATTTATCTAAGTCTAAATGGGCGTTGAAGTCCCAATATAACATTGAATGGCATGAAGAGCAAGTTTTGCAAGCGAAATGTCACTACACGGAAGCTATTGTTGATGGTGTCGTTATCAAATTACTTGATGATGTTTACATTCAGGGTGATGGAGAATTGAATTACATTGGCAAAGTAGTGGAGTTCTTTGAGACAGTAGACAAAGAACAATTCTTGACTGCTCAATGGTTCTACAGAGCTCAGGATACTGTCATCAAAAATCATTCTGATCTTATTAATCAGCGGAGGGTGTTTCTTTCCGAAGTTAAGGATGATAATCCTCTTGGATGTGTAGTGAGGAAAGTTCATATCGCTGCTAAACCTCTAAATGGTGTCCCAGACGAGTCGGCTGAATTGTTTTGTGATATGAAGTATCAGTTGCCATTTTTCACCTTCACAAAACTAATGGATGATGCACAAAATGACGGCAGCGATAGTGATACTGCATCAACAATCTCTAGTGATCATAGTTCCGCTGAGGCCATAAATGATGGTGTGAAGGATACCAAGTCTGGAGAAGTTTCAGCTCCTAAGGGTGAACTAAACCTATTGGATCTGTATTGTGGATGTGGAGCTATGTCTACAGGGCTATGTCTAGGTGCCACCTTATCAGGAGTAAAGCTGGTGAATAGATGGGCAGTAGATGCTAATGAAAATGCATGTGAAACTATTAGGAAAAACCATCCTGAAACTCTGGTGAGAAATGAGTTGGCTGAAGAGTTTTTAGCATTATTAAAAGAATGGGAAAGGCTCTGCAATGAATTAGTTTTATCACCTCAACAACCAGAGGAGGTGACAGTTGAAGAAGAAGACAGTGAAGATGATTCTGGACTAGGTCCTGGGGAGTTCGAAGTTGAGCGTTTAGTTGACATTTGTTATGTAAAAAATCGTGGTGGCCTAAATTTTAAGGTACGTTGGAAGGGATACGAATCAGATGAGGACTCTTGGGAACCCATTGATGGCTTAAGTGGATCTGAAGAGCGGATAAAGGAGTTTGTTCAGAGGGGATACAAGTCAAAAATATTGCCACTCCCTGGTGATGTTGATTTCCTTTGTGGAGGTCCTCCGTGTCAAGGTGTGAGTGGGCATAATAGATTTAGAGAAGCTGAAAATCCTTTGAAAGATGATAAGAACAAACAGTTACTAGTATTTATGGATATAGTGAACTTCTTAAAGCCCAAGTATGTTCTAATGGAAAACGTTGTAGATCTTGTCAAATTTTCTGATGGGTATTTGGGACGCTATGCGATTGGGAAACTGGTTGACATGAACTACCAGACACGCATCGGGATTATGGCAGCTGGATCTTATGGCCTCCCACAATATCGTCTCCGAGTATTTCTCTGGGGTGCCCAACCTTCAAAGTTACTTCCACAATATCCTCTCCCAACCCATGATGCTGTTGTAAGAGGAGGTACACCTGTTGAGTTCGAGGAATCCTTTGTTACTTATGGAAAAAACAACACTTCAGTTCCATTGGAGAAAGCTTTGCTGTTGAAGGATGCTATTTCTGATTTACCTCCGGTTACAAATTTTGAAGAACAAAGTGAAAGACCTTATGATGGAGTCGCTCATAATGATTTCCAACGCTATATCAGATTGAAAAGAGAAGAAATTATAGGTTTTGATGCTTTTGATGGTGTGGCTTCTGATGGTGCCCTATATGACCATGTCCCATATCAATGTAATGATGATGATTACCTAAGAGTGTGTCGGATCCCCAAAAAAAAGGGAGCAAATTTTAGAGACTTGCCAGGGGTGAAGGTTGATGATAATGGGAAGGTTTATATAGATCCTGCAGTAGAAAGGGAGCTTCTTCCCTCGACGAAGCCACTGGTTCCCAATTATGCTATTAGCTTTGTGAAAGGATGTTCTAAGAAGCCCTTTGGAAGATTATGGTGGGATGAGACAGTTTCTACTGTTGTCACTCGACCTGAACCACACAACCAGAGAATCCTTCACCCAGAGCAAGACAGAGTTCTTACTGTTAGAGAAAATGCTAGATTACAAGGTTTTCTTGATTGCTTTAAGTTATATGGCAATGTAAAGGAGAGGTACATACAAGTAGGAAATGCTGTCGCAATTCCTGTGGGCATCGCTCTTGGTTATACTTTTGGTCTAGCAGCTCAAGGACTAGCTGATGAGAAGCCATTAACAACGCTGCCATTCAAGTTTCCTAATTGTCTTGCT
>AWOI-2073743-Diphyscium_foliosum
CATTACAAACAAGCCGAGGTCGAGGGAAAGCTTTACATGCTAGGCGACTGTGTCCATGTCCATTCTGGGCTGCCGGAACCCTTCATTGGGAGGATAACTGAGTTCTTCGAAAAGGAGGACCAGTCTCCGTGGTTTGCAGTGCAGTGGTTCTTCAGATCCTATGATACGCAAATGGGCAAAGAGGGAAGGGATCATGACCCGAAAAGAATTTACTACTCCGATGTGAAGGATGACAATCCTCTCCATGTCATTGTGGGAAAGATAACTGTGGTGCGAGTTCCCTCAAAGACAAGATTTGAGAGAGGGCCGAGAAAGTCTCCTCCAAATTGTGATTATTATTTTGACAAAGGATACAAGTTTACTTATGCAACCTTCTACGAACTTCCCAAGGACTTGCCTGAGCCCCCTGGAATAAACCGAGCTGAGAGCAATTTCGCAGTGATGGAGAATGGCTCCGCATCAAAGAACCAATCCAAGTCGGAAATTGCTGCCAGCACCAAGGCTGAGAGTAAAAAGGAATATTATCTTCTCGATCTGTACTGTGGATGTGGGGCCATGTCGACTGGAGTCTGTTTGGGAATGAATCTAGCAGGCATCAATCTTGTCACGAAGTGGGCAGTGGACCTGAATGAGTTTGCAAGCATATCATTGAAGTATAATCATCCAGAAACTACTGTACGGAATGAAGCTGCTGAGGATTACCTGGAGCTGCTGAAAGAGTGGAAGAAACTTTGTGAGAAGTACCCTGAAGGATGTGTCGTGGAAGAAGACGAAGACGAAGAAGAAGAAGAAGATGCTGCTCCAGGGGAGTATGAGGTGGAAAGGTTGTATGGAATTCGGTGGGTTGGGCAAGTGAGCAAGAAAGACAAGGAAGTAATGGAGCTGGTGGATGACATGGAAGATGAAGAGTTGCCTAAACAAAACCTTCAAAAGCAAGCAAGTTTGGAGAAGGAGCCTCCTCTTACTAAAGGTCTCGAGTTTAAAGTCAGATGGAAGGGTTACACTCCGGATCATGACACATGGGAACCTGCTTCGAGCCTGGAGCACTGTCCAGAACGTGTGAAGGAGTTTGTTTTGGAGGGGAGGAAACAAAAGATTTTGCCACTTCCTGGTGATTGTGATGTCATCTGTGGAGGCCCGCCCTGTCAGGGTGCAAGTGGTTTCAATCGGTTTCGTAACAAAGCCAACCCTTTGGAAGATCCAAGGAACAAGCAGATGGTTGTGTACATGGACATTGTTGATTTTCTGCGACCGAGATTTTTCCTCATGGAAAATGTCGTCGACATTCTCAAGTTCTGTGATGGTATACTTGGACGATATGCCCTTTCAAGGGGTGTGGCCATGAACTACCAGTCAAAGGTTGGAATTATGGTCGCTGGGTGCTATGGGATGCCTCAATTTCGAGCTCGCTGCTTCTTGTGGGGTGCTTGCAATCAATATACGCTTCCGCCATACCCCATGCCCACTCATAAAGTTATTGTTCGTGGTGGGTTCCCGCAACAATGGGAGCGATGTCTAGTTGCATATGAGGAGTACAAGCAGCCTGAATGGCTTCAGAAACCTCTTGTACTCAAAGATGCACTCTCTGATCTTCCTGCTGTTGGGAACGACCAGAAAAAGGACGATATACCATACGAGGTCGAGCCAGAATGCGACTTCCAACACTTTCTGCGCTTACCAAAAGAAGGAACTGGAGGTCTTGGCACTCTGGTTCGACAGAAAAAAGAAAAAGAGAAAGTCATGCTTCCAGACCACCGACCGCTGTGCTTGAATGTTGACGATTACCAACGTGTATTACAAATACCGAAAAAAAAGGGAGCGAACTTTAGGGATCTGAAGGGTATCTTAATCAAGGAGGATGGCGTAACCGTTGATGTTGTGAGGGAGCCTCGGGAACTTCTACCTTCCGGAAAGCCCCTGGTTCCTGATTATGCAGTGAGCTTCATCCGGGGCCGTTCTTTTAAGCCCTTTGGAAGACTGTGGTGGGATGAGACTGTTCCAACTGTTGTCACTCGAGCAGAGCCTCATAACCAGATCATTCTCCACCCTGAACAAGACCGAGTGTTGACAATCAGAGAAAATGCACGACTTCAGGGATTTCCCGATTACTATAAGCTGTTTGGCCCAATAAAACAACGATACATGCAAGTAGGGAATGCAGTTGCAGTGCCCGTTGCAACGGCCCTTGGATATACACTCGGGCAGTCTTTCCTTGGTGAGGTTTCTCCAGAGCAAGAGACAATCGAACTTCCTCGCCAGTTCCCCTATTGCTTGACTATT
>LQJY-2083828-Solanum_xanthocarpum
TTTATCGGAGAACCAATTGATACAGAGGAAGCTCAAGAGAAATGGCAATGGCGTTATGAATTGAAGAATCGAAATACGCAGCGTAAAGGTTGGAAACTAAATTCTGGCGAAGAAGATGAAATCATATTAAATGTGGAATGCCATTATGCTCAAGCTAAGGTTGCTGGTTTCGTTTTCAATATTGGAGATTGTGCATATGTAAAGGGTGAAGGCAAGAAAAAACATATTGGCAGGATCTTGGAGTTTTTCAAGACAACAGAGGGGGACGATTATTTTAGGGTACAATGGTTCTTCAGAGCTGAAGATACGGTGTTGAAAGGTGCTGCTTCTTTCCATGACCCAAAGCGCATATTCTATTCTACTTTAGAGAATGATAATTTACTAGACTGCATAGTTTCCAAAGTCAATGTGGTAGAATTGCCAACTTCGCATGCTTTGAATAAAAAGGATGTTCCACCTGCTCACTTTTATTATGACATGGAATATTGTGTTGATTATTCCACATTCCGCACGTTGCATAATGTCAAGAGCTCAATTTCCCCTTCGCTAGTTGATGCGTCATATAAGCCTATCACTACATATCCTCTTGAGGTATCGCCAAGTTGTGAACCTATGAAAGTGGAGTTATCGTTATTGGATCTATATGCTGGTTGTGGTGGAATGTCAATGGGATTATGCCTTGGTACCAAACTCTCTGGTCTTAATCTTGTGACGAAATGGGCGGTTGATTTTAATAGATCTGCCTGTGATAGCCTGAAACTGAACCATCCTCAGACACATGTTAGGAATGAAGGTGTTGAGAATTTTCTGGAGCTACTGAAAAGATGGGAGAAGCTAATTGAGTTGTACGGCTGTAGTGATATCAAAACAAGCTCAAATGATGAGCTAGACAACAGAGATGAAGGTGAAAACAATGATGATTCCCAGGCTGGTTCCGATGCATCTTCTGGAGAATATGAGGTATTAAGATTACTTGACATATGTTACGGGGATCCCAACAACGAAGAAAAATCTGGACTTCATTTTAAGGTGCGATGGAAAGGTTTTGGTCCAAGTGAAGATACTTGGGAGCCAATTGATAACTTAGAAAATTGCGGGGGGAGCATAAAAGATTTTGTTAGAAGGGGGCAACAATTGAAAATTCTGCCTCTACCAGGTGATGTTGATATGATATGTGGAGGTCCTCCTTGCCAAGGCATCAGTGGATATAATCGCCACAGAAATGTTGATGATCCATTATCTGATGAGAAAAATCGTCAAATTATTATCTTTATGGATGTTGTGGAATTCCTACGGCCTAAATATGTGTTGATGGAAAATGTTGCTGACATATTGAGGTTCGATAAAGCATCTCTTGGAAGATATGCTTTAAGTCGTTTAGTAGATATGAAATACCAAGCAAGACTTGGAACTATGGCAGCTGGTTGTTATGGTCTCCCACAATTTCGACTGCGAGTTTTCTTTTGGGGTGCACTTCCAAATGAGAGGTTGCCCCCATTTCCGCTTCCTTCGCATGACGTGATTGTTAAATATTGGCCCTCACCTGAATTTGAGCGAAATACTGTTGCTTACGATGAAGGACAACCACGTGACCTTGAGGAAGCTCTTGTTCTTCGTGATGCTATATCTGATTTGCCAGCCGTCACATGGCATGAAACTCGTGAAGAAATGCCATATGAGATGCCCCCAGAAACAGAGTTTCAGAAATACATAAGATTATCTAAACATGAGATAATGAGTTGTTCATCTACTGGAGTCAAGGAAACAAAAGAACCTGTTTTGTTTGATCATCGACCTTGCCAACTAAACGAGGATGATTACTTGCGAGTTTGTCTAGTCCCACATAGAAAGGGAGCAAATTTCAGGGACCTCCCTGGTGTAATTGTAGGAGGGGATAATGTGGCTCGTCGTGATACTAAAGATCCAAAGGTCCTACCAAACGGAAAGCCCATGGTTCCTGACTGTGCCTTCAACTTTGAGCAAGGAAAGTCTAAGAGGCCATTTGGAAGATTGTGGTGGGATGAAACAGTAGCAACATTAGTGACGTTTCCTAATCATCGTGCCCAGGCTATCTTACACCCAGAGCAAGATCGAGTTCTGACCATACGAGAGTATGCAAGATTGCAAGGCTTTCCAGATTTCTATAGGTTTACTGGTACTCTCAAGGAAAGATATTGCCAAGTTGGGAATGCTGTAGCTGTTCCTGTTGGGCGAGCGCTTGGGTACGCCCTTGGACTTGCATACCAGAGGCTAGCTGGAAATGAGCCTCTTATTAAATTGCCACCAAATTTCTCA
>YRHD-2055429-Antirrhinum_braun-blanquetii
GAGCCCAAATTCATCGGAGCTCCGGTTCCGGATGATGAAGCTAAATCTAGATGGCCTCATAGATACCAATCGAAGAGTGAGGTGGCAATCGTTAAGATTACGTTATTCGACGGCTCCACTGAGGAAAAGGAGCTATTTCAAGCCAAATGTCACTACGAACAAGCTATTGTTGATGGCGTCGTCATTAGTTTACTTGACGACACTTACATTAAGGCTTCGGATGGCGAACCGGATTTCATTGCCAAGATAGTGGAAATGTTTGAGACTGTGAATAAAGAAAAGTATATTTGTACTCAATGGTTTTATCGTGCGAAAGACACGATGATAAAAGATCAAGATTATCTCATTGACGAAAAAAGAGTCTTTTATTCGGATGTCAAAGATGACAACCCGTTAGCCTCTGTTACATCAGTTGTCAAAATTGCCAAACTTGCACTGAATATGGATACAGCTGAAAAGGAAAAACTATTGGAGTCTTCCGATTTGTATGTTGACATGACATACACCTTTCCACACGCTTTTACAAAGTATACAGCATGCACAGATCCTAAAGATCCTTCAGCTGAGAGACATGAAAAGATTTCTGATTGTGCGAAGGCTACCCGAGATACAACTGTACTAGATTTGTATGCCGGGTGTGGTACTATGTCATCTGGACTCAGTATCGGTGCAGCGCTGGTTGGGGAAAATTTTATCACAAGGTGGGCTGTTGATTTCGACCCCTATGCGTGTGAGAGTTTGAGATTTAATCATCCCAACACAGAGGTAAGAAACGAAGATGCCGAAGATTATTATATCCTGCTGCAAAAATGGGAAAGTCTTTGCAAAGAGTTCAATTTATTGGGATCCAAAGAAGTCGATGTTGAGCCTGATGATATCGATAGTGACGGTTCTGGAATAGATGATGGTTCGCGGGCTCCATCTGGGGAGTTTGAAGTGGAAAAATTGATAGCCATATGTTATGGCGATCCAAATAATCTCGAGAATCGTGGGTTACATTTTAAGGTTCGTTGGAAGGGCTATGGTCGTGCAGATGACACTTGGGAGCCTATTGAGGGCCTAAGCAATTGCAAAGAAAAGATAAAGGAGTTTGTGGCTAAGAGCCATAGAACTAGAATACTACCTCTACCGGGTGATGTTGACTTTATATGTGGGGGTCCTCCTTGTCAAGGAATGAGCGGCCACAACAGATTTAGAGATACTGAGGATCCTTTAAAAGCCGAGAAAAACCGCCAACTTATTGTGTTTATGAATATCGTTGAATTTCTAAAACCAAGATATGTGTTGATGGAGAATGTCACCGACATATTAAAACATGCAAAAGGATTGTTGGCGAGCTATGCTGTGGGACGTCTTGTCTCAATGAATTATCAAGCAAGATTGGGTATTATGGGTGCAGGTGCATATGGAGTCTCCCAATGCCGTATGCGTTTCTTCCTTTGGGGTGCTGGACCTACGGAGAGTTTACCGCAATTTCCCCTGCCTACACATAGAACTATGAAGAAGGGGGTCGTTACAAATGAATTCAAGGAACTTATTGTTGGACAAGAAAATGGACAGAGTGACTTGCTTAAAACTGTTTTGCTTGGGGATTCGATATCTGATTTACCGCAGGTTACAAATTACGCGGACCAAGATGAAATGCCATACGGTAGTACACCTAAATCTACTTTTCAGAAATTCATCAGATTGAAGAGGCATGATATTTTTGGTTGCACAGATAGTAAAAAGAACGACCCTCATAAGTCTGTACTCTATGATCATCGCCCTCTTCGATTGACTGAAGATGATTATGAAAGGGTTTGTAGAATTCCGAAAGTGAAGGGAGCTAACTTTAGGGACTTGCCTGGTCTAATAGTCGGTCCAGATAAGGTTGTAAAATTGGACCCATCTGTGGAAAGATTGTTGTGCAAATCTGGGAAACCTTTGGTACCTGATTATGCTATAACATTTCAAGATGGAAAGTCTCACAAGCCTTTTGGTAGGTTGGGCATGGATGACATTGTTGCCACTGTGGTTACGAGGGCCGAGCCCCACAACCAGGTTATCCTGCATCCGGACCAAGATAGAGTACTTTCAGTTCGTGAAAATGCAAGATTGCAAGGATTTCCAGATTGCTATAAGTTTTTTGGACCAATAAAAGCGAGATACAAGCAGATTGGCAATGCCGTTTCATTCTCAGCTTCCATACCCTTAGGCTATTGCTTGGCGAAAGCGATAAGAGGCGAGAACAACGCCAAACCATTGAAGCTTCCGTTTATATTTCCGGATTGCCTCGCTAAAGTGAAGTCC
>WHNV-2009345-Micromeria_fruticosa
AAGAAGTTAAAGAAATCGAAGCCGGACGACTCCCAACCCGGATTCATCGGTACTCCAGTTCCCTCCGAAGAAGCCAAGTCCAGATGGTCTCATAGATATCAATCTAAGAAAGAGACGACGAAAGTAGTTGTTACTTTATCGGATGGCTCGACTGAGGAAAAGGAGCTTTACCAATCTAGATCTCACTACACAAAGGCTACTGTTGATGGGGAGGTGTTTGAACTCTATGATGATGCTTACATTCAGGGCTCAAATGATGACTCGGAAGTTGCAAAGATTGTGGAGATGTTTCAAACCACGACCGGGGAGAATTATATCTGTACCCAATGGTTCTATCGAGCTAAAGATACGGTTATAAAGGATCAAGATTCTCTTATTGATGTAAGAAGAGTTTTTTACTCGGACATAAGAGATGATAATCCGATAGGTTGTGTCATTAGGAAAGCTAAAATTAACCAACTTACAACAAATATGACCGCTGCTGCAAGGAAAAAAGCCATGGCCTCGTGTGATCTTTATGTTGACATGATGTATACGTTTCCACATGCCTTCACAAGCTTATGCACTGAAATAAATAACTCATCCTACACTGGTGGAGCGATTGAAACAAAAACTCCTCTTGTCACCAAATCTCGAAAAGATTCTCATCGATCAGAAATAACTTTATTGGACTTGTACTGTGGTTGTGGCGCAATGTCCACTGGACTTGGTATCGGTGCATCTTTGCTTGGAGAGAAAGTTGTCACGAAGTGGGCTGTTGACTTCAACTCTTATGCATGCGAGAGTTTGAAATATAACCACCCAGATGTAGAGGTAAGAAATGAAGATGCAGAGAATTTTTTTATTCTACTCAAAGAATGGGAAAAACTCTGCAAGAAGTTCAATGTGATAAAATCAGAAGGTGTTGAAATAGAACCTGAAGATATAGATAGTGATGAGTCTGAAGTAGATGACGGAGGGGCGGTTTCACCGGGAGAGTTTGAAGTGCAGAAGTTCATTGGCATTCGCTATGGGGATCCAAAAAACCGTAAAAGAGCTGGTTTATATTTAAAGGTACGTTGGAAAGGTTATAGCAGTGGTTATGACACATGGGAGCCTATTGATGGTCTAAGTAACTGCAAAGAAAGTATAAAGGAGTTTGTCTCTAGAGGTTATAGAGCTAGACTATTACCTCTTCCAGGTGATGTAGACTTTATATGTGGTGGTCCGCCCTGTCAAGGAATTAGTGGTTTCAACCGATATAGAAATCCTGGAAGTCCATTAGAAGATGAAAAGAATAGGCAACTTGTTGTCTATATGAACATAGTGGAATTTATAAAACCAAGATATGTATTGATGGAGAATGTCACAGATATATTAAAATTTGCCAAAGCATTGTTGACTAGTTATGCTGTTGGAAGACTAGTTTCAATGAATTACCAAGCCAGGTTAGGCATAATGGCTGCAGGTGCATATGGAGTTCCACAATGCCGAATGCGTTTTTTCCTTTGGGGTGCAAGGTCATCAGAGATTTTACCTCAATTTCCTCTGCCCACACATGAAGTTATGAAGAAAGGAGTCGTCATAAATGAATATAAGGAACTTATAATCGGGCATGATGAGCATTGCAAGTTGCAGAAGCCTGCTTTACTAGGGGATGCTATCTCTGATCTGCCTGCGGTTGAAAATGATGCCAATCGGGATGAAATGCCTTATGGAAAAGCCCCTGAGACTGCATTTCAGAAATTCATTAGATTGAGCAGACAAAGTATATTTGGTTCTGATGCTAAATGGAAAGATTCCCATAAATGCATACTGTATGATCACCGTCCTTTTGAATTGAATCCAGATGACTATGAAAGAGTCTGTTGTATTCCTAAAAAAAAGGGAGCTAACTTTAGAGATTTACCTGGTTTACTTGTTGATTCAAAGGATCCTGTACGACTAGACCCATGTGTGGAAAGAGTTTTGTGCAAGTCTGGCAAACCTTTGGTACCTAATTATGCCATAAAATTTGAATTTGGGAGATCTTGCAAGCCATTTGGTCGATTGTGGATGGACGACATCGTGGCCACTGTAGTTACAAGGCCTCAACCTCATAATCAGGTTATCTTGCATCCAAATCAAGACAGAGTGCTCGCGGTCCGCGAAAATGCACGGTTGCAAGGATTCCCGGATTGTTACAGGCTTAATGGGCCAATTAAAGAGAGGTACACTCAAATCGGAAATGCTGTTTCGTTTTCTGTGTCGATACCATTAGGCTATTGTTTGGCTAAGGCACTGCAAGGTGCCAAATACGCTACTCCTATAAGCCTTCCGTTCAAGTTTCCAGACTGCCTTGGAAATTTGAAATCTCATAGAGAAAATCCG
>DAYQ-2058115-Mitella_pentandra
AAAGTTGAGAAGATTGAAGAAGAAGATCCCGATTGCCGATTTATCGGCAGTCCTGTCCCGGATGACGAAGCTAGATCACGGTGGCCTCACCGTTATCCGAATAAGGAAAGTACGAGTTTGAAGAGCTTAAATAAAACTGATGAAATTGAAGCGTTGCAAGCTCACTGTCATTATATTCAAGCGAAGGTTGATGCGCACGTCATTAACCTTAATGATGATGCCTATGTCCAAGCAGAAGGTGAAACACCTAGTTATATTTGCAAAGTCGTCGAATTATTCAAGGCAGTAGATGGGAAACCTTACTTCACTGCTCGATGGTTCTACAGAGCCAAGGACACTGTTATGAAAGACCATGGTACTCTCATAAAGGAGAAGCGAGTTTTCTTGTCAGAGATGAAGGATGACAATCCATTAGGGTGCCTAATCGAGAAACTGAATATTGCTAAATTGCCACTCAATGTTGACTTGGAAGTGGAACCATATAGTGCGACAATTCTCCACTCGAAGTATTATTATAATATGAAGTACCTCTTGCCTTGTTCAACATTTATCAGAGTACAACCAGAAAATAAGGAAGCTGGTAGTGAGACATCATCCACAATCTCGAGTGAGTTTAACGTGGGTGGAAGAACCTGTGATTTGAAAGACTTAGAGGATCTCTCTGAAGTTGAGGTTAATCAGAAACCAGAAATCTTGTTGCTTGATTTGTACTCTGGGTGTGGTGCTATGTCGACTGGTTTATGTCAGGGAGCTAACATTTTCGGTTTAAATCTTGTGACGAGATGGGCGGTTGACTTAAACATATTTGCTTGTCAAAGTCTTAAGCTAAACCACCCCGAGACAGAGGTGAGGAATGAAGCGGCGGAAGATTTTTTGTGTCTGATCAAAGAATGGGAGAAACTTTGCATCATCTTTTCCTTGATAAATGGGACTGTAAATGATCAGTACTTTGATCCCACTGACGAAGAAGATGATGTAAGTGATGAGGATGTCAATGGGAACAATTCCAATGATGATGGTGAAGTATTTGAGGTTGCGGAGATTCTTACAATCTGCTATGGTGATCCTAATAAGAAGAAGGATCGAGGCTTGCATTTTAAGGTTCGTTGGGAGGGCTATGGACCTGACTCAGACACTTGGGAGCCTATACAGGGTTTAAGTAACTGCCGCAAGCGCATTAGGGACTTTGTGGTGAATGGATTCAAGTCTAAAATCCTGCCTTTGCCAGGTTCTGTTGATGTTATTTGTGGGGGTCCTCCATGTCAAGGAGTTAGCGGTTTCAATCGATTCAGAAACAAGCTTAGTCCTTTGGATGATCCAAAAAATGAACAACTTTTGGTTTTTATGAATATTGTGGAACATCTTCAACCAAGATTTGTGTTGATGGAAAATGTAGTTGATTTATTAAGATTTTCTAACGGGTTCCTTGGAAGATATGCTGTCAGTCGTCTTGTACAAATGAATTATCAAACAAGAATGGGAATAATGGCTGCAGGATCTTACGGTCTCCCACAATACCGTAATCGCGTTTTCATTTGGGGTGCTCTCCCCACTGAGAGTCTGCCGCAATACCCCCTACCCACACATGATGTTGTTTGTAGGGGGGTTATACCTGTGGAATTTGATGATTGTGTTATTCGTTATGACGAAGGCCATATTGCAAGGTTGGAAAGAAAACTGTTACTAGCGGATGCAATTTCTGACTTGCCGGCTGTAACAAATGATGAGCTAAGGGATGAAATGCCATATGGGCAGGATCCACAATCAGATTTTCAGAAATTTATTAGACTGAGAAAGGATGAGTTGTTGGATTCGGCGTCACAGTCAATATTTTTAAGACAAGTACTCTTTGATCATCACCCTCTTGTATTAAATGCGGATGACTTTGAACGTGTTTGTCACATTCCAATGAAGAAGGGTGCAAACTTTAGAGACTTACCTGGTGTTCGTGTCGGTCCAGGCAACAAAGTTGAATTTATTCCTGGCTTTGATAGGGTCCTAGTGCGTTCGGGAAAACATCTGGTTCCTGATTATGCCATGTCTTTTATCAACGGAACTTCATCAAAGCCTTTTGCACGTTTATGGTGGGATGAGACTGTGCCCACGGTGGTCACTAGAGCAGAGCCTCACAACCAGCAAATTCTGCATCCTGAACAAAATAGGGTGTTGTCCGTTCGCGAAAATGCGAGACTGCAAGGGTTTCCTGATTACTACAAGCTCTGTGGGCCTGCTAAAGAGAAATATATTCAGGTTGGCAACGCTGTAGCTGTTCCAGTTGCTCGGGCCTTGGGTTATGCGCTGGGATTAGCATTCCAGGGTGCTATAGGTGATGGGCCTACCTTTTCTTTGCCTCCAAACTTTCCTCTCATTGCTAAATCTCTTTCCCCCATTTCATCTGAGGACGAAGCC
>HERT-2045588-Sphaerocarpos_texanus
GAGTTCTTCGAGTCACATGACAAGACCAAATGGTTCCGTTGTCAATGGTTTTACCGTGTTCAAGATACGAGTATCGGCAAAGATATCGCCAATGGGATTGACCATGACACCAAACGTGTGTTCCATTCAGATCTAGTGGATGACAATCCATTAGAGTGCATCGTTGAGAAGAAAAGAGTCATATATGTAGCACCTCCGCCAAGGCTTCCCACCGGTCAAGCCAAGCTGGTCCTTCCTCGATGCGATTTCTATTTTGATATGGGATACAATCCCTCATACTCAACCTTTTACGAGCTGGCCAAAGTTCCCACTACGAAATCCAACGAACAGCCGTCCACTCTAGAGACCAGTGACGAGACAGCCTCAATGAAGAGAGGTCTCAAGCCTAGGAAGAAGGGGAATACTACTTGCAAAGGAAAATCCCCTGAGAATTCCCCAGAGCTATCATTGCTGGATCTGTACAGTGGATGTGGAGGGATGAGCACCGGCTTGTGCCATGGTTGTGGATTGGCAGGCGCAAATCTAGTTACTAGGTGGGCAATAGATATTAATCCACATGCATGTAAATCCCTCAAGTACAATCACCCGGAGGCTGAGGTCCGTAATGACTCTGCTGAAGACTTTTTGGAACTCATCAAAGCTTGGCACAAGTTATGCCAAAATTATACCGGTGATGAAGAGAATGGTGAAGACGAGAAAATCGTTGCTGAAAGTGAAAGTGAAGGTTCAGGAAGTGAATCGGAAGGGGCTGACGATGTATATGAAGTCGAAACCATTATCGGGATACGATGGGCTGGGACCTCAAAGCTCGAGATGAAGATGGGCAGCGGTAAATCCAACTCTTACGTTGTGAAAACAAATGCAACCGCTAACCCGGGCCTTGAATTCCAGGTTAAGTGGAAAGGTTACAATGATCCAGCAGATGATACATGGGAGCCGGCAAAAAATCTTAGTTGCCCAGACAAGATCAAGGAGTTTGTTCTTGATGGACAGAGGAGACAAATTCTGCCCCTGCCGGGACAATGTGATGTGATATGCGGAGGACCCCCTTGTCAGGGTGTGAGTGGATTCAATCGATTCCGCGAAAAGGATTACCCATTGAAAGATCTGAGAAACAAGCAGATCATAGTCTACATGGATATTGTCGAGTTCTTGAAACCAAGGTTTGTCCTCATGGAGAATGTTGTCGACATTCTCAAGTTTGCCACAGGAATACTTGGGAGATACGCTTTGAGTCGACTTGTGCGGATGCACTACCAGACAAAGCTCGGCCTTCTTGTTGCTGGTTGTTATGGACTCCCGCAATTTCGAATGCGGGTTTTCGTCTGGGGAGCTGCAACGTCGGAGAATCTCCCCGCCTACCCATTGCCGACCCACTCGGTGGTGGTTCGCGGTAACATTCCTCAAAGTTGGGAGAAGAACGTCGTTGCCTATGACGAAACGGAAACACCGGCTTTGGAGAAGGCATTAGTGCTTGAGGATGCTATTTCTGATTTACCCCCGATCCAGAATTCTGATGCAATGGATGAAATCTCATATCGGCAACCACCTCGAACTGATTTCCAGAGACTGATTCGGGCCCAAAAATACTGGTTCAAAATGAAACCAAAACCAGCCAAGGCAGTACAACCACTTCTCCATGATCATCGGCCGCTTGAGCTGAATGCTGATGATTATCAACGGGTTTGTCAGATCCCCCATCGTAAGGGGGCAAACTTCCGTGACCTGAAGGGGGTGTTTGTAAAACCTGATGGTACAGCGGATGTTGTGAGAAAGAATAGAGAAGTCTTACCATCAGGAAAGCCATTGGTTCCGGATTATGCCTTGACGTTTGTTAAAGGAAAATCGCTCAAGCCCTTCGGTCGTCTCTGGTGGGACGAAACTGTGTCAACTGTAGTCACTCGAGCCGAGCCCCACAATCAAACCATTCTCCATCCAGTACAGGATCGTACCCTGTCCGTTCGGGAAAATGCTCGTCTTCAAGGTTTTCCCGACTGGTACAAGTTATTCGGAAGCACGAAACAGAGGTATAGCCAAGTTGGTAATGCAGTTGCAGTACCTGTGGCCAGAGCCTTGGGCTACAGTTTAGGACAG
>HDSY-2006055-HDSY-Aerva_persica-2_samples_combined
GATTGTCGATTTCTTGGAGATCCTATCCCTCTTGATGAAGCTAAACGGAGATGGCCTCATCGTTATACTGAAAAGGCTGCTCAAGGATCTAAGAAAGTGAAGAGTTCCGATGACGAGGATGAATTAATACCAGCGAAATGTCATTATTTGAAAGCTGAGGTCGATGGCTCCAAAATCTTCGAGCTAAATGACCATGCTCATGTTCAGTCTGAAGATGGGTCAGATCCATATATATGCAAAATTGTGGAGTTTTTTGAGGGGGAGGATGGCCTTCCCTACTTCAGAGCTCAGTGGTACTACAGACCAGTTGACACAGTCATTAAATCCAGCATTGAGCTGCAAGAGGGAAAGAAGCGAGTATTCCTTTCTGAAATTATGGATGACAATCCCTTGGATTGCCTCCTTGAAAAAGTCAATATTGTTAGAGTGACTCCCAATTTGGATCTAGATGCAAAAAGGTTAGCGATACCAGATTGTGATTACTACTATGACTTGAAGTATTTGCTGCCATATTCTACTTATATTGTTCCACCACCAGAAATTGTTAGTTCCCAAAGTGATTCGGAGTCCACCATTTCAAGTGACGCTGAAGTAGGTGGTGTAACCATGGAGTCAAAGGCTGATGTTGGTGAGGTTGACCAAGGGAAAGGGGCAGATGCTTCTGAGATGACTTTGCTAGACCTCTACTGTGGCTGTGGTGCTATGTCTACTGGCTTGTGCCTTGGGGCGAAGTTGTCTGGCATCAATCTTGTTACGAGGTGGGCAGTTGATTTGAATGAATATGCGTGCAAAAGTCTTGCACTAAATCATCCTGAGACTAATGTTAGAAATGAATCAGTTGATGACTTTTTGGCATTGCTTAAAGAATGGCAGAAGCTGTGTGCCTCCTTCCGTTTAATTAAGAGTGAAAATACCCATGAGAAGATAGATGCTATGGTTGATGAGGATGATGAAGATGGTGATGCTGAAGATTCTGGTGAAGAAGATAATGGAGATGATGAGATTTTTGTTGTCGAAGAAATCATTGGGATTTGTTATGGAGACCCCAATGATATCAAAGAACCAGGACTTTACTTCAAGGTTCGTTGGAAGGGATATGGACCAAGTGAAGACACCTGGGAACCCTTAGATGGGCTAGGCAATTGTCGTGAGAGAATTGGGGACTTTGTCAGGAAAGGATTTGAAGAAAAATTGCTACCTTTACCGGGTAATGCTGATGTTATTTGTGGTGGGCCTCCCTGCCAAGGCATCAGCGGATTTAATAGGTTTAGGAACAAAGAGAACCCTTTAGCAGACTTGAAGAATAAACAACTTGTGGTCTTTATGGATGTTGTGAAATTCCTAAAGCCCAAGTTTGTTCTCATGGAGAATGTTGTAGATTTGGTGAAATTTGCCAAGGGTTTTCTAGGAAGATATGCTCTTGGAAAGTTGGTTGACATGAACTATCAAGCAAGAATGGGAATGATGGCAGCAGGTGCTTACGGGCTGCCTCAATTTCGCATGCGTGTTTTCTTGTGGGGAGCACAACCTTCAGAGAACTTGCCACAGTATCCACTACCAACCCATGACCTTGTTCTTAGAGGAGTCATTCCAAATGAATTTGAGATGAATACAGTTGCTTATAATGAAGGTCACACAGTTCAGCTGGAAAACAAACTCTTTCTCGGTGATGCCATCTCTGATTTGCCTGAGGTAACCAATGACGAGGACCGTGATGTGATTGAGTATTGCGATCCTCCAACAACAGAGTTCCAGCGTTTCATCAGGTTGACAAAAGAAGCTATGGCTGGTCCGAGTATTGGTTCAGAGCTGCTAACTACACTATTTGATCACCGTCCATTGAAATTGAACAACGACGATTACCAGAGGGTTTGTCAGATTCCTAAGAGAAAGGGAGCGAACTTTCGAGATCTACCGGGAGTCCGTGTTTGTCCAGATAACCATGTGGAGTGGGACCCTGATGTTGAGAGGGTGCTTTTACCCTCTGGAAAACCACTTGTTCCAGATTATGCAATGACCTTTGTTCGCGGGACTTCATCCAAGCCATTTGGGCGTTTATGGTGGGATGAGACTGTCCCTACGGTGGTGACCAGGGCAGAGCCCCACAATCAAATTGTATGTCATCCCATACAAGACAGAGTGTTAACCATTAGGGAGAATGCGAGACTTCAAGGATTCCCAGATTACTATCAATTAATTGGTCCTGTCAAGCAAAGGTACATGCAAGTTGGGAATGCAGTAGCTGTTCCGGTGTCCCGTGCTCTCGGGTATGCCCTTGGTACTGCTAAAAGAGGTTCCTACAGCGAAGAACCCTTGCTATCACTGCCACACAAATTTCCCAATTTTGTTCAAAATGCATCTTCACCATCTGTTGAAGAC
>ZQRI-2068221-Timmia_austriaca
CATTACAAGCAGGCCGAAGTCGAGGGGGAGCTATACAAACTTGGTGACTGTGTCCATGTCCATTCTGGTCTGCCGGAACCCTTCATCGGGAGGATAACTGAGTTCTACGAAAAGGAAGATAAATCTCCGTGGTTTGCTGCTCAGTGGTTCTTCAGATCTTATGACACGGGAATGGGTAAAGAAGGCAGGAATCATGATCCGAAAAGAATTTACTATTCTGATGTGAAGGATGACAATGAACTCCATGTCCTTGTGGGGAAAATAACTGTAGTTCGAGTTGCCTCAAAGGAAAGATTCGATAAAGCACCAGTAAAAACTCCGAAATGTGACTATTATTTTGACAAAGGATACACGTTTGCCTATGCAACATTTTATGAGCTCCCCAAAGAATTACCTGAACCCCCAGGACTTGCCCATGCTGAGAACAAATTCCACATTGTGGAGAATGGTGTGGCATCAAAAAACGAGTCCAAGTCAATCCAAGAAACCAAGAAAGACTTTCATCTTCTTGATCTCTACTGTGGATGTGGTGCTATGTCAACTGGAATATGTCTGGGGATGAATCTTGCAGGCATTAACCTGGTCACGAAATGGGCTGTGGACCTGAATGAGTTTGCATGCATGTCACTGAAGCATAATCACCCGGAAACAGCTGTCCGAAATGAAGCTGCAGAAGATTACTTGCAACTGTTGAAAGAGTGGCAGAAACTGTGCCAGAAATATCCGGAAGGAAGTGTTGTGCAAGAAGACAGCGAAGAGGATGAAGAGGACGGAGAAGATGGACCTAGCCCTGGAGAGTATGAAGTGGAACGGCTTCTTGGAATACGATGGGTAGGAGAAGTCAGCAATAAAGATAAGGAAGTGATGGAGCAAGTCGATGATATAGAGGATGAAGAGTTGTCCAACAAAAGGACTCCAAAGACTCCGAAGCAAGCAAAGGTCGATGAAGATAATGAGGCTCCTCTTACAAAAGGCCTCGAGTTCAAGGTCAGGTGGAAGGGTTACACTCCTGAGCATGATACTTGGGAACCATCTGCAAGCTTAGATCACTGCCCAGAACGTGTGAAGGAGTTTGTCTTGGAAGGGAGGGCACAAAAACTTCTGCCACTTCCTGGTGATTGTGATGTCATCTGTGGAGGCCCGCCCTGCCAAGGTGCCAGTGGTTTCAATCGATTTCGTAACACAGCAGATCCTTTGGCAGATCCAAGGAACAAGCAGATGGTTGTGTACATGGATATCGTTGATTTCTTGCGTCCAAGATTTTTCCTTATGGAAAACGTTGTTGATATCCTCAAGTTTTGTGATGGTATACTTGGCCGGTATGCCCTTTCAAGAGCTGTGGGAATGAACTACCAGTCAAAAGTTGGCATCATGGTTGCTGGATGTTATGGAATGCCTCAATTTCGAGCTCGCTGCTTCTTGTGGGGAGCTTCTGGTGAAGAGATACTTCCACCTTATCCAATGCCCACACACAAAGTTATTGTGCGTGGTGGTGTCCCAAATGCATGGGAGCGATGTCTAGTTGCTTACGAAGAGTACAAGCAGCCTGAATGGCTTCAAAAGCCTCTTGTGCTCAAGGAGGCACTTTCTGACCTCCCTCCCGTTGAAAATGACCAAAAAAAGGACGACATCCCATATGAAATTGAGCCACAATGTGATTTCCAACACTTCGTGCGATTACCAAAGAAAGGAACTGGAGGTCTAGGCAGTCTTGGAGAAAGGAAGAAGCAAGGCATGCTTCCAGATCATCGACCTCTATGTTTAAATGTAGATGACTACCAACGTGTAATGCAAATCCCAAAGAAGAAGGGAGCAAATTTTAGAGATCTGAAGGGTATCATAATCAAAGCTGATGGAATCACAGTAGATGTGGTGAGGGAACCCCGTGAGCTGCTACCCTCTGGGAAGCCCTTGGTTCCAGACTATGCTGTAAGCTTCATAAGGGGTCGTTCTCTCAAACCCTTTGGAAGGTTGTGGTGGGATGAAACCGTTCCAACTGTTGTCACTCGAGCAGAGCCTCACAACCAGATCATTCTCCATCCAGAACAAGATAGAGTGTTGACAATCAGAGAGAATGCACGACTGCAAGGATTTCCTGATTACTACAAGTTGTTTGGGCCAATCAAGCAAAGATACATGCAAGTAGGCAATGCGGTTGCAGTGCCTGTTGCAACAGCACTTGGATACGCCCTTGGACAATCTTTCCATCGTAAAGTTGCTCCTCAGCAAGAGACACTTGAGCTTCCTCGCCACTTCCCCTACTGCTTGACGATAGAC
>RMMV-2058375-Callitris_macleayana-March
GCAGATGTGGATGGAATTATTTATGAACTTGGAGATTGTGTTCATGTTAATTCTGACTGCGGGCCTGATTATATTGGCCGAATTCTCGAGTTTTTCCAAGCTAACAATCACCAATGTTGGTTTTCTGCTCAGTGGTTTTATTATCTTCATGATACGGCTGTTGGGAAACATGAAGCAAAAGGTCATGACAAGAGACGCATTTTCTTGTCAACAATGAAGGATGATAACTTGTTGGAGTGCATTAATGGCAAGTTAAAGGTGATCCATGTACCTGCCTCGACGAGGTTCATATGTAAACAGGAGTCAATTCCTCCTTGCAACTACTACTACGACATGGGCTATGATTATGCATTTTCAACATTCAAGAGCCTTCTTGATGATACTGAACTGGCCAGTAGTGATTCAACATCAACATCATCTAGCAATATTGCTCCAAATGTCTCAGTCAATAAAGTTTCAGAGAAGGCTAGAAGTGTAGTCATTAACTCAGAATTGAGTCTTCTTGATTTATATTCTGGTTGTGGTGGTATGTCAACGGGATTGTGCATAGGTGCAAACTTATCTGGTGTGAAACTCATAACGAGATGGGCAGTTGATCGAAATTCTTACGCTTGTGAGAGCATGAAGTACAACCACCCAGAAACTAAGGTTCGCAACGAAATTGCTGAGAATTATCTACATCTAATAAAAGAATGGAAAAAACTATGTGAAAAATACATCGACTGTAGAGATTACAAGAAGCCAGAAACTACTAGAATTGATAAGTATAAGAGCCGCAGCTGCAAAAAGAGTGAGAATGATTCACAAGATGATGATAAAGAGTTCGAAGTGGAAAAAATCACTGATATACGATGTGTGGATTCGTCTTTGTCTAAATTAAGTGGAATTCAATTCAAGGTTCATTGGAAAGGATATGGAGAGGATGAAGATACATGGGAGCCCTATGAAAGCCTGATGAAATGTGAAGAGTGCCTGAAAGACTTTGTTATCCTGGGAATAAGGACGAGAATACTCCCTCTTCCTGGTGATGTTGATGTTATATGTGGAGGACCACCATGTCAAGGAGCAACTGGGTTAAATCGTCATCGTAATGTGGAAGCTCCACTTGATGATCCACAAAATCACCAGATTGTTGTATTCATGGATATAGTTGATTTTTTGAGGCCACAATTTGTACTGATGGAAAATGTTGTGGATATATTGAAGTTTGCAGGAGGAATTTTAGGAAGATATGCTTTGAGCCGACTTGTAAAGATACATTATCAGGCTAGACTAGGCATGATGGTAGCTGGTTGCTATGGTATACCACAATTTCGTATGCGTGTGTTTTTGTGGGGAGCTTCTCCATTAGAGAGTCTTCCACCGTATCCTTTGCCAACGCATGATGTTGTAATCAAAGGCAGTTTTCCTGTTAGTTGGGAGCACAATGCTGTTGCATATGAGGAAACAAACAAGCCACAACTGCATGAAGCATTAATTCTTGCTGATGCTGTATCAGACCTACCACCTGTCAAAAATTCTGAAGATAGGGATGAGATGCCATATAATAGGTCATGCCACTCAGATTTTCAGTATCTTATGAGATTGCCGAAGGAAGCCTTCAATGAAGGAAATTCTTCAAGCTCAAAATGTTCAAGGAAAAAACTGTTTGACCATCGGCCATATATGCTGAATGAAGATGATTTTGAACGCACTTGTAATATCCCAAAGCGAAAGGGTGCCAATTTCAGAGACCTTGAAGGTGTGATTATTCGTCCTGATAATACTGTAGAATTAGACTTGGAGAACAGAGTTCTGCTTGCTTCAGGAAAACCTTTGGTTCCTGACTATGCTGTTACCCTACTTCAAGGACATTCGTTGAAGCCCTTCGGAAGAATATGGTGGGATGAAATCGTGAGCACTGTTGTGACAAGTCCAGAACCTCGCATTCAGGCAATATTACATCCAGAGCAAGATCGAGTTTTTACAATTAGGGAAGTTGCAAGGATACAAGGGTTTCCTGATTACTACAGGTTTTTCGGTCCTGTCAAACAAAGGTACATGCAAGTTGGGAATGCAGTGCCTATTCCTTTGGCCAAAGCATTAGGTTATCAGCTGGGGCTTGCCATTCAGAGAAAATCTAGTAATTCTCCCGTGGTTGATCTTCCGTCCCAATTT
>chr4.CM0680.310.r2.m
ATGGCAACGAAGCGCAAAACCCGCTCATCTCCATCCTCCTCCTCCGCTGACCCCGCCGCCGTCGCTGTCGCTGTATCTGCTTCCTCCGGCGAGTCTCCGAACAAGTCAAGGAGAAAGGCGAATCCGAACACTCCTGCAGTTGAATCAGCTTCTCCTGCCGTCGAAATCAAGCAAGGAAGCAACGGCGACGATGCTTTTGTGAACCTCAACGGCAGTAACCCCGTCGCCGTCGCCGTATCTGCTTCCTCCGGCGAGTCTCTGAACAAGTCAAGGAGGAAGTCGAATCGGAAGAGTCCTGCAGCTGGATCGGCTTCACCTTCACCTGCTGTTGACAAGAAGCAAGTGAGCAAGCGCGACGCTGGTGTCGTAAATCTGGACGACAGTGAAGGAATTGACAGATTCATCGGAGATCCAGTCCCTGATGAGGAAGCTAGGCGGCGCTGGCCTCATCGGTACCTGGAGAAGAAGCAATTTGCTAGGTCAAATTCAAACAGTGATGATGATATTCTTCAAGCTCGTCGGCACTACATAGAGGCAGAAGTAGATGGGTCTACGCTTTACAAACTTTACGATGATGCCCATGCAGAGGAAGGAGAGGACAGTTATATTTGTAAAATCATTGAGATGTTTGAGGCATTTGATGGGACCTTACATTTCACTGCACAATGGTACTATAGAGCAAAGGACACAGTCATTAAAAATCTTGCATTTCTAATTGACGAACCAAGACGAGTTTTTTATTCAGAAGTTAAGGATGACAATCCATTGGATTGTCTTATTGCAAAGTTGAACATTGCCAGAGTTTCACTAAATGTGGATTTGGCGGCAAAGGAGAAAACTATTCCACTCTGTGATTATTATTGTGACACACAGTATATTTTGCCGTACTCTACATTTGAGAAATTTCCATCAGAAAGCAGAGAAATTGGTAGTGATACTTCATCAACTATATCTTCCGAAAGTGATGTAATTGAAAACTCTGAGGTGGACTCTCAATATAAGAATGCTTCCAATAGTGAAGGAAATAAAGATTCAGAGTTGAAGTTGTTAGACTTGTACTCTGGGTGCGGTGCAATGTCAACTGGTTTATGCCTAGGTGCAACTTTGTCCGGTTCAAATCTTGTTACAAGATGGGCTGTAGACTTGAACGAATATGCTTGTGCAAGTCTTAAATTAAACCATCCTGAAACTGAGGTTAGAAATGAAGCTGCTGAAAATTTCCTCTCATTATTAAAGGAATGGGAGAAGCTATGTAGTTACTTCTCCTTAGTCCAAAAAAAGGTGCCACATCAGCAATATGTGGATCTTTTTAGTGCAGAAGAGGATGATGACACTGGGAGCCTTGAAAGTAGTGATGAAGATGACAGCGAAGTGTTTGAAGTTTCGGAATTGCTTGCTATACGCTATGGGTGGAAAAAAGAGCAAGGTTTATTCTTTAAGGTTCGTTGGAAGGGTTATGAATCTGATGCAGATTCTTGGGAGCCAATTGATGGTTTAAGTAATTGCAAGGAAAAAATAAAGGATTTTGTCATTCAAGGCTTCAAGTTGAATATCTTACCTTTACCTGGTGATGTTGATGTAATATGTGGTGGACCTCCATGTCAAGGTCTTAGTGGTTTCAACCGATTTCGGAACAAAGATAACCCATTGGAGGATGAGAAGAACATGCAACTAATGGTTTACATGGATATTGTGCAATATCTGAAGCCCAAATTTGCGTTGATGGAAAATGTAGTTGATATTTTAAAATTCGAAAATGGCTATTGTGGAAGGTATGCTTTGGGCCGTCTTCTTCAAATGAATTATCAAAGTCGCATGGGAATTATGGCTGCTGGAGCTTATGGGCTTCCTCAGTTTCGCTTGCGTGTCTTCATTTGGGGGGCTGCACCATCTGAGAAGCTTCCTCAATTTCCACTTCCAACACATGATGTTATAGTGAGGGGTGTCATTCCTGTGGAGTTTGAGATAAATACAGTTGCATATAATGAAGGCCACAATGAGGCATTGCAAAGAAAACTTTTGTTGGAAGATGCTCTTTCTGACCTTCCTTCGATTCAGAATAATGAAAGGCGAGATGAGATGCAATATGATAAGCCTCCCCAGACCGAGTTCCAGAAGTTTATTAGATTAACAAAAAATGAAATGTTGGGTATTTCAAATCAAAAAAGGTTAAAGTCTACGCTTCATGACCATCGTTCACTAGAATTAAATGTGGATGACTATCAACGCGTGTGTCGGATTCCTAAAAAGAAGGGTGCATGCTTTAGAGATTTACCAGGTGTTCGTGTTGGACCAGATAATAAGGTTGAATGGGATCCTGATGTTCCTAATTATGCCATGTCTTTTGTGGGTGGAAAGTCCTCGAAACCTTTTGCTCGGTTATGGTGGGATGAAACTGTTCCAACTGTTGTGACTAGAGCAGAACCTCATAATCAGGCAATTATACATCCAGAGCAAGATAGGGTTTTGTCAATTCGTGAAAATGCAAGACTTCAAGGTTTTCCAGACTACTATAAGCTATGCGGGCCAGTCAAAGCAAGGTACATTCAAGTTGGGAATGCGGTTGCAGTTCCAGTGGCTCGAGCTTTAGGGTATACTTTAGGTCTTGCCTTTCAAGGTGTAGCTGGGGATGGACCACTTTTAAATTTACCTGGTGGATTTCCCATGAATTTCCCATCTGCATCATCTGAAGAAAATGTATAA
>PTLU-2024190-Staphylea_trifolia
GAAAACATTGAAATAAACTCTACTTTCATTGAATTGTCCAAATCATCAGATGTACAACCTTCCAAGCAGATTGAGGACTCTTGTCAATCTACAATACTAGAGACCTCTCCGATTGGAACTGAAAATTGCAAAACAAATCACATGTTGCTTGAGTTGCCCAAGTCAGCTGAGAAACAGTCTGCTAAGAAAATCAAATCCCCAGTTTCTCCAAAGAATAGAGGGAAAAACTTTATTAATACTTCTTTTCTAATTGGAGATCCAATACCTAAGGAGGAAGCTCAAGAAAGATGGAGGTGGCGTTATGAATTGATGAGTCAAAGATCTAAGAGTAAAAAGTCAACAAGTGATGATGAAGAGGATCCAATAGTTTTGAATGTTGAATGCCATCATGCTCAAGCTACAATTGACAACTGCACTTTCTATATTGGAGATTGTGCGTATATAAAGGGTGATGAAGGACAAAAACATGTTGGCAAGATCTTAGAATTTTTCAAAACAACTGACGGAGAAGAATATTTTAGAGTCCAATGGTTTTATAGAGCCGAAGATACGGTGATGAAAGAAGAAGCCGCTTTTCATGACAAGAAGCGTGTATTCTATTCTACTGTAGAGAATGATAATTTAGTAGATTGCATTATTTCAAAGGTCAATATTATGCAAATGACACCAAGGGTACGTTCAAAATTGCATACTAGTTTGCCATCTGACTTCTATTATGATATGGAGTACTGTGTGGAATATTCAACGTTTCGCACTTTGCAGACTGATAATTTTGGCAAGACCCATGATTTAGCATCACCCGATTGTATAGACACTGTCCCTGGAACAGCCAGTGCAGCTTTTTTGGACAATATGCCTGGTTGTAAAAGTTTCAAAACAGAGTTGGCTCTGTTAGATCTCTATTCTGGTTGTGGTGGAATGTCTACAGGATTATGCCTTGGTGCCAAACTTTCTTGTGCAAATCTTGTGACGCGGTGGGCCCTTGATAGTAACAAGTCTGCATGTGAAAGCTTGAAACTAAATCATCCTGAGACATATGTTAGTGCCAAGGATTTTCTGGAACTACTGAAGGAATGGGAAAAGCTATGCAAACAATACGCAGTTGATGTAGAAAGAACATATGAATTGAGAACACATGCCTCAACGGTAGCCGAGAGCGATACAGCACCTCTAGACGATGAGATTCTAGGTGATGAATATGAAGTTTCTAGCCTAGTTGATATTTGTTATGGCGATCCCAGCAAGACAGGCAAGCATGGACTGAAATTTAAGGTTCATTGGAGAGGTTATGATACAAGTGAAGATACTTGGGAACCAATCGAAGGGTTAAGCAATTGCCCAGAACGGATACAAGATTTTGTTAGAAATGGGTTGAAATCAAAGATCTTGCCACTTCCAGGTGATGTTGATGTTATTTGTGGTGGCCCTCCATGCCAGGGGATTAGTGGCTATAATCGCTACAGAAATGTGGAGTCACCACTGGCGGATGAAAGAAATCATCAAATAGTAGTCTTCATGGACATAGTGAAATTCTTAAAGCCCAAGTATGTGTTGATGGAAAATGTAACAGATATTTTAAGATTTGACAAGGCTTCTCTTGGGCGATATGCTTTAAGTCGTCTGGTACATATGAATTACCAAGCAAGGCTTGGAATTATGGCTGCTGGATGTTATGGTCTTCCACAATTTCGGCTGCGCGTTTTCTTGTGGGGTGCTCTTCCTAGCCATAAACTACCACAATTTCCAATGCCTACACATGATGTTATTATGAGATATTGGCCTCCACCTGAGTTTGAGCGCAATACTGTTGCTTACGATGAAGACCAACATCGTGTCCTGGAAAATTTCCTTGAAAAAGCTGTTGTTCTTCAAGATGCCATCTCTGATCTTCCCTCTGTCACAAGCCGTGAAACTCGTGAGGAGATGTCATATAATTATCCTCCAGAAACAGAATTTCAAAGATATATAAGGTCAACTAAATATGAGATGACTGGCTCTACATTAAGTGACAGTACAGAAACAAAACATATACTATACGACCATCGGCCATATTCTTTGTCTGAAGATGATTATTTGCGAGTTTGTCAAATACCAAAAAGAAAGGGAGCCAATTTCAGGGACCTCCCTGGAGTGATTGTTGGAAAGGACAATGTCGTTCAGCGGGGCCCAAAAGAGACGCAAGTGCTGTTGCCCTCTGGAAAACCAATGGTGCCTGATTATGCATTCACTTTTGAACAAGGAAAGTCTAAAAGACCATTTGCTAGATTATGGTGGGATGAGACGGTGCCAACTGTGCTGACTTTCCCGAGCTGTCACAACCAGGCAGCATTACATCCAGAGCAGGATCGAGTCCTCACTGTCAGAGAATATGCAAGGTTGCAAGGCTTTCCTGATTATTACAGATTCTGTGGAACTGTTAAAGAAAGGTACTGTCAGGTTGGAAATGCTGTTGCTGTTCCTGTTGCACGAGCCTTAGGATATGCACTGGGAATGGCAATTCGAAATCTCAGTGGTAATGAACCGGTCATGACTCTTCCCCCCAGGTTCTCTCACTCTAATTATCTTCAATTGGCAAAATTTTTGTAC
>KEGA-2071006-KEGA-Glycine_soja-9_samples_combined
ATGGCTAAAAAACGCAGCGCATCAGACGCCACCGATGATGCACAAAACGACACCGTATCGCTGCTTCCCTCCCAACGCAAGAAGGCCAAGCACTCTGCTCCTAACCCCGACGCCTGCTTCGTCGGAAAGCCCATTCCTTCTGCCGAGGCCCGCGCCAAATGGCCCCACCGATACCCCTCCGAGGTGAAAAAGAAAGCTCCAGCTAGAAGCTCAGAAGAGGTTACGAGTGAAAACAGTGAGGTTATGCTGGCTAGGTGTCATTATCGTCAGGCTAAAGTAGATGGAGTTGTTTATAACCTCTATGATGATGCTTATGTTAAGGCCGAAGACGGTAAACCAGATTATATTGCACGAATCGTTGAGATGTTTGAGACTGTTGATAAGGAACAATGTTTTATGGCTCAGTGGTTCTACAGGGCCGAAGACACTGTGATAAAAAATCATGGTGATCTTGTTGACAAGAAGCGGGTTTTTATATCTGATGTGAAGGATGTAAACCCCCTTGACTGTATTGTTTCAAAAGTCAAAATTTTCAAAAAAAACCCAAGTGTAGATTTGGCTTCAAAGAAGGCAAAATTGCCTTCTTGTGATTACTATTATGACATGAAGTACACTGTGCCATATCTAACATTTTCCAACCTAGTCAATGAAACAGTTAAAACCGAGAGTGATGCATCTTCCACAATTTCTAGTGAATCTGGATCCATTGGTTGCGTTAATAATGCTAATCTGGCAAAGAGAAAGACTACTCAAAATAATAGTTCTGGTTCCTCGCAGTGGACTTTGCTAGACTTGTATTCTGGTTGTGGAGCCATGTCCACAGGGCTTTGTTTGGGTGCATCCTTGGCTGGAATAAAACTTGTCACAATGTGGGCTGTGGACATTAATGCACATGCATGCAAAAGTTTGAAGCTGAACCACCCTGAAACTCATGTTAGAAATGAACCAGCTGAAGACTTCTTAAACCTAATAAAAGCTTGGGCCAAGCTTTGTGAAGAATTTGCATTATTAGGATCAGAACGGTCAGATTCTGATCCAGACATGGATGAAGATGAGAATGAAGCTGTGCAAAAAGAAGAGTCAGGAAATCAATCTGACTTAGAGGAATTTGAAGTAGAAAAATTACTTGCTGTGTGCTATGGTGATCCAAACGGCGTCAAAAAACCAGGACTATATTTTAAAGTGCGTTGGCTGGGTTATGATTCCAGTTATGACACATGGGAGCCAATAGATGGATTGAGTGATTGCAAGGAAGTTATGAAAGATTTTGTGACAAAAGGCTACAAGAGAAGATTATTGCCTCTTCCTGGTGATGCTGACTTTATTTGTGGTGGACCCCCGTGTCAAGGAGTAAGTGGTTTCAACCGCTTCAGGAACGCAGCAGCTCCATTAGAGGATACAAAGAATAAGCAGTTGCTTGTTTACATGGATATTATTGATTTTTTGAAGCCAAAATATGTCCTCATGGAGAATGTTGTTGATATTTTGAAGTTTTCTGGTGGTTATCTGGGGCGTTATGCCATAGGCCGTCTTGTAGCTATGAATTATCAAGCAAGAATGGGCATGATGGCAGCAGGGTCTTATGGCCTTCCACAATTTCGTATGCGTGTTTTCCTTTGGGGAGCTCGTCCTACTGAGAAATTGCCTCCATATCCGTTACCAACGCATGAGGTGGTGTCAAGAGGTTTTGTTCCCACTGAGTTTGAAGAAATTACAGTAGCTTATGATAAAAAGGATACCTGTCAGCTGGCTGGTGCTCTTTTACTTGATGATGCAATATCAGATCTCCCACCTGTTACAAATGATGAGAACCAGGATGAAAGGAACTATGGAGCTCCTGCTCGAACTGAGTTTCAAAGATATATTAGATTGAAGAAAAACGAGATGGTGGGTAGCATGGCTACTGCTCAAAGCACACCACGTAGAATACTGTATGATCATCGTCCTCTTCAATTGAACAAAGATGATTATGACAGAGTTTGCCAGATTCCCCAGAAGAAGGGTGCAAACTTCAGAGATCTACCTGGAGTACTTGTGAATGGCAACAAAGTTGAATGGGATCCATCGGTTGAAAGAGTGATGCTAGACTCTGGAAAGCCTTTGGTTCCTGATTATGCAATGACATTTGTCCGTGGGACCTCTACTAAGCCATTTGGTCGGTTGTGGTGGGATGAAATTGTGCCAACAGTGGTGACAAGGGCCGAGCCTCACAACCAGGCCATTCTCCACCCTAGACAAAACCGAGTACTTACCATTAGAGAGAATGCGAGACTACAAGGATTTCCTGATTGCTATAAACTTTGTGGGCCTGTCAAAGAGAGGTACATACAAGTTGGAAATGCTGTTGCTGTTGTTGCTCTAGCATTGGGATACACGTTTGGTTTGGCCTGCCAGGGACTGTCTGACGATAAGCCTTTGACAACCCTCCCCTTCAAGTATCCAAGTTGTCTTGCCCTTTCATCTCTTGCAGGAACTGAGAATGATAACGAATCAAGT
>KYAD-2006336-Celtis_occidentalis
CCCATTGCTTTGGTACCTTCTGAGCCCAAGAAGACCAAGCGCAATGACGCTGATTCCGATGCCTCCTTTCTCGGAAAGCCTTTCCCCCAAACCGAAGCCGCTCAGCGATGGCCCAACCGTTACCAACCAAAGAGTACAGCGAAGAAGGGGGAGCTTTCGGCCTCAAAGAAAGAGAATGGTAGTGAAGATGAAGAGGTCTTGAGAGCAAAATTTCATTATAGTCAAGCAATGGTAGATGGGGTTGTGTTTAAGCTTGATGATGATGCTTATGTCAAGGCTGAAGACGGAAAGCCCGATTACATTGCGAGAATCATCGAGTTTTTTGAAGCTGTTGATGGTGAACTGTATTTCACTGCTCAGTGGTTTTATAGAGCTGAAGACACTGCAATCAAGGACCTCAGGGACCATGCCCACATTTTTGATAAAAGGAGGGTTTTTCTGTCCGAAATAAAGGATGACAATCCATTGGATTGTATCGTTTCTAAAGTAAAAATTGCCAAGGTTTCTCCTAATCTGGATTTGAAAGCCAAAGAGATGAGTGTACCCTCTTGTGACCTATATTATGACATGAAGTATACGTTATCCAACCTGACTTTTTCGAGCATTGAGACTGAAAATTCTAAACCAGATAGTGACACTTCATCTACCATTTCAAGTGAGAGCGGGTCGAACAACCCAACTGTTAACACTAACACTAGAATTGGAGAGGTTAAGAGAGATCACAATTCTAAGAAGTCTGAGATGACTCTATTAGATTTGTATTCTGGTTGTGGTGCAATGTCCACTGGTCTTTGCATTGGTGCTTCTTTAACTGGAGTAAAGCTTGTGACTAGGTGGGCTGTGGACTACAATGCCCATGCTTGCAAGAGTCTTAAGCTGAATCATCCCGAAACTGAGGTGAGAAACGAAGCAGCAGAGGATTTTATGGCTTTGTTGAAAGAATGGGAAAAGCTGTGTAAAGAATTTAATTTGCTTGGACCAAAGCAGTTTGAAGACCAAGGCTCAGATTCCGAAAGTGTTGAACCTGAAGATATTGAAAAGGAGGACAGTGAGAGTGACAGTGATGATGGTTCTATTCCTGATGAAGAATTTGAAGTTCAGGAGTTACTTGCAGTTTGTCATGGTGATCCAAACAATGCAAAGGAACCTGGATTATACTTTAAGGTTCGTTGGAAAAATTACGGTCCTAGTGAGGACACATGGGAACCCATTAAGGGATTGAGCACGTGCAGGGATAAATTAAAGGAATTTGTAACAAAAGGTTTCAAAAAAAACATATTACCACTTCCCGGTGATGTTGATTTTATTTGTGGAGGTCCGCCATGTCAAGGTGTGAGTGGTTTTAATCGGTTTAGAAACAAAAACGCTCCTTTGGATGACATAAAGAACCATCAGTTGTTGGTGTACATGAGCATTATTGAATATTTGAAGCCCAAGTACGTGTTGATGGAAAATGTTGTAGACATATTGAAGTTTTCTGAGGCGTTTTTGGGACGTTATGCATTAGGGCGTCTTGTTTCTATGAATTATCAAGCTAGATTAGGTATGATGGCAGCTGGATCTTATGGTGTACCACAGTTTCGAATGCGTGTTTTCTTATGGGGTGCTCATCCTTCGGAGAAATTGCCTCAGTATCCTTTGCCAACTCATGAAGTTGTTGAGAGAGGAGTTGTACCTACTGAGTTTGAGGAAATCCTTGTTGGCTACAGCAAAAACCAACAACGTCAATTGGAAAGGGCCCTTTATCTTGAAGATGCAATTTCTGATCTTCCTCCGGTCGCAAATAATGAAAGCCAAGATGAAAGACCATATGGGACAACCCCTCGTACAGATTTTCAGAAGTATATACGACTGAAAAGAAGTGAGGTGGTAGGTTACAAGAATTCTTCAACTCAGAGCCCACAAAGGTCAATGCTTTATGATCATCGACCTTTGATGTTGAATAATGATGATTTGGAGAGAGTGTGCCAGATTCCAAAGAAGAAGGGTGCAAATTTTAGAGATTTACCAGGTATAATTGTTGGTCCGGACAACAAGGTAACTTGGGATCCAGCGGTTGAGAGAGTCAAGCTTACTTCTGGGAAGCCATTGATTCCAGATTATGCTGTAAACTTTGTGAATGGGAAGTCAACAAAGCCATTTGGTCGATTATGGTGGGACGAAACAATTGCTACTGTTGTAACAAGAGCAGAACCCCACAATCAGGTAATTATTCATCCGGAACAAGATCGAGTACTTTCAGTACGTGAACTTGCACGATTACAAGGTTTTCCTGATTTCTATAAATTATCTGGACCTATCAAAGAAAGGTATATACAAGTGGGCAATGCTGTAGCTGTTCCTGTTGGTATTTCCTTAGGATATACATTTGGTTTGGCTTGTCAAGGGCTGTCTGATGATCAACCTCTAACAACTCTACCTTTTAAGTTTCCTAATTGTCTA
>UPOG-2002255-Anemone_pulsatilla
ATTGGAGAGCCAGTTCCAATGAAAGAGGCCAAATCCAGGTGGCCTCATCGCTATCCCGAGAAATGCGAAAAGAAGCTCAAGACAGAGGATGGCCCTTTGTATGCGGTTCGGCATTACACAAAAGCAGAGGTGGAAGGCATGGTGTTTGAACTAAATGACGCGGCTTATGTAAAGGGGGAGGAGAATAAACCGGATTACATTGGGGAGATAATTGAATTTTTTGAGGGTGATGATGATGAGCTCCATTTCACATGTAAATGGTATTTCAGACACATTGATACTGCTATTGGAGATGGGGATATTAAAGAGCTCAATGGTCTTCTTGATGAGAAAAGACTATTCCTTTCTGATGATACAGATGACAACTTTCTGGAGTGTCTTGTTAAAAAGCTCAACATTGTTCGTGTTAAACCCAACACCCCTCCAAGTGAAATCCCGGAGTGTGATTTTTATTGTGATATGAAGTACTCCGTCCAGAATGCATCAATAATTAATTTTCCTGAGGTGGTAGAATCTTTTTCCACCGTCTCCAGTGAGGGTTGCTGTACATCAAGTATTACAAAAAAGGCTGATGGTGTGGAGTCATCTTCAGCTCATAATGTTCAGAAGCCAGCGCTAAAACTTTTGGATCTCTATGCTGGCTGTGGGGGTATGTCAACTGGCCTCTGCCAAGGGGCAGCTGTAGCTGGAATTGACCTCATTACTGGTTGGGCAGTGGATTTGAACCCAAATGCTTGTGACAGTCTTAAGTTTAATCACCCTGAGACTAAAGTTTATAATGTAAGTGCTGACCACTTCTTGATGTTGCTTAAGAGCTGGGGTGACTTGTGTACCAAATATTGCTCGCCTCAAGGCGAAATCTCAGAGCTGGAGAGTGAAGAAGATGAAGACAGTGTAGAGGATGAAGATGGTGATGCACCATTAGATGCAGAAGTATTTGAGGTTGAAAAACTGATTGACATATGCTATGGTGATCCCAAGCAGGTTGGCAAAGCTGAGCTCTATTTCAAGGTTCAGTGGAAGGGATATGGTCCAGATGAAGACACATGGGAACCATATGAAGGGCTAAGTTACTGTAAAAAGAAAGTGAAAGAATTTGTTCTTGAAGGCCACCAACTGAACATTTTACCTTTACCAGGCACTGTTGATGTGGTGTGTGGAGGACCACCGTGTCAAGGTGTAAGTGGATTCAACCGTTTCAGAAATACCAATGCCCCTTTGGAAGATGAGAGAAATAGTCAACTCATGGTTTTCATGGATATTATTGAATACCTGAGACCGAAATATGTGCTGATGGAGAATGTGACGGATATATTGAAGTTTAAGGGTGGTTATTTGGGCAGATATGCCATAGGCCGGCTTGTAGCAATGAAATATCAAACGAGAGTTGGATTATTGGCAGCTGGTCCTTTTGGACTTCCACAGTTCAGGATGCGTGCATTCTTTTGGGGTGCCCATTATAATGAGATGCTTCCTCAATTTCCTCTTCCTACTCATCATGTTCTTGGCCGTCCTAGTAACCCAACTAATTTTGAGAGCTGTATTGTTTCTCACGCTGATGATTGCAAACACAAATTGGAAGCTGCACTAACACTATGGGATGCAATTTCTGATCTCCCTGAGGTTAAAAATGGTGAAAAAATTGATGAACGGGCATATGAGTCAGAAGCCAGAACTGAATTCCAACGACAGATACGGTTGTTGCGAGATGAGTTGGTTGCTTCAAACACCCGAAGGGCAGAGTCATCTAGCCAGGCTAAATTGTATGACCATCTTCCCTTGAATTTAAATAACGATGACTTTGCAAGAGTATGTGTTATACCTAAACATAAGGGAGCAAATTTTAGAAATATGCCCGGTGTACTTGTTGATGAGAATAACAAAGTTTATTTTGACGAAAACATGGAGCGGGTGCTTTTACCATCTGGAAATGCACTGGTGCCAGACTATGCAATGAAATTTGTCAGTGGGAAATCAAGGAAGCCTTTTGGACGTGTTTGGGAGGATGAAATCATCACAACTGTTGTCACTAGAGCTGAACCCCACAACCAGAGGGTTCTGCATCCACATCAAGACAGGGTACTATCTGTTCGAGAGAATGCCCGGCTTCAAGGCTTTCCAGATTATTACAAGCTATTTGGGACTATTAAGGAGAGGTACATTCAAGTGGGAAATGCAGTTGCTGTCCCTGTCGCCCGTGCACTTGGATATGCACTGGGCTTGGCTTGTCGGGGCTTGACAGATAGCAAACCATCACTCTCTCTTCCTCCAGGCTTCCCA
>UJGI-2024676-UJGI-Oenothera_rosea-4_samples_combined
[truncated: 1,447,562 more chars]
