# Supplementary material for: The evolution of CHROMOMETHYLASES and gene body DNA methylation in plants
Source: Genome Biol. 2017 May 1;18:65. doi: 10.1186/s13059-017-1195-1 (PMC5410703; doi:10.1186/s13059-017-1195-1)
Supplement: Supplementary file 7 — Nucleotide SUVH4 sequences in fasta format. (FAA 314 kb) [file 13059_2017_1195_MOESM7_ESM.faa]

>30131.m006974
MVAVCVDSSREVEREKENKSITEGTMKRRVSARIQATKQQRAEKEELVRKRVELLDENGERNKKRANVFSRRRVNVDDVNEEHKHEHEHEHEHEHQDEHEEVMVVKEKEKEMQVSSTEALKSQVANVNEKIAGVVTEKSVNARVKETLRLFNKHYLHFVQKKAKRPDLKAISKMIETNAIMYPEKKIGDLPGIDVGHQFYSRAEMVAIGFHSHWLNGIDYMGLSYSKEYRDYTFPIAIAIVLSGMYEDDLDNAEDVIYTGQGGHDLTGNKRQIRDQVMERGNLALKNCVEQSMPVRVVRGHESTSSYSGKVYTYDGLYKVVQYWAEKGISGFTVYKYRLRRLEGQPTLTTNQVHFVYGRVPQSISEIRGLVCEDISRGQEVVPIPATNLVDDPPVPPTGIQFWTLNLSGFTYRKALQVSKNIKLPTNAVGCDCKGACLDPRTCACAKLNGSDFPYVHRDGGRLIEAKAIVFECGPNCGCGSHCVNRTAQRGLKYRFEVFRTPKKGWAVRSWDFIPSGAPICEYVGVLRRTEDLDNVSENNYIFEIDCLQTMKGIGGRERRLGDVSVPTISNTERLDDQKSESVPEFCIDAGSYGNIARFINHSCEPNLFVQCVLSSHQDLKLARVMLFAADNIPPLQGCN
>AAXJ-2011899-AAXJ-Atriplex_prostrata-2_samples_combined
RSDHARVKETLRNFNTYYLQCVQEEEERRKKSELDREKEKDVKRTSCRPDLKALSKMREKKEILYPEKTIGHLPGIDVGYQFYSRAEMVAIGFHSHWLNGIDYIGQSKGKKKGHEKHTLPIAVAVVMSGQYEDDLDNEDDIIYTGEGGHDLLGSKLQRDDQLLVRGNLALKNSKDQSVPIRVIRGRKSAGSYSGKVYSYDGLYKVVDTWADKGCRGHVVYKYRLKRMEGQPKLSMNQIQFIRGCPPKVASELPGLVCRDISNGIEDNCIPVTNLIDDPPICPPGFTYIKSIEVAESVKMPPKATGCSCKGSCTNHKTCACAKLNGQDFPYVRRDGGRLVEPKDVVFECGPNCGCNPGCLNRISQRKIKYRLEVYRTHDKGWAVRSWDYIPSGAPVCEYIGVLRRSAELDNISGDESNEYIFEIDCLHTINEIEGREKRLGNVQVSSAISIPKFDKKVLDGTPEFCIDAGTRGNVARFINHSCEPNLFVQCILSAHHDLRLARIVLIAADNIPPMQELTYDYGYALDSVIGADGKIKVLPCFCGTEDCRKRLY
>ABSS-2074627-Sassafras_albidum
QDIKRSAKRPDLKAISKMMETRSVLYPTKQLGPLPGVDVGHQFFSRAEMVALGFHSHWLNGIDFMGGGYSKMEEYKDYTFPVAVSIVMSGMYEDDLDNSEDIVYTGQGGHNLLGDKRQIKDQVMQRGNLALKNNMVQSLPVRVIRGHESVNSYCGKVYTYDGLYKVVKYWAELGVSGFTVFKYRLTRLEGQPILTTNQVHFSRAHAPKSLLELRGLVCKDISGGQENIPIPATNVVDDPPVPPTGYVYSKSVQVSEGVKLPMDAPGCKCKGYCVGPNTCACARLNGSDFPYVHRDGGRLVKAKDVVFECGPNCGCGPDCINRISQKDMKYRLEVFRTPKKGWAVRSWDSIPSGAPICEYTGIIRRTDELDYVFENNFIFDIDCLQTMKGLDGRERRLGDVLLHADALGKTDEKKLDVPEFCIDAGSVGNIARFINHSCEPNLFVQCVLSSHHDIKLARILLFAADNIPPLQELTYDYGYALDSVTGPDG
>ADHK-2013632-Galax_urceolata-diploid
KENAPEDDAKRGSKRPDLKAITKMMETNAILYPNKTFGSISGVDVGHQFFSRAEMVAVGFHSHWLNGIDFIGQSGSKNFSGYTMPLAVSIVLSGQYEDDLDNCEDVVYTGQGGNNLLGNKRQIRDQEMKRGNLGLKNCMEQNVPVRVVRGHQSKTSYVGKVYTYDGLYKVVNYWAEKGVSGFTVYKYRLKRLDGQPLLTTNQVLFSRGRIPNSVSEIRGLVCEDISGGQEDIPIPVTNLVDDPPVAPTGLTYCKSIQLAKSVKLPGPATGCGCKGSCINPKTCACARLNGSDFPYVHRDGGRLIEPKAVVFECGPNCGCGPGCVNRTSQRGLRHRLEVFRTPKKGWGVRSWDCIPSGAPVCEYIGILMKTEEIDTSGETNYVFDIDCLQTMKGLDGRERRLRDVSIPGYMERNEDHKSESPEFCIDAASTGNIARFINHSCQPNLFVQCVLSSHHDIKLARVVLFAADNIPPLMELTYDYGYALDSVLGPDGKVRQMSCFCGAPDCRKRL
>AEPI-2011650-Linum_leonii
TPPERRSSARIQAKQRVQKEILIRKRVRLLDGLVKQDSTPKPSPAKRTRVYTRRGDTEASNGDAEPEQHVLEPKKKKTKKKKEEQVVDNAARQIDPDIVSSDALPAGASGKSAHAQVVETLRTFNKFYLNFVQEEESRCGRKKDAGKQSPKSKSKIKPKKSGKREKVAIPDAKPKSMRPDLKAATKMSQANAILYPKKRIGNLPGIEVGHQFYSRAEMVVIGIHSHWLSGIDYIGASNQKEFQNYKLPLAVSIVLSGMYEDDLDNADDVSYTGQGGHNLTGDKRQCKDQVMERGNLALKNCVDQSVPVRVIRGHVCKSSYVGKIYTYDGLYKVEKCWAEKGISGFTVFRYGLKRLKDQPVLTTNQVQFTNGRVPQAISEIRGLVCDDITGGLEDIPIPATNLVDDPPVPPTGFTYLKTNKIAKSVKLPQNAVGCSCKGTCVDPRTCACAKLNGSDFPYVHRDGGRLIEAKDVVYECGPSCGCGPSCVNRASQRGLRHRLEVFRTPKKGWAVRSWDFIYSGSPVCEYVGVLKKTEDVDSLTGNDYIFDIDCLQTMRGLGGRERRSRDASLPDSGSIASDSSKSDSGPEFCIDAGPSGNVARFINHSCSPNLFVQCVLSSHQDLRLARVVLFAADNIPPLQELTYDYGYALDSVMGPNGKIKRVPCFCGGADCRKRLY
>AFQQ-2015058-Inula_helenium
RKDKARVKETLRIYNKYYLHFFQEQNACENDGKQHAKQLDLKKEGLRESGGKRIVKRPDLKAISKMLECNEVLFPMKRFGHLPGIDVGYQFYSRAEMVAIGLHSHWLHGIDFMGQSYRKMEGFEGYTFPLAVAIVLSGQYEDDLDNSEDIVYTGQGGNDLTGSKHQIRNQELSRGNLALKNSMEQSIPIRVIRGHTSGQHFKIYTYDGLYRVSDCWPAEGVSGFVVYKYRLKRLEGQPKLTSNQVQYSNGRSSRVSVKAPQLVCLDIADGQEDVHIPATNTIDDATITGFTYTKYNQVLSDLKLPPNADGCDCKGYCTNPRTCACARLNGDDFPYVRSNGGRLIEAKDVVFECGPNCGCGPGCINRISQRGLKYQLEVFRTCDRGWAVKTKDFIPSGAPVCEYIGELRRTNELDNVAENDYIFEIDCWQEGIGARERRLGYVSVSLSTELEKGDEKDLESSMPEPEFCIDAGRIGNVARFINHSCDPNLFVQCVLSSHHDLKLARIVLFASDNIPPMQELTYDYGYALDSVVDNNGTVRTLPCHCGTSECRKRLY
>AFQQ-2050206-Inula_helenium
RSKAKRPDLKALTKMMKSNTTLTPPNRIGSIPGVDVGHQFFSRCEMVTVGFHNHWLNGIDYIGESSQKEYPQYRLPITVAIVLSGQYEDDLDNSEDVVYTGQGGNNLLGNKRQIKDQVMERGNLGLKNCSEQDVPVRVIRGHQSKISYVGKVYTYDGLYKVVKYWAEKGVSGFTVYKFELKRMEGQPSLLTEQVYFSRGRIPNEVSELRGLVCEDISGGLENFKIPATNQVDDPPVPPTGCTYINSLQISNSVVLSSNASGCNCKGSCTDPRSCACARLNGSDFPYVHRDGGRLIEPKAVVFECGPNCGCGPSCVNRTSQKGLRYRLEVFKTPRKGWAVRSWDFIPSGAPVCEYIGVLKKTDDVDSNPENNYIFDIDCLQTMKGLGSRERRVGEVAMPTLLDKEDSGPEFCIDAGTTGNVARFINHSCQPNLFVQCVLSAHHDITQARVILFAADNIPPLKELTYDYGYELDSVLGPDGKIKQLACYCGAPDCRKRL
>AQFM-2083149-Pseudolarix_amabilis
KKDDKRPARRPDLKAISKMIETNAVLYPKKQFGHLPGVNVGDHFFSRAEMVAIGLHSHWLNGIDFMGAKHKKMEEYKDYTFPITVAIVLSGEYEDDVDNSEDVIYTGQGGQNLLGDKRQIKDQQMLRGNLALKNSMHQDTPVRVIRGHQSSNSYSGKVYTYDGLYKVIRYWAERGLSGFTVFKFRLRRLEGQPVLTTDQVRFSRAQLPKSPSELKGLASEDISNGQEILAVPASNDIDKPPVPPTGFTYLKNVKAAKGVEIPLPAEGCNCKGECVNPKTCSCARLNGMDFPYVRRDGGRLVEAKDVVFECGPNCTCGPTCVNRTSQQGLKYRLEVFLTTNKGWAVRSWDSIPAGAPVCEYTGILMRTDDLDNVLENNFIFEIDCLQTMKGIDGRQRRLGDVSKHDNGDLEKLDDKKGDGQPEFCIDAGTSGGVARFINHSCDPNLFVQCVLSSHHDPKLARVMLFAADNIPPLQELTYDYGYSLDSVVDEEG
>AQGE-2009406-Humulus_lupulus
KSDHAKVKETLRLFNKHYLHFVQEEEKRCARVVEDKKTSKGSKSKKKVVVEDTKNKAKRPDLKAITKMMETKEILFPGKRMGNIPGIDVGHQFYSRAEMVVVGFHSHWLNGIDYMGQLYSKGEYSKYTFPVAVAIVLSGMYEDDLDNAEDVVYTGQGGHNLTGDKRQIRDQVLERGNLALKVCASKVVGVPVRVVRGHESSSSYCGKVYTYDGLYKVVQYWAEKGISGFTVFKYRLKRLEGQPLLTTNQVQFSFGRVPQSVGEIRGLVCEDITGGQETIPIPATNLVDDPPVAPTGYKYLKSIKPAKNVKLPSSTGGCKCVGTCVDSKTCACAMLNGSDFPYVHRDGGRLIEAKDVVYECGPGCGCGPACVNRTSQKGKYRFEVFRTPKKGWAVRSWDFIPSGAPICEYTGILRRTEDVDSVSGNDYIFDIDCLQTMKGLGGRERRSRDAYGSEINSSDKHEVSESSPEFCIDAGYSGNIARFINHSCGPNLFVQCVLHAHHDMKLARVMLFAADNIPPLQE
>AQZD-2004596-AQZD-Flaveria_pringlei-2_samples_combined
GQIGEKSVYSMVTDTVRAFYKHFLFFVQVEEKRCKKDEDDEKKPKSKKQDEVEERRQAKRPDLKALSLMLSSNTILTPKTRIGAIPGVDVGHQFFSRCEMVTVGFHNHWLSGIDYIGSSSQREYPEYKLPLTVAIVLSGQYEDDLDNSEDVVYTGQGGNNLLGNKRQIRDQVMARGNLGLKNCLEQNVPVRVIRGHQSTTSYVGKVYTYDGLYKVVKYWAEKGISGFTVYKFRLKRMEGQPSLLTEQVYFSRGRIPNEVSELRGMVCEDISRGLENIPIPATNLVDDPPVPPTGCTYIKSLQVSKNVVLPSSASGCNCKGGCPRSCACARLNGSDFPYVHRDGGRLIEPKAVVFECGPNCGCGSSCINRTSQRGLRYRLEVFKTPKKGWAVRSWDFIPSGAPVCEYIGVLKKTDDVDSNPENNYIFDIDCLQTMKGLGGRERRVGEVAMPSLLVQNDDKDGGPEFCIDAGTSGNVARFINHSCQPNLFVQCVLSAHHDITQARVILFAADNILPLKELTYDYGYELDSVHGPDGKIKQLACYCGAPDCRKRLF
>AQZD-2022505-AQZD-Flaveria_pringlei-2_samples_combined
EAGGKQSIKRPDLKAISKMIECNEVLFPTKRFGHLPGIDVGYQFYSRAEMVALGLHSHWLNGIDYMGLSYKMMEEFKGYTFPIAIAIVLSGQYEDDQDNSEDIVYTGQGGNDFMSSKHQIKNQEMLRGNLALKNCMEQSIPVRVIRGHTSDNHFKVYTYDGLYKVSECWPAEGVSGFVVYKYRLKRLEGQPKLTSNQVQDSNGRSRVPAKAPQLVCLDISEGQEDVHVPAVNTIDDTTITGFTYTKYNQVLSNLKLPPNVDGCDCKGYCKNPKTCSCARLNGDDFPYVRSNGGRLIEPKDVVFECGPNCGCGPGCINRISQQGLKYQLEVFRTGDRGWAVKTRDFIPSGAPVCEYIGELRRTNELDNVAENDYIFEIDCWQTMKGIGGRERRLGDVSESLSKRLEKAEEKDAPEPEFCIDAGRIGNVARFINHSCDPNLFVQCVLSSHHDLKLARILLFASDNIAPMQELTYDYGYALDSVVDNNGNVRMLPCHCGASECRKRL
>AREG-2012408-Nothotsuga_longibracteata
GSNEKKDEKRPARRPDLKAISKMIETNAVLYPKKQFGHLPGVNVGDHFFSRAEMVAIGLHSHWLNGIDFMGAKHKKMEETKDYDFPITVSIVLSGEYEDDVDNSEDVIYTGQGGQNLLGDKRQIKDQEMLRGNLALKNSMDQDIPVRVIRGHQSANSYSGKVYTYDGLYKVIKYWAERGLSGFTVFKFRLRRLEGQPVLTTDQVRFSRAQLPKNPSEMKGLASVDISNGQEKLPVPASNTVDINIPPAPPAGFTYLKNVKVAKGVEIPPPAEGCNCKGECVNTKTCSCARLNETGFPYVRRDGGRLVQAKDVVFECGPNCSCGPTCVNRTSQQGLKYHLEVFLTTNKGWAVRSWDSIPAGAPVCEYTGILMRTDDLDNVSENNFIFEIDCLQTMKGIDGRQRRLGDVSKHDNAELEKLDDKKGDGQPEYCIDAGTAGGVARFINHSCDPNLFVQCVLSSHHDPKLARVMLFAADNIPPLQELTYDYGYTLDSVVDEQGRIKEMACYCGAVECRKRL
>ARYD-2026074-ARYD-Oenothera_laciniata-5_samples_combined
GNVGEKSDYAKVKETLRVFNKHYLYFVQEEEKRCRKEVVDKKSLKSPQKVEKGSAKMDGSKKSPKSLEKDLKENAKDGSKKSPKKAAAKTSKKGVTEEVTKKLAKRPDLKAITKMMDSKAVLNHEKRIGEVPGLKVGYQFYSRAEMVVLGFHGHWLNGIDYLGTKYKKVKEFERYQFPFAVSIVLSGMYEDDLDNADEVVYTGSGGHNLTGDKRQIKDQELSRGNLALKNCIANDTPIRVTRGHENKSSYTGKVYTYDGLYKVIKYWADKGISGFTVYKYLLRRVPGQPILTTNQVQFAFGQVPQSVSELRGLVCEDIAGGQENFPIPATNLVDDPPVPPTGFKYISSLKVPKDIKIPAAASGCRCKGSCMDPTTCACAKLNGCDFPYVQRDGGRLIEAKDVVYECGPNCGCGPDCINRVSQGGLKFRLEVFRAPRKGWAVRSWDFIPAGAPVCEYIGVLRKSDDVESSWENNYIFDIDCLQTMGGLGGRVKRSGDVSDPTDQTDSNHEHPEFCIDAGSSGNVARFINHSCEPNLFVQCVLSSHHDMKLARVMLFAADNIPPLQELVYDYGYALDSVLGPDGKVKQMICYCGAADCRKRLL
>AUGV-2054626-Capnoides_sempervirens
RSKKGNGRGDDKKGTAKRPDLKAINQMRLTNTILYPRKRPGNLPGVDVGHQFYSRAEMVVVGVHAHWLNGIDYMGADYAKQEEYKGFNFPIAVSIVLSGMYEDDLDNSEDVVYTGQGGNNLLGDKRQVKDQVLQSGNLALKNSMEHCVPVRVTRGHGSGSSYTGKVYTYDGLYNVVQYWKEKGISGFHVFKYRLKRLDGQPLLTTNQVQFTRARAPLSIEEVSGLVCKDISGGQEDIPIPATNLVDDPPVEPMGYTYCKSIQVAENVKLPMSVSGCNCRGTCTDPSICACARLNGTDFPYVHKDGGRLVKAKSVVFECGPKCSCGPGCVNRTSQRGLKYRYEVYRTAKKGWAVRCWDFIPSGAPVCEYVGRLMRTDEIDHLYENNFIFDIDCLQTMKGLDGREKRLEDDALILSDPRLDESDEKKIDSVPEFCIDAGSVGNIARFINHSCDPNLFVQCVLSSHRDIQLARVMLFAAENIPPMQELTYDYGYPLDSVLGPDGQVKRMACYCGAPNCRKRL
>AUIP-2030137-Phelline_lucida
RVVRGHQCKNSYVGKVYTYDGLYKVVNYWAEKGVSGFTVYKFRLKRLEGQPSLMTDQVHFARGRIPNSISEIRGLVCEDISGGQENIPIPATNLVDDPPIAPTGLTYRKSIQVSEGVALPISAPGCNCKGRCVNPRSCACARLNGSDFPYVHRDGGRLIEPKAVVFECGPNCGCEPGCLNRTSQRGLKYRLEVFRTPKKGWAVRSWDYIPSGAPVCEYIGVLTKTDDVDTCPENNYIFDIDCLQTMKGLDGRERRVGDVSMPSFLEKDDDKDSGPEFCIDAGSSGNVARYINHSCQPNLFVQCVLSVHHDIKQARVMLFAADNIPPLKELTYDYGYALDSVIGPDGKIKQLACFCGAPDCRKRM
>AVJK-2020370-Cavendishia_cuatrecasasii
KGNAPEKNISRRPDLKAISKMMETNAVMYTEKQIGSIPGIDVGYQFFSRAEMVAIGFHSHWLNGIDYIGKTAKKVLHRDEAFGRYTLPLATVIVISGQYEDDLDNCEDVVYTGQGGNDLLGRKCQIKDQVMERGNLALKNCMEQSVPIRVVRGHQSKSSYVGKVYTYDGLYKVVNYWAEKGISGFTVYKFRLKRLEGQPLLTTSQVQFTRGRIPQSVSEIRGLVCEDISGGQEDIPIPATNLVDDPPVPPTGFKYFKNLQLAKGLSLPSSAPGCGCKDGCLDPNHCACARLNGSDFPYVKHGGGRLVEPKDIVFECGPNCGCGPECVNRTSQRGIRFRLEVFRTPNKGWGVRSWDPIPSGAPVCEYIGVLRKTADLDPAIENYYLFDIDCLQTMKGLDGRQRRLRDVSIPAYMDETVDDKSESVPEYCIDGYSSGNITRYINHSCQPNLFVQCVLSSHHDIKLARIVLFAADNIPPLQELSYDYAYEVDSVVAPDGKIRQMACFCGAPDCRKRLL
>AVJK-2020371-Cavendishia_cuatrecasasii
PVRVVRGHKSADSYVGKVYTYDGLYKVVKYWAEKGVSGFTVFKFRLKRLDGQPVLTTDQVLYHRGQIPKSVSEIRGLVCEDISMGQEDIPIPATNLVDDPPVPPTGFKYFKNLQLAKGLSLPSSAPGCGCKDGCLDPNHCACARLNGSDFPYVKHGGGRLVEPKDIVFECGPNCGCGPECVNRTSQRGIRFRLEVFRTPNKGWGVRSWDPIPSGAPVCEYIGVLRKTADLDPAIENYYLFDIDCLQTMKGLDGRQRRLRDVSIPAYMDETVDDKSESVPEYCIDGYSSGNITRYINHSCQPNLFVQCVLSSHHDIKLARIVLFAADNIPPLQELSYDYAYEVDSVVAPDGKIRQMACFCGAPDCRKRLL
>AVJK-2020372-Cavendishia_cuatrecasasii
PVRVVRGHKSADSYVGKVYTYDGLYKVVKYWAEKGVSGFTVFKFRLKRLDGQPVLTTDQVLYHRGQIPKSVSEIRGLVCEDISMGQEDIPIPATNLVDDPPFAPSGFTYCKNLQVAGSVKLPRNASGCNCKDTCINPKSCACARLNGSDFPYVRRDGGRLVAPMDIVFECGPNCGCGPGCVNRTSQRGMKYRLEVFRTPKKGWAVRSWDHIPSGAPVCEYIGKLMKTDDVETAYENDYIFEIDCLQTMKGLDGRERRLRDVSIPTCSDKSDDHRSDNVPEFCIDAGSTGNIARFINHSCQPNLFVQCVLSSHHDIKLARVVLFAADNIPPLKELTYDYGYALDSVMGPDGKVRQLFCHCGAADCRKRL
>AWOI-2010322-Diphyscium_foliosum
MPSSPCVSRAVKGEGKSCELEEMQVKMEEGAAEENGNQVVDLEEVEETRPAAKLRRLPSRSSTRIATIVSRQPVKDEVPELPPSSPLRVRKTVRTKTKTTKKVVVRDEVEEPLLNPVSEVRVKKTVKTKTTKKVTFHESTVEKIKSEGKRAKKAAGLETLAGTEAADEVEDLGELDTGPGETDLGARLAKQLEERADVSDPLKIKATVRIFNFVYLEAIQEEEKRVAALLKTYVSGPKPSKRPDLKAISKMLQVGAVLNPEKRIGSISGVTVGQQFLSRAEMVVIGLHSHWLNGIDYIGKLAKGKDPKWVYPLTCAIVMSGGYEDDVDNSEEMVYTGQGGNNLTGDRRQIADQKMTKGNLALKNSIESKTPVRVIRGHLDKLSYTGKVYTYDGLYEVVDHWPEVGISGFRVFKYKLRRLPGQPLLTSKQVQFAGGKVPTTVADLRGLVCKDISNGQERIPVPASNTVDDPPVPPSDYTYITKSIMPNDIPKPTPAKGCKCKGACTDEQKCACAQKNGGSFPYVFNHGGRLKKPMDVVYECGPGCGCGLECLNRTSQIGLQYRLEVYKTVSKGWACRSWDFIPAGAPICEYFGVLRKNDENLESMLDNSYIFELDLTQTMQGMEGRQKRFGDNPPDISDEDDLMRDAPAHVLDAGKNGSVSRFLNHSCEPNVFIQCILSHHHDVTQPRIVMFAADNIHPLEELCYDYGYAMDSVVLADGSIKEMPCYCGAPSCRQRMY
>AWQB-2012049-Picea_engelmanii
DDKRPARRPDLKAISKMIDTHAVLYPNKRFGHLPGVNVGDHFFSRCEMVAIGLHSHWLSGIDFMGAAYKKMEEYKDYTFPITVAIVLSGEYEDDVDNSNDVIYTGQGGQNLLGDKRQIKDQEMVRGNLALKNNLDQNIPVRVIRGLHSSHSYSGKVYTYDGLYEVVRYWAERGLSGFTVFKFCLRRLEGQPVLTTDQVRFIRAQLPMSPSELPGLASKDISNGKEKLPVPATNAIDKPAIPPTGYAYLNTVKVAKGVEIPPPAEGCNCKGECVNPRTCACARLNGMDFPYVRRDGGRLVEAKDVVFECGPNCSCGPSCVNRISQQGLKYHLEVFLTPNKGWAVRSWDSIPAGALVCEYTGILMRTDELDSVLENNFIFEIDCVQTMKGIDGRQRRLGDVSKHDNGELEKLDDKKGDGQPEFCIDAGTAGGVARFINHSCDPNLFVQCVLSSHHDPKLARVMLCAADNIPPLQELTYDYGYRLDSVVDSEGRVKEMACYCGAIECRKRL
>AXNH-2062097-AXNH-Oenothera_filiformis-3_samples_combined
LYAAEKELLARRRVELLDEEGKVLKKASPLKRRRVDAEAVQTEEENGAVVLSESAKKEKVAKPDDGVKAENGAMGVVGNVGEKSDYAKVKETLRVFNKHYLYFVQEEEKRCRKEVVDKKSPKSPEKVVKGSGKDGSKKSPKSLEKDLKGNAKDGSKKSPKKAAAETKSKKESVTQEVTKKMAKRPDLKAITKMMDSKAVLNQEKRIGEVPGLKVGYQFYSRAEMVVLGFHGHWLNGIDYLGAKYKKVKEFEKYEFPFAVSIVLSGMYEDDLDNADEVVYTGSGGHNLTGDKRQIKDQILSRGNLALKNCIANDTPIRVTRGHENKSSYTGKVYTYDGLYKVIKYWADKGISGFTVYKYLLRRVPGQPILTTNQVQFAFGQVPQSVSELRGLVCEDIAGGQENFPIPATNLVDDPPVPPTGFKYISSLKVPKDIKIPAAASGCRCKGSCMDPTTCACAKLNGCDFPYVQRDGGRLIEAKDVVYECGPNCGCGPDCINRVSQGGLKFRLEVFRAPRKGWAVRSWDFIPAGAPVCEYIGVLRKSDDVESSWENNYIFDIDCLQTMGGLGGRVKRSGDVSSDTTDQTDSNHEHPEFCIDAGSSGNVARFINHSCEPNLFVQCVLSSHHDMKLARVMLFAADNIPPLQELVYDYGYALDSVLGPDGKVKQMVCYCGAADCRKRLL
>AYIY-2010830-Ruellia_brittoniana
EENTKKPSKRPDLKAITKMMELKTILNPEKRIGPIPGVDVGHQFFSRAEMVVVGFHQHWLNGIDYIGQTNKGRSNLGLREYKLPLTVSIVLSGQYEDDLDNYDEIVYTGQGGNNLLGDKRQIADQVMERGNLGLKNCMEQSVPVRVVRGHKCQSSYVGKVYTYDGLYQVINYWAEKGVSGFTVFKFRLKRLGGQPPLTTDQVHFIRGRIPQSVSEIRGLVLEDISGGLEDIPIPVTNLVDDPPTKPSGFTYIKDVKFSKNICAPIVASLGCNCREACGDSRSCACAKLNGGDFPYVHLHGGRLVEPKAVVFECGPNCKCGPRCINRTSQKGLKHRLEVFRTPQKGWGVRSWDFIPSGAPVICWSCQPVCEYVGLVKRTNELDPAADNTYVFDIDCLQTMKGLDGRESRLRDVCLPSYLQKEIGDEVSENVPFCLDACQTGNVARFINHSCQPNLFVQCVLSNHHDLKLARVMLVAADNIPPLKELTYDYGYALDSVVGPDGKTIRMACYCGAPECRKRL
>AZBL-2019013-Petiveria_alliacea
KGDGAAEDKKKRPHKRPDLKAISKMMDNKQILYPFKQSGSIPGVDVGHQFFSRAEMVAVGFHSHWLNGIDFMGQSYCKGENSHFHFPRAVAIVMSGQYEDDLDNSEDVIYTGQGGNNLLGDKKQVQDQKMERGNLALKHCMLDGFPVRVIRGHDSKSSYVGRVYTYDGLYNVVNYWAEKGVSGYTVYKFRLKRREGQPDLTTNQVHFIRGRVPETVSEVRGLVCEDISGGQELIPIPATNLVDDPPVPPTGFTYCQSMLVSDNVKIPSPTLGCGCEGSCVDPKICSCARLNGSDFPYVHRDGGRLIEAKAVVFECGPKCGCAPTCVNRTSQKGLRYRFEVFRTPKKGWGVRSWDYIPAGAPICEYIGVLQRSDEADSVAENNYIFDIDCLQTMKGLDGRQMRLRDVTVPLDGSLDKPEDKVVDGAAEYCIDAGLKGNLARFINHSCEPNLFVQCVLSSHHDIKLARVMLFAADNIPPLQELTYDYGYPLDSVIGPDGKVKQMACYCGAEGCRKRL
>AZBL-2019014-Petiveria_alliacea
KRPDLKAISKMMDNKQILYPFKQSGSIPGVDVGHQFFSRAEMVAVGFHSHWLNGIDFMGQSYCKGENSHFHFPRAVAIVMSGQYEDDLDNSEDVIYTGQGGNNLLGDKKQVQDQKMERGNLALKHCMLDGFPVRVIRGHDSKSSYVGRVYTYDGLYNVVNYWAEKGVSGYTVYKFRLKRREGQPDLTTNQVHFIRGRVPETVSEVRGLVCEDISGGQELIPIPATNLVDDPPVPPTGFTYCQSMLVSDNVKIPSPTLGCGCEGSCVDPKICSCARLNGSDFPYVHRDGGRLIEAKAVVFECGPKCGCAPTCVNRTSQKGLRYRFEVFRTPKKGWGVRSWDYIPAGAPICEYIGVLQRSDEADSVAENNYIFDIDCLQTMKGLDGRQMRLRDVTVPLDGSLDKPEDKVVDGAAEYCIDAGLKGNLARFINHSCEPNLFVQCVLSSHHDIKLARVMLFAADNIPPLQELTYDYGYPLDSVIGPDGKVKQMACYCGAEGCRKRL
>AZBL-2131775-Petiveria_alliacea
RPDLKAVSKMKQKKEILYPKKTIGHIPGIDVGYRFFSRAEMVAVGFHSHWLNGIDFIGQSLGKRGEFQHYTFPVAVAIVMSGQYEDDLDNSEDIIYTGQGGHDLVGSKLQCADQALVRGNLAMKNSMEQSVPIRVIRGHKSIDSYSGKIYTYDGLYKVVESWADKGQRGHIVYKYRLQRLGGQSKLTTNQVQFVRQCPSKGISELPGLVCRDISNGQEDICIPVTNLYDKAPIVLNGFTYLKTIQVSESVKLPPNAVGCACKGNCTNSRICACAKLNGSDFPYVRRDGGRLLEAKDIVFECGPNCGCGPNCLNRTSQRGIKYHLEVFRTPDKGWAVRSWDFIPSGAPVCEYIGLLRRSDEVDNISGNDYIFEIDCWHTINEIEGRERRYGNVPVSASNVLPKIDKNTLDSTPEFCIDAGTSGNVARFINHSCEPNLFVQCILSSHRDLRLARIVLFAADDIPPMQELTYDYGYALDSVIGPDGKVEVLPCYCGTLECRKRL
>Aquco_v1_1-Aquca_013_00108_1-
MGKAIPNEKSELKETESERRRSSRLVGMKRPCYDISSLSRKKLCSEINEIDSVERRVKQSKGEEMRVNDIDSVERRVKRSTNLPKKGSSNSADQNEEEIEVGEGMRKNDIDSNAAKLQAKSGCRKVKKTTRLFNTLFFKYFYEEHTRCNKPIARNGKKNGKRLSKRPDLKVMREMVETNKCVHRRKRFGNLPGIEVGDRFCSRAEMLVVGLHSQSVGGIDSMVENHYGKLEEYKGYQFPLAVSVVLSGIYEDDKDDLDTIWYTGEGGMKLLGNKRQFKDQVMAKGNLALKNNIKQEVPVRVIRGHNTPSSYTGRVYTYDGLYKVASYRTVKGKTGFKVFQYQLKRIEGQPALVTNQVCYNPTHLSKKLRGIVCNDISGGQEKIPIPATNFVDDPPVEPVGYTYSKSVQVTEGLTLPTADVGCNCKGACTDPKICACAKLNDDDFPYVGIDGGRLIEPKDVVFECGPKCKCGPGCVNKTSQKGLKYRLEVFRTPDKGWAVRSWDFIPSGAFVCEYTGKLMRTKDLDNVSGNDFLFEIDCLHTMRGLDGRESRKGGRIHLDETDNKKIPTEPEFCIDAGTTGGVARFINHSCEPNLFIQCVLSSHRDMSLARVVLFASDNIPPLQELTYDYGYGLDSVKGPDGKIKVLPCYCGAEECRKRLY
>Aquco_v1_1-Aquca_039_00171_1-
MAKTISDKKCELKETESVRRRSSSRLVGMKRPCYDISLLSRKKVRCEIIAQNVERRVKRSKGEVVRVNDIGSMEPRVKRSINSPSTDQNEEETVVWEGMRKKYKGSNAAKLQAKSGYRKVKQMTRLFNKLYFKYLYEERKRCNKPVARKGNKNGKRQSKRPDLKVLHKMIKTNKCVYRTKRFGNLPGIEVGDRFCSRAEMLVVGLHSQSVGGIDTMIKKHYGKLEEYKGYQFPLAVSVVLSGIYEDDKDDLDTIWYTGEGGIHLLGNKRQFKDQVMAKGNLALKNNIKQKVPVRVIRGHNTASSYTGRVYTYDGLYRVASYRTVKGKTGFNVFQYQLKRIEGQPALVTNQVCYNPTHLSKKLRGIVCNDISGGQENMPIPAINFVDDPPVEPVGYTYCKSVNVAEGLTLPTADVGCKCKGACTDPNICACARLNDGDFPYVGIDGGRLIEPKDVVFECGPNCKCGPACVNRTSQKGLKYRLEVFRTPDKGWAVRSWDFIPSGAFVCEYTGKLMRTKDLDNVSGNDFLFEIDCLQTMRGLGGRESRQRGRIHLDKTDNKKIPTEPEFCIDAGTSGGVARFINHSCEPNLFIQCVLSSHRDMSLARVVLFAWDNIPPLQELTYDYGYGLDSVKGPDGKIKVMPCYCGAKECRKRLY
>Aquco_v1_1-Aquca_043_00022_1-
MMATKTLLNPTKMFGEIPGVDVGHQFYSRAEMVVVGVHSHWLNGIDYVGKGHGKKEEYKGYTMPLAVSIVISGIYEDDLDNLEEVVYTGQGGNNLLGDKRQVSDQVMLRGNLALKNNMLQSVPVRVTRGHACSSSYTGKVYTYDGLYKVSQYWAEKGVSGFTVFKYRLKRIVGQPALTTSQVHFYRAHAPESLSQLRGLVCEDISGGQENIQIPASNLVDNPPIAPMGYVYRKSIQVAKGVTLPTTATGCNCKGACIDPRICACAQLNGSDFPYVSKDGGRLIEAKAVVFECGPKCGCGPSCVNRTSQHGLKYRLEVFRTPNKGWAVRSWDFIPSGAPICEYTGTLMRTNDLDNISGNEFIFEIDCLQTMKGLDGREKRPGVLPLPTSSHLEINDDKKTESFAEYCIDAGTTGGVARFINHSCEPNLFVQCVLSSHHDIKLARIMLFAADNIPPLQELTYDYGYVLDSVMHPDGKIKVMPCYCGAKECRKRLY
>Aquco_v1_1-Aquca_110_00035_1-
MSPNQMVRKTIKLYYEYLRQSVQSENERCKKNKGEKRMVRRPDLQAMSIMIDGKHCLNYPIRRIGDLPGIDVGHQFYKRTEMVVVGKHYRWMHGIDYIPSSAECEMEEYKSCTFPLAVSVVLAGKYKDNLDMLEPRGGCVFRIILKKNVPVRLIRGCKYKGKIDTVFTYDGLYMVTGHWSEEGKAGFLGFKYELKRMEGQPKLNTNPVLFVREHASRYMVELTGKVCDDISGGQEKIRIRASNVVDDPPVPHMGFTYCKSVQVHGDVRLPAIETTAGCNCKGACVDPDICACAKLNNNEFPYVDIDGKGYLVRAKNVVYVYQLEVFRTPNKRWAVRSSEFIPSGAPVCEYTGLLRRTNGMGNLIGNEYILEIDCLETMKGLGGRKSRERIVPTHLDQNEDMEVESGAEFCIDAGTMGGVARFINHSCEPNLFVQCVLSSHHDLKLARVVLVASDNIPPLQELTYDYGYVLDSVVDANGNIKKMACYCGAENCRKRLY
>Arath_TAIR10-AT5G13960_1-
MAGKRKRANAPDQTERRSSVRVQKVRQKALDEKARLVQERVKLLSDRKSEICVDDTELHEKEEENVDGSPKRRSPPKLTAMQKGKQKLSVSLNGKDVNLEPHLKVTKCLRLFNKQYLLCVQAKLSRPDLKGVTEMIKAKAILYPRKIIGDLPGIDVGHRFFSRAEMCAVGFHNHWLNGIDYMSMEYEKEYSNYKLPLAVSIVMSGQYEDDLDNADTVTYTGQGGHNLTGNKRQIKDQLLERGNLALKHCCEYNVPVRVTRGHNCKSSYTKRVYTYDGLYKVEKFWAQKGVSGFTVYKYRLKRLEGQPELTTDQVNFVAGRIPTSTSEIEGLVCEDISGGLEFKGIPATNRVDDSPVSPTSGFTYIKSLIIEPNVIIPKSSTGCNCRGSCTDSKKCACAKLNGGNFPYVDLNDGRLIESRDVVFECGPHCGCGPKCVNRTSQKRLRFNLEVFRSAKKGWAVRSWEYIPAGSPVCEYIGVVRRTADVDTISDNEYIFEIDCQQTMQGLGGRQRRLRDVAVPMNNGVSQSSEDENAPEFCIDAGSTGNFARFINHSCEPNLFVQCVLSSHQDIRLARVVLFAADNISPMQELTYDYGYALDSVHGPDGKVKQLACYCGALNCRKRLY
>BBDD-2077063-Microstrobos_fitzgeraldii
MRKTNAILYPTKRFGHLPGVNVGDHFFSRCELVAIGLHHHWLGGIDSMGTEYGKMEEFQGYRLPIAVSIVLSGKYEDDVDNSEDVIYTGQGGNDILGNKRQIKDQTMTHGNLALKNSLDQKIPVRVIRGHKSMHSYTRRVYTYDGLYKVLDHWVAKGLSGFTVFKFRLRRIEGQPELTTDQVHFHRAQIPNSPSELPGLVCRDISNGLEKIPIPASNVVDNAPLEPQGYTYLNTNTVAESVEIPMPAQGCTCKGRCVDEKKCSCARLNGNEFPYVHINGGRLVRAKSVVYECGPGCGCGPSCVNRTSQQGLKYKLEVYRTANKGWAVRSWESIPSGAFVCEYTGILMRTDELDNVSENNFIFEIDCLQTMKGIDGRERRLGDVSNHADIQMDKTDDKKDGQPEFCIDAGAAGGVARFINHSCEPNLFVQCVLSSHHDARLARVMLVAADNIQPLQELTYDYGYALDSVADEHGKIKQMPCYCGAIGCRKRL
>BCAA-2005421-Kirkia_wilmsii
KAKRPDLKAVSKMMQNNEILYPEKRIGDLPGINVGHKFYSRTEMVAVGFHSHWLNGIDYMGQSYRKGEYENYTFPLAVAIVLSGMYEDDLDNAEDVVYTGQGGHNLTGNKRQIQDQVLERGNLALKNCVEQNVPVRVIRGLKFSDSYTGKVYTYDGLYKVDRYWAEKGISGFTVFKYSLKRLEGQPRLTTNQVLFTHGRVPQSVSEIRGLVCEDITGGQEKFPIPATNLVDDPPFAPTGFTYCKSIQVARNVKLPTNATGCNCEGTCANPKTCACAQLNGSDFPYVHTNGNRLIEAKDVIFECGPKCGCGPDCINRTSQQGLRYRLEVFRTPKKGWAVRSWDFIPSGAPVCEYTGVLMRTEDLDNTSDNENNYIFDIDCLQTMRGLGGRERRLRDVSIPTMNNSDQPDDQKSESVPEYCIDAGSIGNVARFINHSCEPNLFVQCVLSSHHDVKLARVTLFAADNIPPLQELTYDYGYALDSVCGPDGKVKQMPCYCGSSECRSRLF
>BEFC-2016620-Manilkara_zapota
LNSKKGNPPEDDTKRSSKRPDLKAITMMMTTNTILYPNKRFGPIPGIDVGHQFFSRAEMVAVGFHSHWLNGIDYIGQNASKDYSGYTLPLAISIVLSGQYEDDLDNCEDVVYTGQGGNNLLGNKRQIKDQVMERGNLGLKNCMEQSVPVRVVRGHQSASSYVGKVYTYDGLYKVTNYWAEKGVSGFTVYKFRLKRLEGQPRLTTNQVEYTRGHIPNSISELRGLVCTDISGGKEDIPIPATNLVDEPPAAPTGFKYCKSMQVAKSVKLPSSPIGCDCKGACIDPKSCACARLNGTDFPYVHRDGGRLIEPKAVVFECGPNCGCGPGCVNRTSQRGLRYRLEVFCTPKKGWGVRSWDHIPSGAPVCEYIGNLMKTDEVDSACENNYIFDIDCLQTMKGLDGRERRLRDVFIPTYLDKNDDHKSESVPEFCIDAGSTGNIARFINHSCQPNLFVQCVLSSHHDINLARIVLFAADNIPPLK
>BEKN-2026814-BEKN-Papaver_rhoeas-5_samples_combined
KDDKEKVKETLRLFNAYYLRIAQLEETRCGREHKSGKSGSKDAPKKGSEVKKGKGCGRGGKAGTAMRPDLKTVTKMMQTGSILFPEKQFGALPGVEVGQQFLARCEMVALGLHGHWINGIDYMGTSYADKEKYKGYTFPLAVSIVISGQYEDDVDNADDVVYTGQGGNDLKGNGQQSGNQKLLRGNLALKHNVDNHVPVRVIRGHKSKHSLCGKVYTYDGLYKVVNYWAEKGISGFTVYKFRLKRLEGQPPLTTKQVTYSRGHVPNCISELRGLVCDDISGKKEAIPIPATNLVDDPPVPPTGFRYSKSIELAENVNLPTRASGCGCEGACTDPSICDCAKLNGADFPYIRRDGGRLVIAKSVVYECGPKCGCGDGCVNRTSQNGLKYRFEVFRTPKKGWAVRSWDFIPAGSPVCEYTGILMRTEDINNVTENNYIFDIDCLQTMIGLDGRERRLGDAAIHSHPHVEVDDKKLESVPEFCIDAGQVGNVARFINHSCDPNLFVQCVLSSHQNVKLARVMLFAAENIPPLQELAYDYGYPIGSVLDAEGNVREMACHCGADKCRKRLF
>BEKN-2043211-BEKN-Papaver_rhoeas-5_samples_combined
ELTSDNKMIQTKTALYPEKQIGHLPGVDVGQQFGTRAEIVSIGLHGNWSSGVDCMSTSYANMEKFKSYTFPLALSIIMPWQYEDGMDNEYDVIYTSQGGTNLKGNLKGSYLALKNNVDQHVPVRLIRSQSEYTDSMRRWLYTYDGLYEVVKFWAEKGTSGCTVFKFGMKRLEGQPPLTINQAPNFRGHVPKSIDELRGLVCDISGGQEAIPIPATNLIDDPPVPPTGFRYVKSNEVADNVKLPIRVSRCGCVGTCTDPSICSCAKLNGADFPYVPTGGGRLVEAKSVVYECGPKCGCKDSCVNKTSQQGIKYRFEVFRTPNKGWALRSWDFIPAGSFICEYAGLLMRTKDIDNTIEQNYIFDIDCLQTMNGLEGRERRIEEVPTPFHPHITTNVKKLEPEFCVDAGPIGNVGRFINHSCDPNLFVQCVLSSHLNIKLAKVMLFAADNIPPLQELACDYGYPIGSVLDAD
>BEKN-2043212-BEKN-Papaver_rhoeas-5_samples_combined
NKMIQTKTALYPEKQIGHLPGVDVGQQFGTRAEIVSIGLHGNWSSGVDCMSTSYANMEKFKSYTFPLALSIIMPWQYEDGMDNEYDVIYTSQGGTNLKGNLKGSYLALKNNVDQHVPVRLIRSQSEYTDSMRRWLYTYDGLYEVVKFWAEKGTSGCTVFKFGMKRLEGQPPLTINQAPNFRGHVPKSIDELRGLVCRDISGGQEAIPIPATNLIDDPPVPPTGFRYVKSNEVADNVKLPIRVSRCGCVGTCTDPSICSCAKLNGADFPYVPTGGGRLVEAKSVVYECGPKCGCKDSCVNKTSQQGIKYRFEVFRTPNKGWALRSWDFIPAGSFICEYAGLLMRTKDIDNTIEQNYIFDIDCLQTMNGLEGRERRIEEVPTPFHPHITTNVKKLEPEFCVDAGPIGNVGRFINHSCDPNLFVQCVLSSHLNIKLAKVMLFAADNIPPLQELACDYGYPIGSVLDAD
>BEKN-2057499-BEKN-Papaver_rhoeas-5_samples_combined
VMKRGNLALKNNIEHKVPVRVIRGQKCPSSYCGKVYTYDGLYNVAAYWAEKGVSGFTIFKYRLKRLEGQPTLTTNQVQFTRAQAPKSTDEIRGLVCKDISEGKEKIPIPATNLVDCPQVPPTGVTYITTPQVSPSVTFPTKARLGCSCKGTCIDSKKCACAKLNGSEFPYVSKDGGRLIEAKSIVYECGPSCGCGPECVNRTSQHGLKYRFEVYRTASKGWGVRSWDFIPSGAFVCEYVGVIKRTDEVDDPENYYIFDIDCLQTMKGLDGRERRKGDVSISPSVLLEKSDEEVSYCVDAGDTGNIMRYIN
>BEKN-2289477-BEKN-Papaver_rhoeas-5_samples_combined
KYKNYTVPIAVSIVLSGQYEDDEDNFDEIIYTGQGGNDYLGDKRQKAHQVLKQGNLALKNNKEKNIPERVIRGEKCRGSYTRKVYTYSGLYNVVNVEYLKTKGGSGYKVYQYKLKRIEGQPPLKGKQVKFTNAGRARKAVDDGVVCKDISCGNENVPIRAINLVDHPQRRAAPTGLKYITTSQCSASVEVPRDIPTGCKCKGDCTDPRKCACARLSGLDFPYVSYKNGGRLTEARDVVYECGPNCGCGAECVNRTTQQGLKYNLEVFRTAKKGWGVRSRNFIPIGSFVCEYVGVIKRTDEVRDPNNFYYFDIDLLQTMKGLDNREKRLGKAAINPSGLLDKQDDEVDFCIDSETTGNITRYINHSCAPNLYVQCVLSDHHDARLARIALFAADNIPRYQELSYDYGYGENSVKDKYGKFVHMPCHCGAADCK
>BERS-2065851-Zaleya_pentandra
KRPDLKAITKMMETGKVLYPSKQFGVIPGVDVGHQFFSRAEMVAVGFHSHWLNGIDYMGQAYCKGENSKYRFPLAVAIVMSGQYEDDLDNSEDVIYTGQGGNNLLGDKKQVQDQKMERGNLALKNSMLEELPVRVIRGHVHRDSYVGRVYTYDGLYKVVNYWAEKGVSGFTVYKFRLKRLEGQPDLTTNQVQFIRGRVPNSVSEVRGLVCDDISGGQEVIPIPATNLVDDPPVPPSGFKYCKAIEVVDNVKIPSPAIGCNCEGSCVDPKICSCARLNGSDFPYVHRDGGRLIEAKAVVFECGPKCRCGPSCVNRTSQKGLRYRFEVFRTPKKGWGVRSWDVIPAGAPICEYTGILRKSDEADSLSENNYIFDIDCLQTMKGLDGRQMRLRDVSILPDSSVDKPEEKV
>BHYC-2013304-Linum_lewisii
TPPERRSSARIQAKQRIQKEILIRKRVRFLDGLVKQDSTPKPSPAKRTRVYTRRGDTEASNGDAEPEQHVLEPKKKKTKKKKEEQVVDNAARQIDPDIVSSDALPAGASGKSAHAQVVETLRTFNKFYLNFVQEEESRCGRKKDAGKQSPKSKSKIKPKKPGKREKVAIPDAKPKSMRPDLKAATKMSQANAILYPKKRIGNLPGIEVGHQFYSRAEMVVIGIHSHWLSGIDYIGASNQKEFQNYKLPLAVSIVLSGMYEDDLDNADDVSYTGQGGHNLTGDKRQCKDQVMERGNLALKNCVDQSVPVRVIRGHVCKSSYVGKIYTYDGLYKVEKCWAEKGISGFTVFRYGLKRLKDQPVLTTNQVQFTNGRVPQAISEIRGLVCDDITGGLEDIPIPATNLVDDPPVPPTGFTYLKTNKIAKSVKLPQNAVGCSCKGTCVDPRTCACAKLNGSDFPYVHRDGGRLIEAKDVVYECGPSCGCGPSCVNRASQRGLRHRLEVFRTPKKGWAVRSWDFIYSGSPVCEYVGVLKKTEDVDSLTGNDYIFDIDCLQTMRGLGGRERRSRDASLPDSGSIASDSSKSDSGPEFCIDAGPSGNVARFINHSCSPNLFVQCVLSSHQDLRLARVVLFAADNIPPLQELTYDYGYALDSVMGPNGKIKRVPCFCGGADCRKRLY
>BIDT-2017806-BIDT-Flaveria_cronquestii-2_samples_combined
EVEERRQAKRPDLKALSLMLSSNTILTPKTRIGAIPGVDVGHQFFSRCEMVTVGFHNHWLSGIDYIGSSSQREYPEYKLPLTVAIVLSGQYEDDLDNSEDVVYTGQGGNNLLGNKRQIRDQVMARGNLGLKNCLEQNVPVRVIRGHQSTTSYVGKVYTYDGLYKVVKYWAEKGISGFTVYKFRLKRMEGQPSLLTEQVYFSRGRIPNEVSELRGMVCEDISRGLENIPIPATNLVDDPPVPPTGCTYIKSLQISKNVVLPSSASGCNCKGSCNDPRSCACARLNGSDFPYVHRDGGRLIEPKAVVFECGPNCGCGSSCINRTSQRGLRYRLEVFKTPKKGWAVRSWDFIPSGAPVCEYIGVLKKTDDVDSNPENNYIFDIDCLQTMKGLGGRERRVGEVAMPSLLVQNDDKDGGPEFCIDAGTSGNVARFINHSCQPNLFVQCVLSAHHDITQARVILFAADNILPLKELTYDYGYELDSVHGPDGKIKQLACYCGAPDCRKRL
>BJKT-2067502-Delosperma_echinatum
KGNAASGDNKRTPHKRPDLKAISKMMETEKVLYPSKQFGAIPGVDVGHQFFSRAEMVAVGFHSHWLNGIDYMGQAYNKGDNSKYRFPIAVAIVMSGQYEDDLDNSDDVVYTGQGGNNLLGNKKQVGDQKMERGNLALKNSMLEGLPVRVVRGHVSKSSYVGRVYTYDGLYKVVKYWAEKGVSGFTVFKFSLKRLEGQPELTTNQVQFIRGRVPTCVSEVRGLVCEDIAGGQENFPIPATNLVDDPPVPPEGFKYCKTIEVADNVKIPAPSIGCNCEGSCVDPKICSCARLNGSDFPYVHRDGGRLIEAKAVVFECGPKCGCGPSCVNRTSQKGHRYRFEVFRTPKKGWGVRSWDCIPAGAPICEYTGVLRRSEEADSVSENYFIFDIDCLQTMKGLDGRQMRLRDVSIPSGTLDKPEEKVVDSLAEFCIDAGVSGNMARFINHSCEPNLFVQCVLSTHHDIKLARVMLFAADNIPPLQELTYDYGYALDSVIGPDGKVKQMACYCGAEGCRKRL
>BJSW-2002878-BJSW-Cannabis_sativa-4_samples_combined
RRPDLKVISEMFKKRTLKPERTFGHIPGIEVGRQFFSRSEMVVVGLHGHWLRGIDYMGDSNGQDKFKNYIFPLALAIVLSGQYEDDVDESEEVVYTGEGGNDLLGKKRQIKDQELKHGNLALKNNMEQSIPVRVVRGHKCQASYSNKVYTYDGLYKVVQFWAEKGTAGFTVYKYRLKRFSNQPELITNQVHFIGGRDHKAQSVIPGLVCKDISNGQESKPIPVTNVIDDPPSAPEGFTYIKSIQVADNIKVPSNGPGCNCKEKCTNPKTCSCARLNNNDFPYVSQDGGRLVEPMDVVFECGPQCQCGPKCVNRTSMRELKHRLEVYRTPKKGWAVRSWDYILPGSPVCEYVGVIRRSDELDNVSENDYIFEIDGWQTINEMEGRERRLRDVSLPQNHTVRRKGKISECAPEFSIDAGSFGNVARFINHSCEPNLFVQCVLNSHHDLRLARVVLFAADSIPPMQELTYDYGYILDSVVGPNGKIKKSPCYCGEPDCRKRL
>BJSW-2007022-BJSW-Cannabis_sativa-4_samples_combined
KRHSARIKLKQIAEKEVLVRKRVELLDHGPEVNGASKKKRRRVSPSSSPSLSLPSDNVAVVSTPESVAEKNTFNLSESVVVVPTPVNLEGKSDHAKVRETLRLFNSHYLHLVQEEETRCARVVEDKKKSKGSKSKKEKQCARVVENKKKSKASKSKKKVVVEVEVEDTKIKAKRPDLKAISKMIETKTVLFPDKRIGNIPGIDVGHQFYSRAEMVVVGFHSHWLNGIDYMGQAYSKGEYSTYTFPIAVAIVLSGMYEDDLDNADDVIYTGQGGHNLTGDKRQIKDQVLERGNLALKNCVDQGVPVRVVRGHESRSSYCGKVYTYDGLYKVVQYWAEKGISGFTVFKFRLKRLEGQPLLTTKQVQFSFGRVPQSLAEIQGLVCEDITGGQETIPIPATNLVDEPPVAPTDYKYLKSIQPANNVKLPSSAGGCDCVGRCVDSKTCACARLNGSDFPYVHRDGGRLIEAKDVVYECGPGCGCGPECVNRTSQKGLKYRFEVFRTPKKGWAVRSWDFIPSGAPICEYTGILRRTEDVDSVSGNDYIFDIDCLQTMKGLGGRERRSRDASESEITSSEKHEVSESTPEFCIDAGFSGNIARFINHSCGPNLFVQCVLHAHHDMKLARVMLFAADNIPPLQELTYDYGYALDSVLGPDGKVKQVPCYCGAADCKKRLY
>BKQU-2009556-Phytolacca_americana
IVMSGQYEDDLDNSEDVIYTGQGGNNLLGDKKQVRDQKMERGNLALKNSMLEGLPVRVIRGHVSKSSYVGRVYTYDGLYKVVNYWAEKGVSGFTVYKLKRLEGQPVLTTNQVQFIRGRVPESVSEVRGLVCEDISGGQELIPIPATNLVDDPPVPPTGFTYRKSMLVADNVKIPAPTLGCGCEGACVDPKICSCANGSDFPYVHRDGGRLIEAKAVVFECGLKCRCGPSCVNRTSQKGLRYRLEYRLEVFRTPKKGWGVRSWDYIPAGAPICEYIGILKRSDEADSLAENNFIFDIDCLQTMKGLDGRQMRVCDVSIPHSMTDKPEDKVVDSTAEFCIDAGGMGNLARFINHSC
>BNDE-2018204-Hypericum_perforatum
KSAHAMVKNTLRLFNKYYLHFVQEEETRCQKVQVVKKTPKACKAKKGRPVDPKVKQTAKRPDLKAMTKMLDNNEILYPVKRFGNVQGVEVGHRFYSRAEMVVVGVHSHWLSGIDYMGMAFKKGEFKDYTFPLAVSIVISGMYEDDLDNAEDVVYTGQGGHNLTGNKRQVKDQVLKLGNLALKNNVEQCVPVRVVRGHDSNSSYTGRVYTYDGLYKVVQYWAEKGLSGFTVFKFRLRRLEGQPTLTTNQVHFAYGRVPQSVSEIRGLVCDDISGGQEDIPIPATNLVDDPPVPPTGYTYLKSMKVAKSVKLPAYAPGCSCKGSCVDPKTCACARLNGSEFPYVHRDGGRLIEPKDVVFECGPNCGCGPGCVNRTSQRGLKYRFEVFRTAKKGWAVRSWDFIPSGAPVCEYIGVLMRTEDMESVSENSYIFDIDCLQTMNGIDGRVRRSQGAIAPPIDNLDASDDQKSETSPDFCIDACSTGNIARFINHSCEPNLFVQCVLSSHRDMKLARVMLFAADNIPPLQELTYDYGYALDSVQAPDGKIIQMSCQCGADGCRRRLY
>BNDE-2095288-Hypericum_perforatum
SKQLDLKALTEMLMKKETSNTEKNFGCIPGIPVGHKFFSRAEMAAIGFRGHWSTGIDYVGKITHTLKRHKGHSVPLAVAIVLSGQYEEDVDGLTEVIYTCQGENDLLGNKRQIKDQAMLHGNLALKNNMEQNIPVRVIRGHECAESFSSKVYTYCGLYKVVKHWDEKGVSGVDAFKYSLMPLPGGPKLDSDQDKFGLRQGLNGSSDLTGLICEDMSFGEEALPVPVTNVVDNARIVPPGFKYFNSVQFSSTIPTPRPAKGCKCNGKCSNRNTCSCARLNGSDFPYVQKDGGLLVEPKDVVYECGPLCSCGPSCINRSSQRPLKYRLEVYRTEKKGWAVRSWDFIPSGAPLIEYTGIVRRQNDLDNITENEFIFEIDCWHTMHGLGGRERRQGDHSTSSDLRKVDERTADSESEFCVDGGNCGNVSRFINHSCEPNLFVQCVLSNHHDLRLARIVLFAADDIPPMEELTYDYGYALDSVVGPDGKLKHLTCYCGTSECRGRL
>BOLZ-2040962-Atropa_belladonna
EDDGKRSSKRPDLKAVSKMISEKEVLNTQRIGSIPGIDVGHQFFSRAEMVVVGFHNHWLNGIDCVGQSSGRKAEYKGYKLPLAVSIVVSGQYEDDQDNYEEVVYTGQGGNDLLGNKRQIKDQVMERGNLGLKNCMEHSVAVRVTRGHRCVNSYVGKVYTYDGLYKVVNHWAEKGISGFTVFKFRLKRVEGQPVLTTNQVHFTRGSIPNSISEIRGLVCEDISGGLEDIPIPATNLVDDPPIAPTGFTYSRDIIYAKGIKLPSAPTGCNCRGSCLDPRVCSCAKLNGSDFPYVHKDGGRLIEPKAVVFECGPNCGCGVACVNRTSQKGLRYRLEVFRTPNKGWGVRSWDYIPSGATICEYIGFLKKTDQIDPAADNNYVFDIDCLQTMKGLDGRERRLGEVSLPGYWQKDVEKTSDGGPEYCIDAVSVGNVTRFINHSCQPNLFVQCVLSTHQDIGLARVVLMAADNIPPLQELTYDYGYVLDSVMDRDGKVKQMACHCGAADCRKRL
>BPSG-2090381-Scouleria_aquatica
MPSSPYPSREGSREGRSHVPGEVPLVKRIAKFESGVEEDVKSVKIEGGVKPVVDLEEVEDVKPAVGKVRRAPVRSSTRIATLASRQPVKQEVQESPPSPTRVRKRVKVATKVTTVKEKKVKVTKVKKEVVKEEKKEIATDEAGKALAFVKVKDDVDHQGEDDPGEVADERNHAGAGKHAHQAHVAQKLAQQLADRAGLCDASKIKATVRIFNFLYLEAIQFEDKRAAEILSQIEEAGGSGKKPSKRPDLKAVSKMLEMKATLNPEKQIGPIPGVEVGQQFLSRAEMVVIGLHSHWLNGIDYIGVVKGKMADIDLPVAVSIVMSGGYEDDVDNSEDVVYTGQGGNDLLSTRKQIKDQKMEKGNLALKNSMKCKQPIRVIRGHDDKRSYTGKVYTYDGLYEVHEHWAEKGISGFTVFKYKLRRLAGQPILTTEQVKFARGKVAPKTVADLRGLVCNDISNGQEKLPVPASNTVDDPPVPPRDYTYITKTIISSDIPKPRALAKGCKCKGKCTEEENCACARKNGSTFPYVFNHGGRLVQPVDVVYECGPGCGCGPECLNRTSQQGLQFRLEVYKTVSKGWACRSWDFIPAGSPICEYFGTLRRNDENLESMLDNHYIFELDLFQTMQGKEGRQKRLGDVVPEITHEDDLMQEGPLYVLDAGKTGSVSRFLNHSCEPNVFIQCVMSEHGDATQPRIVMFAGDNIHPLEELCYDYGYAMDSVVRDGVVVEMPCHCGAPSCRKRMY
>BSTR-2095812-Chondropetalum_tectorum
RRSSRILNKVRPAYADALAQEQEEDVNGRRGRKRKEDESKEEKASEGKKRGGRPPKKARLVDEIMNVPAVPVLAIQPISWARAQGDTEPLVMNKSWNVRMRETLRAFNSHYLHFVQEEQRRVKELEDARALKLKNGEKGEDAKRPSRRPDLKAISKMQAMKAVLHVDKRIGDLPGIDIGDQFFSRAEMVVLGVHKHWLNGIDYMGQKYKKMEGYENYEFPLATCIVLSGMYEDDLDNAEEIVYTGQGGHDLLGNKLQIADQKMERGNLALKNSMEIGNPIRVVRGHDSKNSYCGRIYTYDGLYKCIKYWAEKGTRGFRVFKYKLKRLEGQASLTTSQVKFLREEVPQSISDLRGLVCEDISGGLEKFPIPATNVIDDPPVAPSGFVYSSQLQISKDLRIPKDIAGCKCEGDCAESRNCSCAGLNGSDFPYVRKDGGRLVEAKSIVFECGANCRCNLSCINRTSQQGLKYRLEVFRTPKKGWGVRSWDTIPSGAPICEYIGRVRRSDELDSSLENNYIFDIDCVQTMKGLDGREKRPGDVSFLSNSDSDVPEYCIDAGAVGNVSRFINHSCQPNLFVQCVLSSHRDFKLAKIMLFAADSIPPLQELNYDYGYCLGSVVGPDGKVVEMQCFCGAADCRKRLY
>BUWV-2011928-Platycladus_orientalis
IKDQQMTRGNLALKNCIYQKTPVRVIRGHDSKNSYTGKVYTYDGLYQVVKYWAEKGLSGFTVFKYRLRRLAGQPVLTTNQVRFSRGQIPQSTSELRGLVCKDISNGQERIPIVASNIVDDPPVQPTGFTYLKSIKVAAGIDLPPPTEGCECRGECFDPRKCACARLNGMERDGGRLVEAKDVVYECGPNCGCGPNCINRASQHGLKYRLEVFRTPNKGWAVRSWDSIPSGALVCEYTGILMRTDELDKTSTDNSFIFEIDCLQTMKGIDGRQRRLGELSKHKDIQMDKLDDKKDGQPEFGIDAGTSGGVARFINHSCDPNLFVQCVLSSHHDVRLARVMLVASDNIPPLQELTYDYGYVLDS
>BVOF-2069935-BVOF-Linum_perenne-2_samples_combined
GFQKRWLTGIDYLRKYSTRLMQNGCTPYLAVAVVLSCTSRCDVDCKHEVVYIHQGGTKLSCNKQQVENQDMLDASLALKNNMEQCIPVRLIWGQKCSDKIGSKEYTYCGLYKIMNRSCVESKHGQSVFTYRLKKLLGEPKTSIERERQPTLSTKLPGLVCEDISYGEEALKIPVTNTVDSPPIAPLDFKYSKSIEVATGVIIPPPASGCKCNGNCTNPKTCSCARFNGFDFPYVNQDGGRLVEAKDIVYECGPGCCCGSKCTNRVSQRGLKYQLEVYRTKNKGWAVRSWDSIPAGAPVCEYTGLLRRSAELDSVCDNDYIFDIDCLHTMHGIGGREKRETCLSETSSTPGKVDATLPESESEFCIDAGSCGNVTRFINHSCEPNLFVQCILSSHHDLRLARIVLFAAEDIPPMDELTYDYGYRLGSVTDGDGNIKELECHCGTNECQGRL
>BVOF-2071152-BVOF-Linum_perenne-2_samples_combined
TPPERRSSARIQAKQRVQKEILIRKRVRLLDGLVKQDSTPKPSPAKRTRVYTRRGDTEVSNGDAEPEQHVLEPKQKKKKTKKKKEEQVVDNAARQIDPDIVSSDALPAGVSGKSAHAQVVETLRTFNKFYLNFVQEEESRCGRKKDAGKQSPKSKSKIKPKKPGKREEVAILDAKPKSMRPDLKAASKMSQANAILYPKKRIGNLPGIEVGHQFYSRAEMVVIGIHSHWLSGIDYIGASNQKEFQNYKLPLAVSIVLSGMYEDDLDNADDVSYTGQGGHNLTGDKRQIKDQVMERGNLALKNCVDQSVPVRVIRGHVCKSSYVGKIYTYDGLYKVEKCWAEKGISGFTVFRYGLKRLKDQPVLTTNQVQFTNGRVPQAISEIRGLVCDDITGGLEDIPIPATNLVDDPPVPPTGFTYLKTIKIAKSVKLPQNTVGCSCKGTCVDPRTCACAKLNGSDFPYVHRDGGRLIEAKDVVYECGPSCGCGPSCVNRASQRGLRHRLEVFRTPKKGWAVRSWDFIYSGSPVCEYVGVLKKTEDVDSLTGNDYIFDIDCLQTMRGLGGRERRSRDASLPDSGSIASDSSKSDSGPEFCIDAGPSGNVARFINHSCSPNLFVQCVLSSHQDLRLARVVLFAADNIPPLQELTYDYGYALDSVMGPNGKIKRVPCFCGGADCRKRLY
>BWRK-2019304-BWRK-Alternanthera_sessilis-2_samples_combined
EEVEGDGNGVEKSDHFKVKETLRIFNKFYLHLIQDEENRCKAFEEEKKKKGLEGDKKGMPHKRPDLKAITKMMEMGKILYPKRLGALPGVDVGHQFLSRAEMCAVGLHGHWLNGIDFMNASYRKGEYSNYTFPIAVGIVLSGQYEDDLDNAEDVIYTGQGGNNLIGDRKQVGDQKMLRGNLALKNSMEQGLPVRVVRGHSSKSSYVGKVYTYDGLYKVVNYWAEKGVSGFTVYKFRMKRMDGQPELTTSQVQFIRGRIPDSVTEVRGLVCADISGGLEDIPIPATNLVDDPPVPPTGFEYLKTNEVAGSVKIPAASQGCDCNGSCIDPKVCACARLNGSDFPYVQRDGGRLIEAKAVVFECGPKCACGSSCINRTSQKGLRYRFEVFRTPKKGWGVRSWDYIPSGAPICEYTGVLKRSDEADSVLENNFIFDIDCLQTMKGLDGRQMRLRDVSIPDNMLDKPGEKVVDSMAEFCIDAGVKGNLARFINHSCEPNLFIQCVLSLHHDVKLARVMLFAADNIPPLQELTYDYGYPLDSVIGPDGKVKQMACYCGAEGCRKRLF
>BWRK-2088196-BWRK-Alternanthera_sessilis-2_samples_combined
KQTSSRPDLKALNKMRLSNQILYPEKTIGHLPGVDVGYQFYSRCEMVAVGFHSQWQNGIDYIEKSRVKKEELQKYTFPIAVAVILSGQFEDDLDDADDIIHTGEGKHDMLSSKLQHGDQVLIRDNLALKNSMEQAIPIRVIRGHKNTDSYSGCVYSYDGLYKVVENWADKACRGYLVYKYRLVRLEGQPKLATHQVQFIRGSLHKAVSELPGLVCTDLSNGVEDIPIPVTNIVDNPPVCPPGFTYIKSIEVAESVKQPPKAAGCSCKGNCTNLNTCACAKLNGLDFPYIHRNGGRLVEPKDVVFECGPNCGCRAGCLNRISQRAIKYRLEVYRTPDKGWAVRSWDYIPSGAPVCEYIGVLRRNDELDNIAENDYIFEIDCLHTINEIEGRERRYGNVPASAAAVVLPKIDKKTLDGTPEFCIDAGSRGNVARFINHSCEPNLFVQCILSGHRDLRLARVVLIAADNIYPMQELTYDYGYALDSVIGPDGQIKVLPCFCRTSDCRKRL
>BYNZ-2017548-Portulaca_mauii
YTFPIAVAIIMSGQHEDDLNNSEDIFYSGQGGCDLDSGKLQCAVEVLARGNLAMKNSMEQSIPVRVLRGHGSGGSYSGRIYTYDGLYKVVDTWADKGQRGRFIYKYRLKRTVAQPKLTKNQVLFVRECETKTLLELPGLVCHDLSNGQEAVPVTNLIDDALIDRLVEAKDVVFECGPSCKCGPECLNRTSQRGIKYHLEVYRTRDKGWAVRSWDFIPSGALVCEYIGVLRRSDEVDNISGNDYIFEIDCWHTMNEIEGREKRFGSVALSAANVSPKIDDKTLDSTPEFCLDAGSRGNVARFINHSCEPNLFVQCILSSHRDLRLARLVLFAAEDIPPLQELTYDYGYAIDSVIGPDGKVKVLHCVCGTADCRKRL
>BYQM-2013892-Posidonia_australis
SSRPDLKAMKEMISTKTILYGKRRVGTIPGVEVGYQFFSRCEMVAVGFHHHWLNGIDYIAKSCSKEEEYQSYTLPLAVCIVMSGQYEDDVDDSNDVVYTGQGGHDGLGTKLQNGDQELVRGNLALKNNMLSGEPVRVVRGHSCAGSYSKKVYTYDGLYKVVDQWAEKGNSGYTVFRYRLSRLKGQPPLTTGQVIFTRSQAPKSVSELRGLVCEDISGERENFPIPATNVVDDPPFAPQGFEYSESLKVACNVKLPPNALGCKCEGCCVDSKICTCARLNGSDFPYVSKDGGRLIEAKSVIFECGRNCACDAKCLNRTSQQGLKYHLEVFRTPGKGWGVRSWDAIPPGAPICEYTGILSRTCDIENAANKSNNFIFDIDCLKTINDLNGRKQCGADTSAFMNANTDEIDSPEYCIDAGTVGNVARFINHSCEPNLFVQCILSSHLDIRMSRVVLFAADVIPPLQELTYDYGYALDSVTGPDGQIVEMPCYCGAVTCRKRL
>BZDF-2018992-BZDF-Oenothera_biennis-5_samples_combined
GNVGEKSDYAKVKETLRVFNKHYLYFVQEEEKRCRKEVVDKKSLKSPQKVEKGSAKMDGSKKSPKSLEKDLKENAKDGSKKSPKKAAAKTTSKKGVTEEVTKKLAKRPDLKAITKMMDSKAVLNPEKRIGEVPGLKVGYQFYSRAEMVVLGFHGHWLNGIDYLGTKYKKVKEFERYQFPFAVSIVLSGMYEDDLDNADEVVYTGSGGHNLTGDKRQIKDQELSRGNLALKNCIANDTPIRVTRGHENKSSYTGKVYTYDGLYKVIKYWADKGISGFTVYKYLLRRVPGQPILTTNQVQFAFGQVPQSVSELRGLVCEDIAGGQENFPIPATNLVDDPPVPPTGFKYISSLKVPKDIKIPAAASGCRCKGSCMDPTTCACAKLNGCDFPYVQRDGGRLIEAKDVVYECGPNCGCGPDCINRVSQGGLKFRLEVFRAPRKGWAVRSWDFIPAGAPVCEYIGVLRKSDDVESSWENNYIFDIDCLQTMGGLGGRVKRSGDVSDPTDQTDSNHEHPEFCIDAGSSGNVARFINHSCEPNLFVQCVLSSHHDMKLARVMLFAADNIPPLQELVYDYGYALDSVLGPDGKVKQMICYCGAADCRKRLL
>Betvu_v1_1-Bv6_148740_iqkq_t1-
MDFKGDKNSFESEVNGEFRRRVSPRFHSNVESGNAVDSSSVERRFSPRLRKNCSSTSPSVQELRSPKSKQASERKDQVATPEITSDFKTPTPKVVARDSNFVRRMSPRLNGDTGSTMQNDIGFGASDSLGSPDVHVISVRQVERRLSPRLHPDSVTNEKVDTSKNSSMQRRPSSKFHSKEGNEKQNTLLESPMQSRISPLSRCKLENEKKEKILPETPMERRVSPRLHGEQKNEDKKNLLDTPVGDKRSRNCSLASNGFSAKRSKQDHHKEDNSKVDFEHSYVNGITRASNGEAPPQLTVALKVWANKTKKSDEARDIVGRSDHARIKETLRIFNTYYLQQVQEEEERRKQSEIDKEKKDKVSTSKEKDVKRTSSRPDLKALTKMKQKNEILYPKKTIGHLPGIDVGYQFYSRAEMVAIGFHSHWLNGIDYIGKSKGKKDENQKYILPVAVAVVLSGQYEDDLDNADNIIYTGEGGHDLLGSKLQQEDQVLVRGNLALKNSMDQSLPIRVVRGHKNVDSYSGKIYSYDGIYKVVDTWADKGCRGHLVYKYRLERLEGQPKLTTDQVQFVRGCPVKTVSELPGLVCRDISNGLEDNCIPVTNVVDDPPICPPEFTYIKSIEVAKGVKLPSNATGCSCKGNCTNPNTCACAKLNGSDFPYVRRDGGRLVEAKDIVFECGPNCSCKPGCLNRVSQRGIKYRLEVYRTPDKGWAVRSWDFIPSGAPLCEYIGVLRRSDELDHIAGNEFIFEIDCLHTINEIEGRERRFGNVNVPSAIGLPKIDKKTLDGSPEFCIDAGSRGNVARFINHSCEPNLFVQCILSAHHDLRLARIVLIAADNISPMQELTYDYGYALDSVIGPDGNIKVLPCFCGTADCRKRLY
>Betvu_v1_1-Bv6_151100_npjt_t1-
MSEIMEVEVGEVKMAETRRTSERTRGKRISYNEKIMASYDEVSPVKMRKTHRSNGGGSRKSSKVLEVVEKVEESREMEIVRGLFGASEGGDGLLNLGLKLEEVQSDSRVSVEKSDHLKVKETLRIFNNHYLHFIQEEERRCKQVEDEKKKKGDADKKRVPHKRPDLKAITKMMETRKVLFPSKQFGAIPGVDVGHQFFSRAEMVAVGFHSHWLNGIDYMGQNYSKGEFSKYTFPLAVAIVLSGQYEDDLDNSDDVIYTGQGGNNLLGDKKQVQDQKLERGNLALKNSMEEDLPVRVIRGHSSKNSYVGKVYTYDGLYKVVNYWAEKGVSGFTVYKFRLKRMEGQPELTTTQVQFIRGRIPDAISGVRGLVCEDISEGQENIPIPATNLVDDPPVPPTGFKYCKSIQLADNVKIPAATRGCDCVGGCTDPKICACARLNGSDFPYVHRDGGRLVEAKAVVFECGPKCACGSSCINRTSQKGLRYRFEVFRTPKKGWGVRSWDYIPAGAPICEYTGMLRRSDEADSVLENNFIFDIDCLQTMKGLDGRQMRLQDVSIPSDSLLEKPEEKVVDSNVEFCIDAGVTGNLARFINHSCEPNLFVQCVLSSHHDIKLARVMLFAADNIPPLQELTYDYGYGLDSVIGLDGKVKQMTCYCGAEGCRKRLF
>Bo3g009460.1
MAGRRKRAKSPEPKERRSSSRVQELRQKERDEKEQLARERVKFLSDQSSELCDDAKEDDVSPNEGTLSTMRNGEDTNLDFYANEEDPHLKVRRNLRFFNTQYLLMVQAKLSRPDLKGITEVMKANAVLYPRKMIGDLPGIDVGHRFFSRAEMVAVGFHSHWLNGIDYMGAVEYQRHYANYQFPLAVSIVMSGQYEDDLDNADVVTYTGQGGHNLTGDKRQFKDQELVRGNLGLKNCFEHEVPVRVIRGHDCKSSYSKRVYTYDGLYTVVKYWAEKGVSGFTVYKYQLKRKEGQPELTTNQVNFMYGRIPKSTSEIQGLVCEDISNGLESKRIPATNRVDETPFSSSGFTYINSLKIEPNVKIPKSSTGCNCRGNCTDPKKCACARLNGGNFPYVDLNDGRLIEPRDVVFECGPNCGCGPECVNRTSQKRLRFHLEVFRSPKKGWAVRSWDFIPAGSPVCEYIGVLRRTDDVDTLTDNDYIFEIDCQQTMQGLDGRQRRLGDVAVPMDNKASESNGDESAPEFCIDAGSTGNFARFINHSCEPNLFVQCVLSSHQDIKLARVVLFAADNIPPLQELTYDYGYTLDSVHGPDGKVKKLTCYCGAVNCRKRLY
>Bradi2g59430.1
MEATDSVAVMEVAPVPDPLFTGATPATPPPEAAELVLRRSARCLNRPRPATYAEREEPKESTARRARPKKKRDEENHDPVAQVPVKPARKSAKVEATERKPVPVTEPISCPDFAGAAEEDDATGNGKSAKLRVKETLRAFNSHYLHLVQEEQNRAQAVIQEIAAKENAKKKGGKKDSEDEKKEKRPSKRPDLKAITKMQESNSVLYPEKRIGHLPGIDVGDQFYSRAEMVVLGIHSHWLNGIDYMGMKYREKKEYENLTFPLATCIVMSGIYEDDLDKADEIIYTGQGGNDLLGNHRQIGSQLLQRGNLALKNSKDNGNPVRVIRGHTAKNSYTGKVYTYDGLYKVVDDWVQNGVQGHVVFKYKLKRIEGQPSLTTSEVRFTRAEAPRTISELPGLVCDDISGGQENIPIPATNLVDDPPVAPPDFVYIKSLKISKGIKIPSSCAGCNCEGDCASNSNCACAQRNGSDLPYVSFKNVGRLVEPKAIVFECGANCSCNRNCVNRTSQQGLQHRLEVFKTASKGWGVRTWDTILPGAPICEYVGVLRRTEEVSGLLQNNYIFDIDCLQTMKGLDGREKRAGSEMHLPSLHTENDSEAPPAPEYCIDAGSIGNFARFINHSCNPNLFVQCVLSSHNEVKLAKVMLFAADTILPLQELSYDYGYVLDSVVGEDGNTIQLPCCCGAPDCRKRLY
>Brara.C00594.1
MAGRRKRAKSPEEPKERRLSSRVQELRQKERDEKEQLARERVKFLSDQSSELCDDAKEDDVSTNEGTLITMRNGNDNNLDFYGSEEDPHLKVRRNLRFFNTQYLLMVQGKMSRPDLKGVTEVMKANAVLYPRKMIGDLPGIDVGHRFFSRAEMVAVGFHSHWLNGIDYMGAAEYQRDYAAYQFPLAVSIVMSGQYEDDLDNADVVTYTGQGGHNLTGDKRQFKDQELVRGNLGLKNCFEHGVSVRVIRGHNCKSSYSKRVYTYDGLYTVVKYWAEKGVSGFTVYKYQLKRKEGQPELTTNQVNFMYGRIPKSTSEIQGLVCEDISNGLESKRMPATNRVDETPFSSSGFTYINSLKIEPNVKIPKSSAGCNCRGGCTDSKKCACARLNGGNFPYVDLNDGRLIEPRDVVFECGPNCGCGPECVNRTSQKRLRFHLEVFRSPKKGWAVRSWDFIPAGSPVCEYIGVLRRTDDVDTLTDNDYIFEIDCQQTMQGLDGRQRRLGDVAVPTDNKASESNGDESVPEFCIDAGSTGNFARFINHSCEPNLFVQCVLSSHQDIKLARVVLFAADNIPPLQELTYDYGYTLDSVHGPDGKVKKLTCYCGAVNCRKRLY
>CBJR-2014715-CBJR-Atriplex_rosea-2_samples_combined
EKSDHLKVKETLRIFNNYYLHLIQEEENRCKLVEAEKKKKGVVDKRVPHKRPDLKAITKMAETGKVLYPTKQFGAIPGVDVGHQFFSRAEMVAVGFHSHWLNGIDYMGISYCNGEYSNYTFPLAVAIVLSGQYEDDLDNSEDVVYTGQGGNNLLGDKKQNKDQKMLRGNLALKNSMEQGLPVRVIRGHSSKSSYVGKVYTYDGLYEVVNYWAEKGISGYTVYKFRLKRLEGQPELTTTQVQFIRGRIPESVSEVRGLVCEDISGGQEKIPIPATNLVDDPPVPPTGFKYFKSIQVADNVKIPAPTRGCDCIDGCTNPNICACARLNGSDFPYVHRDGGRLIEAKAVVFECGPKCGCGPSCINRVSQRGLRYRFEVFRTPKKGWGVRSWDYIPAGAPICEYTGILKRSDEGDSVLENNFIFDIDCLQTMKGLDGRQMRLRDVSIPSENAHEKPEEKVVDSMVEFCIDAGFTGNLARFINHSCEPNLFVQCVLSSHHDIKLARVMLFAADNIPPLQELTYDYGYALDSVIGPDGKVKQMACYCGAEGCRKRLF
>CBJR-2067753-CBJR-Atriplex_rosea-2_samples_combined
EKDVKRTSCRPDLKALSKMREKKEILYPEKTIGHLPGIDVGHQFYSRAEMVAIGFHSHWLNGIDYIGQSKGKKGHEKHMLPIAVAIVMSGQYEDDLDNEDDIIYTGEGGHDLLGSKLQRDDQVLVRGNLALKNSKDQSVPIRVVRGRKNAGSYSGKVYSYDGLYKVVDTWADKGCRGHVVYKYRLKRMEGQPKLSMNQIQFIRGCAPKVASELPGLVCRDISNGIEDNCIPVTNLIDDPPICPPGFTYIKSIEVAESVKMPPKATGCSCKGSCTNHKTCACAKLNGQDFPYVRRDGGRLVEPKDVVFECGPNCGCNSGCLNRISQRKIKYRLEVYRTPDKGWAVRSWDHIPSGAPVCEYIGVLRRSAELDNISGDESNEYIFEIDCLHTINEIEGRERRLGNVQVSSAISIPKFDKTVLDGTPEFCIDAGTRGNVARFINHSCEPNLFVQCILSAHHDLRLARIVLIAADNIPPMQELTYDYGYALDSVIGADGKIKVLPCFCGTEECRKRL
>CDFR-2010978-Manoao_colensoi
SRRPDLKAATEMKKTDAILYPKKRLGHLPGVNVGDHFFSRCELVAIGLHSHWLGGIDSMGRGYAKLEEYRGYRLPLAVSVVLSGKYEDDVDNSVDVIYTGQGGNNILGNKRQIKDQKMSHGNLALKNSLDQGTPVRVIRGHKSVHSYTQRVYTYDGLYKVIDHWVQKGLSGFTVYKFRLRRIEGQPELTTDQVHFHRAEIPNSSAELCGLVCRDISNGLEKIPIPASNVVDNAPLGPQGYTYLNTNKVAKGVEIPPPAKGCTCKGNCIDEKKCSCARLNGNEFPYVNINGGRLVCAKSVVYECGPDCGCGPSCVNRTSQQGIKYKLEVYRTANKGWAVRSWESIPSGALVCEYTGILMRTDELDHVSENQFIFEIDCLQTMNGIDGRERRLGDVSNHADIQMDKPDDKKDGQPEFCIDAGASGGVARFINHSCEPNLFVQCVLSSHHDARLARVMLVAADNIQPLQELTYDYGYALDSVVDENGKIKQMPCYCGAIGCRKRL
>CJGZ-2006021-Oenothera_nana-MTJ_0233
GNVGEKSDYAKVKETLRVFNKHYLYFVQEEEKRCRKEVVDKKSLKSPQKVEKGSAKMDGSKKSPKSLEKDLKENAKDGSKKSPKKAAAKTTSKKGVTEEVTKKLAKRPDLKAITKMMDSKAVLNPEKRIGEVPGLKVGYQFYSRAEMVVLGFHGHWLNGIDYLGTKYKKVKEFERYQFPFAVSIVLSGMYEDDLDNADEVVYTGSGGHNLTGDKRQIKDQELSRGNLALKNCIANDTPIRVTRGHENKSSYTGKVYTYDGLYKVIKYWADKGISGFTVYKYLLRRVPGQPILTTNQVQFAFGQVPQSVSELRGLVCEDIAGGQENFPIPATNLVDDPPVPPTGFKYISSLKVPKDIKIPAAASGCRCKGSCMDPTTCACAKLNGCDFPYVQRDGGRLIEAKDVVYECGPNCGCGPDCINRVSQGGLKFRLEVFRAPRKGWAVRSWDFIPAGAPVCEYIGVLRKSDDVESSWENNYIFDIDCLQTMGGLGGRVKRSGDVSSDPTDQTDSNHEHPEFCIDAGSSGNVARFINHSCEPNLFVQCVLSSHNDMKLARVMLFAADNIPPLQELVYDYGYALDSVLGPDGKVKQMICYCGAADCRKRLL
>CKKR-2009880-Astilbe_chinensis
KQSAKRPDLKAITKMLETNAILFPEKRFGSIPGIDVGHQFYSRAEMVVVGFHSHWLNGIDYMGQSYSKGEYKSYKFPLAVAIVLSGVYEDDLDNSEDVVYTGQGGNNLLGNKRQVGDQVLARGNLALKNSLEQCVPVRVIRGHKSASSYVGKSAGCGLVASVVQYWAEKGVSGFTVFKYRLRRVEGQPILTTNQVLYGNGRAPKSISEIRGLVCEDISGGQEDIPIPATNLVDDPPVAPSGYTYCKSIQVSKSVKLPPSVGGCDCKGNCMDSRTCSCAKLNGCDFPYVHRDGGRLIEARDVVIECGPKCGCGPGCVNRTSQRGLKYRFEVFRTPKKGWAVRSWDFIPSGAPICEYIGKLMRTDELDNVYENNYIFDIDCLQTMKGLDGRERRSRDISLPSSNFLDKSEDQKSDVPEFCIDAGSMGNIARFFNHSCEPNLFVQCVLSSHQDVKLARVMLFAADNIPPMQELTYDYGYALDSVLGPDGKTKKLLCFCGAADCRKRL
>CLNU-2065271-Escallonia_sp._cv._Newport
DAPEDDAKRGSKRPDLKAITKMMETNAILYPKKRFGAIPGIDAGHQFFSRCEMVAVGFHGHWLNGIDYIGQSGSKEFNGYKLPLTVAIVLSGQYEDDLDNCEDIVYTGQGGNNLLGNKRQIRDQEMLRGNLGLKNAMEQGVPVRVVRGHKSSSSYVGKVYTYDGLYKVVHYWAEKGVSGFTVYKFRLKRLEGQPSLTTDQVHFERGRVPNSVSEIRGLVCEDIAGQLENIPIPATNLVDDPPVAPTGFTYRSRIEVSKSVKLPMNAPGCNCKGKCTDPRSCACARLNGSDFPYVHRDGGRLIEPKAVVFECGQNCGCGPGCVNRTSQRGLKYRLEVFRTPKKGGAVRSWDYIPSGAPVCEYIGVLKKTDDVDSVPENNFIFDIDCLQTMKGLDGRERRLGDVSIPSHLEKDDDKKDSVPEFCIDAGSAGSVARFINHSCQPNLFVQCVLSDHHDLKLARVVLFAADNIPPLKELTYDYGYALDSVLGPDGKVRQMACYCGAADCRKRL
>CMEQ-2005520-Orthotrichum_lyellii
MPSSPYPSRVKRDGESGDRDPVPRRAVTFERSSSSDCVEVEVKPVVDLEESEEDRKPAGKVRQAPSRSSSRIATLASRTPVKQEAPELSPSPQRIRKKVKVTVKETKVTKKVKVVKVKKQEKDLKDHALVKGESDGDPQSGDADDPGEVAEEVHRTGADQLGQKLAQQLADRAGLSDAMQVKATIRIFNFLYLEAIQLEDKRATEHLIKIGEAGTGKRPSKRPDLKAISKMLEQKATLNPEKQIGSIPGVDVGQQFLSRAEMVVIGLHNHWLNGIDYIGVGKGKSSDLEFPICVSIVMSGGYEDDVDNSEDVVYTGQGGNDLLSTRKQIKDQKMEKGNLALKNSMKCKQPIRVIRGHDDKRSYSKKVYTYDGLYEVYDHWAEKGISGFTVFKYKLRRLADQPVLTTEQVKFSRGKVAPVSIADLRGLVCNDISNGQEKLPVPASNTVDDPPVPPTDYTYISKSIVPENIPKPPPSKGCACKGKCTDEEKCACARKNGGSFPYVLNHGGRLVKPMDVVYECGPGCGCGPECLNRTSQQGLQYRLEVFKTVSKGWACRSWDFIPAGSPICEYFGVLRKNDVNLESMVDNGYIFELDLIQTMQGMEGRQKRFGDVMPEISDEDELLQDVAFVLDAGKKGSVSRFLNHSCEPNVFIQCVMSHHTDHTMPRIVMFAADNIHPLEELCYDYGYAMDSVLNADGTVKPMPCHCGASSCRKRMY
>COAQ-2004951-Malesherbia_fasiculata
LYSAKKICCQPDICIEHEFSSRAAIVEQFFHGYWSSGIDYVQKISGKLNKGNGFTCPIAIAILLSRKCGDDDDNSTEVVYTAQSGNNFFGNEQQKYQVMHNSILALKNNTDLHIPVRVFCRYKGSERDSGTIYKYCGLYKVSMKHKAEKTVHGLKFSKCHLKRLLGQRKVNIEREKLSEIHSGKVGLVYEDISFGEEAVRIPVTNTIDDPPIAPKVFQYTKDLHFAKNVILPPTASGCKCKGNCTDPRTCSCAQLNGSDFPYVRKDGGRLIEPKDVVYECGPNCSCGPNCINRTSQRGLKYRLEIYRTINKGWAVKTLDFIPSGAPVCEYIGTLRRSDELDNEAENEYIFDIDCLLTINGIGSRERRQGLLPPPDMEIDEQMAGGDSEFCIDAGSSGNISRFINHSCEPNLFVQSVLSSHRDMRLARIMLFAADDIQPLDELTYDYGYELDSVYGPDGKVKRMKCCCGTNECRGRL
>COAQ-2055991-Malesherbia_fasiculata
GGASADKSASLKVKETLRLFNKHYLQLVQEEELRCRKEDVNRKASVSKTNNKKVPKNSKPKKTDAVLGDAKHKAMRPDLKAISKMIQSNTILYPEKQIGHLPGVNVGHQFYSRAEMVAVGLHSHWLNGIDFMGLAYRKGKYGHYEFPLAIAIVLSGMYEDDLDKAEDVIYTGQGGHNLTGNKRQIRDQVLERGNLALKNCVEQSVPVRVIRGHASTSSYTGKVYTYDGLYKVVQYWADKGISGFTVFKYRLRRLEGQPTLTTNQVHFTCGRVPESISEIRGLACEDITGGQEDAPIPATNLVDEPPFAPTGFTYCKSMQVARNVRQPVNAEGCDCKGSCVDPRTCSCAKLNDNEFPYVQLHGGRLIEPRDVVFECGPLCGCGPSCVNRTSQRGLKYRLEVFRTPKKGWAVRSWDFIPSGAPVCEYIGVLRRTEDLDHDHADENNYIFDIDCLQTMKGLGGRQRRLKDISVPTINNLDKLDDEKSDNVPEFCIDAGSSGNIARFINHCCEPNLFVQCVLSSHHDLKLARIMLFAADNIPPLQELTYDYGYALDSVHGPDGKIKQMACYCGAAGCRKRMF
>CPKP-2000917-Lophophora_williamsii
LPESGGNGVEKSDHLKVKETLRTFNSYYLHFIQEEEKRCKQVEAEEKGGANAGDRKKSPHKRPDLKAISKMMQMSKILYPTKQFGSIPGVDVGHQFFSRAEMVAVGFHSHWLNGIDYMGQAYCKGDYSKYTFPLAVAIVLSGQYEDDLDNSEDVIYTGQGGNNLLGDKKQMQDQKMERGNLALKNSMEQELPVRVIRGHDSKSSYVGRVYTYDGLYRVVNYWAEKGVSGFTVYKFRLKRLDGQPDLTTNQVHFIRGRVPNSVSEVRGLVCDDISGGQEDIPIPATNLVDAPPIPPIGFTYCKSIKVADNVKIPTPTIGCGCTGSCVDPKVCACARLNGSDFPYVHRDGGRLIEAKAVVFECGPKCSCSSSCVNRTSQRGLRYRFEVFRTPKKGWGVRSWDYIPSGAPICEYTGILKRSDEVDSVSENNFIFDIDCLQTMKGLDGRQMRLRDVSIPPDSLPEEKIVDSAAEFCIDAGVMGNLARFINHSCEPNLFVQCILSSHHDVKLARVMLFAADNIPPLQELTYDYGYPLDSVIGPDGKVKKMPCYCGAEGCRKRLF
>CSUV-2063455-Cochlearea_officinalis
RQMKDQALVKGNMGLKNCITHNVYVRVIRGHNFKSSYTKRVYTYDGLYKVIEYWAEKGFSGFTVFKYRLKRVEGQPELTTNQVNFVNGCRPKSTSEIQGLVCEDISKGLEAKRIPATNRVDDPPFSISGLTYINALKIEPNVEIPKRASGCGCRGSCTDPKKCACAKLNGGNFPYVDVNGGRLIEPRDVVFECGPNCGCGPQCVNRTSQKPLRFHLEVFRSPKKGWAVRSWDYIPAGSPICEYIGIVRRTDDIDNISDNNEYIFEIDCQQTMQGLDGRQQRRLTDVAIPTESKVTPGSGDDNSPEFCIDAGSTGNFARFLNHSCEPNVFIQCVLSDHHDIRLARVVLFAADNIPPLQELTYDYGYALDSVLGPDGKVKHLACYCGAVGCRKRLY
>CUTE-2011274-Blutoparon_vermiculare
KRPDLKAVTKMIEVGKVLYQHKRFGGLPGVDVGHQFFSRAEMVAVGLHSHWLTGIDYMGHSYCNGEYKNYTFPLAVAIVLSGQYEDDLDNSEDVIYTGQGGNNLLGNRKQVEDQKMLRGNLALKNSMEQGLPVRVVRGHSSKSSYVGKVYTYDGLYKVVNYWAEKGISGFTVFKFRMKRMDGQPELTTTQVQFAKGRIPESVSEVRGLVCDDISEGQEDIPIPATNLVDDPPVPPTGFKYLKSNEVSVGVKIPTATRGCDCNGNCIDPKVCACARLNGSDFPYVQRDGGRLVEAKSVVFECGPKCACGSSCVNRTSQKGLRYRFEVFRTPKKGWGVRSWDYIPSGAPICEYTGVLKRSDEADSVLENNFIFDIDCIQTMKGLDGRQRRLQDVSIPDNLVEKAEEKVVDSTVEFCIDAGLKGNLARFINHSCEPNLFVQCVLSLHHDVKLARVMLFAADNIPPLQELTYDYGYALDSVMGPDGKVKKMACYCGAQGCRRRL
>CVDF-2006940-Simmondsia_chinensis
KRPDLKAITKMMETNSILYPSKIVGAIPGVEVGHQFFSRAEMVAVGFHSHWMKGIDYMGTTYSKGEYGRFKLPIAIAIVLSGYYEDDLDNSEDIVYTGQGGNNLLGDKHQIEDQKMERGNLALKNSMEQDLPVRVIRGHHSKSSYVRRVYTYDGLYKVNQYWAEKGVSGFTVFKYRLKRLEGQPDLTTNQVQFVRGPVPDSVSEVRGLVCADISFGQENIPIPATNLVDELPAPPRGYQYCPSIKVAENLKIPATSVGCNCNGACVDSKICACARLNGSDFPYVHRDGGRLIEAKAVVFECGPKCGCGPDCVNRTSQRGLQYRFEVFRTPNKGWGVRSWDYIPAGAPICEYTGILKRSDEADSISENNYIFDIDCLQTMKGLDGRQMRLPDVSIPTGNCTGKSDEKGSEGVPEFCIDAGVTGNIARFINHSCEPNLFVQCVLSSHHDFKLARVMLFAADNIPPLQELTYDYGYALDSVVGPDGKIKRMACYCGAAGCRKRL
>CVDF-2104624-Simmondsia_chinensis
KNGSVEENVKRSSKRPDLKAISKMVKNKEILYPEKKPGDVPGIDVGYQFYSRAEMVAVGFHSHWLNGIDYMGETYSRKHEYKDYTFPIAVAIVLSGQYEDNLDKAEDIIYTGQGGNDLLGNKRQVQDQVMLRGNLALKNNMEQSVPVRVVRGHGSANSYCGKVYTYDGLYKVVEYWAEKGVSGFTVFKYRLRRLTGQPRLTTNQVQFVRGCSSIVLSQLPGLVCSDISNGLENIPIPVTNLFDDPPIGPTGFTYSKAVQVAESVNLPPNAPGCNCKGNCTNPNTCACAKLNGSDFPYVRRDGGRLVEAKDVVFECGPNCGCGPGCINRISQRGLKYRLEVYRTPNKGWAVRSWDFIPSGAPVCEYIGVVRRSDELDNVTENDYIFEIDCWHTMNEIEGRERRFRNVLMPTTDTLRTIDGKLVDGTPEFCIDAGSIGNVARFINHSCEPNLFVQCVLSSHHDLQLARVVLYAADNIPPLQELSYDYGYALDSVIGPEGKIKVLPCYCGTADCRRRL
>CVEG-2033639-Azolla_cf._caroliniana
KVKDILRLFNTYYLRFVQEEEVRCRKEDAKENTAVKKKSKKKEESDEPRKSRRPDLKAISQMKADGKLLCNLKTLGHVPGVGDHFFSRCEMIAVGLHYHWLAGIDFIGAAYKKKMMKWKLPVASSIILSGLYEDDIDNANEVVYTGQGGQDLLGSKRQIADQIMDKGNLALKNNMEQDLPVRLIRGHKTKKSYTGKVYTYDGLYKVKKFWAEKGISGFTVFKFSLHRMEGQPMLTTEQVHFISGQVPSNPSELKGLVCADISNGLEEIPVPASNVVDSIPSRPELRYLAVNEVSKEVPAPVPSKGCSCKGECYDVTKCSCAKLNGKKFPYVSRNGGRLVEPMDVVYECGPHCGCGPTCSNRVTQRGMYYRLEVFKTANKGWAVRSWDTIPAGAPVCEYTGVLMRTADADNIGDNEYLFELDCLQTIKGVGGRQRRDLSKSNEGDALNDEYRDVPEQPEYCIDAGSCGSVARYINHSCEPNLFVQCVLNDHHDLSRPHIWFCAADTIHPLEELSYDYGYELDSVVKDGKVKVLPCYCGAPACRKRL
>CWZU-2010377-Betula_pendula
VYTGQGGHDLTGKKHQIQDQKMERGNLALKNCVEQNVPVRVIRGHESKSSYTGKVYTYDGLYKVVKYWAEKGLSGFTVYKYCLRRLEGQPLLTTNQVHFFRGRVPQSVSEIRGLVCEDITGGQEDLPIPATNLVDDPAVAPTGYKYCKSIQVVKNVKLPNNASGCNCKGMCVDPKTCACAMLNGSDFPYVSRDGGRLIEAKDVVFECGPKCGCGPDCVNRTSQRGLKYRLEVFRTPKKGWAVRSWDFIPSGAPVCEYTGILMRTQDLDSVSENNYIFEIDCLQTMRGLGGRERRFRDVPVPTIISSDRPDDLRSENMPEFCIDAGSTGNIARFINHSCEPNLFVQCVLSSHHDIKLARVMLFAADNIPPLQELTYDYGYALDSVSGPDGKIQQMFCYCGAADCRKRL
>CZPV-2005374-Moringa_oleifera
PEGEGKSKAKRPDLKAVSKMIETETVLYGKKRIGEIPGIEVGHQFYSRAEMVAVGFHSHWLNGIDYMGLSYKKQYRNLEFPLAVAIVLSGMYEDDLDNADEVVYTGQGGHDLKGNKRQIGDQVLERGNLALKNCVEQNVSVRVIRGHVSSSSYSGKVYTYDGLYKVVKYWAEKGISGFTVFKYRLRRVDGPMLTTNQVHFTNGRVPHSLSEIRGLVCEDITGGQEDIPIPATNLVDDLPVAPTGFTYCKSIKVGPNVKLPRDVVGCNCKGSCRDPRTCACAQLNGSDFPYVHRDGGRLIEAKDVIFECGPRCGCGPNCVNRTSQRGLKYRLEVFRTPRKGWAVRSWDFIPSGASVCEYTGVLMRTEDLENVSENNYIFDIDCLQTMRGLGGREKRQRSESEPSIHNVNKLDDQKSESAPEFCIDAGFTGNIARFINHSCEPNLFVQCVLSSHHDLKLARVVLFAADNIPPLQELTYDYAYVLDSVHGQDGKVIQMPCYCGAADCRKRL
>CZPV-2005375-Moringa_oleifera
RRSSKRIHDKQRAEKERLVRQRMELLGDDGGTREKKTITYCRNRRRRNVESDDEKIERKVSDLIGSSEEKKKGRTEFVMGEDCVEENGNIIEKSAHAKVKETLRLFNKHYLHFVQEEEKRCAKEEVGKEATKLSKSKKRAMPEGEGKSKAKRPDLKAVSKMIETETVLYGKKRIGEIPGIEVGHQFYSRAEMVAVGFHSHWLNGIDYMGLSYKKQYRNLEFPLAVAIVLSGMYEDDLDNADEVVYTGQGGHDLKGNKRQIGDQVLERGNLALKNCVEQNVSVRVIRGHVSSSSYSGKVYTYDGLYKVVKYWAEKGISGFTVFKYRLRRVDGQPMLTTNQVHFTNGRVPHSLSEIRGLVCEDITGGQEDIPIPATNLVDDLPVAPTGFTYCKSIKVGPNVKLPRDVVGCNCKGSCRDPRTCACAQLNGSDFPYVHRDGGRLIEAKDVIFECGPRCGCGPNCVNRTSQRGLKYRLEVWSYNQCPRVPTIFAPGKHFVVVNFNEISASVCQQVFRTPRKGWAVRSWDFIPSGASVCEYTGVLMRTEDLENVSENNYIFDIDCLQTMRGLGGREKRQRSESEPSIHNVNKLDDQKSESAPEFCIDAGFTGNIARFINHSCEPNLFVQCVLSSHHDLKLARVVLFAADNIPPLQELTYDYAYVLDSVHGQDGKVIQMPCYCGAADCRKRLF
>Carubv10000831m
MIQSKAILYPRKRIGDLPGIVVGHRFFSRAEMCAVGFHNHWLNGIDYMGLEYKKEYSKYDFPLAVSIVLSGQYEDDLDNADTVTYTGQGGHNLTGNKRQIKDQLLLRGNLALKNCCEHHVPVRVTRGHDCISSYTKRVYTYDGLYEVVKYWAQKGVSGFTVYKYQLKRLEGQPELTTDQVNFVCGRIPKSTSEIEGLVCEDISKGLEFKRIPATNRVDDSPVSPSGFTYIKSLMIEPNVKIPKSSTGCNCQGSCTDSKKCACAKLNGGNFPYVDLNDGRLIESRDVVFECGPHCGCGPACVNRTSQKRLRFHLEVFRSAKKGWAVRSWDYIPAGSPVCEYIGVLRRTADVDTISDNDYIFEIDCQQTMQGLDGRQRRLRDVALPTRVSQSSEDENVPEFCIDAGSKGNFARFINHSCEPNLFVQCVLSSHQDLRLARVVLFAADNIPPLQELTYDYGYTLDSVHGPDGNVKKLTCYCGALNCRKRLY
>Cucsa.155970.1
MVVKSRVLRSAANGELHSPVTPEEKPKRSKVATPGGKSAKAAAPEGDAEHPSPSPMRRTSARIIKMKAEKKLLARQRVELLDEPSSGSKRKKTNSKVKSKRNTPNVKEEVREDKGEVVEDEAVVVPASKDVTKSKDGDARKPMEVCAPEKRTGDDVGAGNMVEKSDHVKVKETLRLFNKYYLHFVQEEEKRCKKAEVAKKAPKRSKSKKEVPVEDTKNKSKRPDLKAVSKMLETNEILNHEKRIGNVPGINIGHRFYSRAEMVAVGFHSHWLNGIDYMGLSYSKKYSNYSFPLAVAIVLSGMYEDDLDNAEDVIYTGQGGQNLTGNKRQIRDQKMERGNLALKNCIEQGVPVRVVRGHESATSYCGKLYTYDGLYKVIQYWAEKGISGFTVFKFRLRRIEGQSLLTTNQVQFIYGRVPKSVSEIRGLVCEDIAGGQENIPIPATNLVDDPPVAPIGFTYCKSIKVARGVKLPPNANGCDCKESCITSRTCSCAKLNGSDFPYVQRDGGRLIEAKDVVYECGPNCGCGLGCVNRTSQRGIKYRLEVFRTPKKGWAVRSWDFIPSGAPVCEYTGILARTEDLDHVSENNYIFDIDCLQTIRGIGGRERRSRDASLPANNSLDVIDDRRSESVPEFCIDACSTGNIARFINHSCEPNLFVQCVLSAHHDIKLARVVLFAAENIPPLQELTYDYGYALDSVYGPDGKIKQMPCFCGATECRKRLF
>DAAD-2007719-Ardisia_revoluta
EGSAPEGDAKRVSKRPDLKAITKMTEINAILNPKSRVGPIPGIDVGHQFFSRAEMVVVGFHSHWLWGIDYIGTTATACKDYNGYTLPLAVAIVLSGQYEDDLDNCDDVVYTGQGGNNLVGDRHQIRDQVMERGNLALKNCIKQKTPVRVVRGHQSRTSYVGKVYTYDGLYEVTDYWAEKGLSGFTVYKFRLKRLDGQPLLTTNQVQFRVPNSVSEIRGLVCEDITGGQEDIPIPATNLVDDPPVAPTGFTYCKSIQVAESVKLPKNAIGCDCKGSCTDPKRCACAKLNGSDFPYVLRNGGRLIEPKSIVFECGPNCGCGPGCVNRTSQRGMRYRLEVFRTPKKGWGVRSWDYIPSGAPVCEYRGVLMRTDEVDTAHENFYMFDIDCLETMKGLDGRERRFVDVSLPAHLQKDDDNRPDSGPEFCIDAGTKGNITRFINHSCQPNLFVQCVLSSHHDIRLARVVLFAADNIPPLQELSYDYGYTLDSVKGPDGKPKQVACYCGADDCRKRLI
>DAYQ-2058181-Mitella_pentandra
VKLKKGDAHKGDHKQSAKRPDLKAITKMIETNAILHPGKRFGSIPGIDVGHQFYSRAEMVVVGFHSHWLSGIDYMGQSYSKGEFRSYTLPLAVAIVLSGVYEDDLDNSEDVVYTGQGGNNLLGNKRQVCDQVLARGNLALKNCLEQCVPVRVVRGHKSASSYVGKVYTYDGLYKVVQYWAEKGVSGFTVFKYRLRRLEGQPILTTNQVLYGNGRAPKSISEIRGLVCEDISGGQEDIPIPATNLVDDPPVAPTGYIYCKSIQVSKSVKLPPNVAGCDCKGNCMDSRTCSCAKLNGCDFPYVHRDGGRLIEAKDVVFECGPKCGCGPGCVNRTSQRGLKYRFEVFRTPKKGWAVRSWDFIPSGAPICEYIGKLMKTDELDNVYENNYIFDIDCLQTMKGLDGRERRSRDISLASSNFLEKSEDKKSDVPEFCIDAGSIGNIARFFNHSCEPNLFVQCVLSSHHDAKLARVMLFAADNIPPMQELTYDYGYALDSVLGPDGKTKKLLCFCGAGDCRKRL
>DCDT-2008198-Cheilanthes_arizonica
DYLGAAYKKSMPNWSFPVATSIVLSGCYEDDVDNAMDVVYTGQGGNDLLGKKHQIADQVMEKGNLALKNSMEQNSPVRLIRGNKTKKSYTGKVYTYDGLYKVKEYWAEKGKSGFTVYKFLLRRMEGQPVLTTDQVHFVSGEIPSEPSELRGLVCADLSNGSERIPVPASNAVDEIPSAPRFRYLATNEVDKNVPEPIPAKGCNCKGECYDVAKCSCAAFNGKKFPYVSMNGGRLVEAMDVVYECGPHCGCGPNCSNRVTQRGMRYRLEVFKTASKGWAVRSWDTIPAGAPVCEYTGILMRTADADDIGNNEYLFELDCLQTISGIGDRQRRRLMTENNSNAQEDLSKDVPDQPEYCIDAGSSGNVSRFINHSCEPNLFVQCVLNEHHDLGRSRVWLCAADTIPPLQELCYDYGYELNSVVKDGEIKVLPCYCGARTCRKRL
>DDRL-2069280-Tragopogon_dubius
EMSHANLALKNNMEHCVPVRVVRRLTGGSHFYTYDGLYKVTECWPTEGVSGFVVYKYRLKRVQGQPKLTTNQVHYSNGRSSRNPIKAPQLVCLDITEGQEDVYIPVINAIDDTTITGFTYTKYNKVFTNLSLPPNADGCGCKGNCTNPNTCACAKLNGYDFPYVKSSGGRLFEAKDVVFECGPNCRCGPGCINRISQRGIKYQLEIFRTSNRGWAVKTKDFIPSGAPVCEYIGELRRTNELDNVAENDYIFEIDCWQTIKEIGGREKRLGDVSESVSNQLQKPNEKGLEPEFCIDAGRVGNVARFINHSCEPNLFVQCVLSSHHDLKLARVVLFAADNIPPMEELTYDYGYALDSVVDNNGTVRTLPCHCGTSDCRKRLY
>DESP-2006745-Erigeron_speciosus
KGVSSETGEKRTSKRPDLKAIAKMKENNQVLFPTKRFGHLPGIDVGYQFYSRAEMVALGLHSHWFTGIDYIGESCKKTELKGYTFPLAIAIVLSGQYEDDQDNSDDIVYTGEGGNDINGSKHQIKDQELLRGNMALKNSMEQSIPVRVIRGHTDDRHFKLYTYDGLYKVSEYWPAQGKSGFVVYKYRLKRLDGQPKLTGNQVQYSNGRSSRVSVKAPQLVCLDITEGQEDMHIPAINTIDDATITGFAYTKYNQVLGNLKLPPNANGCECKGSCTNPRTCACARLNGSAFPYVRNNGGRLIEAKDVVFECGPECGCGPGCVNRISQRGIKYRLEVFRTSNRGWAVKTKDFIPSGAPVCEYIGELRRTNELDNVAENDYIFEIDCWQTMKGVGGRERRLGDVSVSVSKELENAAADEKEPEFCIDAGRIGNVARFINHSCDPNLFVQCVLSSHHDVKLARIVLFAADNIPPFQELTYDYGYALDSVVDNNGTVRMLPCHCGTTECRNRL
>DESP-2012752-Erigeron_speciosus
EKSVYATVKDTIRAFYKNFLYFVQEEEKRCKKDGDDKKNTKKPMSKEEKQLAKKSKSENQDAEKERNKAKRPDLKALNLMITSNTTLSRGNRIGSVPGVDVGHQFFSRCEMVTVGFHNHWLCGIDYIGSSKQKEYPQYQLPITVAIVMSGMYEDDCDNSEDVVYTGQGGNDLLGNKRQIKDQVMTRGNLGLKNSKEQNVPVRVIRGHSSQSSYVGKVYTYDGLYKVVGYWAEKGLSGYTVYKFKLRRIEGQPPLLTEQVYFTRGRIPNEVSELQGLVSEDICGGLEDIPIPATNMVDDPPVPPTGLTYIRSLQVAKNVKVPENATGCKCKGSCTDPRSCACARLNGSDFPYVHRDGGRLIEPKAVVFECGPNCGCGPGCVNKTSQRGLKYRLEVYKTPKKGWAVRSWDFIPSGAPVCEYIGVLKNTDDVESNPENNYIFDIDCLHTMKGIGRREKRVGEVALPSLLLGKEDEKDSGPEFCIDAGTIGNVARYINHSCQPNLFVQCVLSKHHDLTQARIVLFAADNIQPLKELTYDYGYELDSVMGPDGKIKKLVCYCGAPDCRKRLF
>DESP-2012754-Erigeron_speciosus
KERRKSKRRPDLKALNMMINSNATLSCGNRIGSVPGVDVGHQFFSRCEMVTVGFHNHWLCGIDYIGSSKQKEYPQYQLPITVAIVMSGMYEDDCDNSEDVVYTGQGGNDLLGNKRQIKDQVMTRGNLGLKNSKEQNVPVRVIRGHSSQSSYVGKVYTYDGLYKVVGYWAEKGLSGYTVYKFKLRRIEGQPPLLTEQVYFTRGRIPNEVSELQGLVSEDICGGLEDIPIPATNMVDDPPVPPTGLTYIRSLQVAKNVKVPENATGCKCKGSCTDPRSCACARLNGSDFPYVHRDGGRLIEPKAVVFECGPNCGCGPGCVNKTSQRGLKYRLEVYKTPKKGWAVRSWDFIPSGAPVCEYIGVLKNTDDVESNPENNYIFDIDCLHTMKGIGRREKRVGEVALPSLLLGKEDEKDSGPEFCIDAGTIGNVARYINHSCQPNLFVQCVLSKHHDLTQARIVLFAADNIQPLKELTYDYGYELDSVMGPDGKIKKLVCYCGAPDCRKRL
>DFHO-2058674-Danaea_nodosa
DVKKVKETLRLFNSYYLRYVQDEEGRCRKEAKEKGEMSKHVPHSKRQSRCRTIEFVEHKKKSRRPDLKAIKQMKNAGALLHKTKIIGHIPGVSVGDQFFSRCEMTAIGLHDHWLAGIDCAGSNHKKELPGIRLPVATSLVLSGVYEDDVDNAEDVIYTGQGGNDLLGNKHQIADQIMERGNLALKNSMEQGLPVRLIRGHKTKKSYTGKVYTYDGLYRVKEFWAEKGISGFTVYKFRLHRVEGQAVLTTDQVHFCRGQVPSTTAELRGLVSGDISSGLERIPVPASNIVDNPPFAPSDFTYVTETVGTKGIPKLLPARGCSCQGECIDATRCACAMLNGKKFPYVSRNGGRLVEPMDVVYECGPQCGCGASCSNRVSQRGLHYRLEVFRTINKGWGVRSWDLIPAGAPVCEYTGLLMRAEDADSINENDYIFDLDCVQTIKGIGGRQRRRLSRVKDNESVHPLEDDSIEQPEYCIDAGSSGNVSRFINHSCEPNLFVQCVLNTHHDLTQPRVFFFASENIHPLQELTYDYGYELNSVAMDGKIKKVPCYCGAHGCRKRLY
>DGXS-2013469-Freycinetia_multiflora
GEKSEEDIKRGSKRPDLKAISMMLKNGTILYPGKRIGHLPGIDVGHQFFSRAEMVVLGFHSHWLNGIDYMGASYGKMEEYKHYSFPLAVCVVLSGMYEDDLDNSEDVIYTGQGGHDLLSTRRQIGNQKMERGNLALKNCIDNRVPVRVVRGHESANSYCGKVYTYDGLYNVVKFWAEKGVSGFTVFEYRLRWLEGQPVQPVLTTNQVHFTRAQPPKSISELRGLVCNDICGGQEKFPIPATNEVDDPPFAPKDFEYCSEVRVAENIKVPKAAVGCSCKGDCTDPRICSCARLNGSDFPYVRRDGGRLVEAKAVVFECGPNCGCGPNCVNRTSQKGLRYHLEVFRTPKKGWAVRSWDSIPSGAPVCEYTGILTRGDEIESASDNNYIFDIDCLQTMKGLDGRERRLGGVALHTDIDDKKLEVPEFCIDAGHVGNIARFINHSCQPNLFVQCVLSSHHDIKMARVMLFAADNIPPLQELTYDYGYALESVVGPDGSIKKLSCFCGAAECRKRL
>DHPO-2004365-Eupomatia_bennettii
ERDTKRSAKRPDLKAITRMRETNAILYSKGKLGHLPGIDVGHQFFSRAEMVVVGLHSHWLHGIDSLGKSFGKLEEYKSYTFPLAVSIVMSGEYEDDEDNSEEIVYTGEGGNDALHKKHQISNQKMTRGNLALKNSMDHGVPIRVTRGHVSHNSYCGKVYTYDGLYKVVEFWEEKGVSGFSVFKFRLKRLQGQPDLTTDQVRFAGKRVARSLSELRGLVCEDISGGREGISIPATNEVDDPPFAPTGYVYCKSILVPKGMKLPLDAVGCMCKGSCVDPKVCDCARLNGSNFPYVGKDGGRLVEAKDVVIECGPNCSCGPDCVNRASQQGLRYRLEVFRTPMKGWAVRSWDYIPSGAPVCEYTGILRRTDELDSVSDNNFIFEIDCLQTMEGLDGRQARLGDVSVHTKSHFGRSDDKRSESFPEFCIDAGSVGNVARFINHSCQPNLFVQCVLSSHHDIRLARVMLFAADNIPPLQELTYDYGYTLNSVVGPDGNIKTLACYCGAADCRKRL
>DHPO-2004366-Eupomatia_bennettii
ERDTKRSAKRPDLKAITRMRETNAILYSKGKLGHLPGIDVGHQFFSRAEMVVVGLHSHWLHGIDSLGKSFGKLEEYKSYTFPLAVSIVMSGEYEDDEDNSEEIVYTGEGGNDALHKKHQISNQKMTRGNLALKNSMDHGVPIRVTRGHVSHNSYCGKVYTYDGLYKVVEFWEEKGVSGFSVFKFRLKRLQGQPDLTTDQVRFAGKRVARSLSELRGLVCEDISGGREGISIPATNEVDDPPFAPTGYVYCKSILVPKGMKLPLDAVGCMCKGSCVDPKVCDCARLNGSNFPYVGKDGGRLVEAKDVVIECGPNCSCGPDCVNRASQQGLRYRLEVFRTPMKGWAVRSWDYIPSGAPVCEYTGILRRTDELDSVSDNNFIFEIDCLQTMEGLDGRQARLGDVSVHTKSHFGRSDDKRSESFPEFCIDAGSVGNVARFINHSCQPNLFVQCVLSSHHDIKLARVMLFAADNIPPLQELTYDYGYALDSVVGPDGNIMTMACYCSADDCRKRL
>DHPO-2004368-Eupomatia_bennettii
EDSKRSSKRPDLKAISRMIEMKDILYQKGRLGHLPGIHVGFQFFSRAEMVVVGLHSHWLNGIDYLGQQFSKLEKFKSYAFPLAVSIVMSGQYEDDLDNSENIVYTGQGGNDLLGTKHQVCDQQMARGNLALKNSMEHGVPIRVTRGHVSGNSYCGKVYTYDGLYKVVKYWAEKGVSGFTVYKYLLKRLEGQPDLTTDQVHFTRKHASGSLSILRGLVCEDISGGREGISIPATNEVDDPPFAPTGYVYCKSILVPKGMKLPLDAVGCMCKGSCVDPKVCDCARLNGSNFPYVGKDGGRLVEAKDVVIECGPNCSCGPDCVNRASQQGLRYRLEVFRTPMKGWAVRSWDYIPSGAPVCEYTGILRRTDELDSVSDNNFIFEIDCLQTMEGLDGRQARLGDVSVHTKSHFGRSDDKRSESFPEFCIDAGSVGNVARFINHSCQPNLFVQCVLSSHHDIRLARVMLFAADNIPPLQELTYDYGYTLNSVVGPDGNIKTLACYCGAADCRKRL
>DIHD-2018455-Heliotropium_tenellum-juvenile_leaf
KRPDLMALSKIFETKGVMYPIKRFGHLPGIDIGYQFNSRAEMVALGFHSDWLYKIDYMGEPYKKMAEYNGLTFPLAVAIVLSDEYEEDRDYSEDICYTSEDGIGILKTHHVNDLFMSCCNIALRNNLKQLVPVRVARGQVSNGSVHQKVYTYDGLYEVYECWIQRGISGGLVHKFRLRRLEGQPKLTTDQVSHTRESKVDNPSKPGLLCMDISSGQEELFIPALNLIDDSPFPSIGFTYSKDIQVAENIELPANSDGCRCKGSCRNPKICACARLNGSKFPYVRHDGGRLLKAKDVVFECGPNCGCGPACINRVSQRGIKYQLEVFRTTDRGWAVRTRDFIPSEAMGECSESIRTDLDKIDDHVLPSTPEFCIDAGTIGNVARFINHSCEPNLFVQCVLSTHHDMRLARVVLFAAENVAPLQEITYDYGYVLDSVVGPDGKIKEQPCYCGTSDCRKRL
>DIHD-2018456-Heliotropium_tenellum-juvenile_leaf
KRPDLMALSKIFETKGVMYPIKRFGHLPGIDIGYQFNSRAEMVALGFHSDWLYKIDYMGEPYKKMAEYNGLTFPLAVAIVLSDEYEEDRDYSEDICYTSEDGIGILKTHHVNDLFMSCCNIALRNNLKQLVPVRVARGQVSNGSVHQKVYTYDGLYEVYECWIQRGISGGLVHKFRLRRLEGQPKLTTDQVSHTRESKVDNPSKPGLLCMDISSGQEELFIPALNLIDDSPFPSIGFTYSKDIQVAENIELPANSDGCRCKGSCRNPKICACARLNGSKFPYVRHDGGRLLKAKDVVFECGPNCGCGPACINRVSQRGIKYQLEVFRTTDRGWAVRTRDFIPSGAPVCEYGGLLRRTSDADKDSDNDYVFEIDCMHTIKGVDGREKRWGNVSESIRTDLDKIDDHVLPSTPEFCIDAGTIGNVARFINHSCEPNLFVQCVLSTHHDMRLARVVLFAAENVAPLQEITYDYGYVLDSVVGPDGKIKEQPCYCGTSDCRKRL
>DKFZ-2069205-Mertensia_paniculata
DDDTKRVSKRPDLKAVSKMSETKEILYPQKRCGSIPGIEVGHQFYSRAEMVAVGLHAHWLFGIDYISQSAATKRLYNGLTLPLAISIVISGQYEDDLDNSDDVIYTGQGGNNLKGDRRQVKAQQMERGNLGLKNSMEQKVPVRVTRGHKCKNSYVGKVYTYDGLYEVVKYWAEAGVSGHTVYKFQLKRLVNQPPLTTSQVYYTRGRIPNMVSEISGLVCGDISGGLEDIPIPATNLVDDPPIAPTGLTYIRALQISPSVPLPPKAPGCNCQGSCTNSRTCSCAKLNGVDFPYVDKNGGRLIEPKAVVFECGSNCGCGPDCVNRTSQKGLRYRLEVFRTAKKGWAVRSWDFIPAGAPVCEYLGVLMKTHDINTSRDTNYVFDIDCIQTMQGLDGRERRLGDVSFPLHLQKDDYDAGPEFCIDADSTGNVARYINHSCQPNLFVQCVLSDHHDIRQARVMLFAA
>DLJZ-2058405-Solanum_ptychanthum
EDDGKRSSKRPDLKAISKMISEKEVLNRERIGSIPGIDVGHQFFSRAEMVVVGFHNHWLNGIDCVGQSAGRKGEYKGYSLPLAVSIVVSGQYEDDQDNYEEVVYTGQGGNDLLGNKRQIKDQVMERGNLGLKNCMEHSVPVRVTRGHRCVNSYVGKVYTYDGLYKVVNYWAEKGISGFTVYKFRLKRIEGQPVLTTNQVHFTRGCIPNSISEIRGLVCEDISGGLEDIPIPATNLVDDPPVAPTGLTYSRDIICAKGIKFPSAPTGCNCHGSCLDPRVCACAKLNGSEFPYVHKDGGRLIEPKAVVFECGPNCGCGPACVNRTSQKGLRYRLEVFRTPNKGWGVRSWDYIPSGATICEYTGLLKKTDQIDPAADNNYVFDIDCLQTMKGLDGRERRLGEVSLPGYWQNDAEKMSDGGPEYCIDAVSVGNFARFINHSCQPNLFVQCVLSTHHDIGLARVVLMAADNIPPLQELTYDYGYVLDSVMDREGKVKQMACYCGAADCRKRL
>DMIN-2025619-Phycella_aff._cyrtanthoides
DVKRGSKRPDLKAISKMQESRQILYPEKRIGHLPGIEVGDQFFSRAEMCVLGVHSHWLNGIDYMGQSFAKQYKEYTFPLAVCIVISGMYEDDLDNSEDVIYTGQGGHDLLGSKHQIRDQKMERGNLALKNNVMTSAPVRVIRGHESKSSYCGKVYTYDGLYKVIKYWAEKGISGFTVFKYRLRRDEGQPLLTTNQVQFTRAQAPRSISELRGLVCEDISGGQENLPIPATNVVDDPPFAPIDFEYCKSIRLAENLKLPTGTVGCKCKGECIDPRICACAKLNGGDFPYVRKDGGRLIEAKAVVFECGPSCGCGISCVNRTSQQGMKYRLEVFRTAKKGWAVRSWDTIPSGAPVCEYTGILTRTDEINSVSENNYIFDIDCLQTMKGLDGRERRPGDEVVLANFDDKKLEPEFCIDAGRVGGVARFINHSCEPNLFVQCVLSSHHDIKIAKVMLFAADTIPPLQELSYDYGYVLDSVARPDGTIIQLPCYCGAVGCRKRL
>DSUV-2011461-Asclepia_curassavica
DVAEADSKRGSKRPDLKAVTKMRAANAILYPKKRFGSIPGIDVGHQFLSRAEMVALGFHSHWLNGIDFIGKGKKLDYGDYTLPLAISIVMSGQYEDNLDKYEEIVYTGQGGNNLLGDKHQMKDQVMKRGNLALKNCMEQGVPVRVVRGHKCANSYVGKVYTYDGLYKVDTYWADKGYTVYKFRLKRVAGQPPLTTNQVHYSRGPVPNSIGELQGLVCDDISGGQEDIPIPATNLVDHPPVAPTGFTYCKEMKFSKSIKFPPKAPGCSCKDSCTDPRVCACAKLNGSDFPYAMRDGGRLIEPKAVVFECNSNCGCGPDCANRISQRGMKYRLEVFRTPNKGWAVRSWDYIPSGAPICEYIGILKKTDETDFAAGNSYIFDIDCLQTMKGLDGRERRLRDVSLPTSEKYEEKSIDNIPEFCIDAGLKGNIARFINHSCQPNLFVQCVLSSHHDVKLARVVLIAADNILPLKELTYDYGYVLDSVVGPDGKIKQMACYCGATDCRKRL
>DTNC-2004721-Sinningia_tuberosa
KKDMVEDVTRKPAKRPDLKAITEMMKIHATLNSEKRVGSIPGIDVGHQFFSRAEMVVVGFHQHWLNGIDYIGQTVGAARKSGKNLSLSGYKFPIAVSIVLSGQYEDDLDNCEEIVYTGQGGNNLLGDKRQISDQVMERGNLGLKNCMHDHVPVRVVRGHKCSNSYVGKVYTYDGLYRVVDYWAEKGVSGFTVYKFRLRRIEGQPPLTTNQVYFTRGRIPKSLSEIRGLVLEDISGGLEDIRILVTNLVDDPPSSPVGFSYIKDMVFSENISLPTIAAMGCNCRGACTDPRSCACAGLNGGDFPYVHRDGGRLVEPKAVLFECGPNCGCGPKCVNRISQNKLKFRLEVFRTPKKGWGVRSWDYIPSGAPVCEYIGVVKRTEDLDPSADNSYVIDIDCLQTMKGLDGRESRLRDVRLPSHLEQAWREVSGSVPFCIDAGKKSGNVARFINHSCQPNLFIQCVLNNHHDIKLARLILIAADNIPPLQELTYDYSYGIDSVLGPDGEIRQMPCFCGAQDCRKRL
>DZLN-2002891-Oenothera_picensis-MTJ_655
GNVGEKSDYAKVKETLRVFNKHYLYFVQEEEKRCRKEVVDKKSLKSPQKVEKGSAKMDGSKKSPKSLEKDLKENAKDGSKKSPKKAAAKTTSKKGVTEEVTKKLAKRPDLKAITKMMDSKAVLNPKKRIGEVPGLKVGYQFYSRAEMVVLGFHGHWLNGIDYLGTKYKKVKEFERYQFPFAVSIVLSGMYEDDLDNADEVVYTGSGGHNLTGDKRQIKDQELSRGNLALKNCIANDTPIRVTRGHENKSSYTGKVYTYDGLYKVIKYWADKGISGFTVYKYLLRRVPGQPILTTNQVQFAFGQVPQSVSELRGLVCEDIAGGQENFPIPATNLVDDPPVPPTGFKYISSLKVPKDIKIPAAASGCRCKGSCMDPTTCACAKLNGCDFPYVQRDGGRLIEAKDVVYECGPNCGCGPDCINRVSQGGLKFRLEVFRAPRKGWAVRSWDFIPAGAPVCEYIGVLRKSDDVESSWENNYIFDIDCLQTMGGLGGRVKRSGDVSSDPTDQTDSNHEHPEFCIDAGSSGNVARFINHSCEPNLFVQCVLSSHNDMKLARVMLFAADNIPPLQELVYDYGYALDSVLGPDGKVKQMICYCGAADCRKRLL
>DZQM-2056323-Pinus_radiata
GRIEQKDDKRPARRPDLKAISKMMDTTAILYPKKQFGHLPGVNVGDHFFSRCEMVAIGLHSHWLNGIDFMGNKHKKMEEYKNYTFPISVAIVLSGEYEDDVDNSEDVIYTGQGGQNLLGDKRQIKDQKMVRGNLALKNSMDQAIPVRVIRGHQSSNSYSGKVYTYDGLYKIIDYWAERGLSGFTVFKFRLRRLEGQPVLTTDQVRFSRAQLPKSPSELKGLADVDISNGKETLPVPASNVIDERPVPPTGYTYLKTVKVANGIEIPPPAQGCNCKGECVNPRTCSCAKLNGMDFPYVRRDGGRLVEAKDVVFECGPNCGCGPTCVNRTSQQGLKYRLEVFLTSNKGWAVRSWDSIPAGAPVCEYTGILMRTDDLDSVMENNFIFEIDCLQTMKGIDGRQRRLGDVSKHDNEKLDDKKGDGQPEYCIDAGTAGGVARFINHSCDPNLFVQCVLSSHHDPKLARVMLFAADNIPPLQELTYDYGYSLDSVVDSEGKVKKMACYCGAVECRKRL
>ECTD-2112022-Gentiana_acaulis
VGHQFLSRAEMVVLGFHSHWLNGIDFIGMGKKPNFKVSPLCQLSQSCSSFPITVAIVVSGQYEDDLDKCDELIYTGQGGNNLLGDKRQIKDQEMKRGNLGLKNCQEQSVPIRVVRGHKCQNSYAGKVYTYDGLYKVVEFWAEKGVSGFTVYKFRLRRCEGQPPLTTNQVLFTRTREPINSNGEIMGLVCKDISNGQERIPIVATNLIDEPPVAPTGFTYSKIMVVEGVDIPTDAPGCNCKGKCIDPRVCACAKLNGSDFPYVQRDGGRLVEAKDIVFECNPNCSCGPSCVNRTSKRELHYRFEVFRTLHKGWGVRSWDFIPSGAPICEYIGILKKTDEVDSATANCYLFDIDCLQTMKGLDGRERRLGDVTLPMHMEKKHEQTGDYSPEYCVDAGSTGNFARFINHSCEPNLFVQCILSTHHEVKLARIVLIAADNIPPLKELTYDYAYALNSVVDPDGKVKELKCSCGASGCRKRL
>EDBB-2017502-Polyscias_fruticosa
KGGAPDDNTKQAARRPDLKALTKMKETNTILYPNKQFGSIPGVDVGHQFFSRAEMVAVGCHSHWLNGIDFIGKTRNKMQTFSGYKLPLTVSIVLSGQYEDDLDNCEDVVYTGQGGNNLRGNKRQISDQVMELGNLGLKNCMEQCVPVRVVRGHQCKSSYVGKVYTYDGLYKVVNYWAEKGVSGYIVYKFRLKRLEGQPSLTTNQVQFAHGKIPKSISDLRGLVCEDISGGQENIPIPASNLVDEPPIAPTGFTYCNSIQVSKSVKLPLKAPGCNCKGNCVDPKSCACAKLNGSDFPYVHRDGGRLIEPKAVVFECGPNCDCGPGCVNRTSQRGLKYRLEVFRTPKKGWAVRSWDYIPSGAPVCEYIGKLMKTDDLDAVPENNYIFDIDCLQTMKGLDGRERRVGDVSIPLYLEKDDDKKDSAPEFCLDAGVSGNIARFINHSCQPNLFVQCVLSTHHDIKLARVMLFAADNIPPLKELTYDYGYALDSVVGPDGKIKQLLCFCGAADCRKRL
>EDBB-2087527-Polyscias_fruticosa
KDVKASHKRPDLKATSKMKHKEVILYPKKRFGHLPGIDVGYQFYSRAEMVAIGFHSHWLNGIDYIGKSSGAREYKGHGFPLAVAIVLSGLYEDDQDNSEDIIYTGQGGNDLLGKKHQVKDQEMSRGNLALKNNFEQSIPVRVVRGHKTSCNSVKVYTYDGLYQVVECWSCIGVSGFLVYKYRLRRIKGQPQLTTNQVQFINGSASNIPPRIPGLVCDDICGGQEKIPIRVINLIDDTPLPTGFTYSKSIQVGENVKLPSNASGCKCKGNCANPKTCACARLNGLDFPYVRRDGGRLIEAKDVVFECGPNCGCGPECINRISQQGIKYQLEIFRTPNKGWATRTLDFIPSGAPVCEYTGVLRRTDDLDSVSVNDYIFEIDGWQTMKGIDGRERRLGDVSASLGNHLEKADDKTLEEGTPEFCIDAGSVGNVARFINHSCEPNLFVQCVLSTHHDMRLARVVLFAADSISPWQELTYDYAYALDSVVDSSGKIVQLPCHCGTNDCRKRL
>EDHN-2054766-Ficus_religiosa
EVETKKPSDGVTTNLVEKSDHAKIKDTIRLFNKHYLHFVQEEEKRCKKAVVELDKKSSKASKSKKRAVAEDTKSTAKRPDLKAITKMIENKENLYSVKRIGNIPGIDVGHQFYSRAEMVVVGFHSHWLNGIDYMGQNYSKGEYSKYTFPLAVAIVLSGMYEDDLDNAEDVVYTGQGGHNLTGDKRQIRDQVMERGNLALKNCVEQGVPVRVVRGHDSSNSYCGRVYTYDGLYKVIQYWAEKGISGFTVFKFRLKRLEGQPLLTTNQVQFIYGRVPQSISEIRGLVCDDITGGQENIPIPATNLVDDPPVAPAGFTYYKSIQVAKNVKLPKNATGCDCIGTCGDPKTCSCAMLNGDDFPYVHRDGGRLIEAKDVVFECGAGCGCGPACVNRTSQRGLKYRFEVFRTPKKGWAVRSWDFIPAGAPICEYTGILRKQEDVDTASGNDYIFDIDCLQTIKGLGGRERRSRDASIAAINSLDKHEDRCDSVPEFCIDAGSSGNIARFINHSCGPNLFVQCVLSSHHDMKLARVMLFAADNIPPLQELTYDYGYALDSVLGPDGKVKQMPCYCGAADCKKRLY
>EDIT-2016205-EDIT-Sessuvium_ventricosum-2_samples_combined
EVDVKRTFNRPDLKALSKMRVKNEILYPKKKIGHVPGVEVGHQFFSRCEMVALGFHSHWLNGIDYIGNKVGKKGEYQHYTFPVAVAIVMSGQYEDDLDNSDDIVYTGQGGNDLVGSKLQCADQFLVRGNLAMKNNMEQSVPVRVIRGHKSVDSYSGKIYTYDGLYKVVYTWAEKGQRGHLVYKYRLQRLEGQPKLTTNQVQFVRGCPSEILSELRGLVCRDLSYGQEDNPIPITNIYDNATVDPKEFTYIKNIEVAKGVKLPPNAAGCACKGNCTNPRTCACAKLNGSDFPYVCRDGGRLVEAKDVVFECGPNCGCGPECLNRTSQRGIRYRLEVYRTPDKGWAVRSWDFIPSGAPICEYIGLLRRTDEVDNISGNDYIFEIDCWHTINEVEGRERRFGNVHVPATNVLPKIDEKTLDSTPEFCIDADSRGNVARFINHSCEPNLFVQCILSTQHDLRLARIVLFAADNISPMQELTYDYGYALDSVIGPDGEVKVLPCFCGTADCRKRL
>EDIT-2073215-EDIT-Sessuvium_ventricosum-2_samples_combined
KRPDLKAISKMMEIGKVLYPNKQFGVIPGVDVGHQFFSRAEMVAVGFHSHWLNGIDYMGQAYCKGENSKYRYPLAVAIVMSGQYEDDLDNSEDVIYTGQGGNNLLGDKKQVQDQKMERGNLALKNSMLEEVPVRVVRGHVHRESYVGRVYTYDGLYKVVTYWAEKGVSGFTVYKFRLKRLEGQPDLTTNQVQFIRGRVPNSVSEVRGLVCEDISGGQEVIPIPATNLVDDPPVPPTGFKYCKAIEVADNVKIPAPAIGCNCEGSCVDPKICSCARLNGSDFPYVHRDGGRLIEAKAVVFECGPKCGCGPSCVNRTSQKGLRYRFEVFRTPKKGWGVRSWDVIPAGAPICEYTGILRKSDEADSLSENNYIFDIDCLQTMKGLDGRQMRLHDVSILPDNSVDKPEEKVVDSAPDFCIDAGVSGNLARFINHSCEPNLFVQCVLSHHHDIKLARVMLFAADNIPPLQELTYDYGYALDSVIGPDGKVKQMACYCGAEGCRKRL
>EEAQ-2017756-Sceptridium_dissectum
EMSAIGLHDHWLAGIDYLGASQKKFSHKFRLPIAISLVLSGAYEDDVDNSDDVVYTGQGGNDLLGNKRQIADQIMERGNLALKNCMDQDVTVRLVRGHKTKKSYTGKVYTYDGLYKVKDFWAEKGISGFTVFKFRLERVEGQPLLTTDQVHFVRGQVPTNTTELRGMVCLDLSGGLENIPVPASNVIDDPPFAPTDFEYMAKVMVDKNVPKPLPAIGCKCKGDCLDASKCACAILNRKKFPYVTKNGGRLVEPVDVVYECGPQCGCGPSCSNRVSQRGLFYRLEVFRTATKGWGVRSWDHIPAGAPVCEYVGLLMKTEDADDIRGNDFIFELDCLQTMKEIGGRQRRDLSEAKNDCDEVANDDDQQPEYCINAGNCGNVSRF
>EEAQ-2018336-Sceptridium_dissectum
LKVKRTLRIYNSLYLRYLQEDQGRCIKEGKDTNSLHLSKGKRGRFVDEFDDNKRKSRRPDLKAITEMRNSKTLLHTTKVIGHVPGVSIGDQFFSRCEMIAIGLHDHWLSGIVSMGTSYRNSKPQYRFPIAVSLVLSGVYEDDVDNSEDVVYTGQGGNDFSGKKRQVADQTMVHGNLALKNSMEQNVPVRLIRGHKTKKSHKVYTYDGLYKVIEYWRERGISGFSVLKFRLHRVEGQPILTTDQVHFCGGQVPSNPAELKGLVSLDISNGLEPIPVPASNVIDDPPFPPSGFKYLAENEVDDRVPEPLPARGCNCREDCTDVTKCACAVLNMRKFPYVRMNGGLLVEPVDVVYECGPQCACGPQCSNRVTQRGLYYRLEAMKNAHAPPSLVFFYSIFINRCQVFRTASKGWAVRSWDSIPAGAPVCEYTGLLMRTEDADHINENDYIFDLDCVQTMKGLGVRQRRLLLQAEGVDENNKDIEKDNLEGPEYCIDAGSSGNVSRFINHSCEPNLFVQCVLNTHHDLTQPRVFLFASDNIHPLQELTYDYGYELDSVVVDGKVKILPCYCGTPECRKRLY
>EEMJ-2039262-Thuidium_delicatulum
QMLEFRATLNPEKQIGSIPGVEVGQQFLSRAELVVIGLHSHWLNGIDYIGVGKGKSSDLEFPICVSIVMSGGYEDDVDNSEDVVYTGQGGNDLLSTKKQIKDQKMEKGNLALKNSMKCKQPIRVIRGHEDKRSYSKKVYTYDGLYEVHDHWAEKGISGFTVFKYKLRRLAGQPILTTEQVKFSRGKVAPINIADLRGLVCNDISNGQERLPVPASNTIDDPPVPPTDYTYISKTITPENIPKPPLAKGCSCEGLCTDEKTCACARKNGGSFPYVLNHGGRLVQPMDVVYECGPGCGCGPECLNRTSQKGLQFRLEVYKTVSKGWACRSWDFIPAGSPICEYFGVLRKNDENLESMVDNGYIFELDMYQTMQGMEGRQKRFGDVTPEINTENELMQDVAFVLDAGKNGSVSRFLNHSCEPNVFIQCVMSHHNDHFMPRIVMFAADNIHPLEELCYDYGYAMDSVLNADGTVKPMACHCGAPSCRKRMY
>EFCZ-2045334-EFCZ-Eleusine_coracana-4_samples_combined
VMEVAPVPDPPFKDATPLKPPPSPPPLEGLTLRRSARCQNRPRPPSYAEQEPPKQASGRGRGGGKRKRDEERQSPLSAALDAKRPGSKPAAIEPGEGKPVPVIAAVPISCTGVTEVVAEDVMECGKSAKLRVKETLRAFNSHYLHFVQEEQKRAQAALQEIEAKGGLKRQTKGGKNKKDSKEDAEGEEKEKRPSKRPDLKAITKMQETNAVLYPEKRIGHLPGIDVGDRFYSRAEMVVLGIHSHWLNGIDYMGLKYQGKKEYENLTFPLATCIVMSGIYEDDLDKADEIIYTGQGGNDLLGNHRQIGSQQLKRGNLALKNSRDNGNPIRVIRGHVLKNSYTGKVYTYDGLYKVVDDWVQNGVQGHVVFKYKLKRLEGQPSLTTSEVRFTRAEAPTAISELPGLVCDDISGGQERIPIPATNLVDDPPVPPTGFTYAKSLKISKGIKIPPNIIGCDCEGDCASNKDCSCAQRNGSDLPYVSYKDVGRLVEPKAIVFECGANCSCNHDCVNRTSQQGLQYRLEVFKTASKGWGVRTWDTILPGAPICEYTGVLRRTEDLDCLQNNYVFDIDCIQTMKGLDGREKRAGSEMHLPNLHPENESEAPPAPEYCIDASTIGNFARFINHSCQPNLFVQCVLSSHNDVKLAKVTLFAADTILPLQELSYDYGYRLDSVVGPDGNIVKLPCHCGAPDCRKRLY
>EGLZ-2009606-Prumnopitys_andina
SKRPDLKAASEMKNTNAILYPKKRFGHLPGVNVGDHFFSRCELVAIGLHSHWLGGIDCMGTEYGKMEEYQGYRLPLAVSVVLSGKYEDDVDNSVDVIYTGQGGNNILGNKRQIKDQKMSHGNLALKNSLDQGTPVRVIRGHKSVHSYTRRVYTYDGLYKVIDHWVEKGLSGFTVYKFRLRRIEGQPELTTDQVHFHRAQIPNSPSELRGLVCRDISNGLEKIPIPASNVVDNALLAPQGYKYLNTSKVAKGVEIPPPAKGCTCKGNCIDEKKCSCARLNGNGFPYVNINGGRLVCAKSVVYECGPDCGCGPSCVNRTSQQGLKYKLEVYRTANKGWAVRSWESIPSGAFVCEYTGIIMRTDDLDNESGNNFIFEIDCLQTMKGIDGRERRLGDVSNHADIQMDKTDDKKDGQPEFCIDAGGGVARFINHSCEPNIFVQCVLSSHHDARLARVMLVAADNIQPLQELTYDYGYALDSVADEHGKIKQMPCYCGAIGCRKRL
>EILE-2009306-Rhamnus_japonica
KNKAKRPDLKAMSKMLDQKETLNNGKRIGNIPGIDVGHRFFSRAEMVVVGFHGHWLNGIDYMGISYCKGEYSNYTFPLAVSIVLSGMYEDDLDNADNVVYTGQGGQNLTGNKRQIRDQKLERGNLGLKNCLDHCVPVRVIRGHGSANSYCGKVYTYDGLYKVVQYWAEKGISGFTVFKYRLKRLEGQPVLTTNQVQFVYGRVPQSLSEIRGLVCEDITGGLEDVPIPATNLVDDPPVAPLGYTYCKHIKVAKDVKLPPSAVGCNCKGSCVDPNTCSCAKLNGSDFAYVHRDGGRLVEAKDVVFECGPKCGCGPACVNRTSQRGLKYRLEVFRTPNKGWAVRSWDFIPSGAPVCEYIGILRSTEDLDNMSKNDYIFDIDCLQTMKGLGGRERRSCAVSIPAVNSLDGLDDQISESVPEFCIDAGSVGNVARFINHSCGPNLFVQCVLSAHHDIKLARIVLFAADNIPPLQELTYDYGYALDSVLGPDGKVKQMLCYCGAADCRKRLF
>EMAL-2003623-Ehretia_acuminata
DMNDENTRKGAQRPDLKATSEMLKTGTILYPEKRHGPIPGIDVGYQFFSRAEMVALGFHSHWLNGIDYIGKSDVAGLRAGKNSQYSGYKLPLAVSIILSGQYEDDLDNCDDIIYTGQGGNNLVGNRRQIKDQVMARGNLGLKHCMEQSVPVRVTRGHKCANSYVGKVYTYDGLYKVVNYWAEKGVSGFTVYKFQLKRVDGQPPLTTNQVYFTRGRIPNSISEIRGLVCADISGGQEEIPIPATNLVDDPPIAPTVVKLQCSGWCETELCLTSKAFLSIGFTYSKGLKFAQNVKLPPIALGCNCRGTCTDPRTCACAKLNGSDFPYVHRDGGRLIEPKAVVFECGPNCECGPDCINRISQRGLRYRLEVFRTPKKGWGVRSWDFIPSGAPICEYIGVVMKTDDIVPGSETNYVFDIDCLQTMKGLDGREKRLGDVSLPVHLQKDDSEGAPEFCIDGASTGNVSRFINHSCQPNLFVQCVLSGHHDIKQARVMLFAADNIPPLKELSYDYGYALDSVVGPDGKIRQMSCYCGAADCRKRL
>EMAL-2003624-Ehretia_acuminata
DMNDENTRKGAQRPDLKATSEMLKTGTILYPEKRHGPIPGIDVGYQFFSRAEMVALGFHSHWLNGIDYIGKSDVAGLRAGKNSQYSGYKLPLAVSIILSGQYEDDLDNCDDIIYTGQGGNNLVGNRRQIKDQVMARGNLGLKHCMEQSVPVRVTRGHKCANSYVGKVYTYDGLYKVVNYWAEKGVSGFTVYKFQLKRVDGQPPLTTNQVYFTRGRIPNSISEIRGLVCADISGGQEEIPIPATNLVDDPPIAPTGKLQCSGWCETELCLTSKAFLSIGFTYSKGLKFAQNVKLPPIALGCNCRGTCTDPRTCACAKLNGSDFPYVHRDGGRLIEPKAVVFECGPNCECGPDCINRISQRGLRYRLEVFRTPKKGWGVRSWDFIPSGAPVCEYIGVLMKTDDIDPCTETNYVFDIDCLQTMKGLDGRERRLGDVSLPAHLQKDDCEGEGVPEFCIDAGSNGNVARFINHSCQPNLFVQCVLSRHHDIKQARVMLIAADNIPPLTELTYDYGYAVNSVVGPDGKIREMACYCGAADCRKRL
>EMAL-2003625-Ehretia_acuminata
LLKYVQNKANDDNTKTSSKRPDLKAISKMLETRTILYPERRHGPIPGIDVGHQFFSRAEMVAIGFHGHWLNGIDYIGKSTAARCLVEKDSQYSGDKLPLAISIVMSGQYEDDLDNCDDVVYTGQGGNDLLGNKRQIKDQVMERGNLGLKHCMEHSVPVRVTRGHQCANSYVGKVYTYDGLYKVVNYWAEKGVSGFTVYKFRLKRVDEGQPPLTTNQVYFTRGRIPNSISEIRGLVCADISGGQEEIPIPATNLVDDPPIAPTVLVKLQCSGWCETELCLTSKAFLSIGFTYSKGLKFAQNVKLPPIALGCNCRGTCTDPRTCACAKLNGSDFPYVHRDGGRLIEPKAVVFECGPNCECGPDCINRISQRGLRYRLEVFRTPKKGWGVRSWDFIPSGAPICEYIGVVMKTDDIVPGSETNYVFDIDCLQTMKGLDGREKRLGDVSLPVHLQKDDSEGAPEFCIDGASTGNVSRFINHSCQPNLFVQCVLSGHHDIKQARVMLFAADNIPPLKELSYDYGYALDSVVGPDGKIRQMSCYCGAADCRKRL
>EMJJ-2014058-Borya_sphaerocephala
KEDEAEEVVKRASKRPDLKAISKMIENRSILYPEKRIGHLPGIDVGHQFFSRAEMVVIGIHSHWLNGIDYMGHSYAKMEQYRGYTFPLAVCIVLSGMYEDDLDNSEDVIYTGQGGHDLLGSKHQIRDQKMERGNLALKNSMLSDVPVRVVRGHESRNSYCGKVYTYDGLYKVQKYWADKGVSGFTVFKYRLRRLEGQPLLTTNQVHFARAQAPQSISELRGLVSEDISGGQENFPIPATNVVDDPPFAPTGFLYCKSIQLTKHLKLPTSSVGCNCRLNGSDFPYVRKDGGRLVQAKAVVFECGPNCGCKLSCVNRTSQQGLKYHLEVYRTPRKGWAVRSWDTIPSGAPICEYTGILTRTDEIDTISGNNFIFEIDCLQTMKGLDGRERRPGDVSTLTNFDDKKSEPEYCIDAGSVGNIARFINHSCQPNLFVQCVLSSHHDVKMAKVMLFAADTIPPLQELTYDYGYALDSVVGPDGQVVNMPCYCGTSECRKRL
>EQYT-2016308-Oenothera_berlandieri-MTJ_65
VKAENGAVGVVGNVGEKSDYAKVKETLRVFNKHYLYFVQEEEKRCRKEVVGKKSLKSPEKVEKGSAKTDGSKKSPKSLDKDLKGNAKDGSKKSPQKAAAKSKSKNGVTEEVTKKLAKRPDLKAITKMMESNSVLNHEKRIGEVPGLKVGYQFYSRAEMVVLGFHGHWLNGIDYLGAKYKKVKEFEKYQFPFAVSIVLSGMYEDDLDNADEVVYTGSGGHNLTGDKRQIKDQVLSRGNLALKNCIANDTPIRVTRGHENKSSYTGKVYTYDGLYKVIKYWADKGISGFTVYKYLLRRVPGQPILTTNQVQFAFGQVPQSVSELRGLVCEDIAGGQENFPIPATNLVDDPPVPPTGFKYITSLKIPKDIKIPAATSGCRCKGSCMDPMTCGCAKLNGCDFPYVQRDGGRLIEAKDVVYECGPNCGCGPGCINRVSQGGLKFRLEVFRAPRKGWAVRSWDFIPAGAPVCEYIGVLRKSDDVESSWENNYIFDIDCLQTMGGVGGRVKRSGDVSSDAADQSDSNHEHPEFCIDAGSSGNIARFINHSCEPNLFVQCVLSSHHDMKLARVMLFAADNIPPLQELVYDYGYALDSVLGPDGKVKQMVCYCGAADCRKRLL
>EVOD-2032177-EVOD-Eschscholzia_californica-5_samples_combined
KRSSKRPDLKAITKMIQTNAILYPTKRFGQLPGVDVGHQFFSRAEMVAVGFHRHWLNGIDYMGVSYKKMTDYKDYTFPLAIAIVLSGQYEDDHDNSDDVVYTGQGGNDLLGNKHQISDQVMKRGNLALKNNIAQGVPVRVIRGHVSSSSYCGKVYTYDGLYNVVTYWAETGTSGFTVFKYRLRRLEGQPALTTNQVHFVRGQAPSSVSELRGLVCEDISGGQEDIPVPASNLVDDPPVAPTGYKYTKSVIVPETIRLPGNAAGCSCKGRCIDPRSCSCARLNGSDFPYVSKDGGRLIEAKSVVFECGPNCECGPDCVNRTSQRGLKYRLEVYRTPKKGWAVRSWDFIPSGAPICEYTGVLMRTNELDSVADNNFIFEIDCLQTMKGLDGREKRQGDVAIPNDLDKPEKTDSAPEFCIDAGSIGGVARFINHSCAPNLFVQCVLSTHHDIKLARVVLFAADNIPPLQELTYDYGYALDSVTDQDGTIKKMLCYCGAADCRKRL
>EVOD-2115504-EVOD-Eschscholzia_californica-5_samples_combined
AKRPDLKAITKMTETKAILYPEKKFGHLPGIDVGHQFYSRAEMVVLGFHGHWLKGIDFMGPIYGELEEYKGYTFPLAVSIVLSGQYEDDVDNSEDVVYTGEGGNNMNGNKRQNKDQVMLRGNLALKHNAEQCVPVRVIRGHDCASSYCGRVYTYDGLYKVVQYWAETGVSGFSVFKFRLKRLEGQPPLTTTQVQFARAHAPTSISELRGLVSKDISEGQEDVPIPATNLVDDPPVAPTGYTYVKSNKVAESVKHPITATGCGCQGTCTDPSICACARLNGCDFPYVRRDGGRLVNAKSVVFECGPNCGCGPSCINRTSQRGLKYRFEVFRTPKKGWAVRSWDYIPSGAPVCEYVGMLMRTDDLDSISDNNYIFDIDCLQTMKGLDGRERRLEDVAIPSQAHLDEIDDKKLENAPEFCIDAGSIGNIARFFNHSCEPNLFVQCVLSSHHNIKLARVMLFAADNIPPMQELTYDYGYALDSVMGPDGNIKRMPCYCGAAGCRRRL
>EYKJ-2065491-Silybum_marianum
KKDGVRSIKRPDMKAISKMLECNEVLFPSKRFGHLPGIDVGYQFYSRAEMVALGLHSHWLNDIDYMGQSYSKMEEFKGCTFPLAVAIILSGQNKDDLDNSEDIFYTGEGGNNFMGNKHQEMLCGNLALKNSMEQSTPVRVVRGHRGGHHSFRLYTYDGLYKVSECWPAEGFSDRYRLKRLDGQPKLTSNQVQYSNGRSSRVPIRSPQLVCVDIAEGQEDVYIPAINTIDDATITCFTYTKYNQVASNLKLPPTAGGCECKGNCTNPKTCACARLNGFDFPYVRSNGGRLIEPKDIVFECGPNCGCGPGCINRISQRGIKYQLEVFRTANRGWAVKTKDFIPSGAPVCEYIGEVRRTNELDNVAENDYIFEIDCWQTMKGIGGRERRLGDVSESVSNELDDEKAEAEFCIDAGRVGNVARFINHSCDPNLFVQCVLSWHRDVKLARLVLFACDNIPPMQELTYDYGYELDSVVDSNGSVRMLPCHCGTSDCRKRL
>EYKJ-2066437-Silybum_marianum
AKRPDLKALSKMMTSNTILCPQKRIGSIPGIDVGHQFFSRCEMVTVGFHNHWLNGIDYIGQTSQKEYPQYKLPITVAIVLSGQYEDDLDNCEDVVYTGQGGNNLLGNKRQISDQVMKRGNLGLKNCLDQEVPVRVIRGRQSSSSYVGKVYTYDGLYKVVKYWAEKGVSGFTVFKFRLKRMEGQPSLVTEQVHFAHGRIPSSVSEIRGLVCEDISGGLENIPIPATNLVDDPAVAPTGYTYIKSIQVSKNVVLPTSASGCNCQGSCTDPRNCACARLNGSDFPYVHRDGGRLIEPKAVVFECGPNCGCGLTCVNRTSQRGLRYRLEVFRTPKKGWAVRSWDYIPSGAPVCEYIGILKKTDDVDSNPENNYIFDIDCLQTMKGIGGRERRVGEVAMPSLLDKDDEKDSGPEFCIDAGATGNVARFINHSCQPNLFVQCVLSVHHDITQARVILFAADNIPPLKELTYDYGYELNSVLGPDGKIKQLACFCGAPDCRKRL
>EYRD-2001654-EYRD-Alternanthera_tenella-2_samples_combined
QFSSRAEMVAVGFHSHWLYGIDYMPKSSRNAGNYTFPLAVAIVLSGQYEDDLDNSEDVIYTGQGGNNLLGDKKQVKDQKMERGNLALKNSMEQGLPVRVVRGHSCKSSYVGRVYTYDGLYKVVNYWADKGVSGYRVFKYRLKRMAGQPELTTSQVQFAGGRIPDSISEVRGLVCEDISEGQEDIPIPATNLVDDPPVPPTGFKYLKSTEAVGSVKIPAATQGCDCNGICIDPKICACARLNGSDFPYVQKDGGRLVEAKAVVFECGPKCACGSSCINRTSQKGLRYRFEVFRTPKKGWGVRSWDYIPAGAPICEYIGVVKRSVEVDSVLENNFIFDIDCLQTMKGLDGREMRLRDVSIPDNQLDTLQEKVVDSKVEFCIDAGAKGNLARFINHSCEPNLFVQCVLSHHHDVKLARVMLFAADNIPPLQELTYDYGYALDSVVGPDGKVKEMSCYCGAEGCRKRL
>EYRD-2001655-EYRD-Alternanthera_tenella-2_samples_combined
KRPDLKAVTKMMEMGRILYPKRLGALPGVDVGHQFFSRAEMCAVGLHSHWINGIDFMNASFRKGEYSNYTFPLAVGIVLSGQYEDDLDNSEDIIYTGQGGNNLKGNKKQVEDQKMERGNLALKNSMEQGLPVRVVRGHSCKSSYVGRVYTYDGLYKVVNYWADKGVSGYRVFKYRLKRMAGQPELTTSQVQFAGGRIPDSISEVRGLVCEDISEGQEDIPIPATNLVDDPPVPPTGFKYLKSTEAVGSVKIPAATQGCDCNGICIDPKICACARLNGSDFPYVQKDGGRLVEAKAVVFECGPKCACGSSCINRTSQKGLRYRFEVFRTPKKGWGVRSWDYIPAGAPICEYIGVVKRSVEVDSVLENNFIFDIDCLQTMKGLDGREMRLRDVSIPDNQLDTLQEKVVDSKVEFCIDAGAKGNLARFINHSCEPNLFVQCVLSHHHDVKLARVMLFAADNIPPLQELTYDYGYALDSVVGPDGKVKEMSCYCGAEGCRKRL
>EYRD-2100537-EYRD-Alternanthera_tenella-2_samples_combined
QPDLSALSKMRLNNEILYPESTIGHLPGVDVGYQFYSRYEMAAVGVHSQWMNGIDYIGKCSVKKEELQKYTFPIAVAIVLSGQYEDDLDNADNIVYTGEGEHDMLNSKLQHGDQVLVQGNLALKNSMDQKIPIRVIRGHKNTDSYSGSIYSYDGLYKVVEFWADKGCRGYLVYKYRLVRLVGQPKLASDQVQFIRGSLHKAVSELPGLVCTDLSNGVEDIPIPVTNIVDNPPVCPPGFTYIKTIEVAESVKQPPKAAGCNCKGNCTNPNTCACSKLNGFEFPYIHCNGGRLVEPKDIVFECGPNCGCSAECLNRTSQRAIKYRLEVYRTPNKGWAVRSWDYIPSGAPVCEYIGVLRRNDELDNIAENDYIFEIDCLHTINEIGGRERRYGNVLASAAAAVLPKIDKKTLDGTPEFCIDAGSRGNVARFINHSCEPNLFV
>EZGR-2030801-EZGR-Portulaca_oleracea-2_samples_combined
EMDANQTPSRPDLKAVYKMKQRNEILYPDQRIGHVLGIEVGYQFFSRAEMVVTGFHSHWLNGIDFIERPTTEMDGHEHYTFPIAVAIVMSGQSEDDLDNSEGIINTGHGGRDLFGGKLRCASELLVRGNLAMKNSMKQSIPIRVIRGHRNGDSYSGRIYTYDGLYKVLDTWGDKGQSGQLIYKYHLKRIEGQPKLTTNQVLSIRGCKTQTSLELPGLVCHDISNGQEAFCIPVTNLFDDAVIDNEFTYITTSEVAETVTLPPPAAGCVCKGNCTNAKVCACAKLNGSDFPYVDRDDGRLVEAKDVVFECGPSCKCGPGCLNRTSQRGIKYRLEVYRTRDKGWAVRSWDFIPSGALVCEYIGVVRRSDEVDNISGNDYIFEIDCWHTMNEIEGGRERRFGSVPVSATKVFPKIDDKMLDSTPEFCIDAGSRGNVARFINHSCEPNLFVQCILSTHHDLRLARLALFAADDIPPLQELTYDYGYAVDSVIGPDGKVKVLPCFCGTADCRKRL
>EZGR-2034462-EZGR-Portulaca_oleracea-2_samples_combined
EKSDHLKVKETLRTFNSYYLHFVQEEEKRCKQIEAEKKKGTAVAEGRKKSPHKRPDLKAITKMMETSKVLHPVKQFGSIPGVDVGHQFFSRAEMVAVGFHSHWLNGIDYMGQAYCKGEFSKYTFPLAVAIVLSGQYEDDLDNSEDVIYTGQGGNNLLGDKKQVGDQKLERGNLALKNSMLEGLPVRVIRGHDSKSSYVGRVYTYDGLYKVVNYWAEKGVSGFTVYKFRLKRLEGQPDLTTNQVQFIRGRVPNSIAEVRGLVCDDISGGQEDIPIPVTNTVDDPPLPPTDFTYCKSLKVAENVKIPAPTIGCGCSGSCVDPKVCACARFNGSDFPYVHRDGGRLIEAKAVVFECGPKCSCNSSCVNRTSQRGLRYRFEVFRTPKKGWGVRSWDYIPSGAPICEYTGILRRSDEVDSVSENYFIFDIDCLQTMKGLDGRQMRLRDVSIPADTLDKPEEKVVDSTAEFCIDADVTGNLARFINHSCEPNLFVQCVLSSHHDIKLARVMLFAADNIPPLQELTYDYGYPLDSVIGPDGKVKQMACYCGAEGCRKRLF
>EZZT-2015834-Passiflora_edulis
KQKAMRPDLKAISKMIQSSAVLYHEKRFGHLPGISVGHQFYSRAEMVAVGMHSHWLNGIDFMGDAYKKGEYGHYDFPLATAIVLSGMYEDDLDKAEDVIYTGQGGHNLTGNKRQIRDQVLRRGNLALKNCVEQCVPVRVIRGHASTVSYTGKVYTYDGLYKVVRYWAEKGISGFTVFKYRLRRLEGQPTLTTNQVHFICGRVPQSISEIRGLACEDISMGQEDAPIPATNLIDESPVAPTGFTYYKSMQVAKNVKLPENAAGCNCKGGCVDPKTCSCAKLNGYEFPYVNHHGGRLIEAKDVIFECGPFCGCGPSCINRTSQRGLKFRLEVFRTPKKGWAVRSWDFIPSGAPVCEYIGVLRRTEDVDHDHAVDNSYIFEIDCLQTMRGLGGRERRLRDVLLPGAHCSDRPDDRKSENIPEFCIDAGSSGNIARFINHSCEPNLFVQCVLSSHHDIKLARIMLFAADNIPPLQELTYDYGYALDSVHGPDGKIKQMACYCGAAGCRERLF
>Eucgr_v1_1-Eucgr_G01930_1-
MVVPSLQCMGSLSSDELRADGDGGAPEVVVVVAAAAAPSSAGGRGKSPKGEGGKEGAGKRDKEKEKDKEKEKEQEKGRGSSPPTGAEAGTGTGTGTGTGTQRRCSVRIQTKQRAEKELLVRRRVELLDKSDEAPAAGKRRNVGGRQRSGGESARAEKEAPKVEESAPAAAAEEAVGGRESGGGCVELVENAGSEVERKSQVAGGGDNVATVGEKSDFAKVKETLRLFNKHYLHFVQEEEKRCNKEKAEKSKGSQKPKPKSKPKKGNSTEGDTKKLAMRPDLKAISKMLETNCVLNPKKRFGNIPGINVGHQFFSRAEMVVVGFHSHWLNGIDYMGQAYRKEYSNYTFPVAVAIVLSGMYEDDQDNADDVVYTGQGGHNLTGDKRQIKDQVLERGNLALKNCIDQNVPVRVIRGHESRSSYCGKVYTYDGLYQVVKYWAEKGISGYTVFKFRLRRMPGQPMLTTNQVQFVYGRAPNSVSEIRGLVCEDITGGKEDIPIPATNLVDDPPVAPTGYTYVKTIQVAKNIVLPSASTGCNCRGGCIDPKICSCAKLNGSDFPYVQRDGGRLIEAKDVVYECGPNCGCGPGCVNRVSQRGIRYRLEVFRAPRKGWAVRSWDFIPSGAPVCEYIGILNRAEDMENASENNYIFDIDCLQTMRGLGGRERRSRDASSGTADQVEKHDEQKSEVPEFCIDAGSAGNIARFINHSCEPNLFVQCILSSHQDIKLARVVLFAADNIPPLQELTYDYGYALDSVFGPDGKVKRMPCYCGAADCRKRLF
>FALI-2008212-Calycanthus_floridus
GGAVEKSDNARVKETLRIFNSNYLHFVQEEEKRCKKIDIDESKTSKGLKSRRREKLVIDENKASEERSAFLDDAKRVHKRPDLKAITKMILDQTVLYPEKRIGHLPGIDVGHQFFSRAEMVVVGLHGHWLNGIDYMGASYKKMEKYKNYKFPLAVSIVMSGMYEDDCDKAEEVSYTGQGGHDLLGSKSQVRDQVMARGNLALKHNVEHGVPVRVTRGHESANSYCGKVYTYDGLYKVFEYWAEKGKSGFTIFKYKLKRLEGQPTLTTNQVHFTRKQAPKSLSELRGLVCKDICGGQENIPIPATNEIDDLPVAPTGYVYSKNVQVSEGVKLPMDAPGCKCKGHCVDPNTCACAKLNGFEFPYVRRDGGRLVTAKSVVFECGPNCGCGPDCINRVSQNSLRYRLEVFRTPKKGWAVRSWDSIPSGAPVCEYTGILRRTDEVDSVSENNFIFDIDCLQTMKGLDGRERRLGDVPMNIDALEKIDDNKAESVPEFCIDAGSVGNVARFINHSCQPNLFVQCVLSSHHDIKLARVLLFAADNIPPLQELTYDYGYALDSVTGPDGKIKKMLCYCGTADCRKRLY
>FALI-2008213-Calycanthus_floridus
LHFVRGIAYLEDSEQTKTKRPDLKALSKMFEMQTILYPVKRLGNLPGIDVGHQFFSRAEMVALGFHSHWLNGIDYMGQYFSKMEEYKNYTFPLAVSIVMSGVYEDDVDKSEEIVYTGQGGNNLTGDKHQTQDQVMLRGNLALKNNMLQRVPVRVTRGHESANSYSGKVYTYDGLYKVVKYWAEKGVSGFTVFKYRMKRLDGQPNLTTNQVYFYRMQAPRSLSELQGLVCEDISGGQEQIPIPATHVIDDTPVAPAGYVYSKTLQVSEGVKLPMNALGCSCKGSCVDPKTCACAKLNGSDFPYVRRDGGRLVEPKDVVFECGLNCGCGPNCINRVSQNSLRYRLEVFRTAKKGWAVRSWDSIPSGAPVCEYTGIIRRTDELDNISENDFIFEIDCLQTMKGLDGRERRLGDVPMNIDALEKIDDNKAESVPEFCIDAGSVGNVARFINHSCQPNLFVQCVLSSHHDIKLARVLLFAADNIPPLQELTYDYGYALDSVTGPDGKIKKMLCYCGTADCRKRL
>FAMO-2023669-Conopholis_americana
KLKKKDTAEDQIKKPAKRPDLKAISEMMKTGATLYSEKRFGSIPGIDVGHQFFSRAEMVVVGFHQHWLNGIDYIGKNACAGTKSRKALDLSGYKLPLTISIVLSGQYEDDLDNCEEIVYTGQGGNNLLGDKRQIRDQVLERGNLGLKNCMEQSLPVRVVRGHKCQNSYVGKVYTYDGLYTVVNYWAEKGVSGFTVYKFRLKRLEGQPPLTTKEVYFTRGRIPHSISEIRGLVCEDITRGLEDVPIPVTNLVDDSPISPLGFVYIKDMKYSKNISVPTIAPTGCNCRGSCTDSRLCGCAKLNGGDFPYVQHNGGSSISLARLLEPKAIVFECGPNCRCGLKCVNRTSQNRYKFRLEIFRTPKKGWGVRSWDYIPSGAPICEYIGLLRRTADLNPAADNSYVFDIDCLQTMKGLDGRESRLRDVSLPSYLQKIGEEASESVPFCIDAGHTGNVARFINHSCQPNLFVQCMLSCHHDINLARIMLVAADNIPPLKELTYDYGYVLDSVMGPDGKIQQVPCFCGADECRKRL
>FCBJ-2013122-Saxifraga_stolonifera
KEEEPKQDIKSSAKRPDLKAITKMIETSSILFPEKRFGPIPGIDVGHQFFSRAEMVVVGSHSHWLNGIDYMGQSYRKGEYSGEDDLDNSDDVVYTGQGGNNLLGDKRQMSDQVLARGNLALKNSLEQCVPVRVVRGHKCASSYVGKVYTYDGLYKVVQYWAEKGVSGFTVFKYRLRRIEGQPILTTNQVLYGNGRAPRCASDIRGLVCDDISGGQEDIPIPATNLVDDPAVPPEGYTYFKTIQVSKHVKLPPSVGGCDCKGNCMDSRTCSCAKLNGTDFPYVQRDGGRLIEAKDVVFECGPKCGCGPGCVNRTSQRGLKYRFEVFRTPKKGWAVRSWDFIPSGAPICEYTGKLIKTDELENVNDNNYIFDIDCLQTMKGLDGRERRSQAIPLVSSNLLDHSEDHKHDVPEFCIDAGSTGNIARFFNHSCEPNLFIQCVLSSHHDVKLARIMLFAADNIPPMQELTYDYGYVLDSVLGPDGKVKVMPCYCGAVGCRKRL
>FCEL-2015254-Phormium_tenax
YKNYIFPLAVCIVLSGMYEDDLDNSEDVIYTGQGGHDLNGSRHQIADQKMVQGNLALKNSYLTGAPVRVIRGHQSKSSYCGKVYTYDGLYKVNKQWAEKGQSGYTIFKYKLRRVEGQPVLTTNQVHFTRAQAPQLISELRSEDISGGQENFPIPATNVVNDPPFAPTDFKYSKSIRFSKSLKLSSNATGCKCQGECVDARICSCAKLNGGDIPYVQKDGGRLIKAKAIVFECGPNCGCNNSCVNRTSQQGLKYRLEVFRTASKGWAVRSWDTIPSGAPVCEYTGLLTRTDEIDTVSENNYIFDIDCLQTMKDLNGREKRPGDETVVSSFDDKISEPEYSIDAGSVGNVARFINHSCEPNLFVQCILSAHHDIKMAKVMLFAADTIPPLQELSYDYGYALDSVAGENGNIIKLPCYCGAVGCRKRL
>FFPD-2000168-Ceratodon_purpureus
RMPSSARVGSDGAGEVAMAGRIVKVEREVLEDVMAVVDLEDVEDEKAVVGKVRRAPSRTSTRIATLASRQPVKQEVQESSPSPQRVRKRAKVATKVTVKQEKKVKVVKVKNEVLKKERKEVEELAVVKVGSDVGHQGEDDPGEVADDGAHAGTGKHGHQAHHNYKISQQLVDRAGMSDAAQVKATIRIFNFVYLESIQQENKRAVELLVKIEQAGGGKRPSKRPDLKAVSKMLELKGTLNPEKSIGNIPGIEVGQQFLSRAEMVVVGLHHHWLNGIDYIGACKGKVPYDLPIAVSIVMSGGYEDDVDNSEDIIYTGQGGNDLLSTRKQIKDQKMEKGNLALKNSMKCKQPVRVIRGHDDKRSYSGKVYTYDGLYEVCDHWAEKGISGFTVFKYKLRRCEDQPVLTTEQVKFARGKVAPKTISDLRGLVCSDISNGQEKLPVPASNTVDDPPGPPTDYTYITKSIISNNIPKPAPPKGCKCKGRCVDEENCACARKNGTTFPYVFNHGGRLVQPMDVVYECGPSCGCGPECLNRTSQQGLQFRLEVYKTVSKGWACRSWDFIPAGAPICEYFGTLRRNDENLESMLDNHYIFELDLFQTMRGMEGRQKRIGDVVPELSDEDDLMQEGPLFVLDAGKTGNVSRFLNHSCEPNVFIQCVLSEHNDATQPRIVMFAADNIHPLEELCYDYGYGLDSVVAADGTIKQMACHCGAPSCRKRMY
>FGDU-2014209-Syzygium_paniculatum
KVKETLRLFNKHYLHFVQEEEKRCNKEKAESSKGSQKPKSKSKSKSKEQQKGSKQSKSNSKKGNSTEGETKKLAMRPDLKAISKMMETNCVLHPKKRFGNIPGINVGHQFFSRAEMVVVGFHSHWLNGIDYMGQAYRKEYSNYTFPVAVAIVLSGMYEDDQDNADDVVYTGQGGHNLTGDKRQIRDQVLERGNLALKNCIDQNVPVRVIRGHESRSSYCGKLYTYDGLYKVVKYWAEKGLSGYTVFKFRLRRMPGQPMLTTNQVQFVYGRVPNSVSEIRGLVCEDITGGTEDIPIPATNLVDDPPVPPSGFKYVKTIQVAKNISLPSASTGCKCQGGCIDPRICSCAKLNGSDFPYVRRDGGRLIEAKDVVYECGPNCGCGPLNRVSQRRIRYRLEVFRAPRKGWAVRSWDFIPSGAPVCEYIGILNRAEDMENASENNYIFDIDCLQTMRGLGGRERRSRDASSETVDQMHKHDDQKFEVPEFCIDAGSVGNIARFINHSCEPNLFVQCVLSSHQDIKLARVVLFAADNIPPLQELTYDYGYELDSVFGPDGKVKRMPCYCGAADCRKRLF
>FGRF-2010848-Asparagus_densiflorus
KSAKQRVKETLRMFNTYYLQFVQEEEKRVKEVGQKLSECSKNKNGSNSEGEMKRASKRPDLKASSKMIKNNQVLYPEKMIGDLPGISVGDQFLSRCEMVVLGLHSHWLNGIDYIGKSCSKMEQYRGYTLPLAVCIVLSGMYEDDQDNSEDVVYTGQGGHDLLGNKRQVKDQKLERGNLALQNNHDTGVPVRVVRGHESRSSYCGKVYTYDGLYKVVKTWAEKGAAGFTVYKYRLKRITGQPSLTTNQVRFTREQAPQKISELRGLVCEDISGGQENMQIPASNVVDDPPFAPTDFEYSKAIRLAKNLKLPTNAAGCKCKGECGDPRICSCAKLNGGDFPYVRKDGGRLIEAKSVVFECGPSCGCNASCVNRTSQKGLKYRLEVFRTANKGWAVRSWDTIPSGAPVCEYTGILSRTDEVDADLENNYIFDIDCLQTMKGLDGRERRPGDTAALVNFDDKKAEADFCLDAGRVGNVARFINHSCEPNLFVQCVLSSHNDIRMAKVILFAADTILPLQELCYDYGYALDSVVRPDGSIVQLACHCGAAGCRKRLY
>FMWZ-2012115-Dacrycarpus_compactus
SKRPDLKAATKMKDTNAILYPKKRFGHLPGVNVGDHFFSRCELVALGLHNHWLGGIDSMGLEYGKMEQFKGYRLPLAVSVVLSGKYEDDVDNSVDVIYTGQGGNNILGNKRQIKDQTMSHGNLALKNSLDQGTPVRVIRGHQSVHSYTRRVYTYDGLYKVIDHWVEKGLSGFTVYKFRLRRIEGQPELTTDQVHFHRAQIPNSPSELRGLVCRDISNGLEKIPIPASNVVDDSPLVPQGYTYLNTIKVAKGVEIPPPAKGCTCKGNCVDEKKCSCARLNGNGFPYVNINGGRLVCAKSVVYECGPHCGCGPSCVNRTSQQGLKYKLEVYRTANKGWAVRSWESIPSGALVCEYTGILMRTDELDNVSGNNFIFEIDCLQTMKGIDGRERRLGDVSNHADIQMDKIDDKKDGQPEFCIDAGAAGGVARFINHSCEPNLFVQCVLSSHHDARLARVMLVAADNIQPLQELTYDYGYALDSVIDEYGKIKQMPCYCGAIGCRKRL
>FWBF-2015843-Alangium_chinense
QRGNLGLKNCMEQCVPVRVVRGHHSSNSYVGKVYTYDGLYKVVNYWAEKGVSGFTVYKFRLKRLEGQPLLTTNQVQYSRGRVPNSISEIRGLVCEDISGGQEDIPIPATNLVDNPPIAPTDFTYCNFIQVAKSVKLPKNAPGCGCKDTCRDPKSCACARLNGSDFPYVHRDGGRLVEPKSIVFECGPHCHCGPGCVNRTSQRGLKYRLEVFRTPKKGWAVRSWDYIPSGAPVCEYIGVLMKTDEIDSACENNFIFDIDCLQTMKGLDGRERRLRDVSLPTYLDNDDDLKTENMPEFCIDAGSTGNVARFINHSCQPNLFVQCVLSSHH
>FXGI-2009410-Stylidium_adnatum
PQGDDSKTKAMRPDLKAVTKMIQSNEILYPKKQFGPIPGVDVGHQFFSRCEMVAVGFHSHWLSGIDYIGQTASKEFPDYQLPLTVAIVLSGQYEDDLDKCEEIVYTGQGGNNLLGDKRQIGHQVMKRGNLGLKNCKDQNVPVRVIRGHQSKISYVGKVYTYDGLYKVDEYWAETGVSGFTVYKFRLKRIKGQPSLLTEQVHFTRGRVPESISELRGLVCNDISGGQENFPIPATNLIEDPPVAPTGFTYRRSLQIAKNVTLPSSASGCNCKGSCVDPKNCACARLNGSDFPYVLRDGGRLIEPKAVVFECGPNCGCGPGCVNRTSQRGLRYRLEVFRTVNKGWAVRSWDYIPSGAPVCEYIGVLMRTDDIDTSTETNYVFDIDCLQTMKGLDGRQRRLGDVCLPASMESDDDNDSSVPEYCIDAGYTGNVARFINHSCQPNLFVQCVLSVHHDVKVARIVLFAADNIPPLKELSYDYGYALDSVTGSDGKVKQLACFCGAPDCRKRL
>FZJL-2016857-Austrobaileya_scandens
YTFPLAVSIVLSGQYEDDLDNSEDVVYTGQGGHDLLGNKRQICDQVMKRGNLALKNNMECSVPVRVIRGHESANSYCGKVYTYDGLYKVVHYWAQKGVSGFTVFKYRLRRLEGQPILTTNQVHFTRAQAPRCLSELCGLVCKDITGGQENIPIPASNVVDDPPVPPSGYEYCKSIKVAKSVKFPVDAAGCDCKGNCIDPRTCACARLNGSDFPYVRRDGGRLVEAKDVVFECGPNCGCGPGCINRTSQHGLKYRLEVFRTPNKGWAVRSWDSIPSGAPLCEYTGILMRTDDIDTLSENNFIFEIDCLQTMRGIDGRERRLGDVSIHSITQLDKIDDKKLESTPEFCIDAGSTGNIARFINHSCEPNLFVQCVLSSHRDIKLARIMLFAADNIPPLQELTYDYGYALDSVMGPDGEIKKMPCYCGAPDCRKRL
>FZJL-2016858-Austrobaileya_scandens
YTFPLAVSIVLSGQYEDDLDNSEDVVYTGQGGHDLLGNKRQICDQVMKRGNLALKNNMECSVPVRVIRGHESANSYCGKVYTYDGLYKVVHYWAQKGVSGFTVFKYRLRRLEGQPILTTNQVHFTRAQAPRCLSELCGLVCKDITGGQENIPIPASNVVDDPPVPPSGYEYCKSIKVAKSVKFPVDAAGCDCKGNCIDPRTCACARLNGSDFPYVRRDGGRLVEAKDVVFECGPNCGCGPGCINRTSQHGLKYRLEVFRTPNKGWAVRSWDSIPSGAPLCEYTGILMRTDDIDTLSENNFIFEIDCLQTMRGIDGRERRLGDVSIHSITHLDKIDDKKLESIPEFCIDAGSTGNIARFINHSCQPNLFVQCVLSSHHDIK
>FZJL-2016859-Austrobaileya_scandens
YTFPLAVSIVLSGQYEDDLDNSEDVVYTGQGGHDLLGNKRQICDQVMKRGNLALKNNMECSVPVRVIRGHESANSYCGKVYTYDGLYKVVHYWAQKGVSGFTVFKYRLRRLEGQPILTTNQVHFTRAQAPRCLSELCGLVCKDITGGQENIPIPASNVVDDPPVPPSGYEYCKSIKVAKSVKFPVDAAGCDCKGNCIDPRTCACARLNGSDFPYVRRDGGRLVEAKDVVFECGPNCGCGPGCINRTSQHGLKYRLEVFRTPNKGWAVRSWDSIPSGAPLCEYTGILMRTDDIDTLSENNFIFEIDCLQTMRGIDGRERRLGDVSIHSITQLDKIDDKKLESTPEFCIDAGSTGNIARFINHSCEPNLFVQCVLSSHRDIKLARIMLFAADNIPPLQVKSKDF
>GAMH-2011429-Tsuga_heterophylla
GSNEKKDDKKTARRPDLKAISKMIETNAVLYPKKQFGHLPGVNVGDHFFSRAEMVAIGLHSHWLNGIDFMGAKHKKMEETKDYTFPITVSIVLSGEYEDDVDNSEDVIYTGQGGQNLLGDKRQIKDQEMLRGNLALKNSMDQDIPVRVIRGHQSANSYSGKVYTYDGLYKVIKYWAERGLSGFTVFKFRLRRLEGQPILTTDQVRFSRAELPKNPSEIKGLASVDISNGQEKLPVPASNTVDINIPPAPPTGFTYLKNVKVAKGVEIPPPAEGCNCKGECVNSKTCSCARLNKTDFPYVRRDGGRLVEAKDVVFECGPNCSCGPTCVNRSSQQGLRYHLEVFLTTNKGWAVRSWDSIPAGAPVCEYTGILMRTDELDNVSENNFIFEIDCLQTMKGIDGRQRRLGDVSKHDNADLEKLDDKKGDGQPEYCIDAGTAGGVARFINHSCDPNLFVQCVLSSHHDPKLARVMLFAADNIPPLQELTYDYGYTLDSVVDEEGKIKEMACYCGAVECRKRL
>GBVZ-2017932-Thalictrum_thalictroides
GGNNLLGDKRQVSDQVMLRGNLALKNNMLQSVPVRVTRGHACSSSYTGKVYTYDGLYNVSQYWAEKGVSGFTVFKYRLKRNAGQPALTTSQVHFYRAHAPESLSQLRGLVCEDISGGQENIQIPASNLVDNPPIAPMGFVYRKSIQVAKGVTLPTPTGGCNCKGACIDPRICACAQLNGSDFPYVSKDGGRLIEAKAVVFECGPKCGCGPGCVNRTSQHGLKYRLEVFRTPKKGWAVRSWDFIPSGAPICEYTGKLMRTNDLDNVSGNEFIFEIDCLQTMKGLDGRERRPGVLPLPTSSHQEGFDDKKTESSAEYCIDAGTTGGVARFINHSCEPNLFVQCVLSSHHDIKLARILLFAADNIPPLQELTYDYGYVLDSVTHADGKIKVMPCYCGNAER
>GCYL-2047469-Portulaca_suffruticosa
HQFFSRAEMVAVGFHSHWLNGIDYMGQAYHKGEFSKYTFPLAVAIVLSGQYEDDLDNSEDVIYTGQGGNNLLGDKKQVGDQKLERGNLALKNSMLEGLPVRVIRGHDSKSSYVGRVYTYDGLYKVVHYWAEKGVSGFTVYKFRLKRLEGQPVLTTNQVQFIRGRVPNSVAEVRGLVCDDISGGQEDIPIPATNTVDDPPVPPTGFTYCKSLKVAENVKIPGPTIGCGCSGSCVDPKVCACARFNGSDFPYVHRDGGRLIEAKAVVFECGPKCSCNSSCVNRTSQRGLRYRFEVFRTPSKGWGVRSWDYIPSGAPICEYTGVLRRSDEVDSVSENYFIFDIDCLQTMKGLDGRQMRLRDVSIPLTEKPEEKVVDSTAEFCIDAGVTGNLARFINHSCEPNLFVQCVLSSHHDIKLARVMLFAADNIPPLQELTYDYGYPLDSVIGPDGKVKQMPCYCGAEGCRKRL
>GDZS-2116742-Byblis_gigantea
KKDASEDSTKNRSRRPDLKAVSEMLKHNATLYPEKRIGHIPGVDVGHQFFSRAEMVVVGFHQHWLNGIDFIGQTACKSRKKLDLKGYKLPLTVSIVLSGQYEDDLDNCDEIVYTGQGGNNLLGDKRQISDQVMKRGNLGLKNCMEQSVPVRVVRGHKCQDSYVGKVYTYDGLYKVGNYWAEKGVSGFTVYKFRLKRLEGQPPLTTNQVHFIRGHIPQSISEIRGLVCEDITRGLEIIPIPVTNLVDDPPIAPPGFAYIKDMKFAKNIRVPAVAPSGCNCRGMCEDPRTCACAKFNGGDFPYVQKNGGRLVEPKAVVFECGPNCGCGPKCVNRTSQNGPKYRLEVFRTPKMGWGVRSWDYIPSGAPICEYIGLLKSTDDLDPAADNSYVFDIDCLQTMKGLDGRESRLRDVSLPSHLRKVGEEVSESVPFCIDAGNTGNVARFINHSCQPNLFVQCMLSNHHDMSLARIVLVAADNIPPLKELNYDYGYALDSVMGPDEKIRQMPCYCGAQGCRKRL
>GGEA-2002632-Cedrus_libani
GSNEKKDDKRPARRPDLKAISKMMETKAILYPNKQFGHLPGVNVGDHFFSRAEMVAIGLHSHWLNGIDYMGAKHKKMEEYKDYTFPITVAIVLSGEYEDDVDNSEDVVYTGQGGQNLLGDKRQIKDQMMVRGNLALKNSMDQDIPVRVIRGHQSSNSYSGKVYTYDGLYKVIQYWAERGISGFTVFKFRLRRLGGQPVLTTDQVRFSRAQLPKCPSELKGLASKDEILPVPASNAIDQPAVPPSGFTYLKMVKVAKGVEIPPPAEGCNCKGECVNPNTCSCARLNGMDFPYVRRDGGRLVEAKDVVFECGPNCGCGPSCVNRTSQQGLRYRLEVFLTANKGWAVRSWDSIPAGAPVCEYTGILMRTDDLDNVLENNFIFEIDCLQTMKGIDGRQRRLGDVSKHDNGELEKLDDKKGDGQPEFCIDAGTSGGVARFINHSCDPNLFVQCVLSSHHDPKLARVMLFAADNIPPLQELTYDYGYSLDSVVDEEGKEMACYCGALECRKRL
>GIWN-2004076-Sarcobatus_vermiculatus
KRPDLKAISKMMETDKILYPTKQLGNIPGVDVGHQFFSRAEMVAVGFHSHWLNGIDYMGQAYSKGENSKYQFPLAVAIVLSGQYEDDLDNSEDVIYTGQGGNNLLGNKRQVGDQKMERGNLALKNSMLEALPVRVIRGHDSKISYVGRVYTYDGLYKVVNYWAEKGVSGFTVYKFRMKRLEGQPILTTNQVQFTNGRVPDSISEVRGLVCDDISGGQELIPIPATNLVDDPPVPPSGFTYCKSMQITDKVKIPTTTTGCGCEGSCDDPKICACAQRNGSDFPYVHRNGGRLIEAKPVVFECGPKCGCGPSCINRTSQKGLRYRFEVFRTPKKGWGVRSWDYIPAGAPICEYTGILRIADETESLAENNYIFDIDCLQTMKGLDGRQMRLCNVAISPDGILGKPEDKGVDCSAEFCIDAGAQGNMARFINHSCEPNLFVQCVLSSHHDVRLARVMLFAADNIPPLQELTYDYGYALDSVTGPDGKIKPMACYCGAEGCRKRL
>GIWN-2004077-Sarcobatus_vermiculatus
KRPDLKAISKMMETDKILYPAKQLGNIPGVDVGHQFFSRAEMVAVGFHSHWLNGIDYMGQAYSKGENSKYQFPLAVAIVLSGQYEDDLDNSEDVIYTGQGGNNLLGNKRQVGDQKMERGNLALKNSMLEALPVRVIRGHDSKISYVGRVYTYDGLYKVVNYWAEKGVSGFTVYKFRMKRLEGQPILTTNQVQFTNGRVPDSISEVRGLVCDDISGGQELIPIPATNLVDDPPVPPSGFTYCKSMQITDKVKIPTTTTGCGCEGSCDDPKICACAQRNGSDFPYVHRNGGRLIEAKPVVFECGPKCGCGPSCINRTSQKGLRYRFEVFRTPKKGWGVRSWDYIPAGAPICEYTGILRIADETESLAENNYIFDIDCLQTMKGLDGRQMRLCNVAISPDGILGKPEDKGVDCSAEFCIDAGAQGNMARFINHSCEPNLFVQCVLSSHHDVRLARVMLFAADNIPPLQELTYDYGYALDSVTGPDGKIKPMACYCGAEGCRKRL
>GJNX-2017067-Cypselea_humifusum
KRPDLKAISKMMETGKVLYPTKQFGAISGVDVGHQFFSRAEMVAVGFHSHWLNGIDYMGQAYCKGENSKYRFPLAVAIVMSGQYEDDLDNSEDVIYTGQGGNNLLGDKKQMQDQVMERGNLALKNSMLEELPVRVVRGHVHRESYVGRVYTYDGLYKVVNYWAEKGVSGFTVYKFRLKRLEGQPDLTTSQVQFIRGRVPNSVSEVRGLVCEDISGGQEVIPIPATNLVDDPPVPPTGFNYCKAIVVADNVKIPAPAVGCNCEGSCVDPKICSCARLNGSDFPYVHRDGGRLIEAKAVVFECGPKCGCGPSCVNRTSQKGLRYRFEVFRTPKKGWGVRSWDVIPAGAPICEYTGILRKSDEADSLSENNYIFDIDCLQTMKGLDGRQMRLCDVSILPDNSVDKPEEKVVDSAPDFCIDAGVSGNLARFFNHSCEPNLFVQCVLSHHHDIKLARVMLFAADNIPPLQELTYDYGYALDSVIGPDGKVKRMACYCGSEGCRKRL
>GJPF-2000223-Allium_sativum
LALKNSYETATPVRVIRGHELKSSYTGKVYTYDGLYMVTAYNGLPGATGRIVFKYVLERIEGQPVLTTKQVQFARTQAHKSISEMEGLVCEDISGGQENLPIPATNEIDGQHPLTDFEYSKSIRVADNLKLPASVIGCSCKGECKQSTCSCAKLNGGEFPYVRKGRDRGRLTQARSVVYECGSNCGCDITCVNRVSQQGLKYRLEVFRTPNKGWAVRALETIPPGAPVCEYTGILYKIDDIDFLEKNSYIFEIDSLKTVKGIDGREKRAGYTALIEGLDDKNPEPEYGIDAEKVGNVARFINHGCEPNLFVQSVLSSHHDIKLTKVMLCAADYISRGEELSYDYGYALDSVEKDGKIIELPCYCGASECRKRL
>GMHZ-2015589-GMHZ-Cryptomeria_japonica-2_samples_combined
KEEKNSARRPDLKAISKMLTTNGILFPTKRPGHIPGVNVGDHFFSRCEMIAIGFHSHWLNGIDFMGKSFGKMEEYKGYRFPLAVAIVLSGQYEDDVDNAENVVYTGQGGHDLLGKKHQIKDQEMNRGNLALKNCIYQKTPVRVIRGHDSKNSYTGKVYTYDGLYQVVKYWAEKGLSGFTVFKYRLRRLAGQPVLTTDQVHFSRGQIPQSTSELRGLVCKDISNGQERLPVVASNVVDNTPIYPTGFTYLKSIKVAEGIELPPPAKGCECRGECFDPRKCSCARLNGMDFPYVQRDGGRLVEAKDVVYECGPNCGCGPNCINRASQHGFKYRLEVFRTPNKGWAVRSWDSIPSGALVCEYTGILMRTDELDKFSTDNSFIFEIDCLQTMKGIDGRQRRLGELSKHKDIQMDKLDDKKDGQPEFGIDAGTCGGVARFINHSCDPNLFVQCVLSSHHDVRLARVMLVASDNIPPLQELTYDYGYVLDSVVDGEGRIKQMPCYCGAIDCRKRL
>GNQG-2001502-Encephalartos_barteri
DGSSESNKRSARRPDLKAVSKMMETNVILYPRKQFGHLPGINVGDHFFSRAEMVAIGFHSHWLNGIDFMGVHYSKMEDYKGYNFPLAVAIVLSGEYEDDVDNSEDVVYTGQGGNNLLGDKRQVKDQEMLRGNLALKNNLDQGVPVRVIRGHQSANSYSGKVYTYDGLYKVVQYWAEKGLSGYTVFKFRLRRLEGQPILTTDQVHFNRAQIPRCASDLRGLVCEDISKGQENIPVPASNVVDDPPVPPSGYTYTKTIKVGKGVNIPPSAKGCKCNGECINPRNCSCARLNGTDFPYVRRDGGRLVEAKDVVFECGPNCACGPGCVNRTSQQGLKYRLEVFCTLNKGWAVRSWDSIPAGAPVCEYTGILMRTDELDAVSENNFIFEIDCLQTMKGIDGRQRRLGDVSKHDDDQIEKLDDKKADGQPEFCIDAGISGSVARFINHSCEPNLFVQCVLSSHHDVKLARVVLFAADNIPPLQELTYDYGYALDSVVGEDGKIKEMPCYCGAVGCRKRL
>GNRI-2133307-Digitalis_purpurea
EDNEKNASKRPDLKAITQMLKEKTNLYHEKRTGHIPGIDVGHQFYSRAEMVVVGIHKHWLNGIDYIGKNSKRTSGELGLSGCEFPLTISIVLSGQYEDDLDNCDEIVYTGQGGNDLLGNKRQIGDQVMERGNLGLKNSMEGSVPVRVIRGRKCPESYVGKVYTYDGLYKVVNYWAENGVSGFTVYKFRLKRLEGQQPLTTDHQVQFERGRIPRSMSEIQGLVCDDITRGLEDMPIPVTNLVEDPPILPEGFTYMNKMKFSKNVDVPTVAPTGCNCRGGTCFDPRSCGCAKLNGGDFPYVQKDGGRLVEPKGVVFECGPHCGCGPKCVNKTSQRGPKYRLEVFRTPKKGWGVRSWDYIPSGAPVCEYIGLLKRTDDIDPEADNSYVFDIDCLQTMKGLEGRESRLRDVLLPSHLQSLGEEVSESVPYCIDAVKTGNVTRFINHSCQPNLFVQCTLSTHHDMRLARIVLVAADNIPPLKELSYDYGYVLDSVLGPDGKIQKLACLCGAQECRGRL
>GRMZM2G054380_T04
MRGAYPVLPTLLCSRRFALLPSPPAHPDLVLPPFPLSRSAGAPRLLRRHREGELLVSLAELDAAVRCSLRSWWMANMDSVVVMEVAPVPIPTFMDATPLNPPLPLVVEELVLRRSARYLNRPTRPNYADQEPPKNPGGRGRGKRKRDEEKPELAAQQGTKTPGRNDSNVEAGERKPMPVTAAVPACCAGVAAEDDATPTGKSAKLRVKETLRAFNSHYLHFVQEEQKRAQAAIQEIEAKGGLKRQTKGGKKKSSKQEAEAEEKEKRPSKRPDLKAITKMQEMNAVLYQEKTIGHLPGLDVGDQFYSRAEMVVLGIHSHWLNGIDYMGMKYQGKKEYANLTFPLATCIVMSGIYEDDLDKADEIIYTGQGGNDLLGNHRQIGSQQLKRGNLALKNSRKNGNPVRVIRGHLSKNSYTGKVYTYDGLYKVVDDWVQNGVQGHVVFKFKLKRLEGQPSLTTSEVRFTRAEAPTTISELPGLVCDDISGGQENIPIPATNLVDDPPVPPSGFTYLKSLKIPKDIKIPSSIIGCDCEGDCASNKNCSCAQRNGSDLPYVSYKNIGRLVEPKAVVFECGANCSCNHDCVNRTSQQGLQYHLEVFKTASKGWGVRTWDTILPGAPICEYTGVLRRTEDLDGSQNNYCFDIDCLQTMKGLDGREKRAGSEMHLPNLYPENDSDAPPAPEYCIDGSSIGNFARFINHSCQPNLFVQCVMSSHNDVKLAKVMLFAADTILPLQELSYDYGYRLDSVVGPDGKIVKLPCHCGAPDCRKRLY
>GRMZM2G336909_T01
MPYESWWTPKVNSVAPVPNPIFMDASPLNPPPLVEEELVLRRSARCLNRPTRPSYAEQEPPKKPGGRGRSKRKRDEEKPELAPAQQGAKSPDRKDSKDEAGEKKPTPMIAALPVSCAGVAAEDDATGTGKSAKLRVKETLRAFNSHYLHFVQEEQKRAQAALQEKRPSKRPDLKAITKMQEMNAVLYPEKTIGHLPGIDVGDHFYSRAEMVVLGIHSHWLNGIDFMGLKYQGKEYSNLTFPLATCIVMSGVYEDDLDKADEIIYTGQGGNDLLGNHRQIGSQQLKRGNLALKNSRENGNPVRVVRGHLSKNSYTGKIYTYDGLYKVVDDWVQKGVQGHVVFKFKLKRLEGQPSLTTSEVRFTRAEAPTTISELPGLVCDDISGGQENIPIPATNLVDDPPVPPSGFKYLKSLQIPKDIKIPSSIIGCDCEGGCASNKKCLCAQRNGSDLPYVSYKNIGRLVEPKAVVFECGANCSCNHDCVNRTSQQGLQYRLEVFKTASKGWGVRTWDTILPGAPICEYTGVLRRTEDLDGSQNNYCFDIDCLQTMKGLDGREKRAGSEMHLPNLHPENDSDAQPAPEYCIDAHSIGNFARFINHSCQPNLFVQCVLSSHNDVKLAKVMLFAADTILPLQELSYDYGYRLDSVVGPDGKIVKLACHCGAPDCRKRLY
>GRRW-2057085-Grevillea_robusta
LYKVVQYWAEKGVSGFTVFKYRLRRLEGQPVLTTNQVCFMRAQVPNSLSELRGLVCSDISGRLEDKPIPATNLVDDPPVAPVGLTYTTSLKFAESVKLPIGAPGCNCKGACIDPKTCACARLNGSDFPYVQRDGGRLIEAKAVVFECGPNCGCGSSCINRTSQRALKYRLEVFRTPNKGWAVRSWDSIPSGAPVCEYIGIVTRTDDLDSVCENNFIFDIDCLQTMKGLGGREKRLGDVSIPTNHLGTVDDNKLENGPEFCIDAGSVGNVARYINHSCEPNLFVQCVLSTHHDIKLARVVLFAADNIPPLQELTYDYGYAIDSVIGPDGNIKKMACYCGAADCRKRL
>GSZA-2072010-Lonicera_japonica
ISGQYEDDVDNCEDVVYTGQGGNNLLGNKRQVSDQVMERGNLGLKHAMEQGVPVRVIRGHQCKDSYVGKVYTYDGLYKVDSFWAEKGISGFTVYKFRLKRLEGQSCLTTEQVHFARVGIPKSVAEIRGLVCEDIAQGKECLPIPATNLIDDPPVAPTGFTYINSVQVSKSVKLPVNAPGCNCCKGEGSCKDPNICACARLNGSDFPYVHKDGGRLIEAKDVVFECGPNCGCGPDCVNRTSQRGLKHRLEVFKTPNKGWAVRSWDTIRSGAVVCEYMGVLRKTDDLDTVTDNSYIFDIDCLQTIKGLDGRERRFRDVSISHLVKEDDKDSGPEFCIDAGSTGNVARFINHSCQPNLFVQCVLSDHHDMKLARVILFAADNIPALK
>GUMF-2020721-Anthemis_tinctoria
AKRPDLKSLSLMQKSNFTLVPKNRIGSVPGVDVGHQFFSRCEMVTVGFHNHWLCGIDYIGLSQQKAYPQYKLPLTVAIVMSGMYEDDVDNSADVVYTGQGGNDLLGNKRQIGDQKMERGNLGLKHSMEQNVPVRVIRGHESKTSYVGKVYTYDGLYKVVEYWAEKGKSGFTVYKFKLKRLPEQPQLVTEQVFFSRGAIPNSVAELQGLVCEDISGGLENIPIPATNVVDDPPVPPTGLTYIRSLQFANDVIPPSSASGCNCKGSCTDPRSCACARLNGSDFPYVHRDGGRLIEPKAVVFECGPNCGCGPSCVNRTTQKGLKYRLEVYKTPMKGWAVRSWDFIPSGAFVCEYLGVLKKGDVHNPDNMYLMDIDCLETIQGLGQREKRLGDVPISLKESEAGKDNVQFCIDAGTIGNVTRYINHSCQP
>GVCB-2006747-Oenothera_affinis-MTJ_529
EVTKKLAKRPDLKAITKMMDSKAVLNPEKRIGEVPGLKVGQFYSRAEMVVLGFHGHWLNGIDYLGTKYKKVKEFERYQFPFAVSIVLSGMYEDDLDNADEVVYTGSGGHNLTGDKRQIKDQELSRGNLALKNCIANDTPIRVTRGHENKSSYTGKVYTYDGLYKVIKYWADKGISGFTVYKYLLRRVPGQPILTTNQVQFAFGQVPQSVSELRGLVCEDIAGGQENFPIPATNLVDDPPVPPTGFKYISSLKVPKDIKIPAAASGCRCKGSCMDPTTCACAKLNGCDFPYVQRDGGRLIEAKDVVYECGPNCGCGPDCINRVSQGGLKFRLEVFRAPRKGWAVRSWDFIPAGAPVCEYIGVLRKSDDVESSWENNYIFDIDCLQTMGGLGGRVKRSGDVSSDPTDQTDSNHEHPEFCIDAGSSGNVARFINHSCEPNLFVQCVLSSHNDMKLARVMLFAADNIPPLQELVYDYGYALDSVLGPDGKVKQMICYCGAADCRKRLL
>Glyma.13G166000.1
MVQTRAENSSESKIAVANGGKVTKAKKKSKCSTMPRRSSARIQALQKAEKELLARQKAEVVVVEEKDNCENAVRAKKRNRNSGGEESVAVEEEVVSKKRKGKVEEVNGKQENAGGGLGEKSDPLKVKETVRLFNKYYLHFVQEEEKRCAAAEPKAAKQKGSRKAKKRGEKSKVTSKRPDLKAMGKMVDNNEVLYPGKRIGDIPGIEVGYHHWLKGIDYMPKSYANVYTTYEFPVAVAIILSGMYEDDLDNADDVVYTGQGGHNLTGNKRQIRDQKLEYGNLALKNCVEQCVPIRVIRGHKSSSSYSGKIYTYDGLYNVVEYWAEKGISGFTVYKFRLSRVKGQPKLTTNQVYFVNGRVPRSLTEIQGLVCEDITGGQEDIPIPATNLVDDPPVPPTGFTYCKSLKLAKNVKLPRMNGTGCKCKGICNDPTTCACALRNGSDFPYVSRDGGRLVEAKDVVFECGPKCGCDPGCVNRTSQKGLRYRLEVFRTANKGWAVRSWDFIPSGAPVCEYTGILSRTDDMDRVLENNYIFEIDCLLTMKGLGGREKRSPKGEISANLLDKYDDQSSESAPEFCIDAGSTGNVARFINHCCEPNLFVQCVLSTHHDLRLARVMLFAADNIPPLQELTYDYGYELDSVLDSDGKIKQMPCYCGASYCRKRLF
>Glyma.16G047800.1
MVVQSLDDVVHQQLMVSATAEKSSESKIAVTANGGNGAKSAEKKLRELSEEGSTMPPRRSSARIQALQKAEEELLARKRAEGVEEKDNCNDEVKAGKAKKRNRKSSSDGEESVVVEVEVVSPPMKKGVAYRKGKVVDGVNGNVKVGEVNGKEGLENAGGGLGEKSDLLKVKETIRLFNKYYLHLVQEEEKRCGKAEAERKAAKKASKSKKGAPPEESKTTAKRPDLKAVSKMMENNEILYPEKRIGNIPGIDVGYQFYSRAEMVAVGFHSHWLNGIDYMGQSYAKAYSYELPVAVAIVISGMYEDDLDNAEDVVYTGQGGHNLTGDKRQFRDQKLERGNLALKNCSEQCVPVRVIRGHESSSSYTGKVYTYDGLYKVVNYWAGKGISGFTVYKFRLRRLEGQPTLTTNQVYFTYGRVPQSLTEIQGLVCEDITGGQEDMPIPATNLVDDPPVPPTDFTYCKSLKVAKNVKLPMNATGCKCEGICNDPTSCACALRNGSDFPYVSRDGGRLIEAKDVVFECGPKCGCGPGCVNRTSQRGLRYRLEVFRTAKKGWAVRSWDFIPSGAPVCEYTGILARAEDMDSVLENNYIFEIDCLQTIKGLGGRERRSQDGEIPANLLDKYHDQCSESVPEFCIDAGSTGNIARFINHCCEPNLFVQCVLSTHDDLRLARIMLFAADNIPPLQELTYDYGYVLDSVLDSDGKIKQMPCYCGASVCRKRLF
>Gorai.005G196900.1
MEIQRRVSPRFQNLPNGSNSNIEKIWNATKSRKTLNTRGSPRFQNLLNVGNSNIEKIRNATDSGKKSNTRASPNSNIVMIRNETDSAKISNTRVSPRFQNLPKFVKMRDATDTRKKSNTRVSPRFQNLPNGGNSNNEKKRDATLSTKTSNTRASPRFQNLPNIEKIWGATDSRTTSNTRVSPRFQNLPNGGNSNNEKKRDATPSTKTSNTRVSPRFQNLPKFEKIWDATDPRKTSNTRVSPRFQNLPNGDNSNTEKLRDATLSIKTSNTRVSPRFQNVPNVDNSNIEKTWDPTDSRKTLNTRVSPRFQTLPNGDNSNIEKIQNVPDSRKTPNTRVSPRLQSIPLEKRPFYGSSQKRKTMNDSQDEIMVKKHKVGNTKLECLSNGYVTVENGEKDVADLQETGSKGGNYGDDLTSIHGISTTMAVKDKLRLFNKYFLHFSKAEDARCYRVNGSASDHEIANGKIKDKEEGCEGHVKQAKRSKHKGCVTKRPDLKAISEMLNKNEVLCHERYFGDLPGIEVGHRFYSRAEMVAVGLHKLLLKRIDYIGKPYVKSEYNGYTFPLAAAIVMSGQYEDDFGNREEIVYTGEGEKDIPGKKRQFRDQVMRCGNLALKNNKKQSVPVRVIRGRKCDDSYSKKVYIYDGLYKVTGYWDEKGVSGFKVFKYRLKRLRGQDNLTSQNQVHFVRGKVSRVQQELLGLVCKDLSNGQEDKCIPVFNFYNPSLAPTGFKYINSIKVAKNVSIPPDAPGCNCRGKCTNPRSCSCAQLNGGDFPYVSRDGGRLFEAKDVVFECGPNCGCGPECVNRTSQQGLKYQLEVYRTKEKGWAVRSLDFIPSGAPVCEYVGILRKNDELEDISENDYIFEIDCWHTMKGIGGRERRQGDVSLPMSNLVDEVDERTLESEPEPEFCIDASSFGNVARFINHSCDPNLFVQCILSSHHDVRLARIVLFAADDIPRMQELTYDYNYAIDSVIGPDGKTKQLPCFCGTSECRKRLY
>Gorai.012G082600.1
MVVQSPHSLQSSVPTPNNGTKRVQILVKENGSAVTDNVAGQRRASARLQAAKQKAEMELLAKRKLELLNEDVGRSTKKVNVDAEKLKPKLQPAQTVIQQLPEISSLPADPKINKKVAKMVERAAKIAEGLDGTNAPNVAEKSAHMKVKETIRLFNKHYLHFVQEEEKRCGAAKVDKKALKAKKKANRGSVSEADVKAKAKRPDLKAISKMMERNEVLYPEKRIGSIPGIDVGHRFYSRAEMVAVGFHSHWLNGIDYMGQSYKKGEYEHYIFPLAVAIVLSGMYEDDLDNAEDVVYTGQGGHDLTGNKRQIRDQVLERGNLALKNCVDLGVTVRVVRGHECANSYSGKVYTYDGLYKVVHYWAEKGISGFTVFKYRLRRLEGQPTLTTSQVHFTYGRVPQCPSEIRGLVCEDISGGQEVVPIPATNLVDDPPVAPTGYQYSKSMKFARNIKLPANAAGCDCKGLCWDPKTCACARLNGSDFPYVHRDGGRLIEAKHVVFECGPKCGCDPSCVNRTSQRGLKYRLEVFCTPKKGWAVRSWDFIPAGAPVCEYIGVLTRTEELDNVSENNYIFDIDCLQTMRGLGGRERRQLDASLPMIQNMDKIDEQRSDSVPEFCIDAASIGNVARFINHSCEPNLFIQCVLSAHQDIKLARVMLFAADSIPPLQELTYDYGYALDSVHGPDGKVKKMACYCGAEGCRKRLF
>HAEU-2000042-Berberidopsis_beckleri
KGNSCEDEIRRAHKRPDLKAISKMMETNAILYPRKRFGALPGIDVGHQFFSRAEMVVVGCHSHWLNGIDYMGQVYNKGEYSGYTFPLAVSIVLSGRYEDDLDNSEDVVYTGQGGNNLVGDQRQVRDQVMGRGNLALKNCMEQCVPVRVVRGHNSANSYCGRVYTYDGLYRVVKYWAEKGVSGFTVFKYRLRRLEGQPILTTNQVQFVRGRAPRSVSEIRGLVCEDISGGQEDIPIPATNLVDDPPVAPMGYTYCKSIQVTESMKLPSNATGCDCKGTCMDPRTCACARLNGPDFPYVHRDGGRLIEAKGVVFECGPKCGCGPGCVNRTSQRGLKYRLEVFRTPKKGWAVRSWDFIPSGAPVCEYIGILKRTDDLDGFCENNYIFDIDCLQTMKGLDGRERRLKDVSIPTSDKTDDQKSESVPEFCIDAGSMGNVARFINHSCEPSLFVQCILSSHHDIKLARVMLFAADNIPPLQELTYDYGYALDSVMGPDGNVKQMPCYCGAADCRKRL
>HAEU-2010888-Berberidopsis_beckleri
KIKKRDACEEDVKRSSKRPDLKAVSKMLETNVVLYPKKRFGHLPGVDVGHQFLSRAEMVAIGFHGHWLNGIDYMGQSYRKLKEYNGYTFPLAVAIVLSGQYEDDLDNSEDVVYTGQGGNDLLGNKRQVQDQVMLRGNLALKNNMEQSVPVRVIRGHVCASSYTRKVYTYDGLYKVVQYWAEKGVSGFTVFKYRLRRIEGQCTLTTNQVYFARGRASRVVPSELPGLVCEDICEGQEDICIPATNLFDDPSVAPTGFTYSKSIQVAEGVNLPSEAPGCNCKGNCTNPNSCACARLNGSDFPYVRQDGGRLIEAKDVVFECGPKCGCGPSCVNRTSQRGLKYRLEVFRTPQKGWAVRSWDFIPSGAPICEYTGVLRRNDELDNVSENEYIFEIDCWQTMNGIGGRERRSGGDVSAPANDHLEKIDDKLSESMPEFCIDAGTTGNIARFINHSCEPNLFVQCVLSSHHDIKLARVVLFAADNIPPLQELTYDYGYALDSVIGPNGKIKKLPCFCGAMGCRKRL
>HANM-2004255-Pholisma_arenarium
SKRPDLKAISKMLETKTILYPERRHGPIPGIDVGHQFFSRAEMVAIGFHSHWLNGIDYISNSTVSRCLVGKDLDYSCYKLPLAVSIVMSGQYEDDLDNCDDIVYTGQGGNDLLGNKRQIKDQVMERGNLGLKHCMEQSMPVRVTRGHQCANSYVGKVYTYDGLYKVLNYWAEKGVSGFTVYKFQLKRVESQPPLTTNQVYFTRGRIPNSISEIRGLVCPDISGGQEHIPIPATNLVDDPPVAPTGFTYSKGLKFAQNVKLPLIALGCNCQGNCTDPRTCACAKLNGSDFPYVHRDGGRLIEPKAVVFECGPNCSCGQDCINRTSQRGLRYRLEVFRTPKKGWGVRSWDFIPSGAPVCEYIGVVMKTDDIDPSSETNYVFDIDCLQTMKGLDGREKRLGEVSLPMDLQRDDSEGGPEFCIDGASVGNVSRFINHSCQPNLFVQCVLSGHHDIKQARVMLFAADNIPPLKELSYDYGYALDSVIGPDGKIRQMACYCGSADCRKRL
>HBHB-2001148-Aesculus_pavia
VAEKSDSSKVKETLRLFNKHYLHLVQEEEKRCAKPTVDHKASKSKSKNARAKKRDAPQEDAKGKVKRPDLKAISKMMENNEILFPEKRIGDIPGINVGYQFYSRAEMVAVGFHSHWLNGIDYMGTSYNKGEYKNYKFPIATSIVLSGMYEDDLDNAEDVVYTGQGGHNLTGNKRQSQDQVLARGNLALKNSVEQCVPVRVIRGHKSSSSYTKKVYTYDGLYKVIQYWAEKISGFTVFKYRLKRLEEQPILTTNQVFFTYGRVPQSVSEIRGLVCEDIAGGQEKYPIPATNLVDDPPVAPTGFTYCNSLQVAQNIKLPTNAVGCNCEGKCVDPRTCACAKLNGLDFPYVHRDGGRLVEPKDVVFECGPKCGCGPDCSNRTSQKGLMYRLEVFRTPKKGWAVRSWDFIPAGAPVCEYIGVLMRTEDVDNVSDNDNNYIFDIDCLQTMKGLGGRERRLRDVSIPTIDCLDRAEEDQRSESLPEFCIDAGSTGNIARFINHSCEPNLFVQCVLSSHHDLKLARVVLFAADNIPPLQELTYDYGYALDSVCGPDGKVKKMQCFCGAAECRTRLF
>HBHB-2001149-Aesculus_pavia
GINVGYQFYSRAEMVAVGFHSHWLNGIDYMGTSYNKGEYKNYKFPIATSIVLSGMYEDDLDNAEDVVYTGQGGHNLTGNKRQSQDQVLARGNLALKNSVEQCVPVRVIRGHKSSSSYTKKVYTYDGLYKVIQYWAEKISGFTVFKYRLKRLEEQPILTTNQVFFTYGRVPQSVSEIRGLVCEDIAGGQEKYPIPATNLVDDPPVAPTGFTYCNSLQVAQNIKLPTNAVGCNCEGKCVDPRTCACAKLNGLDFPYVHRDGGRLVEPKDVVFECGPKCGCGPDCSNRTSQKGLMYRLEVFRTPKKGWAVRSWDFIPAGAPVCEYIGVLMRTEDVDNVSDNDNNYIFDIDCLQTMKGLGGRERRLRDVSIPTIDCLDRAEEDQRSESLPEFCIDAGSTGNIARFINHSCEPNLFVQCVLSSHHDLKLARVVLFAADNIPPLQELTYDYGYALDSVCGPDGKVKKMQCFCGAAECRTRL
>HDSY-2032151-HDSY-Aerva_persica-2_samples_combined
RVKETLRIFNTYFLQCAQEEEERCKRSEINLQKLGEESMSKDNDVKRTSSRPDLKALTKMRLNNQILYPEKTIGDLPGVDVGYQFYSRSEMVAVGIHSHWLNGIDYIAKSSVKKFGQEELQKYTFPIAVAVVLSGQYEDDLDDADNIIYTGEGKHDMLSSKLQQGDQVLIRGNLALKNSMDQSIPIRVIRGNADSYSGSVYSYDGLYKVVQTWLDKGCRGYFVYKYRLVRLEGQPKLMTNQVQFIRGCLQKAVTQLPGLVCADLSNGLEDIPIPVTNIVDDPPVCPPGFTYIRSLEIAESVKQPPTATGCSCKGNCTNPNTCACAKLNGSDFPYVHRNGGRLVEPKDVVFECGQNCGCKPGCINRISQRAIKYRLEVYRTPDKGWAVRSWDHIPSGAPVCEYIGVVKRSDDLDNIAENDYIFEIDCLHTINEIEGRERRYGNVPASAVVLPKIDKETLDGAPEFCIDAGSRGNVARFINHSCEPNLFVQCILSGHHDLRLARLVLIAADNIPPMQELTYDYGYALDSVIGLDGQIKVLPCFCGTADCRKRLY
>HDWF-2022092-Francoa_appendiculata
RRCSARIQIKQRAEKELLMRQRVELLDEKEECKSRKKCRMYSRRKSVGESAGEEVVEENEEKLVEAEGVEVSLSGRNGSVEEIGGNVVERSDYHKVKETLRIFNKHYLQLVQEEEKRCAKVKLDKKDAKGRKSKKGSAPEEETKNKAKRPDLKAITKMIETSTILYSKKQFGDLPGINVGHRFYSRAEMVVVGFHSHWLNGIDYMGQAYKSAYGDHTFPLAVAIVLSGMYEDDLDNAEDVVYTGQGGHNLVGNKRQIRDQKMERGNLALKNSMEQSVPVRVVRGHESASSYCGKIYTYDGLYKVVNYWAEKGLSGFTVFKYRLRRLEGQPILTTNQVQFTYGRVPKCISEIRGLVCEDITDGQENIPIPATNLVDDSPVAPTGYTYCKSVQVAPTVKIPSNATGCSCTEDCLDAKSCACARLNGIDFPYVHRDGGRLIEAKDVVYECGPQCGCGPGCVNRTSQRGIKYRLELFRTPKKGWAVRSWDFIPAGAPVCEYTGVLTRTDELDHVSENNFIFDIDCLQTMTGLGGRVRRSRDVSLPTINQSDRPDDPRHDSMPEFCIDAGTSGNISRFINHSCEPNLFVQCVLSSHRDIKLARVMLFAADNIPPLQELTYDYGYALDSVTSADGKIKQMVCYCGASDCRKRLF
>HENI-2004724-Quercus_shumardii
KSKAKRPDLKAISKMMENGEILYPEKRIGNIPGIRVGHQFYSRAEMVAVGFHSHWLNGIDYMGQNYSKLEEHKGKTFPLAVAIVLSGMYEDDLDNAEDVLYTGQGGHDLTGNKRQIQDQKMERGNLALKNCVEQKIAVRVIRGHESKSSYCGKVYTYDGLYQVVHYWAEKGISGFTIFKFRLRRQDGQPLLTTNQVQFSYGRVPQSVSEIRGLVCEDITGGQEDIPIPATNLVDDPPVAPTGYKYCKSIQVAKNVKLPTNVPGCNCNGKCVDPRTCACARLNGSDFPYVSRDGGRLIEAKDVVFECGPNCGCGPDCLNRTSQRGLKYRLEVFRTPKKGWAVRSWDFIPSGAPVCEYTGILMQTEDTDSVSENNYIFDIDCLQTMRGLGGRERRFGDVSVPTIISSDRHDDLRSESVPEFCIDAGSTGNIARFINHSCEPNLFVQCVLSSHHDIKLARVMLFAADNIPPLQELTYDYGYALDSVYGPDGKIKQMACFCGAPDCRKRLF
>HGSM-2010184-Gelsemium_sempervirens
EDDTKGVSKRPDLKAITEMRKKNAILYPGKRYGSIPVGHQFFSRAEMVILGFHSHWLNGIDFIGQGKKLDCDYRLPLAISIVVSGQYEDDLDNFEEIVYTGQGGNNLLGDKRQFKDQVMERGNLGLKNCLEQDVPVRVVRGHKCANSYVGKVYTYDGLYKVVKYWAEKGVSGFTVFKYRLRRCEGQPPLTTNQVHFTRNRVPINSNGQILGLVCEDISGGLEDIPISATNLVDDPPVAPTGFTYCKEMKFAKNVKVPPNASGCSCRGLCIDPRVCACARLNGLDFPYVQRDGGRLIEPRGVVFECNSNCGCGPDCVNRTSQRGLKYRFEVFRTPNKGWGVRSWDYIPSGAPICEYIGVLMKTDDVDTASGSNYIFDIDCLQTMKGLDGRERRLRDVSLPNNLEKHDDQMSDSVPEYCIDAGSTGNIARFINHSCQPNLFVQCILSCHLDVKLARIVLIAADNIPPLKELTYDYGYALDSVVGPDGKIKQMPCYCGAADCKKRM
>HJMP-2015596-Astragalus_membranaceus
VVPQHLMVSPGKEKSPKVKITVKYGGKRNESFDSPMPSESKGLPMSAESKESTMPQRRSSARIQAKQKEVEELRVRRKAEVLENAEKSSEDVTTTPNKRSKKSHGEESVAKKEVVSKQNKKKSVASAERETKEVVKDVERAKEVVMDVERTVESENVVGALADNGAAAKVKDTIRIFNKHYLHFVQEEENRCAKVKAEADKASKKGSKSKSVQKSDPPVESKKSAKRPDLKAITEMMKNKEILYGEKTVGNIPGIEVGYQFYSRAEMVAVGFHSHWLNGIDYMGQSYSKVNRSYEYPIAVAIVISGMYEDDLDNSDDVVYTGQGGHNLTGNKRQILDQKLERGNLALKNCVAQCVPVRVIRGHDSASSYTRKVYTYDGLYKVVNYWAEKGISGFTVYKFRLRRIAGQPTLTTNQVYFTCGRVPQSVAEIRGLVCEDITGGQENVPIPATNLVDDPPVPPTGFKYCKTLKVAKNVKLPMNAPGCKCKGNCVDPETCECARRNGGDFPYVTKDGGRLVEAKDIVFECGPECGCGPGCVNRTSQKGPRYRLEVFRTAKKGWAVRSWDFIPSGAPVCEYTGILARAEDMESVLENNYIFEIDCLQTIKGIGGRERRSQNVALPANLLDKSDDQDSESAPEFCIDAGHTGNIARFINHCCEPNLFVQCVLSTHHDLKLARVMLFAADNIPPLQELTYDYGYALDSVFDSKGKVKQMPCYCGAAGCRKRLF
>HLJG-2008713-Viburnum_odoratissimum
KRDTPEDDSKRASKRPDLKALSKMLDANTILYPEKRFGSIAGIDVGHQFFSRAEMVAVGFHSHWLNGIDYIGQTSSREFRGFTLPLAVGIVMSGQYEDDLDNCDDIIYTGQGGNNLLGNRRQIRDQVMLRGNLGLKNSMEQCVPVRVVRGHQCKNSYVGKVYTYDGLYKVVNYWAEKGVSGFTVFKFRLKRLEGQPFLTTNQVHYHRGRIPNSISEIRGLVCEDIAEGQENIPIPATNLVDDPPIAPAVSGFTYCKYMQVSKSVNLPANAHGCNCKGSCRDPRTCACARLNGSDFPYVHRDGGRLVEPKAVVFECGPNCGCGPDCVNRTSQKGLKYRLEVFRTPKKGWAVRSWDYIPSGAPVCEYKGILTKTDDIDTVPENSFIFDIDCLQTMKGLDGRERRLRDVSIPSCLEKDDEKDSFPEFCIDAGSTGNIARFINHSCQPNLFVQCVLSTHHNIKLARVMLFAADNIPPLQELAYDYGYALDSVMGPDGKIKQMACYCGAADCRKRL
>HLJG-2020593-Viburnum_odoratissimum
AKRPDLKAISKMLKTNAILYPGKRFGHLPGIDVGYQFYSRAEMVALGFHSHWLSGIDYMGQSYRKSKEYKGHTFPIAVAIVLSGQYEDDQDNSEDVVYTGQGGNDLLGNKRQIKNQEMSRGNLALKNNMEQSIPVRVIRGHESDRTFCKVYTYDGLYKVVKCWPEKGVSGFVVYKYRLRRLEGQPQLTTNQVHFSRGRGLKVPSRVPGLVCEDISGGQEDIPIPAINAIDDTPVAPTGFMYSKSIQVAANVNLPPNASGCKCKGNCTNPRTCACARLNGSDFPYVRRNGGRLIEAKDVVFECGPNCGCEPGCINRISQRGLKYQLEVFRTLDKGWAVRTRDYIPSGAPVCEYIGVLKRTDELDNVAENDYIFEIDCWQTMKGIEGRERRLGDVSASVSNHLGKIDDKTSESAPEFCIDAGSIGNVARFINHSCEPNLFVQCVLSTHHDIRLARVVLFAADSIAPLQELAYDYGYALDSVIDPDGKIRELTCHCGTADCRKRL
>HNCF-2016145-Linum_hirsutum
PERRSSPRIQAKQRIEKEFLVRKRVRLLDGLVNPDSTPEPPPAKRTRVYTRRRVGEASKTEQHVQGQKRKTEEVVDNAAHQTSQETASGAVVPAAAQASGKSAHAKVIETLRTFNKYYLHFVQEEESRCGRKKDADKQSPKSKTKSKSKKPKKREKATKPDAKTKAMRPDLKAATKMLQTKAIMYPKRRIGNLPGIEVGHQFYSRAEMVAIGFHGHWLNGIDYMGASYQKECANYTLPLAVAIVLSGMYEDDLDNADDVYYTGQGGHNLNGDKRQIKDQVMERGNLALKNCVDQSVPVRVIRGHVCKSSYVGKIYTYDGLYKVDAYWAEKGISGFTVFKYRLKRLKDQPVLTTNQVQFTNGRVPQAISEIRGLVCDDITGGLEDVPIPATNLVDDPPAPPTGFTYLKTIQLAKNVKLPRSTAGCNCKGTCVDARTCACAKLNGSDFPYVHRDGGRLIEAKDVVFECGPSCGCGPSCVNRTSQRRLRYRLEVYRTPKKGWAVRSWDFICSGSPICEYVGVLKKTEDVDSLTGNDYIFDIDCLQTMRGLGGRERRLRDVPLPDSESIVSESSKTDSIPEFCIDAGPSGNVARFINHSCSPNLFVQCVLSSHQDLRLARVVLFAADNIPPLQELTYDYGYALDSVMGPDGKIKRVACYCGGADCRKRLY
>HNCF-2016146-Linum_hirsutum
PERRSSPRIQAKQRIEKEFLVRKRVRLLDGLVNPDSTPEPPPAKRTRVYTRRRVGEASKTEQHVQGQKRKTEEVVDNAAHQTSQETASGAVVPAAAQASGKSAHAKVIETLRTFNKYYLHFVQEEESRCGRKKDADKQSPKSKTKSKSKKPKKREKATKPDAKTKAMRPDLKAATKMLQTKAIMYPKRRIGNLPGIEVGHQFYSRAEMVAIGFHGHWLNGIDYMGASYQKECANYTLPLAVAIVLSGMYEDDLDNADDVYYTGQGGHNLNGDKRQIKDQVMERGNLALKNCVDQSVPVRVIRGHVCKSSYVGKIYTYDGLYKVDAYWAEKGISGFTVFKYRLKRLKDQPVLTTNQVQFTNGRVPQAISEIRGLVCDDITGGLEDVPIPATNLVDDPPAPPTGFTYLKTIQLAKNVKLPRSTAGCNCKGTCVDARTCACAKLNGSDFPYVHRDGGRLIEAKDVVFECGPSCGCGPSCVNRTSQRRLRYRLEVYRTPKKGWAVRSWDFICSGSPICEYVGVLKKTEDVDSLTGNDYIFDIDCLQTMRGLGGRERRLRDVPLPDSESIVSESSKTDSIPEFCIDAGPSGNVARFINHSCSPNLYAQNVLYDHGDRRIPHIMLFAAENIPPLRELTYHYNYQIDQVHDSQGNIKMKNCYCGSSDCSGRMY
>HOKG-2020752-Nolina_atopocarpa
KRAAKRPDLKAVSKMIENHQVLYPEKIIGHLPGIDVGDQFLSRAEMCVLGLHNHWLNGIDYMGQSFAKLEQYKNYTFPLAISIVLSGMYEDDLDNSEDIVYTGQGGHDLLGSKHQVSDQKLERGNLALKNNCDLGAPVRVVRGHELKSSYTGKVYTYDGLYKVIKTWAEKGVSGFTVYKYKLRRVEGQPVLTTNQVQFTRSKAPQSISELRGLVCEDISGGQENLPIPATNTVDDPAFAPTDFEYCKAIRLPRNLKLPTSAIGCNCKGDCVDPKICSCAKLNGGDFPYVRRDGGRLIEAKSVVFECGPSCGCNRSCVNRTSQLGLKYRLEVFRTAKKGWAVRSWDTIPSGAPVCEYTGILSRTDEIETDLENNYIFDIDCLQTMKGLDGRERRPGDMSVLENFDDKKADPEFCIDAGRIGSVARFINHSCEPNLFVQCVLSTHHDIKMAKVMLFAADNIPPLQELCYDYGYALDSVVRADGSIVQLACYCGAAGCRRRL
>HQRJ-2004350-Loropetalum_chinense
KGGARKEDYKQAAKRPDLKAVSKMIETNAILYPKKRFGPIPGIDVGHQFFSRAEMVVVGFHSHWLNGIDYMGISYNKGEYSSYTFPLAVAIVLSGQYEDDLDNSDDVVYTGQGGNNLLGNKRQVRDQVLERGNLALKNCLEQSVPVRVVRGHKSANSYVGKVYTYDGLYKVVQYWAEKGVSGYTVFKYRLRRLEGQPILTTNQVQYAHGRVPKSVSEIRGLVCEDITGSQEDIPIPATNLVDDPPVAPTGYTYCKSIQVSESVKLPTNAIGCDCKGTCIDSKTCSCAKLNGSDFPYVHRDGGRLIEAKDVVFECGPKCGCGPGCVNRTSQRGLKYRLEVFRTPKKGWAVRSWDYIPSGAPVCEYTGVLMRTDELDNVSENNYIFDIDCLQTMKGLDGRERRLRDVSVPTSNYLDKSDDQKSDVPEFCIDAGSTGNIARFINHSCEPNLFVQCVLSSHYDVKLARVMLFAADNIPPLQELTYDYGYTLDSVFGPDGKVRQMACYCGATGCRKRL
>HQRJ-2017695-Loropetalum_chinense
KGHACEEEAKRPSKRPDLKAISKMLETKATLYPEKRFGHLPGIDVGHQFFSRAEMVVVGLHRHWLNGIDYMGQTYSKLEEYHGYTFPLAVAVVLSGQYEDDLDNSEDVVYTGQGGNDLLGNKHQVKDQVLCRGNLALKNNMEQSVPVRVIRGHESANSYCGKVYTYDGLYKVVQYWAEKGVSGFTVFKYRLRRLEGQPILTTNQVHFARGRASRIASELPGLVCEDICQGQEDICIPVTNLFDDSPIPPAGFTYMKSTKVAESVNLPSDAPGCNCKGNCTNPNTCSCARLNGFDFPYVRRDGGRLIEAQDVVFECGPNCGCGPSCVNRTSQRGLKYRLEVFRTPNKGWAVRSWDSIPSGAPVCEYIGVLRRSDELDNVSENDYIFEIDCWQTINGIGGRERRLRDVSLPTSNHLEKIDDKISESAPEFCIDAGSTGNVTRFINHSCDPNLFVQCVLSSHHDIRLARVVLFAADNIPPLQELTYDYGYALDSVIGPDGKIKELPCYCGAVCCRKRL
>HRWG-2008845-Buxbaumia_aphylla
MPSSPYLSRGGKDRDKSRVILKEASRKRLLDDAQLDTDDAEKQKLLLDLDEIEEANPPLKHRKLAKRSSSRLSMLASRTPTKDENVEPPASPVRARKSLKSTDTTRKVTVKEKVVTVKKEVTKRTKKTLVTPDHEEITEVKSEERDDIGGVVDPSSGPMESKLAQQLDERDKLTDALQVKATIRIFNSMYLAAIQDEDKRVKRVLENNNGKLEPGSKRVSKRPDLKAITKMMSLKATLNAEKQIGAIPGVSVGHQFLSRAEMVVIGLHSHWLNGIDYIGLSKGEKKKLGVELPITVSIVMSGGYEDDVDNSEDVIYTGQGGNDLTGNKRQKDNQKMAKGNLALKNSMKFATPVRVIRGHVDKLSYTGKVYTYDGLYEVYDHWAEKGISGFTVFKYKLRRLPGQPILTTQQVQFARGKVPTSVSDLRGLVSKDISGGQERIPVPASNTVDNPPVPPTDYTYLTKSIIPDDIPKPPPSRGCSCKGSCTDEQKCSCIRKNGTIPYVFNHGGRLVKPMDVVYECGPGCGCGPECLNKTSQKGLQFRLEVYKTVSKGWACRSWDFIPAGAPICEYFGTMRRNDENLESMLDNSYIFELDLVQTMQGMEGRQKRVGDVMPVVSDREDLMQDAPAYVLDAGKGGSVSRFLNHSCEPNVFIQCVLSHHGDVTMPRIVMFAADNIHPLEELCYDYGYAMDSVVLADGSIKEMPCYCGAPSCRRRMY
>HRWG-2008846-Buxbaumia_aphylla
MPSSPYLSRGGKDRDKSRVILKEASRKRLLDDAQLDTDDAEKQKLLLDLDEIEEANPPLKHRKLAKRSSSRLSMLASRTPTKDENVEPPASPVRARKSLKSTDRKIVKTTRKVTVKEKVVTVKKEVTKRTKKTLVTPDHEEITEVKSEERDDIGGVVDPSSGPMESKLAQQLDERDKLTDALQVKATIRIFNSMYLAAIQDEDKRVKRVLENNNGKLEPGSKRVSKRPDLKAITKMMSLKATLNAEKQIGAIPGVSVGHQFLSRAEMVVIGLHSHWLNGIDYIGLSKGEKKKLGVELPITVSIVMSGGYEDDVDNSEDVIYTGQGGNDLTGNKRQKDNQKMAKGNLALKNSMKFATPVRVIRGHVDKLSYTGKVYTYDGLYEVYDHWAEKGISGFTVFKYKLRRLPGQPILTTQQVQFARGKVPTSVSDLRGLVSKDISGGQERIPVPASNTVDNPPVPPTDYTYLTKSIIPDDIPKPPPSRGCSCKGSCTDEQKCSCIRKNGTIPYVFNHGGRLVKPMDVVYECGPGCGCGPECLNKTSQKGLQFRLEVYKTVSKGWACRSWDFIPAGAPICEYFGTMRRNDENLESMLDNSYIFELDLVQTMQGMEGRQVHLSPTQSNQLKVLLDLIKYSGFLLRVVSIDFEPALQNIETQQPRTCLDVLQAGDSNLSAHVEGRSSGHCMSAYSRNLRFHVLSSISAVYILNTFHTDDINISIGYRFHNSIDNNWPHLPFVILSLQKRVGDVMPVVSDREDLMQDAPAYVLDAGKGGSVSRFLNHSCEPNVFIQCVLSHHGDVTMPRIVMFAADNIHPLEELCYDYGYAMDSVVLADGSIKEMPCYCGAPSCRRRMY
>HRWG-2008847-Buxbaumia_aphylla
MPSSPYLSRGGKDRDKSRVILKEASRKRLLDDAQLDTDDAEKQKLLLDLDEIEEANPPLKHRKLAKRSSSRLSMLASRTPTKDENVEPPASPVRARKSLKSTDRKIVKTTRKVTVKEKVVTVKKEVTKRTKKTLVTPDHEEITEVKSEERDDIGGVVDPSSGPMESKLAQQLDERDKLTDALQVKATIRIFNSMYLAAIQDEDKRVKRVLENNNGKLEPGSKRVSKRPDLKAITKMMSLKATLNAEKQIGAIPGVSVGHQFLSRAEMVVIGLHSHWLNGIDYIGLSKGEKKKLGVELPITVSIVMSGGYEDDVDNSEDVIYTGQGGNDLTGNKRQKDNQKMAKGNLALKNSMKFATPVRVIRGHVDKLSYTGKVYTYDGLYEVYDHWAEKGISGFTVFKYKLRRLPGQPILTTQQVQFARGKVPTSVSDLRGLVSKDISGGQERIPVPASNTVDNPPVPPTDYTYLTKSIIPDDIPKPPPSRGCSCKGSCTDEQKCSCIRKNGTIPYVFNHGGRLVKPMDVVYECGPGCGCGPECLNKTSQKGLQFRLEVYKTVSKGWACRSWDFIPAGAPICEYFGTMRRNDENLESMLDNSYIFELDLVQTMQGMEGRQKRVGDVMPVVSDREDLMQDAPAYVLDAGKGGSVSRFLNHSCEPNVFIQCVLSHHGDVTMPRIVMFAADNIHPLEVFSSAPQLSYFAQVIVAYSTNRPDCWMNTNYFQTYLGCRSYAMTMALCYDYGYAMDSVVLADGSIKEMPCYCGAPSCRRRMY
>HWUP-2007487-Sabal_bermudana
RGGGCEEDVKRASKRPDLKAISKMIETGTVLYPGKRIGHLPGIDVGHQFYSRAEMVVVGLHSHWLNGIDYMGHSYAKLEQYKGYKFPLAVCIVLSGMYEDDLDNSENIVYTGQGGHDLLGNKHQIRDQKMERGNLALKNSMENGLPVRVVRGHESASSYCGKVYTYDGLYKVDRYWAEKGISGFTVFKYQLKRLTAQPRLMTGQVRFTHSQAPTSISELQGLVCPDISGGQEKFPIPATNMVDDPPVAPTGFTYQKSLQVADNLKIPANAVGCKCKGYCIDPRTCACARLNGSDFPYVRKDGGRLVEAKAVVFECGPHCGCSIDCVNRTSQQGLKYRLEVFRTPNKGWAVRSWDTIPSGAPICEYTGILRKTDDVENVSENNYIFDIDCLQTMQGLDGRERRPGDLSFLTSFDDKKSEVPEYCIDAGLIGNVARFINHSCQPNLFVQCVLSSHHDIKMAKIMLFAADTIPPLQELTYDYGYALDSVVGPDGKIIKMPCYCGAVDCRKRL
>HYZL-2035337-Akania_lucens
KKQAKRPDLKAISKMKVTNEILYHEKKMGDLPGIEVGHQFYSRAEMVAVGFHHHWLNGIDYMGQSYSKGEYSNHTFPLAVAIVLSGMYEDDLDNADEVVYTGQGGHNLTGNKRQIQDQVLERGNLALKNCVDERVPVRVIRGHESSSSYSGKVYTYDGLYKVVQYWAEKGISGFTVFKYRLRRLDGQPILTTNQVHFTYGRVPQSVSEIRGLVCEDITGGLEDVPIPATNLVDDPPVALAGYTYCKSIKVGPNLKIPTSSVGCNCKGTCMDTKTCACAKLNGSDFPYVQRDGGRLIEAKDVIFECGPKCGCGPGCVNRTSQRGLRYRLEVYRTPKKGWAVRSWDFIPSGAPVCEYIGVLMRTEDLDNVSENNYIFDIDCLQTMRGLGGRERRQQDVSDPMILNVDKPDDQKAESVPEFCIDAGSTGNIARFINHSCEPNLFVQCVLSSHHDLKLARVMLFAADNIPPLQELTYDYGYALDSVYGPDGKVKQMACYCGASDCRKRLF
>IANR-2070579-Rosa_palustris
RGHKCDTSYTKKVYTYDGLYQVHHYWAEKGVAGFTVFKYRLKRLPGQPKLISNQVLYTNGKGSNAQSELPGLVCKDICNGLENIKVPVTNIVDIPPVAPEGLTYITTTEVAKGVKIPPRAHGCNCQGNCTNSKTCSCAQLNGGDFPYVSKDGGRLVEAKAVVFECGPQCGCGPSCVNRTSQRGLKYRLEVFRTHDKGWAVRSWDFIPSGAPVCEYIAVLRRNDEIDNISEKENEYVFEIDCWQTMNGIGRREKRMGNVAIPNSDVISESDPEYCYDAGSRGNVARYINHSCEPNLFVQCVL
>IGUH-2006028-Schwetschkeopsis_fabronia
QARKSCVRFEESGGDVVQEDVKPAVNLEDNEEDCKPVGKVRRAPLRSSTRIATLATRAPVKEEAPGQSPSPPRVRKKVKVTVKETKVTKKVKTVKVKKEEKKELKKEDAPVKAESDGDLQSGDTDDLGEVAEERQRAGTDQLGQKLAKQLAERADMTDAMQVKATIRIFNFLYLEAIQLEDKRATEHLIKIGEAGTGKRPSKRPDLKAISKMLELRATLNPEKQIGSIPGVEVGQQFLSRAELVVIGLHSHWLNGIDYIGVGKGKSSDLEFPICVSIVMSGGYEDDVDNSEDVVYTGQGGNDLLSTKKQIKDQKMEKGNLALKNSMKCKQPIRVIRGHEDKRSYSKKVYTYDGLYEVYDHWAEKGISGFTVFKYKLRRLAGQPILTTEQVKFSRGKVAPVNIADLRGLVCNDISNGQERLPVPASNTIDDPPVPPTDYTYISKTIMPENIPKPPPSKGCSCKGKCTEEEKCACARKNGGSFPYVLNHGGRLVQPMDVVYECGPGCGCGPECLNRTSQQGLQFRLEVYKTVSKGWACRSWDFIPAGSPICEYFGVLRKNDENLESMVDNGYIFELDMYQTMQGMEGRQKRFGDVRPEINTEDELMQDVAFVLDAGKKGSVSRFLNHSCEPNVFIQCVMSHHTDHFMPRIVMFAADNIHPLEELCYDYGYAMDSVLNADGTVKPMACHCGAPSCRKRMY
>IIOL-2016404-Pinus_parviflora
DAPNEQKDDKRPARRPDLKAISKMMDTRAILYPKKQFGHLPGVNVGDHFFSRCEMVAIGLHSHWLNGIDFMGHNYKKVEEYKNYIFPISVAIVLSGEYEDDVDNSEDVIYTGQGGQNLLGDKRQIKDQEMVRGNLALKNSMDQAIPIRVIRGHQSSNSYSGKVYTYDGLYKIIEDWAERGLSGFTVFKFRLRRLEGQPVLTTDQVRFSRAQLPKNPNELKGLADKDISNGQERLAVPASNVIDEPAVPPTGYTYLKTVKVAKGIEIPPPAQGCNCKGECVNPRTCSCAKLNGMDFPYVRRDGGRLVEAKDVVFECGPNCSCGPTCVNRTSQQGLKYRLEVFLTSNKGWAVRSWDSIPAGAPVCEYTGILMRTDDLDSVLENNFIFEIDCLQTMKGIDGRQRRLGDVSKHDNEKLDDKKGDGQPEFCIDAGTAGGVARFINHSCDPNLFVQCVLSSHHDPKLARVMLFAADNIPPLQELTYDYGYSLDSVVDSEGRIKEMACYCGAVECRKRL
>IKFD-2012539-Quassia_amara
KSKAKRPDLKAVSQMMENNEILYPEKRIGDLPGVNVGHQFYSRAEMVAVGFHSHWLNGIDYMGQLYKNKEEYQHYTFPVAVAIVLSGMYEDDLDNAEDVVYTGQGGHNLTGDKRQIRDQVLERGNLALKNCVEQSVPVRVIRGHDCSSSYTGKVYTYDGLYKVVQYWAEKGISGFTVFKYRLRRFEGQPILTTNQVRFIYGRVPQSLAEIRGLVCEDISVGEENLPIPATNLVDDPPVAPTGYTYCKSMQVSQNVKLPNNASGCNCKGNCMNSRNCSCAKHNGSDFPYVHRDGGRLIEAKAIVFECGPNCGCGLDCINRTSQRGLKYRLEVFRTPKKGWAVRSWDFIPAGAPVCEYIGVLMRTEDVDNACDNENNYIFDIDCLQTMKGLGGREKRLRDVTVPTIDNLDRADDQRAENMPDFCIDAGNVARFINHSCEPNLFVQCVLSSHHDVKLARVVLFASDNIPPLQELTYDYGYALDSVHGPDGKVKQMACYCGAEDCRGRLF
>INQX-2026934-Salix_acutifolia
KKKAKRPDLKAITKMFEANATMYPEKRIGDLPGISVGHRFYSRAEMVAVGFHSHWLNGIDYMGQSYRKGEYHNYTFPLAVAIVISGMYEDDLDNAEDVIYTGQGGHDLTGNKRQIRDQKLERGNLALKNCVEQCVPVRVVRGHECASSYCGRVYTYDGLYKVVQYWAEKGLSGFTVFKYRLRRLEGQPILTTNQVQFSYGRVPQSVAEIRGLVCEDISGGQEDVPIPATNLVDDPPVAPSGYTYCKSLQIAKNVKLPANVSGCNCQGTCVDPRTCACAKLNGSDFPYVQLNGGRLIEARAVVFECGPNCGCGPGCVNRTSQRGIKHRLEVFRTPKKGWAVRSWDFIPAGAPVCEYIGALVRTEDTDHVCENNYIFDIDCLQTMRGLGGRERRLGDVSVPAINCFDGDDQKSESVPEFCIDAGSTGNIARFINHSCEPNLFVQCVLSSHHDVKLARVMLFAADNIPPMQELTYDYGYALDSVYGPSGKIKQMPCYCGAADCRKRLF
>IOVS-2007012-Pseudotsuga_menziesii
ARRPDLKAISQMIDHKAILYSKKQFGHLPGVNVGDHFFSRCEMVAIGLHSHWLNGIDFMGIQHKKMEEYKGYTFPITVAIVLSGEYEDDVDNSEDVIYTGQGGQNLLGDKRQIKDQLMLRGNLALKNSMDQETPVRVIRGHQSSNSYSGKVYTYDGLYKVIQYWAERGLSGFTVFKFRLRRLGGQPVLTTDQVRFSRAQLPKCPSELKGLASEDISNGQERLPVPASNLIDEPAVPPTGFTYLKNVKVAKGVEIPPPAEGCNCKGECVNPRTCSCARLNGMDFPYVRRDGGRLVEAKDVVYECGPNCSCGPACVNRTSQYGLKYRLEVFLTPNKGWAVRSWDSIPAGAPVCEYTGILMRTVDLDAVKENNFIFEIDCLQTMKGIDGRQRRLGDVSKYDNGELEKLDDKKDGQPEFCIDAGTSGGVARFINHSCDPNLFVQCVLSSHHDHKLARVMLFAADNIPPLQELTYDYGYTLDSVVDEEGKVKKMQCYCGAVECRKRL
>IRAF-2113321-IRAF-Argemone_mexicana-5_samples_combined
KGDANAKDEKKSSKRPDLKAVSKMMETQAILYSEKRFGHLPGVDVGHQFYSRAEMVAIGIHSHWLNGIDFMGADFKKKEEYKNYTFPVAISIVMSGQYEDDLDNSDDVVYTGQGGHDLLGNKRQIADQVMLRGNLALKNNIEQGVPVRVVRGHGSASSYCGKIYTYDGLYNVVQYWAEKGASGFTIFKYRLRRLEGQPTLTTNQVHFIRAHAPRSLSDIRGLICEDISGGQENIPIPATNLVDDPPVAPTGFIYTSSIQVTGSVKIPTDALGCKCKGSCTDPKTCACAKLNGLEFPYVSKDGGRLIEAKSVVFECGPHCSCGSGCVNKTSQRGLKYRLEVFRTPKKGWAVRSWDFIPSGAPVCEYVGVVKRTGDVDNDSENNYIFDIDCLQTIKGLEGRERRGGDVSILTSTLPNKADDDKKSECVPDYCIDAGSIGNIARFINHSCAPNLFVQCVLSAHHDIKLARVVLFAADNIPPLQELTYDYGYIIDSVVGQDGAIKKMLCYCGAADCRKRL
>IRAF-2113381-IRAF-Argemone_mexicana-5_samples_combined
DIKRSSKRPDLKAITKMIETKTILYSEKRFGHLPGVEVGHQFYSRAEMVVLGLHGHWLNGIDSMGVSYKKLEEYKGYTFPLAVSIVLSGQYEDDLDNADDVVYTGQGGNNLHGNRRQNGHQSMHRGNLALKNSIEQCIPVRVTRGHVSASSYCGKVYTYDGLYKVVQYWVEEGVSGFNVFKFRLKRLEGQPPLTTNQVKYVREHAPKSISELRGLVCNDISGGQEDTPIPATNLVDDPPVPPTGYKYSKSIQVAESVKLPKSATGCNCQGNCIDPSICACARLNGSDFPYVCRDGGRLVKAKSVVFECGPTCSCGLGCVNRTSQRGLKYRFEVFRTPKKGWAVRSWDFIPSGSPVCEYTGILMRTDDIDCVSENNYIFDIDCLQTMKGLDGRVMRSEDVTIPSRPHVDETDDKKLESVPEFCIDAGRVGNIARFINHSCEPNLFVQCVLSSHHNIKLARIMLFAADNIPPMQELAYDYGYPLDSVLNPDGSIRRMPCHCGAADCRKRL
>IWIS-2006633-Portulaca_pilosa
YTFPLAVAIVLSGQYEDDLDNSEDVIYTGQGGNNLLGDKKQVGDQKLERGNLALKNSMLEGLPVRVIRGDSKSSYVGRVYTYDGLYKVVHYWAEKGVSGFTVYKFRLKRLEGQPVLTTNQVQFIRGRVPNSVAEVRGLVCDDISGGQEDIPIPATNTVDDPPVPPTGFTYCKSLKVAENVKIPGPTIGCGCSGSCVDPKVCACARFNGSDFPYVHRDGGRLIEAKAVVFECGPKCSCNSSCVNRTSQRGLRYRFEVFRTPSKGWGVRSWDYIPSGAPICEYTGVLRRSDEVDSVSENYFIFDIDCLQTMKGLDGRQMRLRDVSIPLTEKPEEKVVDSTAEFCIDAGVTGNLARFINHSCEPNLFVQCVLSSHHDIKLARVMLFAADNIP
>IWMW-2090370-Buxus_sempervirens-green_branch_with_leaves
EENGRTKARRPDLKAITKMIETNAILYPGKRFGQLPGIDVGHQFFSRAEMVAVGFHGHWLNGIDYMGQSYSKLEEYRGYTFPLAVAIVMSGVYEDVDNSEEVVYTGQGGLNLLGDKRQIQDQVMSRGNLALKNNMEQCIPVRVIRGHGSASSYCGRVYTYDGLYKVVQYWAEKGDCGFTVFKYRLRRLEGQPVLTTHQVFARRQLKRSFAELPGLVCDDISKNQEEIHIPATNLIDNPPVRPEGFKYIKSIKVAESVMLPPDASGCNCRGTCTDPRTCACAKLNGSDFPYVHRDGGRLIEAKAVVFECGPRCGCGPGCINRTSQRGLKYRFEVFRAPNKGWAVRSWDPIPSGAPVCEYTGVLMRTDELDNVSENNYIFEIDCLQTMKGLDGRERRLGDVSMPLNAHQDKTSDKTSESVPEFCIDAGSTGNIARFINHSCEPNLFVQCVLSSHHDIKLARVMLFAADNIPPLQELTYDYGYALDSVIGPDGNIKVMTCHCGAMGCRKRL
>IZGN-2073874-Dacrydium_balansae
KGEYTEKSKSTSKRPDLKAATKMKDTNAILYPKKQFGHLPGVNVGDHFFSRCELVALGLHNHWLGGIDCMGLEYGKMEQYKGYRLPLAVSVVLSGKYEDDVDNSEDVIYTGQGGNNILGNKRQIKDQTMSHGNLALKNSLDQGTPVRVIRGHQSVHSYTRRVYTYDGLYKVIDHWVEKGLSGFTVYKFRLRRIEGQPELTTDQVHFHRAQIPNSPSELRGLVCRDISNGLEKIPIPASNVVDDSPLVPQGYTYLNTIKVAKGVEIPPPVKGCTCKGNCVDEKKCSCAKLNGNGFPYVNINGGRLVCAKSVVYECGPLCGCGPSCVNRTSQQGLKYKLEVYRTANKGWAVRSWESIPSGALVCEYTGILMRTDELDNVSGNNFIFEIDCLQTMKGIDGRERRLGDVSNHADIQMDKIDDKKDGQPEFCIDAGEAGGVARFINHSCEPNLFVQCVLSSHHDARLARVML
>IZLO-2006311-Lobelia_siphilitica
KDAKRSCPRVDLMAFSKMKKSSEVLYPEKRFGHLPGIDIGYQFYSRAEMAAIGFHSHWLGGIDVMGKCYKKVDSFKNYNFPLAVAIVLSGQYEDDKDDSEEVIYTGQGGNDLLGKKHQIKDQELVRGNLALKNNMEQSLPVRVVRGHAIGRKAIKVYTYDGLYKVVDYWNSKGVSGFVVCKYRLKRLQGQPKLTTNQVHFNERASRVSKISKLVCSDISESQEDICIPAINSVDDAPVVPKGFVYTKTNHLMENVILPPYAVGCKCKGDCKNPRTCACARLNGSDFPYVDKDGGRLIEAKDVVVECGPNCGCGPSCINRISQHGIKYHLEVFRTENKGWAVKTKDFIPSGAPVCEYIGVLRKTSELDAASGNDYIFEIDCLQTMKEIGGRERRLGDISASASTLLEKMDKETLESVVPEFCIDASSVGNIARFINHSCEPNLFVQCVLSTHHDLRLARVVLFAADNIAPLQELTYDYGYALDSVVDSNGNIREQPCHCGTAYCRKRL
>IZLO-2063824-Lobelia_siphilitica
KKDKPEENAKKSSKRPDLKAVSKMMESKSILYPDKRVGSIPGIDVGHQFFSRCEMVAVGFHNHWLNGIDYIGQNAQKMFKGYTLPITIAIVLSGQYEDDLDNSENVVYTGQGGNDLLGNKRQIKDQVLLRGNLGLKNCMEQSVPVRVIRGHRSSSSYVGKVYTYDGLYQVVKYWAEKGVSGFTVFKFQLKRFEGQPSLMTDQVHFTRGRIPNSVSEIRGLVCEDISVGQENIPIPATNLVDDPPVGPTGLTYRKSLQVVKTIALPKSGPGCNCKGSCVDSKRCACAKLNGSDFPYVHRDGGRLIEPKAVVFECGPSCGCGPDCVNRTSQRGLRYRLEVYKTLKKGWAVRSWDYIPAGAPVCEYIGVLKKTDDVDSSPENNYIFDIDCLQTMKGLDGRERRVGEVSLASLLGKDDDKDNGPEFCIDAGSTGNVARFINHSCQPNLFVQCVLSSHQDIRFARVLLFAADNIPPLKELTYDYGYALDSVMGPDGKVKQLACFCGAPDCRKRL
>JADL-2010991-Rhynchostegium_serrulatum
MSDAMQVKATIRIFNFMYLEAIQLEDKRATEHLIKIGEAGTGKRPSKRPDLKAISKMLELRATLNPEKQIGSIPGVEVGQQFLSRAEMVVLGLHSHWLNGIDYIGVGKGKSSDLEFPICVSIVMSGGYEDDVDNSEDVVYTGQGGNDLLSTKKQIKDQKMEKGNLALKNSMKCKQPIRVIRGHEDKRSYSKKVYTYDGLYEVYDHWAEKGISGFTVFKYKLRRLAGQPILTTEQVKFSRGKVAPINIADLRGLVCNDISNGQERLPVPASNTIDDPPVPPTDYTYISKTITPANIPKPPPAKGCSCKGQCTDCARKNGGSFPYVLNHGGRLVQPMDVVYECGPGCGCGPECLNRTSQKGLQFRLEVYKTVSKGWACRSWDFIPAGSPVCEYFGVLRKNDENLESMVDNGYIFELDMYQTMQGMEGRQKRFGDVTPEINTENELMQDVAFVLDAGKNGSVSRFLNHSCEPNVFIQCVMSHHSDHFMPRIVMFAADNIHPLEELCYDYGYAMDSVLNADGTVKPMACHCGAPSCRKRMY
>JAFJ-2017009-Bougainvillea_spectabilis
KRPDLKAISKMMETGKILYPIKQFGAIPGVDVGHQFFSRAEMVAVGFHSHWLNGIDYMGQAYSKGENAKYQFPLSVAIVLSGQYEDDLDNSEDVVYTGQGGNNLLGDKKQVQDQKMERGNLALKNSMLEGLPVRVIRGHDSKNSYVGRVYTYDGLYKVVTYWAEKGVSGFTVYKFRLKRLEGQPDLTTNQVQFIRGRVPESISELRGLACKDISGGQELIPIPATNTVDDSPLGPAGFTYCKSMQIGPNVNIPTAKMGCGCEGSCDNPKICSCARLNGFDFPYVHRDGGRLIEPKAVVFECGPKCSCGPACVNRTSQKGLRYRFEVFRTPKKGWGVRSWDYIPAGAPICEYIGVLRRSEEADGLSENNFIFDIDCLQTMKGLDGRQMRLRGVSIPHDGPSDKPEDTSPEFCIDAGVKGNLARFINHSCDPNLFVQCVVNCHLDFKLARVMLFAADNIPPLQELTYDRKRL
>JAFJ-2017010-Bougainvillea_spectabilis
KRPDLKAISKMMETGKILYPIKQFGAIPGVDVGHQFFSRAEMVAVGFHSHWLNGIDYMGQAYSKGENAKYQFPLSVAIVLSGQYEDDLDNSEDVVYTGQGGNNLLGDKKQVQDQKMERGNLALKNSMLEGLPVRVIRGHDSKNSYVGRVYTYDGLYKVVTYWAEKGVSGYTVYKFRLKRLEGQPDLTTNQVQFIRGRVPESISELRGLACKDISGGQELIPIPATNTVDDSPLGPAGFTYCKSMQIGPNVNIPTAKMGCGCEGSCDNPKICSCARLNGFDFPYVHRDGGRLIEPKAVVFECGPKCSCGPACVNRTSQKGLRYRFEVFRTPKKGWGVRSWDYIPAGAPICEYIGVLRRSEEADGLSENNFIFDIDCLQTMKGLDGRQMRLRGVSIPHDGPSDKPEDTSPEFCIDAGVKGNLARFINHSCDPNLFVQCVVNCHLDFKLARVMLFAADNIPPLQELTYDRKRL
>JAFJ-2034852-Bougainvillea_spectabilis
EEDGKQTSSRPDLKAVSKMREKKEILYPEKKIGHIPGIEVGYQFYSRAEMVAIGFHSHGIDYIGQSVGKRGENRHFTFPIAVAIVMSGQYEDDKDNSDDIIYTGQGGNDLLGSKLQCADQTLVRGNLAMKNSMDQSVPVRVIRGHKSTNSYSGKVYTYDGLYKVVTTFADKGQRGHLVYKYQLHRLEGQPRLSSNQVKFVRGCPSKTCSDLPGLVCLDISNGEEDICIPATNLFDDATIDSEVFTYLKTMQVAESVQLPPNAAGCACKGNCTNPLTCACAKLNGSDFPYVRRDGGRLVEPKDVVFECGPNCGCGPKCVNRTSQRGIKYRLEVYRTPNKGWAVRSRDFIPSGAPVCEYIGLLRRCDEIDNLSGNDYIFEIDCWHTINEIGGRERRYGNVPVSTDVLLEIDKKTLDSAPEFCIDAGSRGNVARFINHSCEPNLFVQCIVSSHHDLRLARLVLVAADNIPTMQELTYDYGYTLDSVSGPDGEVKKLPCFCGTSGCRKRL
>JBND-2073312-Pinus_ponderosa
GRIEQKDDKRPARRPDLKAISKMMDTTAILYPKKQFGHLPGVNVGDHFFSRCEMVAIGLHSHWLNGIDFMGNKHKKMEEYKNYTFPISVAIVLSGEYEDDVDNSEDVIYTGQGGQNLLGDKRQIKDQKMVRGNLALKNSMDQAIPVRVIRGHQSSNSYSGKVYTYDGLYKIIDYWAERGLSGFTVFKFRLRRLEGQPVLTTDQVRFSRAQLPKSPSELKGLADVDISNGKETLPVPASNVIDERPVPPTGYTYLKTVKVANGIEIPPPAQGCNCKGECVNPRTCSCAKLNGMDFPYVRRDGGRLVEAKDVVFECGPNCGCGPTCVNRTSQQGLKYRLEVFLTSNKGWAVRSWDSIPAGAPVCEYTGILMRTDDLDSVMENNFIFEIDCLQTMKGIDGRQRRLGDVSKHDNEKLDDKKGDGQPEFCIDAGTAGGVARFINHSCDPNLFVQCVLSSHHDPKLARVMLFAADNIPPLQELTYDYGYSLDSVVDSEGKVKKMACYCGAVECRKRL
>JCLQ-2003755-Apocynum_androsaemifolium-A
LKAKKEDIAEVEAKRGSKRPDLKALTKMRETNSILYTEKRIGSIPGIEVGHQFFSRAEMVSLGFHSHWLNGIDFIGKGKKGKILDYGDYKFPLAISIVMSGQYEDDLDKYEEIVYTGQGGNNLLGDKHQMKDQVMQLGNLGLKNCMEQGVPIRVVRGHKCPNSYVGKVYTYDGLYKVDKFWADKGVSGYIVYKFRLKRLAGQPPLTTNQVHFSRGPVPNSIGELQGLVCDDISGEDIPIPATNLVDNPPVAPTGFTYRKEMKISKSIMLPPKAFGCSCKGTCTDPRVCICAKLNGSDFPYVLRDGGRLIEPKAVVFECNSNCGCGPDCVNRTSQRGMKYRFEVFRTPNKGWAVRSWDYIPSGAPICEYIGILKKTDEIGSAAGNSYIFDIDCLQTMKGLDGRERRLRDVSLPTLEKDDDKSIDSVPDFCIDADSTGNFARFINHSCQPNLFVQCVLSSHHDVKLARVMLIAADNIPPLKELTYDYGYILDSVVGPDGRIKKMDCYCGATDCRKRL
>JCLQ-2009343-Apocynum_androsaemifolium-A
GAGGKNAYAIVKETIRTFNRFYLQLLQEERKIHKKKEDDIGGNAEDLKRKREADSSTEHIKTSRQLDYKALLKMYANNSIMYPRKQFGHLPGIDVGFQFHSRMAALGFHSDWLHEVDYMGKAYCEMDEYKDRTFPLAVAIVLSAEDEEVQQNSDDIIYTALCGHNHIINQCQVQNAAMTYINQALKNNMEQSIPIRVVRGNNSNSGYCNKVYTYIGLYKVIECWTHKDLSTCLFYSARLRRVEGQPKLTINQVYFNKEHSFGVSRKSPGLVSMDISGGQEEIPIPLVNLTDDTPFALTGFTYSKSMQVAEGVDIPPNADGCKCKGICINPKNCACARLNGSKFPYVRHNGGRLTRARDVVFECGPNCGCGPDCINRISQRGIKYHLEVFWTPNKGWAVRTRDFIPCGAPVCEYIGVLRQSDELNNVDDNEYIFEIDCLHTIKGVEGRERRLGAVSVPLHNHLEKIDDRYLEQAPEFSIDGKSIGNVARFINHSCEPNLFVQCILSAHQDPRLARVVLFASKSISPFQEITYDYGCRLDSVIGPDGKVKQQPCYCGTANCRKRIY
>JDTY-2000169-Rhodophiala_pratensis
KSAHQKAKETLRVFNTYYLQLIQEEEKRVKAVDEKRLEVSKHEKNSKRADDTSSSPLTSKSKKKNAASSKDDMKRAAKRPDLKAISKMQENGQILYPEKRIGHLPGIEVGDQFFSRAEMCVLGVHSHWLNGIDYMCQSFAKQYKEYTFPLAVCIVISGMYEDDLDNSEDVIYTGQGGHDLLGSKHQIRDQKMERGNLALKNNVLTGAPVRVIRGHESKSSYCGKVYTYDGLYKVIKYWAEKGLSGYTVFKYRLRRDEGQPLLTTNQVQFTRAQAPRSISELRGLVCEDISGGQENLPIPATNVVDDPPFAPTDFEYCRSIRLAENLKLPTDAVGCMCKGECIDPRICACAKLNGGDFPYVRKDGGRLIEAKAVVFECGPTCGCGISCVNRTSQQGLKYRLEVFRTAKKGWAVRSWDTIPSGAPVCEYTGILTRTDEINLVSENNYIFDIDCLQTMKGLDGRERRPGDEGVLSIFDDKKLESEFCIDAGRVGGVARFINH
>JEPE-2005580-JEPE-Flaveria_bidentis-2_samples_combined
EAGGKQSIKRPDLKAISKMIECNEVLFPTKRFGHLPGIDVGYQFYSRAEMVALGLHNHWLNGIDYMELSYQMIEEFKGYTFPIAIAIVLSGQYEDDQDNSEDIVYTCQGGNDFMGSKHQVKNQEMVRSNLALKNCMEQSIPVRVIRGHTSDNHFKVYTYDGLYKVSECWPAEVVSGFVVYKYRLKRLEGQPKLTSIQVQNSNGRSRVPAKAPQLVCLDISEGQEDVHVPAVNTIDDTTITGFTYTKYNQVLSNLKLPPNVDGCDCKGYCKNPKTCSCARLNGDDFPYVRSNGGRLIEAKDVVFECGPNCGCGPGCINRISQQGLKYQLEVFRTGDRGWAVKTKDFIPSGAPVCEYIGELRRTNELDNVAENDYIFEIDCWQTMKGIGGRERRLGDVSESLSKRLEKAEEKDAPEPEFCIDAGRIGNVARFINHSCDPNLFVQCVLSSHHDLKLARILLFASDNIAPMQELTYDYGYALDSVVDNNGNVRMLPCHCGASECRKRL
>JEPE-2062244-JEPE-Flaveria_bidentis-2_samples_combined
EVEERRQAKRPDLKALSLMLSSNTILTPKTRIGAIPGVDVGHQFFSRCEMVTVGFHNHWLSGIDYIGSSSQREYSEYKLPLTVAIVLSGQYEDDLDNSEDVVYTGQGGNNLLGNKRQIKDQVMARGNLGLKNCLEQNVPVRVIRGHQSTTSYVGKVYTYDGLYKVVKYWAEKGISGFTVYKFRLKRMEGQPSLLTEQVYFSRGRIPNEVSELRGMVCEDISRGLENIPIPATNLVDDPPVPPTGCTYIKSLQVSKNVVLPSSASGCNCKGSCTDPRSCACARLNGSDFPYVHRDGGRLIEPKAVVFECGPNCGCGSSCINRTSQRGLRYRLEVFKTPKKGWAVRSWDFIPSGAPVCEYIGVLKKTDDVDSNPENNYIFDIDCLQTMKGLGGRERRVGEVAMPSLLVQNDDKDGGPEFCIDAGTSGNVARFINHSCQPNLFVQCVLSAHHDITQARVILFAADNILPLKELTYDYGYELDSVHGPDGKIKQLACYCGAPDCRKRL
>JETM-2095219-Bauhinia_tomentosa
GGKTEQEKPKESEEPSMQRRTSARIQAKQKVDKELLVRRRVELLDEQDDGGNERKSRFKRSRSIETVVKVEAVGEGKGGNTVTKSKSDESTKFEGNATVKGLEEEKVDSESVAGNLVEKSDTLKVKETLRLFNKHYLNFVQEEEKRCRKVEADRKASKKGSKSKKRATHEDTKNTAKRPDLKAVSKMMENNEILYPEKRIGNIPGIKVGHQFYSRAEMVAVGFHSHWLNGIDYMGQSYCKGEQSHYTFPLAVAIVLSGMYEDDLDNAEDVVYTGQGGHNLKGDKRQFRDQVLERGNLALKNCVEQCVPVRVVRGHESRSSYCGKVYTYDGLYKVVNYWAEKGISGFIVFKFRLRRLEGQPTLTTNQVYFNNGRVPQSVAEIRGLVCDDITEGQEDLPIPATNLVDNPPVAPAGFTYRKSIQVSKNVKLPTEATGCKCKGICVDPRSCACAMRNGSDFPYVSRDGGRLIEAKDVVFECGPNCGCGPGCANRTSQRGLRYRLEVFRTAKKGWAVRSWDFIPSGAPVCEYTGILMRTDDLDRLEYINENNFIFEIDCLQTMNGLGGRERRSRDASLPAINLLDRPDDQNSESVPEFCIDAGSTGNIARFINHSCEPNLFVQCVSSSHLDLKLARVVLFAADNIPPMQELTYDYGYALDSVYGSDGKVKQMSCFCGAAGCRKRLL
>JEXA-2014693-Impatiens_balsamifera
RVVRGHDCPSSYVKRVYTYDGLYKVDKYWAETGVSGFTVYKYSLTRLEGQPELTTNQVHFARGSVPESISTLRGLVLDDITGGQEKNPIPASNLVNNPAFPPTGFTYCHNIQVATNVKMPENAKGCNCIGECTDPKICSCAQLNGSDFPYVKKHGGRLVEAKSVVFECGPNCRCSAGCVNRTSQRGLKYRLEVFKTPKKGWAVRSWDYIPSGAPVCEYMGVLKRTEDLDASSDNNYIFDIDCIQTMKGLDGREKRLGDVSLASEMMQSDDHKSDEFCIDAGSVGNVARFINHSCEPNLFVQCVLSTHHDIKMARIVLFAADNIPPLKELTYDYGYALDSVVGPDGEVKKLPCHCGAEKCRKRLL
>JGAB-2123289-JGAB-Mirabilis_jalapa-2_samples_combined
KRPDLKAITKMMDGEKVLYPRKQFGSIPGVDVGHQFFSRAEMVAVGFHSHWLNGIDYMGQAYCTGEYANLQFPLAVAIVLSGQYEDDLDNSDDVIYTGQGGNNLLGDKKQVLDQKMERGNLALKNSMLEKTPVRVVRGHDSKSSYVGRVYTYDGLYKVENYWAEKGVSGFTVFKFRMKRLEGQPELTTHQVQFIKGRVPETISEVRGLVCEDISGGQERIPIPATNTVDDPPVPPTGFTYIKSMQVADNVKIPAPIVGCGCEGSCDNARICACASLNGSDIPYVHRDGGRLIEAKAVVFECGPKCSCGPSCVNRTSQKGLRYRFEVFRTPKKGWGVRSWDYIPAGAPICEYIGVLRRSDEADSVAEHNYIFDIDCLQTMKGLDGRQMRLRDVSIPHDGSLDKAESPPEFCIDAGVTGNMARFINHSCEPNLFVQCVVSGHQDIKLARVMLFAADNIPPLQELTYDYGYPLDSVHGPDGNIKRMACYCGAEGCRKRL
>JGYZ-2002407-Holarrhena_pubescens
PSEEHMKASRQLDLKALSKMYATNSIMYPRKQFGHLPGIDVGYQFHSRAEMVALGFHSDWLHGVDYMGKAYGEMEEYKDYTFPLAVAIVLSVQDEEVQQNSDDIIYNALRGHNHIVNQRQVLNSGMAYGNRALKNNMEQSIPIRVVRGNNFHSGFWDKVYTYIGLYKVIECWTHEDLCDHLVYNARLRRVEGQPKLTKNQVYFNKEHPFGVSCKSPGLVSMDISGGQEEIPIPLVNLIDDTPFTLTGFTYSKSMQVAESVDLPPNADGCNCQGICTNPKNCACARLNGSKFPYVRCNGGRLRRARDIVFECGPNCGCGPDCINRISQQGIKYHLEVFRAPNKGWAVRTRDFIPCGAPVCEYVGVLRQSHELNNVDDNDYIFEIDCLHTIKGVEGRERRLGAVSVPLRNHLEEIDDRYLEQAPEFCIDAKSIGNVARFINHSCEPNLFVQCILSAHQDARLARVVLFASESIAPFREITYDYGCPLDSVVGPDGKIKQQACYCGTASCRKRM
>JGYZ-2002409-Holarrhena_pubescens
KASRQLDLKALSKMYATNSIMYPRKQFGHLPGIDVGYQFHSRAEMVALGFHSDWLHGVDYMGKAYGEMEEYKDYTFPLAVAIVLSVQDEEVQQNSDDIIYNALRGHNHIVNQRQVLNSGMAYGNRALKNNMEQSIPIRVVRGNNFHSGFWDKVYTYIGLYKVIECWTHERSDHLVYNARLRRVEGQPKLTKNQVYFNKEHPFGVSCKSPGLVSMDISGGQEEIPIPLVNLIDDTPFTLTGFTYSKSMQVAESVDLPPNADGCNCQGICTNPKNCACARLNGSKFPYVRCNGGRLRRARDIVFECGPNCGCGPDCINRISQQGIKYHLEVFRAPNKGWAVRTRDFIPCGAPVCEYVGVLRQSHELNNVDDNDYIFEIDCLHTIKGVEGRERRLGAVSVPLRNHLEEIDDRYLEQAPEFCIDAKSIGNVARFINHSCEPNLFVQCILSAHQDARLARVVLFASESIAPFR
>JGYZ-2046756-Holarrhena_pubescens
DVAEAEPKRGSKRPDLKALTKMRETNAILYPKKRFGSIPGIDVGHQFFSRAEMVALGFHSHWLNGIDFIGQVKKSDYGDYRLPLAISIVMSGQYEDDLDKYEEIVYTGQGGNNLLGDKRQMKDQVMQLGNLGLKNCMEQGVPVRVVRGHKCANSYVGKVYTYDGLYKVDRYWAEKGVSGYTVYKFRLKRLAGQPPLTTNQVHYSRGPVPNSISELQGLVCDDVSGGQEAIPIPASNLVDDPPIAPAGFTYCKEMKIFKSIKLPPKAPGCSCKGTCIDPRVCACAKLNGSDFPYVLRDGGRLIEPKAVVFECNSNCGCGPDCVNRTSQRGLKYRFEVFRTPNKGWAVRSWDYIPSGAPICEYIGILAKTDEIDSAAGNSYIFDIDCLQTMKGLDGRERRLRDVSLPTLEKEKDDDKSIDSVPEFCIDAGSTGNIARFINHSCQPNLFVQCVLSTHHDVKLAKVVLIAADNIPPLKELTYDYGYVLDSVVGPDGKIRKMACYCGATDCRKRL
>JHUL-2028986-Hemerocallis_sp.-Stewart
KRASKRPDLKAVTKMQENGTILYPVKSIGSLPGIEVGFYSRAEMVALGLHSHWLNGIDFMGKSFAKLEQYKDYIFPLAVCIVLSGVYEDDLDNSEDVIYTGHGGHDLNGSHQIADQKMTLGNLALKNSYLTGAPVRVIRGHKSKSSYCGKVYTYDGLYKVTKQWAEKGQSGYTIFKYKLRRVEGQPVLTTNQVHSTRGKAPQSISELRGLVSEDISGGQENIPIPATNVIDDPPFAPADFEYCRSIRFSNSLKLPSDVIGCQCKGECVDPRICSCAKLNGGDFPYVQKDGGRLIKAKAIVFECGPNCGCGNSCVNRISQQGLKYRLEVFRTANKGWAVRSWDTIPSGAPICEYTGLLTRTDEIDTVAENNYIFDIDCLQTMKGLNGREEHPGDGTVVSSLDDNISETEYSIDAGSVGNVARFINHSCEPNLFVQCILSSHHNVKMAKVMLFAADTIPPLQELSYDYGYALDSVAGKDGKIIKLPCYCGAIGCRKRL
>JKAA-2014074-Selaginella_wallacei
SLGLHNHWLHGIDYISKSGDKAGAYKECELPLAVSIVISGGYEDDVDNLEDVVYTGQGGNNLTGDRRQVKDQELNRGNLGLKNCIANGTPVRVTRGHDSRLSYTKRVYTYDGLYKVVEYWAEKGISGFTVYKFRLKRCEGQPLLTTEQVHFCKNKIPQSISEIRGLVSKDISNCLEPVPVPASNTVDDPPFAPDGFRYTNKVEIDKSVIVPHAPTGCNCVGQCVDANKCGCARLNGNTFPYVDSHGGRLAVPLDVVYECGPNCSCGPSCLNRTTQRGLRYRLEVYKTLNKGWGVRSWDLIPAGAPVCEYFGKLVKSEGLEVENDVYIFDLDCIQTMRGIDGRQRRWGDLKKFLDDQNGRTEVPAPSVADDEQAHAAEYCLDGSECGGVARFINHSCEPNLFIQCVVSSHHDLRMPRIVLFAADNIAPLEELSYDYGYQVNQVVGLDGQPKEMPCYCGAVGCRKRLY
>JNKW-2095150-Cicerbita_plumieri
NLLGNKRQISDQVMARGNLGLKNCMEQDVPGRVIRGHQSSSSYVGKVYTYDGLYKVVRYWAEKGVSGFTVYKFRLKRMEGQPSLVTEQVYFHKGRIPNSMSELRGMVCEDISGGLENIPIPATNLVDDPPVPPTGYKYIKSIKVSKNVVVPGSASGCNCKGSCVDPRNCACARLNGSDFPYVHRDGGRLIEPKAVVFECGPNCGCGSGCVNRTSQKGLRYRLEVFRTPKKGWAVRSWDYIPSGALVCEYIGILKKTDDVDSNPENNYIFDIDCLQTMKGIGRRERRVGEVAMPSLLDKDDDDKDSGPEFCIDAGSTGNVARFINHSCQPNLFVQCVLSVHHDITQARVILFAADNIPPLKELTYDYGYELDSVMGPDGKVKKLACYCGAPDCRQRL
>JNVS-2007027-Datura_metel
DGKRSSKRPDLKAVSKMKSAKEVLNVERIGSIPGIDVGHQFFSRAEMVVVGFHNHWLNGIDCVAQSAGRKGVFEGYRLPLAVSIVVSGQYEDDQDNYEEIVYTGQGGNDLLGNKHQIKDQIMERGNLGLKNCMEHSVPVRVTRGHRCVNSYVGKVYTYDGLYKVVNYWAEKGISGFTVYKFRLKRIEGQPVLTTNQVHFTRGCIPNSVSEIRGLVCEDISGGLEDIPIPATNLVDDPPVAPTGLTYSRDIICAKGIKFPSAPTGCNCRGSCLDPRVCSCAKLNGSDFPYVHKDGGRLIEPKAVVFECGPNCGCGPACVNRTSQKGVTYRLEVFRTPNKGWGVRSWDYIPSGATICEYTGLLKKTDQIDPAADNNYVFDIDCLQTMKGLDGRERRLGEVSLPGYWQKDVEKTSDGGPEYCIDAVSVGNVARFINHSCQPNLFVQCVLSTHHDIGLARVVLMAADNIPPLQELTYDYGYVLDSVMDRDGKVKQMACYCGAADCRKRL
>JRNA-2069720-Phyllocladus_hypohyllus
SKRPDLKAASEMKKTNAILYPKKRIGQLPGVNVGDHFFSRCELVAIGLHSHWLGGIDSMGAEYGKMEEYQGYPLPLAVSVVLSGKYEDDVDNSVDVIYTGQGGNNILGNKRQIKDQTMSHGNLALKNSLDQGTPVRVIRGHKSVHSYTQRVYTYDGLYKVIDHWVEKGLSGFTVYKFRLRRIEGQPELTTDQVHFHRAEIPNSPSELRGLVCRDISNGLEKIPIPASNVVDNAPLAPQEYTYLNTSKVAEGVKIPPPAKGCTCKGRCVDEKKCSCAKRNGNEFPYVNINGGRLVRAKSVVYECGPDCGCGPSCVNRTSQQGLKYKLEVYRTANKGWAVRSWESIPSGAFVCEYTGILMRTDELDNVSENNFIFEIDCLQTMKGIDGRERRLGDVSNHADIQMDKTDDKKDGQPEFCIDAGAAGGVARFINHSCEPNLFVQCVLSSHHDARLARVMLVAADNIQPLQELTYDYGYALDSVVDEHGKIKQMPCYCGAIGCRKRL
>JTQQ-2015646-Glycyrrhiza_lepidota
VAPQHLMVSTRNGKNSELKIAVKYGGKGAESKSSELKTAVNHGENGAAVSKASPLQQRRASARIQAKQKAAEELLARQKAEVVEEKEKLSEGAAATATANKRSRTEESVAKGEEKQKKKKQVACAKREVKKEEVKDEKRTVDSENAVGALGEKSCAVKVKETIRMFNKHYLHFVQEEEKRCGKAKAEAEQKAAKKAKSKKKGPLPADSKNTAKRPDLKAISKMMENNEILYPEKRVGNIPGIEVGYQFYSRAEMVAVGFHSHWLNGIDYMGQSYSKSKMYSSYEFPVAVAIVISGMYEDDLDNAEDVVYTGQGGHNLTGDKRQIRDQKLERGNLALKNCVEQCVPVRVVRGHDSASSYTGKVYTYDGLYKVVNYWAEKGISGFTVYKFRLRRLEGQPTLTTNQVYFSHGRVPQSVAEIRGLVCEDITGGQEDMPIPATNLVDDPPVPPTGFTYRKSLKVAKNVRLPVNAPGCKCKGICVDPTTCECAQRNGSDFPYVSRDGGRLVEAKDVVFECGPKCGCGPGCVNRTSQRGLRYRLEVFRTAKKGWAVRSWDFIPSGAPVCEYTGILARTEDMDSVLENNYIFEIDCLQTIKGLGGRERRSQNVSFAANLLDKYDDQGCESVPEFCIDAGSTGNIARFINHCCEPNLFVQCVLSAHDNLKLARVMLFAADNIPPLQELTYDYGYALDSVLGSDGKVKKMACYCGAAGCRKRLF
>JTRM-2001782-Dipsacus_sativum
KADVPKEESKTVAKRPDLKALKKMKETKEILIPETRIGNIPGIDVGYKFFSRAEMVAVGFHCHWLNGIDFIGTGGSKGIYSKHKLPLAVAIVISGQYEDDVDNADQVVYTGQGGNNLLGNRRQIRDQELLRGNLGLKHCMEEGTPVRVVRGHKCKEGYVGKVYTYDGLYKVEKFWAEKGISGFTVYKFQLKRIEGQCSLTTEQVNYTRAGVPKSISEIRGLVCEDISQGMENIPIPATNLVDDPPVAPTGFTYCNSLQISRSVKVPANAPGCNCKGNGGCKDPRTCSCAKLNGSNFPYVLRDGGRLVEARDVVFECGPNCGCGPDCVNRISQRGIRHRLEVFKTPSKGWGVRSWDTIRSGSLYLRKTDDLDTVKDDSYIFDIDCLQTIKGLDGRERRFRDVSISHLVKDDDKENGPEFCIDAGTSGNVARFINHSCQPNLFVQCVLSDHHDMRLARVILFAADNIPALKELTYDYGYVLNSVVGADGKIKKMPCYCGAPDCRKRL
>JTRM-2001784-Dipsacus_sativum
ETIRIFNKHYLHFVQEEEKRCRKDEVDEKKLKSSKTNRADVPVEESKTCAKRPDLKALNMMKETKEVLIPETRIGNIPGIDVGYKFFSRAEMVAVGFHCHWLNGIDFIGAGSRKAGTKKGIYSRHKLPLAVTIVISGQYEDDVDNADQVVYTGQGGNNLLGNRRQIRDQELLRGNLGLKHCMEEGTPVRVVRGHKCKEGYVGKVYTYDGLYKVEKFWAEKGISGFTVYKFQLKRIEGQCSLTTEQVNYTRAGVPKSISEIRGLVCEDISQGMENIPIPATNLVDDPPVAPTGFTYCNSLQISRSVKVPANAPGCNCKGNGGCKDPRTCSCAKLNGSNFPYVLRDGGRLVEARDVVFECGPNCGCGPDCVNRISQRGIRHRLEVFKTPSKGWGVRSWDTIRSGSLYLRKTDDLDTVKDDSYIFDIDCLQTIKGLDGRERRFRDVSISHLVKDDDKENGPEFCIDAGTSGNVARFINHSCQPNLFVQCVLSDHHDMRLARVILFAADNIPALKELTYDYGYVLNSVVGADGKIKKMPCYCGAPDCRKRLY
>JUWL-2092147-Keteleeria_evelyniana
GSNDKKDDKRPARRPDLKAISKMMEKNAILYPDKRFGHLPGVNVGDHFFSRAEMVALGLHSHWLNGIDYMGAKHKKMEEYKDYTFPITVSIVLSGEYEDDVDNSEDVIYTGQGGQNLLGDKRQIRDQEMLRGNLALKNSMDQNIPVRVIRGHHSANSYSGKVYTYDGLYKVIQYWAERGLSGFTVFKFRLRRLVGQPVLTTDQVRFSRAQLPKCPSELKGLASEDISNGQEKLPVPASNEIVKPPVPPAGFTYLKRVKVAKGIEIPPPAEGCNCKGECVNPKMCSCARLNGMEFPYVRRDGGRLVEAKDVVFECGPNCSCGPTCVNRTSQQGLKYPLEVFLTTNKGWAVRSWESIPAGAPVCEYTGILMRTDELDNVSENNFIFEIDCLQTMKGIDGRQRRLGDVSKHDNGDLEKLDDKKGDGQPEFCIDAGTFGGVARFINHSCDPNLFVQCVLSSHHDPKLARVMLFASDNIPPLQELTYDYGYSLDSVVDEEGRVKEMACYCGAVECRKRL
>JVBR-2010199-Aloe_vera
LQFIQEEEKRAKEVEAKISKVSKLKNGAAGGEDVKRPSKRPDLKAVSKMQQNGSVLYPVKRIGHLPGIDQFLSRAEMVVLGLHSHWLNGIDYMGTSFAKTKDYKDKGYVFPLAVCIVLSGMYEDDLDNSEDVVYTGQGGHDLLGSKHQIADQKMERGNLALKNSYEQRTPVRVIRIRGHESKNSYCGKVYTYDGLYQVINQWAEKGVSGFTVFKYKLRRVEGQPVLTTNQVFFTRAQAPQSVSELRGLVCKDISGGQENLPIPATNVIDDPPFAPNDFQYSKTIRLAKNVKLPTNVVGCKCKGECVDPRICSCARRNGGDFPYVRKDGGRLIEAKAVVFECGPGCGCSSSCVNRISQHGLKYRLEVFRTANKGWAVRSWDTIPSGAPICEYTGILTRSDEVDTNLENNYIFDIDCLQTMKGLDGRERRPGDETLLACFDDKKSDSEFSIDAGSVGGIARFINHCCEPNLFVQCILSAHHDVDVKMAKVMLVAADTIPPLQELSYDYGYALDSVVGPDGNIVKLPCYCGAVGCRKRLY
>JVSZ-2006742-Equisetum_hymale
KIKETLKLFNVCYLRCVQEEEERCRKEDVAQSKKKKSGSKGDCEDYQKKSRRPDLKAINLMNKERTLLHPTKILGGIPGLNVGDQFFSRCEMIAIGLHAHWLAGIDYIGTNSRKNSMDYKPPVATSIVLSGMYEDDFDNSNDVVYTGQGGNDLLGNKRQIADQVMERGNLALKNSMLQDLPVRVIRGHKTKKSYSGKVYTYDGLYKVKEFWAEKGISGFTVYKFRLCRIEGQPQLATGQVHYCRGQVPSCTAELRGMVSPDISGGLEKIPIPASNLIDNPPLPPTGYKYLAEIEVDKSIPEQMPAKGCNCVGQCVDANKCACAILNGKKFPYVSKNGGRLVEPFDVVYECGPNCKCGPTCSNRVTQKGISYRLEVFRTAAKGWGVRSWDSIPPGAVVCEYTGLLMKTEDADGLYENDYIFDLDCLQTIEGIGGRQRRILSAAKNGNNSSDPNEKEDVIDQPEYCINAGNSGNVSRFINHSCEPNLFVQCVLNNHHDLSVPRVFLVASQNIHPLQELSYDYGYALGSVVVDGKVKELACHCGAHECRKRMY
>JYMN-2018658-JYMN-Flaveria_brownii-2_samples_combined
YKVSECWPAEGVSGFVVYKYRLKRLEGQPKLTSNQVQDSNGRSRVSAKAPQLVCLDISEGQEDVHVPAVNTIDDTTITGFTYTKYNKVLSNLKLPPNVDGCDCKGYCKNPKTCSCARLNGDDFPYVRSNGGRLIEAKDVVFECGPNCGCGPGCINRISQQGLKYQLEVFRTGDRGWAVKTKDFIPSGAPVCEYIGELRRTNELDNVAENDYIFEIDCWQTMKGIGGRERRLGDVCESLSKRLEKAEEKDAPEPEFCIDAGRIGNVARFINHSCDPNLFVQCVLSSHHDLKLARILLFASDNIAPMKELTYDYGYALDSVVDNNGNVRMLPCHCGASECRKRLY
>JYMN-2021881-JYMN-Flaveria_brownii-2_samples_combined
YKLPLTVAIVLSGQYEDDLDNSEDVVYTGQGGNNLLGNKRQIKDQVMARGNLGLKNCLEQNVPVRVIRGHQSTTSYVGKVYTYDGLYKVVKYWAEKGISGFTVYKFRLKRMEGQPSLLTEQVYFSRGRIPNEVSELRGMVCEDISRGLENIPIPATNLVDDPPVPPTGCTYIKSLQVSKNVVLPSSASGCNCKGSCTDPRSCACARLNGSDFPYVHRDGGRLIEPKAVVFECGPNCGWGSSCINRTSQRGLRYRLEVFKTPKKGWAVRSWDFIPSGAPVCEYIGVLKKTDDVDSNPENNYIFDIDCLQTMKGLGGRERRVGEVAMPSLLVQNDDKDGGPEFCIDAGTSGNVARFINHSCQPNLFVQCVLSAHHDITQARVILFAADNILPLKELTYDYGYELDSVHGPDGKIKQLACYCGAPDCRKRL
>JZVE-2042412-Parasitaxus_usta
SKRPDLKAASEMKKTNAILYPKKRIGHLPGVNVGDHFFSRCELVAIGLHQHWLGGIDSMGAEYGRMEEYQGYHLPLAVSVVLSGKYEDDVDNSVDVIYTGQGGNNILGNKRQIKDQTMSHGNLAMKNSLDQGTPVRVIRGHKSVHSYTHRVYTYDGLYKVIDHWVEKGLSGFTVYKFCLRRIEGQPELTTDQVHFHRAQIPNSLSELRGFVCRDISNGLERIPIPASNVVDNAPLGPQGYTYLNTNKVAKGVKIPLPAKGCTCKGNCVDENKCSCARLNGDGFPYVNINGGRLVCAKSVVYECGPDCGCGSSCVNRTSQQGLKYKLEVYRTANKGWAVRSWESIPSGALVCEYTGILMRTDELDNVSENNFIFEIDCLQTMKGIDGRERRLGDVSNHVDIQMDKIDDKKDGQPEFCIDALAAGGVARFVNHSCEPNLFVQCVLSSHHDARLARVMLVAADNIQPLQELTYDYGYALDSVADEHGKIKQMPCYCGAIGCRKRL
>KBRW-2011023-Oenothera_clelandii-MTJ_390
GNVGEKSDYAKVKETLRVFNKHYLYFVQEEEKRCRKEVVDKKSLKSPQKVEKGSAKMDGSKKSPKSLEKDLKENAKDGSKKSPKKAAAKTTSKKGVTEEVTKKLAKRPDLKAITKMMDSKAVLNPEKRIGEVPGLKVGYQFYSRAEMVVLGFHGHWLNGIDYLGTKYKKVKEFERYQFPFAVSIVLSGMYEDDLDNADEVVYTGSGGHNLTGDKRQIKDQELSRGNLALKNCIANDTPIRVTRGHENKSSYTGKVYTYDGLYKVIKYWADKGISGFTVYKYLLRRVPGQPILTTNQVQFAFGQVPQSVSELRGLVCEDIAGGQENFPIPATNLVDDPPVPPTGFKYISSLKVPKDIKIPAAASGCRCKGSCMDPTTCACAKLNGCDFPYVQRDGGRLIEAKDVVYECGPNCGCGPDCINRFRLEVFRAPRKGWAVRSWDFIPAGAPVCEYIGVLRKSDDVESSWENNYIFDIDCLQTMGGLGGRVKRSGDVSDPTDQTDSNHEHPEFCIDAGSSGNVARFINHSCEPNLFVQCVLSSHHDMKLARVMLFAADNIPPLQELVYDYGYALDSVLGPDGKVKQMICYCGAADCRKRLL
>KFZY-2026207-Tragopogon_castellanus
GQLGEKSSYAMVTDTIRAFNKHYLYFVQEEETRCKKDEAEKKTKKLKSKDVVEERSKTKRPDLKALSKMMTSKTTLCPPKRIGSIPGIDVGHQFFSRCEMVTVGFHNHWLNGIDFIGQGQQKEYSEYELPIAVAIVLSGQYEDDLDNSEDVVYTGQGGNNLLGNKRQISDQVMKRGNLGLKNCMEQDVPVRVIRGHQSRTSYVGKVYTYDGLYKVVKYWAEKGVSGFTVYKFRLQRIGGQPSLVTEQVYFARGRIPNSISELRGMVCEDISGGLENIPIPATNLVDDPPVPPTGYTYIQSIKVAKNVTVPGSASGCNCKGSCIDPRNCACARLNGSDFPYVHRDGGRLIEPKAVVFECGPNCGCGSACVNRTSQRGIRYRLEVFKTPKKGWAVRSWDYIPSGAVVCEYIGILKKTDDVDSNPENNYIFDIDCLQTMKGIGGRESRVGEVAMPSLADKDDEKDSGPEFCIDAGVTGNVARFINHSCQ
>KJAA-2009695-KJAA-Mollugo_pentaphylla-2_samples_combined
GKKPHKRPDLKALTKMIEMNKILNASKRFGSVPGVDVGHQFFSRAEMVAVGFHSHWLNGIDYMGQAYSIGEHSKYTFPLAVAIVLSGQYEDDLDNSEDVIYTGQGGNNLLGNKKQIQDQKMERGNLALKNSMLQDLPVRVIRGHDSKSSYVGRVYTYDGLYKVVNYWAEKGVSGFTVYKFRLKRLEGQPDLTTNQVQFIRGRVPNSVSEVRGLVCDDISGGQEEIPIPATNLVDDPPVPPTGFIYLKSIQVADNVKIPSPTIGCGCVGSCDNPNVCACARLNGSDFPYVHRDGGRLIEAKAVVFECGPRCGCGPSCVNRTTQKGLRYRFEVFRTPKKGWGVRSWDYIPSGAPICEYVGLLKSSDEADSVAENNFIFDIDCLQTMKGLDGRQMRLREVSNGLLEEKIVDSTAEFCIDAGTTGNLARFINHSCEPNLFVQCVLSSHHDIRLARVMLFAADNISPLQELTYDYGYPLDSVMGPDGKVKQMACYCGAEGCRKRL
>KJAA-2015858-KJAA-Mollugo_pentaphylla-2_samples_combined
LKAISKMKEKNLILYPEKRIGHLPGIDVGYEFFSRAEMVSIGFHSHWLSGIDYIGKSKRGKDEKRIYTFPIAVAIVLSGQYEDNKDDSEDIIYTGQGGNDLLGSKLQCHDQVMARGNLALKNSMEYSVPIRVIRGHECLHSYSGKIYSFDGLYKVVHTWGEKGQRGHLVYKFRLKRLDGQPKLTTKQVQFIRGGHSKMSCELPGLICGDISNGEEDVRIPVTNLIDDSCLPAGFKYMKTMQVAKGVNIPPSAVGCTCKGNCTNPNTCACAKLNGSDFPYVRRNGGRLVEPKDVVFECGPNCGCGPGCINRVSQRGLKYRLEVYRTADKGWAVRSRDLIPSGAPVCEYIGLLRRSDEVDHISGNEFIFEIDCWHTMNEIGGRERRFGNVPVPAAINLANIDEMASEPEFCIDAGSAGNVARFINHSCEPNLFIQCVLSSHHDLRLSRLVLFAADNIPAMQELTYDYGYSLDSVIGPDGKIKQLPCFCGTSECRGRL
>KNMB-2001415-Lathyrus_sativus
EPKNAAKRPDLKALTKMMQNSEILNPEKRIGDIPGVEVGYQFYSRAEMVAIGFHSHWLNGIDYMGQSYSKVYNSYNFPIAVAIVISGMYEDDLDNAEDVIYTGQGGHNLTGNKRQMGDQKMERGNLALKNCSEQCVPVRVIRGHNSRDSYTRKVYTYDGLYKVVNYWAEKGISGFTVYKYRLRRVEGQPTLTTNQVYFTSGRVPQSVAEIRGLVCEDITGGQEAIPIPATNLVDDPPVPPTGFKYFKSLKVATSVTLPANASGCKCKGNCTDHTTCECAKRNGSEFPYVSRDGGRLVEAKDVVFECGPNCGCDPSCVNRISQKGPRYRLEVFRTAKKGWAVRSWDFIPSGAPVCEYTGILGRTDDVDSCLENNYIFEIDCLQTIKGLGGRERRSQNVPYAAKLLDKYDDQSPDSAPEFCIDAGSTGNIARFINHCCEPNLFVQCVLSTHHDLRLARVMLFAADNIPPLQELTYDYGYALDSVLDSDGKIKQMACYCGASDCRKRLF
>KOFB-2012366-Urginea_maritima
KSEKQRVKETLRMFNTYYLQLIQAEEQRAKEVVQNFSKSSKNKNGSCAEGDLKRPSKRPDLKAVTKMQENNLVLYPEKKIGNLPGISVGDQFFSRAEMVVLGLHHHWLNGIDYMGQSFAKKVQYKGYAFPLAVCIVLSGMYEDDLDNSDDIVYTGQGGHDLLGAKHQISDQKLERGNLALKNNSETGVPVRVVRGHGSKSSYCGKVYTYDGLYKVVKYWAEKGVSGFTVYKFKLSRVEGQPILTTNQVLFTRAQAPQSISELRGLVCEDISGGQESLPIPATNVIDDPPSRPTDFEYCKAIRLSKSLKLPTNAVGCNCRGECVDPRTCACARLNGGDFPYVRKDGGRLIEAKAVVFECGPNCGCSSTCVNRTSQRGLRYRLEVFRTASKGWAVRSWDTIPSGAPVCEYTGILMRTDDVDTDLKNNYIFDIDCLQTMKGLDGRERRPGGVAVMANLDDKKNDPEFCIDADRVGSVARFINHSCEPNLFVQCVLSAHHDIKIAKIMLFAADTIPPLQE
>KPTE-2065495-Bixa_orellana
KPPRRPELRALSKMIENNEVLYHDRRIGELPGINVGHQFYSRAEMSAVGLHNHWLNGIAFIGESNKISDYQKEYASYTFPIATAIVLSGMYEDDLDNAEEIVYTGQGGHNLTGDKRQVKSQDMKRGNLALKNCVDQDVPVRVIRGHKCKSSYTGKVYTYDGLYKVIEYWPDEGISGYTVFKYKLKRLANQPTLTTSQVYFVNGRVPKSLSEIRGLVCKDITGGQEQFSIPATNLVDDPPVAPTGYTYSKTMKVARGIKLPVKAIGCDCKGTCVNPRICACAKLNGSYFPYVDSKGCRLIEARDVVFECGPKCGCGPNCINRTSQRGIQYRLEVFRTPKKGWAVRSWDFIPAGAPVCEYIGVLMRSEDLDVSDNNYIFDIDCLQTMRGLGGREKRQRNSSVEVISEICEAGDKKSDNLPEFCIDAGSVGNVARFINHSCEPNLFIQCVLSSHHDIKLARVMLFAADNIPALQELTYDYGYALDSVYDANGKVKKMACFCGAADCRKRLF
>KUXM-2010260-Selaginella_selaginoides
GTTALSDEAKVKKCMRIFNSCNLEVLKVNGLWFPVTFLCLFQDSHMKSSMPKVIAKMKEMNALLYSTRQIGQLLGVSVGLRFLSRVEMVAIGLHHPWVSGIDYINNKKELSEDKDMKLPLATSIVMSGNYEDDVDGQEEIVYTGQGGNDLKGNKRQVKDQEMVRGNLALKNSMEEGTPVRVIRGHMLQKRKVYTYDGLYKVVQYWQEKGISGYKVYKFKLNRLEGQVPLTSDEVRFCNQQVPNSIADMQGLVSKDISEGKECIPVPASNNVDNPPCSPEDFEYLKEVDTENINVPKAGKGCQCVGNCKDNKQCSCAQLNANGFPYVDSHGGRLAVPRDVIYECGPNCGCDSDCLNRASQQGLRYRLEVYKTRSKGWAVRTWDLIPSGAPVCEYTGRIVKSDHLKSASGNDYILDLDFVQTMQGINGRQKRQGEVDSDNDGQAMQRQCVKDASQPHSDEHGEHALPTSGIGTNTNAEDNNEKTEDAEYAIDAGDCGSVARFINHSCDPNLFVQCVLSSHRDIQLARVVLFAADNIQPLQELTYDYGYTLDSVIGEDGLVKERACFCGTLECRKRLY
>KVFU-2009656-Diospyros_malabarica
KGNASVDDSKRGSKRPDLKAITKMMETNAILHPDKRFGSIPGIDVGHQFSSRAEMVVVGFHSHWLNGIDFIGKNASKFQDFGGYTLPLAVAIVLSGQYEDDMDNCEEIVYTGQGGNNLLGNKRQIQDQVMERGNLGLKNCMEQNVPVRVVRGHQSANSCGRKVYTYDGLYKVINYWAEKGVSGFTVYKFRLKRLEGQPLLTTNQVQYTRGRIPNSISELRGLVCEDISGGQEDIPIPATNLVDEPPVAPTGFTYCKSIQVAKNVKLPGNATGCDCKDTCIDPKRCACARLNGADFPYVHRDGGRLIEPKSIVFECGPNCRCGPGCVNRTSQRGLRYRLEVFRTPKKGWGVRSWDYIPSGAPVCEYTGILMKADEIDTAHENNYIFDIDCLQTMKGLDGRERRLGDVSLPTPLDKIDDHRTDSVPEFCIDAGSTGNIARFINHSCQPNLFVQCILSSHYDVKLARVVLFAADNISPLKELTYDYGYALDSVMGPDGKIKQVTCYCGEADCRKRLL
>KXSK-2026617-Agave_tequilana
SYCGKVYTYDGLYKVVKYWAEKGVSGFTVYKYKLKREPGQPFLTTNQVQFTRAQVPQSIAELRGLACEDISGGQENFPIPATNLVDDPPFAPTDFEYCKTVRLTNSLMLPTSAGGCNCKGECVDPRTCSCARLNGGDFPYVRKDGGRLIEAKAVVFECGPSCGCNSSCVNRTSQQGLKYRLEVFRTANKGWAVRSWDTIPSGAPVCEYTGILRRTNDDEVDLENNYIFDVDCLQTMKGLDGRETRSGDIALLSKFDDKKAEAEYCIDAGRVGGVARFINHSCDPNLFVQCVLSTHHDIRMAKVMLFAADTIPPLQELCYDYGYTLDSVVRDGSIVQLPCFCGAAGCRRRL
>KYAD-2012244-Celtis_occidentalis
SKRPDLKAISKMLSNGETLYRERSFGHLPGIEVGHKFFSRSEMVAVGLHGHWLNGIDYTGNSQGKKKYKGYTFPLAVAIVLSGQYEDDIDNSDEVVYTGQGGHNLLGNKRQIKDQVMLRGNLALKNNMEQSIPVRVVRGHKCPASYSKKVYTYDGLYKVVQHWAEKGVAGFTVFKYRLKRLPGQPQLVTDQVYFIRGKGHKAQSVIPGLVYEDISNGQESKPILVTNVIDDPPIAPEGFTYIKSIKVASNIKIPPNGRGCNCKGSCTNPKTCFCARLNGSDFPYVSQDGGRLIEPMDVVFECGPQCGCGPECVNRTSKRELKHRLEVYRTPEKGWAVRSLDYILPGSPVCEYVGVLRKTDELDTVSENDYIFEIDCWQTMNEIEGRERRLRDVSLPRNHAFRRYGKISESAPEFGIDAVSFGNVARFINHSCEPNLFVQCVLDTHHDVRLARVMLFAADNIAPLEELTYDYGYVLNSVVGPDGKVKKLPCFCGAAGCRKWL
>KYAD-2054492-Celtis_occidentalis
AKRPDLKAVTKMMENKEVLYPGKRIGNIPGIDVGHQFYSRAEMVVVGFHSHWLNGIDYMGQSYSKGVEYSDYTFPLAVAIVLSGMYEDDLDNAEDVVYTGQGGHNLTGDKRQIRDQVLERGNLALKNCVDQDVPVRVVRGHVTASSYCGKVYTYDGLYKVVQYWAEKGISGFTVFKYRLKRLEGQPLLTTNQVQFTYGRVPQSLSEIRGLVCEDITGGQENIPIPATNLVDDPPVAPTGYTYIKSNQVAKNVKLPPSAGGCNCIGTCVDSKTCACAKLNGSNFPYVHRDGGRLIEAKDVVYECGPNCGCGPACVNRASQRGLKYRFEVFRTPKKGWGVRCWDFLPSGALICEYTGILRRTEDVDTVSGNDYIFDIDCLQTMKGLGGRERRSRDTSAVEISSLDKHEDKSESVPEFCIDAGSSGNIARFINHSCGPNLFVQCVLHSHHDMKLARVMLFAADNIPPLQELTYDYGYALDSVLGPDGKIIQMPCYCGAADCRKRLY
>KZED-2006991-Senna_hebecarpa
EQCVAVRVVRGHESSSSYTGKVYTYDGLYKVVNYWAEKGLSGFTVYKFRLRRLEGQPTLTTNQVHFTNGRVPQSIAEIRGLVCDDITNGQEDMPIPSTNLVDDPPVAPTGFTYRKSNLVSKNVKFPIAGPGCKCKGLCVDPTSCECALRNGCDFPYVSRDGGRLIEAKDVVFECGPNCGCGPGCVNRTSQRGLRYRLEVFRTPKKGWAVRSWDFIPSGAPVCEYIGFLRRTEDMENAFENNYIFEIDCLQTMKGIGGRERRSQDESLAINLLGKYEDDISECAPEFCIDAGTTGNIARFINHSCEPNLFVQCVLSSHHDLKLARVMLFAADNIPPLQELTYDYGYALDSVSDPDGKVKKMTCYCGAADCKERLF
>LDEL-2001130-LDEL-Portulaca_amilis-2_samples_combined
EMDAMHISSRPDFKAVYKMKMRKEILYPHQRIGHIPGIEVGYQFFSRAEMIVTGFHSHWLNGVDYIERSTEMEERGHYTFPIAVAIVMSGQDEDDLNNSEDIVSAGQGEHDLVGGKLECAVEVLARGNLAMKNSMDQSIPVRVIRGHGSGGSYSGRVYTYDGLYKVVDTWADKGQRGRFIYKYRLKRTEAEPKLSKNQVLFFRECETKTLLDLPGLVCRDLSNGQEAVCIPVTNLCDDARIDKEFTYIKTLEVAESVNMPPTAAGCDCKGNCTNPKACACAKLNGSDFPYVHCDGRRLFEAKDVVFECGPSCKCGPECLNRTSQRGIKYHLEVYRTHDKGWAVRSWDFIPSGALVCEYIGVVRRSDEVDNISGNDFIFEIDCWHTMNEIEGRERRFRSVPLSATNVTPKIDDKTLDSTPEFCIDAGSRGNVARFINHSCEPNLFVQCILSTHHDLRLARLALFAAEDIPPLQELTYDYGYAVDSVVGPDGKIKVLPCFCGTADCRKRL
>LDEL-2003363-LDEL-Portulaca_amilis-2_samples_combined
KRPDLKAISKMMVENKVLYPEKRFGSIPGVDVGHQFFSRAEMVAVGFHSHWLNGIDYMGQAYHKGEFSKYTFPLAVAIVLSGQYEDDLDNSEDVIYTGQGGNNLLGDKKQVGDQKLERGNLALKNSMLEGLPVRVIRGHDSKSSYVGRVYTYDGLYKVVHYWAEKGVSGFTVYKFRLKRLEGQPVLTTNQVQFIRGRVPNSVAEVRGLVCDDISGGQEDIPIPATNTVDDPPVPPTGFTYCKSLKVAENVKIPGPTIGCGCSGSCVDPKVCACARFNGSDFPYVHRDGGRLIEAKAVVFECGPKCSCNSSCVNRTSQRGLRYRFEVFRTPSKGWGVRSWDYIPSGAPICEYTGVLRRSDEVDSVSENYFIFDIDCLQTMKGLDGRQMRLRDVSIPLTEKPEEKVVDSTAEFCIDAGVTGNLARFINHSCEPNLFVQCVLSSHHDIKLARVMLFAADNIPPLQELTYDYGYPLDSVIGPDGKVKQMPCYCGAEGCRKRL
>LDME-2012207-Amaryllis_belladonna
SSYCGKVYTYDGLYKVIKYWAEKGLSGYTVFKYRLRRDEGQPLLTTNQVQFTRLVCEDISGGQENLPIPATNVVDDPPFAPTDFEYCKSIRLAENLKLPTDAVGCMCKGECIDPRICACAKLNGGDFPYVRKDGGRLIEAKAVVFECGPSCGCGISCVNRTSQQGLKYRLEVFRTAKKGWAVRSWDTIPSGAPVCEYTGILTRTDEINSVSENNYIFDIDCLQTMKGLDGRERRPGDEAVLSNFDDKKLEPEFCIDAGRVGGVARFINHSCEPNLFVQCVLSSHHDIKIAKVMLFAADTIPPLQELSYDYGYVLDSVARPDGTIIQLPCYCGAVGCRKRL
>LELS-2013117-Haemaria_discolor
KSVHMRVKETLRAFNTNYLHFVQEEELRAKDVEAQKMKMSKTPKSEAAESDVDIRRPSKRPDLKAISKMKSNGSVLHKEKMIGHLPGISVGDQFFSRAEMVVLGIHSHWLNGIDYMGGKYAKLPQHCSYTFPLAVCIVLSGIYEDDLDNSEDVIYTGQGGNDLLGRKHQIQDQKMERGNLALKNSMTCGVPVRVIRGHGSASSYCGKVYTYDGLYKVINYWAEKGVSGFTVYKYRLSRLEGQPTLTTNQVYYSRAQVPTSISELRGLVCDDISGGKENFPIPATNVVDDPPFPPSGFLYMKSIQLAKNLKLPSGVYGCKCKGECVDPKICSCAKLNGDDFPYVHRDGGRLVEAKAVVFECGPHCQCSSSCVNRTSQHGLRYRLEVYRTSKKGWAVRSWDTIPSGAPVCEYIGVLTKTDDNDLDPENNYIFDIDCLQTIKGLDGREKRPGDLSSLIDLDDKKSEAPEYCIDAGSSGSIARFINHSCAPNLFVQCVLSQHQDIKMAKIMLFAADNIPPLQELTYDYGYVLDSVVGADGALKKLRCFCGSADCRKWLY
>LEMW-2113344-LEMW-Curcuma_olena-2_samples_combined
EDEIKRGSKRPDLKAITKMIENRSVLYPEKRIGHLPGIDVGHQFYSRAEMVVIGIHSHWLNGIDYMGISYAKQEKYKDVTFPLAVCIVLSGMYEDDTDNADEILYTGQGGHDLLGNKQQIKDQKLERGNLALKNSFESGLSVRVVRGHESRNSYCGKVYTYDGLYKVVNYWAEKGVRGFTIFKYKLKRLEGQPLLTTSQVFFARAQAPRSISNLRGLVCEDLSGGQENIPIPVTNVIDDPPVGPIDFIYQKSMQFANNLKLPSNARGCQCKGGCTNPRACACAQLNGNDFPYVQRNGGRLIEAKSVVFECGPNCGCNISCVNRISQQGIKYHLEVFRTPSKGWGVRSWDTIPSGAPICEYIGILTKTDDMDNIANNSYIFEIDCLQTMKGLDGRETRPGDVSSLINLDDKRSEVVEYCIDAGSVGNVARFINHSCQPNLFVQCILSSHHDMKMAKVMLFAADTIPPLEELTYDYGYALDSVVGADGNVVKMPCHCGA
>LGDQ-2011892-Selaginella_apoda
RFGHIPGVNVGDHFFSRAELVSVGLHSDWLKGIDTYRKDGVPLAVAIVLSGGYEDDVDDAEEITYTGQGGNNFKGDRRQVKNQELKHGNLALKNSVEEGNTVRVIRGHDSAQSYTKRVYTYDGLYKVLDYWAEKGRSGFVVYKFKLRRCEDQPVLTTEQVQFCRAKARILPSDRKLVCADISGGMEALPVAATNTVDDPPCAPEGYKYITENEVDDGIPLPSPAPGCNCKGGCTDPLKCSCARLNGNTFPYVDIHGHRLSEALDVVYECGANCGCGPSCINRGSQHGLRYRLEVYKTKHKGWAVRSWDTIPAGAPVCEYFGKIGKSDGKAGEKNDVYLFDLDCIQTMQGMDGRQRRLRKLVDDQNARVADVVDAGEHSRPEFCIDGAECGSVSRFINHSCEPNLYVQSVLSDHHDMRLHRIVFFAANNIPPLQELSYDYGYAIDTVVDRDGVVKQMPCYCGAPLCRKRLY
>LLQV-2032497-LLQV-Portulaca_cryptopetala-2_samples_combined
KRPDLKAITKMMETKKVLYPVKQFGSIPGVDVGHQFFSRAEMVAVGFHSHWLNGIDYMGQAYCKGEFSNYTFPLAVAIVLSGQYEDDLDNSEDVIYTGQGGNNLLGDKKQVGDQKLERGNLALKNSMLERLPVRVIRGHDSKSSYVGRVYTYDGLYQVVNYWAEKGVSGFTVYKFRLKRLEGQPVLTTNQVQFIRGRVPNSVAEVRGLVCDDISGGQELIPIPATNTVDDPPIPPTDFMYCKSLKVAENVKIPTPTIGCGCSGSCVDPKVCACARFNGSDFPYVHRDGGRLIEAKAVVFECGPKCSCNSSCVNRTSQRGLRYRFEVFRTPSKGWGVRSWDYIPSGAPICEYTGILRRSDEVDSVSENYFIFDIDCLQTMKGLDGRQMRLRDVSIPADTLMDKPEEKVVDSTAEFCIDAGVTGNLARFINHSCEPNLFVQCVLSSHHDIKLARVMLFAADNIPPLQELTYDYGYPLDSVIGPDGKVKQMPCYCGAEGCRKRL
>LQJY-2082954-Solanum_xanthocarpum
EDDGKRSSKRPDLKAISKMISEKEVLNPERIGSIPGIDVGHQFFSRAEMVVVGFHNHWLNGIDYVGQSAGRKGEFKGYNLPLAVSIVVSGQYEDDQDNYEDVIYTGQGGNDLLGNKRQIKDQVMERGNLGLKNCMEHSVPVRVTRGHRCVNSYVGKVYTYDGLYKVVKYWAEKGISGFTVYKFRLKRIEGQPVLTTNQVHFIRGCIPNSISEIRGLVCEDISGGLEDIPIPATNLVDDPPVAPTGLTYSRDIICAKGIKLPSAPTGCNCRGSCLDPRVCSCAKLNGSEFPYVHKDGGRLIEPKAVVFECGPNCGCGPACVNRTSQKGLKYRLEVFRTPNKGWGVRSWDYIPSGATICEYIGLLKKTDQIDPAADNNYVFDIDCLQTMKGLDGRERRLGEVSLPGYWQKDVEKTSDGGPEYCIDAVSVGNVARFINHSCQPNLFVQCVLSTHHDIGLARVVLMAADNIPPLQELTYDYGYVLDSVMDREGKVKQMACYCGAADCRKRL
>LTZF-2005432-Sisyrinchium_angustifolium
VSVANVDTEALLPDPLSGTKTANVRVKETLRLFTTHYLQLIQEEEKRVKIPGVKKVKKADMKKTDTKQKSQRPDLKAMGKMIENGTVLYHDKMIGAIPGIEVGDQFFSRSEMVVLGIHSHWLSGIDYMGTKYAKMEKFKNKGYTFPLAVCIILSGMYEDDSDNSEDVVYTGQGGHDLLGSKHQIADQKLERGNLALKNNSITNVPVRVVRGHVCKSSYCGKVYTYDGLYQVVKYWPEKGVSGFTVYKYKLRRVPGQPVLTTEQVRFGRAKVPQSISDVQGLLLEDMSGGQENFPIPVTNTVDDTLFSTADFVYSKSIILSKNVKLPDVVHGCGCKGECIDPRECSCARLNGSDFPYVHKDGGRLIESKAVIFECGRGCKCSSKCVNRTSQQGMKYKLEVFRTANKGWAVRSWDTIPAGAPVCEYTGILSKSDEIDPVSEGQNKYLFDIDCLQTMKGLDGRETRTGCKELLAEFDDKKDESAEYCINARQTGNVARFINHSCQPNLFVQCILASHRDVKMAKIVLFAADTIPPLQELSYDYGYPLDSVVDAQGKVIKLACFCGAVGCRKRLH
>LTZF-2083172-Sisyrinchium_angustifolium
EDDVDNSEDVIYTGQGGNNLLGNKRQIKDQELTRGNLALKNNFNCGAPVRVFRGHKCKSSFSGKIYTYNGLYKVIGCWDEKGAANFTVYKYKLRRMEGQLALTTSEVRFSQAAVPRSISNLTGLVLEDMSFGRENLKIPVTNLVDDSPFPPAGFEYSESIVLGKNVVRPSDIRGCSCKGACVDPRICSCARLNGSTFPYVRKNGGRLIEAKQLVIECGNGCSCDHTCVNRTSEQGLRYQLEVFRTANKGWAVRSWDAIPAGAPVCEYTGLLSKSDDVDGASDNNYIFDIDCLQTIKGLDGREKRSGGEELMAIFEDQETNTAEYSIDAGELGNVSRFINHSCQPNLFVQCVLSSHRDLRMCKIMLFASDTIPPLQELCYDYGYALDSVVRSGRVVELPCYCGAIGCRKRL
>LWDA-2014901-Alnus_serrulata
ENGAASTFEKSDYAKVKETLRVFNKHYLHFVQEEEKRCGKVKAEAEGKASKASKSKKRAAREEKKSKASRGSKSKIQAAPEDTKSRTKRPDLKAVSKMMETNGILYPEKRIGDIPGIKVGHQFYARAEMVVVGFHSHWLNGIDYMGQSYSKGEYRNYTFPLAVAIVLSGMYEDDLDNADDVVYTGQGGHDLTGKKHQIQDQKMERGNLALKNCVEQHVPVRVVRGHESKSSYTGKVYTYDGLYKVVKYWAEKGLSGFTVYKYRLRRLEGQPLLTTNQVHFTRGRVPQSVSEIRGLVCEDITGGQEDLPIPATNLVDDPPVAPTGYKYCKSVQVVKNVKLPNNASGCNCKGMCVDPKTCACAMLNGSDFPYVSRDGGRLIEAKDVVFECGPKCGCGPDCVNRTSQRGLKYRLEVFRTPKKGWAVRSWDFIPSGAPVCEYTGILMRTQDLDSVAENNYIFEIDCLQTMRGLGGRERRFRDVPVPTIISSDRPDDLRSENIPEFCIDAGSTGNIARFINHSCEPNLFVQCVLSSHHDIKLARVMLFAADNIPPLQELTYDYGYALDSVSGPDGKIQQMFCYCGAADCRKRLF
>LYPZ-2060329-LYPZ-Flaveria_pubescens-2_samples_combined
YKLPLTVAIVLSGQYEDDLDNSEDVVYTGQGGNNLLGNKRQIKDQVMARGNLGLKNCLEQNVPVRVIRGHQSTTSYVGKVYTYDGLYKVVKYWAEKGISGFTVYKFRLKRMEGQPSLLTEQVYFSRGRIPNEVSELRGMVCEDISRGLENIPIPATNLVDDPPVPPTGCTYIKSLQVSKNVVLPSSASGCNCKGSCTDPRSCACARLNGSDFPYVHRDGGRLIEPKAVVFECGPNCGCGSSCINRTSQRGLRYRLEVFKTPKKGWAVRSWDFIPSGAPVCEYIGVLKKTDDVDSNPENNYIFDIDCLQTMKGLGGRERRVGEVAMPSLLVQNDDKDGGPEFCIDAGTSGNVARFINHSCQPNLFVQCVLSAHHDITQARVILFAADNILPLKELTYDYGYELDSVHGPDGKIKQLACYCGAPDCRKRL
>MDP0000137551
MACEATWDYGNVLDVEHETCDPDNLRSLSIMLVRKTYFGGGKSKSMGELNNSAAHRRVSPRLQNVPAEKRPFYGSPKRTADESENDVVRTKRTKVAKPPKPPAQSSKPEAEPSKGKVILESGEGKDCVDWSWYTGADLPLTDANGVSYTARVRETLRVFNLHYLHYVQEEEKRCRGPENGSPVKSPSKKPPKGPSLSPSKGYDKKIRNMIISYQVVRPELDTTDHTIIFKNLLQKDDEPKKQSKRPDLKALSEMLKKNQILFPEKKIGHLPGIAVGHQFYSRAEMVAIGFHSHWLSGIDCVGESKGKEKFRGYELPFALTVVVSGQYEDDIDNSDEVVYTGQGGNDLLGNKQQIADQVMKRGNLALKNNMEQGIPVRVVRGHDCVNSYTNKVYTYDGLYKVNNYWADKGVAGFTVFKYRLKRLPGQDNLCSKQDISNGQENICIPATNVIDKPPVAPEGLTYTSSIIVERDVNIPTNAPGCSCKGNCTNPLTCSCARLNGDDFPYVSKDGGRLIEAKAVVFECGPNCGCGPGCVNRTSQRGIKHRLEVFRTDYKGWGVRSWDFIPSGAPVCEYTGVLRKTDEVDGLLGNEYIFEIDCWHTMHGIGSREKRMCDVTIPNGDAESGFSNLSESEPEFCIDAGSHGNVARYINHSCEPNLFVQCVLSSHRDVRLAKIVLFAADNIPPLQELTYDYGYELDSVVGLDGKIKQLACHCGAVGCRKRLY
>MDP0000170814
MSKIXQYTNLQGKIIPFLPREEAKSEERSSLKPKVKEREGGXVMKGRGRESRPVRTLXKPVHDSQHPAEGGADAADPHSKNEISSPPRRRTSSRLKGKEKPQKQLLIRKRVALLDEHRDGGEQDGGGDGGSLSKRPNVDGGKSSHAKNEAGDAGSNGGLEXGASKPTDSSVEKSDHAKVKETLRLFNKHYLYFVQEEEMRCRKVEADKKASKSAKKGSKSSKKSKKEASPPEAKASKRPDLKAMMERKEILNATKRIGSIPGIDVGHQFYSRAEMVAVGFHSHWLNGIDYMGQNYGKGEYSNYTFPLAVAIVISGMYEDDLDNAEDVVYTGQGGHNLTGDKRQIRDQVLERGNLALKNCVDQCVPVRVVRGHDCKSSYVGKVYTYDGLYKVVQYWAEKGLSGFTVFKYRLRRIEGQPVLTTNQVQFINGRVPQSVAEIRGLVCEDISGGQEDVPIPATNLVDDPPVAPTGKLNYQILESFTYCKSIQVAQNVKLPTDATGCNCKGSCTDPKTCACTMLNGDDFPYVQRDGGRLIEAKDVVFECGPKCGCGLSCINRTSQRGLKYRFEVVFRTPMKGWAVRSWDFIPSGAPVCEYIGVIRRTEDVDSALENYYIFDMDCLQTMKGLDGRERRSQAVSIPAVHSLERPDDQSSDSGPEFCIDAGSSGNIARFINHSCEPNLFVQSVLSSHHDLKLARVMLFAADNIPPLQELTYDYGYALDSVMGPDGKVKKMFCHCGATGCRKRLF
>MDP0000303666
MERLKVEVPXEGKGNRRNXCFWGGNSKSMGELNDSAAHRRVSPRLQNVPAEKRPFYGSPKRMADETKDGVIRTKKTKVAKPPKPPVQSSKPEAEPSKGEVTMESSESKVTLESGESKDCVDWSWYTAADLPLTDENGVSYTARVRETLRAFNLHYLHHVQNGSPIKSPSKKPPKGPSMSPSKKTDKKNDDEPKKQSKRPDLKALSEMLKENQILFPEKQIGHLPGIAVGHQFYSRAEMVALXFHSHWLNGIDFVGESKGKVEKFRGYKLPFALTIVVSGQYEDDVDNAEEIVYTGQGGNDLLGNKQQIADQVMKRGNLALKVRHLETDICAXSVDNLALKNNMDQGIPVRVVRGHDCVNSYTSKVYTYDGLYKVNNYWAEKGVAGFTVFKYRLKRLPGQDSLRSKQVNFVRARGSKVXAELPGLVCKDICNGLENICIPATNVIDKPPIAPEGLKYINSIIVEKDVNIPPNAPGCSCKGNCTNPLTCSCAQLNGGDFPYVSKDGGRLIEAKAVVFECGPNCGCGPGCVNRSSQRGMKHRLEVFRTDYKGWGVRSWDFIPSGAPVCEYIGVLRKTDEVDSLLGNEYIFEIDCWHTMHGIGSREKRMCDVTIPNGDAESGFSKLSESEPEFCIDAASHGNVTRYINHSCEPNLFVQCVLSSHHDVRLARIVLFAADNIPPLQELSYDYGYELDSVVGLDGKIKQLACHCGAVGCRKRLY
>MDP0000905296
MQEYSSYTFPLAVAIVISGMYEDDLDNAEDVVYTGQGGHNLSGDKRQIRDQVLERGNLALKNCVEQCVPVRVVRGHECKSSYVGKLYTYDGLYKVVQYWAEKGISGFTVFKYRLRRMEGQPVLTTNQVQFITRRVPQSVAEIRGLXCEDISGGQEDVPIPATNLVDDPPVSPTGFTYCKSIQVAQNVKLPTDVTGCNCKGSCTDPKTCACTMLNGDDFPYVRRDGGRLIEAKDVVFECGPKCGCGLSCLNRTSQRGLKYRFEVFRTPMRGWAVRSWDFIPSGAPVCEYIGVIRRTEDVDSALENYYIFDMDCLQTMKGLDGRERRSQAVSIPAANSLERPDDQSSDSGPEFCIDAGSTGNIARFINHSCEPNLFVQSVLSSHHDLKLARVMLFAADNIPPLQLEMRMRMFQDKNAGDIPKIVIGCVFMNYVANKELTYDYGYALDSVLGPDGKVKKMFCHCGATGCRKRLF
>MFTM-2083642-Pinus_jeffreyi
GQIEQKDDKRPARRPDLKAISKMMDTTAILYPKKQFGHLPGVNVGDHFFSRCEMVAIGLHSHWLNGIDFMGNKHKKMEEYKNYTFPISVAIVLSGEYEDDVDNSEDVIYTGQGGQNLLGDKRQIKDQKMVRGNLALKNSMDQAIPVRVIRGHQSSNSYSGKVYTYDGLYKIIDYWAERGLSGFTVFKFRLRRLEGQPVLTTDQVRFSRAQLPKSPSELKGLADVDISNGKETLPVPASNVIDERPVPPTGYTYLKTVKVANGIEIPPPAQGCNCKGECVNPRTCSCAKLNGMDFPYVRRDGGRLVEAKDVVFECGPNCGCGPTCVNRTSQQGLKYRLEVFLTSNKGWAVRSWDSIPAGAPVCEYTGILMRTDDLDSVMENNFIFEIDCLQTMKGIDGRQRRLGDVSKHDNEKLDDKKGDGQPEFCIDAGTAGGVARFINHSCDPNLFVQCVLSSHHDPKLARVMLFAADNIPPLQELTYDYGYSLDSVVDSEGKVKKMACYCGAVECRKRL
>MGVU-2039200-Allamanda_cathartica
EDDLDKYEEIVYTGQGGNNLLGDKRQMKDQVMQLGNLGLKNCMEQEVPVRVVRGHKCPDSYVGKVYTYDGLYKVDRYWAEKGVSGYTVYKFRLKRLSGQPPLTTNQVLYARGSVPNSLSELPGLVCNDISGGLEDIPIPATNLVDDPPVAPTGFTYCKEMKFAKSIKLPRKAPGCSCNGICSDPRVCACAKLNGSDFPYVMRDGGRLIEPKAVVFECNDNCGCGSDCVNRTSQRGLKYRFEVFRTPNKGWAVRSWDYIPSGAPICEYIGILTKTDDIDSAAGNSYIFDIDCLQTMKGLDGRERRLRDVSLPTSGKDDDAAIDSVPEFCIDAGSTGNMARFINHSCQPNLFVQCVMSTHHDVKLARVILIAADNIPPLKELTYDYGYVLDSVVGPDGKIKKMACYCGAADCRKRL
>MHGD-2002663-Microcachrys_tetragona
SKRPDLKAATKMKDTNAILYPKKRFGHLPGINVGDHFFSRCELVALGLHHHWLGGIDCMSSTYSKMEQYKGYRLPLAVSVVLSGKYEDDVDNSVDVIYTGQGGNNILGNKRQIKDQTMSHGNLALKNSLDQGTPVRVIRGHQSVHSYSRRVYTYDGLYKVIDHWVEKGLSGFTVYKFRLRRIEGQPELTTDQVHFHRAQIPNSPSELRGLVSRDISNGLEKIPIPASNVVDNLPLVPQGFTYLNTSKVAKGVEIPPPAKGCTCKGNCVDEKKCSCARLNGNEFPYVNINGGRLVRAKSVVYECGPHCGCGPSCVNRTSQQGLKYKLEVYRTANKGWAVRSWESIPSGALVCEYTGILMRTDDLDNVSGNNFIFEIDCLQTMKGIDGRERRLGDVSNHADIHMDKIDDKKDGQPEFCIDAGASGGVARFINHSCEPNLFVQCVLSSHHDARLARVMLVAADNIQPLQELTYDYGYALDSVIDEHGKIKQMPCYCGAIGCRKRL
>MHYG-2018687-MHYG-Conzya_canadensis-2_samples_combined
KRTSKRPDLKAIAKMKENNQVLFPTKRFGHLPGIDVGYQFYSRAEMVALGLHSHWFTGIDYIGESCKKTELKGYTFPLAIAIVLSGQYEDDQDNLDDIVYTGEGGNDINGSKHQIKDQELLRGNMALKNSMEQSIPVRVIRGHTDDRHFKLYTYDGLYKVSEYWPAQGTSGFVVYKYRLKRLDGQPKLTGNQVQYSNGRSSRVSIKAPQLVCLDITEGQEDMHIPAINTIDDATITGFAYTKYNQVLGNLKLPPNANGCECKGSCTNPRTCACARLNGSAFPYVRNNGGRLIEAKDVVFECGPECGCGPGCVNRISQRGIKYRLEVFRTSNRGWAVKTKDFIPSGAPVCEYIGELRRTNELDNVAENDYIFEIDCWQTMKGVGGRERRLGDVSVSVSKELENAAADEKEPEFCIDAGRIGNVARFINHSCDPNLFVQCVLSSHHDVKLARIVLFAADNIPPFQELTYDYGYALDSVVDNNGTVRMLPCHCGTTECRNRLY
>MHYG-2018952-MHYG-Conzya_canadensis-2_samples_combined
EKSVYATVKDTIRAFYKNFLYFVQEEEKRCKKDGDDKKNTKKPMSKEEKQSAKKSKSENQDAEKERNKAKRPDLKALNLMITSNTTLSRGNRIGSVPGVDVGHQFFSRCEMVTVGFHNHWLCGIDYIGSSKQKEYPQYKLPITVAIVMSGMYEDDCDNSEDVVYTGQGGNDLLGNKRQIKDQVMTRGNLGLKNSKEQNVPVRVIRGHSSQSSYVGKVYTYDGLYKVVGYWAEKGLSGYTVYKFKLRRIEGQPPLLTEQVYFTRGRIPNEVSELQGLVCEDICGGLEDIPIPATNMVDDPPVPPTGLTYIRSLQVAKNVIVPEVATGCKCKGSCTDPRSCACARLNGSDFPYVHRDGGRLIEPKAVVFECGPNCGCGPGCVNKTSQRGLKYRLEVYKTPKKGWAVRSWDFIPSGAPVCEYIGVLKNTDDVESNPENNYIFDIDCLHTMKGIGRREKRVGEVALPSLLLGKEDEKDSGPEFCIDAGTTGNVARYINHSCQPNLFVQCVLSKHHDLTQARIVLFAADNIQPLKELTYDYGYELDSVMGPDGKIKKLDCFCGAPDCRKRLF
>MQIV-2055398-Phyla_dulcis
ARRPDLKAASEMMKLNAFLCNERRIGHFPGIDVGYQFFSRAEMVVLGFHHHWLNGIDYIGNNARKRLDLKEYKLPLTVSIVLSGQYEDDLDNCDNVVYTGQGGNNLLGDKRQFKDQVMERGNLGLKNCMEQSVPVRVVRGHKCQNSYVGKVYTYDGLYKVVKYWAEKGVSGFTVYKFQLKRLEGQPPLTTEQVHFTRGRIPKSISELRGLVCQDITGGLEAIPIPVTNLVDDLTISPEGFVYIKDMKFSKGLRVRTVAPAGCNCRDECLDPRTCACAKLNGGDFPYVHRDGGRLVEPKGVVFECGPNCGCGPKCVNRTSQKGPRYHLEIFRTPNKGWGVRSWDHIPSGAPVCEYIGLLKKTDDLDPAADNSYVFDIDCLQTMKGLGGRESRLGEVSLPAHLQKVGEQVSESVPFCIDAGQTGNIARFINHSCQPNLFVQCMLSDHHDMKLARVIFIAADNIPPLKELSYDYGYALDSVMGPDGKIRQLPCYCGAQGCRK
>MTGC-2047052-Dennstaedtia
KVYTYDGLYRVQDYWADKGVSGFTVYKFRLRRMEEQPVLTTEQVHFVSGQIPANPLELKGLVCADLSNGSERISVPASNVVDTVPAPPSFRYLATSEVGKNVPEPVPAKGCKCKGECHDVTKCSCAVLNGKKFPYVSLNGGRLIEAMDVVYECGPHCGCGPSCANRVTQRGMHYRLEVFKTANKGWAVRSWDTIPAGAPVCEYTGIIMKTSDADNIGNNEYLFEMDCLQTIGGVGDRQRRHLSKGDNSNTYNDVLKDVTDQPEYCIDAGACGSVARFINHSCEPNLFVQCVLNEHHDLSRPRVWLYAADTIHPLQELSYDYGYELDSVVTKGGEVKVLPCYCGAHTCRKRL
>MUMD-2016239-Lomandra_longifolia
KSDRQRVKETLRIFNTHFLQLIQEEEKRVKEVDHLLKGSKYKKHSIKADDQRSSNPATRKSEKKTGSMKKLKRAAKRPDLKAISKMRKKKEILYPEKRIGDLPGIAVGDQFFSRAEMCVLGLHSHWLNGIDYMGDKFSKMDKYKNYTFPLAVCIVLSGMYEDDVDHAEEITYTGQGGHDLVSSMHQVRDQKLVRGNLALKNNCKSGAPVRVIRGHVSKSSYCGKVYTYDGLYQVVKDWVEKGVSGYTVYKYKLKRAEGQPSLTTNQVQFTRAQAPQSISELRGLVCEDISVGQENLPVPATNTVDDPPFAPTDFEYCKAIRLPKNFKLPTNVVGCKCKGKCIDSQICSCARLNGGNFPYVQKDGGRLIEAKSVVFECGPGCGCDATCLNRTSQQGLKYRLEVFRTAKKGWAVRSWDTIPAGAPVCEYTGIFSRTDEVDADVENNYIFDIDCLQTMKGLDGRERRPGDLTVLENFDDKKADHPDFCIDAGQVGGVARFINHSCEPNLFVQCVLSTHHDIKMAKIMLFAADTIPPLQELSYDYGYALDSVVKSDGSISQLACFCGASGCRKRLY
>MVRF-2001087-Sansevieria_trifasciata
YTFPLAICIVLSGMYEDDLDNSEDIVYTGQGGHDLLGSKHQVSDQKMERGNLALKNSCDLGVPVRVVRGHELKSSYTGKVYTYDGLYRVIKTWAEKGVSGFTVYKYKLRRVEGQPVLRTNQVQFTRATAPQSISELRGLVCEDISRGQENLPIPATNTVDDPAFAPTDFEYCKAIRLPRNLMLPANATGCGCRGECVDPRICSCAKLNGGDFPYVRRDGGRLIEAKSVVFECGPSCGCNKSCVNRTSQQGLKYRLEVFRTAKKGWAVRSWDTIPSGAPVCEYTGMLRRTDEIETDLENNYIFDIDCLQTMMKGLDGRERRPGDITLLENFEDKKADPEFCIDAGQVGNVARFINHSCEPNLFVQCVLSTHHDIKMAKVMLFAADNIPPLQELCYDYGYALDSVVRPDGSIVQLACFCGAVGCSKRL
>MVRF-2016598-Sansevieria_trifasciata
YTFPLAISIVLSGMYEDDLDNSEDIVYTGQGGHDLLGSRHQVGDQKLERGNLALKNNCDLGVPVRVIRGHELKSSYTGKVYTYDGLYMVVKTWAEKGVSGFTVYKYKLRRVEGQPVLTTSQVQFSRSKAPQSISELRGLVCEDISGGQENLPIPATNTVDDPPFAPTDFEYCKAVRLPWNLKPPTNAIGCNCKGECVDPKICSCAILNGGDYPYVRRNGGRLIEAKSVVFECGPSCQCNRSCVNRTSQQGLKYRLEVFRTAKKGWAVRSWDSIPSGAPVCEYTGILSRTDEIETDLENNYIFDIDCLQTMKGLDGRERRPGDTTVLKNFDDKKVDPEFCIDAGRVGSVARFINHSCEPNLFVQCVLSTHHDIKMAKVMLFAADNIPPLQELCYDYGYALDSVVRADGSIVQLACYCGAAGCRRRL
>MWYQ-2017529-Smilax_bona_nox
RVVRGHVSPNSYCGKVYTYDGLYQVEKYWGEKGVSGFTIFKFRLKRVDGQSPLTTNQVYFSRAQAPLSISELRGLVCEDISGGQENYPIPATNVVDDPPFAPTDFVYCKFLQVAKCLELPANAVGCKCKGDCTDSRTCACAKLNGNDFPYVRRNGGRLIEAKAVVFECGSNCGCNLSCINRTSQQGLRFRFEVFRTPKKGWAVRSWDTIPSGAPICEYAGILTKADEVDSVSENNYIFDIDCLQTMKGCLQTMKGLDGRERRPGYVSMLTNFDDKKAEGPEYSIDAGSVGNIARFINHSCQPNLFVQCVLSSHHDIKMARVMLFAADTIPPLQELTYDYGYVLDSVIGSDGNIKSSPCYCGAADCRKRL
>MYMP-2014666-Astragalus_propinquus
VVPQHLMVSPGKEKSPKVKITVKYGGKRNESFDSPMPSESKGLPMSAESKESTMPQRRSSARIQAKQKEVEELRVRRKAEILENAEKSSEDVTTTTNKRSKKSHGEESVAKKEVVSKQNKKKSVASAERETKEVVKDVERAKEVVMDVERTVESENVVGALADNGAAAKVKDTIRIFNKHYLHFVQEEENRCAKVKAEADKASKKGSKSKSVQKSNPPVESKKSAKRPDLKAITEMMKNKEILYGEKTVGNIPGIEVGYQFYSRAEMVAVGFHSHWLNGIDYMGQSYSKVNRSYEYPIAVAIVISGMYEDDLDNSDDVVYTGQGGHNLTGNKRQILDQKLERGNLALKNCVAQCVPVRVIRGHDSASSYTRKVYTYDGLYKVVNYWAEKGISGFTVYKFRLRRIAGQPTLTTNQVYFTCGRVPQSVAEIRGLVCEDITGGQENVPIPATNLVDDPPVPPTGFKYCKTLKVAKNVKLPMNAPGCKCKGNCVDPETCECARRNGGDFPYVTKDGGRLVEAKDIVFECGPECGCGPGCVNRTSQKGPRYRLEVFRTAKKGWAVRSWDFIPSGAPVCEYTGILARAEDMESVLENNYIFEIDCLQTIKGIGGRERRSQNVALPANLLDKSDDQDSESAPEFCIDAGHTGNIARFINHCCEPNLFVQCVLSTHHDLKLARVMLFAADNIPPLQELTYDYGYALDSVFDSKGKVKQMPCYCGAAGCRKRLF
>MYVH-2009381-Linum_grandiflorum
VTDTVRMFNKYYLHFVQEEESRCGRKKEDDKQSHKSKSKSKSQSSQSKEKGASKSTSMRPDLKAITKMLNTGAIMYPKKRIGDLPGVGVGHQFYSRCEMVAIGFHGHWLNGIDYMGAALYQKEYKDYTLPIAVAIVLSGMYEDDHDNADEVTYTGQGGHNLTGDKRQIKDQKLERGNLALKHCFDQFTPVRVIRGHVCKSSYTGKIYTYDGLYKVVNYWADKGISGFTVYKFKLRRLEGQPILTTNQVHFTNGRVPQAISDIRGLVCDDITGGLEDLPIPATNLVDDPPVPPTGFTYMKSIQVAKNVKLPINTAGCNCKGTCVDSRTCACAKLNGSDFPYVHRDGGRLIEARDVVFECGPSCGCGPGCVNRTSQRGLRHRLEVFRTPKKGWAVRSWDFIRSGSPVCEYVGVLKKTEDVDTLTGNDYIFDIDCIQTMRGLEGRKRRGRDVSLPIGEEGTSALDESKTDNGPEFCIDAGPSGNVARFINHSCSPNLFVQCVLSSHQDVRLARVVLFAADNIPPLQELTYDYGYVLDSVMGADGKIKRLACYCGGADCRKRLY
>MYVH-2015757-Linum_grandiflorum
PERRSSARIQAKQRVQKEILKRKRVRVLDGTAEPDSSSKPPPAKKTQVYGTRRRTAEASNVVAEQEDKKKKQKKEEVVDDAVGQVNPEFVYSDAVITGASGKKSAHARVVDTLRTFNKYYLHFVQEEERRCGRKKNAGKPSPSPKSKSKTKPKKPGKREKVTIPDAKTTAMRPDLKAATKMLKTDAILYPKRRIGNLPGIEVGHQFYSRAEMVVIGIHSHWLCGIDYIGASFQKEYQNYKLPLAVSIVLSGMYEDDLDNADEVSYTGHGGHNLSGDKRQCKDQVMERGNLALKHCVEQSVPVRVIRGHVCKSSYVGKIYTYDGLYKVEKYWAEKGISGFTVFKYGLKRLKEQPILTTNQVQFTNGRVPQAISDIRGLVCDDITGGLEDVPIPATNLVDDPPVPPTGFTYLKTNKIAKSVKLPKTTAGCNCEGTCVDPRTCACAKLNGSDFPYVHRDGGRLIEAKDVVFECGPSCGCGLSCVNRASQRGLRYRLEVFRSPKKGWGVRSWDFIYAGSPVCEYVGVLKKTEDVDSLTGNDYIFEIDCLQTMRGLGGRERRSRDASLPDIKSIASEESKSDSIPEFCIDAGPSGNVARFINHSCSPNLFVQCVLSSHRDLRLARVVLFAADNIPPLQELTYDYGYALDSVTGPDGKIKRVPCYCGGSDCRKRLY
>MYZV-2059467-Tropaeolum_peregrinum
EVQKQQAKRPDLKAISKMKVTNEILYPEKRIGDLPGIEAGHQFYSRAEMVAVGFHSHWLNGIDYLGQSYRKGEYSNHTFPLAVAIVLSGMYEDDLDNADDVVYTGQGGHNLTGNKRQIQDQVLERGNLALKNCVDERVPVRVVRGHESSSSYSGKVYTYDGLYKVVQYWAEKGLSGFTVFKYRLRRLEGQPLLTTNQVHFTYGRVPQSISEIRGLVCEDITGGLEDVPIPATNLVDDPPVAPSGYTYSKSIKIGPNVKIPTISGGCNCKGSCMDSKSCACAKLNGSDFPYVQRDGGRLTEAKDVIYECGPKCGCGPGCVNRTSQRGIRYRLEVYRTPKKGWAVRSWDFIPSGAPVCEYIGVLNMTEDLDHVSENNFIFDIDCLQTMKGLGGRERRQKDISDPLIPNGDKPDDQKAESAPEFCIDAGSTGNVARFINHSCEPNLFVQCVLSSHHDLKLARVMLFAADNIPPLQELTYDYGYALDSVLGPDGKIMQMACYCGASDCRKRLF
>MZLD-2002936-Ligustrum_sinense
SQYTLPLATSIVLSGQYEDDQDNCEDVVYTGQGGNNLLGDKRQIRDQVMERGNLGLKNCMEQSIPVRVTRGHLCRKTENSYAGKVYTYDGLYKVVKYWAEKGVSGFTVYKFRLKRLDGQPPLTTNQVCFTRGRIPNSISEIRGLVCEDITGGQEDIPIPVTNLVDDPPIPPTGFIYIKDMKFAKNINPRINAPPGCNCQDKCTDPRTCACAKLNGGDFPYVHSHGGRLVEPKAVVFECGPSCGCGPKCVNRISQRPPNYRLEVFRTPRMGWGVRSWDYIPSGAPVCEYIGLLMKTDDLDPAADNSYVFDIDCLQTMNALDGRERRLRDVALPSHLGKVDKTSESVPFCIDAGQTGNCARFINHSCQPNLFVQCVLSNHHDIKLARVILMAADNITPLKELTYDYGYALDSVMDPDGKIRQMPCYCGAAECRKRL
>MZOB-2002905-Heliotropium_mendocinum
KRPDLMALSKIYETKGVMYPVKRFGHLPGIDVGYQFGSRAEMAALGFHSDWLYKIDYMGEPYTKMAEYNGLTFPLAVAIVLSDEYEEHRDYAEDISYTSEDGTGLLRTHQVNDRVISCCNTALRNNLEQSVPIRVARGQLSNRSVRQKVYTYDGLYEVYECWIQKGKSGGLVYNFRFRRLEEQPKLTTYQVNLTRESKVNNPTKFPGLVCMDISGGQEELCIPALNLIDDVPFPSTGFTYSKDIQVAENIELPANADGCRCRGNCRNTKICACARLNGSKFPYVRHDRGRLLKPKDIVIECGPNCGCGPDCINRISQRGIKYQLEVFRTTDRGWAVRTRDFIPSGAPVCEYGGLLRRTSDADKDSDNDYVFEIDCLHTMNGVDGREKRLGNVSESIRTDLDKIDYRVLQSTPEFCIDAGTVGNVARFINHSCKPNLFVQCVLSSHHDLRLARLVLFAADNIAPLKEITYDYGYVLDSVVGPDGKIKEQPCYCGTSDCRKRL
>Medtr6g061200.1
MSSQRRSSSRIQAKQKEVEEIQLRRKAEGVEAEEKSNEVEVSPVKSRKRVRRSSSRKSVVKEVVEEKETTEKKKEEVVVEGKPTKKKKKKSASDEKRELMEVWNEKMVAETENAGGALSDKSSTAKVKETIRTFNKHYLHLVQVEEERVAKEIAEFEKTNGGKKSAAKKKSRGKKSPKKDAKTKEEKHPSKRPSKRPDLKVITKMMQNNEILYPGKRIGSIPGIEVGYQFYSRAEMVAVGFHSHWLNGIDFIGKSYSKMYKLNLPVAVAIVISGMYEDDLDNAEDVVYTGQGGHNLTGNKRQIQDQKLERGNLALKNCCKQEVPVRVIRGHNSSRSYTRKVYTYDGLYKVDKYWAEKGLSGFTVYKFRLRRVEGQPTLTTNQVYFTMGRVPQSTAEIRGLICEDITNGQENVPIPATNLVDDPPVPPPPGFKYLKSLKVAKSVKLPVSASGCKCNGKCIDPNTCECAKSNGSEFPYVSKDGGRLIEAKDVVFECGPNCGCGPECVNRTSQRGLQYRLEVFRTAKKGWAVRSWDFIPSDCLQTIKGLGGRERRSKNVTYASSLLEKYNDQDSESAPEFCIDAGSTGNVARFINHCCEPNLFVQCVLSTHNDLRLARVVLFAADNIPPLQELTYDYGYALDSVLDSDGKVKQMACYCGAAGCRKRLF
>Medtr6g061270.1
MSSQRRSSSRIQAKQKEVQEIQLRRKAEGVEAEEKSDEVEVSPVKSRKRVRRSSSRKSVVKDVVEEKETTEKKKEEVVVEGKPTKKKKKKKSALDEKRELMEVWNEKMVAETENAGGALSDKSSTEMVKETIRTFNKHYLHLVQEEDERVAEEIAEFEKSNGGKKSAKKKSPRKKSPKKDAKPKEEKHPSKRPSKRPDLKAITKMMQNNEILYPGKRIGSIPGIEVGYQFYSRAEMVAVGFHSHWLNGIDFIGKSYSKTYKLNLPVAVAIVISGIYEDDLDNAEDVVYTGQGGHNLTGNKRQIQDQKLERGNLALKNCCKQEVPVRVIRGHNSSSSYTRKVYTYDGLYKVDKCWAEKGLSGFTVYKFRLRRVEGQPTLTTNQVYFTMGRVPQSTAEIRGLICEDITNGQEFVPIPATNLVDDPPVPPPPGFKYLKSLKVAKSVMLPVSASGCKCNGKCIDPNTCECAKCNGSEFPYVSKDGGRLIEAKDVVFECGPNCGCGPECVNRTSQRGLQYRLEVFRTAKKGWAVRSWDFIPSGAPVCEYTGILGRTEDVDCVLENNYIFEIDCLQTIKGLGGRERRSKNVSYASSLLEKYYDQDSESAPEFCIDAGSTGNVARFINHCCEPNLFVQCVLSTHYDLRLARVVLFAADNIPPLQELTYDYGYALDSVLDSDGKVMQMACYCGAAGCRKRLF
>Medtr7g084090.1
MVAQSLEIRDSVANDCVVPKLLKVSMTPKVKIKVKYGGKKLRDESKDATTTEVTPMSLQRRSSSRIQAKQKEVEEIQLRRKAEGVEAEEKSDEVEVSPVKSRKRVRRSPSRESVVKEVVEEKETTEKKKEDVVVEGKPTKKRKSASDEKRELMEVWNEKMAAETENAGGALSDKSSTAKVKETIRTFNKHYLHLVQEEEARVAKDNAEIEKRGGGKKSASKKKSPKKSPEKKSPKKSPGKKSTKKDAEPKEKQHSAKRPDLKAITKMMQNKEILYPDKRIGSIPGIEVGYQFYSRAEMVAVGFHSHWLNGIDFIGQSYSKTYPKLKLPVAVAIVISGMYEDDLDNAEDVVYTGQGGHNLTGNKRQIQDQKLERGNLALKNCWDQKVPVRVIRGHDSRSSYTRKVYTYDGLYKVDRYWAEKGISGFTVYKFRLRRVEGQPTLTTNQVYFTMGRVPQSTAEIRGLICDDITNGQEAVPIPATNLVDDPPVPPPPGFTYLKSLKVAKGVKIPESASGCKCKDKCTDPNTCECAKRNGSEFPYVSKDGGRLIEAKDVVFECGPNCGCGPECVNRTSQRGLHYRLEVFRTAKKGWAVRSWDFIPSGAPVCEYTGILGRTEDVDSVLENNYIFEIDCLQTIKGLGQRERRSKNVAYASSLLEKYDDQDSESAPEFCIDAGSTGNVARFINHCCEPNLFVQCVLSTHHDLRLARVVLFAADNIPPLQELTYDYGYALDSVLDSDGKVKQMACYCGATGCRKRLF
>Mimgu_v2_0-Migut_K00076_1-
MVVLYEVQPDSRSDIDTELPIRRTSARLKTVGAKKYTVSPSPTKKRKAPVSNKSGRVEKIRAINTDCLDECAGAENSAAGSDPSQKSDTGRVEKKQRIRKVQFKEDAEVVTHGSEAAVADSTAYTKVIETLRTFNKHYLHFIQEEENRCARQKSEEKKSVKKDSKSKKKDKSEDCAKKSSKRPDLKAITEMMNTGAILYTEKIIGAFPGIDVGHQFFSRAEMVVVGFHNHWLNGIDYIGKTASAGRKTSMNLTGYNLPLAISIVLSGQYEDDVDNCEDVVYTGQGGNDLLGNKRQISDQVLKRGNLGLKNCMEQSVPIRVVRGHKCENSYVKKVYTYDGLYTVVKYWAEKGVSGFTVYKFRLKRVEGQPSMTTKEVCFTRGRIPKSISEIRGMVCEDITRGLESIPIPVTNLVDDPPIMPPGFIYIKDMKISKNISVPEIAPSGCKCKGTCTDHTSCACAKLNGGDFPYVHREGGRLVAAKGVVFECGPNCGCGPKCVNRTSQSGPRFRLEIFRTPKKGWGVRSWDYIPSGSPICEYIGLLRKTDDLDPAADNSYVFDIDCLQTMKGMDGRERRLRDVSLPSYLQKVGEDATESVPFCIDAGKTGNFARFINHSCQPNLFVQCMLNEHHDISLARIMLIAADNIPPLKELTYDYGYALDSVMDAEGNVKQMACYCGAEECRKRLY
>NEBM-2081651-Syzygium_macranthum
AEAKEEPERERDDSPRPGTQRRCSARIQTKQRAEKELLVRRRVELLDNSDEAPAAGKRRNVGGRRRSGGESAREEEEEGPKVEETAAETVEGRENGGVVVVVGVEAANAGSGAERESQVAGGGDNGASMVEKSDFAKVKETLRLFNKHYLHFVQEEEKRCNKEKAESSKGSQKPKSKSKSKEQQKGSKQAKSNSKKGNSTEGETKKLAMRPDLKAISKMMETNCVLHPKKRFGNIPGINVGHQFFSRAEMVVVGFHSHWLNGIDYMGQAYRKDYSNYTFPVAVAIVLSGMYEDDQDNADDVVYTGQGGHNLTGDKRQIRDQVLERGNLALKNCIDQNVPVRVIRGHESRSSYCGKLYTYDGLYKVVKYWAEKGLSGYTVFKFRLRRMPGQPMLTTNQVQFVYGRVPNSVSEIRGLVCEDITGGTEDIPIPATNLVDDPPVPPSGFKYVKTIQVAKNIILPSASTGCKCRGGCIDPRICSCAKLNGSDFPYVRRDGGRLIEAKDVVYECGPNCGCGPDCLNRVSQRGIRYRLEVFRAPRKGWAVRSWDFIPSGAPVCEYIGILNRAEDMENASENNYIFDIDCLQTMRGLGGRERRSRDASSETVDQMHKHDDQKFEVPEFCIDAGSVGNIARFINHSCEPNLFVQCVLSSHQDIKLARVVLFAADNIPPLQELTYDYGYELDSVFGPDGKVKRMPCYCGAADCRKRLF
>NGRR-2011568-Ternstroemia_gymnanthera
KGSAPEDDVKRASKRPDLKAITKMMETNAILCPNKRFGSIPGIDVGHQFFSRAEMVVVGFHSHWLNGIDYIGKTSSKDYSGYTLPLAVAIVLSGQYEDDLDNCEDIVYTGQGGNNLLGSKRQIQDQVMKRGNLGLKNCMEQGVSVRVVRGHHSANSYVGKVYTYDGLYKVVSYWADKGVSGFTVYKFRLKRLEGQPLLTTNQVQYARGRIPNSISEIRGLVCEDITGGQEDIPIPATNLVDDPPVAPTGFTYCKSIQVAESVKLPRNVTGCDCKGTCIDPKSCACARLNGSDFPYVDRNGGRLIEPKAVVFECGPNCGCGPGCVNRTSQRGLRYRLEVFRTPKKGWAVRSWDYIPSGAPVCEYTGLLMKTDEIDTAFENNYIFDIDCLQTMNGLDGRERRLRDVSIPTYLDKSDDHRSDSVPEYCIDAGSTGNIARFINHSCQPNLFVQCVLSSHHDIKLARVVLFAADNIPPLKELTYDYGYAIDSVTSPDGKVRQMLCYCGAADCRKRLL
>NHUA-2005694-Castanea_crenata
KSKAKRPDLKAISKMMENGEILYPEKRIGNIPGIRVGHQFYSRAEMVAVGFHSHWLNGIDYMGQSYSKLEEHKDKTFPLAVAIVLSGMYEDDLDNAEDVLYTGQGGHDLTGNKRQIQDQKMERGNLALKNCVEQKIAVRVIRGHESKSSYCGKVYTYDGLYQVVHYWAEKGISGYTIFKYRLRRQDGQPLLTTNQVQFSYGRVPQSVSEIRGLVCEDITGGQEDIPIPATNLVDDPPVAPTGYKYCKSIQVAKNVKLPTNVTGCNCNGKCVDPRTCACARLNGSDFPYVSRDGGRLIEAKDVVFECGPNCGCGPDCLNRTSQRGLKYRLEVFRTPKKGWAVRSWDFIPSGAPVCEYTGILMQTEDTDSVSENNYIFDIDCLQTMRGLGGRERRFRDVSVPTIISSDRHDDLRSESVPEFCIDAGSTGNIARFINHSCEPNLFVQCVLSSHHDIKLARIMLFAADNIPPLQELTYDYGYALDSVYGPDGKIKQMACYCGAPDCRKRLF
>NHUA-2013116-Castanea_crenata
RGNLVLKNNMVQDLPIRVIRGHKCTGSYTHKIYTYDGLYKVDHCWNERSAFGFNVFKYRLRQIEGQPKLVTNQVDFARQLVSKGRSELNGLVCKDISGGQENICIPATNVCDVPPVVPSGFKYIKSNRVAKNVIIPPNAPGCNCKGKCTNAEKCSCARLNGNDFPYVHHDGGRLVEPRDVVFECGPRCGCGPSCLNRTSQRGLKYQLEVYRTKDKGWAVRSGDLIPSGAPVCEYIGILRKSDELDNVSGNDYIFDIDCWQTMNGMGGRERRLRDVSIPSSNHAKERNDHISENGPEFCIDAGLYGNVARFINHSCEPNLFVQCVLSSHHDVVLFAADNILPMQELTYDYGYELDSVTGPDGKIKELPCYCGTADCRKRL
>NJLF-2013707-Viola_canadensis
VKQKAKRPDLKAVSKILESNAVMYPDKRIGELPGIDVGYQFYSRAEMVAIGFHSHWLNGIDYMGLACKKGDNSKYTFPVAVAIVLSGMYEDDLDNAEDVVYTGQGGHNLTGDKRQIKDQVLQRGNLALKNCVEQSVPVRVIRGHACASSYTGKVYTYDGLYKVVNYWAEKGISGFTVYKFRLRRLEGQPTLTTAQVQFISGRVPQSIAEIRGLVCEDITGGQEDVPIPATNLVDDPPVAPTGYTYRKSIQLAKNVKLPTTVSGCNCKGSCVDPRICACAKRNGTDFPYVHRDGGRLIEAKDVVYECGPNCGCGPGCVNRTSQRGLRYRLEVFRTPKKGWAVRSWDFIPAGAPVCEYTGVLMRTDDADHLSENYYIFDIDCVQTMRGLGGRERRLKDVSVPAVDICGKPDAQTCESLPEYCIDAGSTGNVARFINHSCSPNLFVQCVLSSHHDMQLARVMLFAFDNIPPLQELTYDYGYALDSVHGPDGKIKQMACYCGATDCRKRMF
>NKIN-2049544-Thujopsis_dolabrata
IAIGFHSHWLNGIDYMGKSFEKMEEYKGYRFPLAVAIVLSGQYEDDVDNAENVVYTGQGGHDLLGKKHQIKDQEMTRGNLALKNCIYQKTPVRVIRGHDSKNSYTGKVYTYDGLYQVVKYWAEKGLSGFTVFKYRLRRLAGQPVLTTNQVRFSRGQIPQSTSELRGLVCKDISNGHERIPVVASNVVDDPPVQPTGLTYLKSIKVAKGIDLPPPAKGCECRGECFDPRKCACARLNGMEFPYVHRDGGRLVEAKDVVYECGPNCGCGPNCINRASQHGLKYRLEVFRTPNKGWAVRSWDSIPSGALVCEYTGILMRTDELDKTSTDNSFIFEIDCLQTMEGIDGRQRRLGELSKHKDIQMDKLDDKKDGQPEFGIDAGTSGGVARFINHSCDPNLFVQCVLSSHHDVRLARV
>NOKI-2016248-Lindsaea_linearis
YEDDVDNANDVIYTGQGGNDLLGKKHQIADQVMEKGNLALKNNMEQDLPVRVIRGHKTKNSYTGKLYTYDGLYKVQSYWAEGGVRGFTVYKFKLCRMDGQPVLTTEQVHFVSGQVPSNPSELKGLVCADISNGLEKIPVPASNIVDAEPTAPNIRYLATNEVSKNVPEPTPAKGCNCKGGCNDVNKCSCAALNGKKFPYVSLNGGRLVEAMDVVYECGPNCECGPSCSNRVTQKGMRFRLEVFKTANKGWAVRSWDTIPSGAPVCEYTGTLMKTVDADNIGTNEYIFDIDCLQTIKGIGDRQKRGVSKESPDPPVNPHPVEVAEPEYSIDAGTCGNVARFINHSCEPNLFVQCILNEHHDLSRPRVWLCAADTIKPLQELTYDYGYALDSVVKDGKIKVLPCYCGAYNCRKRL
>NRXL-2065073-Metasequoia_glyptostroboides
KEEKNSARRPDLKAISKMLTTNEILFPTKRPGHIPGVNVGDHFFSRCEMIAIGFHSHWLNGIDYMGKSFEKMEEYKGYRFPLAVAIVLSGQYEDDVDNAENVVYTGQGGHDLLGKKHQIKDQEMTRGNLALKNCIYQKTPVRVIRGHDSKNSYTGKVYTYDGLYQVVKYWAEKGLSGFTVFKYRLRRLAGQPVLTTDQVHFSRGQIPQSTSELRGLVCKDISNGQERIPVVASNVVDDPPVQPTGFTYLKSIKVAEGIDLPPPTKGCECRGECFDPRKCSCARLNGMEFPYVQRDGGRLVEAKDVVYECGPNCGCGPNCINRASQHGLKYRLEVFRTPNKGWAVRSWDSIPSGALVCEYTGILMRTDELDKTSTDNSFIFEIDCLQTMKGIDGRQRRLGELSKHKDIQMDKLDDKKDGQPEFGIDAGTSGGVARFINHSCDPNLFVQCVLSSHHDVRLARVMLVASDNIPPLQELTYDYGYVLDSVADGEGRIKQMPCYCGAIDCRKRL
>NTEO-2006677-Pittosporum_sahnianum
GVDVGHQFFSRAEMVAVGFHGHWLNGIDYVGQSGRKDFNDYRLPLTVSIVLSGQYEDDLDNCEDIVYTGQGGNDLLGNKRQICDQVMKRGNLGLKNCMEQCVPVRVVRGHQSKISYVGKVYTYDGLYKVVNYWADKGVSGFTVYKYRLKRLEGQPSLTTTQVYFSRGQIPTTVSEIRGLVCEDISGGLEDIPTPATNLVDDPPVAPTGFIYRNKTKVSKSVKQPVKAPGCGCEGNCVDAKKCACARLNGSDFPYVHRDGGRLIEPMAVVFECGPNCGCGPGCVNRTSQRGLRYRLEVFRTPNKGWAVRSWDYIPSGAPICEYFGNLIRTDDVDCRHDPENQYIFDIDCLQTMKGLDGRERRLRDVSLPSHLMEGEDDKDSAPEFCLDAGLNGGVARFLNHSCQPNVFIQCVLSTHHDPKQARVVLFAADNIPPLKELTYDYGYALDSVVGPDGKIKQLLCFCGAADCRKRM
>NVGZ-2022448-NVGZ-Cephalotaxus_harringtonia-2_samples_combined
KEEKNSARRPDLKAISKMLATNAVLYPTKRPGHIPGVNVGDHFFSRCEMIAIGFHSHWLNGIDYMGKSFEKMEEYRGYRFPLAVAIVLSGQYEDDVDNAESVVYTGQGGHDLLGNKHQIKDQVMTRGNLAMKNCISQKTPVRVIRGHDSKNSYTGKVYTYDGLYQVVKYWAEKGLSGFTVFKFRLRRLEGQSVLTTDQVHFSRGQIPQSTSELRGLVCKDISNGQERIPVVASNVVDDPPVQPAGITYLKVIKVAEGVDLPPPAKGCDCKGQCVDPKKCSCARLNGMEFPYVQRDGGRLVEAKDVVYECGPNCGCGPNCINRTSQQGLRYRLEVFRTPNKGWAVRSWDSIPSGALVCEYTGILMRTDELDTTSSDNSFIFEIDCLQTMKGIDGRQRRLGDVSKHEDIQMDKLDDKKDGQPEFGIDAGTSGGVARFINHSCDPNLFVQCVLSSHHDVRLARVMLAASDNIPPLQELTYDYGYALDSVADAEGRIKKMPCYCGAVDCRKRL
>NVSO-2013096-Flaveria_palmeri
EVEERRQAKRPDLKALSLMLSSNTILTPKTRIGAIPGVDVGHQFFSRCEMVTVGFHNHWLSGIDYIGSSSQREYSEYKLPLTVAIVLSGQYEDDLDNSEDVVYTGQGGNNLLGNKRQIKDQVMARGNLGLKNCLEQNVPVRVIRGHQSTTSYVGKVYTYDGLYKVVKYWAEKGISGFTVYKFRLKRMEGQPSLLTEQVYFSRGRIPNEVSELRGMVCEDISRGLENIPIPATNLVDDPPVPPTGCTYIKSLQVSKNVVLPSSASGCNCKGSCTDPRSCACARLNGSDFPYVHRDGGRLIEPKAVVFECGPNCGCGSSCINRTSQRGLRYRLEVFKTPKKGWAVRSWDFIPSGAPVCEYIGVLKKTDDVDSNPENNYIFDIDCLQTMKGLGGRERRVGEVAMPSLLVQNDDKDGGPEFCIDAGTYGNVARFINHSCQPNLFVQCVLSAHHDITQARVILFAADNILPLKELTYDYGYELNSVHGPDGKIKQLACYCGAPDCRKRL
>NXTS-2025760-NXTS-Mollugo_verticillata-2_samples_combined
LPIAVAVVLSGQYEGNVNNTEDIIYTRQGGNDFLGSKLQRKNQVMQRGNLALEHSLKHSLPVKFIHWREDNSSYSGKIYTYDGLYNVVESWKEKRRRGYPVFKFRLKRVDGQSELTTNPVGFGQKLTSKNSSDNHSFASKSSSESRREICPDISNGQEKHRIPVINVVDDITIPAEFKYITKMQAAPGVKFPPNAVGCSCKGNCNPKTCACAELNGSDFPYVTCGGGRLKEPRDIIFECGPNCGCGPGCINRVSQRGFKYRLEIYRTPDKGWGVTPDKGWGVRSKDFIPSGAPVCEYIGVVRRADELDDIPGNEFIFDIDCWQTMNGIGVRERRLGNVPVSATTVLKELDEKSLEPEFCIDAGSTGNVTRFINHSCEPNLFIQGVLSTHHDLRLARLVLFAADDIPAMEELTYDYGYELDSVMEADGKIKVLACFCGTGECRKRLY
>NXTS-2025762-NXTS-Mollugo_verticillata-2_samples_combined
KVKKTLRTFVECLLQLHQEEKKNREAANRNNSKASKSKENERTTFRAERIAVNKMKSKNEILFPEKIIGQIPGVDVGCQFFSRAEMMAIGLHSHWLNDIDFIGRYSSKKEKSQHYALPIAVAVVLSGQYEGNVNNTEDIIYTRQGGNDFLGSKLQRKNQVMQQGNLALEHSLKHSLPVRVIHWREDNSSYSGKIYTYDGLYNVVESWKEKRRRGYPVFKFRLKRVDGQSELTTNPVGFGQKLTSKNSSDNHSFASKSSSESRREICPDISNGQEKHRIPVINVVDDITIPAEFKYITKMQAAPGVKFPPNAVGCSCKGNCNPKTCACAELNGSDFPYVTCGGGRLKEPRDIIFECGPNCGCGPGCINRVSQRGFKYRLEIYRLIKDGVLTPDKGWGVRSKDFIPSGAPVCEYIGVVRRADELDDIPGNEFIFDIDCWQTMNGIGVRERRLGNVPVSATTVLKELDEKSLEPEFCIDAGSTGNVTRFINHSCEPNLFIQGVLSTHHDLRLARLVLFAADDIPAMEELTYDYGYELDSVMEADGKIKVLACFCGTGECRKRLY
>OAGK-2000581-Matricaria_matricariodes
GGAANMSSYMRVKDTIRGFYKYFLHFVQEEETRCKKADDEKPKKPNAKAKKGKETCRSEEDEKTSPKKQKSKNKEEVEEKSKAKRPDLKSLSFMQKSKLTLVPKNRIGSIPGVDVGHQFFSRCEMVTVGFHNHWLNGIDCIGRSQRKEYPAYELPLTVAIVMSGMYEDDVDNSADVVYTGQGGNDLLGNKRQIANQEMVRGNLGLKNSMLQNVPVRVIRGHESKTSYVGKVYTYDGLYKVVDYWAEKGKSGFTVYKFKLKRVPGQPQLVTQQVFFSRGAIPNSVAELQGLVSEDISGGLENIPIPATNVVDDPPVPPTGLTYIQSLQFADNVIPPSSASGCNCKGSCTDPKSCACARRNGFDFPYVHRDGGRLIEPKSVVYECGPNCGCGLSCVNRTTQRGLKYRLEVYKTPMKGWAVRSWDFIPSGAFVCEYIGVVRKADDVHNPENMYIMDIDCLDTMNGLGQREQRLGAVPISMQEAGKDKASEAGKDNVEFCIDAGSIGNVTRYINHSCQPNLFVQCVLSAHHDITQARVILFAADNIQPLKELTYDYGYALDSVVDSDGNIKQLPCYCGAPDCRKRMF
>OAGK-2061327-Matricaria_matricariodes
DITKVKSTLRTYNKHYLHFVQDGNARDNVFIKRHKKKTGLETKQVKRPDLIAATHMRNCNEILFPKKRLGHLPGVDVGCHFYSRAEMVAVGIHSHWLYGIDYMGKEFSKMEEFKGYKFPLAVAIVCSGQYEDDEDNREEIEYTGQGGNDFHGTKRQIKNQEMSPGNLALKNCMEQSIPVRFIRGIPGDKRFHGDTRFKLYTYDGLYKVDSYQLDAGKSGFAVYKFRLKRLEGQPKLTSNKVQYNKYNSRRIRISSVPKLVSLDITGGQENLPIPVINTIDDTTITGFTYTKSIQVPSGMKFPPNAAGCKCKGSCTNSKTCACAKLNGGDFPYVQDSGGRLIEAKDVVFECGPNCGCGPGCINRVSQREIKYQLEVFRTLDRGWAVKTKDFIPSGAPICEYIGQLRRQREMDKVENNEYIFEIDCEQTIKEIGGRERRLGAGSVKSKKMAADEKESIPAEPEFCIEAGSVGNVARFINHSCDPNLFVQCVVSSHHDLRLARIILVASDNIPPNQELTYDYGYSLDSVVDENGNVQKLTCHCGTSLCRGRLY
>OBPL-2004026-Myristica_fragrans
EDIKRSSKRPDLKAITKMRETKTILYLKGRIGHLPGIDVGRQFFSRCEMVAVGLHSHWLGGIDYLGESYRKLAEFRSYTFPIAVSIVMSGQYEDDLDNSEDIVYTGQGGNNLLGNKRQIQDQEMLRGNLALKNNMDQGVPVRVTRGHTLTSSYSGKVYTYDGLYKVVQYWVDKGVSGFTVFKYKLSRVKGQPDLTTNQVLFTRAQVPKSFAELRGLVSEDISGGQEEIPIPATNSVDDPPGPPTGFMYSKSLQVPESIKLPVDVAGCNCKGTCVDPKACTCARLNGTDFPYVRKDGGRLIEAKSVVFECGPNCGCGADCVNRTSQRGLKYRLEVFRTPKKGWAVRSWDAIPSGAPICEYTGILKRTDELDNVGDNNFIFDIDCLETMNGLDGRERRLGDISIHTKFHLDKTGEKRSESVPEFCIDAGSVGNITRFINHSCQPNLFVQCVLSSHHDIKLARVMLFAADFIPPLQELTYDYGYALDSVVGPDGKIKQMECYCGASGCRKCL
>OBPL-2004027-Myristica_fragrans
EDIKRSSKRPDLKAITKMRETKTILYLKGRIGHLPGIDVGRQFFSRCEMVAVGLHSHWLGGIDYLGESYRKLAEFRSYTFPIAVSIVMSGQYEDDLDNSEDIVYTGQGGNNLLGNKRQIQDQEMLRGNLALKNNMDQGVPVRVTRGHTLTSSYSGKVYTYDGLYKVVQYWVDKGVSGFTVFKYKLSRVKGQPDLTTNQVLFTRAQVPKSFAELRGLVSEDISGGQEEIPIPATNSVDDPPGPPTGFMYSKSLQVPESIKLPVDVAGCNCKGTCVDPKACTCARLNGTDFPYVRKDGGRLIEAKSVVFECGPNCGCGADCVNRTSQRGLKYRLEVFRTPKKGWAVRSWDAIPSGAPICEYTGILKRTDELDNVGDNNFIFDIDCLETMNGLDGRERRLGDISIHTKFHLDKTGEKRSESVPEFCIDAGSVGNITRFINHSCQPNLFVQCVLSSHHDIKLARVMLFAADFIPPLQELTYDYGYALDSVVGSYGKIKQMECYCGASDCRKRL
>OBTI-2046720-Peganum_harmala
RRVSARIQEKQKEEKQKEEKQREEKLRLVKRRVELLDDLKEGKDDAAAAANGGGDSAEKGSGEVRRGRKRNKVESVKDEKKEDQEAKVEKTASSGAELLNNGNVAEKSDHAKVKETLRLFNKHYLHLVQEEEQRCRKKEVDQKSLKKKKSKSPSKKAAAPEDDAKTKAKRPDLKAISKMMENNEILFPGKRIGEIPGIHVGHQFYSRAEMVAVGFHSHWLNGIDYMGMSYGKEYKNYTMPVAVAIVLSGQYEDDLDNAEDVVYTGQGGHNLTGDKRQIRDQELKRGNLALKNCLEQCVPVRVIRGHASQSSYVGKVYTYDGLYKVVKFWAEKGISGFTVFKYRLRRLEGQPVLTTNQVQFINGRVPQSLSEIRGLVCEDISGGQEHVPIPATNLVDDPPVPPTGFTYCKSIQVAKNVKLPTNAPGCNCGGVCLDPRTCSCAKLNGSDFPYVHRDGGRLIEAKDVVFECGPQCGCGPECINRTSQREMKYRLEVFRTPKKGWGVRSWDFIPSGAPVCEYIGVLRRTEDIDNASEDDNNYIFDIDCLQTMRGLGGRERRLGDVCLPTINDLDKSDDLKSDNVPEYCIDAGSTGNISRFINHSCEPNLFVQCVLSSHHDIKLARIVLFAADNIPPLQELSYDYGYAVDSVIGPDGKVKQMPCYCGAADCRSRLF
>OCWZ-2009520-Dioscorea_villosa
DGNEETVKRASKRPDLKAITKMIEDQTVLNHQKMIGSIPGVDVGQQFFSRAEMVVLGLHGHWLNGIDYMGQSYSKLEMYKHLTFPIAVCIVLSGMYEDDTDNADEVVYTGQGGHDLLGSKHQISDQKMARGNLALKNNADTGVPVRVVRGHESTNSYCGKVYTYDGLYQVIKWWGEKGVSGFTVFKYKLKRLDGQPNLTTKQVHFARAQAPKSISELRGLVSADISDGQENLPIPATNEVDDPPSAPKGFVYSKAMRTAKDLRIPSNAVGCGCVGDCVDLRKCACAGLNGFDFPYVRKDGGRLVEAKDVVFECGPNCSCNCSCVNRISQRGLKYRLEVYRTPKKGWAVRSWDTIPSGAPVCEYIGVLERSDEVDSVSENSYIFDIDCLQTMKGLDGRERRRGALASLSNIDDKQSDVPEYCINAGSVGNVARFINHSCEPNLFVQCVLSAHHDFKMARVVLFAADTIPPLQELTYDYGYALDSVVGPDGSKKTLACYCGATGCKKRL
>ODDO-2002467-Ardisia_humilis
EGSAPDDDTKRPSKRPDLKAITKMKDTNTTLNPDKRLGPIPGIEVGHQFFSRAEMVVVGFHSHWLNGIDYIGMTASKKYKGYILPLAVAIVVSGQYEDDLDNCDDVIYTGQGGNDLLGNKRQIGDQVMERGNLALKNSIGQGTPVRVVRGHISRTSYVGKVYTYDGLYKVHEYWAEKGVSGFTVYKFRLKRLDGQPPLTTNQVHYTNGRIPTSVSEIRGLVCEDISGGLEDIPIPATNLVDNPPVAPTDYTYRKSMQVSRSVQLPRGATGCGCKGVCTDSKRCACARLNGSDFPYVHRDGGRLIEPKAIVFECGPNCGCGPSCVNRTSQRGIKYRLEVFRTPKKGWGVRSWDFIPSGAPVCEYIGVLMRTEETDSAHENFYLFDIDCFETMKGLDGREKRLGDVSLPSHLQRNDDNSSDNDPEFCIDASATGNITRYINHSCQPNLFVQCVLSSHHDIRQARIVLFAADNIPPLQELSYDYAYGIDSVMAPDGQPKQVACYCGADDCRKRLL
>ODDO-2105112-Ardisia_humilis
EGSAPEGDAKRVSKRPDLKAITKMTEINAILNPKSRVGSIPGIDVGHQFFSRAEMVVVGFHSHWLWGIDYIGTTATACKDYNGYTLPLAVAIVLSGQYEDDLDNCDDVVYTGQGGNNLVGDRHQIRDQVMERGNLALKNCIKQKTPVRVVRGHQSRTSYVGKVYTYDGLYEVTNYWAEKGLSGFTVYKFRLKRLDGQPLLTTNQVQFAGGRIPNSVSEIRGLVCEDISGGQEDIPIPATNLVDDPPVAPTGFTYCKSIQVAESVKLPKNAIGCDCKGSCTDPKRCACAKLNGSDFPYVLRNGGRLIEPKSIVFECGPNCGCGPGCVNRTSQRGMRYRLEVFRTPKKGWGVRSWDYIPSGAPVCEYIGVLMRTDEVDTAHENFYMFDIDCLETMKGLDGRERRFVDVSLPAHLQKDDDNHADSGPEFCIDAGTKGNITRFVNHSCQPNLFVQCVLSSHHDIRLARVVLFAADNIPPLQELSYDYGYTLDSVKGPDGKPKQVACYCGADGCRKRLI
>OHAE-2129949-Polygala_lutea
NVNTSVANIIGGGISVTGGGEGVGSIEKSDTLKVKETLRLFNKHFLHFVQEEETRCAKLQADRRALKNGSKSKKGVPVDCPKNSAKRPDLKAISKMMENGQVLFPDKRIGDIPGIKVGHQFYSRAEMVAVGFHSHWLNGIDYMGQAYKKTICNYTFPIAVAIVLSGQYEDDLDNAEDVVYTGQGGHNLTGDKRQIKDQVLERGNLAMKNCVDQDVPVRVIRGHESKRSYCGKVYTYDGLYKVADYWAEKGISGFTVFKFRLKRLDRQPVLTTNQGFFTYGRVPETISEIRGLVCEDITGGLEDKPIPATNQVDDPPIAPAGFKYCKSIHVSKSVVLPPNAPGCNCKGSCIDPRTCACAIRNGSDFPYVSLHGGRLIEAKDIVFECGPQCGCGPDCVNRTSQKGIRYRLEVFRTAKKGWAVRSWDFIPSGAPVCEYVGNLMRAEDLDNANASGNYYIFDIDCLQTMRGLGGRERRSRDGPPSVNVLERPDDQKIESLSEFSIDAGSSGNVARFINHSCEPNLFVQCVLSSHNDPKLARVMLFAADNIPPLQELTYDYGYPLDSVVGQDGKIIKMNCYCGAPGCRKRLF
>OHKC-2034313-OHKC-Alternanthera_caracasana-2_samples_combined
DGLYKVVNYWADKGVSGYRVFKYRMKRMAGQPELTTSQVQFTGGHIPDSISEVRGLVCEDISEGQEDIPIPATNLVDDPPVPPTGFKYLKSTEAVGSVRIPAPAQGCDCNGICIDPKICACARLNGSDFPYVQKDGGRLIEAKAVVFECGPKCTCGSSCINRTSQKGLRYRFEVFRTPKKGWGVRSWDYIPSGAPICEYTGVLKRSDEADSVLENNYIFDIDCLQTMKGLDGRQMRLRDVSIPDNILDKPEEKVVDSMAEFCVDAGVKGNLARFINHSCEPNLFIQCVLSLHHDVKLARVMLFAADNIPPMQELTYDYGYALDSVMGPDGKVKQMACYCGADGCRKRL
>OHKC-2036619-OHKC-Alternanthera_caracasana-2_samples_combined
QYEDDLDKADNIVYTGEGKHDMLSSKLQHGDQVLFRGNLALKNSMEQKIPIRVIRGHKNTDSYSGSIYCYDGLYKVVKFWADKGRSGHLVVQFIRGSLHKAVSELPGLVCTDLSNGVEDIPIPVTNIVDNPPVSPPGFTYIKSIEVAESVKQPPKAAGCNCKGNCTNPNTCACAKLNGFEFPYIHRHGGLDVVFECGPNCGCSAGCLNRTSQRAIKYRLEVYRTPDKGWAVRSWDYIPSGAPVCEYIGVLRRNDELDNIAENDYIFEIDCLHTINEIGGRERRYGNVLASAAAAVLPKIDKKTLDGTPEFCIDAGSRGNVARFINHSCEPNLFVQCILSGHHDLRLARLVLIAADNISPMQELTYDYGYALDSVIGSDGQIKVLPCFCRTSECRKRL
>OLES-2140199-Schiedea_membranacea
LAGVDVGHQFFSRAEMVSIGFHSHWLNGIDYMGKDHCKGNLRKYRFPLAVAIVMSGQYEDDLDILDEVIYTGQGGHDLLGNKKQIEDQKMERGNLALKNCMLDSVPVRVIRGHQSKSSYVGKIYTYDGLYNVVNYWAEKGISGFTVFKFRLKRLEGQPALTTTQVEFIRGRVPDSISDVRGLVCADISGGQENIPIPATNLVDDPPVPPSCFTYRTSLQVSGNVKIPAPTIGCGCTGSCVDPKICACARLNGSNFPYVHGRHRDDGRLIEAKAVVFECGPKCSCGLACINRTSQTGLRFRFEVFRTPKKGWGVRSWDYIPAGALICEYTGILKRSDEADRALVDTFLFDIDCLQTMKGLDGRERRLRDVSIPFESVLDEETVIDGGAEFCIDAASTGNFSRFINHSCEPNLFVQCILSSHHDVKLARVVLFAADNIPPLQELSYDYGYALDSVLGPDGKVKQMACYCGAAGCRKRL
>OLES-2140594-Schiedea_membranacea
DLKALTRMMKNNETLNPEMIIGPLPGIDVGHQFYSRAEMVTVGLHKHWLDGIVYVEKSRSEKLKFSEYTLPIALSVVISGHYEDDLDNSEDVIYTGHEAHDLVGSKLQCKYQKFVRGNLALKNSMDQSVLIRVIRVHDSPDSYSGKIYSYDGLYKVVEILSNRRLRGHLVYRYMLKGVTGQPKHTPEQVEFVRGFPPRTSSNQPGLIYHDITNGQEDICIPVTNIFDDPPVGPAGFTYIKTIEVQESVKLPPAGTGCTCKGSCTNPSTCACAKLNGSHFPYVRHRGGRLIEPKDIVFECGPNCGCGPMCLNRTSQRGIKYHLEVCRTSDKGWAVRTRDFIPSGAPVCEYVGVLSKSDELDNVAENDYIFDIDCLHTMYGIGGRERRFGNLPVAVTNVLPKIDEKTLDGAPEFSIDACSRGNVARFINHSCEPNLFVQCILSAYHDLRLARIVLFAADDISPMQELAYDYGYALDSVVGPDGKVQALPCFCGTAECRKRL
>ONLQ-2014660-ONLQ-Atriplex_hortensis-2_samples_combined
EKDLKRTSCRPDLKALSKMREKKEILYPEKTIGHLPGIDVGYQFYSRAEMVAIGFHSHWLNGIDYIGQSKGKKGHEKHTLPIAVAIVMSGQYEDDLDNEDDIIYTGEGGHDLLGSKLQRDDQVLVRGNLALKNSKDQSVPIRVIRGRKNAGSYSGKVYSYDGLYKVVDTWADKGCRGHVVYKYRLKRMEGQPKLSMNQIQFIRGCPPNKVASELPGLVCRDISNGIEDNCIPVTNLIDDPPICPPGFTYIKSIEVAESVKMPPKATGCSCKGSCTNHKTCACAKLNGQDFPYVRRDGGRLAEPKDVVFECGPNCGCNPGCLNRISQRKIKYRLEVYRTPDKGWAVRSWDYIPSGAPVCEYIGVLRRSAELDNISGDESNEYIFEIDCLHTINEIEGRERRLGNVQVSSAISIPKFDKAMLDGTPEFCIDAGTRGNVARFINHSCEPNLFVQCILSAHHDLRLARIVLIAADNIPPMQELTYDYGYALDSVIGADGKIKVLPCFCGTEDCRKRL
>ONLQ-2067016-ONLQ-Atriplex_hortensis-2_samples_combined
EKSDHLKVKETLRIFNNYYLHLIQEEENRCKLVEAEKKKKGVVDKRVPHKRPDLKAITKMAETGKVLYPTKQFGAIPGVDVGHQFFSRAEMVAVGFHSHWLNGIDYMGISYCNGEYSKYTFPLAVAIVLSGQYEDDLDNSEDVVYTGQGGNNLLGDKKQNKDQKMLRGNLALKNSMEQGLPVRVIRGHSSKSSYVGKVYTYDGLYEVVNYWAEKGISGYTVYKFRLKRLEGQPELTTTQVQFIRGRIPESVSEVRGLVCEDISGGQEKIPIPATNLVDDPPVPPTGFKYFKSIQVADNVKIPAPTRGCDCIDGCTNPNICACARLNGSDFPYVHRDGGRLIEAKAVVFECGPKCGCGPSCINRVSQRGLRYRFEVFRTPKKGWGVRSWDYIPAGAPICEYTGILKRSDEGDSVLENNFIFDIDCLQTMKGLDGRQMRLRDVSIPSENAHEKPEEKVVDSMVEFCIDAGFTGNLARFINHSCEPNLFVQCVLSSHHDIKLARVMLFAADNIPPLQELTYDYGYALDSVIGPDGKVKQMACYCGAEGCRKRLF
>OOSO-2018191-Helonias_bullata
KRASKRPDLKAISMMMNSKTILYPEKRIGHLPGINVGHQFFSRAEMVVLGLHSHWLNGIDYMGIAYAKMVQFSGRDYKFPLAVCIVLSGMYEDDVDNSDEVIYTGQGGHDLLGNKKQIGNQKLVRGNLALKNNMDCLVPVRVVRGQKSTNSYCGKVYTYDGLYQIQKYWVETGAAGYTVFKYKLKRQEGQPTLTTNQVHFTRAQAPKHISELRGLVCEDITGGQENFPIPATNVVDDPPFAPTDFVYRKSVQVAKNLNLPTNAGGCNCKGECIDPRICSCARLNGSDFPYVRRDGGRLVEAKAVVFECGPNCGCKLSCVNRTSQQGLKYRLEVFRTPKKGWAVRSWDTIPSGAPICEYTGKLMKTDDVESVPENNYIFDIDCLQTMKGLDGRERRPGDVSLLTNFDEWKSEAPEYCIDAGAIGNIARFINHSCQPNLFVQCVLSSHHDIKIAKVMLFAADTIPPLQELTYDYGYTLDSVVGHDGSIKRLSCYCGAADCRKRL
>OQHZ-2072912-Quillaja_saponaria
DGLYKVVTYWAEKGISGFTVFKYRLRRVDGQPLLTTNQVHFTYGRVPQSVSEIRGLVCKDITVGQENIPIPATNLVDEPPVAPTGFTYCKSIQISKNVKLPTNATGCNCKENCIDPKTCTCAMRNGADFPYVSRDGGRLIEAKDVVFECGPTCGCGPGCVNRTSQRGLKYRLEVFRTPKKGWAVRSWDFIPSGAPVCEYTGILTRTEDLDHVSENSYIFDIDCLQTMRGLGGRERRLLDVTVADNLLDRLDDRRSESVPEFCIDAGSTGNIARFINHSCEPNLFVQCVLSSHHDIKLARVVLFAADNIPPLQELTYDYGYALDSVFGPDGKVKQMPCFCGAGDCKKRLF
>OTAN-2014983-Deutzia_scabra
VYTGQGGNNICGDKRQVRDQVMERGNLALKNCMEQSVPVRVTRGHDSASSYTGRVYTYDGLYKVVEYWAEKGLSGFTVFKYRLRRLEGQPVLTTNQVQFFNGRAPESISDIRGLVCKDITGGLENIPIPATNLVDDPAVAPTGYTYCKSIQVSKSVKLPTNAVGCGCEGTCINPRTCSCARLNGSDFPYVHRDGGRLIEAKAVVFECGPKCGCGPACINRTSQRGLKYRLEVFRTPKKGWAVRSWDFIPSGAPVCEYTGILMRTDELDNASENNYIFDIDCLQTMKGLDGRERRLGDVPMPASNHLDKPDDHKPESVPEYGIDACSTGNIARFINHSCEPNLFVQCVLSSHHDIKLARVMLFAADNIPPLQELTYDYGYAIGSVTGPDGKIKKMLCFCGAAGCRKRLL
>OTAN-2015012-Deutzia_scabra
SKYTLPVALAIVLSGQYEDDLDNSEAVVYTGQGGHDLLGNKKQVKDQVMGSGNLALKPLRRSPRLSGNAEQWQYNYLLDCCQTPLRRSPRFSDKARQSQSASNDNSMLQALPVRVIRGHKCAQSYCGKVYTYDGLYKVVQYWAEKGVSGFTVFKYRLQRLGGQPELTTTQVTFAGGRGKASVLAELPGLVSKDICEGQEDVCIPATNMCDVPRVAPAGFTYYKSIQLAEGLSLPPSAPGCNCKGTCTNPKTCACARLNGTDFPYVRRDGGRLIEAKDVVYECGPNCGCGPGCVNKTSQRGLRYRLEVFQTENKGWAVRSWDPIPSGAPVCEYTGVLRRTDDVDNVSENDYIFEIDCWHTMNEIGGRERRFRGVTVPASSRLERADDKTSDGGPEFCIDAGSSGNVARFINHSCEPNLFVQCVLSSHHDIRFARVVLFAADNIPALQELTYDYGYELDSVIGSDGKVKQLECHCGADSCRKRL
>OUER-2015004-Heliotropium_convolvulaceum
KSSKRPDLKAISEMKKTNTILYPHRRHGPIPGIDVGHQFFSRAEMVAIGVHGHWLNGIDFIGQSAAKQDMYKGHKLPLAISIVMSGQYEDDLDNCDDIIYTGQGGNNLLGDKRQIKDQAMERGNLGLKHCMEQSVPVRVTRGHKCADSYVGKVYTYDGLYNVVKYWAEKGVSGFTVYKFRLKRVEGQPPLTTNQVSFTRGRIPSISEIRGLVSADISNGQETIPIPATNLVDDPPVAPTGLTYRKGLKFAQNVNLPSAPLGCNCTGSCTDPRTCACAKLNGSNFPYVHRDGGRLIEPKAVVFECGPNCGCGPDCINRISQRGLRYRLEVFRTPKKGWGVRSWDFIPSGAPVCEYIGVLMKTDDINPSDTNYVFDIDCLQTMKGLDGREKRIGDVSLPLHLQQKDDADGVPEFCIDAGSTGNVARFINHSCQPNLFVQCVLSSHHDMKQARVVLIAADNIPPLKELTYDYGYALDSVVGPDGKIKQFPCYCGADDCRKRL
>OUER-2015005-Heliotropium_convolvulaceum
KSSKRPDLKAISEMKKTNTILYPHRRHGPIPGIDVGHQFFSRAEMVAIGVHGHWLNGIDFIGQSAAKQDMYKGHKLPLAISIVMSGQYEDDLDNCDDIIYTGQGGNNLLGDKRQIKDQAMERGNLGLKHCMEQSVPVRVTRGHKCADSYVGKVYTYDGLYNVVKYWAEKGVSGFTVYKFRLKRVEGQPPLTTNQVSFTRGRIPSISEIRGLVSADISNGQETIPIPATNLVDDPPVAPTGLTYRKGLKFAQNVNLPSAPLGCNCTGSCTDPRTCACAKLNGSNFPYVHRDGGRLIEPKAVVFECGPNCGCGPDCINRISQRGLRYRLEVFRTPKKGWGVRSWDFIPSGAPVCEYIGVLMKTDDINPSDTNYVFDIDCLQTMKGLDGREKRIGDVSLPLHLQQKDDADGVPEFCIDAGSTGNVARFINHSCQPNLFVQCVLSSHHDMKQARVVLIAADNIPPLKVL
>OWAS-2078017-Rehmannia_glutinosa
KSVYAMVTETLRAFNKHYLHFIQEEEKRCGRQEADKNKIMKKGSKCKKEDTADDYTKKPAKRPDLKAISEMIKTGATLYPEKRFGSIPGIDVGHQFFSRAEMVVVGFHQHWLNGIDYIGKTACTARKSRKGLDLKGYKLPLAISIVLSGQYEDDLDNCEEIVYTGQGGHNLLGDKRQIGDQVLERGNLGLKNCMEQSVPVRVVRGHKCQNSYAGKVYTYDGLYTVVNYWAEKGVSGFTVYKFRLKRLEGQPALTTKEVYFTRGRIPKCLSEIRGLVCEDITGGLEDIPIPVTNLVDDPPISPPGFVYIKDMKFGKDISVPTIAPMGCDCRGSCTDTRSCACAKLNGGDFPYVHRDGGRLVEPKAVVFECGPNCGCGPKCVNRTSQNGPRFRLEVFRTPKKGWGVRSWDYIPSGAPVCQYIGLLRSTADLNPAADNSYVFDIDCLQTMQGLDGRESRLRDVSLPSHLQKIGEEASESVPFCIDAGHTGNVTRFINHSCQPNLFVQCMLSSHHDLRLARIILIAADNIPPLKELTYDYGYALDSVVGPDGKIQKMPCFCGADECRKRLY
>OXYP-2133376-Sideroxylon_reclinatum
WLNGIDYIGQNASKDFSGYTLPLAISIVLSGQYEDDLDNCEDVVYTGQGGNNLLGNKRQIKDQVMERGNLGLKNCMEQSVPVRVVRGHQSASSYVGKVYTYDGLYKVINYWAEKGVSGFTVYKFRLKRLEGQPRLTTNQVEYTRGHIPNSISELRGLVCTDISGGKEDIPIPATNLVDEPPAAPTGFKYCKSMQVSKSVKLPSSAIGCDCKGTCTDLKSCACARLNGTDFPYVHRDGGRLIEPKAVVFECGPNCGCGPGCVNRTSQRGLRYRLEVFCTPKKGWGVRSWDHIPSGAPVCEYIGNLMKTDEVDSACENNYIFDIDCLQTMKGLDGRERRLRDVSIPTYLDKNDDHKSESVPEFCIDAGSTGNIARFINHSCQPNLFVQCVLSSHHDINLARIVLFAADNIPPLKELTYDYGYAIDSVLGSDGKVRQMECYCGAADCRKRLL
>Orysa_v7_0-LOC_Os01g70220_1-
MEVMDSVAVMEVSPVPKPPLEAALALRRSVRCLNRTRRPTYVEQEEPKESAGRRRGGKRKREEEKKEPVAQHAMKPVRMGDAASERKPSSEGKPMPAIAAEPVSCAGFARPAAEDDVLGNGKSAKLRVKETLRAFTSHYLHLVQEEQKRAQAVLQEGQKRPSKRPDLKAITKMQESNAVLYPEKIIGELPGVDVGDQFYSRAEMVVLGIHSHWLNGIDYMGMKYQGKEEYANLTFPLATCIVMSGIYEDDLDKADEIIYTGQGGNDLLGNHRQIGSQQLQRGNLALKNSKDNGNPIRVIRGHISKNSYTGKVYTYDGLYKVVDDWVQNGVQGHVVFKYKLKRLEGQPSLTTSEVRFTRAEAPTTISELPGLVCDDISGGQENLPIPATNLVDDPPVPPTGFVYSKSLKIPKGIKIPSYCNGCDCEGDCANNKNCSCAQRNGSDLPYVSHKNIGRLVEPKAIVFECGANCSCNNNCVNRTSQKGLQYRLEVFKTASKGWGVRTWDTILPGAPICEYTGVLRRTEEVDGLLQNNYIFDIDCLQTMKGLDGREKRAGSDMHLPSLHAENDSDPPAPEYCIDAGSIGNFARFINHSCEPNLFVQCVLSSHNDVKLAKVTLFAADTILPLQELSYDYGYVLDSVVGPDGNIVKLPCFCGAPYCRKRLY
>PACid_16038783
MAGKRKRANAPDQTERRLSVRVQEVRQKALDEKERLVRERVKLLSDKKSELCVDDTELHEKEEENVDGSPKRRSPPKLTAMQKGKQKLSVSPNGKDVNLDAHLKVTKCLRFFNKQYLLCVQAKLSRPDLKGITEMIKAKAILYPRKLIGDLPGIDVGHRFFSRAEMCAVGFHNHWLNGIDYMGMEYEKEYSNYKFPLAVSIVMSGQYEDDLDNADTVTYTGQGGHNLTGNKRQIKDQLLQRGNLALKHCCEYNVPVRVTRGHDCTSSYTKRVYTYDGLYKVEKFWAQKGVSGFTVYKYRLKRLEGQPELTTDQVNFVAGRIPKSTSEIEGLVCEDISGGLEFKGIPATNRVDDSPVSPSSGFTYIKSLIIGPNVKIPKSSTGCNCQGSCTDSKKCACAKLNGGNFPYVDLNDGRLIEPRDVVFECGPHCGCGPKCVNRTSQKRLRFNLEVFRSAKKGWAVRSWDYIPAGSPVCEYIGVLRRTADVDTISDNDYIFEMDCQQTMQGLDGRQRRLRDVAVPTNNGVSQSNEDENVPEFCIDAGSKGNFARFINHSCEPNLFVQCVLSSHQDLRLARVVLFAADNISPLQELTYDYGYTLDSVHGPDGKVKQLACYCGALNCRKRLY
>PCGJ-2017113-Anisacanthus_quadrifidas
KHKAPEEETKKLSKRPDLKALTKMSTLKITLNPEKRVGPIPGVDVGHQFFSRAEMVVVGFHHHWLNGIDFIGESRKTDMKGYKLPLTVSIVLSGQYEDDLDNWDEIVYTGQGGNNLLGDKRQIGDQVMKRGNLGLKNCMEQSAPVRVVRGHRCQSSYVGKVYTYDGMYKVVNYWAEKGVSGFTVYKFRLKRLAGQPPLTTDQVHFTRGQIPKSISEIRGLVCEDITGGLEDVPIPITNLVDDPPVSPPGFIYIKELEFSKDIRAPTVVSLGCNCRGACVDSRTCACAKLNGGDFPYVHHSGGRLVEPKAVVFECGPNCQCGPSCINRTSQKGPKYRLEIFRTPKKGWGVRSWDYIPSGAPICEYIGLVKRTNELDPAADNTYVFDIDCLQTMQGLDGRESRLRDVNLPSHLQNVGEDVSENVPFCIDAGHTGNVARFINHSCQPNLFVQCVLSNHHDIKLARIVLFAADNIPPLKELTYDYGYELDSVLGPDGKIRQMACFCGAQECRRRL
>PCNH-2008611-Psychotria_marginata
WARAEMVVIGFHSHWLNGIDFIGQGKRLEHSNYELPIATSIVMSGQYEDDLDNCEEIVYTGQGGNNLLGDKRQMKDQVMRLGNLGLKNCMEHAIPVRVVRGHKCTNSYVGKVYTYDGLYKVVNYWAEKGVSGFTVFKFRLKRLDGQPPLTTNQVHYTRSRAPNSISEIRGLVCEDISGGLEDISIPATNLVDDHPVAPTGFIYHKDMEYAKNVIVPPNAPGCRCRGTCTDPRVCACAKLNGSDFPYVHRDGGRLIEPKAVVFECNSNCGCGPGCVNRTSQRGLKYRLEVFRTPNKGWGVRSWDYIPSGAPICEYIGLLTRTDVIDSAAGNSYIFDIDCLQTMKGLEGRERRLRDVSLPLNMENDVDKISDNGPEFCIDAGSTGNVARFINHSCQPNLFVQCILSTHHDIKLARVVLIAADNIPPLKELTYDYGYALDSVEGPDKKIMQMPCYCGAADCRKRL
>PCNH-2008613-Psychotria_marginata
DIKEEDGKRGSKRPDLKAITKMREMNAILNPQKKIGSIPGIEVGHQFFSRAEMVVIGFHSHWLNGIDFIGQGKRLEHSNYELPIATSIVMSGQYEDDLDNCEEIVYTGQGGNNLLGDKRQMKDQVMRLGNLGLKNCMEHAIPVRVVRGHKCTNSYVGKVYTYDGLYKVVNYWAEKGVSGFTVFKFRLKRLDGQPPLTTNQVHYTRSRAPNSISEIRGLVCEDISGGLEDISIPATNLVDDHPVAPTGFIYHKDMEYAKNVIVPPNAPGCRCRGTCTDPRVCACAKLNGSDFPYVHRDGGRLIEPKAVVFECNSNCGCGPGCVNRTSQRGLKYRLEVFRTPNKGWGVRSWDYIPSGAPICEYIGLLTRTDVIDSAAGNSYIFDIDCLQTMKGLEGRERRLRDVSLPLNMENDVDKISDNGPEFCIDAGSTGNVARFINHSCQPNLFVQCILSTHHDIKLARVVLIAADNIPPLKELTYDYGYALDSVEGPDKKIMQMPCYCGAADCRKRL
>PDQH-2065706-PDQH-Aerva_lanata-2_samples_combined
VAVGVHSLWVNGIDYISKSKKEELQKYTFPIAVAVVLSGQYEDDVDSADNIVYTGEGKHDMLSSKFQHGDQVLIRGNLALKNSMDQSIPIRVIRGHKNTDSYSGSVYSYDGLYKVIETWLAKGYRGYLVYKYRLVRLEGQPKLVTNQVQFIRGCLPKAVSELPGLVCGDLSNGLEDIPIPVTNIVDDPPVCPPGFTYIRSIEVVDSVKQPPNATGCSCKGSCTNPNTCACAKLNGSDFPYIHRNGGRLFEPKDVVFECGQNCGCKPGCINRISQRAIKYRLEVYRTPDKGWAVRSWDHIPSGAPVCEYIGVIKRSDDLDNIAENDYIFEIDCLHTINEIEGRERRYGNVPASSAVVLPKIDKETLDGTPEFCIDAGSRGNVARFINHSCEPNLFVQCILSGHHDLRLARLVLIAADNIPPMQELTYDYGYALDSVIGHDGQIKVLPCFCGTAGCRKRL
>PDQH-2066145-PDQH-Aerva_lanata-2_samples_combined
NGIDYMGVSYCKGEYSKYTFPLAVAIVLSGQYEDDLDNSEDVIYTGQGGNNLLGDKKQVEDQKMLRGNLALKNSMEQELPVRVVRGHSSKSSYVGKVYTYDGLYKVVNYWAEKGVSGFTVYKFRMKRLEGQPELTTTQVQFIRGRIPDSVSEVRGLVCEDISEGQEDIPIPATNLVDDPPVPPTGFKYLKSIEVVGSVKVPAATWGCGCQGSCIDPNVCACARLNGSDFPYVQRDGGRLVEAKAVVFECGPKCACGSSCINRTSQKGLRYRFEVFRTPKKGWGVRSWDYIPAGAPICEYIGVLKRSDEADSVLENNFIFDIDCLQTMKGLDGRQMRLRDVSIPDNLLDKPEEKVVDSMVEFCIDAGVKGNLARFINHSCEPNLFVQCVLSSHHDVKLARVMLFAADNIPPLQELTYDYGYALDSVIGPDGKVKQMACYCGAEGCRKRL
>PGKL-2019600-Phellodendron_amurense
EKSDHAKVKETLRLFNKYYLHFVQEEEKRCGERKASKASKSKKRAAPEDTKSKAKRPDLKAVSKMMETNEILYYEKRIGDIPGIKVGHQFYARAEMVAVGFHSHWLNGIDYMGQNYKKGEYMNYIFPLAVAIVLSGMYEDDLDNAEDVVYTGQGGHDLTGNKRQIQDQKMERGNLALKNCVEQCVPVRVVRGHESKSSYTGRVYTYDGLYKVVQYWAEKGISGFTVYKYRLRRLEGQPILTTNQVHFSFGRVPQSVSEIRGLVCEDITGGQESLPIPATNLVDDPPVAPIGYKYCKSIQVEKNVKLPTNATGCSCKGHCVDPKICACAMLNGSDFPYVSRDGGRLIEAKDVVFECGPKCGCGPDCVNRTSQRGLKYRLEVFRTPKKGWAVRSWDFIPSGAPVCEYTGILVRTQDLDNVSENNYIFDIDCLQTMRGLGGRERRLRDVTVSTIISSGRPDDLKSETVPEFCIDAGSTGNIARFINHSCEPNLFVQCVLSSHHDIKLARVMLFAADNIPPLQELTYDYGYALDSVYGPDGKIKQMACYCGAADCRKRLF
>PHCE-2071846-Prunella_vulgaris
KDDTTEDLAKRASKRPDLKAITEMIKHQAILYSEKRIGSIPGIDVGHQFFSRAEMVVVGFHQHWLNGIDFIGQSAGSSRKDLKGYTLPLTISIVLSGQYEDDLDNCEEIVYTGQGGNDLLGNKRQISDQELKRGNLGLKNCMDQSVPVRVVRGHKCPSSYVGKVYTYDGLYKVIDNWPEKGVSGFTVFKFRLKRIDGQPPLTTKEVFFTRGRIPNSVSEIRGLICEDIAQGLENISIPVTNLVDDPPILPEGFVYIKNFKFSKDVRAPTIAPPGCNCRGSCTDPRSCACAKLNGGDFPYVKKDGGRLVEASDVVFECGPNCGCGPDCVNRISQHGIRFRLEVFRTTKKGWGVRSWDYIPCGAPVCEYIGLVRKTADLNPAAENSYVFDIDCLQTMKGLDGRESRLRDVSLPSHIKETVEGSSDSIPFCIDAAHTGSVARFINHSCQPNLFVQCMLSNHHDIRLARVILIAADNIPPLKELTYDYGYELDSVMDTNGKIRQMACYCGADDCRKRL
>PJSX-2120719-PJSX-Acacia_pycnantha-2_samples_combined
RKLNESITEEPSEDNESSAQRIDNSRVQSKELLVRRRVELLEDRDNNDKKSKCFKRSCNDENGGKEGGVGNSPRVKKLKEATLVHNKRTSGGSKANGAGTLADKSDSVKVKETLRLFNKHYLHFVQEEEKRCNKVGSSLKVSKGGSKSKEEEKTRNKVKSSPKVSKKGSKSKKNGTVDVEKSMTKRPDLKALSKMLENKEILYPEKRIGDIPGITVGHQFYSRAEMAAVGFHSHWLNGIDYMGQVYSKVSQYSHYKFPLAVAIVLSGMYEDDVDNAEDVVYTGQGGQNLTGDKRQIGDQKLVRGNLALKNCMEQCMYVRVVRGHESSSSYSGKVYTYDGLYKVVNYWAEKGFSGFTVYKFRLKRLDGQPILTTNQVYFTNGRAPQSIAEIRGLVIEDISNGEEEVPIPATNLIDDPPVAPTGFKYKKSILLSKNVKLPKAVTGCNCKGLCVDPTSCECALRNGSDFPYVSRNGGRLIEAKDVVFECGPKCGCGPGCVNRTSQKGLRYRLEVFRTAKKGWAVRSWDHIPSGAPVCEYTGLLRRTEDVENTLENNYIFEIDCLQTMKGIGGRERRSQKETSAAVKLLDNYADDDSESIPEFCIDAGSTGNIARFINHSCEPNLFVQCVLSSHHDLRLARVMLFAADNIPPLQELTYDYGYALNSVLGPDGKVKKMACYCGAADCRKRLF
>PKOX-2009965-Isoetes_tegetiformans
LILNDVAKVKNNLRIFNMYYLQAIKEEKERCLSTEEEDFGKQKSQKPGKRSGKNGDVHGKNKSRKPAKCCLGKEEDFGKRKSRRPDLQAVSKMHKAGAILYPDKMIGIIPGVSVGDHFFSRCEMSAIGLHHHWLNGIDYMAPTTYKKSIKYKLPLAVSIVMSGGYEDDVDKSEEVVYTGQGGNDLTGNRRQIKDQKMDKGNLALKNCIEEGTPVRVIRGHDSNHSYTKRVYTYDGLYKVVEYWAEQGISGFTVFKYKLKRDDGQPALTTDQVHFCRGRIPDSPAELRGLVCEDISNGLEKLPVPASNIVDDPPLSPLDGSFVYTELVEVASSVGIPPPARGCSCKGGCFIASKCSCAQRNGGVFPYVDSHGGRLAVPLDVVYECGPNCGCDSSCINRTTQHGLRYRLEVFRTLNKGWGVRSWDSIPAGAPICEYTGCLIRSEDAEFGNQYIFDLDCMQTMRGVDGRQRRWGDVLKLINDQNGNIQMEKQDEDMPHAEFSVDAKHRGGVARFINHSCEPNLFVQCVLSSHDDIRLPRLVLFAADNIPPLQELSYDYGYPLDSVIGEDGKVKKSPCYCGAIGCRKRLY
>POZS-2041263-POZS-Linum_usitatissimum-3_samples_combined
PKRRSSVRIQAIKRLEKEELVRKRTQLLDDSKEEVPTKRPPAKRSREEHGPPVVKDGNDLTGVVLNDDQQAVQGEQLKKAEKEAEIGDVAIQTAPEFPSADGGQAQASGKSAHAIVTDTVRLFNKYYLHFVQEEETRCGRKKEDDKQYHKSNPKSKSKSKSTKSKEERASKPDGKSTSKRPDLKAITKMLNTGAVMYPKKRIGDLPGIDVGHQFYGRCEMVAIGFHGHWLNGIDYMGATYRKEYKNYTLPIAVAIVLSGMYEDDHDNADEVTYTGQGGHNLTGDKRQIKDQVLERGNLALKNCVDQSIPVRVIRGHVCKSSYSGRIYTYDGLYKVVHFWAEKGISGFTVYKFKLRRLEGQPILTTNQVHFTNGRVPQAISEIRGLVCNDITGGLEDLPVPATNLVDDPPVPPTGFTYLKSIRVSKNVKLPTNTAGCNCKGTCVDSRTCACAKLNGSDFPYVHRDGGRLIEARDVVFECGPSCGCGPGCVNRTSQRGLRHRLEVFRTPKKGWAVRSWDFIRSGSPVCEYVGVLKKTEDVDSLTVNDYIFDIDCLQTMRGLEGRERRLRDVSLPVGEQGTALEESKSDSGPEFCIDAGPSGNVARFINHSCSPNLFVQCVLSSHQDVRLARVVLFAADNIPPLQELTYDYGYVLDSVMGPDGNIKRLACYCGGADCRKRLY
>PQTO-2081155-Lycopodium_deuterodensum
LPLAVSIVMSGGYEDDVDNCEDVIYTGEGGNNLIGDRRQIADQKMIRGNLALKNSIEQDNFVRVIRGHRSSNSYSGKVYTYDGLYKVTNYWAEKGISGHTVYKYRLKRAKSQAILTTDQVHFCRGNVPKCPSELRGLVCKDISKGLERVPIPVSNVVDKLPAPPLAFTYSTYVEIPKSIKMPAPAVGCSCEGECVDPYKCCCARLNGNSFPYVGRDGGRLVEAKDIVFECGPRCGCGSACVNRATQHGLRYRLEVYRTPNKGWGVRSWDLIPSGAFVCEYTGKVVVSDELDAIDDTYVFALDCMLTMRGIGGRERRLGGISKPIQEQLGVTGEDKKEDIAQAEYSIDAGISGNVSRFINHSCDPNLFVQCVLTSHHDVKLARIVFFANDNIPPLQELSYDYGYILDSVVGEDGKVKKRPCYCGAAICRKRL
>PTLU-2006861-Staphylea_trifolia
PEEDRRPAKRPDLKAITRMMESNSILYSKKRFGEIPGINVGHQFFSRAEMVVVGFHSHWLNGIDYMGQAYKREYSEYNFPLAVAIVLSGMYEDDLDNCEDVVYTGQGGNNLLGNKRQIQDQKMERGNLALKNCMEQCVPVRVVRGHESATSYCGKVYTYDGLYKVVHYWAEKGISGFTVYKYRLKRVEGQPLLTTNQVQFTYGRVPKSVSEIVCEDISDGQENIPIPATNLVDDPPVAPKGFTYCKSIKVLQNMKLPTNVIGCNCKGTCMDPRNCSCAILNGCDFPYVQRDGGRLVEAKDVVYECGPKCGCGPGCVNRTSQRGLKYRLEVFRTPKKGWAVRSWDFIPSGAPVCEYTGVLMRADEIENVNVSENNYIFDIDCLQTMRGLDGRERRSRDVPVATINHVERSDDPEYCIDAGSTGNVARFINHSCEPNLFVQCVLSSHHDVKLARVMLFAADNIPPLQELTYDYGYALDSVWGPDGKIRMMPCYCGAADCRKRL
>PTLU-2006862-Staphylea_trifolia
VTGINVGHQFFSRAEMVVVGFHSHWLNGIDYMGQAYKREYSEYNFPLAVAIVLSGMYEDDLDNCEDVVYTGQGGNNLLGNKRQIQDQKMERGNLALKNCMEQCVPVRVVRGHESATSYCGKVYTYDGLYKVVHYWAEKGISGFTVYKYRLKRVEGQPLLTTNQVQFTYGRVPKSVSEIRGLVCEDISDGQENIPIPATNLVDDPPVAPKGFTYCKSIKVLQNMKLPTNVIGCNCKGTCMDPRNCSCAILNGCDFPYVQRDGGRLVEAKDVVYECGPKCGCGPGCVNRTSQRGLKYRLEVFRTPKKGWAVRSWDFIPSGAPVCEYTGVLMRADEIENVNVSENNYIFDIDCLQTMRGLDGRERRSRDVPVATINHVERSDDPEYCIDAGSTGNVARFINHSCEPNLFVQCVLSSHHDVKLARVMLFAADNIPPLQELTYDYGYALDSVWGPDGKIRMMPCYCGAADCRKRL
>PUCW-2008138-Agastache_rugosa
AKRPDLKAITEMIQTQAILNPEKRFGSIPGIDVGHQFFSRAEMVVVGFHQHWLNGIDYIGKTAGISKKSGKTLDLKGYTLPLTVSIVLSGQYEDDLDNCEEIVYTGQGGNDLLGNKSQIADQKLERGNLGLKNCMEQSIPVRVVRGHKCQSSYVGKVYTYDGLYNVINYWAEKGVSGFTVYKFRLKRIDGQPPLTTKEVFFTRGRIPKSISEIRGLVCEDITQGLENIRIPVTNLVDDPPIPPEGVVYIKNLKFSKDVPAPTIAPKGCGCRGSCTDPRSCACAKLNGGAFPYVHRDGGRLVEPADVVFECGPNCGCGPDCVNKTSQRGLRFRLEIFRTPKKGWGVRSWDYIPSGAPVCEYIGLVRRTADLNPAADNSYVFDIDCLQTMKGLDGRESRLRDVSLPSHLKKTDEESSESVPFCIDAAHMGNLARFINHSCQPNLFVQCVLSNHHDIKLARVMLIAADNIPPLKELTYDYGYELDSVLDTDGKIRQMPCFCGADGCRKRL
>PUDI-2060994-Daphne_geraldii
DLCGNKRQIRDQVLERGNLALKNCVDQYLPVRVVRGHDSNSSYTGKVYTYDGLYKVVQYWAEKGISGFTVYKYRLRRLDGQPTMTTTQVQFTNGRVPQSVSEIRGLVCEDISGGHEDFPIPATNMVDDPPVAPTGFTYSRFMKVAKNVSIPSIPSNIVGCDCKGSCVNPATCSCAKLNGSNFPYVHRDGGRLIEAKHVVFECGPNCGCGPGCVNRTSQRGLKFRLEVYRTPKKGWAVRSWDFIPSGSPVCEYIGVLMKTEDLDGVSENNYIFDIDCLQTMKGLEGRVRRQHGATIPGDIGNDLSAENAPEYCIDAASVGNVARFINHSCGPNLFIQCVLSSHHDFKLARVMLFAADNIPPLQELTYDYGYVLDSVHGLDGKVKQMACYCGAADCRKRL
>Pahal.0001s0270.1
MAKMDSVAVMEVAPVPDPPFIDATSLQQPPPPAPLAALALRRSARCLNRPVRPSYAEQEPPKPPSGRGRGKRKRDEEKQEPAAAQGAKSPGRKASNAEPGERKPKPVIAAVPISCAGAPAAAEDDGMGTGKSAKLRVKETLRAFNSHYLHLVQEEQKRAQAALQEIEAKGGLKRQTKGSKKKGGNQEVEVEEKEKRPSKRPDLKAITKMQETNAVLYPEKRIGHLPGIDVGDQFYSRAEMVVLGIHSHWLNGIDYMGMKYQGKKGYENLTFPLATCIVMSGIYEDDLDKADEIIYTGQGGNDLLGNHRQIGSQQLKRGNLALKNSRDNGNPIRVIRGHSSKTSYTGKVYTYDGLYKVVDDWVQNGLQGHVVFKYKLKRLEGQPSLTTSEVRFTRAEAPTTISELPGLVCDDISGGQENLPIPATNLVDDPPVPPSGFTYLKSLKITKGIKMPSNIIGCDCEGDCASNKNCSCAQRNGSDLPYVSYKNIGRLVEPKAVVFECGANCSCNHNCVNRTSQQGLQYRLEVFKTASKGWGVRTWDTILPGAPICEYTGVLRRTEDLDGLQNNYVFDIDCLQTMKGLDGREKRAGSEMHLPNLHPENDSEAPPAPEYCIDASSIGNFARFINHSCQPNLFVQCVLSSHNDVKLAKVTLFAADTILPLQELSYDYGYRLDSVVGPDGEIVKLPCHCGAPDCRKRLY
>Pahal.0002s0356.1
MVIAGTAAASCRPRSARYAEKGYPSYAELDGRRVPRWRNDGGGRVKNPESRRGRKRGRGVSADAVAAFKVEPPILQVEEAVAQEHDRKRRMTGATVSVTAVGKAFPLIEDAEEEVASTDGGADERGGGKSWRLRVKETLRAFSSNYLHFVQEEQRRAESVRQDLNAFKLLKRQSCNSQVNGNYQEAKRASKRPDLKALTKAWIDVGDQFYSRAEMVALGIHSHWLKGIDYMGMKYQDKKGCEDFTFPLATCIVLSGVYEDDLDNANEIIYTGQGGNNWLGNRLQITAQTLLRGNLALKVVGYWPQKGMQGHLVFKYRLKRLEGQPPLTTSQFPLIIMLLSHSIWWPLFFLKTYSCRYCLPVEMLVCADISNGQENFPIPATNLVDNPPVPPSGFVYSKSLQIPEHIKIPIDKIGCNCSGDCSTSEHCLCAKRNGSDLPYVSTQRKNANRNRSKHNSLLLMSVGGCWGAGLVEPKAVVYECGTYCTCHCNCVNRTSQQGLKYRLEVFKTESKGWGVRTWDTILPGALICEYTGVLRRTTEVEGFLENNYIFDIDCLQTIKGLDGREQRAGSELHIASLHSEHDSEASQAPEYCIDAGSVGNIARFINHSCQPNLFIQCVLSSHSDIKLAKIMLFAADTIPPFQELGYDYGYHLDSVTGADGQIVKLACHCGAPDCRKRLY
>Pavir.Cb01382.1
MVIAGAAAAPCRPRSARYAEKGYPSYKELDGRRAPRWRNDGGGRAKNLESWRGRKRGRGVSAEAAAAAAVKVEPAILQVEEAVAQEHGRKRRMTGAAPSVTAVGKAFPLIEDAEEEVASTDGGSDKRGGVGKCWRLRVKETLRAFSRNYLHFVQEEQRRAESVRQNLKAFKLLKRQGCNSQANGNYQEAKRASKRPDLKALKKMQESGAVLYREKMIGHLPGIEVGDQFYSRAEMVALGIHSHWLKGIDYMGTEYQDEKGCEDFTFPLATCIVLSGVYEDDLDNANEIIYTGQGGNNLLGNRQQITAQKLLCGNLALKVVGYWPQKGVQGHLVFKYRLKRLEGQPPLTTSQVLFTRGNVPMPIPELPGLVCADISNGQENFPIPATNLVDNPPVPPSGFVYSKSLQIPEHIKIPIDKIGCNCSGDCSTSEHCLCAKRNGSDLPYVSTQRKDANRTGSKHNSVGSTNCTCHCNCVNRTSQQGLKYRLEVFKTEAKGWGVRTWDTILPGALICEYTGVLRRTTEVEGFLENNYIFDIDCLQTIKGLDGREQRAGSELHIASLNSEHDLEASQAPEYCIDAGSVGNIARFINHSCQPNLFIQCVLSSHSDVKLAKIMLFAADTIPPFQELSYDYGYHLDSVTGADGQIVKLACHCGTPDCRKRLY
>Pavir.J09229.1
MVIAGAAAAPCRPRSARYAEKGYPSYAEPDSRRAPRWRNDGGGRANHPESRRGRKRGHGVSAEAAAVKVEPAILQVEEAVAQEHGRKRRLTGAAANVTAVGKAFPLIEDAEDEVASTGGGADERGGGKSWRLRVKETLRAFSSNYLHFVQEEQRRAEFVMQDLKAFKLLKRQGCNNQVNDNYQEAKRASKRPDLKALKKARIDVGDQFYSRAEMVALGIHSHWLKGIDYMGMKYRDKKGCEDFTFPLATCIVLSGVYEDDLDNANEIIYTGQGGNNLLGNRRQITAQTLLYGNLALKVVGCWAEKGVQGHLVFKYRLKRLEGQPPLTTSQVLFTRGNVPMPISELPGLVCTDISNGQENFPIPATNLVDNPPVPPSGFMYSKSLQIPEHIKIPIDKIGCNCSGDCSTSEHCLCAKRNGSDLPYVSTQRKNANRNGSKHNSLLSMSVGGCWGAGLVEPKAVVYECGTNCTCHCNCVNRTSQQGLKYRLEVFKTESKGWGVRTWDTILPGALICEYTGVLRRTTEVEGFLENNYIFDIDCLQTIKGLDGREQRADSELHIASLHSERDLEACQAPEYCIDAGSVGNIARFINHSCQPNLFIQCVLSSHSDIKLAKIMLVAADTIPPFQELSYDYGYHLDSVTGADGQIVKLACHCGAPDCRKRLY
>Phavu_v1_0-Phvul_002G094200_1-
MVVEALQVVHQHLMVSTRADKSAESNSSAANGVKGAKDPKKLEESKASPTPPRRSSARIQALQKAEKLQKAEKALNGPNAEVVKENNCLIDVQARKGKKRSRKRGGEKSMVVEEENVLPPKKKPLACGKGEVEVENGKEEPDNANGAFGDKSDFVKVKETIRLFNKHYLQFVQVEEKRCGKAEADAEQIDAKKPSQKASKSKKGDPPQDSKTTAKRPDLKAITKMMGNNEILYSEKRIGSIPGIEVGYQFYSRAEMVAVGFHSHWLNGIDYMGQSYAKAYSYEFPVAVAIVLSGMYEDDLDNAEDVVYTGQGGHNLTGDKRQIKDQKLERGNLALKNSAEQCVPVRVIRGHDSSSSYSGKVYTYDGLYKVVNHWSETGISGFKVFKFRLRRLEGQPTLTTNQVYFTNGRVPQSIAEIRGLVCEDITGGQEDIPIPATNVVDDPPVPPTGFTYLKSVKVAKNVKLPTNATGCKCKGSCNDPTTCACALRNGSDFPYVSRNGGRLVEAKDVVFECGPKCGCGPGCVNRTSQKGLRYRLEVFRTAKKGWAVRSWDFIPSGAPVCEYTGILGRTEDMDSVLENNYIFEIDGLQTIKGLGGRERRSKDGEIPEDILNKYDDQSSESVPEFCIDAGSTGNIARFINHCCEPNLFVQCVLSTHDDLRLARVMLFAADNIPPLQELTYDYGYALDSVLDSDGKIKQMACYCGAADCRKRLF
>Phypa_v3_0-Phpat_004G034600_1-
MIELKATLNPDKQVGPIPGVSVGQQFLSRAEMVVIGLHSHWLNGIDYIGAVKGRMTDVELPVAVSIVMSGGYEDDVDNSEDMVYTGQGGNDLLSTRRQIKDQKMEKGNLALKNSMKCRLPVRVIRGHADKRSYTGKIYTYDGLYEESLLLNTGVYGHWAEKGISGFTVFKYQLRRLPGQPTLTSKQVHFARGKAPDTVSDLRGLVCKDISNGQERIPVPASNTIDDPPFPPKDYTYITKTVVPDDIPMPIAPKGCSCKGKCTNEKKCACARKNGTSFPYVFNHGERLVKPMDVVYECGPGCGCGPECLNRTSQKGLQYRLEVYKTVSKGWACRSWDFIPAGAPICEYFGTLRRNDENLESMLDNSYIFELDLLQTMQGMEGRQKRFGDVMPELSDEDDLLQDAPAYVLDAGKNGNVSRFLNHSCEPNVFIQCVLSHHNDVTMPRIVMFAADNIHPLEELCYDYGYAKDSVVRDGEVVEMPCHCGAPSCRKRMY
>Phypa_v3_0-Phpat_012G048300_1-
MPSSRYPSRVRNEGGAVQPVEKRGRKQVVKLEESGSDVEEDMKPDVALDDVEVIKHSGTVRRPSLRSSTRIATLASRQSLKQEVSESPSPQRVRKRVKIAAKVSVKEKKVKVNEKSSKQAKGDVVADKLKVVTTIVKVDSEGEDKNGRTDDPVEVVEKVNIPGTDKLAQLLAERTSLSDALQVKATIRIFNFMYLEAIQIGESGTGKRPSKRPDLKAVSKMIELKATLNSEKQVGAIPGVSVGQQFLSRAEMVIIGLHSHWLNGIDYIGVAKGRMPDVELPIAVSIVMSGGYEDDVDNSEDMVYTGQGGNDLLSTRRQIKDQKMEKGNLALKNSMKCRLPVRVIRGHADKMSYTGKVYTYDGLYEVYGHWAEKGISGFTVFKYKLRRLPGQPVLTSKQVHFARGKAPDNVSELRGLVCKDISNGQERIPVPASNTVDDPPVPPTDYTYITKTVVPDDIARPPPSKGCSCRGACTEEKDCACARKNGMSFPYVFNHGGRLVKPMDVVFECGPGCGCGPECLNRTSQVGLQYRLEVYKTVSKGWACRSWDFIPAGAPICEYFGTLRRNDENLESMLDNSYIFELDLLQTMQGMEGRQKRFGDVMPELSDEDDLMMQDAPAYVLDAGKNGSVSRFLNHSCEPNVFIQCVLSHHNDVTMPRIVMFAADNIHPLEELCYDYGYAMDSVVRDGTVVEMACHCGAASCRKRMY
>Poptr_v3_0-Potri_003G162800_1-
MNNHTLKNKLLIYLVGITVGHKFFSRDDMVATGFRGHWLNGIDYIRKLCGKLGKHNEYSSLVAVAIVLSGQYQDGVDCLNEVVYTGQGRNNMNGSKSQTKDQVMHCSNLALENNMEQSVPVRVICEHKRGDNQSGKVYTYCGLYKVVRCWSFKRASGFTVSKYRLKRLQGQPKVEIDEVCFERERTIGKLHGLVCEDISFGKEDIPIPVINVIDNPPIAPPGFKYIKSVQVARNVIIPPSASGCDCKGKCTNPRSCSCARLNGFDFPYVDIDGGRLIEAKDVVFECGPGCSCGPSCINRVSQRGLKYQLEIYRTADKGWAVRSWDVIPSGAPVCEYFGILRRNDELDNVSGNEFIFDIDCWHTMNEIGGRERRQGDGSAPAIDPLKKVDVKMDESESEFCIDAGSYGNVTRFINHSCQPNLFVQCILSTHHDIRLARIVLFAADDILPMQELTYDYGYALDSVVGPDGKLKQSPCYCGTDECRGRLY
>Poptr_v3_0-Potri_014G143900_1-
MVEQCVSNGPKRKEVAKNGKKEKQKTEETETQRRTSDRIKSKQREEKERLVRKRVQILDEQEEKGNLRKRSNANVTEEEEVVMAEKLLNQVLGSTEKQKEVTLSDAGGVGNVVTEKSATVKVKDTLRLFNKFYLQLVQEEELRCAKAKVDKNVSKGSKKTSKGSKKSVDKSKKENTAEDDKKKSKRPDLKAISKMMEANAIMYPEKTIGDLPGINVGHRFYSRAEMVAVGFHSHWLNGIDYMGQFYKKGVYHNYMFPLAVAIVISGMYEDDLDNAEDVIYTGQGGHDLTGNKRQIRDQKLERGNLALKNCVEQCVPVRVVRGHECASSYCGKVYTYDGLYKVVQYWAEKGLSGFTVFKYRLRRLEGQPLLTTNQVQFSYGRVPQSVAEIRGLVCEDISGGQEDVPIPATNLVDDPPVAPSGYTYRKSLQIAKNVKLPTNVSGCNCKGTCVDPRTCACAKLNGSYFPYVNCHGGRLIEARAVVFECGPGCGCGPGCVNRTSQRGIKHRLEVFRTPKKGWAVRSWDFLPAGAPVCEYIGVLMRTEDTDHVCENNYIFDIDCLQTMRGLDGRERRLGDVSVPAINNFDGDDQKSESVPEFCIDAGSTGNIARFINHSCEPNLFVQCVLSSHHDVKLARVMLFAADNIPPMQELTYDYGYALDSVSGPDGKIIQMPCYCGAADCRKRLL
>Prupe_v1_0-ppa002574m-
MVVQSLVQSSIDAQADADAEISSPPPRRASSRLQGKPRPQKELLVRRRVQLLDEHEDGDREGGGLSKRANVYGRRRSHAENEAQEASSNGALEGGTGKPSDPLVEKSDHVKVKETLRLFNKHYLYFVQEEEKRCRKVEADNKASASSKKASKSSKKASKSSKNSKKEASSPDTKVGKAKRPDLKALTKMLENKEILRGTKRIGSIPGIDVGHQFYSRAEMVAVGFHSHWLNGIDYMGQSYSKGEYSNYTFPLAVAIVISGMYEDDLDNAEDVVYTGQGGHNLTGDKRQIQDQVLERGNLALKNCVEQCVLVRVVRGHECKSSYCGKLYTYDGLYKVVQYWAEKGISGFTVFKYRLRRADGQPALTTNQVQFINGRVPQSLSEIRGLVCEDISGGQEDVPIPATNLVDDPPVAPTGFMYCKSMQIAQNVKLPTDATGCNCKGTCMDPKTCACTMLNGSDFPYVQRDGGRLIEAKDVVFECGPKCGCGPACVNRTSQRGLKYRFEVFRTPMKGWAVRSWDFIPSGAPVCEYIGILRRTEDVDNASENYYIFDIDCLQTMKGLDGRESVPDFCIDAGSTGNIARFINHSCEPNLFVQCVLSSHHDIKLARIMLFAADNIPPLQELTYDYGYALDSVLGPDGKVKQMFCHCGATGCRKRLF
>Prupe_v1_0-ppa005549m-
MYVLMLSNNEILYPERKIGHVPGIEVGHQFFSRAEMVAVGFHAHWLNGIDYIGESRGKEKYKCYTLPLAVSIVMSGQYEDDVDNKEEVIYTGQGGHDLLGDKKQIKHQVLLRGNLALKNNMEQSIPVRVIRGHKCVNSYSKKVYTYDGLYKVVDYWADKGAAGFDVFKYCLKRDGGQPKLLSKQDICNGQENICIPATNVIDVPPMAPEGLTYTKSIKVAKDVNIPSSAPGCSCKGNCTNPLTCSCAKLNGSDFPYVARDGGRLIEPKAVVFECGPNCGCGPDCVNRTSQRGLNYRLEVYRTADKGWAVRSWDFIPSGAPVCEYTGVLRKNDDLDSVSENDYIFEIDCWHTMNGIGGRELSESEPEFCIDAGSYGNVARYINHSCEPNLFVQCVLSSHHDVRLARVVLFAADNIPPLQELTYDYGYELDSVVGPDGNIKKLLCYCGVDGCRKRLY
>QACK-2004217-Helwingia_japonica
KGEAAEDDANQGSKRPDLKAITKMRETNSILYANKRFGSIPGIDVGHQFFSRAEMVAVGFHSHWLTGIDCIGPNASSSFKGANHRKEYPGYTLPLATSIVLSGQYEDDLDNCEDIVYTGQGGNNLLGNKRQIKDQVMKRGNLGMKNCMEQCVPVRVVRGHQCKNSYVGKVYTYDGLYKVVNYWAEKGVSGFTVFKYRLKRLEGQPLLTTDQVHYTRGRIPKSISEIRGLVSADISGGQEDIPIPATNLVDDPPVAPTDFTYCKYLKVAKGVKIPPNASGCSCEGTCVNPKSCACARLNGFDFPYVHRDGGRLIEPKAVVFECGPNCGCGPGCVNRTSQRGLKYRLEVFRTPKKGWGVRSWDYIPSGAPVCEYIGILMKTEDIDSTNDNNYIFDIDCLQTMKGLDGRERRLRDVSLPTYLEKDDDQKSDSAPEFCIDAGSMGNVARFINHSCQPNLFVQCVLSTHHDLKL
>QAUE-2016114-Actinidia_chinensis
QGKAPADDTKRGSKRPDLKAISKMKETNAILYPDKRIGPIPGIDVGHQFYSRAEMVAIGFHSHWLNGIDYIGKTAGKQYSNYKLPITTAIVMSGHYEDDLDNCDDIVYTGQGGNDLLGNKRQKKDQVMTLGNLGLKNCIDQDVLVRVVRGHQSAHSYVKRVYTYDGLYKVVKYWAEKGVSGFTVYKFSLKRLEGQPLLTTNQVQFSRGRIPNSISEIRGLVCEDISWGQEGIPIPATNLVDDQPIAPTGFTYCKSMQVRKSVKLPSNAPGCGCKGTCVDPKSCACARLNGLDFPYVHRDGGRLIEPKAVVFECGPNCGCGPECVNRTSQKGMRYRLEVFCTPKKGWGVRSWDFIPSGAPVCEYIGVLMKTDEVDPASENNYVFDIDCLQTMKGLDGRESRLRDVSIPLPLDKSDDQKSDCVPEFCIDAGSSGNISRFINHSCQPNLFVQCVLSSHHDIKQARIVLFAADNIPPLKELTYDYGYVVDGVLGPDGKIRQMACYCGAEDCRKRLL
>QAUE-2016116-Actinidia_chinensis
QGKAPADDTKRGSKRPDKAISKMKETNAILYPDKRIGPIPGIDVGHQFYSRAEMVAIGFHSHWLNGIDYIGKTAGKQYSNYKLPITTAIVMSGHYEDDLDNCDDIVYTGQGGNDLLGNKRQKKDQVMTLGNLGLKNCIDQDVLVRVVRGHQSAHSYVKRVYTYDGLYKVVKYWAEKGVSGFTVYKFSLKRLEGQPLLTTNQVQFSRGRIPNSISEIRGLVCEDISWGQEGIPIPATNLVDDQPIAPTGFTYCKSMQVRKSVKLPSNAPGCGCKGTCVDPKSCACARLNGLDFPYVHRDGGRLIEPKAVVFECGPNCGCGPECVNRTSQKGMRYRLEVFCTPKKGWGVRSWDFIPSGAPVCEYIGVLMKTDEVDPASENNYVFDIDCLQTMKGLDGRESRLRDVSIPLPLDKSDDQKSDCVPEFCIDAGSSGNISRFINHSCQPNLFVQCVLSSHHDIKQARIVLFAADNIPPLKELTYDYGYVVDGVLGPDGKIRQMACYCGAEDCRKRLL
>QCGM-2072706-Saxegothaea_conspicua
KRQIKDQTMSNGNLALKNSLDQGTPVRVIRGHESVHSYTRRVYTYDGLYKVIDHWVEKGLSGFTVFKFRLRRMEGQAELTTDQVHFHRAQIPNSPSELRGLVCRDISNGLEKIPIPASNVVDKSPLVQQGYTYLNTIKVAKGIEIPPPAKGCNCKGNCVDEKKCSCAKLNGNEFPYVNINGGRLVRAKSVVYECGPHCGCGPSCVNRTSQQGLKYKLEVYRTANKGWAVRSWESIPSGALVCEYTGILMRTDELDNVSGNSGNNFIFEIDCLQTMKGIDGRERRLGDVSNHVDIQIDKIDDKKDGQPEFCIDAGSAGGVARFINHSCEPNLFVQCVLSSHHDARLARVMLVAADNIQP
>QCOU-2059009-QCOU-Papaver_setigerum-5_samples_combined
KDDKEKVKETLRLFNAYYLRIAQLEETRCGREHKSGKSGSKDAPKKGSEVKKGKGCGRGGKSGTAMRPDLKTITKMMQTKTILFPEKQFGALPGVEVGQQFLARCEMVALGLHGHWINGIDYMSTSYADKEKYKGYTFPLAVSIVISGQYEDDVDNADDVVYTGQGGNDLKGSGQQSGNQRLLRGNLALKHNVDNHVPVRVIRGHKSKHSLCGKVYTYDGLYKVVNYWAEKGISGFTVYKFRLKRLEGQPPLTTKQVTYSRGHVPNCISELRGLVCNDISGKKEAIPIPATNLVDDPPVPPTGFRYCKSIELAENVNLPTRASGCGCEGACTDPSICDCAKLNGADFPYIRRDGGRLVIAKSVVYECGPKCGCGDGCVNRTSQNGLKYRFEVFRTPKKGWAVRSWDFIPSGSPVCEYTGILMRTEDINNVTENNYIFDIDCLQTMIGLDGRERRLGDAATHSHLHVEVDDKKLESVPEFCIDAGQVGNVARFINHSCDPNLFVQCVLSSHQNVKLARVMLFAAENIPPLQELAYDYGYPIGSVLDAEGNVREMACHCGADKCRKRLF
>QCOU-2059010-QCOU-Papaver_setigerum-5_samples_combined
KDDKEKVKETLRLFNAYYLRIAQLEETRCGREHKSGKSGSKDAPKKGSEVKKGKGCGRGGKSGTAMRPDLKTITKMMQTKTILFPEKQFGALPGVEVGQQFLARCEMVALGLHGHWINGIDYMSTSYADKEKYKGYTFPLAVSIVISGQYEDDVDNADDVVYTGQGGNDLKGSGQQSGNQRLLRGNLALKHNVDNHVPVRVIRGHKSKHSLCGKVYTYDGLYKVVNYWAEKGISGFTVYKFRLKRLEGQPPLTTKQVTYSRGHVPNCISELRGLVCNDISGKKEAIPIPATNLVDDPPVPPTGFRYCKSIELAENVNLPTRASGCGCEGACTDPSICDCAKLNGADFPYIRRDGGRLVIAKSVVYECGPKCGCGDGCVNRTSQNGLKYRFEVFRTPKKGWAVRSWDFIPSGSPVCEYTGILMRTEDINNVTENNYIFDIDCLQTMIGLTSSCEVDDKKLESVPEFCIDAGQVGNVARFINHSCDPNLFVQCVLSSHQNVKLARVMLFAAENIPPLQELAYDYGYPIGSVLDAEGNVREMACHCGADKCRKRLF
>QCOU-2062584-QCOU-Papaver_setigerum-5_samples_combined
QNVPVRVIRGLKCPSSYCGKVYTYDGLYNVVDYWAEKGVSGFTIYKYRLKRLEGQPVLTTNQVQFTRAQAPKCADDIRGLVCKDISGGQENIPIPATNLVDDPPGPPTGLTYITTAQVSASVRIPVNAFGCKCKGACIDPSICACAKLNGSEFPYVSKDGGRLIEAKDVVYECGPHCGCGPGCVNKTSQRGLKYRLEVYRTPKKGWGVRSWDFIPSGAFVCEYIGVIKCTDEVHDPENFFIFDIDCLQTIKGLDGRERRRGDVSISPGAFSDRAADEVDYCIDAGMTGNVTRY
>QEHE-2025166-Rauvolfia_tetraphyla
GIDVGHQFFSRAEMVALGFHSHWLNGIDFIGQGKKSDYGDYRLPLATSIVMSGQYEDDLDKYEEIVYTGQGGNNLLGDKRQMKDQVMQLGNLGLKNCMEQGVPVRVVRGHKCANSYVGKVYTYDGLYKVDSYWAEKGVSGYTVYKFRLKRLAEQPPLTTNQVHYARGPVPNSIGELQGLVCNDISGGQEDIPIPATNLVDDPPAAPTGFSYCKEMKFAKSIKLPPKASGCSCKGTCTDPRVCACAKLNGSDFPYVMRDGGRLIEPKAVVFECNANCGCGPDCVNRTSQRGLKYRLEVFRTPNKGWAVRSWDYIPSGAPICEYILTKTDDIDSAAGNSYIFDIDCLQTMKGLDGRERRLRDVSLPSSEKDDDNGMPEFCIDAGSTGNIARFINHSCQPNLFVQCVLSAQHDVKLARVMLIAADNIPPLKELTYDYGYILDSVVGPDGKIKQMACYCGAADCRKRL
>QHBI-2059700-Falcatifolium_taxoides-A
KKSKSTSKRPDLKAATKMKDTNAILYPKKQFGHLPGVNVGDHFFSRCELVALGLHNHWLGGIDCMGLEYGKMEQYKGYRLPLAVSVVLSGKYEDDVDNSEDVIYTGQGGNNILGNKRQIKDQTMSHGNLALKNALDQGTPVRVIRGHQSVHSYTRRVYTYDGLYKVIDHWVEKGLSGFTVYKFRLRRIEGQPELTTDQVHFHRAQIPNSPSELRGLVCRDISDGLEKIPIPASNVVDDSPLVSQGYTYLNTIKVAKGVEIPPPVRGCTCKGNCVDEKKCSCARLNGNGFPYVNINGGRLVCAKSVVYECGPLCGCGPSCVNRTSQQGLKYKLEVYRTANKGWAVRSWESIPSGALVCEYTGILMRTDELDNVSGNNFIFEIDCLQTMKGIDGRERRLGDVSNHADIQMDKIDDKKDGQPEFCIDAGEAGGVARFINHSCEPNLFVQCILSSHHDARLARVMLVAADNIQPLQELTYDYGYALDSVIDEHGKIKQMPCYCGAIGCRKRL
>QICX-2038666-Ailanthus_altissima
KSKAKRPDLKAVSKMMENNDILYHEKRIGDLPGVNVGHQFYSRAEMVAVGFHSHWLNGIDYMGQSYKNKGEYKHYIFPVAVAIVLSGMYEDDLDNAEDVVYTGQGGHNLTGDKRQIRDQVLERGNLALKNCVEQSVPVRVIRGHESSSSYTGKVYTYDGLYKVVQYWAEKGISGFTVFKYRLRRLEGQPILTTNQVRFINGRVPQSLAEIRGLVCEDISGGEENLPIPATNLVDDPPVAPTGYTYCKSMQVAQNVKLPNNASGCDCKGNCMNSRNCSCAKHNGSDFPYVHRDGGRLIEAKAVVFECGPNCGCGPDCINRTSQRGLKYRLEVFRTPKKGWAVRSWDFIPAGAPVCEYIGVLVRTEDLDNACENENNYIFDIDCLQTMKGLGGRERRLRDVSVPTIDNLDRPDDQKAENMPDFCIDAGSFGNVARFINHSCEPNLFVQCVLSSHHDVKLARVVLFASDNIPPLQELTYDYGYALDSVHGPDGKVKQMACYCGAEDCRGRLF
>QIKZ-2012527-Griselinia_racemosa
KGDAPEDDTKKGCKRPDLKAITKMMETNAILYPKKRFGSTPGVDVGHQFFSRAEMVAVGFHSHWLSGIDIIGQTASKEFSGYKLPLTVAIVLSGQYEDDLDNCEDIVYTGQGGNNLLGNKRQIRDQVMLRGNLGLKNCMEQCVPVRVVRGHQSSSSYVGKVYTYDGLYKVVNYWAEKGVSGYTVYKFRLKRLEGQPSLTTNQVQFARGQIPKSISEIRGLVCEDISGGQENIPIPATNLVDDPPTAPTGFKYCNSIQVSKSVKLPMNAPGCNCKGTCVDSKSCACARLNGSDFPYVHRDGGRLVEPKAVVFECGGPGCVNRTSQRGLKYRLEVFRTPKKGWAVRSWDYIPSGAPVCEYIGKLMKTDDVDTITENNYIFDIDCLQTMKGLDGRERRLGEVPISAYLEKDDDKKDSAPEFCIDAGLSGNIARFINHSCQPNLFVQCVLSTHHDFKLARVMLFAADNIPPLKELTYDYGYALDSVVGPDGKIKQLSCFCGAADC
>QKQO-2011926-Pseudotaxiphyllum_elegans
MPSSPYPSRTKRDEESRGRDPVENNLARKRSVRFEEIGGDAVEEDVKPTVNLDDDEEDCKPVGKVRRAPLRSSTRIATLASRAPVKQEAPEQSPSPPRGRKKVKVTVKETKVTKKVKTVKVKKEEKKELKKENASVKTESDGDPLSGDTDDLGEVAEEDQLGQKLAQQLADRAGLSDAMQVKATIRIFNFLYLEAIQLEDKRATEHLIKIGEAGTGKRPSKRPDLKAISKMLEQKATLNPEKQIGNIPGVEVGQQFLSRAEMVVIGLHSHWLNGIDYIGVGKGKSSDLEFPICVSIVMSGGYEDDVDNSEDVVYTGQGGNDLLSTKKQIKDQKMEKGNLALKNSMKCKQPLRVIRGHEDKRSYSKKVYTYDGLYEVYDHWAEKGISGFTVFKYKLRRLAGQPILTTEQVKFSRGKVAPVNIADLRGLVCNDISNGQEKLPVPASNTIDDPPVPPTDYTYISKTIIPENILKPPPAKGCSCKGKCTDEGKCACARKNGGSFPYVLNHGGRLVKPMDVVYECGPGCGCGPECLNRTSQQGLQFRLEVYKTVSKGWACRSWDFIPAGSPICEYFGVLRKNDENLESMVDNGYIFELDMYQTMQGMEGRQKRFGDVRPEINTEDELMQDVAFVLDAGKNGSVSRFLNHSCEPNVFIQCVMSHHSDHFMPRIVMFAADNIHPLEELCYDYGYAMDSVLNADGTVKPMACHCGAPSCRKRMY
>QNGJ-2071785-Cupressus_dupreziana
YMGKSFERMEEYKGYRFPLAVAIVLSGQYEDDVDNAESVVYTGQGGHDLLGKKHQIKDQEMTRGNLALKNCIYQKTPVRVIRGHDSKNSYTGKVYTYDGLYQVVKYWAEKGLSGFTVFKYRLRRLTGQPVLTTNQVRFSRGQIPQSTSELRGLVCKDISNGQERIPVVASNVVDDPPVQPTGFMYLKSIKVAKGIDLPPPAKGCECRGECFDPRKCACARLNGTEFPYVQRDGGRLVEAKDVVYECGPNCGCGPNCINRASQHGLKYRLEVFRTPNKGWAVRSWDSIPSGALVCEYTGILMRTDELDKNSTDNSFIFEIDCLQTMKGIDGRQRRLGELSKHRDIQMDKLDDKKDGQPEFGIDAGTTGGVARFINHSCDPNLFVQCVLSSHHDVRLARVMLVASDNIP
>QNOC-2004558-Sanguisorba_minor
GHNLTGDKRQCRDQKLERGNLALKNCVEQDVPVRVVRGHDCKSSYCGKIYTYDGLYKVVKYWAEKGISGFTVFKYRLKRLEGQPLLTTNQVQFINGRVPQSMSEIRGLVCEDISGGLEDIPIPATNLVDDPPVAPTGFTYCKSIQVAQNVKLPTEATGCKCKGSCVDSKTCECAKLNGSDFPYVHRDGGRLIEAKDVVFECGPKCGCGPSCTSQRGLKYRFEVFRTAMKGWAVRSWNFIPAGAPVCEYVGILRRTEDVDSADCLQTMKGLDGRERRSQAVCIPTVNSLERPDDQRSDSVPEYCIDAGSNGNINHSCEPNLFVQCVLSSHHDMKLARVMLFAADNIPPLQ
>QSKP-2045708-Polansia_trachysperma
KARRPDLKAISKMKSAKEVLYPQKRIGNLPGIEVGHRFFSRAEMCAVGFHGHWLNGIDFMGAAYQKGEYSHYTFPLAVSIVISGMYEDDLDNADEVVYTGQGGHNLMGNKRQIRDQTLERGNLALKNCVDHNVPVRVIRGHECRSSYTKKVYTYDGLYEVVRYWAEKGISGFTVFKYLLKRLEGQPELTTNQVNFVCGRVPQSTSEIQGLVCKDITRGLEIIPVPATNRVDDPSVAPTGFTYIKSLKIEPNVKIPRNAPGCNCLDKCTDPRKCACAKLNGGDFPYVKLNDGRLVEPKDVIFECGPNCGCGPDCVNRASQKGLRFHLEVFRSPKKGWGVRSWDYIPAGSPVCEYIGLLRRTDDVDSVSDNNYIFEIDCLQTMQGLGGRERRLRDVSVPMINITQRSEDQNAPEFCIDAGSKGNIARFINHSCEPNLFVQCVLSSHHDLRLARVVLFAADNIPPLQELTYDYGYALDSVHGPDGMVKQLTCYCGATACRKRLY
>QSNJ-2069265-Taiwania_cryptomerioides
KEEKNSARRPDLKAISKMLTTNEILFPTKRPGHIPGVNVGDHFFSRCEMIAIGFHSHWLNGIDYMGKSFEKIEEYKGYRFPLAVAIVLSGQYEDDVDNAENVVYTGQGGHDLLGKKHQIKDQEMTRGNLALKNCIYQKTPVRVIRGHDSKNSYTGKVYTYDGLYQVVKYWAEKGLSGFTVFKYRLRRLAGQPVLTTDQVHFSRGQIPQSTSELRGLVCKDISNGQERIPVVASNVVDNPPVRPTGFTYLKSIKVAEGIDLPPPAKGCECRGECFDPRKCSCARLNGMDFPYVQRDGGRLVEAKDVVYECGPNCGCGPNCINRASQHGFKYRLEVFRTPNKGWAVRSWDSIPSGALVCEYTGILMRTDELDKNSTDNSFIFEIDCIQTMKGIDGRQRRLGELSKHKDIQMDKLDDKKDGQPEFGIDAGTSGGVARFINHSCDPNLFVQCVLSSHHDVRLARVMLVASDNIPPLQELTYDYGYVLDSVADGEGRIK
>QTJY-2002375-Euptelea_pleiosperma
RQVRDQVMIRGNLALKNSIEQCVPVRVIRGHESASSYCGKVYTFDGLYKVVQYWAEKGVSGFTVFKYRLRRLEGQPILTTNQVHFSRAHAQRSLSQLRGLVCKDISGGQEDIPIPATNLVDDPPVAPMGYSYCRSIGVAENVKLPISAIGCNCRGTCIDPRICACARLNGSDFPYVRRDGGRLVKAKDVVFECGPNCGCGTGCVNRTSQHGLKYRFEVFRTPNKGWAVRSWDYIPSGAPVCEYTGNLMRTDELDNVSENNFIFDIDCLQTMKGLDGRERRLGDVAMPTNTHLDKTDDKKLETAPEFCIDAGSVGNIARFINHSCQPNLFVQCVLSSHHDIKLARVMLFAADNIPPLQELTYDYGYALDSVMGPDGEIKKMQCYCGAADCRKRL
>QUTB-2075180-Aextoxicon_punctatum
VYTYDGLYKVVQYWAEKGVSGFTVFKYRLRRLEGQRTLTTNQVYFARGRASRVLSELPGLVCEDICEGQEDIRIPATNLFDDPSVAPAGFTYSKSIQVAEGVNLPSDAPGCSCKGNCTNPKSCACGRLNGFDFPYVGRDGGRLIEAKDVVFECGPKCGCGPSCVNRTSQRGLKYRLEVFRTPKKGWAVRSWDFIPSGAPVCEYTGVLRRNDELDNVSENEYIFEIDCWQTMNGIGGRERRSGDVLAPANNHLEKIDDNILDSMPEFCIDAGTTGNFARFINHSCEPNLFVQCVLSSHHDIRLARVVLFAADNIPPLQELTYDYGYALDSVIGPNGKIKQLPCFCGAMGCRKRL
>QUTB-2077354-Aextoxicon_punctatum
KGDACEDDSKRPHKRPDLKAISKMMETNAILYPRKRFGALPGIDAGHQFFSRAEMVVVGFHSHWLNGIDYMGQAYNKGEYSGYTFPLAVAIVLSGMYEDDLDNSEDVVYTGQGGNNLLGDKRQVQDQVMERGNLALKNCMEQCVPVRVIRGHNSANSYCGRVYTYDGLYRVVQYWAEKGVSGFTVFKYRLRRLEGQPILTTNQVQFARGRAPRSVSEIRGLVCEDISGGQEDIPVPATNLVDDPPVAPMGFTYCKSIQVVESVKLPSNATGCDCKGTCMDPRTCACARLNGSDFPYVHRDGGRLIEAKAVVFECGPKCGCGPGCVNRTSQRGLKHRLEVFRTPRKGWAVRSWDYIPSGAPVCEYIGILKRTDDLDGFYENNYIFDIDCLQTMKGLDGRERRLRDVSIPTSSCLDKTDDQKSESVPEFCIDAGSIGNVARFINHSCEPNLFVQCILSSHHDIKLARVMLFAADNIPPLQELTYDYGYALDSVMGPDGNAKQMPCYCGAADCRKRL
>QXWF-2013750-Flaveria_kochiana
EAGGKQSIKRPDLKAISKMIECNEVLFPTKRFGHLPGIDVGYQFSRAEMVALGLHSHWLNGIDYMELSYQMMEEFKGYTFPIAIAIVLSGQYEDDQDNSEDIVYTCQGGNDFMGSKHQVKNQEMVRGNLALKNCMEQSIPVRVIRGHTSDNHFKVYTYDGLYKVSECWPAEVVSGFVVYKYRLKRLEGQPKLTSNQVQNSNGRSRVPAKAPQLVCLDISEGQEDVHVPAVNTIDDTTITGFTYTKYNQVLSNLKLPPNVDGCDCKGYCKNPKTCSCARLNGDDFPYVRSNGGRLIEAKDVVFECGPNCGCGPGCINRISQQGLKYQLEVFRTGDRGWAVKTKDFIPSGAPVCEYIGELRRTNELDNVAENDYIFEIDCWQTMKGIGGRERRLGDVSESLSKRLEKAEEKDVPEPEFCIDAGRIGNVARFINHSCDPNLFVQCVLSSHHDLKLARILLFASDNIAPMQELTYDYGYALDSVVDNNGNVRMLPCHCGASECRKRL
>QZXQ-2092846-Gymnocladus_dioicus
VRVVRGHESSSSYCGKVYTYDGLYKVANYWAEKGISGFTVYKFRLRRLEGQPTLTTNQVYFTNGRVPQSTAEIRGLVCEDITKGQEDMPIPVTNLVDDPPVAPTGFKYSKSILISKNVKLPIDATGCKCKGICVDPTSCECALRNGSDFPYVSRDGGRLIEAKDVVFECGPKCGCGPGCVNRTSQRGLRYRLEIFRTPKKGWAVRSWDFIPSGAPVCEYIGLLRRTEDLENASENNYIFEIDCLQTMKGLDGRERRSQNEALTAINLLDKSEDLISDSVPEFCIDAGSTGNIARFINHSCEPNLFVQCVLSSHHDLKLARVMLFAADNIPPLQELTYDYGYVLDSVLGPDGKIKKMACYCGAADCKKRLF
>QZZU-2066002-Pyrenacantha_malvifolia
ERGNLALKNCIEQDVPVRVVRGHKSSGSPFGKLYTYDGLYKVVKYWAENGLSGFTVYKFKLKRLEGQPLLTSDQVHFTELNVANPQLDVRGLVCEDISCGLEDIPIPVTNLVDEQPTMPAGFSYLEHIQYAQNVKQPKTAPGCDCKGACTNPKSCACARLNDSHFPYVHRDGYRLIEPKAVIFECGPNCGCGPDCVNRTTQQGLRFRLEVFRTPTKGWAVRSWDYIPSGSPVCEYIGVLKKTDEIDTSTENNYIFDIDCLQTMKGLDGREKRLRDVSIPGILENDDETKSDSVPEFCIDAGPSGNVARFINHSCEPNLFVQCVLSAHHDIGLARVVLFSAENIPPLKELTYDYGYAMDSVMGSDGKIRQMPCYCGALGCRGRL
>QZZU-2067346-Pyrenacantha_malvifolia
GSLKSKNGDELRVDAKRASKRPDLKAISKMIETKAILNPRKMIGSIPGIDVGYQFFSRAEMVVVGLHSHWLNGIDYIGQKGKMDYKDYRFPITTVIVLSGQYEDDLDNYEDIVYTGQGGNDLLGKKHQIQDQVMQRGNLGLKNSMEQGIPIRVVRGHQSRSSYVGKVYTYDGLYKVVRYWAEKGVSGFTVYKFQLKRLEGQPLLTTDQVHFTRGRISNSISEIRGLVCEDITGGQEAIPVPVTNMVDDPPIAPAGFTYRKKMKIAENVKLPQNVCGCNCKGACYDARSCACAKLNGCDFPYVHRDGGRLVEPRGVVFECGPNCGCGMDCVNRTSQRGIRFRLEVYRTPRKGWAVRSWDYIPSGSPICEYIGVLRKSDDIDNSVDNCYVFDIDCLQTMKGLDGREKRLGEVPLPAFLENCDVSKHDSMPEYCIDAGSTGNFARFINHSCQPNLFVQCVLSAHHDMNFARVVLFAADNIPPLKELTYDYGYVLDSVSGPDGTIRQMPCYCGEANCRKRL
>RBYC-2079059-Elaeagnus_pungens
GRACDDDSKRSSKRPDLKAISEMMSKKEILYPERQIGHLPGVEVGHQFFSRAEMVALGFHGHWLNGIDYIGESSGKKRYKGYSFPLALAIVLSGQYEDDVDNSEEVVYTGQGGNDLLGNKRQVKDQEMSRGNLALKNNMEQSVPVRVVRGHRCDTSYSGKVYTYDGLYKVSHYWAEKGVAGFTVFKYRLKRLPGQPALITNQVHFTRGRGSKAQSELPGLVCKDISNGQENVCVPATNVIDIPPVVPEGFTYITSIQVASNVSIPQDAPGCNCQGNCTNPKICSCAQLNGSDFPYVHCHGGRLIEASDVVFECGPNCGCEPGCINRTSQRGLKYRLEVYRTPNKGWAVRSWDSIPSGAPVCEYIGVLRRSDELESVSGNEFIFEIDCWQTINGIGGRERRLRDVSLPSKQSSTKDDKAENESTPEFCIDAGSLGNVARFINHSCEPNLFVQCVLSSHHDIRLARIVLFAADNIPPLQELTYDYGYELDSVIGPDGKIKMLPCYCGTAGCR
>RCBT-2031447-Sphagnum_palustre
QTVEVVAEAQKLEVIGVSEAQMLAEGAEAQRVKEALREFNTLYLEAIQEEDKRAAAAAAAATKKEVGKRPSKRPDLKAITKMNNLNLSVNSGKIIGAVPGVHVGQQFLSRAEMVIIGLHQHWLNGINYIGVTKSARNEFSHLQLPIAVSIVMSGGYEDDVDNSDDLIYTGQGGNNLTGDRRQIKDQEMTKGNLALVHSMEFQTPVRVVRGHANKLSYTGKLYTYDGIYQVYDHWTEKGISGFRVFKYKLRRLPGQPDLTTQQVFFARGKLIDSAAELEGLVSKDISDGMERIPVVASNTVDDNPCPPTDYTYMTASKLSPDIPKRKPAKGCSCKGVCTDTEKCSCARLNGNVIPYVHNHGGRLIKAMDVVYECGPNCSCGPECVNRTSQNGLQYRLEVFKTTNKGWGVRSWDYIPAGAPICEYVGTIRHNDDRLESMLDNMYIFELDMLQTMWGMEGRQRRGEKVIPPLDGGPDINQTSEGHSPLFVLDAGKGGNVSRFLNHSCEPNVFIQCMLSDHHDVTMPRIVMCAAENIHPMQELCYDYGYALNSVV
>RHAU-2013168-RHAU-Chamaseyce_mesebyranthemum-2_samples_combined
ARRPDLKAVSKMIESKALMYSEKRIGDLPGIHVGHQFYSRAAIGFHSHWLSGIDVMGRSYKKKYENYTFPLAVAIVLSGVYEDDLDNADDVIYTGQGGHNLKGNKRQIENQKMERGNLALKNCVEHCVPVRVIRGHECKNSYTKKVYTYDGLYKVVNYWAEKGLSGFTVFKFRLKRLEGQPTLTTNQVQFVYGRVPQSIAEIRGLVCEDISGGKENIPIPATNLVDDPPVPPTGFTYLKDIQLAKNVKLPANVTGCSCKGACVDPRTCSCAKLNGSDFPYVHHHGGRLIEAKPIVFECGPNCGCGLDCVNRTSQRGLKYRFEVFRTAKKGWAVRSWDFIPAGAPICEYVGVLMRTEDLDSVSENNYIFEIDCLQTMKGIGGREQRRLGNLSVESVPTIASVDGLDDQKSDNMPEYCIDACSSGNIARFINHSCEPNMFVQCVLSSHHDLRLARVMLFAADNIPPLQELTYDYGYALDSVHGPDGKIVKMACYCGAVDCRKRLF
>RHAU-2016688-RHAU-Chamaseyce_mesebyranthemum-2_samples_combined
SILFQNCVEHGTPVRVIRGHESKSSYCGKVYTYDGLYKVINYWAEKGISGFTVYKFRLRRLEGQPTLTTNQVHFVYGRVPQSVAEIRGLVCADISGGHEKIPIPATNLVDDPPVPPTGFTYLKEIQLAKNVKLPANVTGCSCKGVCMDPRTCACARLNGSDFPYVHRDGGRLIEAKPIVFECGPNCGCGPTCVNRTSQRGLKYRFEVYRTPKKGWAVRSWDFIPSGAPICEYIGVLRRTEDLDSVIENNFIFDIDCLQTMRGIDGRERHCRLGNLSVDSVPAIANMDRLDDQKSENAPEYCIDAGSTGNIARFINHSCEPNLFVQCVLSSHHDLKLARIMLFAADNIPPLQELTYDYGYALDSVHGPDGKIVKMPCYCGADGCRKRLF
>RJIM-2060469-RJIM-Melia_azedarach-2_samples_combined
EKSDHAKVKDTLRLFNKYYLHEVQEEEQRCRKVEVDKKTSKKSKSKKRGVPEDEAKTKAKRPDLKAVSKMMKNNEILFPQKRIGDVPGVNVGHQFYSRAEMVAVGFHSHWLNGIDYMGISYQGEYKMYTFPLAVAIVLSGMYEDDLDNAEDVVYTGQGGHNLTGDKRQIRDQVLERGNLALKNCVDQSLPVRVIRGHDSSSSYTGKVYTYDGLYKVVQYWAEKGISGFTVFKYRLKRLEGQPILTTNQVRFINGRVPQSVSEIRGLVCEDISGGQENFPIPATNLVDDPPVAPTGYTYCNSMQVSKNVKLPTDAVGCDCKGNCMNCRDCSCAVRNGSDFPYVHRDGGRLIEAKDVVFECGPKCGCGPDCINRTSQRGLKYRLEVFRTPKKGWAVRSWDFIPAGAPVCEYIGLLMRTEDLDNAGDNENNYIFDIDCLQTMRGLGGRERRLRDVSVPTIYNSDRPEDQRVENLPDFCIDAGSIGNVSRFINHSCEPNLFVQCVLSSHHDIKLARVVLFAADNIPPLQELTYDYGYALDSVHGPDGKVKQMACYCGAEDCRGRLF
>RJNQ-2119048-Lagerstroemia_indica
KMLETNTVLNPKKRIGDIPGIKVGHQFYSRAEMVVVGFHSHWLNGIDYMGLTYQADYPNYSFPLAVGIVLSGMYEDDLDNADEIVYTGQGGHNLIGDKRQIRDQKLERGNLALKNCIDHGVPVRVIRGHECAHSYTGKIYTYDGLYKVVKYWADKGISGFTVYKYRLKRAAGQPVLTTNQVQFVYGRAPESVSDLRGLVCEDITGGQENYAIPASNLVDEPPVPPSGYKYINSIQVSKNVILPKAAAGCSCKGTCIDPKTCACAKQNGSDFPYVERNGGRLIEARDVIYECGPNCGCGPDCINRVTQRGLKYHLEVFRAPRKGWAVRSWDFIPSGAPVCEYIGILKRSEDLESVLENNYIFDIDCLQTMKGLGGRVRRSHDPSSQTTDQKDGREDQRSDAPEFCIDAGSSGNIARFINHSCEPNLFVQCVLSSHHDMKLARVILFAADNIPPLQELTYDYGYALDSVLGPDGKVKRMACYCGATECRKRLF
>RKFX-2008559-Cercis_canadensis
QHLMVSSDCKTEKSTKIVLKYGRKGAKTEQEQPKESEESSLQRRTSARIQAKQKADKELLVRRRVELLDEQHDGGNEKKKSRSKRSRGIENVGKEEAVGEEKRDNTVPKSKSDESTKLEGKATVKGLEENVDSESGAGNFVEKSDTLKVKETLRLFNKHYLYLVQEEEKRCRKVEADRKASKKGSKSKKGAPPEDTKNTAKRPDLKAISKMMENNEILYPEKRIGNIPGIKVGHQFYSRAEMVAVGFHSHWLNGIDYMGQSYRKGAEHSNYAFPLAVAIVLSGMYEDDLDNAEDVVYTGQGGHNLTGDKRQIRDQVLERGNLALKNCVEQCVPVRVVRGHESASSYCGKVYTYDGLYKVVNYWAEKGISGFTVYKFRLRRLEGQPTLTTNQVYFTYGRVPQSVAEIRGLVCEDITGGQEDMPIPATNLVDNPPVAPTGFTYRKSIQVSKNVKLPTEGTGCKCKGICIDPRSCACALRNGSDFPYVSRDGSRLIEAKDVVFECGPNCGCGPGCANRTSQRGLRYRLEVFRTAKKGWAVRSWDFIPSGAPVCEYTGVLMRTDDLDRLDYVNENNYIFEIDCLQTMKGLGGRERRSRDASLPAINLLDKSDDQNSESLPEFCIDAASTGNIARFINHSCEPNLFVQCVLSSHHDLKLARVVLFAADNIPPLQELTYDYGYALDSVYGPDGKIKQMPCFCGAAGCKKRLF
>RKLL-2011355-Copaifera_officianalis
VEGKSKIVGLEKNVGSENGGTEIVEKSDSLKVKETLRLFNKYYLHFVQGEEKCSELSEKGPSKKRKAPPEVTETTSKRADKRPDLKAITKMIENNEILFPAKRIGEIPGIKVGHQFYSRAEMVVLGFHGHWLNGINYMGQSYRKLPQYRNYTFPLAVSIVLSGMYEDDLDNAEDVVYTGQGGHNLNGDKRQIQDQELVRGNLALKNCIEQCVPVRVTRGHKFASSYCGKVYTYDGLYKVVSYWAEKGISGFTVYKFHLRRIEGQPTLTTNQVYFTNGRVPQSSAEIRGLVCEDITGGQEDVSIPATNMVDNPPVAPTGFTYSKSIKLSKNVKLPAKATGCKCQGLCTDPKTCACALLNGSDFPYVSRNGGRLIEAKDVVFECGPQCGCGPDCVNRTSQRGLRYRLEVFRTAKKGWAVRSWDFIPSGAPVCEYTGILRKTEDLDSVSENNYIFEIDCLQTMKGLGGRERRVVDGALPSINLLDKYDDHNSESAPEFCIDAGSTGNIARFINHGCDPNLFVQCVLSSHHDLKLARVMLFAADNIPPLQELTYDYGYALDSVLGPDGKIKQMACFCGTAGCRKRLF
>RMMV-2058863-Callitris_macleayana-March
KEEKNSARRPDLKAISKMLTTNEILFPTKRPGHIPGVNVGDHFFSRCEMIAIGFHSHWLNGIDYMGQSFGKMEEYKGYRFPLAVAIVLSGQYEDDVDNAENVVYTGQGGHDLLGKKHQIKDQEMTRGNLALKNCIYQKTPVRVIRGHDSKNSYTGKVYTYDGLYQVVKYWAEKGLSGFTVFKYRLRRLAGQSVLTTNQVHFSRGQIPQSTSELRGLVCKDISNGQERIPVVASNVVDNPPVQPTGFTYSKSIKVAEGIDLPPPTKGCECKGECVDPRKCSCARLNGMDFPYVQKDGGRLVEAKDVVYECGPNCGCGPNCINRASQHGLKYRLEVFRTPNKGWAVRSWDSIPSGALVCEYTGSLMRTDELDKTSTDNSFIFEIDCLQTMKGIDGRQRRLGELAKDNDIQMDKLDDKKDGQPEFGIDAGTSGGVARFINHSCDPNLFVQCVLSSHHDVRLARVILVASDNIPPLQELTYDYGYVLDSVVDGEGRIKKMPCYCGAIDCRKRL
>RPPC-2006025-Erythroxylum_coca
PSADAKRSMKRPDLKAVTEMLEKKEILYPDKRFGHLPGIVVGHRFLSRAEMVAVGFHGHWLSGIDYIKKHSGKMEKQNGSTYPLAVAIVLSGQYEDDVDNSDEVVYTGQGGNDLLGSKHKIKDQIMNRGNLALKNNMEQSIPVRVIRGHKCSDSYSGKVYTYCGLYKVIDHRAEKGVSGFTVFKYRLKRLVGQPKVVMDQLLPLFEVHFEERRTKAASKSPSLVCDDISFGEENLPIPVTNIVDVPPIAPAGFKYMKSVQIATDVIAPPSASGCNCKGNCTNPTYCPCARLNGSDFPYVHKNGGRLIEPKDVVYECGPSCGCGPKCINRISQKALKYRLEVYRTKNKGWAVRSWDFIPSGAPVCEYTGVLRRNTELDNVSENDYIFDIDCWHTMHGLGGRERRQGDVSTSASNVVEKEDDIKEDSESEFCIDAGSCGNVARFINHSCDPNLFVQCILSSHHDVRFARIMLFAADNIPPMQELTYDYGYALDSVVGPDGNIKQMECQCGANECR
>RPPC-2006026-Erythroxylum_coca
RCNKSGNPSADAKRSMKRPDLKAVTEMLEKKEILYPDKRFGHLPGIVVGHRFLSRAEMVAVGFHGHWLSGIDYIKKHSGKMEKQNGSTYPLAVAIVLSGQYEDDVDNSDEVVYTGQGGNDLLGSKHKIKDQIMNRGNLALKNNMEQSIPVRVIRGHKCSDSYSGKVYTYCGLYKVIDHRAEKGVSGFTVFKYRLKRLVGQPKVVMDQLLPLFEVHFEERRTKAASKSPSLVCDDISFGEENLPIPVTNIVDVPPIAPAGFKYMKSVQIATDVIAPPSASGCNCKGNCTNPTYCPCARLNGSDFPYVHKNGGRLIEPKDVVYECGPSCGCGPKCINRISQKALKYRLEVYRTKNKGWAVRSWDFIPSGAPVCEYTGVLRRNTELDNVSENDYIFDIDCWHTMHGLGGRERRQGDVSTSASNVVEKEDDIKEDSESEFCIDAGSCGNVARFINHSCDPNLFVQCILSSHHDVRFARIMLFAADNIPPMQELTYDYGYALDSVVGPDGNIKQMECQCGANECR
>RPPC-2072734-Erythroxylum_coca
KVKETLRLFNKYYLHFVQEEENRCRKVIVDKKTPKKKGHGSQEEAKQKAKRPDLKAVSKMMETNAVLYPEKRIGELPGVDVGHQFYSRAAMVAVGFHSHWLNGIDYMGQAYKRGEYGNYTFPLAIAIVISGMYEDDLDNAEDVIYTGQGGHNLTGNKRQIQDQVLERGNLALKNCVDHCVPVRVIRGHMSTSSYSGKVYTYDGLYKVVQYWAEKGISGFNVFKYRLRRLEGQPLLTTNQVFFTYGRVPQSVSEIRGLVCEDISGGQEDVPIPATNLVDDPPVAPTGYKYCKSIKVAKNVKIPLNSSGCNCKGSCVDSKICACAKLNGSDFPYVHRDGGRLIEAKDVVFECGPNCKCGPGCVNRTSQRGIKYRLEVFRTPKKGWAVRSWDFIPSGAPVCEYVGVLIRTEDLDNVADNNYIFEIDCLQTMNGLGGREKRSRDVSIPKIEGIDRTDDQKFEVVPEFGIDAGSAGNIARFINHSCEPNLFVQCVLSSHHDVKLARVMLFAADNIPPLQELTYDYGYALDSVHGPDGKVKQMPCFCGAADCRKRLF
>RQNK-2037944-RQNK-Papaver_somniferum-5_samples_combined
KDDKEKVKETLRLFNAYYLRIAQLEETRCGREHKSGKSGSKDAPKKGSEVKKGKGCGRGGKSGTAMRPDLKTITKMMQTKTILFPEKQFGALPGVEVGQQFLARCEMVALGLHGHWINGIDYMSTSYADKEKYKGYAFPLAVSIVISGQYEDDVDNADDVVYTGQGGNDLKGSGQQSGNQRLLRGNLALKHNVDNHVPVRVIRGHKSKHSLCGKVYTYDGLYKVVNYWAEKGISGFTVYKFRLKRLEGQPPLTTKQVTYSRGHVPNCISELRGLVCNDISGRKEAIPIPATNLVDDPPVPPTGFRYCKSIELAENVNLPTRASGCGCEGACTDPSICDCAKLNGADFPYIRRDGGRLVIAKSVVYECGPKCGCGDGCVNRTSQNGLKYRFEVFRTPKKGWAVRSWDFIPSGSPVCEYTGILMRTEDINNVTENNYIFDIDCLQTMNGLEGRERRIEEVPTPFHPHITTNVKKLEPEFCVDAGPIGNVGRFINHSCDPNLFVQCVLSSHLNIKLAHVMLFAAENIPPLQELACDYGYPIGSVLDADGNVKEMACHCGASICRGRLF
>RQNK-2040189-RQNK-Papaver_somniferum-5_samples_combined
SKRPDLKAITEMLDKNTVLNRQKQPGHLAGIDVGHQFYSRAEMVVVGLHSHWLNGIDYMGVGKFKKMAEYKNWTFPIAVSIVLSGQYEDDLDNSDDVIYTGQGGNDLLGNKSQIADQVMKRGNLALKNNIGQNVPVRVIRGLKCPSSYCGKVYTYDGLYNVVDYWAEKGVSGFTIYKYRLKRLEGQPVLTTNQVQFTRAQAPKCADDIRGLVCKDISGGQENIPIPATNLVDDPPGPPTGLTYITTAQVSASVRIPTNAFGCKCKGACIDPSICACAKLNGAEFPYVSKDGGRLIEAKDVVYECGPHCGCGPDCVNKTSQRGLKYRLEVYRTPKKGWGVRSWDFIPSGAFVCEYIGVIKTTNEVHDPENFFIFDIDCLQTMKGLDGRERRKGDVSISPGALSDKAADEVDYCIDAGLTGNVTRYINHSCAPNLFVQCVLSEHHDIKLARIVLFAADNIPPLQELSYDYGYAVDSVVDKEGNIKHMDCYCGAPDCKKRM
>RQNK-2040190-RQNK-Papaver_somniferum-5_samples_combined
EKAGKRPSKRPDLKAISQMLDENTILYPDKRPGHLPGVDVGHQFYSRAEMCVVGLHNHWLNGIDFMGAKFKKVAEFKNYTFPVAISIVLSGQYEDDLDNSDDVIYTGQGGNDLLGNKSQIADQVMKRGNLALKNNIGQNVPVRVIRGLKCPSSYCGKVYTYDGLYNVVDYWAEKGVSGFTIYKYRLKRLEGQPVLTTNQVQFTRAQAPKCADDIRGLVCKDISGGQENIPIPATNLVDDPPGPPTGLTYITTAQVSASVRIPTNAFGCKCKGACIDPSICACAKLNGAEFPYVSKDGGRLIEAKDVVYECGPHCGCGPDCVNKTSQRGLKYRLEVYRTPKKGWGVRSWDFIPSGAFVCEYIGVIKTTNEVHDPENFFIFDIDCLQTMKGLDGRERRKGDVSISPGALSDKAADEVDYCIDAGLTGNVTRYINHSCAPNLFVQCVLSEHHDIKLARIVLFAADNIPPLQELSYDYGYAVDSVVDKEGNIKHMDCYCGAPDCKKRM
>RQNK-2040191-RQNK-Papaver_somniferum-5_samples_combined
IRGLKCPSSYCGKVYTYDGLYNVVGYWAEKGVSGYTIFKYRLKRLEGQPILTTNQVMFTRAQAPKSADDIRGLVDKDISEGKENIPIPATNLVDDPPVAPTSVTYITTAQVSASVKFPANALLGCKCKGACIDPRVCACAKLNGSEFPYVSKDGGRLIEAKDIVYECGPSCGCGPGCVNKTSQRGLKYRLEVYRTPKKGWGVRSWDFIPSGAFVCEYIGVIKRTDEVHDPENFYIFDIDCLQTMKGLDGRKRRQGDVSISPSAFIDKADDEVSYCIDAGSIGNIMRYINHSCAPNLFVQCVLSEHHDVKLARIVLFAADNIPPLQELSYDYGYAKDSVVDKDGKIKHMECYCGAPDCKK
>RQNK-2040193-RQNK-Papaver_somniferum-5_samples_combined
SKRPDLKAITEMLDKNTVLNRQKQPGHLAGIGHQFYSRAEMVVVGLHSHWLNGIDYMGVGKFKKMAEYKNWTFPIAVSIVLSGQYEDDLDNSDDVIYTGQGGNDLLGNKSQIADQVMKRGNLALKNNIGQNVPVRVIRGLKCPSSYCGKVYTYDGLYNVVDYWAEKGVSGFTIYKYRLKRLEGQPVLTTNQVQFTRAQAPKCADDIRGLVCKDISGGQENIPIPATNLVDDPPGPPTGLTYITTAQVSASVRIPTNAFGCKCKGACIDPSICACAKLNGAEFPYVSKDGGRLIEAKDVVYECGPHCGCGPDCVNKTSQRGLKYRLEVYRTPKKGWGVRSWDFIPSGAFVCEYIGVIKTTNEVHDPENFFIFDIDCLQTMKGLDGRERRKGDVSISPGALSDKAADEVDYCIDAGLTGNVTRYINHSCAPNLFVQCVLSEHHDIKLARIVLFAADNIPPLQELSYDYGYAVDSVVDKEGNIKHMDCYCGAPDCKKRM
>RQUG-2149602-RQUG-Hakea_prostrata-2_samples_combined
DASEEDTKRSSKRPDLKAISKMMETNAILYRGKKFGDLPGIDVGYQFFSRAEMVAIGFHSHWLNGIDYMGQSYGKLEEFKEFTFPVAVAIVLSGQYEDDLDNSEDVIYTGQGGNNLLGNKRQIQDQVMARGNLALKNSMEQSVPVRVTRGHESSNSYSGKVYTYDGLYKVVQYWAEKGVSGFTVFKYRLRRLEGQPVLTTNQVYFMRAQVPNSLSELRGLVCSDISGGMEGKPIPATNLVDDPPVAPVGLTYTMSLKFAESVKLPISAPGCSCKGSCIDPKTCACARLNGSDFPYVQRDGGRLIEAKAVVFECGPNCGCGSGCINKTSQRGLKYRLEVFRTPNKGWAVRSWDSIPSGAPVCEYIGIVTRTDDLDSVCENNFIFDIDCLQTMKGLGGREKRLGDVSIPANHLGTVDDSKLDNGPEFCIDAGSVGNVARYINHSCEPNLFVQCVLSTHHDIKLARVVLFAADNIPPLQELTYDYGYAIDSVIGPDGNIKKMACYCGAADCRKRL
>RTNA-2025177-Oxera_pulchella
DSTKRPSKRPDLKAISEMQRIKATLYSEKRLGPLPGIDVGRQFFSRAEMVVVGFHQHWLNGIDYIGKTATTSRKSGQELGLKGYKLPVAVSIVLSGQYEDDLDNCEDIVYTGQGGNNLLGDKRQISDQVLERGNLALKNSMEQSLPVRVVRGHKCQDSYAGKVYTYDGLYKVVKYWAEKGVSGFTVYKYRLKRLEGQPPLETKEVYFTRGRIPQCISEIRGLICEDISGGLEDIPIPVTNLVDDARISPGFVYIKDMKYCKNISVPTIAPLGCNCRGECIDPRSCACAKLNGGDFPYVHRDGGRLVEAKGVVFECGPGCGCGPKCVNRTSQNGIRFRLEIFRTPKKGWGVRSWDHIPSGAPICEICEYIGLLRKTDDLNPAANNSYVFDIDCLQTMKGLEGRESRLRDVCLPSYLQKDGEETSESVPFCIDAGSTGNVARFINHSCQPNLFVQCMLSNHHDLKLARVVLIAADNIPPLKELTYDYAYTLDSVLGPDGEIRQMPCFCGADGCRKRLY
>RVGH-2016037-Drypetes_deplanchei
KKKAKRPDLKAISKMLEANTVMYPEKRVGNLEGIDVGHQFYSRAEMVAVGFHSHWLNGIDYMGQSYSKGVYRNYTFPLAVAIVLSGMYEDDLDNAEDIIYTGQGGHDLTGNKRQIRDQVLERGNLALKNCVEHCVPVRVIRGHESASSYSGKVYTYDGLYKVVQYWAEKGISGFTVFKYRLRRLEDQPTLTTNQVHFTYGRAPQSLSEIRGLVCEDISGGQEDVPIPATNVVDDPPVAPTGYTYCKSIQVAKNVMLPTDATGCNCKGSCMDSRTCACAKLNGSDFPYVHRDGGRLVEAKDVVFECGPKCSCGPGCVNRASQRGLRYRLEVFRTPKKGWAVRSWDFIPSGAPVCEYKGILMRTEDVDDNVSDNSYIFEIDCLQTMRGLGGRERRLRDVSVPTANPLDGPDDQKSESVPEFCIDACSSGNIARFINHSCEPNLFVQCVVSSHHDIKLARVMLFAADNIPPLQELTYDYGYALDSVSGPDGRIKQMLCFCGAPGCRKRLF
>RXEN-2020034-Polycarpaea_repens
KRPDLKALSKMAETGKILYPEKQFGAIPGVDVGHQFFSRAEMVAVGFHSHWLNGIDYMGMKYCKGEFSKYSFPLAVAIVLSGQYEDDLDNSEDVVYTGQGGNNLLGDKKQVEDQKMERGNLALKNSMVEGLPVRVIRGHFSKSSYVGKVYTYDGLYKVVKYWAEKGVSGFTVYKFSLQRLDGQPELTTTQVQFIRGRVPESISEVRGLVCNDISGGQENIPIPATNLVDKPGVPPTGFTYSKSVQVADNVKIPAPSVGCGCVGSCVDPRICACARLNGPDFPYVQRDGGRLVEAKAVVFECGPKCACGCGCVNRTSQKGLRFRFEVFRTPKKGWGVRSWDYIPAGSPICEYTGVLKKSDEADSVLDNNFIFDIDCLQTMKGLDGRQMRLKDVSIPSEGGLVDGAAEYCIDAGLTGNIARFINHSCEPNLFVQCILSSHHDIKLARVVLFAADNIPPLQELTYDYGYALDSVSGPDGKVKQMACYCGAEGCRKRL
>SALZ-2016222-Pittosporum_resiniferum-fruit
KGSAPVDNNKQVRRPDLKALTKMRETNTILHRNQRFGPIPGIDVGHQFFSRAEMVAVGFHSHWLWGIDYIAPVGHKVKLQEPSGYKLPLTVAIVMSGQYEDDVDNCEDVVYTGQGGNNLPQSKREICDQVMEKGNLGLKNSMEQCVPVRVVRGHQSKSSYVGKVYTYDGLYKVVNYWADKGVSGHNVYKFRLKRLEGQPTLTTNQVQFARGRIPKSISEIRGLVCKDVSGGQENIPIPATNMVDDPPVAPTGFTYCNSIQVSKGVKLPVEALGCNCKGDCVDPKSCACARLNGSDFPYVRRDGGRLIEPKAVIFECGPNCGCGPGCVNRTSQRGLKYRLEVFRTPKKGWAVRSWDYIPSGAPVCEYIGKLMKTDDVDAIPENNYIFDIDCLQTMKGLDGRERRVGDVPLPSYLEKDDDKKDSTPEFCLDAGASGNIARFINHSCQPNLFVQCVLSTHHDIKLARVVLFAADNIPPMKELSYDYGYALNSVVSPDGRIKQLLCFCGAADCRKRL
>SART-2017156-Xeronema_callistemon
EEDVKRASKRPDLKAVHKMQENGTVLYPVKRIGHLPGIEVGDQFFSRAEMCVLGLHSHWLNGIDYLGQSFAKMEQYKDYTFPLGICIVLSGMYEDDLDNSEDVIYTGQGGHDLLGSKLQISDQKMVRGNLALKNNYLTGVPVRVVRGHGSKSSYCGKVYTYDGLYEVVKYWAEKGRSGFTVFKYKLRRVEGQPVLTTNQVQFTRAQVPQSISELRGLVCEDISGGQENIPIPATNVVDDPPFAPTDFEYCKSIRLSKNLKLLTNAVGCKCKGECVDPRICSCAGLNDFPYVRKDGGRLIEAKAVVFECGPGCGCNLTCVNRTSQQGLKYRLEVFRTAKKGWAVRSWDTIPSGAPVCEYTGILTRTDEIDTVSENNYIFEIDCLQTMKGLDGRERRPGDVAVLASYDDKKLEAPEYCIDASPVGNVARFINHSCEPNLFVQCILSSHHDIKIAKVMLFAADTIPPLQELSYDYGYVLDSVVGPDGKVIELPCYCGAAGCRKRL
>SBZH-2004729-Pennantia_corymbosa
QSSNSYVGKVYTYDGLYKVVNYWAEKGVSGFTVYKFRLKRLEGQPSLTTDQVHYARGRVPNSISEIRGLLCVDISGGQENIPIPATNLVDDPSTAPTGFTYCHTIQVSKSVKLPMNAPGCNCKGTCTDPKSCACARLNGSDFPYVHRDGGRLIEPKAVVFECGPNCGCGPGCVNRTSQRGLKYRLEVFRTPKKGWAVRSWDYIPSGAPVCEYIGVLMRTDDVDTVPENNYIFDIDCLQTMKGLDGRERRLGDVAMSSYLVKDEDQKDSVPEFCIDAGSTGNVARFINHSCQPNLFVQCVLSVHQDIKLARVMLFAADNIPPLKELTYDYGYALDSVTGPDGKVRQLPCYCGAADCRKRL
>SCEB-2011847-Podocarpus_coriaceus
VGDHFFSRCELVALGLHNHWLGGIDCMGSEYGKMEQYKDYPLPLAVSVVLSGKYEDDVDNSVDVIYTGQGGNNILGNKRQIKDQTMSHGNLALKNSMDQGTPVRVIRGHKSVHSYTRRVYTYDGLYKVIDHWVEKGLSGFTVYKFRLRRIEGQPELTTDQVHFHRAQIPNSLSELRGLVCRDISNGLEKIPIPASNVVDDSPLVPQGHTYLNTIKVANGVEIPSPAKGCTCKGNCVDEKKCSCARLNGNGFPFVNINGGRLVCAKSVVYECGPHCGCGPSCVNRTSQQGLKYKLEVYRTANKGWAVRSWESIPSGALVCEYTGILMRTDELDNVSGNNFIFEIDCLHQSLSLFDGRERRLGDVSNHADIQLDKIDDKKDGQPEFCIDAETAGGVARFINHSCEPNLFVQCVLSSHHDARLARVMLVAADNIQPLQELTYDYGYALDSVIDEHGKIKQMPCYCGAIGCRKRL
>SERM-2011243-Sarcodes_sanguinea
KGNAPEDDRKRGAKRPDLKAITKMSETNAILNPNKRFGSIPGIDVGHQFFSRAEMVVVGFHSHWLNGIDYIGKTGSKDYSGYNLPLAVAIVLSGQYEDDQDNCEDVVYTGQGGNNLLGNGRQVKDQVMERGNLALKNCVEQGTPVRVVRGHKSADSYVGKVYTYDGLYKVVKYWAEKGVSGFTVFKFRLKRLDGQPLLTTNQVLNARGQIPKSISEIRGLVCEDISRGQEDIPIPATNLVDDPPVAPSGFTYCKSLQVAGSVKLPQNATGCDCKGTCVNPRSCACARLNGSDFPYVHRDGGRLVAPMDIVFECGPNCGCGPDCVNRTSQRGMRYRLEVFRTPKKGWGVRSWDHIPSGAPVCEYIGRLMKTDDIDTAYGNDYIFDIDCLQTMRGLDGRERRLRDVSIPTCLDNSDDHRSDNVPEFCIDAGSTGNIARFINHSCQPNLFVQCVLSSHHDIKLARVVLFAADNIPPLKELTYDYGYALDSVMGPDGKVRELFCYCGAADCRKRL
>SIIK-2017465-Hakea_drupaceae
SGQYEDDLDNSEDVIYTGQGGNNLLGNKRQIQDQVMARGNLALKNSMEQSVPVRVTRGHESSNSYSGKVYTYDGLYKVVQYWAEKGVSGFTVFKYRLRRLEGQPVLTTNQVYFMRAQVPNSLSELRGLVCSDISGGMEGKPIPATNLVDDPPVAPVGLTYTTSLKFAESVKLPISATGCNCKGACIDPKTCACARLNGSDFPYVQRDGGRLIEAKAVVFECGTNCGCGSGCINTSQRGLKYRLEVFRTPNKGWAVRSWDSIPSGAPVCEYIGIVTRTDDLDSVCENNFIFDIDCLQTMKGLGGREKRLGDVSIPTNHLGTVDDNKLENGPEFCIDAGSVGNVARYINHSCEPNLFVQCVLSTHHDIKLAR
>SILJ-2014708-Talbotia_elegans
KRAAKRPDLKAISKMKTNGEILYPDKRIGSLPGIEVGHQFYSRAEMVVLGFHSHWLNGIDFMGTLYAKVPEYMEHSFPLAVCIVLSGMYEDDVDNADDVIYTGQGGQDLLSSRRQISNQKMERGNLALKNCIDSNVPVRVVRGHESANSYCGKVYTYDGLYKVLEYWAETGLSGFTVYKYRLRRLPGQPVLTTSQVHFTRAQPPKQISELRGLVCKDICGGKEGFPIPATNEVNEPPAPPADFEYIARVRVPDYIPVPSSAAGCNCKGDCTDPRTCACARLNGSEFPYVRKDGGRLVEAKAVVFECGPNCGCDPGCVNRTSQKGLRYRLEVFKTAKKGWAVRSWDFIPSGAPVCEYTGVLSRTDEIESFNENNYIFDIDCVQTMKGLDGRERRVGEVALQTIIDDKEAPEFCIDAGHTGSVARFINHSCQPNLFVQCVLSSHHDLKMARVMLFAADNIPPLQELTYDYGYALDSVVGPDGAVKKLLCFCGTAGCRKRL
>SIZE-2009889-Passiflora_caerulea
KQKAMRPDLKAISKMIQSSTVLYHEKRFGHLPGISVGHQFYSRAEMVAVGMHSHWLNGIDFMGDAYKKGEHGHYNFPLAIAIVLSGMYEDDLDKAEDVIYTGQGGQNLTGNKRQIRDQVLRSGNLALKNCVEQCVPVRVIRGHVSTVSYTGKVYTYDGLYKVVQYWAEKGISGFTVFKYRLRRLEGQPTLTTNQVHFTCGRVPQSISEIRGLACEDISMGQENAPIPATNLIDESPVAPTGFTYYKSMQVAKNMKLPENAAGCNCKGGCVDPKTCSCAKLNGHEFPYVNHHGGRLIEAKDVVFECGPFCGCGPSCINRTSQRGLKFRLEVFRTPKKGWAVRSWDFIPSGAPVCEYIGVLRRTEDVDHDHAVDNSYIFEIDCLQTMRGLGGRERRLRDVLLPVAHCSDRPDDRKSENVPEFCIDAGPSGNIARFINHSCEPNLFVQCVLSSHRDIKLARIMLFAADNIPPLQELTYDYGYALDSVHGPDGKIKQMACYCGAAGCRERLF
>SIZE-2060129-Passiflora_caerulea
FGHLPGIAVGHQFLSRADMVAVGFHGHWSNGIDYIGKFSAKLKKGNGYVHPLAIAIVLSGKNGDGADSSGEVVYTGQSGNECYGNDHEEVQVMHGSYFALKNNMDQSIPVRVFCRQKGSERDTGAVYVYCGLYKVMHHWAKKTVSGLIFSKCRLKRFVGHPKVNIDQVHFEKERVRKISQRLPGLVCKDISYGEEDICIPVINAIDDPPVAPKVFKYTKCLHFARNVTIPPVASGCKCEGNCTDPRTCSCAKLNGSVFPYVKQNGGRLIEPKDVVYECGPGCGCGSNCINRTSERGVKHHLEIYRTENKGWAVRSLDFIPSGAPVCEYTGILKRSDELDDDAENDYIFDIDCLLTMNEIGGRERRKGLLPGAHFEIDEQMAGGDSEFCIDAGSCGNVSRFINHSCEPNLFVQSVLSAHHDLRLARVVLFSARDIPPMQELTYDYGYELDSVTGPDGKVKKLECHCGAKKCRGRL
>SJEV-2007796-SJEV-Canella_winterana-2_samples_combined
EDTKRSSKRPDLKAISKMIDSHTILYPEKRFGHIPGVDVGHQFFSRAEMCAIGFHGHWLCGIDFMGPSYKKLEQYKDFTLPLAVSIVLSGQYEDDLDNSETIVYTGQGGNDLNGSKHQVKDQELVRGNLALKNSMVQNVPVRVTRGHESVNSYCGKAYTYDGLYKVLHYWAEKGVSGFTVFKYQLRRLEGQPALTTNQVHFTRAQAPKSVSGLHGLVCDDISGGQENIPIPATNVVDNPPVAPTGYVYRKNIEVAESVKLPMDAIGCNCKGNCVDPDICACARLNGFDFPYVHKDGGRLVEAKDVVFECGPNCGCGPGCVNRTSQRGLKYRLEVFRTLNKGWAVRSWDSIPSGAPVCEYTGILRRTDELDSISGNDFIFEIDCLQTMKGLDGRERRLGDVCIHASTHLDKTDDRKIDSVPEFCIDAGPVGNVARFINHSCEPNLFVQCVLSSHHDIKLARVMLFAADNIPPLQELTYDYGYALNSVIGPDGNIRKMACHCGAPDCRKRL
>SLYR-2106621-Cladrastis_lutea
MVVQSLDSVAPIQSSIANGEHLMVSRAEKSPGCKIVVKYGKKGAKAEEDPKDSPMQRRASARIQAKQKAAEELVARRKSEVLEDKEDGGGEVAKTTSKRCRRSGNEDNVVKEEVVLEKQNVVAVSKPEVRPKREAKLNVEGVGGRVDSNGVAVLAEKSDSVKVKETLRLFNKHYLHFVQEEEKRCRKAEVDRKASKKVSKSKKGAPPEDSKTTAKRPDLKAISKMMENNEILYPAKSVGNIPGIEAGHQFYSRAEMVAVGFHSHWLNGIDYMGQSYAKVYSSYEFPVAVAIVLSGMYEDDLDNAEDVVYTGQGGHNLTGDKRQIRDQKLERGNLALKNCVEQCVPVRVIRGHESSSSYSGKVYTYDGLYKVVNYWAEKGISGFTVYKFRLRRLDGQPILTTNQVYFTYGRVPQSVAEIRGLVCEDITGGQEDMPIPATNLVDDPAVPPTGFTYCKSVKVAKNVKLPKDATGCKCKGICIDPSTCECALRNGSDFPYVSRDGGRLVEAKDVVFECGPKCGCGPGCVNRTSQRGLRYRLEVFRTAKKGWAVRSWDFIPSGAPVCEYTGILARTDDMESVLENNYIFEIDCLQTIKGLGGRERRSQNVAFPLNLLDKSDDQGSESVPEFCIDAGSTGNIARFINHCCEPNLFVQCVLSSHHDLKFARVMLFAADNIPPLQELTYDYGYALDSVLGPDGKIMQMPCYCGATGCRKRLF
>SMMC-2028364-Chenopodium_quinoa
NGIDYIGQSKAKKGHEKCTLPIAVAIVMSGQYEDDLDNADDIIYTGEGGLGSKLQQEDQVLVRGNLALKNSMDQSVPIRVVRGRKNAGSYSGKIYSYDGLYKVVDSWADKGCRGHVVYKYRLKRIKGQPKLSMNQVQFIRGSPLKVVSDLPGLVCRDISNGLEDNCIPVTNLVDDPPICPPEFTYIKTVEVAESVKLPPAAPGCSCKGSCTNHKTCACAKLNGQDFPYVLRDGGRLAEPKDVVFECGPNCGCNPGCLNRISQRKIKYRLEVYRTPDKGWAVRSWDYIPSGAPLCEYIGVVRRSDELDSIAVDESNEYIFEIDCLHTINEIEGRERRLGNVQVSSAISIPKIDKTMLDGTPEFCIDAGSRGNVARFINHSCEPNLFVQCILSAHHDLRLARIVLIAADNIPPMQELTYDYGYALDSVIGSDGKVKVLPCFCGTGDCRKRL
>SMMC-2035182-Chenopodium_quinoa
DKRVPHKRPDLKAITKMSDTGKVLYPIKQFGAIPGVDVGHQFFSRAEMVAVGFHSHWLNGIDYMGVSYCNGEYSRYTFPIAVAIVLSGQYEDDLDNSEDIVYTGQGGNNLLGDKKQNKDQKMLRGNLALKNSMEQGLPVRVVRGHSSKSSYVGKVYTYDGLYQVVNYWAEKGISGYTVYKFRLKRLEGQPELTTTQVQFIRGRIPDSVSEVRGLVCEDISGGQENIPIPATNLVDDPPVPPTGFKYFKSIQVADNVKIPAPTRGCDCIDGCTNPNICACARLNGSDFPYVHRDGGRLIEAKAVVFECGPKCGCGPSCINRVSQKGLRYRFEVFRTPKKGWGVRSWDYIPAGAPICEYTGILKRSDEGDSVLENNFIFDIDCLQTMKGLDGRQMRLRDVSIPAESAHEKPEEKVVDSMVEFCIDAGVTGNLARFINHSCEPNLFVQCVLSSHHDIKLARVMLFAADNIPPLQELTYDYGYALDSVIGPDGKVKQMACYCGAEGCRKRL
>SSDU-2027647-SSDU-Papaver_bracteatum-3_samples_combined
SKRPDLKAITEMLDTKTVLNPQKRPGHLPGIDVGHQFYSRAEMVVVGLHSHWLNGIDYMGVGKFKKMAEYKNCTFPIAVSIVLSGQYEDDLDNSDDVIYTGQGGNDLLGNKSQIADQVMKRGNLALKNNIDQKIPVRVVRGQKCPSSYCGKVYTYDGLYNVVGYWAEKGVSGYTIFKYRLKRLDGQPILTTNQVMFTRAQAPKCAADIRGLVCKDISGGKENIPIPATNLVDDPPVPPTGSTYITTPQVSASVKFPSNAPHGCNCKGACIDPKKCACAKLNGSEFPYVSKDGGRLIEAKDVVYECGPSCGCGPACVNRTSQHGLKYRLEVYRTPKKGWGVRSWDFIPSGAYVCEYIGIINRTDEVHDPENFYIFDIDCLQTMKGLDGRERRRGDVSISPSASLDKVDDEVSYCIDAGTTGNVMRYINHSCAPNLFVQCVLSEHHDVKLARIVLFAADNIPPLQELSYDYGYAKDSVVDKDGKIKHMECFCGAPDCKK
>SSDU-2039555-SSDU-Papaver_bracteatum-3_samples_combined
KDDKEKVKETLRLFNAYYLRIAQLEETRCGREHKSGKSGSKDAPKKGSEVKKGKGCGRGGKSGTAMRPDLKTITKMMQTNTILFPEKQFGALPGVEVGQQFLARCEMVALGLHGHWINGIDYMSTSYADKEKYKGYTFPLAVSIVISGQYEDDVDNADDVVYTGQGGNDLKGSGQQSGNQKLLRGNLALKHNVDNHVPVRVIRGHKSKHSLCGKVYTYDGLYKVVNYWAEKGISGFTVYKFRLKRLEGQPPLTTKQVTYSRGHVPNCISELRGLVCDDISGKKEAIPIPATNLVDDPPVPPTGFRYSKSIELAENVNLPTRASGCGCEGACTDPSICDCAKLNGADFPYIRRDGGRLVIAKSVVYECGPKCGCGDGCVNRTSQNGLKYRFEVFRTPKKGWAVRSWDFIPAGSPVCEYTGILMRTEDINNVTENNYIFDIDCLQTMIGLDGRERRLGDAAAHSHPHVEVDDKKLESVPEFCIDAGQVGNVARFINHSCDPNLFVQCVLSSHQNVKLARVMLFAAENIPPLQELAYDYGYPIGSVSDAEGNVREMACHCGADKCRKRLF
>SSDU-2039794-SSDU-Papaver_bracteatum-3_samples_combined
KKDDDGKAAKRPSKRPDLKAITQMLDNNTILYPDKRPGHLPGVDVGHQFYSRAEMCVVGLHNHWLNGIDFMGARFKKVAEFKNYTFPVAISIVLSGQYEDDLDNSDDVIYTGQGGNDLLGNKSQIADQVMKRGNLALKNNIGQNVPVRVIRGLKCPSSYCGKVYSYDGLYNVVDYWAEKGVSGFTIYKYRLKRLEGQPVLTTNQVQFTRAQAPKCADDIRGLVCKDISGGQENIPIPAANLVDDPPGPPTGLTYITTAQVSRSVKIPTNAFGCKCKGACIDPNICACAKLNGSEFPYVSKDGGRLIEAKDVVYECGPHCGCGPDCVNKTSQRGLKYRLEVYRTPKKGWGVRSWDFIPSGAFVCEYIGVIKTTDEVHDPENFFIFDIDCLQTMKGLDGRERRRGDVSISPGAFLDKAADEVDYCIDAGMTGNVTRYINHSCAPNLFVQCVLSEHHDIKLARIVLFAADNIPPLQELSYDYGYAVDSVVDKEGNIKHMDCYCGAPDCKKRM
>SSDU-2044528-SSDU-Papaver_bracteatum-3_samples_combined
ELTSANKMIQNKTPLYPEKQIGHLPGVDVGQQFGTRAEIVSIGLHGNWSGGVDCMSTSYANMEKFKRYTFPLALSIIMSWQYEDGMDSEYDVVYTSQGGTNLKGNLKGSYLALKNNVDQHVPVRLIRSQSEYTDSMRRWLYTYDGLYEVVKFWAEKGTSGFTVFKFGMKRLEGQPPLTINQATNHKGHVPKSIDELRGLVCRDISGGQEAIPIPATNLIDDPPVPPTGFRYCKSNEVADNVKLPIRVSRCGCKGTCTDPRICSCAKLNGADFPYVPTGGGRLVEAKSVVYECGPKCGCKDSCVNKTSQQGIKYRFEVFRTPNKGWALRSWDFIPSGSFICEYAGLLMRTKDIDNTIEQNYIFDIDCLQTMNGLEGRERRIEEVPTPFHPHITTNVKKLEPEFCVDAGPIGNVGRFINHSCDPNLFVQCVLSSHLNIKLARVMLFAAENIPPLQELACDYGYPVGSVLDADGNVKEMACHCGASICRGRL
>SUAK-2042097-Codariocalyx_motorius
MVAQSLDGGTNQHLMVSARADSKITMEDGGSRDKAQELSASTIPRRSSARIKALQKAEEAQPIKEEKPLARKKTGEDKALTRGKAVEKEEENKCDSEDVTMKKRRRGGGSEESVLSPKKNPVGEDGKEELDNVVGSSGEKSDLAKVKETIRLFTKHYLQLVQEEEKRCGKALAERKNVKRGSTKASKSKKGAQSEDLKTKAKRPDLKAISKMMINKEILYPEKSIGSIPGVEVGYQFYSRAEMVAVGFHSHWLNGIDFMGLTYAKMYKYQLPIATSIVLSGMYEDDVDKAEEIVYTGQGGHNLTGDKRQYDDQKLERGNLALKNSCVQHLPVRVIRGHESSSSYSGKIYTYDGLYEVVKYWPDKGISGFTIYKFRLKRIKGQPTLTTNQVFFNYGRVPQSLTDIPGLVCEDISGGQEGFPIPATNLIDDPPVPPTGFTYCKSIKVAKNVKVPMNATGCKCKGICNDPTTCACALRNGSDFPYVSRGGGRLVEAKDVVFECGPKCGCGPDCVNRTSQRGLRYHLEVFRTAKKGWAVRSWDFIPSGAPVCEYTGLLSRTEDMDSVLENNFIFEIDCLQTIKGLGGRERRSQDEGIPAKLLDKYDDQSSESAPEYCIDAGTIGNVARFINHCCEPNLFVQCVLSEHNDLKLARVMLFAADNIPPLQELTYDYGHALDSVLDSDGKIKQMPCYCGASDCRKRLF
>SUVN-2028522-SUVN-Hedera_helix-2_samples_combined
KGGAPDDNTKQAARRPDLKALTKMKETNTILYPNKQFGSIPGVDVGHQFFSRAEMVAVGCHSHWLNGIDFIGKTRTKTFSGYNLPLTVSIVLSGQYEDDLDNCEDVVYTGQGGNNLRGNKRQISDQVMELGNLGLKNCMEQCVPVRVVRGHQCKSSYVGKVYTYDGLYKVVNCWAEKGVSGYTVYKFRLKRLEGQPSLTTNQVQFVHGKIPKSVSDLRGLVCEDISGGQENIPIPASNLVDEPPIAPTGFTYRNSIQVSKSVKLPMKAPGCNCKGNCIDPKSCACAKLNGSDFPYVHRDGGRLIEPKAVVFECGPNCGCGPGCVNRTSQRGLKYRLEVFRTPKKGWAVRSWDYIPSGAPVCEYIGKLMKTDDLDAVPENNYIFDIDCLQTMKGLDGRERRVGNVSIPSYLEKDDDKKDSAPEFCLDAGVSGNIARFINHSCQPNLFVQCVLSTHHDIKLARVMLFAADNIPPLKELTYDYGYALNSVVGPDGKIKQLLCFCGAADCRKRL
>SVVG-2010543-Fagus_sylvatica
ELSVKNEPEFQKRVSARIKDKQRAEKELLVRRRVELLDDQEDVVAAVGGGSSEKRKRNYSKKRCTGENVHEEEEKQANGEAAKVAEGLEVGKGKPMNRNLEAESKGVVAEKSDCAKVKETIRLFNKYYLLLVQEEEKRCGKAEAEKKASKVSKSKKKQSKASKGSKSKTVPEDTKTKAKRPDLKAISKMMEAREILNPVKRIGDIPGIMVGHQFYSRAEMVAVGFHSHWLNGIDYMGQSYSKGEYSNYTFPLAVAIVLSGMYEDDLDNAEDVVYTGQGGHDLTGNKRQIQDQKMERGNLALKNCVEQCVPVRVIRGHESKSSYCGKVYTYDGLYKVVHYWAEKGISGFTVYKFRLRRHEGQPLLTTNQVHFSYGRVPQSVSEIRGLVCVDITDGQEGIPIPATNLVDDPPVAPTGFKYCNSIQVAKNVKFPTDATGCNCKGKCVDPRTCGCAMLNGSDFPYVSRDGGRLIEAKDVVFECGPKCGCGPDCMNRTSQRGLKYRLEVFRTPKKGWAVRSWDFIPSGAPVCEYTGILMRTEDTDSVSENNYIFDIDCLQTMRGLGGRERRFRDVSVPTILSSDRPDDLRSESVPEFCIDAGSTGNIARFINHSCEPNLFVQCVLSSHHDIKLARVMLFAADNIPPLQELTYDYGYALDSVYGPDGKIIQMACYCGAADCRKRLF
>SWGX-2068339-Tetrazygia_bicolor
DQVLERGNLALKNSMNQKVPVRVVRGHESSNSYCGKVYSYDGLYEVVKYWPEKGISGFTVYKFFLRRMPGQPILRTNQVQFAYGRVPSSVSEIRGLVCEDIAKGLEGFAIPATNLIDDPPMAPIGFTYVKHLKVAKNVVLPAAALGCNCKGSCTDARTCACAKLNGYNFPYVQRDGGRLVEARDVVYECGPNCGCGPDCVNRISQRKLKYRLEVYREPSKGWAVRSWDYIPPGAPVCEYIGTLRRSDDVESLSENNYIFDIDCLQTMRGLGGRERRSRDESSPTVGQTNQLDAKSDAPEFCIDAGSTGNVARFINHSCEPNLFVQCVLSSHRDMKLARVVLFAAENISPLQELAYDY
>SXML-2010210-Ilex_paraguariensis
RGETAEGVAKRDSRRPDLKAITKMMETNAILYPEKRFGSIPGIDVGHQFFSRAEMVAVGFHSHWLNGIDYIGSSGTTASKGAKHRPEYACYTFPLATSIILSGQYEDDLDNCEDVVYTGQGGNNLRGNKRQIQDQVMKRGNLGLKNCMEQCVPVRVVRGHKCANSYVGKVYTYDGLYKVVNYWAEKGVSGFTVYKFRLKRLEGQPLLTTNQVHFARGRIPNSISEVRGLVCADISGGLEDIPIPATNLVDDPPVAPSGFTYCKHIKVAKCVKIPPNASGCSCKGTCVDPKSCACARFNGSDFPYVHRDGGRLIEPKAVVFECGLNCVCGPYCVNRTSQRELKYRLEVFRTPKKGWAVRSWDYIPSGAPVCEYVGELMKTDDIDTATENNYIFDIDCLQTMKGLDGRERRMRDVSLPTYLERDDKTSDSVPEFCIDAGSTGNVARFINHSCQPNLFVQCVLSTHHDIKLARVMLVAADNIPPLKELTYDYGYALDSVMDPDGRIRQMTCYCGAAGCRKRL
>SZPD-2011394-Tetrastigma_voinierianum
GDLNEKDGKPASKRPDLKAISKMIETNAILYPEKRFGPIPGVDVGHQFFSRAEMVAVGFHSHWLNGIDYMGQSYNRREYSGYTFPLGVAIVLSGQYEDDLDNSEDVVYTGQGGNNLLGNKRQVQDQVMERGNLALKNCMEQCVPVRVIRGHRSANSYVGKVYTYDGLYKVVHYWAEKGVSGFTVFKYRLKRLEGQPTLTTNQVQYARGRVPNSISEIRGLVCEDISGGQEDIPIPATNLVDDPPFAPTGFTYRNSINVSKSVKLPSTVVGCKCKGACTDRRTCSCAMLNGSEFPYVHRDGGRLIEAKDVVFECGPKCGCGPDCVIRTSQRGLKYRLEVFRTPKKGWAVRSWDYIPSGAPICEYKGILMRTDELDNVSDNNYIFDIDCLQTMRGLDGRERRFRDVSMPTSTDDQKSESVPKYCIDAGSVGNVARFINHSCEPNLFVQCVLSSHHDAELARVMLFAADNIPPLQELTYDYGYALDSVIGPDGKIKEMLCFCGAADCRKRLL
>SZYG-2011533-Polytrichum_commune-gametophyte
EDVKQEVEKVVEDGKVKKEVKGEAAVEKEEIKEKRKRAKKEVKNEAKKRVVKQVKAEDEVDGGEVLDSKSDDDLEAVVTSGADLALMANQLAERQKLSDALQVKATIRIFNSMYLSAIQEEDKRALEQAKKKDEPGKRPSKRPDLKAISKMMKLKATLNPVKQIGGIAGVSVGQQFLSRAEMVVIGLHNHWLNGIDYIGTGRGKMQDWPDVVLPITVSIVMSGGYEDDVDNSEDVIYTGQGGNNLTGDRRQIKDQKMTKGNLALKNSMNHKTPVRVIRGHVDKLSYTGKVYTFDGLYEVYDHWAEKGISGFTVFKYKLRRLPGQPILTSKQVEFSRGKVPNSVSDLRGLVCKDISNGLERIPVPASNTVDDPPLPPVDYTYLVETIVPKDISKPVPAKGCSCKGSCTDDQKCACARKNGSSIPYVFNHGGRLVKPMDVVYECGAGCGCGPECINRTSQQGLQFRLEVYKTVSKGWACRSWDFIPAGAPICEYFGTLRRNDEHLESMLDNSYIFELDLVQTMQGMEGRQKRFGDVVPELNHQDDLMQDAPMYVLDAGKSGGVSRFLNHSCEPNVFIQCVLSDHNDVTMPRIVMFAADNIHPLEELCYDYGYAMDSVVLADGSVKEMPCYCGAASCRKRMY
>Selmo_v1_0-79965-
SQMLRMNAILFPEKRIGDLPGVKVGDTFFSRAELVSVGIHKHWINGIDYIGKVLANNDHKTYNLPLAISIVMSGGYEDDVDNSDDVIYTGQGGNNLAGDRRQMKHQEMKRGNLALKNSIEEGNPVRVFRGHDLRHSYTKRVYTYDGLYKVVDYWAERGISGFKVYKFKLRRCEGQPALTTEQVRFCRGKLPVAPSERGLVCKDISNGLEVLPVPVSNLVDNPPCAPDGYRYINKIEIDDGIVLPPPALGCSCKGLCVDPKTCSCAKRNGHTFPYVDSHGGRLAVPLDAVYECGPNCGCGPACINRVTQRGLRYRLEVYKTQHKGWAVRSWDSIPAGAPVCEYFGKVIKSDSLDVKSDVYLFDLDCIQTMRGVDGRQFLDYQNGKVSCESRDAEDAEHHGQAEFCLDGGECGAVARFINHSCEPNLFIQCVLSTHHDMRIPRIVLFAADNIAPLQELSYDYGYALNSVVDSDGLVKKLPCYCGALSCRKRLY
>Si000507m
MAKMDSVAVMEVAPVPDPPFIDATPLQAPPPPAPLAALVLRRSARCLNRPTRPSYAEQEPPKQPSGRGRGKRKRDEEKQEPAAEQGAKSPGRKASKAEAGERKPMPVIAAVPVSCAGVAPAAVEDDRMGTGKSAKLRVKETLRAFNSHYLHFVQEEQKRAQAALQEIEAKGSLKRQAKGGKKKGGKQEVEGEEKEKRPSKRPDLKAITKMQETNAVLYPEKRIGHLPGIDVGDQFYSRAEMVVLGVHSHWLNGIDYMGMKYQGKKEYENLIFPLATCIVMSGIYEDDLDKADEIIYTGQGGNDLLGNHRQIGSQQLKRGNLALKNSRDNGNPIRVIRGHISKTSYTGKVYTYDGLYKVVDDWVQNGVQGHVVFKYKLKRLEGQPSLTTSEVRFTRAEAPTTISELPGLVCDDISGGQENLPIPATNLVDDPPVPPSGFTYLKSLKITKGIKMPSNIIGCDCEGDCASNKNCSCAQRNGSDLPYVSYKNIGRLVEPKAVVFECGANCSCNHNCVNRTSQQGLQYRLEVFKTASKGWGVRTWDTILPGAPICEYTGVLRRTEDLDGSQNNYCFDIDCLQTMKGLDGREKRAGSEMHLPNLHPDNDSEAPPAPEYCIDASSIGNFARFINHSCQPNLFVQCVLSSHNDVKLAKVTLFAADTILPLQELSYDYGYRLDSVVGPDGEIVKLPCHCGAPDCRKRLY
>Si024266m
GVKEPKNAATATREGLGEGGGGHPTAVHGAPPPMDPTAGEGRGHPRRPPTGSGRGGKGREADPAAGEAANMLYFIPSEYGRTMPLEYQHVKRGSNGSTNGCKPKMQESGAVLYTEKRIGHLPGIDVGDQFYSRAEMVALGIHSHWLNGIDYMGMKYRDKKGCEDFTFPLATCIVLSGVYEDDVDNANEIIYTGEDGNNWLGNRQQKTAQTLLRGNLALKNSMDNGNPVRVIRGHVEKSSYTGKVYTYDGLYKVVDFLPEKGVRGELVFKYRLKRLEGQPPLTTSQVLFTRGDVPMPISELPGLVCRDMSNGQESFPIPATNLVDNPPVPPSGFVYSKSLQIPEHIKIPIDRIGCNCSGDCSTSEHCLCAKRNGSELPYVSTKRKNANRNDSKHSSVGRLVEPKAVVYECGTNCTCHCNCVNRTSQQGLKLRLEVFKTESKGWGVRTWDTILPGALICEYTGVLRRTTEVEGLLENNYIFDIDCLQTIKGLDGREQRAGSELHIASLHSEHDSVASQAPEYCIDAGSVGNIARFINHSCQPNLFIQCVLSSHSDIKLAKIMLFAADTIPPLQELSYDYGYHLDSVTGADGEIVKLACHCGAPDCRKRLY
>Solly_iTAGv2_3-Solyc02g094520_2_1-
MVVPCVAELSDPVNDAMVPRRCSARIKKLKSEQEAQRERESQRVRCRSNDDSVLGKKTKVYKKSKLVTPSQAQTQAPNNDVTVATVDNDDVTITNVGAPIDCTDHPVPENSLNPQLSGNGTEKSSHARVTETLRIFNKHYLHFVQEEEIRCGRAQADQKTKKHSKSKEAEDDGKRSSKRPDLKAISKMISEKEVLNRERIGSLPGIDVGHQFFSRAEMVVAGFHNHWLNGIDCVGQSAGKKGEYKGYSLPLAVSIVVSGQYEDDQDNYEEVVYTGQGGNDLLGNKRQIKDQVMERGNLGLKNCMEQSVPVRVTRGHRCVNSYVGKVYTYDGLYKVVNYWAEKGISGFTVYKFRLKRIEGQPVLTTNQVHFTRGCTPNSISEIRGLVCEDISGGLEDIPIPATNLVDDPPAAPSGFTYSRDIVCAKGIKFPSAPTGCNCHGSCLDPRVCSCAKLNGSEFPYVHKDGGRLIEPKAVVFECGPNCGCGPACVNRTSQKGLRYRLEVFRTPNKGWGVRSWDYIPSGATICEYTGLLKKTDQIDPAADNNYVFDIDCLQTMKGLDGRERRLREVSLPGYWHNDSEKMSDGGPEYCIDAVSVGNVARFINHSCQPNLFVQCVLSTHHDIGLARVVLMAADNIPPLQELTYDYGYVLDSVMDREGKVKQMACYCGAADCRKRLF
>Sorbi_v2_1-Sobic_003G411400_1-
MSGSNTASPNRTVLRAPAIRIANPQPPNKKAEDAQRVRNTPPYLFCSHFALFWTLRSPPLPSASAIPAIAERRVSFSSSAAVSERWWMAKVDSVAPVPSPTFMDAAPLTLPPPLVVEELVLRRSARCLNRPTRPSYADQEPPKKPGGRGRGKRKRDEEKPELAAAQQGAKSPGRKYSKVEAGERKPMPVIAAVPVSCAGVATEDDAMGTGKSAKLRVKETLRAFNSHYLHFVQEEQKRAQAALQEIEAKTKSGLKRQTKGGKKKSSKQQAEAEEKEKRPSKRPDLKAITKMQEMNAVLYPEKRIGHLPGIDVGDRFYSRAEMVVLGIHSHWLNGIDYMGMKYQGKKEYEKLTFPLATCIVMSGIYEDDLDKADEIIYTGQGGNDLLGNHRQIGSQQLTRGNLALKNSRYNGNPVRVIRGHLSKNSYTGKIYTYDGLYKVVHDWVQTGVQGHVVFKYKLKRLEGQPSLTTSEVRFTRAEAPTTISELPGLVCDDISGGQENIPIPATNLVDDPPVPPSGFTYLKSLKIPKDIKIPSSIIGCDCEGDCATNKNCSCAQRNGSDLPYVSHKNIGRLVEPKAVVFECGANCSCNHDCVNRTSQQGLQYRLEVFKTASKGWGVRTWDTILPGAPICEYTGVLRRTEDLDGSQNNYCFDIDCLQTMKGLDGREKRAGSEMHLPNLHPEDDSDAPPAPEYCIDASSIGNFARFINHSCQPNLFVQCVLSSHNDVKLAKVTLFAADTILPLQELSYDYGYRLDSVVGPDGKIVKLPCHCGAPDCRKRLY
>Sorbi_v2_1-Sobic_009G122800_1-
MVIPGAGAEPRRPRSARYAEKGYPNYAEHDQCPAPRWRSGVTGGRANKPEARRGRKRGLGDAAAEDVVVAEGKAPPPILQREEEAAQDQGRKRRMTDAAASVAAAGKVFPLIADEGDEEVEVSATEGGGDERGAAGVCSKNPRLRVMKTLRAFSTNYLHFVQEEQRRAESVRQELKACRTLKRQMPVKYGKTKSLAKQHVKGGPSGSTRGRKPKNRNNQHNGGYQEAKQPSKRPDLKALTKMRKDGAILYQDKRIGHLPGTEVGDQFYSRAEMVALGIHSHWMKGIDYMGMEYRDKKGCENFTFPLAICIVMSGAYEDDVDNADEIIYTGQGGNNWLGNRRQKAEQTLLRGNLALKNSKDNGNPVRVIRGHIEKNSYSGKIYTYDGLYKVVDYCQEKGVQGHLVYKYRLKRLEGQPPLTTSQVLFAHGDVPMTISELPGLVCEDISNGQENFRIPATNLVDNPPIPPSGFVYSKLLQIPNDIEIPIDSTGCDCSEDCSSSKNCSCAERNGSDLPYVSTQRKSSKHNGSKHNSIGRLVEPKAVVYECGTNCKCHCNCVNRTSQQGLKYRLEVFKTKSKGWGVRTWDTILPGALICEYTGVLRRTTEVEGLLENNYIFDIDCLETMEGLDGREQRAGSELHMASLHSEHDAEMASRTPEYCIDAGSVGNVARFINHSCQPNLFIQCVLSSHSNIKLAKVMLFAADTIPPLQELSYDYGYRLDSVTGADGNIVKLACHCGASNCRKRLY
>Spipo_v2-Spipo4G0025700-
LSCCFTFALSTSCKMLEDQAVLYPKKQIGHLPGIDVGHHFFSRAEMVALGLHSHWLNGIDYMGVPYSKMAEYSEYSFPLAICIVLSGMYEDDLDNSEDIIYTGQGGHDLLGNKRQIKDQKMERGNLALKNSMLHDVPVRVIRGHESASSYCGKVYTYDGLYKVHKYWAEKGVSGFTVFKYQLKRLKGQPALTTNQVLFIKAQGRQSISMLRGLVCEDISGGLENFPIPATNIVDDACFPPPGYRYCKSIQVARGLKLPRNVDGCKCKGDCINPKLCACAKFNGSDFPYVRKNGGRLIEAKAVVFECGPSCSCQPGCANRISQQGLKYHLEVFRTLDKGWAVRSWDTIPSGAPVCEYTGIIRRTDDMENVSENNFIFEIDCLQTMKGLDGREKRPGDVSFLMDVNEKMLENPEFCIDAGSIGNVARFINHSCEPNLFVQCILSSHHDIRLAKIVLCAADTIPPLQELTYDYGYALDSVVGPDGRVKQMACRCGAAECRGRLY
>TEZA-2003564-Solidago_canadensis
ESGGKRTIKRPDLKAIAKMRECNEILFPAKRFGHLPGIDVGYQFYSRAEMVALGLHSHWFRGIDYIGESCKKTELEGYTFPLAIAIVLSGQYEDDQDNSDDIVYTGQGGNDINGSKHQIKDQEMLSGNMALKNSMEQSVPVRVIRGHTDDRHFKLYTYDGLYKVSECWPAQGVSGFVVYKYRLKRLDGQPKLTGNQVQYSNGRSSRISVKAPQLVCLDITEGQEDMHIPAINTIDDATIIGFTYTKYNQVLGNLKLPPNASGCECKGSCTNPRTCACARLNGSAFPYVRSDGGRLIEAKDVVFECGPECGCGSGCINRISQRGIKYRLEVFRTSNRGWAVKTKDFIPSGAPVCEYIGELRRTNELDNVAENDYIFEIDCWQTMKGVGGRERRLGDVSVSVSKELENATADEKEPEFCIDAGRIGNVARFINHSCDPNLFVQCVLSSHHDVKLARIVLFAADSIPPFQELTYDYGYALDSVVDNNGTVRMLPCHCGTTECRNRL
>THHD-2009257-Elaeocarpus_sylvestris
ALKNNMEQSIPVRVISAFDSDKSHTSKVYRYDGLYKVNQYWTEKGVSGFNVLKYRLRRLSQEAELTLKNQVHFARGQEFSSKLHGLVCKDISNGKEALCIPAINVYDDVAPTGFEYIKSIQVAKNVDIPLDAPGCNCKVSCDLKSCSCAQLNGSDFAYVEENGGRLKVPKDVVFECGPNCGCGPSCVNRTSQRGLRYQLEVYRTPNKGWAVRSLDFIPSGAPVCEYTGVLRKSDELDNVSENDYIFEIDCWQTMNEIEGRERRLGDVSLPTRELMEKIDNKISEKDNKISESVPEFCIDAGSFGNVARFINHSCDPNLFVQCVLSSHQDIRLARVVLFAADDIPAMEELTYDYNYALDSVIGPNGEVKEMPCYCGAADCRKRL
>THHD-2014580-Elaeocarpus_sylvestris
KRVSARIQEKQRLDKEQKELLVRRRVELLEDGEEDSSRKKAKARGGNNNVYSRREKFVVEGEEKVSEVLGGTSEENVKNESGNGVVVVATNVAEKSAFMKVKETLRLFNKHYLYFVQEEEFRCGKVLHNKKASKSSKSKKGSTPEDDVKKKAKRPDLKAITKMIETKTVLYPGKRIGNLPGINVGHQFYSRAEMVVVGFHSHWLNGIDFMGQSYSKGEYKNYTLPVAVAIVLSGMYEDDLDNAEDVIYTGQGGHNLTGDKRQIRDQVMERGNLALKNCVEQCVPVRVVRGHECASSYTGKVYTYDGLYKVVQYWAEKGISGYTVYKYRLRRLEGQPILTTNQVHFTNGRVPQSVSEIRGLACEDITGGQENAPIPATNLVDDPPVPPTGFTYCKSIQVAKNVELPANAIGCNCKGACIDPRSCACAQLNGSDFPYVHRDSGRLIEARDVVFECGPQCGCGPGCVNRTSQRGLKYRLEVFRTPKKGWAVRSWDFIPSGAPVCEYTGILRRTEDLDNVSENNYIFDIDCLQTMKGLGGRERRLRDVSVPTIHNLDIPDDQRSENLPEFCIDAGSTGNIARFINHSCEPNLFVQCVLSSHQDIKLARIVLFAADNIPPLQELTYDYGYVLDSVHGPDGKILQMPCYCGAAYCRKRLF
>TIUZ-2059796-Cunonia_capensis
VGEKGAFMKVKETLRLFNKHYLYFVQEEELRCPKVVIDKKASKSSKSKKGSAPEDDVKKKAKRPDLKAISKMMETNSVLYPEKRIGDLPGINVGHQFYSRAEMVAVGFHSHWLNGIDYMGQSYSKGEYKIYTLPVAVAIVLSGMYEDDLDNAEDVVYTGQGGHNLTGDKRQIRDQVLERGNLALKNCVEQCVPVRVIRGHESASSYSGKVYTYDGLYKVVQYWAEKGISGYTVFKYRLRRLEGQPMLTTNQVHFTNGRVPQSVSEIRGLVCEDITGGQEDAPIPATNLVDDPPVAPTSFTYCKSIQVAKNVEVPTNAIGCNCKGTCIDPKTCACAKLNGSDFPYVHRDGGRLIEARDVVFECGPKCGCGPGCVNRTSQRGLKYRLEVFRTPKKGWAVRSWNFIPSGAPVCEYTGILRRTEDLDNVLDNVSENNYIFDIDCLQTMRGLGGRERRLRDVSVPTIHNLDIPDDQRSENVPEFCIDAGSTGNVARFINHSCEPNLFVQCVLSSHQDIKLARVVLFAADNIPPLQELTYDYGYALDSVLGPDGKIQQLLCYCGAADCRKRLF
>TJES-2068437-Spergularia_media
HRSKSSYVGKVYTYDGLYNVVNYWAEKGVSGFTVYKFRMKRLDGQPELRTSQVQFIGGRVPDTIADVRGLVCDDISGGQENIPIPATNLVDDPPVPPSGFKYYRSVQVSDNVNIPASSIGCGCEGSCTDPKICACARLNGSDFPYVHRDGGRLIEAKAVIFECGPKCACGSHCVNRTSQKGLRFRFEVFRTPKKGWGVRSWDYIPAGAPICEYTGILKRSDEADSVLDNNYIFDIDCLQTMKGLDGRQMRLRDVSIPSEGVMAKEKEKVADGAAEFCIDAGLTGNLARFINHSCEPNLFVQCVLSSHHDMRLARVMLFAADNIPPLQELNYDYGYALDSVIGPDGKVKEMACYCGAEGCRKRL
>TJES-2069311-Spergularia_media
EHQRRTSFRPDLKALTKMRNNNKCLNSELIIGHVPGIDVGHRFYSRAEMVAVGLHNHWLHGIGFVGKSGTEKTKFKQYTLPFAVSVVMSGQYEDDLDNSDDIIYTGQGGHDLVGTQQQTEDQSLVRGNLALKNSMDQSVPIRVIRGHDNPGSYTGRVYSYGGLYKVVETLASRGCRGHLIYSFRLRRLEGQPKLTTVQVGFVRGGLPRTTQELPGLICRDITNGQEKFSIPVTNIHDDPPVGPEGFTYIKSMEVAESVKLPPYATGCKCKGNCRNPSTCACAKLNGSDFPYVSDRGGRLCEAKDIVFECGPNCGCGPECLNRTSQREMKYRFEVYRTPNKGWGVRSWDFIPQGAPVCEYIGVLRRSDELDGDFGTEFHFYIDCMHTINEIGGRERRLGRLPVAATKVLPKIDKKTLHDTPEFAIDASLRGNVTRFINHSCEPNLFVQCVLSSYHDPRFARLLLFAAEDIPARQELTYDYAYALDSVRGSDGKIKTLPCFCGTAECRKRLY
>TJLC-2011686-Nothofagus_obliqua
RRVSARIQDKQRAEKELLVRRRAEKLNNQENVGGRSKKRSNSSNNKQYKRRRTDTNVEEGEVAEEKVNGEVYAKDKDVVELAEPLILNQSVEDEIRVVSDGGVEPGNMVEKSDSAKVKETLRLFNKYYLHFVQEEEKRCRKAEADRKAAKAAKKKAVLEETKSTAKRPDLKAISKMMEVNKILYPEKRIGEIPGITAGHQFYSRAEMVAVGFHSHWLNGIDYMGQSYSKGEYGNYEFPLATAIVLSGMYEDDLDNADDVVYTGQGGHNLTGNKRQIKDQKMERGNLALKNCVEQCVPVRVIRGHESASSYCGKVYTYDGLYKVVQYWAEKGISGFTVYKYRLRRLEGQPILTTNQVYFTYGRVPQSVSEIRGLVCEDITGGQEDVPIPATNLVDDPPVAPTGFKYCKSIQLAKNVKLPTNATGCNCKGTCVDPKTCACVMLNGSDFPYVSRDGGRLIEAKDVVFECGPKCGCGPGCINRISQRGLKYRLEVFRTPKKGWAVRSWDFIPSGAPVCEYTGILMRTDDIDSVTENNYIFDIDCLQTMRGLGGRERRFRDVSVPTINSSDRPDDQRSENLPEFCIDAGTTGNIARFINHSCEPNLFVQCVLSSHHDIKLARVMLVAADNIPPLQELTYDYGYALDSVYGPDGKIKQMACYCGAADCRKRLF
>TJQY-2010462-Kerria_japonica
KSSKRPDLKAISKMMEMKEILYGTKRIGSIPGIDVGHQFYSRAEMVAVGFHSHWLNGIDYMGQAYRKGEEYNNYIFPIAVAIVISGMYEDDLDNAEDVVYTGQGGHNLTGDKRQIRDQKLERGNLALKNCVEQSVPVRVVRGHECKSSYCGRLYTYDGLYKVVQYWAEKGISGFTVYKYRLRRIEGQPVLTTSQVQFIYGRVPQSIAEIRGLVCEDISEGQEDVPIPATNLVDDPPVAPTGYTYRKTIQVAPNVKLPTDATGCDCKGACMDPKTCACTKLNGSDFPYVQRDGGRLIEAKDVVFECGSKCGCGPSCVNRTSQRGLKYRFEVFRTPMKGWAVRSWDFIPSGAPVCEYIGVIRRTEDVDSASENYYIFDIDCLQTMKGLDGRERRSQAVCLPAVNSLERPDDQRSDSVPEYCIDAGSTGNIARFINHSCEPNLFVQCVLTSHHDIKLARIMLFAADNIPPLQELSYDYGYALDSVLGSDGKVKKMFCHCGAPGCRKRLF
>TKEK-2017492-Mansoa_alliacea
PEDYSRKPSKRPDLKAVSEMMKLNATLYPEKRIGPIPGFDVGYQFFSRAEMVVVGFHQHWLNGIDFIGKTAKKSRTILGSNDYKFPLAVSIVLSGQYEDDLDNCDDIVYTGQGGNNLLGNKRQISDQVMQRGNLGLKNCMEQSVPVRVVRGHKCQNSYVGKVYTYDGLYKVVNYWAEKGVSGFTVYKFRLKRLEGQPPLTTEQVHFTRCRIPNSISEIRGLVCEDITRGLEDIPIPVTNLVDDPPISPTGFSYIKDMKFSKNISVHTDAPSGCNCRDACVDPRSCACAKLNGGDFPYVQRDGGRLVEPKAVVFECGPNCGCGPRCVNRTSQKGPRYRLEVFRTPNKGWGVRSWDYIPSGAPVCEYIGLLKRTDDLDPAADNSYVFDIDCLQTMKGLEGRESRLGDVSLPSYMQKVIEEVSESVPFCIDAGYTGNIARFINHSCQPNLFVQCVLSNHHDIKLARVILIAADNIPPLKELSYDYAYALDSVLGPDGKIRQMACHCGAQGCRKRL
>TLCA-2007416-TLCA-Oenothera_speciosa-5_samples_combined
EELYAAEKELLARRRVELLDEEGQVLKKASPLKRRRVDAEAVQTEEENGAVVLSESAKKEKVAKTDDGVKAENGAMGVIGNVGEKSDYAKVKETLRVFNKHYLYFVQEEEKRCRKEVVDKKSPKSPEKVVKGSGKMEGSQKSPKSLGKDLKGNAKDGSKKSPQKAAAKTKSKKETVTQEVTKKLAKRPDLKAITKMMESKAVLNPDKRIGEVPGLKVGYQFYSRAEMVVLGFHGHWLNGIDYLGAKYKKVEEFEKYEFPFAVSIVLSGMYEDDLDNADEVVYTGSGGHNLTGDKRQIKDQELTRGNLALKNCIANDTPIRVTRGHENKSSYTGKVYTYDGLYKVIKYWADKGISGFTVYKYLLRRVPGQPILTTNQVQFAFGQVPQSVSELRGLVCEDIAGGQENFPIPATNLVDDPPVPPTGFKYISSLKVPKDIKIPAAASGCRCKGSCMDPTTCACAKLNGCDFPYVQRDGGRLIEAKDVVYECGPKCGCGPDCINRVSQGGLRFRLEVFRAPRKGWAVRSWDFIPAGAPVCEYIGVLRKSDDVESSLENNYIFDIDCLQTMGGLGGRVKRSGEVSDTTDQTESNHEHPEFCIDAGSSGNVARFINHSCEPNLFVQCVLSSHHDMKLARVMLFAADNIPPLQELVYDYGYALDSVLGPDGKVKQMVCYCGAADCRKRLL
>TQKZ-2009305-Angelica_archangelica
KGETLDADLKKGSRRPDLKALTKMRETNTILYPNKVGSIPGIEVGKQFFSRAEMVAVGFNSHWLNGIDCITHEDSEGSSGYNLPIAVVIVMSGQYEDDLDNCEDVVYTGQGGNKLCGNRRQFRDQVLEKGNLGLKNSMEQCVPVRVVRGHECKSSYVGKVYTYDGLYKVVNYWSEKGVSGFNVYKFRLKRLEGQPLLTTDQVQFAGGQVPKSVSDLRGLVCEDISDGQENVPIPATNLVDDPPFAPTGFTYCNSIQVSECVKLPVKSLGCNCSGNCAYSKTCSCATLNGSNLPYVHRDGGRLIEPKAVVYECGPNCGCGPGCVNRISQRGLKYRLEVYRTPRKGWAVRSWDYIPSGAPVCEYIGKLMKTDDVDAIPENSYIFDIDCLQTMKGLDGRERRLGGMSIPSSENDDDKDSVPEFCIDAGPTGNVARFINHSCQPNLFVQCVLSTHHDIKQARVVLFAADNIPPLKELTYDYGYALNSVVGPDGKIKQLMCYCGAAVCRKRL
>TRRQ-2017065-TRRQ-Narcissus_viridiflorus-2_samples_combined
KSAHQRVKETLRVFNTYYLQLIQEEEKRVKAVDEKRLEISKHKKNSKKAENRSNSLTTSKSKKNAADSKDDVKRGSKRPDLKAISKMQENKQILYPEKRIGHLSGIEVGDQFFSRAELCVLGLHSHWLNGIDFMGQSFAKQERYKNYTFPLAVCIVISGMYEDDLDNSEDVIYTGQGGHDLLGSKHQISDQKMERGNLALKNSFITGAPVRVIRGHESKSSYVGKVYTYDGLYKVIKYWAEKGLSGYTVFKYRLSRDEGQPLLTTNQVQFTRAQAPRSTSELRGLVCEDISGGQENLPIPASNVVDDPPVAPTDFEYCKSIRLAENLKLPADAVGCKCKGECIDPKICACAKLNGGDFPYVRKDGGRLIEAKAVVFECGPSCGCSISCVNRTSQQGMKYRLEVFRTAKKGWAVRSWDTIPSGAPVCEYTGILTRTDEINSVSENNYIFDIDCLQTMKGLDGRERRTGDEVVLANFDDKKLEPEFCIDAGRVGGVARFINHSCEPNLFVQCVLSSHHDIKIAKVMLFAADTIPALQELSYDYGYVLDSVARPDGTIIQLPCYCGAVGCRKRL
>TRRQ-2017066-TRRQ-Narcissus_viridiflorus-2_samples_combined
KSAHQRVKETLRVFNTYYLQLIQEEEKRVKAVDEKRLEISKHKKNSKKAENRSNSLTTSKSKKNAADSKDDVKRGSKRPDLKAISKMQENKQILYPEKRIGHLSGIEVGDQFFSRAELCVLGLHSHWLNGIDFMGQSFAKQERYKNYTFPLAVCIVISGMYEDDLDNSLDNSEDVIYTGQGGHDLLGSKHQIRDQKMERGNLALKNNIMTGAPVRVIRGHESKSSYCGKVYTYDGLYKVIKYTAEKGLSGFTVFKYRLRRDEGQPLLTTNQVQFTRAQAPRSISELRGLVCEDISGGQENLPIPATNVVDDPPFAPTDFEYCKSIRLAENLKLPTDAVGCKCKGECIDPKICACAKLNGGDFPYVRKDGGRLIEAKAVVFECGPSCGCSISCVNRTSQQGMKYRLEVFRTAKKGWAVRSWDTIPSGAPVCEYTGILTRTDEINSVSENNYIFDIDCLQTMKGLDGRERRTGDEVVLANFDDKKLEPEFCIDAGRVGGVARFINHSCEPNLFVQCVLSSHHDIKIAKVMLFAADTIPALQELSYDYGYVLDSVARPDGTIIQLPCYCGAVGCRKRL
>TTRG-2027257-Lupinus_angustifolius
EVGHQFYSRAEMVVVGFHSHWLNGIDFMGQSYAKVHKNYEYPVAVAIVLSGMYEDDLDNAEDVVYTGQGGHNLIGDKRQIRDQKLERGNLALKNCVEQCVPVRVVRGHESSSSYTGKIYTYDGLYKVVNYWAEKGISGFIVYKFRLRRLEGQPLLTTNQVYFTCGRLEIRGLVCEDITEGQEDMPIPATNLVDDPPVPPTGFTYSKSIKVAKNVKLPMDATGCKCKDKCVDPTTCECALRNGSDFPYVSRDGGRLIEAKDVVFECGPNCGCGPGCVNRTSQRGLRYRLEVFRTAKKGWAVRSWDFIPSGAPVCEYTGILSRAEDMETVLENNYIFEIDCLQTIKGIGGREKRSTNAAFLENLLDKSDEKGSENAPEYCLDAGSTGNIARFINHCCEPNLFVQCVLSTHHDLKFARVMLFAADNIPPMQELTYDYGYALDSVLGSDGKIKQMPCYCGATGCRKRLF
>TVSH-2000863-Bituminaria_bituminosa
VVQSLDGVQQHLMVSTRAEKTPESKVAVANGGNGAETEKKSRESKGSAMPRRSSARIQALQKAEAELLAHQKEDVVKDNCDGEARAARPKKRSRNSSGGEEDVVLPPPKKPAAHRSSEVEGNENGNVEEVNENGNVEEVNENIRVAEVNGSEELENAGGGLGEKGDVLKVKETIRLFTKHYLHLVQEEEKRCRKAEAQPKAAKKASKSKKNAETKTTAKRPDLKAISKMMENNEILYPEKRVGNIPGIGVGYQFYSRAEMVAVGIHSHWLNGIDYMGMSYSKVYSYEFPVAVAIVLSGMYEDDQDNAEEVVYTGQGGHNLTGNKRQIRDQKMERGNLALKNCAEQCVPVRVIRGHGSSNSYTRKVYTYDGLYRVVNCYFDKGFSGFKVYKFRLRRLGGQPILTTNQVYFTYGRIPQSLTEIRGLVCEDITGGQEDMPIPATNLVDDPPVPPTGFTYCKSLKVAKNVKLPMNDMNATGCNCKDTCNDPTTCACALRNGSDFPYVSRDGGRLIEAKDVVFECGPKCGCGPGCVNRTSQRGIRYRLEVFRTAKKGWAVRSWDFIPSGAVVCEYTGILARAEDMDSVLENNYIFEIDCLQTIKGLGGRERRSQDGEIPASLLDKYDQCSESAPEFCIDAGSTGNIARFINHCCEPNLFVQCVLSTHNDLRLARVMLFAADSIPPLQELTYDYGYALDSVLDSDGNIKQMPCYCGASNCRKRLF
>TVSH-2000864-Bituminaria_bituminosa
SYEFPVAVAIVLSGMYEDDQDNAEEVVYTGQGGHNLTGNKRQIRDQKMERGNLALKNCAEQCVPVRVIRGHGSSNSYTRKVYTYDGLYRVVNCYFDKGFSGFKVYKFRLRRLGGQPILTTNQVYFTYGRIPQSLTEIRGLVCEDITGGQEDMPIPATNLVDDPPVPPTGFTYCKSLKVAKNVKLPMNDMNATGCNCKDTCNDPTTCACALRNGSDFPYVSRDGGRLIEAKDVVFECGPKCGCGPGCVNRTSQRGIRYRLEVFRTAKKGWAVRSWDFIPSGAVVCEYTGILARAEDMDSVLENNYIFEIDCLQTIKGLGGRERRSQDGEIPASLLDKYDQCSESAPEFCIDAGSTGNIARFINHCCEPNLFVQCVLSTHNDLRLARVMLFAADSIPPLQELTYDYGYALDSVLDSDGNIKQMPCYCGASNCRKRLF
>TZWR-2046790-Arabis_alpina
MAGKRKQANTPEKKERRISSRVQEQRQKARDEKERFALERVKSLSEKTTEICVDESDLHAKEEDGVDECHEENSGSNLNTMQTGTLTVTKKGKEKLDFYGNGSDADMDAHLKVRKNLRFFNKQYLLMVQAKMSRPDLKGITQVREANAVLYSRKRIGSLPGIDVGHRFFSRAEMVAVGFHSHWLNGIDYMGVDYKRDYSDYKFPLAVSIVISGQYEDDLDNADMVTYTGQGGHNLTGNKRQIKDQELVRGNMGLKNCVDCEVPVRVTRGHDCISSYTKRVYTYDGLYKVVKYWAEKGVSGFTVYKYQLKRLEGQPELTTNQVNFVCGRIPKSTAEIQGLVCEDISKGLEAKRIPATNRVDDPPESPSGFTYIKSMKVEPNVNIPKSSVGCNCRGGCTDPNRCACAKRNGGNFPYVDLNGGRLIEPRDVVYECGPNCGCGPECVNRTSQKGIRFNLEVFRSPKKGWAVRSWDYIPAGAPVCEYIGVLRKTDDVDTLCGNEYIFEIDCLQTMQGLDGRQRRLMDAAAPLNHNVSNGEDKTDPEFCIDAGSIGNVARYINHSCEPNLFVQSVLSSHQDLRLARVVLFAADNISPLQELTYDYGYVLDSVHGPDGKVKQLACYCGSVGCKKRLY
>Theca_v1_1-Thecc1EG017347t1-
MVVQSPHSVESSVPTAKNGGRRRKGSSEKENVSGQRRASARLLAAKERAEKALSIKRGVEVLDPEEDGGRSRKKANVESEKLNLKDAQNGSPKLSETEPKINEKVAKMVERAAKIAEGLDTTNANAPNVVEKSAHIKVKETIRLFNKHYLHFVQEEEKRCGAVKVGKKAPKGKKTKKRDVSEGDGKGKAKRPDLKAITKASQSDLRLFCSLMLIQIILMMEKNEVLYPEKTIGSLPGIDVGHRFYSRAEMVAVGFHSHWLNGIDYMGQSYKKGEYEHYIFPLGVAIVLSGMYEDDLDNAEDVVYTGQGGHDLTGNKRQIRDQVMERGNLALKNCVDQGVPVRVVRGHESASSYSGKIYTYDGLYKVVKYWAEKGISGFTVFKYRLRRLEGQPTLTTSQVQFTYGRVPKCPSEIRGLVCEDLSGGQEDVPIPATNLVDDPPVAPTGFTYCKSMKVARNIKLPSNAAGCDCKGVCWDPKACACARLNGSDFPYVHRDGGRLIEAKHIVFECGPKCRCNANCVNRTSQRGLKYRLEVFRTPKKGWAVRSWDFIPAGAPVCEYIGVLTRTEELDNVSENNYIFDIDCLQTMRGLGGRERRQQDASLPMIQNMDKNDEQRSESVPEFCIDAGSFGNVARFINHSCEPNLFIQCVLSAHQDFKLARVMLFAADNIPPLQELTYDYGYALDSVYGPDGKVKRMTCYCGAEDCRKRLF
>Thhalv10012985m
MAGKRKLADNPDQKERRWSSRVQELRQKKVDEKARIARERLKLLSDKNSKLCVDDTESHAEEDEAMLVSPERSSPLTLTKTEKGKTKLDFYADENDAHLKVKKNLRFFNTQYLLMVQAKLSRPDLKGVMRANAILYSRKRIGDLPGIDVGHRFFSRAEMVAVGFHRHWLNGIDSMGIEYKREYSDYQFPLAVSIIMSGQYEDDLDNAEVVTYTGQGGNKLTGSKRQVKDQELVRGNLALKNNLEHKVPVRVTRGHQCQTSYSKKVYTYDGLYQVIKYWAEKGVSGFTVYKYQLKRLEGQPELTTNQVNFVGGRIPKSTSEIQGLVCEDISKGLASKPIPATNRVDDPPVPPSGFTYIDSLKIGPNVKIPRSSTGCNCRGSCTDPNKCACARLNGGNFPYVDLNNGRLIEPRDVVFECGPSCGCGPECVNRTSQKRLKFQLEVFRSPKKGWAVRSWDFIPAGSPVCEYIGVLRRTDDVDTLSDNDYIFEIDCQQTMQGLDGRQRRLRDVAVPTDIKVSQSNEDENVPEFCIDAGPTGNVARFINHSCEPNLFVQCVLSSHQDIRLARVVLFAADNIPPLQELTYDYGYTLDSVHGPDGKVKQLTCYCGAIKCRKRLY
>UAXP-2011218-Gyrostemon_ramulosus
KKARRPDLKAISEMKKANGILYPNKQIGDLPGIEVGHRFYSRAEMCALGFHSHWLNGIDYMGANYKSGEYSYYTFPLAVAIVISGMYEDDLDNADEVVYTGQGGHDLTGNKRQIRDQVLQRGNLALKNCVDHSVPIRVIRGHEFSSSYTGKVYTYDGLYKVVQYWAEKGISGFTVYKYRLKRLDGQPNLTTNQVSFVHGRVPQSVAEIQGLVSQDIAEGQEDVPIPATNRTDDPPMAPTGFTYQKSLKVGPNVKVPSNAPGCSCKGTCVDPKICACAKLNGSDFAYVHRDGGRLIEPRDVIFECGPNCGCGPGCVNRTSQRGLRYRLEVFRTPKKGWAVKTWDFIPSGAPVCEYIGVLKRTEDLDNASDNNYIFDIDCLQTMQGLGGRERRLGDVSVPIVNTAESSDGQRTDISAPEFCIDAGSTGNIARFINHSCEPNLFVQCVLSSHHDLRLARVVLFAADNISPLQELTYDYGYALDSVYGPDGKLKQLACFCGAEICRKRLY
>UBLN-2082794-Xanthuium_strumarium
YKLPLTVAIVMSGQYEDDLDNSEDVVYTGQGGNNLLGDKRQIKDQVMSRGNLGLKHCLEQNVPVRVIRGHQSTTSYVGKVYTYDGLYKVDKYWAEKGVSGFTVYKFRLKRMEGQPSLMTEQVYFARGRIPDKVSELRGLVCEDISGGLENIPIPATNLVDDPPVPPSGCTYIKSLQASKNVVLPSSASGCNCKGSCTDPRSCACARLNGSDFPYVHRDGGRLIEPKAVVFECGPNCGCGPSCVNRTSQRGLRYRLEVFKTPKKGWAVRSWDFIPSGAPVCEYIGVLKKTDDVDLNPENNYIFDIDCVQTMKGLGGRERRVGEVAMASLQVQNDDKDSGPEFCIDAGTIGNVARYINHSCQPNLFVQCVLSAHHDITQARVILFAADNILPLKELT
>UBLN-2085324-Xanthuium_strumarium
RVKNTLAIFNNYFLHFSQQHQQDAVSQQNAPDFKAISKMIECNQILFPTKTLGHLPGIDVGFQFYSRAEMVAVGLHSHCLNAIDYMAPSYKLTEDFKGFTFPIAIAIVVPPQSEDHQDNSQDILYTCEPGGYFTDTKHQEISLGNLALKNSMKQSIPVRVIRGHASDNHFKIYTYVGLYKVSECWPAEGVSGFVIYKYLLKRLEGQPKLSNNQVQYSNGRSRVPAKAPRFVCMDISEGQEDVHIPVVNAIDDATITGFTYTKYNQILSNLKLPPNANGCDCKGYCKNPKTCSCARLNGVDFPYVQTNGGRLIEAKDVVFECGPNCGCGPGCINRISQQGIKYQLEVFRTCDRGWAVKTKDFIPSGAPVCEYIGELRRTSELDNVAENDYIFEIDCWQTMKEIGGRERRLGDVSVESLGRRDEKDFENSMPEPEFCIDAGRIGNVARFINHSCDPNLFVQCVLSSHHDLRLARILLFASDDIAPMEELTYDYGYALDSVVDKNGKVRMVPCHCGTSECRKRLY
>UCNM-2001265-Ajuga_reptans
QYEDDLDNCEDIVYTGQGGNNLLGDKRQISDQVLERGNLALKNSMEQSTPVRVIRGHKCQNSYVGKVYTYDGLYTVVKYWAEKGVSGFTVYKFRLKRLEGQPPLETKEVYFTRGRIPQSVSEIRGLVCEDITGGVEAIPIPVTNLVDDTPISPGYIYIKNRKFSKNISVPTIDPVGCNCQGDCTDPRSCACAKLNGGDFPYVHRDGGRLVEPKSVVFECGPNCGCGPKCVNRTSQHGIRFRLEVFRTPKKGWGVRSWDYIPSGSPICEYIGLLRRTDDLNRADDNSYVFDIDCLQTMKGLEGRESRLRDVCLPSYLKTISEEASETVPFCIDAGQTGNIARFINHSCEPNLFVQCMLSDHHDPKLARVMLIAADNIPPLKELTYDYAYALDTVLDLEGNVRQMSCFCGADGCRKRL
>UDHA-2007135-Ceratocapnos_vesicaria
AKRPDLKAISEMRLANTILYHQKRPGNLPGVDVGHQFYSRAEMVVVGVHSHWLNGIDCMGAEYAKQEEYKGFNFPIAVSIVLSGMYEDDMDNSEDVVYTGQGGNNLLGDKRQVKDQVLKSGNLALKNSMEHCVPVRVTRGHCFGSSYTGKVYTYDGLYNVVQYWKEKGISGFHVFKYRLKRLDGQPLLTTNQVQFTNARAPLSIEEVSGLVCKDISGGQEDIPIPATNLIDDPPVEPTGYTYCKSIQVAKSVKLPIGVSGCNCQGTCTDPSICACARLNGTDFPYVHKDGGRLIKAKSVVFECGPKCGCGPGCVNRTSQRGLKYRFEVYRTANKGWAVRCWDFIPSGAPVCEYVGRLMRTNEVDHLYDNNFIFDIDCLQTMKGLDGREKRLEDDAFIPFDPRLDESDEKKTDSMPDFCIDAGSVGNMARFINHSCDPNLFVQCVLSSHHDIQLARVMLFAAENIPPMQELTYDYGYVLDSVLGPDGQVKKMACYCGAPNCKKRL
>UGNK-2019976-Marattia_attenuata
KVKKTLRLFNSYYLRYVQEEEGRCRKEEKEVPKHAMKSKKQARRHNGEFEDDKRKSRRPDLKAIKQMKEEGSVLHKTKRVGVFVGDQFFSRCEMTAIGLHDHWLAGIDYAGSSYRKEMSNVKLPVAISLVLSGEYEDDIDNSEDVIYTGQGGNDLLGKKRQIANQTMDRGNLALKNSMEHSLPVRLIRGHKTKKSYTGKVYTYDGLYKVKEFWAEKGISGFTVYKFRLHRLEGQAVLTTDQVHYCRGQVPSSTAELRGLVCMDISGGLEGVPVPASNVVDDPPIAPNDFKYISAIEVNKGVPKPIRARGCTCKGDCVDETRCACAMLNGKRFPYVTKNGGRLVEPMDVVYECGPKCGCGPSCSNRVSQRGLYYRLEVFRTANKGWGVRSWDLIPAGAPVCEYTGLLMRAEDADSINANDYIFDLDCVQTIKGIGGRQRRVLSKVKDVEETVKAEEDADIEQPEYCINAGNSGNVSRFINHSCEPNLFVQCVLNAHHDLTQPRVFLFASENIHPLQELTYDYGYELDSVVLDGKVKKVPCYCGAHGCRKRLY
>UHBY-2011001-Oresitrophe_rupifraga
MKLKKEDAHNGDHKQSAKRPDLKAITKMLETNAILYPEKRFGPIPGIDVGHQFYSRAEMVVVGFHSHWLNGIDYMGQAYSKGEYSGYTFPLAVAIVLSGVYEDDLDNSEDVVYTGQGGNNLLGNKRQVCDQVLARGNLALKNCLEQCVPVRVIRGHKSASSYVGKVYTYDGLYKVVQYWAEKGVSGFTVFKYRLRRLEGQPILTTNQVLYANGRAPKSVSEIRGLVCDDISGGLEDIPIPATNLVDDPPVAPTGYTYCKSIQVSKSVKLPSSVVGCDCKGNCMDSGTCSCAKLNGCDFPYVHRDGGRLIEAKDVVFECGPNCGCGLGCVNRTSQRGLKYRFEVFRTPKKGWAVRSWDFIPSGAPICEYTGKLMRTDELDTVYENNYIFDIDCLQTMKGLDGRERRSRDMSLTSSNFLDKSEDQKSDVPEFCIDAGSTGNIARFFNHSCEPNLFVQCILSSHHDAKLARVMLFAADNIPPMQELTYDYGYALDSVLGPDGKIKNMPCFCGAADCRKRL
>UHLI-2001720-Sphagnum_recurvatum
AQMLAEGAEAQRVKEALREFNTLYLEAIQEEDKRAAAAAAAATKKEVGKRPSKRPDLKAITKMNNLNLSVNSGKIIGAVPGVHVGQQFLSRAEMVIIGLHQHWLNGINYIGATKSARNEFSHLQLPIAVSIVMSGGYEDDVDNSDDLIYTGQGGNNLTGDRRQIKDQEMTKGNLALVHSMEFQTPVRVVRGHANKLSYTGKLYTYDGIYQVYDHWTEKGISGFRVFKYKLRRLPGQPDLTTQQVFFARGKLIDSAAELEGLVSKDISDGMERIPVVASNTVDDNPCPPTDYTYMTASKLSPDIPKRKPAKGCSCKGVCTDTEKCSCARLNGNVIPYVHNHGGRLIKAMDVVYECGPNCSCGPECVNRTSQNGLQYRLEVFKTTNKGWGVRSWDYIPAGAPICEYVGTIRHNDDRLESMLDNMYIFELDMLQTMWGMEGRQRRGEKVIPPLDGGPDVDQTSEGHSPLFVLDAGKGGNVSRFLNHSCEPNVFIQCMLSDHHDVTMPRIVMCAAENIHPMQELCYDYGYALNSVVAADGTVKEVPCYCGSLICRKRMY
>UJGI-2025644-UJGI-Oenothera_rosea-4_samples_combined
EELYAAEKELLARRRVELLDEEGQVLKKASPLKRRRVDAEAVQTEEENGAVVLSESAKKEKVAKPDDGVKAENGAMGVIGNVGEKSDYAKVKETLRVFNKHYLYFVQEEEKRCRKEVVDKKSPKSPEKVVKGSGKMDGSQKSPKTLEKDLKGNAKDGSKKSPQKAAAKTKSKKETVTQEVTKKLAKRPDLKAITKMMESKAVLNPEKRIGEVPGLKVGYQFYSRAEMVVLGFHGHWLNGIDYLGAKYKKVEEFEKYEFPFAVSIVLSGMYEDDLDNADEVVYTGSGGHNLTGDKRQIKDQELTRGNLALKNCIANDTPIRVTRGHENKSSYTGKVYTYDGLYKVIKYWADKGISGFTVYKYLLRRVPGQPILTTNQVQFAFGQVPQSVSELRGLVCEDIAGGQENFPIPATNLVDDPPVPPTGFKYISSLKVPKDIKIPAAASGCRCKGSCMDPTTCACAKLNGCDFPYVQRDGGRLIEAKDVVYECGPNCGCGPDCINRVSQGGLRFRLEVFRAPRKGWAVRSWDFIPAGAPVCEYIGVLRKSDDVESSWENNYIFDIDCLQTMGGLGGRVKRSGDVSDTTDQSDSNHEHPEFCIDAGSSGNVARFINHSCEPNLFVQCVLSSHHDMKLARVMLFAADNIPPLQELVYDYGYALDSVLGPDGKVKQMVCYCGAADCRKRLL
>UMUL-2023157-Paulownia_fargesii
KEDTAEDCTKKPAKRPDLKAVSEMMKTRATLYPEKRFGPIPGIDVGHQFFSRAEMVVVGFHQHWLNGIDYIGKTAGTARKSGKKLDLEGRKLPLAISIVLSGQYEDDLDNCEEIVYTGQGGNNLLGDKRQIRDQVLERGNLGLKNCMEQSVPVRVVRGHKCQNSYVGKVYTYDGLYTVVNYWAEKGVSGFTVYKFRLKRLEGQPPLTTKEVYFTRGRIPNSVSEIRGLVCEDITGGLEDIPIPVTNLVDDPPISPVGFVYIKDMKFSKNISVPSIAPVGCNCEGSCTDPRSCACAKLNGGDFPYVHRDGGRLVEPKAVVFECGPNCGCGPKCVNRTCQNGPRFRLEVFRTPKKGWGVRSWDYIPSGAPVCEYIGLLGRTDDLNPAADNSYVFDIDCLQTMKGLDGRESRLRDVSLPSYLQKVGEETSESVPFCIDAGYTGNVARFINHSCQPNLFVQCMLSNHHDIKLARVMLIAADNIPPLKELTYDYGYALDSVMGPDGKIQQMPCFCGADECRKRL
>UOYN-2043414-Catharanthus_roseus
EAEAKRGSKRPDLKALTTMRQENTILYPTKTIGSIPGIDVGHQFFSRAEMVAIGFHSHWLNGIDFIGQGKKSDYGDKRLPVATSIVMSGQYEDDLDKYEEIVYTGQGGNNLLGDKRQIKDQVMQLGNLGLKNCMEQDVPVRVVRGHKCANSYVGKVYTYDGMYKVDSYWAEKGVSGFTVYKFKLKRLSGQPPLTTNQVHYARGPVPNSIGELHGLVCDDISGGQEDIPIPATNLVDDPPVAPTGFTYCKKMKFAKSIKLPPKASGCSCEGSCVDPRVCACAKLNGSDFPYVMRDGGRLIEPKAIIFECNANCGCGPDCVNRTSQRGLKYRFEVFRTPNKGWAVRSWDYIPSGAPICEYIGILKKTDDIDSAAGNSYIFDIDCLQTMKGLDGRERRLRDVSLPTLEKDDDKTSDSVPEFCIDAGSTGNIARFINHSCQPNLFVQCVLSVHHDVKLARVMLIAADNIPPLKELTYDYGYVLNSVVGPDGKIKKMACYCGAADCRKRL
>UPOG-2056182-Anemone_pulsatilla
KHQICDQVMLRGNLALKNNMMQSTPVRVIRGHACTHSYTGKVYTYDGLYKVVQYWAEKGVSGFTVFKYRLRRMEGQPVLTTNQVQYIRAEAPKSLSELRGLVCKDISGGQENIPVPASNLIDDPPVAPTGYTYCKSIQVTEGVTIPATATGCNCKGACIDPRTCACAKLNGSDFPYVHKDGGRLIEAKAVVFECGPNCKCGPSCVNRTSQQGLKYRLEVFRTSNKGWAVRSWDFIPSGAPICEYTGRLMPSSDMDIVSENNNYIFEIDCLQTMKGLDGRESRPGVVSIQTDDKKSEPEFFIDAGKCGGVARFINHSCEPNLFVQCVLDSHHDIKLARVMLFAADNIPPLQELTYDYGYVLGSVTDSEGNIQVLPCYCGAKNCRKRL
>UPZX-2010160-Cleome_viscosa
MKSAKEVLYPQKRIGNLPGIEVGHRFFSRAEMCAVGLHGHWLNGIDFMGSAYHKGEYSHYTFPLAVSIVISGMYEDDLDNADEVVYTGQGGHNLTGNKRQIRDQTLDRGNLALKNCVDHNVPVRVIRGHECRSSYTKKVYTYDGLYKVVRYWAEKGISGYTVFKYQLKRLDGQPELTTNQVNFVCGRVPQSTSEIQGLVCKDITSGLETIPVPATNRVDGPPVAPTGFTYVNSLKVEPNVKIPRNAPGCNCLDKCIDPRKCACAKLNGGDFPYVKLNDGRLIEPKDVIFECGPNCGCGPDCVNRTSQKGLRFHLEVFRSPKKGWGVRSWDYIPAGSPVCEYIRTDDVESVSDNNYIFEIDCLHTIQGLGGRERRLRDVSVPMINKIIQSSEDQNAPEFCIDAGTKGNIARFINHSCEPNLFVQCVLSSHHDLRLARVVLFAADNIPPLQELTYDYGYALDSVQGPDGKVKKLTCYCGATACRKRLY
>UQCB-2022968-Portulaca_molokaiensis
EKSDHLKVKETLRTFNSYYLQFVQEEEKRCKQIEAEKKKGTAVAEGRKKSPHKRPDLKAITKMMETSKVLNPVKQFGSIPGVDVGHQFFSRAEMVAVGFHSHWLNGIDYMGQAYCKGEFSKYTFPLAVAIVLSGQYEDDLDNSEDVIYTGQGGNNLLGDKKQVGDQKLERGNLALKNSMLEGLPVRVIRGHDSKSSYVGRVYTYDGLYKVVNYWAEKGVSGFTVYKFRLKRLEGQPDLTTNQVQFIRGRVPNSIAEVRGLVCDDISGGQEDIPIPVTNTVDDPPLPPTDFTYCKSLKVAENVKIPAPTIGCGCSGSCVDPKVCACARFNGSDFPYVHRDGGRLIEAKAVVFECGPKCSCNSSCVNRTSQRGLRYRFEVFRTPKKGWGVRSWDYIPSGAPICEYTGILRRSDEVDSVSENYFIFDIDCLQTMKGLDGRQMRLRDVSIPADTLDKPEEKVVDSTAEFCIDAGVTGNLARFINHSCEPNLFVQCVLSSHHDIKLARVMLFAADNIPPLQELTYDYGYPLDSVIGPDGKVKQMACYCGAEGCRKRLF
>URCP-2014191-Athyrium_filix_femina
KVKETLRLFNSYYLRSVQAEEARCQSEATKENATEKKKNKKKEESDEPRKSRRPDLKAISQMRGDGKILHKEKVLGHVRGIHVGDHFFSRCEMMAVGLHFHWLAGIDFLGAAYKKIMPNWTFPVASSIVLSGCYEDDVDNSTDVVYTGQGGNDLLGKKHQIADQVMEKGNLALKNSMEQNLPVRLIRGHKTKKSYTGKVYTYDGLYKVEKYWADKGVSGFTVFKFRLHRMEEQPVLTTEQVHFVSGQVPSNPSELTGLVCADLSNGSERVPVPASNVVDTVPTAPDFRYLARNVVDKNVPSPIPAKGCKCKGECYDVAKCSCAALNGKKFPYVSLNGGRLVEALDVIYECGPDCGCGPNCSNRVTQRGMRYRLEVFKTASKGWAVRSWDTIPSGAPVCEYTGILMKTDDADNIGTNEYLFEIDCLQTIRGIGDRQRRRLTEEKDTTPQDDILKNVVDQPEYCIDAGTCGSVARFVNHSCEPNLFVQCIVNEHHDLSQARVWLCAAETIHPLQELSYDYNYELDSVVKDGQVKVLPCYCGAHTCRKRL
>URDJ-2036617-Amborella_trichopoda
AILYARKRCGDIPGVDVGHQFFSRAEMVAIGFHSHWLNGIDFMGNEYRTEEQYKSYSFPLAVSIVLSGQYEDDQDNSEDIVYTGQGGNNLLGNKRQIADQEMKRGNLALKHNLEHGVPVRVTRGHKSESSYCGKVYTYDGLYKVVDYWAERGVSGFTIFKYRLKRLEGQPALKTDKVHFAYGQTGRSILDRRGVVCDDISGGQENFPIPATNVVDPPFAPTDAEGCQCIGGCVDFRICACAGLNGSEFPYVRRYGERLVQAKDVVFECGPNCRCGSSCVNRTSQRGLRYRLEVFRTPNKGWAVRSLESIPSGAPICEYTGFLRQTDEIDNELENNYIFEIDCLQTMKGIDGRQVRRFGDVSIHSPANLHKIEDKKSEGHPEFCIDAGSTGNVARFINHSCEPNLFVQCVLSSHHDLKLARVMLFASDNIPPLQELTYDYGYALGSVMDADGKIKTMPCYCGASSCRKRL
>UTQR-2084910-Tabebuia_umbellate
SKRPDLKAVSEMMKLNATLYTEKRIGPIPGFDVGHQFFSRAEMVVVGFHQHWLNGIDFIGQTAKKSRKILGLDDYKFPLAVSIVLSGQYEDDLDNCDEIVYTGQGGNNLLGNKRQISDQVMKRGNLGLKNCMEQSVPVRVVRGHKCQNSYVGKVYTYDGLYKVVNYWADKGVSGFTVYKFRLKRLEGQPPLTTEQVHFTRGRIPNSISEIRGLVCEDITGGLEDIPIPVTNLVDDPPISPAGFTYIKDMKFSKNISVHTDAPLGCNCRDTCVDPRSCACAKLNGSDFPYVQRDGGRLVEPKAVVFECGPNCGCGPKCVNRTSQRGPRYRLEVFRTPNKGWGVRSWDYIPSGAPVCEYIGLLKRTDDLDPAADNSYVFDIDCLQTMKGLEGRESRLGDVSLPSYMQKVIEEVSESVPFCIDAGCTGNIARFINHSCQPNLFVQCVLSNHHDIKLARVILVAADNIPPLKELSYDYAYALDSVLGPDGKVRKMACHCGAQGCRKRL
>UWFU-2002539-Itea_virginica
KGKAHKDESKQMAKRPDLKAISKMMETDSILYPKKRVGPIPGIDVGHQFFSRAEMVAVGFHSHWLNGIDYMGQIYRKGEYSGYMFPLAVAIVLSGQYEDDLDNCDDVVYTGQGGNNLLGNKRQVRDQVLERGNLALKNCLEQDVPVRVIRGHKCSSSYVGKVYTYDGLYKVVQYWAEKGVSGYTVFKYRLKRLDGQPISVTSQVQYAYGRVPKSVSEIRGLVCEDISGGQENIPIPATNLVDDPPVAPSGFTYCKSIQVAKRVKLPPDVVGCECKGNCIDFRTCSCAKLNGSDFPYVLRDGGRLVEAKDVVFECGPRCGCGPGCINRATQRGLKYRLEVFRTPKKGWAVRSWDYIPSGAPVCEYIGILKRTDDVDNVHEDNYIFDIDCLQTMKGLDGRERRLRGISLDSSEYLDKSEDLPEFCIDAGSTGNIARFINHSCEPNLFVQCVLSSHHDMKLARVMLFAADNIPPMQELSYDYGYAIDSVIGPDGNVRKIPCYCGAADCRKRLL
>UWOD-2025874-Plagiogyria_japonica
RKSRRPDLKAIKQMRTDEKMLYNGKSLGHLQGIHVGDHFFSRCEMIAIGLHCHWLAGIDFIGATYKKIMPKWTLPVASSIVLSGLYEDNVDNADDVVYTGQGGNDLLGNKRQIADQVMEKGNLALKNSMEQDLPVRLIRGHKTKKSYTGKVYTYDGLYKVNHFWAEKGISGFTVFKFRLHRMEEQPILTTEQVHFVSGQVPSNPSELKGLVCADISNGLEKIPVPASNVVDKIPTTPGFRYLATNEVWKGVPKPLLAKGCSCKGECYDVAKCSCALLNGKKFPYVSKNGGRLVEPMDVVYECGPHCACGPNCSNRVTQRGMYYRLEVYKTPYKGWAVRSWDTIPAGAPVCEYTGILMKANDADSIADNEYFFELDCLQTIKSVGARQRRLMSKGNDSDAYGDALTDVADQAEYCIDAGTCGNVSRFINHSCEPNLFVQCVLNDHHDLSQPRI
>UYED-2012898-Flaveria_sonorensis
SRAEMVALGLHSHWLNGIDYMELSYKMMEEFKGYTFPIAIAIVLSGQYEDDQDNSEDIVYTGQGRNDFMGGKHQFKNQETLRGNLALKNCMEQSIPVRVIRGHTSDNHFKVYTYDGLYKVSECWPAEGVSGFVVYKYRLKRLEGQPKLTSNQVQDSNGRSRVSAKAPQLVCLDISEGQEDVHVPAVNTIDDTTITGFTYTKYNQVLSNLKIPPNVGGCDCKGYCKNPKTCSCARLNGDDFPYVRSNGGRLIEAKDVVFECGPNCGCGPGCINRISQQGLKYQLEVFRTGDRGWAVKTKDFIPSGAPVCEYIGELRRTNELDNVAENDYIFEIDCWQTMKGIGGRERRLGDVCESLSKRLEKAEEKDAPEPEFCIDAGRIGNVARFINHSCDPNLFVQCVLSSHHDLKLARILLFASDNIAPMKELTYDYGYALDSVVDNNGNVRMLPCHCGASECRKRL
>UZWG-2001224-Castanea_pumila
KSKAKRPDLKAISKMMENGEILYPEKRIGNIPGIRVGHQFYSRAEMVAVGFHSHWLNGIDYMGQSYSKLEEHKDKTFPLAVAIVLSGMYEDDLDNAEDVLYTGQGGHDLTGNKRQIQDQKMERGNLALKNCVEQKIAVRVIRGHESKSSYCGKVYTYDGLYQVVHYWAEKGISGYTIFKYRLRRQDGQPLLTTNQVQFSYGRVPQSVSEIRGLVCEDITGGQEDIPIPATNLVDDPPVAPTGYKYCKSIQVAKNVKLPTNVIGCNCNGKCVDPRTCACARLNGSDFPYVSRDGGRLIEAKDVVFECGPNCGCGPDCLNRTSQRGLKYRLEVFRTPKKGWAVRSWDFIPSGAPVCEYTGILMQTEDTDSVSENNYIFDIDCLQTMRGLGGRERRFRDVSVPTIISSDRHDDLRSESVPEFCIDAGSTGNIARFINHSCEPNLFVQCVLSSHHDIKLARIMLFAADNIPPLQELTYDYGYALDSVYGPDGKIKQMACYCGAPDCRKRLF
>UZXL-2027600-Disporopsis_pernyi
KSDKLRVKETIRVFNSHYLRFDQEEETRVKLSKASMQKNGANSGGELKRAAKRPDLKAVSKMIENHQVLYPEKIIGHLPGIDAGDQFLSRAAMCVLGLHNHWLNGIDYMGQSFAKLEQYKNYTFPLAISIVLSGMYEDDLDNSEDIVYTGQGGHDLLGSKHQVGDQKLERGNLALKNNCDLSVPVRVIRGHELKSSYTRKVYTYDGLYKVIKTWAEKGVSGFTVYKYKLRRVEGQPILTTNQVQFTRSKAPQSISELRGLVCEDISGGQENLPIPATNTVDDPAFAPTDFEYCKAIRLPRNLKLPTNAIGCNCKGECFDPQICSCAKLNGGDLPYVRRDGGRLIEAKSVVFECGPSCGCKRSCANRTSQQGLNYRLEVFRTAKKGWAVRSWDTIPSGAPVCEYTGILSRTDEIETDLENNYIFDIDCLQTMKGLDGRERRPGDMTVLENFDDKKADPEFCIDAGRVGSVARFINHSCEPNLFVQCVLSTHHDIKMAKVMLFAADNIPPLQELCYDYGYALDSVVRADGSIIQLACYCGAVGCRRRLY
>VBMM-2010863-Anomodon_rostratus
AMQVKATIRIFNFMYLEAIQLEDKRATEHLIKIGEAGTGKRPSKRPDLKAISKMLELRATLNPEKQIGGIPGVDVGQQFLSRAEMVVIGLHSHWLNGIDYIGVGKGKSSDLEFPICVSIVMSGGYEDDVDNSEDVVYTGQGGNDLLSTKKQIKDQKMEKGNLALKNSMKCKQPIRVIRGHEDKRSYSKKVYTYDGLYEVYDHWAEKGISGFTVFKYKLRRLAGQPILTTEQVKFSRGKVAPINIADLRGLVCNDISNGQERLPVPASNTIDDPPVPPTDYTYISKTITPANIPKPPPSKGCSCKGQCTDEEKCACARKNGGSFPYVLNHGGRLVQPMDVVYECGPGCGCGPECLNRTSQKGLQFRLEVYKTVSKGWACRSWDFIPAGSPICEYFGVLRKNDENLESMVDNGYIFELDMYQTMQGMEGRQKRFGDVTPEINTENELMQDVAFVLDAGKNGSRFLNHSCEPNVFIQCVMSHHSDHFMPRIVMFAADNIHPLEELCYDYGYAMDSVLNADGSVKPMACHCGAPSCRKRMY
>VDKG-2107814-VDKG-Cleome_gynandra-2_samples_combined
KRKREKSEADEPRRTSLRVQDKLKAQQEEKERLVLERVKLLDEDNALHGTTQDTMSDKSPPSTRRRVSPRRAKEVKIVRKVPQGDEDLKDSGASANGGLGLTEKAAHLRVKETLRLFNKHYLHFVQGEEQRCAKTKEKVVVGSKSKGKRGSKGAEGSRTKAASNSETPKARRPDLKAITKMKSVKEVLYPDKRIGNLPGIEVGHRFFSRAEMCVVGIHCHWLNGIDFMGLAYQKGEYSHYTFPLAVSIVISGMYEDDLDNADEVVYTGQGGHNLTGNKRQIRDQTLDRGNLALKNCVEHHVPVRVIRGHECRSSYTKKVYTYDGLYKVVRYWAEKGISGYTVYKYQLKRLEGQPELTTNQVNFVSGRVPQSTSEILGLVCKDITRGLETIPIPATNRVDDPPVSPTDFTYINSLKVEPNVKIPRNAPGCKCSDKCSDPRKCACAQLNGGDFPYVKLNDGRLIEPRDVIFECGPNCGCGPDCVNRISQKGLRFHLEVFRSPKKGWGVRSWDYIPAGSPVCEYIGVLRRADDVDSVSDNNYIFEIDCLQTIQGLGGRERRLRDVSIPMIESSGDQSSPEFCIDAGLKGNISRFINHSCEPNLFVQCVLSSHHDLRLARVVLFAADNIPPLQELTYDYGYALDSVHGPDGKVKELRCYCGATACKKRLY
>VFFP-2009492-Acer_negundo
VAEKSDTARVKETLRLFNKHYLQFVQEEEKRCAKPTVNRKASKSKSKKAKAKKEETQEDVKAKAKRPDLKAVSKMMLNNETLFSEKRIGDIPGIKVGYQFYSRCEMVAVGFHSHWLNGIDYMGASYSKGKYKNYKFPIATAIVLSGMYEDDLDNAEDVVYTGQGGHNLTGNKRQSRDQVLARGNLALKNCVEQSVPVRVIRGHKSSSSYTKKVYTYDGLYKVIQYWAEKGISGFTVFKFRLRRLEGQPILTTNQVFFTHGRVPQSVSEIRGLACEDITGGQENFPIPATNMVDDPPVAPTGFLYCKSLQVAQNIKLPTNVVVGCNCKGECVDPRICACAKLNGSDFPYVHRDGGRLVEPKDVVFECGPKCGCGPDCVNRTSQQGLKYRLEVFRTPKKGWAVRSWDFIPAGGPVCEYIGVLKRTEDVDVSENDNNYIFDIDCLQTMKGLDGRERRLRDVSIPTIDCLDRPEDQRSECLPEFCIDAGTTGNIARFINHSCEPNLFVQCVLSSHHDVKFARVVLFAADNIPPLQELTYDYGYVLDSVCGPDGKVKKMACFCGAADCRTRLF
>VGHH-2052890-Hydrastis_canadensis
KGNSCAEDAKRSAKRPDLKAVSKMIDTKAILYPKKRFGDLPGVDVGHRFYSRAEMVAVGFHGHWLNGIDYMGNSYAKLDEHKDYKFPIAVSIVLSGMYEDDQDNSEDVVYTGQGGNNLLGDKRQISDQVMKRGNLALKNNMEQSVPVRVIRGHECTSSYCGKVYTYDGLYKIINYWAEKGASGFTVFKYRLRRLEKQPPLTTNQVQFIRAHAPKSLSEIRGLVCEDISGGEENVPIPATNLIDDPPVAPMGYTYCKSIQVVEGLTLPRIATGCNCKGTCTDPRICACAKLNGSDFPYVHKDGGRLIEAKAVVFECGPKCGCGPGCVNRTSQRGLKYRLEVFRTPSKGWAVRSWDFIPSGAPVCEYTGQLMRANELDNVSGNDFIFEIDCLQTMKGLDGRESRPGVVSIPTSTRMEKIDEKKSESVPEFCIDAGAVGGVARFINHSCEPNLFVQCVLSSHHDIKLARVMLFAADNIPPLQEFTYDYGYALDSVMGPDGKIKVMPCYCGATGCRKRL
>VGSX-2070509-Retrophyllum_minus
VLSGKYEDDVDNSVDVIYTGQGGNNILGNKRQIKDQTMSHGNLALKNSMDQGTPVRVIRGHKSVHSYTRRVYTYDGLYKVIDHWVEKGLSGFTVYKFRLRRIEGQPELTTDQVHFHRAQIPSSLSELRGLVCRDISNGLEKIPIPASNVVDDSPLVPQGYTYLNTIKVANGIEIPSPAKGCTCKGNCVDEKKCSCAKLNGNGFPYVNINGGRLVCAKSVVYECGPHCGCGPSCVNRTSQQGLKYKLEVYCTANKGWAVRSWESIPSGALVCEYTGILMRTDELDNVSGNNFIFEIDCLQTMKGIDGRERRLGDVSNHADIQLDKIDDKKDGQPEYCIDAGTAGGVARFINHSCEPNLFVQCVLSSHHDARLARVMLVAADNIQPLQELTYDYGYALDSVIDEHGEIKQMPCYCGAIGCRKRL
>VHZV-2017158-Gleditsia_sinensis
GAGEQQRVKKLDESTAEGPKESKESSLQRRASPRIQAKLKVDKELLVRRRVELLDERDDAGDGKKSNRCKRNRNDQNVGKEQVVGERRKVKMDESTLLDDKPTIAGSDEVVDSVNGAGNLVEKSDFVKVKETLRLFNKHYLHMVQEEEKRCEKVKADRKVSKKGSKSKKGAPPEDTKSSAKRPDLKAISKMMENNEILYPKKRIGSIPGINVGHQFYSRAEMVAVGFHSHWLNGIDFMGISYGKVYSNYNFPLAVAIVLSGMYEDDLDNAEDVVYTGQGGHNLTGDKRQIRDQVLKRGNLALKNCVEQHVPVRVVRGHESSSSYCGKVYTYDGLYKVVNYWAEKGISGFTVYKFRLRRLEGQPTLTTNQVYFTNGRVPQSTAEIRGLVCEDITKGQEDMPIPVTNLVDDPPVAPTGFKYSKSILISKNVKLPIDATGCKCKGICVDPTACECALRNGSDFPYVSRDGGRLIEAKDVVFECGPKCGCGPGCVNRTSQRGLRYRLEVFRTPKKGWAVRSWDFIPSGAPVCEYIGLLRRTEDLENASENNYIFEIDCLQTMKGLDGRERRSQNEVLTAINLLDKSEDLISDSVPEFCIDAGSTGNIARFINHSCEPNLFVQCVLSSHQDLKLARVVLFAADNIPPLQELSYDYGYVLNSVLGPDGKIKKMACYCGAADCKKRLF
>VITX-2099883-Blechnum_spicant
KVKETLRLFNSYYLRSVQAEEARCQSEATKENATEKKKNKKKEESDEPRKSRRPDLKAIAQMRSDGKILHKDKVLGHVQGIHVGDHFFSRCEMMAVGLHFHWLAGIDYLGASYKKIMPNWTFPIASSIVLSGCYEDDVDNSTDVVYTGQGGNDLLGKKHQIADQVMEKGNLALKNSMEQNLPVRLIRGHKTKKSYTGKVYTYDGLYKVEKYWADKGVSGFTVFKFRLQRMGEQPVLTTEQVHFVSGQVPSNPSELKGLVCGDLSEGSERIPVPASNVVDAEPTAPNFRYLARNEVDKNVPAPIPAKGCKCKGECNDVAKCSCAALNGKKFPYVSLNGGRLVEAMDVIYECGPDCGCGPNCSNRVTQKGMRYRLEVFKTANKGWAVRSWDTIPSGAPVCEYTGILMKTDDADNIGTNEYLFEIDCLQTIRGIGDRQRRRLKEDKDSDTQDDMLKNVVDQPEFCIDAGTCGNVARFINHSCEPNLFVQCVLNEHHDLSQARVWLCAAETIYPLEELSYDYNYELDSVVKDGQVKVLPCYCGAHTCRKRL
>VJPU-2106033-VJPU-Boerhavia_dominnii-2_samples_combined
APGEKKKRPHKRPDLKAITKMMNGEKVLYPRKQFGSIPGIDVGHQFFSRAEMVAVGFHSHWLNGIDYMGQAYCTGEYANLQFPLAVAIVLSGQYEDDLDNSDDVVYTGQGGNNLLGDKKQVGDQKMERGNLALKNSMLENTPVRVVRGHDSKSSYVGRVYTYDGLYKVENYWAEKGVSGFTVYKFRLKRLEGQPELTTHQVQFIRGRVPETISEVRGLVCEDISGGQELIPIPATNMVDDPPVPPTDFTYIKSMQVADNVKIPVPKVGCGCEGSCDNPRICACANLNGSDIPYVHRDGGRLIEAKAVVFECGPKCSCGPSCVNRTSQKGLRYRFEVFRTPKKGWGVRSWDYIPAGAPICEYIGVLRRSDEADSVAEHNYVFDIDCLQTMKGLDGRQMRLRDVSIPHDGSLDKAESGPEFCIDAGIKGNMARFINHSCEPNLFVQCVVSGHQDIKLARVMLFAADNIPPLQELTYDYGYPLDSVFGPDGKIKRMACYCGAEGCRKRL
>VKJD-2017358-VKJD-Maesa_lanceolata-2_samples_combined
KGSAPEDDAKRGSKRPDLKAITKMRETKATLYPDKRPGPIPGIDVGHQFFSRAEMVVVGFHSHWLNGIDYIGETASKDHSGYKLPLAVAIVLSGQYEDDLDNCDDILYTGQGGNNLLGNKRQIRDQVMERGNLALKNCIEQATPVRVVRGHQSSSSYVGKVYTYDGLYKVVNYWAEKGVSGFTVFKFRLMRLEGQPQLTTNQVQYTRGRIPNSLSEIRGLVCEDITGGQEGIPIPATNLVDDPPAAPAGFTYCKSIQVAESVKLPKNATGCDCKGTCTDYKRCACARLNGSDFPYVHRDGGRLIEPKAVVFECGPNCGCGPGCVNRTSQRGMRYRLEVFRTPKKGWGVRSWDYIPSGAPVCEYIGILMKTDETDAAHENNYIFDLDCLQTMKGLDGRERRLGDVSLPAHLDKNDDNCADSAPEFCIDAGSTGNIARFINHSCQPNLFVQCVLSSHHDIRLARVVLFAADNIPPLKELTYDYGYILDSVMGPDGKPKQMACYCGADDCRKRLL
>VLNB-2022837-Gompholobium_polymorphum
KRVSPRLQALQKAAEERLAGRKEDTVEDKQSLGQVAPKKRRLKSRTEKSVGVEDVSDKQEKLCAQREVEDMEGTVDSENVVGVCDEKSDFAKVKETIRLFNKHYLHFVQEEEKRCKKVKGDKEEAKKVLKLKKGAPREHLKTAAKRPDLKAISKMLENNEILYRGKRVGNLPGIEVGHQFYSRAEMVAVGFHSHWLNGIDYMGLSYTKACSNYKFPVAVAIVLSGMYEDDQDLAEDVVYTGQGGHNLTGDKRQIQDQKLERGNLALKNCVEQSVPVRVIRGHGSSSSYSGKVYTYDGLYKVVNYWADKGLSGYIVYKFRLRRLEGQPKLTTNQVSFTYGRIPQSLADIQGLVCEDITQGQEDIPIPATNSVDDPPVPPTGFTYLKSVKVAKNIKLPPTAPGCKCKGICVDPTTCACALLNGYNFPYVSRDGGRLVEAKDVVFECGPKCGCGPGCVNRTSQRGLRYRLEVFRTVKKGWAVRSWDFIPSGAPVCEYTGILARAEEMDTVLENNYLFEIDCLQTIKGLGGRERRSQSVVIPQSLLGQSDDQGSESMPEFCIDAGPTGNIARFINHCCEPNLFVQCVLSTHHDLRLARVMLFAADNIPPMQELSYDYGYVLNSVLDSDGTVKEMPCYCGAAGCRKRLF
>VMXJ-2131375-Leucobryum_albidum
VRRAPSRSSSRIAILASRQPVKQEVQELSPSPQRVRKRMKVAAKTTVKQEKKVKVVKVKKEVVKDEKDGATDEVVDALALVAVGNDVDHQGEDDPGEVADEGNRAGAGKKAHQAHQAHTGLKLAQQLADRAGLNDAGQVKATIRIFNFVYLESVQFEDKRAAEELVKIKEAGEGKRPSKRPDLKAVSKMIELKATINNEKQIGPIPGVEVGQQFLSRAEMVVIGLHNHWLNGIDYIGVVRGRLADMELPIAVSIVMSGGYEDDVDNSEDVIYTGQGGNDLLSTRKQIKDQKMEKGNLALKNSMKCKQPVRVIRGHDDKRSYSGKVYTYDGLYEVTDHWAEKGISGFTVFKYKLRRLAGQPVLTTEQVKFARGKVAPKTIAELRGLVCNDISDGQEILPVPASNTVDDPPVPPTDYTYITKTVVPNDIPRPPPSKGCKCKGKCTDEEKCACARKNGTSFPYVFNHGGRLVQPMDVVYECGPSCGCGPECLNRTSQQGLQFRLEVYKTVSKGWACRSWDFIPAGAPICEYFGTLRRNDENLESMLDNHYIFELDLIQTMQGKEGRQKRIGDVVPELSHEEDLMQDGPLYVLDAGKSGNVSRFLNHCCEPNVFIQCVLSDHGEHTMPRIVMFAADNIHPLEELCYDYGYAPNSVVAADGTVKHMDCHCGAPSCRKRMY
>VNMY-2008882-Bischofia_javanica
KKKAKRPDLKAVSKMLEDNSILNPKKRIGNLPGINVGHQFYSRAEMVVVGFHNHWLKGIDYMGMSHQKGEYSNYTFPLAVSIVISGVYEDDLDNAEDVIYTGQGGNNLTGNKRQIRDQKLIRGNLALKNCYEQCVPVRVSRGHVSTSSYSGKVYTYDGLYKVVQHWAEKGISGFTVFKYRLRRLEGQPILTTNQVFFTYGRVPESISEIRGLVCEDITGGLEDVPIPATNLVDDPPVAPSGYTYCKSMRFAKNIKPPAITTGCNCKGSCVDPRTCACAQLNGSDFPYVHRDGGRLIEAKDVVFECGPNCGCGPGCVNKTSQRGMKYRFEVFRTPKKGWAVRSWDFIPSGAPVCEYIGFLMKTEDIDNVSQNNYIFDIDCLQTMRGLGGRVRRQGDGAVPTIHNVDGPDASQPEFCIDACSIGNIARFINHSCEPNLFVQCVLSSHHDIKLARVMLFAADNIPPLQELTYDYGYALNSVTGPDGRIIKMPCYCGAADCRKRMF
>VQFW-2062848-Platanus_occidentalis
NACEEDGKRSSKRPDLKAVSKMMETRSILYSGKRIGHLPGIDVGHQFFSRAEMVVIGFHSHWLNGIDYMGKSYSKLEEYNGYTFPLAVAIVLSGQYEDDLDNSEDVVYTGQGGNNLLGNKRQVQDQVMQRGNLALKNNMEQCVPVRVVRGHESANSYCGKVYTYDGLYKVVQYWAEKGVSGFTVFKYRLRRLEGQPILTTNQVHFTRKQAPKSISELRGLVCEDISGGQEDIPIPATNLVDDPPVAPIGYSYCKSIQVAESVKLPTNASGCNCSGSCIDPKICACARLNGSDFPYVRRDGGRLIEAKAVVFECGPNCGCGPGCVNRTSQRGLKYRFEVFRTPKKGWAVRSWDSIPSGAPVCEYTGILRRTDEIDNDSENNFIFEIDCLQTMKGLDGRERRLGDVAILSSHLDKPDDKKSENVPEFCIDAGSVGNIARFINHSCEPNLFVQCVLSSHHDIKLARVMLFAADNIPPLQELTYDYGYAIDSVMGPDGNIKKMACYCGAVDCRKRL
>VSRH-2059106-Abies_lasiocarpa
GSNEKKDDKRPARRPDLKAITQMMETKAVLYPNKQFGHLPGVNVGDHFFSRAEMVVIGLHSHWLNGIDFMGAKHKKMEEYKDYTFPITVAIVLSGEYEDDVDNSEDVIYTGQGGQNLLGDKRQIKDQEMLRGNLALKNSMDQNTPVRVIRGHQSANSYSGKVYTYDGLYKVIRYWAERGLSGFTVFKFRLRRLEGQPVLTTDQVRFSRAQLPKSPSELKGLASEDISNGQEKLPVPASNAIDKPAVPPTGFKYLKNVKVAKGVEIPPPAEGCNCKGECVNPKTCSCARLNGMKFPYVRRDGGRLVEAMDVVFECGPNCGCGPTCVNRTSQQGLKYPLEVFLTTNKGWAVRSWESIPAGAPVCEYTGILMRTDDLDNVRENNFIFEIDCLQTMKGIDGRQRRLGDVSKHDNGDLEKLDDKKGDGQPEFCIDAGTSGGVARFINHSCDPNLFVQCVLSSHHDPRLARVMLIAADNIPPLQELTYDYGYCLDSVVDQDGRIKEMACYCGAVECRKRL
>VTLJ-2071409-Caiophora_chuquitensis
KGDAEDLKRSSNRPDLKALTKMMEIKAVLNPNKRIGSIPGIDVGHQFFSRAEMVAVGFHSHWLNGIDWVGLSCKATDFKGYTLPLTVAIVLSGQYEDDLDNCEDVVYTGQGGNNLLGNKRQIGDQVMLRGNLGLKNCMDQDVPVRVVRGHQSASSYVKKVYTYDGLYKVVNYWAEKGISGFTVYKFRLKRLEGQPLLTTNQVQYTRGRVPNSVSEIRGLVCDDIAVGQENIPIPATNLVDDPPIAPTDFTYRKFLEVKKNVKLPKNAPGCACKDSCRDPRKCACAKLNGSDFPYVPCNGGRLIEPKAVVFECGPNCGCGPECVNRTSQRGMKYRLEVFRTPKKGWAVRSWDYIPSGAPICEYIGVLMKTDDIDPAADNSYVFDIDCLQTMKGLDGREMRLRDVSMPTYMEHGNDHQSDSVPEYCIDAVSKGNVARFINHSCQPNLFVQCVLSSHHDIKFARVVLFAADNIPPLKELTYDYGYPLDSVMGPDGKIKQMPCFCGAADCRKRL
>VUSY-2027968-Nyssa_ogeche
KGDAREDDTRRGSKRPDLKAITKMMETNAILNPTKRFGPIPGVDVGHQFFSRAEMVAVGFHSHWLNGIDFIGQSSGKGEYSGYTLPLAVSIVLSGQYEDDLDNCEDVVYTGQGGNNLLGNKRQIRDQVMERGNLGLKNCMEQCVPVRVVRGHQSASSYVGKVYTYDGLYKVVNYWAEKGVSGFTVYKYRLKRLEGQPLLTTNQVQYARGRIPNSISEMRGLVCEDITGGQEDIPIPATNLVDDPPIAPTGFTYCKFIQVAKGVELPRNATGCDCKDTCRDPKSCACVRLNGSDFPYVHRDGGRLVEPKAVVFECGPNCGCGPGCVNRTSQRGLKYRLEVFRTPKKGWAVRSWDYIPSGAPVCEYIGLLMKTDEIDTVSENNYIFDIDCLQTMKGLDGRERRLRDVSIPTYVDNGDDHNSDSVPEYCIDAGSTGNVARFINHSCQPNLFVQCVLSSHHDIKLARVVLFAADNIPPLKELTYDYGYALDSVMGPDGKIRQMACHCGAADCRKRL
>VVPY-2007673-Croton_tiglium
KKKAKRPDLKAISKMLETNAVMYPEKKIGNLEGINVGHQFYSRAEMVAVGFHSHWLNGIDYMGLSYSKEYGNYTFPLAIAIVLSGMYEDDLDNAEDVIYTGQGGHDLTGNKRQIKDQVMERGNLALKNCVEQCVPVRVIRGHESASSYSGKLYTYDGLYKVVQYWAEKGISGFTVFKYRLRRLEGQPILTTNQVQFVYGRVPQSVSEIRGLVCEDISGGQEDVPIPATNMVDDPPVPPTGFTYRKSLLVAKNIKLPKTATGCDCKGACVDPRTCACAKLNGSDFPYVHRDGGRLIEAKAIVFECGPNCGCGPHCVNRTSQRGLKYRFEVFRTPKKGWAVRSWDFIPSGAPICEYVGVLMSTEDLDSVSENNYIFDIDCLQTMRGLGGRERRLGDVSVPTINGSDRPDDQKTESVPEFCIDAGSTGNIARFINHSCEPNLFVQCVLSSHHDLKLARVMLFAADNIPPLQELTYDYGYALDSVSGPDGKIKKMACYCGATDCRKRLF
>VVRN-2022983-Lonchitis_hirsuta
QNNMEQGIPVRLVRGHKTKKSYTGKVYTYDGLYKVKDYWAEKGISGFTVYKFRLKRVERQPILTTNQVQFVSGHVTPTNISELKGLVCADISKGLESPPIPATNIHNPLAPNDFRYIAKMEVRKGVHKPVPAKGCNCIGECGDPHSCSCAIRNGKRFPYVSQNGGRLVEPMDVVYECGPACGCAKSCSNRVTEKGMQYRLEVFQTVNKGWGVRSWDTIPAGAPICQYKGVLMRTEDADDICDNEFIFELDCLQTIKGIGGRQRRSISNGKDFWLDKGALKNVPEQPEYCIDGASCGNVSRLINHSCEPNLFVQCVLNDHHDLSQPRIWFFAAETIHPLQELTYDYGYALDSVVKNGKVKVLPCYCGAHGCRKRL
>VXOD-2010884-Linum_tenuifolium
AGGLASGKSPYALVKDTLRTFNKYYLQFVQDEESRCKKRDTVKKSPSKSPSKSKSPKAKSPKSKKPGKVVKATKPDSKSTSKRPDLKAVTKMLESNGVLYPRKTIGNLAGIDVGHQFYSRAEMVAIGFHGHWLNGIDYMGMGYQKEYKGYTFPIAVAIVLSGMYEDDLDNADEVTYTGQGGHNLTGDKRQIKDQVMERGNLALKNCVDQSIPVRVIRGHVCKSSYVGKMYTYDGLYRVSRYWAEKGISGFTVFKYALRRLEGQPVLTTNQVHFTNGRVPQAISEIRGLVCDDITGGLEDIPIPAQVDNPPVPPTGFTYLKSIQVAKNVELPKNTTGCDCKGNCVDPRKCACAKLNGSDFPYVHRDGGRLIEAKDVVFECGPSCGCGPSCVNRTSQRRMKHRLEVFRTPKKGWAVRSWDFIYSGSPVCEYVGVLKKTEDVDTLTGNDYIFDIDCLQTMRGLEGRERRLRDVSLPNGETIPLEEAKSDSGPEFCIDAGRSGNVARHSCAPNLFVQCVLSSHQDIRLARIVLFAADNIPPLQELTYDYGYVLDSVMGPDGKIKRVQCYCGGADCRKRLY
>VYDM-2131392-VYDM-Orobanche_fasciculata-2_samples_combined
KKDTDEEFIKKPAKRPDLKAISEMMKTGATLYHEKRFGSIPGIDVGHQFFSRAEMVVVGSHQHWLNGIDYIGKSALAGSKSRKALDLKNYTLPLTISIVLSGQYEDDLDNCEEIVYTGQGGHNLLGDKRQISDQKLERGNLGLKNCMEQSVPVRVVRGHRCHNSYVGKVYTYDGLYMVVKYWAEKGVSGFTVYKFRLKRLEGQPPLTTKEVYFTRGHIPQSISEIRGLVCEDITRGLENIPIPVTNLVDDPPISPPGFVYIKDMKYSKNVSVPTIAAKGCNCQGSCIDSRRCACAKLNGGDFPYVNRDGGRLVEPKAVVFECGPNCGCGPDCVNRTSQNGYRFRLEIFRTPKKGWGVRSWDYIPSGAPICEYIGLLRRTADLDPAADNSYVFDIDCLQTMKGLDGRESRLRDVSLPSYLETIGEEASESVPFCIDAGKTGNLARFINHSCQPNLFVQCMLSNHHDIKQARIVLIAADNIPPLKELTYDYGYALDSVMGPDGKIQQMTCYCGAEECRKRL
>VYLQ-2053063-Cassytha_filiformis
DSKRSSKRPDLKAISKMMDTGSILYPGKRVGNLPGIHVGRQFFSRAEMVALGFHSHWLNGIDFMGQAYSRQEEYKHYNFPLAVSIVMSGMYEDDLDNSEDVVYTGQGGNNLLGDKRQCRDQVMLRGNLALKNNMEQSVPVRVIRGHESVNSYCGRVYTYDGLYKVISYWAEKGVSGFTVFKYRLRRLEGQPILTTNQVHFSRSQPPKSLSELRGLVCEDISEGQEKIPIPATNVVDDPPLPPSGYVYSKNVQVSGIKLPVTAAGCSCKGTCTDPRACSCARLNGCDFPYVRRDGGRLVTAKDVVFECGPNCGCGPDCINRVSQKNIRYRLEVFRTSKKGWAVRSWDSIPSGAAVCEYTGVIRGTDDLDNVAENNFIFDIDCLQTIKGLDGRERRMGGVSLHSMALGKTEEKKLDNGPDFCIDAGLVGNVARFINHSCEPNLFVQCVLSSHHDIKLARIVLFAADNIPPLQELTYDYGYALDSVVAPDGSIRRMACYCGAACCRKRL
>VZCI-2015452-Illicium_floridanum
EDMKRSSKRPDLKAISRMIETGTILYPEKRFGHLPGIEVGHQFFSRAEMVVLGLHNHWLNGIDFIGQGHGKLEKYKGFTFPLAVSIVLSGQYEDDLDNSEDVVYTGQGGNDLLGNKRQIRDQVMKRGNLALKNNMECCVPVRVVRGHHSVNSYTGKVYTYDGLYKVVSYWAEKGVSGFTVFKYRLRHLEGQPALTTNQVYFSRAHAPKCLSELRGLVCEDISGGEENIPVPATNLVDDPPVPPTGFEYCSSIKVAKSVKIPTNAAGCGCKGVCVDPGVCACAKLNGSDFPYVRRDGGRLVEAKAVVFECGPNCGCGPACVNRTSQRGLKYRLEVFRTPNKGWAVRSWDSIPSGAPICEYTGILMRTEDIEDIDAVSENNFIFEIDCLQTMKGIDGRERRLGDVSMHTTAHIDKVDDKKMEITPEFCIDAGSTGSVARFINHSCQPNLFVQCVLSSHHDIKLARVMLFASDNIPPLQELTYDYGYPLDSVVGSDGKIKQMPCYCGAPDCRKRL
>Vitvi_Genoscope_12X-GSVIVT01001083001-
MFFELTSYKYFNGEILFGAGVSVGQQFFSRAEMVVVGLHGRWMSGIDYMGKSYKKQYNNYTFPLAVAVVLSGNYEDNEDDMEEVVYSGEGGNDILGTKQQIRDQVMERGNLALKNSMEQLVPVRVIRGHKFRDTYPRKVYTYDGLYMINEYWEEKGISGFIVFKYKLDRFGGQPKASSKVVLFSNKKSSSRAPSAKDELVCKDIAKGQEKLRIPVINEVDNHRGFTYSNSLKVADNVILPPNAAGCNCKGKCTNPMSCSCAERNGSSFPYVLENGNRLLFEPKDVVFECGPNCGCGPNCLNRTSQQGIKYHLEVFRTKEKGWGVRTLDFIPSGSPVCEYIGELKRTKDINDVFDNDYIFEIDCWQTMHGIGGREKRLKDVQIPVHNNVDNIDDMPEYCIDARKTGSVSRFVNHSCEPNLFVQCVLSSHHDLELAQVVLFAAENITPSQELTYDYGYILDGVVGPDGNIKELACRCGAASCSKRLY
>Vitvi_Genoscope_12X-GSVIVT01032986001-
MVVPSLHCMNNTVANGGVDQELTTDNQHSMASGGSSMDNRRKSKSSVKSEKKTLKVESDDTHPVERRSSARIQKLKSEKASSVYRLEESPNSRPEQCSRKKTKVYQRRKANTHEGSEEVVGEAVSPTEGSSEAMDSDCVENGESTNPVLMEVAANGIVNDVSTTNVVEKSVYAKVKETLRTFNKYYLHFVQKGDAPEKDGRQGSRRPDLKAISKMMETNAILYPEKRFGPIPGVDVGHQFFSRAEMVAVGFHSHWLNGIDYMGQSYNRREYSGYTFPLAVAIVLSGQYEDDLDNSEDVVYTGQGGNNLLGNKRQVQDQVMERGNLALKNCMEQCVPVRVIRGHKSANSYVGKVYTYDGLYKVVQYWAEKGVSGFTVFKYRLKRLEGQPILTTNQVQYARGRVPNSISEIRGLVCEDISGGQEDIPIPATNLVDDPPFAPTGFTYCNSIKVSKSVKLPSNAIGCNCKGTCTDPRTCSCAMLNGSDFPYVHRDGGRLIEAKDVVFECGPKCGCGPGCLNRTSQRGLKYRLEVFRTPKKGWAVRSWDYIPSGAPICEYKGILMRTDELDNVSDNNYIFDIDCLQTMRGLDGRERRFRDVSMPTSTDDQKSESVPEFCIDAGSTGNVARFINHSCEPNLFVQCVLSSHHDAKLARVMLFAADNIPPLQELTYDYGYTLDSVMGPDGKIKQMLCFCGAADCRKRLL
>WAIL-2020356-Laurelia_sempervirens
KYMRGSAEAEDTKRHSKRPDLKAISKMMETHSVLYPEKRLGHLPGIDVGHQFFSRAEMVALGFHSHWLNGIDYMGGLYSKMEEYKHYTFPLAVSIVMSGMYEDDLDNCEDIVYTGQGGQNLLGDKRQIRDQVMLRGNLALKNSMEQCLPVRVIRGHESMNSYCGKVYTYDGLYKVFQYWAEKGVSGFTVFKYRLRRLEGQPILTTNQVHFTRAQAPRSLSELRGLVCEDISGGQENIPIPATNVVDDPPVAPIGYAYSKTVQVSEGIKLSMNAPGCNCKGYCIDPKACACAKLNGSDFPYVRRDGGRLVKAKDVVFECGPNCGCQPECINRVSQNSLKYRLEVFRTPKKGWAVRSWDAIPSGAPICEYTGIIRRTDELDNVSENNFIFDIDCLQTMKGLDGRERRLGDVSVHTDVLEKTEDKRLESVPEFCIDAGSVGNIARFINHSCEPNLFVQCILSSHHDIKLARVLLFAADNIPPLQELTYDYGYTLDSVTGPDGIIKNMPCYCGATDCRKRL
>WAXR-2008244-Litchi_chinensis
KAKRPDLKAITKMMENNEILFPEKRIGDLPGINVGYQFYSRAEMVAVGFHSHWLNGIDYMGTSYKGGDYKNYNFPIATAIVLSGMYEDDLDNAEDIIYTGQGGHNLTGNKRQRQDQVLARGNLALKNCVEQSVPVRVIRGHKSSSSYTKKVYTYDGLYKVIQYWAEKGISGFTVFKYRLRRLEGQPLLTTNQVFFTYGRVPQSVSEIRGLVCEDITGGQENFPIPATNLVDDPPVAPTGFTYRKTLQVASNIKVPTNAVGCDCKGLCVDPRTCACAKLNGSDFPYVHRDGGRLIEPKDVVFECGPKCGCGPDCFNRTSQKGLMYRLEVFRTPKKGWAVRSWDFIPAGAPVCEYIGVLMRTEDVDNVSENDNNYIFDIDCLQTMKGLGGRERRLRDVSIPTIDCPEDQRSESLPEFCIDAGSTGNIARFINHSCEPNLFVQCILSSHHDLKLARVVLFAADNIPPLQELTYDYGYTLDSVCGPDGKVKKMPCFCGAADCRTRLF
>WEAC-2006556-Strobilanthes_dyerianus
MMELDAILNPEKRIGPIPGVDVGHQFFSRAEMVVVGFHQHWLNGIDYIGQSKSRSDLGLKEYKLPLTISIVLSGQYEDDFDNYDEIVYTGQGGNNLLGDKRQMADQVMERGNLGLKNCKEQSVPVRVVRGHKCQHSYVGKVYTYDGLYQVKDYWAEKGVSGFIVYKFKLKRLEGQPPLTTDQVHFTRGRIPNSVSEIRGLVLEDITRGLEEIPIPVTNLVDNPPISPSGFTYIKDIKFSKNVSAPTVASLGCNCLEGCRDSRSCACAKLNGGDFPYVHLHGGRLVEPKAVVFECGPNCKCGPGCINRTSQRGPKYRLEVFRTPNKGWGVRSWDFIPSGAPVCEYVGLVKRTNELDPSADNTYVFDIDCLQTMKGLDGRESRLRDVCLPSHLQKEVGSEVSETVPFCIDACHTGNVARFINHSCQPNLFVQCVLSNHHDLRLARVMLVAADNVLPLKELTYDYGYALDSVVGPDGKKITMNCYCGAPECRKRL
>WEQK-2012298-Centella_asiatica
KGGASEDIAKQGTRRPDLKALTKMRETNTLLSPYKIGSIPGVDVGHQFFSRAEMVAVGFHGHWLNGISFIGKGGRRSVAKKGAIVLSGQYEDDLDNCDDIVYTGQGGNNLRGNKRQIQDQVMRLGNLGLKNCMEQCVPVRVVRGHQSKSSYVGKVYTYDGLYKVVNYWSEKGVSGYSVYKFRLKRLEGQPSLTTSQLVSEDISGGQENIPIPATNLVDDPPVAPTGFTYCTSIQVAKNVKLPMEALGCNCNGNCVPKSCACARLNGSVFPYVHRDGGRLIEPKAIIFECGPNCGCGPGCVNRTSQRGPKYRLEVFRTPKKGWAVRSWDYIPAGAPVCEYIGKLMKTDDVDAAPENNYIFDIDCLQTMKGLGGRERRLGDVSIPSSYLEKEDEKDNTPEFCLDAGLRGNIARFINHSCQPNLFVQCVLSTHHDIKLARVMLFAADNIPPLKELTYDYGYALNSVMGPDGKIKQLLCFCGTADCRKRL
>WGET-2010217-Kochia_scoparia
EKSAHLKVKEALRAFNNYYLHLIQDEENRCKQIEAEKKKKGDVQDKRVPHKRPDLKAITKMTETGKVLYPNKQIGAIPGVDVGHQFFSRAEMVAIGFHSHWLNGIDYMGQSYCKGEYGKYTLPLAVAIVLSGYEDDLDNSEDGNNLLGDKKQILDQKMLRGNLALKNSMEAGLPVRVVRGHSSKSSYVGKVYTYDGLYKVVNYWAEKGVSGFTVYKFRLKRMEGQPELTTNQVHFIRGRIPESVSEVRGLVCEDISEGQENIPIPATNLVDDPPVPPTGFKYCKSIQVSNNVKIPSPSSGWGRTCACARLNGSDFPYVHRDGGRLIEAKAVVFECGPKCSCGSSCINRTSQKGLRYRFEVFRTPKKGWAVRSWDYIPAGAPICEYTGLLKRSDEADSVLENNFIFDIDCLQTMKGIDGRQMRLRDVSIPADMVDKPEDRVVDSMAEFCIDAGFTGNLARFINHSCEPNLFVQCILSSHHDVRLARVMLYAADNIPPLQELTYDYGSVDGKVKQMPCYCGAEGCRKRLF
>WGTU-2010526-Leucostegia_immersa
KVKETLRLFNTYYLRSVQEEEARCQSEATKENAIEKKKGKKKEESDEPRKSRRPDLKAIAQMRGDGKILHKEKVLGQVRGIHVGDHFFSRCEMMAVGLHFHWLAGIDFLGAAYKKIMPNWTFPIASSIVLSGCYEDDVDNSTDVVYTGQGGNDLLGKKHQIADQVMEKGNLALKNSMEQNLPVRLIRGHKTKKSYTGKLYTYDGLYKVEKYWADKGVSGFTVFKFRLHRMEEQPVLTTEQVHFVSGQVPSNPSELTGLVCADLSNSSERIPVPASNVVDTVPTTPSFRYLARNEVDKNVPAPIPAKGCKCKGECYDVNKCSCAALNGKKFPYVSLNGGRLVEALDVIYECGPNCGCGPNCSNRVTQRGMRYRLEVFKTASKGWAVRSWDTIPSGAPVCEYTGILMKTEDADDIGNNEYLFEIDCLQTIRGIGDRQRRRLSEGNDSESYDDILKNVVDQPEYCIDAGACGSVARFINHSCEPNLFVQCIVNEHHDLSQARVWLCAAETIQPLQELSYDYNYELDSVVKDGKVKVLPCYCGAHTCRKRL
>WHNV-2011747-Micromeria_fruticosa
EKGAYAKVTETLRKFNKYYLNFIQAEESRCAKQEADLKAKKESKSKSKSKSKTDDTAEDNTKRGSKRPDLKAITEMIKTGAILFPEKRFGSIPGIDVGHQFFSRAEMVVVGFHQHWLNGIDFIGQTASTSRKSGKSLDLKGYKLPITISIVLSGQYEDDLDNCEEIVYTGQGGNNLLGDKRQIGDQELKRGNLGLKNCMEQKVPVRVVRGHKCQNSYVGKVYTYDGLYMVISYWAEKGVSGFTVYKYRLKRLEGQPPLTTKEVLFTRGRIPKSISEIRGLVCEDITKGLENIHIPVTNLVDDPPIGPEGFVYIKSLKFSKDVHAPLLLRTGCDCIGSCTDPRTCACAKLNGGDFPYVHKDGGRLVEPMDVVFECGPNCGCGPDCVNKTSQRGLRFRLEVFRTPKKGWGVRSWDYIPCGAPVCEYIGLVRKTTDLNPAAENSYVFDIDCLQTMKGLDGRESRLRDVSLPSHIKKLVEESPESVPFCIDAAHTGSVARFINHSCHPNLFVQCVLSDHHDIRLARVMLIAADNIPPLKELTYDYGYELDSVLDPDGKIVQLPCFCGADGCRKRLY
>WKCY-2013407-Urtica_dioica
SRRPDLKAMEKMRRDNELLNPERILGSVPGIKVGFEFFSRTEMVAVGMHTHWLSGIDCISNKNTKKGKENLHDGYTYPIATAIVLSGQYQDDVDNFEEIIYTGQGGNNLLGNKVQIKDQKMRSGNLALKNCIESGTPVRVIRGHNYENSYTKRVYTYDGLYKVIDNWPEKGIAGFTVFKYKLKRLPGQPNLVTNEVCFVRGKGPKAQSKVPGLVCEDLSNGLEKVPVVVTNVIDDPAIGPEGFTYIISTEVASNIKIPPNAKGCKCKGRCVDPETCYCAKLNSSDFPYVVRDGGRLIEPKDIVFECGPNCGCGPECVNRTSQRGLKYRLETYKTIDKGWAVRSWDYIPSGAPVCEYIGVLRKTEDLENTTGNEYIFEIDCLQTINGIGVRERRLGDVALPGNHAVEAAPEFCYDCGTKGNVARFINHSCEPNLFVQCVLSSHHDLTLARIVFVAADTIIPLQELSYDYGYELDSYGYELDSVVGSDGEIKKLFCCCGAATCRGRL
>WKCY-2013624-Urtica_dioica
KTKKIVEQGKIVGSIPGMEVGFQFFSRAEMVAAGMHSNWLSPVDYLAKKKGSAVIHPYSLPLAVAIVLCGNGEDDEDDDGPEEIVFKGQAADGLFATKFQIQDQLMTDANLALKNSIKHDTPVRVIRGHKCANSYTEKVYTFDGLYQVVDYWKEKGASGFNVFKFRLKRSPGQPSLLSNKVRSARASSSSARSEIVGLVSEDISNGKESIQIPVTNEVDNPPVAPEGFTYITSIEISRSIKIPANARGCKCKDRCTDPEACSCAKLNCSEFPYVIQNGGRLIEPKDVVFECGPNCGCGSDCINRVSQQGLKYRLEVYRTLDKGWGVRSWDYIPSGAPVCEYIGVLRKSDEDELETATENEFIFEIDCLQTINGIGSRERRFGGVSLPRKRHCAVKRSTESGAEYCVDAGSKGNITRFINHSCEPNLFVQCVMSSHRDLRLARIVLFAADNIVPHQELTYDYGYELDSVVGSDGKIKKLACFCGATCCRRRL
>WKCY-2050095-Urtica_dioica
EKSDEAKIKDTLRRFNKHYLHFVQEEEERCKKVVPEPKAVSKGKKQTKKQKKKNKKGKNDDASTEVTKNKAKRPDLKTVSKMMENNEILYPSKRIGTIPGIEVGHQFYSRAEMVAVGFHSHWLNGIDYMGQAYSKGEYKSYTFPLAVAIVLSGMYEDDLDNANDVVYTGQGGHNLNGDKRQKADQVMRSGNLALKNAVEQGVPIRVVRGHTCKHSYTGKLYTYDGLYKVVRYWADKGISGFTVFKYGLKRLEGQPMLTTDQVKFINGRVPQSVGDIEWLICEDISGGQERIPIPATNSVDKPPVPPTGFTYYKSLKLAKNVKLPSNSSGCDCKGSCGTSRSCSCAKLNGGSFPYVQRDGGRLIEAKDVVYECGPECGCGPECVNRVSQQGLKFKFEVFRTANKGWGVRSWDFIPSGAPICEYTGVVRRTEDADSISGNDYIFDIDCLQTMNGLGGRERRSKGEGTSSENCESAAEYCIDAGSSGNIARFINHSCGPNLFVQCVLSSHSEMKLARVMLFAADNIRPLEELTYDYGYALDSVLAPDGSIKKMFCYCGAADCRKRLF
>WNGH-2087090-Aulacomnium_heterostichum
GLYEVYDHWAEKGISGFTVFKYKLRRLAGQSILTTEQVKFSRGKVAPVNIADLRGLVCNDISNGQEKLPVPASNTIDDPPVPPTDYTYISKTTVPENIPKPPPSKGCACKGKCTDEEKCACARKNGGSFPYVLNHGGRLVKPMDVVYECGPGCGCGPECLNRTSQQGLQFRLEVYKTVSKGWACRSWDFIPAGSPICEYFGVLRKNDENLESMVDNGYIFELDMYQTMQGMEGRQKRFGDVSPEINDKDELMQDVAFVLDAGKNGSVSRFLNHSCEPNVFIQCIMSHHSDHFMPRIVMFAADNIHPLEELCYDYGYAMDSVLNADGTVKPMACHCGAPSCRKRMY
>WOBD-2014996-Limonium_spectabile
KRPDLKAITRMHEQNQILYPDKTYGRIPGVEPGHQFFSRAEMVAVGLHSHWLNGIDYMGTSYCKGEYSELMFPIATAIVLSGQYEDDLDNSDDVVYTGQGGNNLLGDKHQIKDQEMKRGNLALKNSMEQSLPVRVVRGHDSKNSYVGRVYTYDGLYKVVKYWAEKGVSGYTVFKYRLKRLDGQPDLTTNQVQYVKGRAPTTLSEVRGLVCSDISIGQEDIPIPATNMVDSKPCAPTGYKYCKSLEFAENVKAPAPSSGCKCKGMCTDPDICACARLNGGDFPYVHRDGGRLIEPKAVVFECGPKCGCGPGCVNRTSQKGIRHRLEVFYTPRKGWAVRSWDYIPSGSPVCEYIGIVRRADEAESIAESNYVFDIDCLQTMKGLDGRERRLRDVCIPPSGNKDEVDDKAADNGPEFCIDAGSSGNVARFINHSCEPNLFVQCVLSSHRDIRLARVVLFAADNIPPLQELTYDYGYTIDGVVGSDGKIKRMACHCGTTECKKRM
>WOGB-2095452-Andreaea_rupestris
DKEQVVDLDGFDDLNARNTTRSRAQRCSTRIAVLATRKSLKPEAEAHCTSPLKVRKTVKTARKVTVKKETKTKVKKEQVLRVKSEVDAAGNENRGEDVDCKVEELEGLEDLGACDDEKPELVNGVLPSMLPLQLEERNRLSDALKVKATIRIFNSMYLQAIQEEDKRALEKAQEQAKNKDVPAKRPSKRPDLKAITKMLKLKATLNPEKQIGAIPGVSVGQQFLSRAEMVVIGLHNHWLNGIDYIGTGRRAMAEWPNVDLPITVSIVISGGYEDDIDNLEDVTYTGQGGNNLTGDRRQIRDQKMAKGNLALKNSMNHSTPVRVIRGHVNKLSYTGKIYTYDGLYQVYDHWAEKGISGFTVFKYKLRRLPGQEALTSKQVQFARGKVPDNVSELRGLVSKDVADKMERIPVPASNTVDTPPFPPTDYTYMTTTVLSKDIQKPPPAKGCKCKGSCTDDQKCACARKNGSIIPYVNNHGGRLMKAMDVVYECGPSCGCGPECINRTSQKGLQYRLEVYKTSSKGWAVRSWDYIPAGAPICEYIGTLRRNDDRLESMIDNSYIFELDCVQTMQGMEGRQKRWGDVSTLLDPGCDEDAEMHTAPMYVLDAGKGGSVSRFLNHSCEPNVFIQCILSDHHDVTMPRIVMFAADNIPPLEELCYDYGYAMDSVLNSDGTVKEMPCHCGAATCRKRMY
>WPHN-2013824-Idiospermum_australiense
GQGGHDLLGNKRQIRDQVMARGNLALKHNVEHGVPVRVTRGHESANSYCGKVYTYDGLYKVVRYWAEKGNSGFTIFKYKLQRLEGQPALTTNQVHFTRKQAPKSLTDLRGLVCEDISGSQENIPIPATNEIDDPPVAPSGYVYSKNVQVSEGIKLPMDAPGCKCKGCCVDPKGCCVDPTTCACVKLNGSDFPYVHRDGGRLVTAKSVVFECGPNCGCGPNCINRVSQNSLRYRLEVFRTPKKGWAVRSWDSIPSGAPVCEYTGIIRRTDEVENLYENNFIFDIDCLQTMKGLDGRERRLGDVPVNIDALEKTDDNKAENVPEFCIDAGSVGNVARFINHSCQPNLFVQCILSSHRDIKLARVLLFAADNIPPLQELTYDYGYALDSVTGPDGKIKKMLCYCGAADCRKRL
>WQML-2011272-Cryptogramma_acrostichoides
FFSRCEMMAVGLHFHWLAGIDYLGASYKKLMPLWTFPVASSIVLSGCYEDDVDNAMDVVYTGQGGNDLLGKKHQIADQVMEKGNLALKNSMEQNLPVRLIRGNKTKKSYTGKVYTYDGLYKVKEYWAEKGKSGFTVYKFLLQRMEGQPVLTTDQVHFVSGDIPSKPSELRGLVCADLSNGSERIPVPASNGVDTIPSSPSFRYLATNEVDKNVPEPVPAKGCKCKGECYDVTKCSCAELNGKKFPYVSLNGGRLVEAMDVVYECGPHCGCGPNCSNRVTQRGMHFRLEVFKTASKGWAVRSWDTIPAGAPVCEYTGILMKTADADDIGNNEYLFEIDCLQTMGGIGDRQRRRQAGESDLATQEDVVKDVADQPEYCIDAGNSGNVSRFINHSCEPNLFVQCVLNEHHDLSRPRVWLYAADTIPPLQELCYDYGYELNSVVKDGQVKVLPCYCGAHTCRKRL
>WQRD-2007286-Galium_boreale
DDTKRGSKRPDLKAITKMREMNTVINSEKRFGSIPGIEVGHQFFSRAEMVVVGCHSHWLNGIDYIGQGKKPKDISCELPVAIAIVVSGQYEDDLDNSEEIVYTGQGGNNLLGDKRQIKDQEMSRGNLALKNAVDAEIPIRVVRGHKCTNSYVGKVYTYDGLYKVVKYWAEKGVSGFTVYKYRLRRLDGQPPLTTNQVLYTRSRAPNSISEIRGLVCEDITGGLEDIPIPATNLVDDPPVAPTSYRKDMEYAKSVEIPPNASGCRCQGMCTDPKVCACAKLNGSDFPYVLRDGGRLIEPKAVVFECNPNCGCGPGCVNRISQKGMQYRLEVFRTPNRGWGVRSWDYIPSGAPICEYIGRLTKTSEIETVAENSYIFEIDCLQTMKGLDGRERRLRDVCLPSSLIDADKVVDNTPEFCIDAGSSGNVARYINHSCEPNLFVQCILSTHHDPKVARIVLIAADNIPPLKELTYDYGYALDSVEGPDKKIIQMACHCGAANCRKRLY
>WQUF-2005950-Nepenthes_alata-lower_leaf
KRPDLKAVTKMMETNCILYPSKRFGSIPGVDVGHQFFSRAEMVAVGFHSHWLNGIDYMGQSYSKGEFSGYRFPLAVAIVLSGQYEDDVDNSEDVVYTGQGGNNLLGDKHQIRDQKMERGNLALKNSMEQCLPVRVIRGHDSKISYVGRVYTYDGLYKVVQYWPEKGVSNYTVYKFRLKRLEGQPDLTTNQVQFTRGRVPCSVAEVRGLVCEDISDGQEDFPIPATNLVDDPPVLPAGFEYCKSLKVSENVKIPGPTIGCDCKGTCIDPKLCACARLNGSDFPYVHRDGGRLIEAKAVVFECGPKCSCGPGCVNRTSQRGLRYRLEVFRTPKKGWAVRSWDYIPSGAPICEYTGILKRTDEVESFSENNYIFDIDCLQTMKGLDGRERRLRDVSIPSGSVEKPEEKISESAPEFCIDAGSTGNIARFINHSCEPNLFVQCVLSSHHDIKLARVMLFAADNIPPLQELTYDYGYSLDSVIGADGKIKKVACYCGTAGCRKRL
>WRPP-2004653-Synsepalum_dulcificum
LNSKKGNPPEDDTKRSSKRPDLKAITMMMTTNTILYPNKRFGPIPGIDVGHQFFSRAEMVAVGFHSHWLNGIDYIGQNASKDYIGYTLPLAISIVLSGQYEDDLDNCEDVVYTGQGGNNLLGNKRQIKDQVMERGNLGLKNCMEQSVPVRVVRGHQCASSYVGKVYTYDGLYKVINYWAEKGVSGFTVYKFRLKRLEGQPRLTTNQVEYTRGHIPNSISELRGLVCTDISGGKEDIPIPATNLVDEPPTAPTGFKYCKSMQVAKSVKLPISAIGCDCKGTCIDPKSCACARLNGTDFPYVHRDGGRLIEPKAVVFECGPNCGCGPGCVNRTSQRGLRYRLEVFCTPKKGWGVRSWDHIPSGAPVCEYIGNLMKTDEIDTACENNYIFDIDCLQTMKGLDGRERRLGDVSIPTCLDKNDDHKSESVPEFCIDAGSTGNIARFINHSCQPNLFVQCVLSSHHDFNLARIVLFAADNIPPLKELTYDYGYAIDSVLGSDGKVRRMECYCGAADCRKRLL
>WRPP-2129020-Synsepalum_dulcificum
GHLPGIDVGYQFYSRSEMVAVGFHAHWLNGIDYMGKTYSKMKEYKGYTFPLAVAIVLSGQYEDDLDNLEDVWYTGQGGNDLLGDKRQFKDQEMSRGNLALKNNMEQSVSVRVVRGHKSDPSYGGKIYTYDGLYEVVQLLPEKGASGFVVYKYRLVRVEGQPKLTTNQVHFSHARGLKASSKLPGLVSEDISGGQEDVHIPSTNLIDDTPVSPTGFTYSKSIQVAENIILPPDAEGCSCKGKCTNAKACACARLNGTDFPYVRLNGGRLIEAKDVVFECGPNCLCGPDCINRISQRGMKYQLEVFRTPNKGWAVRSRVFIPSGAPVCEYIGMLRRTDDLDNVAENDYIFEIDCLHTMKGIGGRERRSVDASAQVSNQLEKIDDKTLESTPEFCIDAGPVGNVARFINHSCEPNLFVQCVLSSHHDVRLARVVLFAAESIPPFQELTYDYGYGLDSVIGPDGKVKELPCHCGAAGCRKRL
>WTDE-2020783-Johnsonia_pubescens
GHDLNGSKRQNADQKMVSGNLALKNSYLTGAPVRVIRGHTSKSSYCGKVYTYDGLYKVIDQWAEKGQSEFTVFKYKLKRVAGQPALTTNQVFFSRAQAPQSISELRGLVAKDISGGQENLPIPATNVVDDPPFAPTDFEYCKSIKDPKNLKMPPDAVGCNCEGVCVDPRICSCAKLNGGDFPYVRKDGGRLIKAKPVVFECGPNCSCNNACVNRTSQQGLKYRLEVFRTARKGWAVRSWDSIPSGAPICEYTGLLSRSDDVDTVSENNYIFDIDCLQTIEGQGGREKRPGDETVLSVLVDKMSKVDYSIDAGYVGNIARFINHSCEPNLFVQCILSEHQDIKMAKVMLFAADTIPPLQELSYDYGYVIGSVFGKDGNVISRPCYCGAAACRKRLY
>WVEF-2014328-Rhamnus_caroliniana
KNKAKRPDLKAMSKMMEKEEILNHGKRIGTIPGIDVGHRFFSRAEMVVVGFHGHWLNGIDYMGISYCKGEYSNYTFPLAVSIVLSGMYEDDLDNADNVVYTGQGGQNLTGNKRQIRDQKLERRGNLGLKNCLEHCVPVRVIRGHESANSYCGKIYTYDGLYKVVQYWAEKGISGFTVYKYRLKRLEGQPVLTTNQVQFVYGRVPQSLSEIRGLVCEDISGGLEDVPIPATNLVDDPPVAPSGYTYCKYIKVAKDVKLPPSAIGCNCKGSCVDPNTCSCAKLNGSDFAYVHRDGGRLIEAKDVVFECGPKCGCGPACVNRTSQRGLKYRLEVFRTPNKGWAVRSWDFIPSGAPVCEYIGILRRTEDLDNVSKNDYIFDIDCLQTMKGLGGRERRSRAVSILAISSLDGLDDQISEGGPEFCIDAGSVGNVARFINHSCGPNLFVQCVLSTHHDIKLARIVLFAADNIPPLQELTYDYGYALDSVLGPDGMVKQMLCYCGAADCRKRLF
>WVWN-2053303-Larix_speciosa
EKDGIKRPARRPDLKAISKMMEQKAILYPKKQFGHLPGVNVGDHFFSRCEMVAIGLHSHWLNGIDFMGIQHSKMEEYKGYTFPITVAIVLSGEYEDDVDNSEDVIYTGQGGQNLLGDKRQIKDQEMVRGNLALKNSMDQQIPVRVIRGHQSSNSYSGKVYTYDGLYKVIQYWAERGLSGFTVFKFRLRRLEGQPVLTTDQVRFSRAQLPKCPSELKGLASEDISNGQEKLPVPASNAIDEPAVPPTGFTYLKNVKVAKGVEIPPPAEGCNCKGECVNPRTCSCARLNGMDFPYVRRDGGRLVEAKDVVYECGPNCSCGPACVNRTSQHGLKYRLEVFLTSNKGWAVRSWDSIPAGAPVCEYTGILMRTDTDELDQVLENNFIFEIDCLQTMKGIDGRQRRLGDVSKHDNGDLEKLDDKKDGQPEFCIDAGTSGGVARFINHSCDPNLFVQCVLSSHHDPKLARVMLFAADNIPPLQELTYDYGYKLDSVVDEAGRVKKMQC
>WWKL-2005722-Tapiscia_sinensis
VVRGHDSSSSYCGKVYTYDGLYKVVQYWAEKGISGFTVYKYRLRRLEGQPILTTNQVQFTYGRVPQSVSEIRGLVCGDITGGKENVPIPATNLVDDPPVAPTGYAYCESIQVSRNVKLPTNAIGCNCKGACTDPKTCACARLNGSDFPYVHRDGGRLIEARDVVFECGPKCGCGPGCINRTSQRGLKYRLEVFRTPKKGWAVRSWDFIPSGAPVCEYIGVLMKTEDLENVSENNYIFDIDCLQTMKGLGGRERRLRDVSIPTIHNLDIPDDQRSENVPEFCIDAGSTGNISRFINHSCEPNLFVQCVLSSHHDIKLARVMLFAADNIPPLQELTYDYGYALDSVYGPDGKVIQMACYCGAADCRKRL
>WWQZ-2026498-Medinilla_magnifica
SDEAKVKETVKLFNKTFLQCVQEEEERCGKKKVMVESSRRRGSCRPATKTVQSKNSSGREGKKLAMRPDLKAISKMKNMGTILFPRKRIGDIPGVNVGHKFFSRAEMVAVGLHGHWLNGIDFLGQAYKRDYGNYELPLAVAIVLSGAYEDDLDKAEEIVYTGQGGHNLAGNKRQNADQDLQRGNLGLKNSRNQNVPVRVVRGHESPNSYCGKVYTYDGLYEVVDFWPEKGISGFTVFKYLLRRMPGQPILRTNQVQFAYGRVPTCVTEIRGLVCKDISKGLEGFAIPATNLIDDPPVAPTGFTYVNHLKVAKNVILPAAASGCNCKGSCMDAGTCSCAKLNGHNFPYVQRDGGRLVEAKDVVYECGPNCGCGPNCVNRISQRKLKYRLEVYREPSKGWAVRSWDYIPSGAPVCEYIGTLRRSEDVESSSENNYIFDIDCLQTMRGLGGRERRSRDESSPTIGQMNLPDAKADAPEFCIDAGSIGNVARFINHSCEPNLFVQCVLSSHQDMKLARVVLFAADNISPLQELSYDYGYALDSVLGPDGNIKQMLCYCGSVICRKRLF
>WWSS-2001849-Taxus_baccata
KEEKNSARRPDLKAISKMLTTNAILYPTKRPGHIPGVNVGDHFFSRCEMIAIGFHSHWLNGIDYMGKSFEKMEEYTGYRFPLAVAIVLSGQYEDDVDNAESVVYTGQGGHDLLGNKHQIKDQVMLRGNLALKNCISQTTPVRVIRGHDSKNSYTGKVYTYDGLYQVVKYWAEKGLSGFTVFKYRLRRLEGQPVLTTDQVHFSRGQIPQSTSELRGLVCKDISNGQERIPVVATNVIDDPPVQPTGLTYLKGIKVADGVDLPPPAKGCDCKGQCIDPRKCSCARLNGMEFPYVQRDGGRLVEAKDVVYECGPNCGCGPNCINRTSQQGLKYRLEVFRTPNKGWAVRSWDSIPSGALVCEYTGILMRTDELDTTASDNSFIFEIDCLQTMKGIDGRQRRLGDVSEHKYAQMDKLDDKKDGQPEFGIDAGTSGGVARFINHSCDPNLFVQCVLSSHHDFRLARVMLAASDNIPPLQELTYDYGYALDSVVDAEGRIKQMPCYCGAVDCRKRL
>WXNT-2053744-Joinvillea_ascendens
GGHDLLGKKLQIADQTLQRGNLALKNSKDNGNPVRVVRGHDAKNSYTGKVYTYDGLYKVVDYWVENGCRGHVVFKYKLKRLEGQASLTTSQVRFAREEVPKSISEIRGLVCEDISAGQENYPIPATNLVDDPPVAPSGFVYSNSLQIPNDFKIPRDSIGCNCEGDCADYKNCSCAQRNGSDLPYVLHKNVGRLVEAKAVVFECGANCRCNCNCVNRTSQQGLKYRLEVFKTAQKGWGVRSWDTIPPGAPICEYIGMLRRTEEVDGLLENNYIFDIDCLQTMKGLDGREQRPGSELSMPSLHVDHDSEEPPAPEYCIDAGSVGNIARFINHSCQPNLFVQCVLSSHNDVKLAKVMLFAADTILPLQELTYDYGYRLDSVVGPDGNVVKLACHCGAPDCRKRLY
>WXVX-2016048-Ledum_palustre
KRNAPEDDTKRSAQRPDLKAITKMTETNAILNPNKRFGSIPGIDVGHKFFSRAEMVVVGFHSHWLNGIDYIGQNGSKDYSGLAIAIVLSGQYEDDLDNCEDIVYTGQGGNNLLGNRRQVKDQVMERGNLALKNCIVQDTPVRVVRGHKSADSYVGKVYTYDGLYKVVKYWAEKGVSGFTVFKFQLKRVDGQPVLTTNQVLNARGQIPKSIAEIRGLVCEDISGGQENIPIPATNLVDDPPVAPSGFTYCKSLQVAGSVKIPQNATGCDCKDRCTNPKSCACARLNGSDFPYVHRDGGRLVAPMGVVFECGPNCGCGPDCVNRTSQKGMRYRLEVFRTPKKGWGVRSWDHIPSGAPICEYIGKLMKTDDVDTAYENDYIFDIDCLQTMKGLDGRERRLRDVSIPTCLDKSDDHRSDNGPEFCIDAGSTGNIARFINHSCQPNLFVQCVLSSHHDIKLARVVLFAADNIPPLKELNYDYGYALDSVMGPDGKVRQLLCYCGAADCRKRL
>WYIG-2032971-Dombeya_burgessiae
QMMENNEVLYPEKRIGSLPGIDVGHRFYSRAEMVAVGFHSHWLNGIDYMGQSYSKGEYEHYIFPLAVAIVLSGMYEDDLDNAEDVVYTGQGGHDLTGNKRQIRDQVMERGNLALKNCVDQGVPVRVIRGHESTSSYSGKIYTYDGLYKVVQYWAEKGISGFTVYKYRLKRLEGQPTLTTSQVQFSYGRVPKSTSEIRGLVCEDISGGQEGVPIPATNLVDDPPVAPTGFTYRKSMKVAQNVKLPANATGCDCNGVCWDSKTCACAKLNGSDFPYVQRDGGRLIEAKHVVFECGPNCGCGPSCVNRASQRGLKYRLEVFRTPKKGWAVRSWDFIPAGAPVCEYIGVLMRTEEMDSVPENNYIFDIDCLQTMRGLGGRERRQLDSSLPMIQNMETIDEQRSESVPEFCIDAGSIGNVARFINHSCEPNLFIQCVLSAHQDFKLARVMLFAADNIPPLQELTYDYGYALGSVSGPDGKVKRMPCYCGAEDCRKRLY
>XAYK-2071035-XAYK-Kigelia_africana-2_samples_combined
KKSSKRPDLKAVSEMMKLNATLYPEKRIGPIPGFDVGHQFFSRAEMVVVGFHQHWLNGIDFIGETARKSRRALGLNDYQLPLAVSIVLSGQYEDDLDNCDEIVYTGQGGNNLLGDKRQISDQVMKRGNLGLKNCMEQSVPVRVVRGHKCQNSYVGKVYTYDGLYKVVNYWADKGVSGFTVYKFRLKRLEGQPPLTTEQVHFTRGRIPNSISEIRGLVCEDITQGLEDIPIPVTNLVDDPPISPAGFAYIKDMKFSKNISVHTDAPSGCNCRNACVDPRSCACAKLNGGDFPYVQRDGGRLVEPKAVVFECGPNCGCGPKCVNRISQKGLRYRLEVFRTPNKGWGVRSWDYIPSGAPVCEYIGLLKRTDDLDPAADNSYVFDIDCLQTMKGLEGRESRLGDVSLPASMQKVIEEVSESVPFCIDAGYTGNIARFINHSCQPNLFVQCVLSNHHDIKLARVILVAADNIPPLKELSYDYAYALDSVLGPDGKVRQMACCCGAQGCRKRL
>XFJG-2023135-Maianthemum_canadense
YTFPLAISIVLSGMYEDDLDNAEDIVYTGQGGHDLLGSKQQVGDQKLERGNLALKNNCDLGVPVRVVRGHELKSSYTGKVYTYDGLYKVIKTWAEKGVSGFTVYKYKLRRVEGQPVLTTNQVQFTRSKAPQSISELRGLVCEDISGGQENLPIPATNTVDVPAFAPTDFEYCKAIRLPRNLKLPANAVGCNCKGECVDPKICSCAKLNGGDFPYVRRDGGRLIEAKSVVFECGPSCGCNRSCVNRTSQQGLKYRLEVFRTPKKGWAVRSWDTIPSGAPVCEYTGILSRTDEIETDLENNYIFDIDCLQTMKGLDGRERRPGDMTVLENFDDKKADPEFCIDAGRVGSVARFINHSCEPNLFVQCVLSTHHDIKMAKVMLFAADNIPPLQELCYDYGYALDSVVRADGSIVQLACYCGA
>XHHU-2038148-XHHU-Heliconia_sp.-2_samples_combined
EEEIKRASKRPDLKAITKMIENGSILYYEKRIGHLPGIDVGHQFYSRAEMVVIGIHSHWLNGIDYMGVSFAKQEQYKGYTFPLAVCIVLSGMYEDDTDNSEEIVYTGQGGNALLGNKQQIRDQKLERGNLALKNSYECGSPVRVVRGHESQNSYCGRVYTYDGLYKVVKYWAEKGVRGFIVYKYKLKRLEGQPLLTTNQVYFARAQAPRSISDLRGLVCEDISGGQENIPIPVTNVVDDPPVPPTGFVYRKSMQVANNLNLPANSLGCQCKGDCINPRTCACARLNGNDFPYVQRDGGRLIEAKAVVFECGPNCGCNLSCVNRISQQGLKYHLEVFRTPNKGWGVRSWDTIPSGAPICEYTGILTKTDEFENVTENNFIFEIDCLQTMKGLDGRERRPGDVSSLIKLDDKKSEAAEYCIDAGSVGNVARFINHSCQPNLFVQCILSLHHDIKMAKVMLFAADTIPPLQELTYDYGYALDSVVGPDGNVVKMPCQCGAVDCRKWL
>XHKT-2001376-Sanguinaria_canadensis
RKKKTKLNDSRKIKSVDVDQNEDANPADVVEKSAYAQVKETLRIFNKHYLHFVQEEEQRCKTNVQKTSKGSKNKKGDACAEDVKRSTKRPDLKAISKMMETREILYHEKRFGHLPGVDVGHEFYSRAEMVAIGFHSHWLNGIDFMGARYKKLEEYKNYTFPIAVSIVLSGQYEDDQDNSEDVVYTGQGGHDLLGSKRQVGDQVMLRGNLALKNNIGQCVPVRVIRGHGSATSYCGKVYTYDGLYNVVQYWAEKGTSEFTIYKYRLKRLEGQPALTTNQVQFIRPHVPQSISDIRGLVCEDISGATNLVDNPPVAPMGYTYTKSVQVPESVKLPTNATGCQCRGSCIDPKTCNCAKLNGSDFPYVSKDGGRLIEAKPVVFECGPRCGCGPGCVNRTSQRGLKYRLEVFRTLKKGWAVRSWDFIPSGAPVCEYTGMLRRTDELDNVSENNFIFEIDCLQTIKGLDGRERRQGDVSILTSNHLDESDDKKSECVPEFCIDAGSIGSVARFINHSCAPNLFVQCVLSSHHDIRLARVMLFAADNIPPLQ
>XLGK-2060326-Podocarpus_rubens
KKSKATSKRPDLKAATKMKDTNAILYPKKRFGHLPGVNVGDHFFSRCELVALGLHNHWLGGIDCMGLEYGKMEQYKDYPLPLAVSVVLSGKYEDDVDNSVDVIYTGQGGNNILGNKRQIKDQTMSHGNLALKNSMDQGTPVRVIRGHKSVHSYTRRVYTYDGLYKVIDHWVEKGLSGFTVYKFRLRRIEGQPELTTDQVHFHRAQIPNSLSELRGLVCRDISNGLEKIPIPASNVVDDSPLVPQGYTYLNTIKVANGVEIPSPAKGCTCKGNCVDEKKCSCARLNGNGFPYVNINGGRLVCAKSVVYECGPHCGCGPSCVNRTSQQGLKYKLEVYRTANKGWAVRSWESIPSGALVCEYTGILMRTDELDNVSENNFIFEIDCLQTMKGIDGRERRLGDVSNHADIQLGKIDDKKDGQPEFCIDAGTAGGVARFINHSCEPNLFVQCVLSSHHDARLARVMLVAADNIQPLQELTYDYGYALDSVIDEHGKIKQMPCYCGAIGCRKRL
>XMVD-2003771-Chelidonium_majus
AKRPDLKAITKMMETNTILYPEKRWGPLPGVDIGHQFYSRAEMVVLGFHGHWLNGIDFMGPSYQKMEKYKDYTFPIAVSIMLSGQYEDDKDDAEEVIYTGQGGNNLLGNRHQNTHQVMRRGNLALKNNIDQCIPVRVTRGHVSKSSYCGKVYTYDGLYKVVQCWEEEGVSGYRVYKFRLKRLEGQPPLTTNQVHYAGKQAPIEIAKLPGLVCEDISGGQEDIPIPATNEVDFPPVAPTGYSYSKSIRVAKNVKLPPSASGCDCRGTCTDPLRCACARLNGSDFPYVRRDGGRLVKAKSVVFECGPNCGCGPGCVNKTSQRGLKYRFEVFRTKKKGWAVRSWDYIPSGAPICEYTGLLMRTEDLELDNFSENNYIFDIDCLQTMKGLDGRERRLEDVAVPFHAHIAETDDKKLESVPEFCINAGPTGNIARFINHSCAPNLFVQCVLTSHHNIKLARVMLFAADNIPPNQELAYDYGYVLDSVLDPDGNVRRMECHCGAADCRKRL
>XMVD-2008454-Chelidonium_majus
RRSSARIKKLLANRKSKEDDEVQLSDDDEEQFVTRKKKPRLNQRRKEPSVVVEEKNQAIDLDPDHPVQSNDAADVEATEVKRGLEMVEENEKIGESSPVGGVVAKSAHVRVKETLRVFNKHYLHFIQEEELRCKRAEAERQKILKNSKAKKGDAGGEDVKRSSKRPDLKAITKMMETSAILYPDKRPGDLPGVDVGYQFFSRAEMVAIGLHSHWLNGIDYMGKSYKKLPEEYKNCELPLAVAIVLSGQYEDDLDNLDHVVYTGQGGHDLLGNKRQIAHQVMERGNLALKNNIKGCVPVRVIRGHGSKSSYCGKVYTYDGLYKVVEFWGEKGASDFIVFKYRLRRLEGQAPLTTNQVRFIRKHVPQSLDDIRGLVCKDISGGQEDIPVIATNTVDEPAVAPTGYTYIKSHDVAESVKSPTNAIGCKCRGSCTDPRTCSCAKLNGSDFPYVSKDGGRLIEAKAVVFECGPSCGCGPGCVNKTSQRGLKYQLEVFRTPNKGWAVRSWDFIPSGAPICEYVGRLMRTDELDESENNFIFEIDCLQTMKGLDGRERRQGDVPVLASAHLEDSDGKKMESAPEYCIDAGKTGNVARFINHSCEPNLFVQCVLSKHHDIRLARVMLFAADNIPPMQELTYDYGYALDSVMGQDGTIKKMTCYCGAEGCRKRLY
>XNLP-2013975-Manihot_grahamii
ETEKEKSPRGKVEPVVSSQRRTSARIQATRQRAEKEELVRKRVELLDENEEEGSNKRTSVYSRRRVNVENVSDVVEERKESEVFVPSEVVKPAGEVVKANFGGQNGVVSGGGGATEKSVFARVKETLRLFNKHYLHFVQEEEKRCWKKRVDKKSSKSSKSKKGNAIKADAKKKAKRPDLKAITQMIDSEAVMYPEKRIGDLPGINVGHQFYSRAEMVAVGFHSHWLNGIDYMGMSYRKEYGNYTLPLAVAIVLSGMYEDDLDNADDVIYTGQGGHDLTGNKRQIRDQVMERGNLALKNCVEQCVPVRVVRGHGSASSYCGKVYTYDGLYKVVQYWAEKGISGFTVFKYRLRRLEGQPTLTTNQVQFVYGRVPQSISEIRGLVCEDISAGQEDVPIPATNLVDDPPVPPTGFTYCKALQIAKNVKIPTNASGCNCKEACVDPQTCACAKLNGIDFPYVRMPRQVGRLIEAKAVVFECGPNCGCGSNCVNRTSQGGLKFRFEVFRSPKKGWAVRSWDFIPSGAPICEYVGVLKRTEDLDSISENNYIFEIDCLQTMRGIDGRERRLGEVSVPTINNTEGSEDQKLESVPEFCIDAGSTGNIARFINHSCEPNLFVQCVLSAHHDLKLARVMLFAADNIPPLQ
>XPAF-2058344-Mapania_palustris
DLPVGPVESSKTRVKKALRAFNSHYLHLVQEEQRRVQMIELLRAEKKEKTKEKAENEEEDQKKVSRRPDLKAITKMLDEETVLNHIKRLGHVPGIEVGDQFFSRAEMVVLGLHSHWLNGIDYMGQEYKHVYEEYTFPLATCIVLSGQYEDDLDNSDTITYTGQGGHDLLGNKKQISDQKLERGNLALKNNYENKVPVRVVRGHKAQNSYTGKIYTYDGLYMVTNCWPEKGIREFVVYKYKLKRLEGQKQLTSSQVRFIREDVPRSTADLRGMVCEDISEGQEALPIPATNTVDDPPVPPSEFKYSKALHIPSHIKMPKNEAGCKCHGDCAKSHDCSCAKLNGSDFAYVRMDGGRLVEAKSIVFECGANCGCGNGCINRISQQGLKYRLEVFKTPKKGWAVRSWDTIPAGAPVCEYTGILKRSDEVDTSHVGNNYIFDIDCLQTMKGLDGREKRPGDFSSINHHSESEAPEYCIDACQVGNVARFINHSCAPNLFVQCVLSSHRDIKLAKVMLFAADTIPPLQELTYDYGYAIDSVVAPNGKVVQLACYCGAAECRRRLY
>XPBC-2035147-Galphimia_gracilis
VLERGNLALKNCVDQSVPVRVIRGHESTTSYCGKVYTYDGLYKVVQFWADKGISGFTVFKYRLRRLEGQPILTTNQVQNVHGHIPKSVSEIRGLVCEDISGGLENFPIPATNLVDDPPIAPTGYTYIKCIKVAKNIKIPTNASGCSCIGNCVDPKVCACAKLNGSDFPYVHRDGGRLIEAKDIVFECGPNCGCGPSCVNRTSQKGLKYRFEVFRTPKKGWAVRSWDFIPSGAPVPVCEYIGLLMKADDADNVSNIENNYIFEIDCLQTIKGLDGRERRLGELLLPSIDCMGKEEQKGECSPEFCIDASIHGNIARFINHSCEPNLFVQCVLSSHRDMKLARVVLFAADNIPPLQELTYDYGYALDSVCGPDGNIKKLMCYCGASDCRKRL
>XPBC-2035148-Galphimia_gracilis
VLERGNLALKNCVDQSVPVRVIRGHESTTSYCGKVYTYDGLYKVVQFWADKGISGFTVFKYRLRRLEGQPILTTNQVQNVHGHIPKSVSEIRGLVCADISGGLEDFPIPATNLVDDPPVAPTGYTYIECIKVAKNVKIPTNASGCSCKGNCVDPKVCACAKLNGSDFPYVHRDGGRLIEAKDIVFECGPNCGCGPSCVNRTSQKGLKYRFEVFRTPKKGWAVRSWDFIPSGAPVPVCEYIGLLMKADDADNVSNIENNYIFEIDCLQTIKGLDGRERRLGELLLPSIDCMGKEEQKGECSPEFCIDASIHGNIARFINHSCEPNLFVQCVLSSHRDMKLARVVLFAADNIPPLQELTYDYGYALDSVCGPDGNIKKLMCYCGASDCRKRL
>XQWC-2016142-Michelia_maudiae
EDIKRSSKRPDLKAISRMIETKAILYPKGRLGHLPGIDVGHQFHSRAEMVVVGLHSHWLNGIDFLGETFRKLEKYKSYTFPLAVSIVMSGQYEDDVDNSEDIVYTGQGGNNLLGNKHQIRDQEMARGNLALKNSMEHGVPVRVTRGHSSGDSYCGKVYTYDGLYKVVRYWAEKGVSGYTVFKYRLRRLEGQPDLTTNQVHFTRKQAPTSLSELRGLVCEDISGGQEAIPIPATNEVDDPPIPPTGYVYRKSIQVPEGMKLPMDAVDVVGCNCRGSCIDAKVCACARLNGSEFPYVRKDGGRLVEAKAVVFECGPNCGCGADCVNRTSQRGLKYRLEVFRTPKKGWAVRSWDSIPSGAPVCEYTGILKRTDELDHVSDNNFIFDIDCLQTMEGLDGRERRLGDVSFHTKAHLERSDDKKSESVPEFCIDAGSVGNVARFINHSCQPNLFVQCVLSTHHDIKLARVMLFAADNIPPLQELSYDYGYALDSVVGPDGNIKTMSCYCGAADCRKRL
>XRCX-2021879-Aster_tataricus
DKARVKKTLRIFNKHYLHFVQEQNACENDARKPHDLKQKGVSETGGTRTINRPDLKALTKMRECNEILFPTKRFGHLPGIDVGYQFYSRAEMVALGLHSQWIKGIDYIGQSCKKTEELKGYTFPLAIAIVLSGQYEDDQDNSDDIVYTGQGGNDINGSKHQIKDQEMLSGNMALKNSMEQSVPVRVIRGHTDDRHFKLYTYDGLYKVSECWPAQGVSGFVVYKYRLKRLDGQPKLTGNQVQYSNGRSSRVSVKALQLVCLDITEGQEDMHISAINTIDDATITGFTYTKYNQVLGNLKLPPNASGCECKGSCTNPRTCACARLNGSAFPYVRSNGGRLIEAKDVVFECGPECGCGPGCINRISQRGIKYRLEVFRTSNRGWAVKTKDFIPSGAPVCEYIGELRRTNELDNVAENDYIFEIDCWQTMKGVGGRERRLGDVSVSVTKELENAAADEKEPEFCIDAGRIGNVARFINHSCDPNLFVQCVLSSHHDVKLARIVLFAADNIPPFQELTYDYGYALDSVVDNNGTVRMLPCHCGTTECRNRLY
>XSSD-2010348-Amaranthus_cruentus
DNKSPHKRPDLKAVSKMMEAGKVLFPIKRFGDIPGVDVGHQFFSRAEMVVVGFHSHWLNGIDYMGQAYCKGEYSKYTFPLAVAIVLSGQYEDDLDNSEDVIYTGQGGNNLLGDKKQIGDQKMLRGNLALKNSMEEGLPVRVIRGHLSKSSYVGKVYTYDGLYKVVNYWAEKGVSGFTVYKFRMKRIEGQPELTTNQVQFIRGRIPESVSEVRGLVCEDISEGQENIPICATNLVDDPPVPPTGFKYLKSIQVADNVKIPAPARGCDCSGSCTNPNICACARLNGSDFPYVQRDGGRLIEAKAVVFECGPNCACGGMCINRTSQKGLRYRFEVFRTPKKGWGVRSWDYIPAGAPICEYTGVLKRSDEADSVLENNFIFDIDCLQTMKGLDGRQMRLRDVSILTDDKPEKVVDSMVEFCIDAGVTGNLARFINHSCEPNLFVQCILSSHHDFKLARVMLFAADNIPPLQELTYDYGYALDSVIGPDGKVKQMPCYCGAEGCRKRL
>XSSD-2010349-Amaranthus_cruentus
DTKSPHKRPDLKAVSKMKDSGKVLYLSKRFGAIPGVDVGHQFFSRAEMVAVGFHSHWLNGIDYMGQEYCKGEYSKYTFPLAVAIVLSGQYEDDLDNSEDVIYTGQGGNNLLGDKKQIGDQKMLRGNLALKNSMEEGLPVRVIRGHLSKSSYVGKVYTYDGLYKVVNYWAEKGVSGFTVYKFRMKRIEGQPELTTNQVQFIRGRIPESVSEVRGLVCEDISEGQENIPICATNLVDDPPVPPTGFKYLKSIQVADNVKIPAPARGCDCSGSCTNPNICACARLNGSDFPYVQRDGGRLIEAKAVVFECGPNCACGGMCINRTSQKGLRYRFEVFRTPKKGWGVRSWDYIPAGAPICEYTGVLKRSDEADSVLENNFIFDIDCLQTMKGLDGRQMRLRDVSILTDDKPEKVVDSMVEFCIDAGVTGNLARFINHSCEPNLFVQCILSSHHDFKLARVMLFAADNIPPLQELTYDYGYALDSVIGPDGKVKQMPCYCGAEGCRKRL
>XSZI-2001252-Peperomia_fraseri
DGKKPSRRPDLKAVTEMQERKLVLYPRKIGNLEGIDVGHRFYSRAEMVVLGFHCHWLNGIDYLRPDECDQDGKKIGLSIAVSIIMSGQYEDDVDNLENVVYTGQGGNDLLGKKQQIRDQKLERGNLALKNNVEKKIPVRVTRGHASKDSYVGKVYTYDGLYEVVKYWAEKGVSGYTVFKFQLKRLDDQPLLTTNQVYFSGAQVPRSSKDVHGLVSEDISGGLECRPIPATNVVDTPPLPPSGYIYCNALQIKENVRSPPVASGCNCKGSCVNPRECACAILNGSGFPYVQQGGGRLIEAKAVIFECGPACGCGPACINKTSQQGLRYQLEVFRTPNRGWGVRSWDHIPPGAPICEYKGVLMSTDELDTVVEDTFVFEIDCLQTMKGLDGRESRRGVISANVHTYLDGSDDKIAESVPEFCIDAGPLGNVSRFINHSCQPNLFVQCVLSSHHDIKQARIVLFASEHIPPLQELTYDYGYAVDSVVGSDGHTKKMPCFCGAIDCRKRL
>XTZO-2008110-Araucaria_rulei
FFSRCELVAIGLHCHWLNGIDYMGKSYSKMEEYKGYRFPLAVAIVLSGKYEDDLDKSENVIYTGQGGNDLLGNKRQFKDQQMERGNEALKNSMDQKTPVRVIRGHDSKLSYTKRVYTYDGLYKVTKYWAEKGLSGFTVFKFCLERIEGQPVLTTDQVHFSRAQIPESASDLRGLVCRDISNGLEKVPIPASNVVDIPPFPPTGYTYLKSNKIVEGVDLPPPAKGCDCKRECIDPRKCSCARLNGNEFPYVGMHGGRLVHAKSVVYECGPNCGCGPSCVNRLEVFRTPNKGWAVRSWDSIPAGAPVCEYTGILMRTDELDNVSDNNFIFEIDCLQTMKGIDGRQRRLGDVSKHDDITTDKLDDKKDGQDVQPEFCIDAGTRCGGVARFINHSCDPNLFVQCVLSLHHDPRLARVLLCAADNIHPLQELTYDYGYALDSVVDEQGKIMQMPCYCGAIDCRKRL
>XVJB-2055203-Morus_nigra
AKRPDLKAITKMVENKETLYSSKRIGNIPGIDVGHQFYSRAEMVVVGFHSHWLNGIDYMGQNYSKGEFSKYTFPLAVAIVLSGMYEDDLDNADDVVYTGQGGHNLTGDKRQIRDQVMERGNLALKNSVEQDVPVRVVRGHDSSSSYCGRVYTYDGLYKVVQYWAEKGISGFTVFKYRLKRLEGQPLLTTNQVQFSYGRVPQSISEIRGLVCEDITGGQENIPIPATNLVDDPPVAPTGFTYHKSIQVSKGVKLPKNTAGCNCIGTCGDPKTCSCAKLNGGDFPYVHRDGGRLIEAKDVVFECGPGCGCGPGCVNRTSQRGFKYRFEVFRTPKKGWAVRSWDFIPSGAPICEYTGILRRQEDVDSVSGNDYIFDIDCLQTMNGLGGRERRSRDASLAVVNSLDKHGDRSESVPEFCIDAGSSGNIARFINHSCGPNLFVQCVLSSHHDVKLARVMLFAADNIPPLQELTYDYGYALDSVFGPDGKVKQMPCYCGATDCKKRLY
>XZME-2011150-Drakea_elastica
KSIHMRVKETLRAFNTNYLQFVQEEELRAKNVEAQKMKISKSPNSKAQEGEIDVKRASKRPDLKAISKMKSNGSVLYKEKMIGHLPGISVGDQFFSRAEMVVLGIHSHWLNGIDYMGDKYSKLPENRNYTFPLAICIVLSGIYEDDLDNSEDVIYTGQGGNDLLGRKHQIHDQKMERGNLALKNSLSCGLPVRVIRGHGSANSYCGKVYTYDGLYNVINYWAEKGVSGFTVYKYRLSRLQGQPTLTTNQVYFTRAQVPSSISELRGLVCDDISGGQENFPIPATNVVDDPPFPPSGFLYRKSIELAKNLKFPAAACGCKCKGECVDPRSCSCARLNGNDFPYVRRDGGRLVEAKAVVFECGPHCQCNTSCVNRTSQHGLKYRLEVYRTTKKGWAVRSWDTIPSGAPVCEYTGILTKTEENDLDPENNYIFDIDCLQTIKGLDGRERRPGDISSLIDLEDKKQEAVEYCIDAGSTGSIARFINHSCAPNLFVQCVLSQHQDIKMAKIMLFAADNIPPLQELTYDYGYVLDSVVGADGAIKKLRCFCGSADCRKWLY
>YADI-2012654-Asclepias_syriaca
DVAEADSKRGSKRPDLKALTKMRAANAILYPKKRFGSIPGIDVGHQFLSRAEMVALGFHSHWLNGIDFIGKGKKLDYGDYTLPLAISIVMSGQYEDNLDKYEEIVYTGQGGNNLLGDKHQMKDQVMKRGNLGLKNCMEQGVPVRVVRGHKCANSYVGKVYTYDGLYKVDTYWADKGVSGYTVYKFRLKRVAGQPPLTTNQVHYSRGPVPNSIGELQGLVCDDISGGQEDIPIPATNLVDHPPVAPTGFTYCKEMKFSKSIKFPPKAPGCSCKDTCTDPRVCACAKLNGSDFPYAMRDGGRLIEPKAVVFECNSNCGCGPDCANRISQRGMKYRLEVFRTPNKGWAVRSWDYIPSGAPICEYIGILKKTDETDFAAGNSYIFDIDCLQTMKGLDGRERRLRDVSLPTSEKYEEKSIDNIPEFCIDAGLKGNIARFINHSCQPNLFVQCVLSSHHDVKLARVVLIAADNIPPLKELTYDYGYVLDSVVGPDGKIKQMACYCGATDCRKRL
>YFQX-2003386-YFQX-Apocynum_androsaemifolium-2_samples_combined
GAGGKNAYAIVKETIRTFNRFYLQLLQEERKIHKKKEDDIGGNAEDLKRKREADSSTEHIKTSRQLDYKALLKMYANNSIMYPRKQFGHLPGIDVGFQFHSRAEMAALGFHSDWLHEVDYMGKAYCEMDEYKDRTFPLAVAIVLSAEDEEVQQNSDDIIYTALCGHNHIINQCQVQNAAMTYINQALKNNMEQSIPIRVVRGNNSNSGYCNKVYTYIGLYKVIECWTHKDLSTCLFYSARLRRVEGQPKLTINQVYFNKEHSFGVSRKSPGLVSMDISGGQEEIPIPLVNLTDDTPFALTGFTYSKSMQVAEGVDIPPNADGCKCKGICINPKNCACARLNGSKFPYVRHNGGRLTRARDVVFECGPNCGCGPDCINRISQRGIKYHLEVFWTPNKGWAVRTRDFIPCGAPVCEYIGVLRQSDELNNVDDNEYIFEIDCLHTIKGVEGRERRLGAVSVPLHNHLEKIDDRYLEQAPEFSIDGKSIGNVARFINHSCEPNLFVQCILSAHQDPRLARVVLFASKSISPFQEITYDYGCRLDSVIGPDGKVKQQPCYCGTANCRKRIY
>YFQX-2070680-YFQX-Apocynum_androsaemifolium-2_samples_combined
LKAKKEDIAEVEAKRGSKRPDLKALTKMRETNSILYTEKRIGSIPGIEVGHQFFSRAEMVSLGFHSHWLNGIDFIGKGKKGKILDYGDYKFPLAISIVMSGQYEDDLDKYEEIVYTGQGGNNLLGDKHQMKDQVMQLGNLGLKNCMEQGVPIRVVRGHKCPNSYVGKVYTYDGLYKVDKFWADKGVSGYIVYKFRLKRLAGQPPLTTNQVHFSRGPVPNSIGELQGLVCDDISGGQEDIPIPATNLVDNPPVAPTGFTYRKEMKISKSIKLPPKAFGCSCKGTCTDPRVCICAKLNGSDFPYVLRDGGRLIEPKAVVFECNSNCGCGPDCVNRTSQRGMKYRFEVFRTPNKGWAVRSWDYIPSGAPICEYIGILKKTDEIGPAAGNSYIFDIDCLQTMKGLDGRERRLRDVSLPTLEKDDDKSIDSVPDFCIDAGSTGNFARFINHSCQPNLFVQCVLSSHHDVKLARVMLIAADNIPPLKELTYDYGYILDSVVGPDGRIKKMDCYCGATDCRKRL
>YFZK-2002787-Sciadopitys_verticillata
KVKDTLRIFNGHILRLSKGADGTQEERNSARRPDLKAIKEMRLTNVLLNKEKRPGHIPGVNVGEHFFSRCEMVAIGLHAHWLNGIDYMGQSYQRNVEYKGYQFPIAVAIVLSGQYEDDVDNAEEVVYTGQGGHDLLGNKRQIKDQEMTGGNEALKNCISQKIPVRVIRGHKSANSYTGKVYTYDGLYQVVRYWADKGVSGFTIYKYCLRRLGGQPVLTTDQVHFSRGQIPQSTSGLRGLVCEDISNGQEPIPIPVTNVIDDPPVPPTGYTYLKSIKVAKGVDLPPPGEGCNCKGECIDPKKCSCARRNGGDFPYVRSHGGRLVQAKDVVYECGPNCGCGPNCVNRTSQQGLRYRLFTPNKGWAVRSWDSIPAGAPVCEYTGLLVRTDDLLTASDNNFIFEIDCLQTMNGIDGRQRRLGDVSNHEDIQVERHDKKVEPDSGGVARFINHCCDPNLFVQCVLSSHHDCKLARVMLFASDNIPLQELTYDYGYPLDSVVDEEGKIKKMPCYCGAVDCRGRLY
>YGCX-2019854-Geranium_maculatum
GSPAKPRRSSARIQGMQRAEELRGKSQVELSDGEEEDVERKKRKRKGYARRNGISRKRSQVSEGVVENNAPAKLGLSVEAEVAEMKEVPASLGLSQAETDGDTVNGGGDVVTGNGTEKSDYAKVKDTLRLFNKHYLQLVQEEEKRCSKEEHEQNNSKISKPKKGKSNDGEVTKKTKQTDLKAITEAGKSNKGDVKKKAKRPDLKAITKMMETNTILHSKKQIGEIPGISVGHQFFSRAEMVVVGFHSHWLNGIDYMGQLYQKEYRQYTFPIAVAIVLSGMYEDDLDNADDVVYTGQGGHDLLGSKHQIGDQKMERGNLALKNAMEQSVPVRVIRGHISRSSYCGRVYTYDGLYKVVKYWAEKGLSGFTVFKYSLRRLEGQPILTTNQVHFTNGRVPESVSDVRGLVCEDISGGLEELPIPATNLVDVPPVPPTGSTYRKAIKVAPGVKIPSNATGCNCIGTCYDSKKCSCARLNGSDFPYVLRDGGRLIEAKDVVYECGPGCGCGPDCVNRISQKGIRHRLEVFRTPKKGWAVRSWDFIPAGSPVCEYVGILRRADDVESATENYFIFDIDCLQTMRGLEGRESRSKNATLNDLDGSIDPKSESGPEYCIDAGSTGNVARYINHSCGPNLFVQCVLSSHHDMKLARVVLFAADNIPPLQELTYDYGYALDSVLGPDGKVKQMACYCGAADCRKRMF
>YHLF-2012101-Oenothera_rhombipetala-MTJ_369
GNVGEKSDYAKVKETLRVFNKHYLYFVQEEEKRCRKEVVDKKSLKSPQKVEKGSAKMDGSKKSPKSLEKDLKENAKDGSKKSPKKAAAKTTSKKGVTEEVTKKLAKRPDLKAITKMMDSKAVLNPEKRIGEVPGLKVGYQFYSRAEMVVLGFHGHWLNGIDYLGTKYKKVKEFERYQFPFAVSIVLSGMYEDDLDNADEVVYTGSGGHNLTGDKRQIKDQELSRGNLALKNCIANDTPIRVTRGHENKSSYTGKVYTYDGLYKVIKYWADKGISGFTVYKYLLRRVPGQPILTTNQVQFAFGQVPQSVSELRGLVCEDIAGGQENFPIPATNLVDDPPVPPTGFKYISSLKVPKDIKIPAAASGCRCKGSCMDPTTCACAKLNGCDFPYVQRDGGRLIEAKDVVYECGPNCGCGPQGGLKFRLEVFRAPRKGWAVRSWDFIPAGAPVCEYIGVLRKSDDVESSWENNYIFDIDCLQTMGGLGGRVKRSGDVSDPTDQTDSNHEHPEFCIDAGSSGNVARFINHSCEPNLFVQCVLSSHHDMKLARVMLFAADNIPPLQELVYDYGYALDSVLGPDGKVKQMICYCGAADCRKRLL
>YKQR-2006056-YKQR-Hamamelis_virginiana-2_samples_combined
KGGAHKEDFKQAAKRPDLKAVSKMLETNAILYPKKRFGPIPGIDVGHQFFSRAEMVVVGFHSHWLNGIDYMGISYNKGEYSSYTFPLAVAIVLSGQYEDDLDNSDDVVYTGQGGNNLLGNKRQVRDQVLERGNLALKNCLEQSVPVRVVRGHKSASSYVGKVYTYDGLYKVVQYWAEKGVSGYTVFKYRLRRLEGQPILTTNQVQYAHGRVPKSVSEIRGLVCEDITGSQEDIPIPATNLVDDPPVAPTGYTYCKSIQVSESVKLPTNAIGCDCKGTCIDSKTCSCAKLNGSDFPYVHRDGGRLIEAKDVVFECGPKCGCGPGCVNRTSQRGLKYRLEVFRTPKKGWAVRSWDYIPSGAPVCEYTGVLMRTDELDSVSENNYIFDIDCLQTMKGLDGRERRLRDVSVPTSNYLDKSDDQKSDVPEFCIDAGSTGNIARFINHSCEPNLFVQCVLSSHYDVKLARVMLFAADNIPPLQELTYDYGYTLDSVLGPDGKTRQMACYCGATGCRKRL
>YLPM-2081842-Pseudotaxus_chienii
GFSFPLAVAIVLSGQYEDDVDNAESVVYTGQGGHDLLGRKHQIKDQVMSRGNLALKNCICQKTPVRVIRGHDSKNSYTGKVYTYDGLYQVVKYWAEKGLSGFTVFKYRLRRLEGQPALTTDQVHFSRGQIPQSTSELRGLACKDISNGQERIPVVATNVVDDPPVQPTGFTYLKGIKVAEGVDLPPPEKGCDCKGQCIDPRKCSCARLNGMDFPYVQRDGGRLVEAKDVVYECGPNCGCGPNCINRTSQHGLKYRLEVFRTPNKGWAVRSWDSIPSGALVCEYTGILMRTDELDTTASDNSFIFEIDCLQTMKGIDGRQRRLGDVSKHKDAQMEKLDDKKDGQPEFGIDAGTSGGVARFINHSCDPNLFVQCVLSSHHDARLARVMLAASDNIPPLQELTYDYG
>YMES-2019962-Typhonium_blumei
KRGSKRPDLKAISRMLDEQTCLYSQKRIGHLPGIDVGRHFFSRAEMVVLGLHSHWLNGIDFMGQSYSKLAEYKQYSFPLAICIVLSGMYEDDLDNSDDVIYTGQGGHDLLGNKRQIRDQKMERGNLALKNSMLYDVPVRVVRGHESASSYCGKVYTYDGLYKVAKYWPEKGVSGFTVFKYRLKRLEGQPVLTTNQVQFTRAQVPRALSVCEDIAGGQERFPIPATNTVDEPPFPPSGYVYCKSIRVASGLKLPPNAEGCKCRGDCTNSTICACAKLNGSVLPYVRKDGGRLIEAKAVVFECGPNCGCDPGCVNRTSQHGLKYRLEVFRTPKKGWAVRSWDTIPAGAPICEYTGILMQTDEIDNTSENSYIFDIDCLQTMKGLDGREKRLGDVALLMNVDEKKLENPEFCIDAGSVGNVARFINHSCQPNLFVQCVLSSHYDIKLARVMLFAADTIPPLQELTYDYGYALNSVIGPDGVIKQMPCHCGAPECRRRL
>YNUE-2095523-YNUE-Punica_granatum-4_samples_combined
PRRQSSRIQTIQARQTAEKERLARCRAKLLDEEEDGRAKKKVNLRRVGLHDVENASKAARKEEQQALAVPTGEEKDNAAVKKSDYVKAKETLCGRALGGSVDEENGAPSDSAKAPNGAEKSDYAKVKETLRLFNKHYLYFVQEEEKRCRKEVVEKRAAAKGSKKSKAAKGSSKKGNGPEEDKKKLAKRPDLKAISRMLETRSVLNPKKRVGDIPGIKVGHQFYSRAEMVVVGFHSHWLNGIDYMGMAYKADYKDYQFPLAVAIVLSGMYEDDLDNADEIVYTGQGGHNLTGDKRQIKDQKLERGNLALKHCIDRDVPVRVIRGHECANSYTGKIYTYDGLYKVVKYWADKGISGFTVYKYRLRRVPGQPMLTTNQVQFVYGRVPQSVSELRGMVCEDITGGQENYPIPATNLVDEPPVPPSGYKYINSIQVAKNVKLPKAVAGCNCKGSCIDPRTCACAKLNGSDFPYVERDGGRLIESKDVVYECGPNCGCGPNCINRVSQRGLKYHLEVFRAPRKGWGVRSWDFIPAGAPVCEYIGILKRSEDLESVLQNDYIFDIDCVQTMKGLGGRERRSRDPSSQATDHAEGRDDQRYDAPEFCIDAGPSGNIARFINHSCGPNLYVQCVLSSHHDLKLARVVLFAADNIPPLQELTYDYGYVLDSVFGPDGKVKRVPCYCGAADCRKRLF
>YQEC-2075236-Woodsia_ilvensis
LENNMEQDIPVRLVRGHKTKKSYTGKVYTYDGLYKVKDYWAERGISGFTVYKFRLNRVEGQPILTTNQVHFVSGHVVPTNITELKGLVYADISNGLESTPIPATNVQNPPFAPNDFKYTAKIEVRKGVHKPIPAQGCDCEGECFDPYKCSCAIRNNNRFPYVTQNGGRLVEPMDVVYECGPNCGCSQRCSNRVTQKGMQYRLEVFRTANKGWGVRSWDTIPAGAPVCQYSGVLMRTEDADDICDNEFIFELDCLQTIKGIGGRQRRLISNGNKIGLDEGAFMNVPEQPQYCMDAGSCGSVSRLINHSCEPNLFVQCVLNDHHDLSQPRIWFFAAETIRPLQELSYDYGYALDSVVKNGKVKVLPCYCGALGCRKRL
>YRHD-2004594-Antirrhinum_braun-blanquetii
KKETPADPAKKPSKRPDLKAITEMINTKAILYPEKRIGHIPGVDVGHQFFSRAEMVAVGFHQHWLNGISFIGESAKKSMKELGLNYQLPLTVSIVLSGQYEDDLDNCDEIVYTGQGGNDLLGNKRQIGDQVMKHGNLGLKNCMDHSVPVRVIRGRKCKNSYVGRVYTYDGLYKVVSYWAQKGLSGFTVYKFRLKRLEGQPPLTMDDQVQFSRGCIPKSVSESRGLVCKDISGGLEDIPIPVTNLVDDPPISPPSFTYIKDLKFSKNINVPTIVPTGCNCVGDTCIDSSSCACAKLNGGDLPYVHRDGGRLVEPKAVVFECGPNCGCGSKCINKTSQRGPKYRLEVYRTPKKGWGVRSWDYIPSGAPICEYIGLVKRTDDLDPAANNTYVFDIDCLQTMKGLDGRESRLGDVSLPSYLRKVDEEVSDSVPFCIDAGQTGNVARFINHSCQPNLFVQCMLSNHHDISLARVILVAADNIPPLKELTYDYGYALDSVMGPDGKIQQMPCYCGAQGCRNRL
>YRHD-2005412-Antirrhinum_braun-blanquetii
LDNCDEIVYTGQGGHNLVGDKRQIGDQVMERGNIGLKNCKEHSVPVRVTRGRNCPNSYVYVGRVYTYDGLYKVVDYWANKGLAGFTVYKFRLKRLEGQPPLTADNQIQFIRGCTPKSDSKLPGLVCEDITGGLEDIPIPVTNLVDDPPISPPSFTYIKDLKFSDNINVPTTASSGCKCAGNTCTDSRSCSCAKLNGGDFPYVQRNGGRLVEPKAVVFECGPQCGCGPKCINRISQRGPKYRLEVYRTPKKGWGVRSWDYIPSGAPVCEYIGLLKRTEGLDPAADNTYVFDIDCLQTMKGLDGRESRLGDVSLPSYLRTVGEEVSESVPFCIDAGQIGNVARFINHSCQPNLFVQCMLSNHHDIRLARVILVAADNIPPLKELTYDYGYALDSVMDPDGKIRKMPCFCGAQGCRKRL
>YSRZ-2007787-Fouqueria_macdougalli
KGSAPEDDTRRGSKRPDLKAISKMMETKTILNPTKRFGSIPGIDVGHQFFSRAEMVAVGFHSHWLNGIDFIGRNASKDYNGYTLPLAVAIVLSGQYEDDLDNCEDVVYTGQGGNNLLGNKRQIQDQVMERGNLALKNCIEHGTPVRVVRGHQSASSYVGKVYTYDGLYKVVSYWAEKGVSGFTVFKFRLKRLEGQPLLTTNQVLYTRGRIPNSVSEIRGLVCEDISGDQENIPIPATNLVDDPPVAPTGLTYCKSMQVAESVKLPSNAAGCSCKGACIDPKICACARLNGSDFPYVTRDGGRLIEPKAVVFECGPNCGCGPNCVNRTSQRGLRYRLEVFRTPKKGWGVRSWDYIPSGAPVCEYIGILMKTDEIDTSFENNYIFDIDCLQTMKGLDGRERRLGDVSLPAHLDKSDDHRCESVPEFCIDASSTGNIARFINHSCQPNLFVQCVLSSHHDIKLARIILFAADNIPPLKELCYDYGYALDSVMGPDGKIRNMACFCGEADCRKRLL
>YUOM-2006192-Rhus_radicans
LAEKSDHAKVKETLRLFNKHYLQFVQVEEARCRKEEVDKKASKKSKSKKGSVPEENTKNKAKRPDLKAISKMMEDNEILYPEKQIGDIPGINVGHQFYSRSEMVAVGFHSHWLNGIDYMGMSYGKVYKQYQFPVAVAIVLSGMYEDDLDNAEDVIYTGQGGHDLTGNKRQIQDQVLERGNLALKNCVEQNVPVRVIRGLKSSTSYTGKVYTYDGLYKVFQYWAEKGISGFTVFKYRLRRLEGQPILTTNQVHFAHGRVPQSMSEIRGLVCEDITGGQENFPIPATNLVDDPPVAPTGFTYCKTLQVAKNVKLPANVTGCNCEGSCENSRTCSCAKLNGSDFPYVSRNGGRLIEAKDVVFECGPNCGCGPDCINRSSQKGLMYRLEVFRTPKKGWAVRSWDFIPSGAPVCEYTGVLMRTEDVDNDSQSDNNYIFDIDCLQTIRGLGGRERRLGDVSIPIVHNSDRPADDRSESVPEFCIDAGSTGNARFINHSCEPNLFVQCVLSSHHDIKLARIVLFAADNIPPLQELTYDYAYALDSVHGPDGKVKKMLCYCGAADCRSRLF
>YWNF-2012390-Hedwigia_ciliata
LNGIDYIGIGKGKSSDLEFPIAVSIVMSGGYEDDVDNSEDVVYTGQGGNDLLSTKKQIKDQKMEKGNLALKNSMKCKQPIRVIRGHDDKRSYSKKVYTYDGLYEVYDHWAEKGISGFTVFKYKLRRLAGQPILTTEQVKFSRGKVAPISIADLRGLVCNDISNGQENLPVPASNTIDDPPIPPTDYTYISKTIVPDNIPKPPPSKGCSCKGKCTDEGKCACARKNGGSFPYVLNHGGRLVKPMDVVYECGPGCGCGPECVNRTSQIGLQFRLEVYKTVSKGWACRSWDFIPAGSPICEYFGVLRKNDEENLESMVDNGYIFELDLIQTMQGMEGRQKRFGDVRPDVNHEDELMQDAPAHVLDAGKNGSVSRFLNHSCEPNVFIQCVMGHHSDHTMPRIVMFAADNIHPLEELCYDYGYAMDSVLNADGTVKPMACHCGAPSCRKRMY
>YYPE-2071527-Austrocedrus_chilensis
KEEKNSARRPDLKAISKMLTTNEILFPTKRPGHIPGVNVGDHFFSRCEMIAIGFHSHWLNGIDYMGKSFGKMEEYRGYRFPLAVAIVLSGQYEDDVDNAENVVYTGQGGHDLLGKKHQIKDQEMTRGNLALKNCIYQKTPVRVIRGHDSKNSYTGKVYTYDGLYQVVKYWAEKGLSGFTVFKYRLRRLAGQPVLTTNQVHFSRGQIPQSTSELRGLACKDISDGQERIPVVASNVVDDPPVQPTGFTYSKSIKVAEGIDLPPPAKGCECKGECVDPRKCSCARLNGMEFPYVQRDGGRLVEAKDVVYECGPNCGCGPNCINRASQHGLKYRLEVFRTPNKGWAVRSWDSIPSGALVCEYTGILTRTDELDKTSTDNSFIFEIDCLQTMKGIDGRQRRLGELAKHNDIQMDKLDDKKDGQPEFGIDAGTSGGVARFINHSCDPNLFVQCVLSSHHDVRLARVILVASDNIPPLQELTYDYGYVLDSVVDGEGRIKQMPCYCGAIDCRKRL
>ZBPY-2003109-ZBPY-Alternanthera_brasileana-2_samples_combined
KRPDLKAITKMIEMGKILYPKRLGALPGVDVGHQFLSRAEMCAVGLHGHWLNGIDFMNASYRKGEYSNYTFPIAVGIVLSGQYEDDLDNAEDVIYTGQGGNNLLGDRKQVGDQKMLRGNLALKNSMEQGLPVRVVRGHSSKSSYVGKVYTYDGLYKVVNYWAEKGVSGFIVYKFRMKRMDDQPELTTTQVQFIRGKIPDSISEVRGLVCNDISEGQEDIPIPATNVVDDPPVPPSGFTYLKSIEVASDVIIPAATRGCDCKGSCTNANICACARLNGSDFPYVQKDGGRLVEAKAVVFECGPKCGCGPSCINRVSQKGLRYRFEVFRTPKKGWGVRSWDYIPAGAPICEYTGVLKKSVEVDSVRENNFIFDIDCLQTMKGLDGREMRLRDVSIPDNLLDNPEEKLVDSNVEFCIDAGVKGNFARFINHSCEPNLFVQCVLSAHHDVSLARVVLFAADNIAPLQELTYDYGYTLGSVIGQDGKVKEMACYCGAPGCRKRL
>ZBPY-2003110-ZBPY-Alternanthera_brasileana-2_samples_combined
VIYTGQGGHNLLGDKKQVRDQKMERGNLALKNSMEQGLPVRVVRGHSSKNSYVGKVYTYDGLYKVVNYWAEKGVSGFIVYKFRMKRMDDQPELTTTQVQFIRGKIPDSISEVRGLVCNDISEGQEDIPIPATNVVDDPPVPPSGFTYLKSIEVASDVIIPAATRGCDCKGSCTNANICACARLNGSDFPYVQKDGGRLVEAKAVVFECGPKCGCGPSCINRVSQKGLRYRFEVFRTPKKGWGVRSWDYIPAGAPICEYTGVLKKSVEVDSVRENNFIFDIDCLQTMKGLDGREMRLRDVSIPDNLLDNPEEKLVDSNVEFCIDAGVKGNFARFINHSCEPNLFVQCVLSAHHDVSLARVVLFAADNIAPLQELTYDYGYTLGSVIGQDGKVKEMACYCGAPGCRKRL
>ZBPY-2003111-ZBPY-Alternanthera_brasileana-2_samples_combined
EDDLDNSEDVIYTGQGGNNLLGDKKQVGDQKMERGNLALKNSMEHGLPVRVVRGHFSKNSYVGKVYTYDGLYKVVNYWAEKGVSGFIVYKFRMKRMDDQPELTTTQVQFIRGKIPDSISEVRGLVCNDISEGQEDIPIPATNVVDDPPVPPSGFTYLKSIEVASDVIIPAATRGCDCKGSCTNANICACARLNGSDFPYVQKDGGRLVEAKAVVFECGPKCGCGPSCINRVSQKGLRYRFEVFRTPKKGWGVRSWDYIPAGAPICEYTGVLKKSVEVDSVRENNFIFDIDCLQTMKGLDGREMRLRDVSIPDNLLDNPEEKLVDSNVEFCIDAGVKGNFARFINHSCEPNLFVQCVLSAHHDVSLARVVLFAADNIAPLQELTYDYGYTLGSVIGQDGKVKEMACYCGAPGCRKRL
>ZBTA-2026525-ZBTA-Boerhavia_cf._spiderwort-2_samples_combined
KQIGHIPGIDVGYKFYSHYEMAAIGFHIDWFNGIDIIGEADQKEGEYKDCTLPIVISIVMPGQFDKDNSEEIIYFRHGGKNMLGSKFQHKDQVLYGNNLAMENSKLQSIPIRVIFGDKDAYDGKSYTYGGVYKVVATLCEIRQRGRLVYQFRLQPSAGQQQLPSEKVHFVHADSPKTWSADLPGLICADISNGVENFCVPVTNSCDGATIGSEGFTYLKSIRVAESVKLPRSKVGCACKANCTNPQTCSCAKLNGLDFPYVRNRDGVRLWEPKDVVFECGPTCACGPTCVNRASQGGIKYRFEVYRTRNKGWAVRSWDPIPSGAPVCEYLGLLRRSTEVDHNYGNDYIFEIDCLHTMNEIEGRERRCGSVPNILPKFDKKALEDSAEFCIDAGSCGNMTRYINHSCEPNLFVQCVLSSHRDPRFARIVFFAAGNIPPMQELTYDYGYALDSVVDPDGKVIKLPCLCGASECR
>ZBTA-2027714-ZBTA-Boerhavia_cf._spiderwort-2_samples_combined
APGEKKKRPHKRPDLKAITKMMNGEKVLYPRKQFGSIPGIDVGHQFFSRAEMVAVGFHSHWLNGIDYMGQAYCTGEYANLQFPLAVAIVLSGQYEDDLDNSDDVVYTGQGGNNLLGDKKQVGDQKMERGNLALKNSMLEKTPVRVVRGHDSKSSYVGRVYTYDGLYKVENYWAEKGVSGFTVYKFRLKRLEGQPELTTHQVQFIRGRVPETISEVRGLVCEDISGGQELIPIPATNMVDDPPVPPTGFTYIKSMQVADNVKIPVPKVGCGCEGSCDNPRICACASLNGSDIPYVHRDGGRLIEAKAVVFECGPKCSCGPSCVNRTSQKGLRYRFEVFRTPKKGWGVRSWDYIPAGAPICEYIGVLRRSEEADSVAEHNYIFDIDCLQTMKGLDGRQMRLRDVSIPHDGSLDKAESGPEFCIDAGVKGNMARFINHSCEPNLFVQCVVSGHQDIKLARVMLFAADNIPPLQELTYDYGYPLDSVFGPDGKIKRMACYCGAEGCRKRM
>ZBVT-2064190-Chrysobalanus_icaco
KSAYARVKDTLRLFNKHYLHFVQEEEKRCSTAAVNKKAAKKGSKGSKSKKEDTAENDAKKKAKRPDLKAVSKMIENNEIMYPEKRFGDLPGIDVGHQFYSRCEMVSVGFHSHWLNGIDYMGQSYKKGDCSNYTFPLAVAIVLSGMYEDDLDNAEDVIYTGQGGHNLTGNKRQIRDQVLERGNLALKNSVEQCVPVRVIRGHESANSYSGKVYTYDGLYKAKKVLSGFWKVSFIEDERRFSEMVVQYWAEKGISGFTVFKYRLRRMDGQPILTTNQVHFAYGQVPQSVSEIRGLVCEDISGGQETVPIPATNLVDDPPVAPSGYTYKKSIQVSKNVKIPLAGVGCNCKGTCVDPRSCACARLNGGDFPYVHRDGGRVYSHYNIVSAYPCFIILEQVAIWLKCIWLPAMKRLIEPKDVVFECGPNCDCGPGCVNRTSQRGLKYRLEVFRTPKKGWAVRSWDFIPSGAPVCEYMGVLRKTEDVDNFLGNDYIFDIDCEQTMRGLDGRMKRRLRDAAIPTIDNFDNGDDQKSESVPEFCIDAGHLGNIARFVNHSCEPNLFVQCVLSSHRDLKLARVLLFAADNIPPLQELTYDYGYALDSVCGPDGNIKRLACYCGVADCRKRLY
>ZCUA-2013286-ZCUA-Flaveria_trinervia-2_samples_combined
EVEERRQAKRPDLKALSLMLSSNTILTPKTRIGAIPGVDVGHQFFSRCEMVTVGFHNHWLSGIDYIGSSSQREYPEYKLPLTVAIVLSGQYEDDLDNSEDVVYTGQGGNNLLGNKRQIKDQVMARGNLGLKNCLEQNVPVRVIRGHQSTTSYVGKVYTYDGLYKVVKYWAEKGISGFTVYKFRLKRMEGQPSLLTEQVYFSRGRIPNEVSELRGMVCEDISRGLENIPIPATNLVDDPPVPPTGCTYIKSLQVSKNVVLPSSASGCNCKGSCTDPRSCACARLNGSDFPYVHRDGGRLIEPKAVVFECGPNCGCGSSCINRTSQRGLRYRLEVFKTPKKGWAVRSWDFIPSGAPVCEYIGVLKKTDDVDSNPENNYIFDIDCLQTMKGLGGRERRVGEVAMPSLLVQNDDKDGGPEFCIDAGTSGNVARFINHSCQPNLFVQCVLSAHHDITQARVILFAADNILPLKELTYDYGYELDSVHGPDGKIKQLACYCGAPDCRKRL
>ZCUA-2015162-ZCUA-Flaveria_trinervia-2_samples_combined
EAGGKQSIKRPDLKAISKMIECNEVLFPTKRFGHLPGIDIGYQFYSRAEMVALGLHSHWLNGIDYMELSYQMMEEFKGYTFPIAIAIVLSGQYEDDQDNSEDIVYTCQGGNDFMGSKHQVKNQEMVRGNLALKNCMEQSIPVRVIRGHTSDNHFKVYTYDGLYKVSECWPAEVVSGFVVYKYRLKRLEGQPKLTSIQVQNSNGRSRVPAKAPQLVCLDISEGQEDVHVPAVNTIDDTTITGFTYTKYNQVLSNLKLPPNVDGCDCKGYCKNPKTCSCARLNGDDFPYVRSNGGRLIEAKDVVFECGPNCGCGPGCINRISQQGLKYQLEVFRTGDRGWAVKTKDFIPSGAPVCEYIGELRRTNELDNVAENDYIFEIDCWQTMKGIGGRERRLGDVSESLSKRLEKAEEKDAPEPEFCIDAGRIGNVARFINHSCDPNLFVQCVLSSHHDLKLARILLFASDNIAPMQELTYDYGYALDSVVDNNGNVKMLPCHCGASECRKRL
>ZFGK-2004538-Selaginella_kraussiana
ENPQILPPAGLNDVAKVKNNLRIFNMCYLQCVKENLQRPDLKAIGKMREMNAILFNKKQVGSLPGVNVGDHFYSRAEMVGLGLHKHWLNGIDYIGKTGKDSKEDQGYVHPAGVNSDLLPLATSVVISGGYEDDVDNFDEVVYTGQGGNNLSGDRRQVKDQLMINGNLGLKNCIEAGTPVRVIRGHDFQSSYTKRVYTYDGLYKVVEYWADKGLSGFTVYRFRLRRCAGQPMLTTEQVHFCKTKIPKNSSELRGLVCKDISNGLERVPVPASNTVNPPLAPGGFRYTTKVEIAAGIAIPPPAKGCDCVGSCTDASKCSCARLNGNTFPYVNIHGGRLAVPLDVVYECGPNCGCGPSCLNRTSQRGLQYRLEVYKTASKGWAVRSWDSIPAGAPVCEYYGKLMKSEGLEIENDVYIFDLDCIQTMRGIDGRQRRWGDTKKFLDDQNGLNSGGSTPEHANEGGHAEFCLDGSECGSVARFINHCCEPNLFIQCVLSSHHDMRMPRIVLFAADNIAPLQELSYDYGYQVNQVFGLDGQVKQLPCYCGAIACRKRLY
>ZHMB-2016704-Krameria_lanceolata
VGQDFFSRSEMVAVGLHGHVINGIDYMGKCYEKMNEYKNFTFPLAVSIVLSGQYEDNIDRSEEIIYTGQGGNDLLGNKHQVKDQVMRNGNLALKNNMEQSVPVRVTRGHKSDSSYSGKVYTYDGLYKVLDYFAVKGVSGFTVFKYRLKRLEQQPKLAGKQVPFSRGQASKVDVEKSGLVCKDISNGHEDLCIPVINTYDKPPVAPPGFTYIKSVEAATDIVMPAPGCKCKGKCCNPKTCSCARRNGPDFPYVPQDGGRLTEARDLVFECGPNCGCGPGCINRVSQRGLKYQLEVYRTPNKGWAVRSCDFIPSGAPVCEYVGILRKNSELDNVSGNDYIFEIDCWHTMKGIGGRERRDVSVSLDDNGNERDESVSDEEPDFCIDAGSFGNVARFINHSCEPNLFVQCVLSSNHDLRFARVVLFAADDIPPMQELTYDYGYSLDSVIGPDGQVKVMPCYCGAADCRKRL
>ZJRC-2029117-ZJRC-Sambucus_canadensis-2_samples_combined
KDNLKRAKRPDLKALTKMQQTDTILCPQKRFGSIPGIDVGHQFFSRAEMVAVGFHSHWLNGIDYIGKNANKEFEGYILPLATAIVLSGQYEDDLDNCEDVVYTGQGGNNLLGNRRQIGDQVMLRGNLGLKNCMEQSVPVRVVRGHQSRNSYVGKVYTYDGLYKVVNYWAEKGVSGFTVYKFRLKRLEGQPNLTTNQVCYFARGRIPSSISEIRGLVCEDIAEGQENIPIPATNLVDDPPIAPADSGFTYCKYIQVSKSVKLPANALGCDCKGSCRDPRSCACAKFNGSDFPYVHRDGGRLVEPKAVVFECGPNCGCGPGCVNRTSQRGLKYRLEVYRTPKKGWAVRSWDFIPSGAPVCEYIGILTKTDEIDTDPENNFIFDIDCLQTMKGLDGRERRLGDVCIPSELEKDGDKDSSPEFCIDAGSTGNVARFINHSCQPNLFVQCVLSTHHNIKLARVMLFAALNIPPLQELTYDYGYALDSVVGPDGKIKQMACYCGAADCRKRL
>ZQRI-2066759-Timmia_austriaca
IPGVTVGQQFLSRAEMVVIGLHNHWLNGIDYIGVVKGKRADVELPLAISIVMSGGYEDDVDNSEDVVYTGQGGNDLLATRRQIKDQKMEKGNLALKNSMKCKEPVRVIRGHADKMSYTGKVYTYDGLYEVYGHWAEKGISGFTVFKYKLRRLPGQPILTSKQVQFARGKIPDSVSDLRGLVCKDISNGQERIPVPASNTVDDPPVPPTDYTYISKTVVPNDIPKPPPAQGCKCKGKCSDEGKCACARKNGTSFPYVFNHGGRLVKPMDVVYECGPGCGCGPECLNRTSQMGLQYRLEVYKTVSKGWACRSWDFIPAGAPICEYFGILRKNDENLESMLDNSYIFELDLIQTMQGMEGRQKRFGDVMPEVGDEDHLMQDAPAYVLDAGKNGSVSRFLNHSCEPNVFIQCVLSHHNDCNMPRIVMFAADNIHPLEELCYDYGYAMDSVVQADGTIKEMPCYCGATSCRKRMY
>ZRAV-2032449-ZRAV-Polypodium_hesperium-2_samples_combined
KVKETLKLFNTYYLRSVQEEESRCQSEATKENVTEKKKYKKKEERDEPRKSRRPDLKAISQMRADGKILYKEKVLGHVRGIHVGDHFFSRCEMMAVGLHFHWLAGIDFLGAAYRKIMPNWTFPIATSLVLSGCYEDDVDNSADVVYTGQGGNDLLGKKHQIADQVMEKGNLALKNNMEQNLPVRLIRGNKTKKSYTGKVYTYDGLYKVEKYWAEKGVSGFTVFKFRLHRMEDQPVLTTEQVHFVAGQVPSNPSELTGLVCADLSNGSEAIPVPASNVVDAIPSAPNFRYLARNVVDKNVPAPVPAKGCKCKGQCYDVSKCSCAALNGKKFPYVSLNGGRLVEALDVIYECGPDCGCGPSCSNRVTQKGMRYRLEVFKTASKGWAVRSWDTIPSGAPVCEYTGILMKTEDADNIGNNEYLFEIDCLQTIRGIGERQRRRLMEENASDSHDDLLKDVVDQPEYCIDAGTCGSVARFINHSCEPNLFVQCIVNEHHDLSQARVWLCASETIHPLQELSYDYNYELDSVVKDGQVKVLPCYCGAHTCRKRL
>ZSGF-2075165-ZSGF-Psychotria_ipecacuanha-2_samples_combined
DIKEDDSKRGSKRPDLKAITKMRVTNAILNPQKKIGSIPGIEVGHQFFSRAEMVVIGFHSHWLNGIDFIGQGKRLAHSNYELPVATSIVMSGQYEDDLDNCEEIVYTGQGGNNLLGDKRQMKDQVMRLGNLGLKNCMEHAIPVRVVRGHKCTNSYVGKVYTYDGLYKVVNHWAEKGVSGFTVYKFRLKRLDGQPPLTTNQVHYTRSRVPNSISEIRGLVCEDISGGLEDIPILATNLVDGHPVAPTGFIYCKDMEYAKNIIVPPNAPGCSCRGACTDPRVCACAKLNGSDFPYVHRDGGRLIEPKAVVFECNSNCGCGPGCVNRTSQRGLKYRLEVFHTPNKGWGVRSWDYIPSGAPICEYIGLLTRTDVIDSAAGNSYIFDIDCLQTMKGLDGRERRLRDVSLPLNMENDVDKTSDNGPEFCIDAGSRGNVARFINHSCQPNLFVQCILSTHHDIKLARVVLIAADNIPPLKELTYDYGYAIDSVVGPDKKIMQMPCYCGAADCRKRL
>ZSSR-2110847-Xanthicercis_zambesiaca
VPRHLMVSRAEKSPECKIVIKYGKKGAKAEEDPKESKDSPMQRRASARIQAKQKEAKELLGRRRAELLDDQDHSGGCKRSRSKENVAEEECAKQRVNAKIEGSEAKHASRNGVAVIEKSDSVKVKETLRLFNKHYLHFVQEEEKRCRKVEADRKASKKVSKSKKKGALPEDSKTTAKRPDLKAISKMMENNEILYPEKRVGNIPGIEVGHQFYSRAEMVAVGFHSHWLNGIDYMGQSYAKVHSSYEFPVAVAIVLSGMYEDDLDNAEDVVYTGQGGHNLTGDKRQIRDQVLERGNLALKNCVEQCIPVRVIRGHESSSSYSGKVYTYDGLYKVVNYWAEKGISGFTVYKFRLRRLEGQPILTTNQVYFTYGRVPQSVAEIRGLVCDDITRGQEDMPIPATNLVDDPPVPPKGFKYCKSVKAAKNVKLPVDATGCKCKGICIDPTTCECALRNGSDFPYVSRDGGRLVEAKDVVFECGPKCGCGPGCVNRTSQRGLRYRLEVFRTAKKGWAVRSWDFIPSGAPVCEYTGILARTEDMESALENNYIFEIDCLQTIKGLGGRERRSQNVALPAKLLDKSDDQSSESAPEFCIDAGSTGNIARFINHCCEPNLFVQCVLSSHRDLRLARVMLFAADNIPPLQELTYDYGYALDSVLGSNGKIKQMACYCGATGCRKRLF
>ZTHV-2085328-Atrichum_angustatum
KKVVKLEIEKTGEEDVKQEVEKVAEDVQVKKEGKVKKEAKVKKEVKVKNEVKEKDEVKEKNEVQGEAAVEEEEIKDKKKRAKKEGKKDSKKRVVKPAKAEDEADGEVLDSKSEDDGEAVVTSGADLALMANQLVERQKLSDAMQVKATIRIFNSMYLAAIQEEDKRALEQAKKKDEPGKRPSKRPDLKAISKMLKLKATLNPVKQIGGIAGVSVGQQFLSRAEMVVIGLHNHWLNGIDYIGTGRGTMQGWPDVVLPITVSIVMSGGYEDDVDNSEDVIYTGQGGNNLTGDRRQIKDQKMTKGNLALKNSMNHHTPVRVIRGHVDKLSYTGKVYTFDGLYEVYDHWAEKGISGFTVFKYKLRRLPGQPILTSKQVEFSRGKVPNSVSDLRGLVCKDISNGLERIPVPASNTVDDPPLPPIDYTYLVKTIIPKDISKPAPAKGCSCKGSCTDDQKCACARKNGSSIPYVFNHGGRLVKPMDVVYECGAGCGCGPECINRTSQQGLQFRLEVYKTVSKGWACRSWDFIPAGAPICEYFGTLRRNDEHLESMLDNSYIFELDLVQTMQGMEGRQKRFGDVVPELNDQDDLMQDAPMYVLDAGKCGGVSRFLNHSCEPNVFIQCVLSDHNDVTMPRIVMFAADNIHPLEELCYDYGYAMDSVVLADGSVKEMPCYCGAASCRKRMY
>ZYAX-2011604-Taxus_cuspidata
KEEKNSARRPDLKAISKMLTTNAILYPTKRPGHIPGVNVGDHFFSRCEMIAIGFHSHWLNGIDYMGKSFEKMEEYTGYRFPLAVAIVLSGQYEDDVDNAESVVYTGQGGHDLLGNKHQIKDQVMLRGNLALKNCISQKTPVRVIRGHDSKNSYTGKVYTYDGLYQVVKYWAEKGLSGFTVFKYRLRRLEGQPVLTTDQVHFSRGQIPQSTSELRGLVCKDISNGQERIPVVATNVIDDPPVQPTGLTYLKGIKVADGVDLPPPAKGCDCKGQCIDPRKCSCARLNGMEFPYVQRDGGRLVEAKDVVYECGPNCGCGPNCINRTSQQGLKYRLEVFRTPNKGWAVRSWDSIPSGALVCEYTGILMRTDELDTTASDNSFIFEIDCLQTMKGIDGRQRRLGDVSEHKYAQMDKLDDKKDGQPEFGIDAGTSGGVARFINHSCDPNLFVQCVLSSHHDFRLARVMLAASDNIPPLQELTYDYGYALDSVVDAEGRIKQMPCYCGAVDCRKRL
>ZYCD-2005911-Selaginella_acanthonota
NAVLGDVAKVKNNLRIFNMCYLQAVKDNESRPDLKAISKMRQMNAILYKQSRVGSLPGIHVGDHFFSRAEMASLGLHNHWIHGIEYISKSGDKAGVYNVYTLPLAVSIVISGGYEDDVDNLDEVVYTGQGGNNLNGDRRQVKNQELCRGNLGLKNCIANDTPVRVIRGHDSRLSYSKRVYTYDGLYKVVDYWAEKGISGFTVYKFRLKRCEGQPLLTTEQVHFCKNKIPPSISEIRGLVSKDISNRLESIPVPASNTVEDPPSAPDGFRYTTKVEIDKGITVPPAPAGCNCVGGCVDAKKCSCARLNGNTFPYVDSHGGRLAVPLDVVYECGPNCSCGPSCLNRTTQRGLRYRLEVYKTLNKGWGVRSWDSIPAGAPVCEYFGKLVKSEGLEVENDVYIFDLDCLQTMRGVDGRQRRWGDLKKFLDDQNGRTEVPAATADDDDDQVHAAEYCLDGSECGGVARFINHSCEPNLFIQCVVSSHHDLRMPRIVLFAADNIAPLEELSYDYGYQVNQVFGPDGQPKQMPCYCGAIGCRKRLY
>ZZEI-2127978-Phylloglossum_drummondii
GNDLTGNRRQIKDQVMRSGNLALKNSIDEGNSVRVIRGHSSSHSYSGKIYTYDGIYKVVSYWAEKGISGHTVFKYKLQRGKEQLALTTDQVHFCRGKIPESLSEVRGLVNQDISNGLELRPVLASNVIDNPPCPPNAFLYMKHVELHKSIKLPNTAQGCGCGGECVDPFKCTCAKLNGNEFPYVSKDGGRLIKAKDVVFECNPNCGCGPDCVNRTTQHGLRYRLEVFRTPNKGWGVRSWDYIPAGAPVCEYTGVIMNSEDLENAVDNDYVFELDCMQTMRGVGGRERRWGDVSNVITDKLSQDEVEKCDATQAQFSIDAGTCGSVARFINHSCDPNLFVQCVLSSHHDVTLPRIILFAADNIPPLQELVYDYGYALDSVVGSDGKIRQEPCYCGAIDCRKRL
>chr1.CM0104.730.r2.a
MQRRVSSRIQALQVAAAAAEEELQVRRKAEGEEGKCDEEAAVASSPAAKGNKRCRVSRGGEGSVGGSEREVVSEQRKRKRKRLMLMKRREGEGAERTVDLGNVVGVEADKGCSIKVKETIRSFNKHYLHFVQEEEKRCGKAEAERKAAKKGSKSKKGAPPEDSKSSAKRPDLKAISKAIGAFKQMMENDEILYSEKRIGNIPGVEVGYQFYSRAEMVAIGFHSHWLNGIDYMGQSYAKVHSSYEFPIAVSIVLSGMYEDDLDNAEDVVYTGQGGHNLTGDKRQIRDQTLERGNLALKNCVEQRVPVRMTRGHESSSSYSGKVYTYDGLYKVVNYWAEKGISGFTVYKFRLRRLEGQSVLTTNQVYFTCGRVPQSVAEIRGLVCDDITGGQEDMPIPATNLVDDPPVPPTGFTYLKSLKVAKNVKLPMNAAGCKCKGLCIDPTTCECALRNGSDFPYVSRDGGRLVEAKDVVFECGPNCGCGPGCVNRTSQRGLRYRLEVFRTAKKGWAVRSWDFIPSGAPVCEYTGVLARTDDMDSVLENNYIFEIDCLQTIEGLGRRERRSQNAAVPANLVEKSDEQGSESAPEFCIDAGSTGNIARFINHCCEPNLFVQCVLSTHNDLKLARVMLFAADNIAPLQELTYDYGYELDSVLGPDGKIMQLPCYCGASGCRKRLF
>mrna01396.1-v1.0-hybrid
MGPVEGEKKTPLRFRRWIMVVQSAEGMASVESSIDVEEAADAAAASPHSDEKKRRLSSRIQVKQKPQKAFLVRQRVELLDEHEHGPRKKPNVADSEELPKACDSVDKSDRVRAKEALRLFNKHYLYFVQEEEKRALKAEALKKASKAAKKKKGAKNSKGSPETKVAKRPDLKALTKASVHHYGIDVGHQFYSRAEMVAVGFHSHWLNGIDYMGQSYSKGKYSNYTMPLAVAIVISGMYEDDLDNAEEVVYTGQGGHNLTGDKRQCRDQVLQRGNLALKNCVEQNVPVRVVRGHDCKSSYCGKIYTYDGLYKVVNYWAEKGISGFTVFKYRLKRLEGQPLLTTNQVQFINGRVPQSISEIRGLVCEDITGGLEDIPIPATNLVDDPPILLYPSIPGYTYCKSIQVAQDVKLPNDASGCNCKGSCVDSKTCECAKLNGSDFPYVHRDGGRLIEAKDVVFECGPKCGCGPSCVNRTSQRGLKHRFEVFRTPMKGWAVRSWDFIPSGAPVCEYVGILRKTEDVDSASENYYIFDIDCLQTMKGLDGRERDSLKFEVLGDLAGNWKRTDSPVRESGRGGCWSLLGWRHATAGAGRRRTEGRPHFKDCADRRSQAVCIPTVNSLERPDDQKSDNVPEYCIDAGSNGNIARFINHSCEPNLFVQCVLSSHHDIKLARVVLFAADNIPPLQELTYDYGYALDSVLGPDGKVKKMFCHCGAVGCKKRLF
