# Supplementary material for: The evolution of CHROMOMETHYLASES and gene body DNA methylation in plants
Source: Genome Biol. 2017 May 1;18:65. doi: 10.1186/s13059-017-1195-1 (PMC5410703; doi:10.1186/s13059-017-1195-1)
Supplement: Supplementary file 8 — Amino acid SUVH4 sequences in fasta format. (FNA 900 kb) [file 13059_2017_1195_MOESM8_ESM.fna]

>30131.m006974
ATGGTGGCTGTTTGTGTTGATAGTAGTCGCGAGGTGGAAAGAGAAAAGGAAAACAAGAGTATTACAGAAGGAACGATGAAGAGAAGAGTGAGTGCGAGAATACAAGCAACCAAACAACAGAGAGCGGAGAAGGAGGAATTAGTGAGAAAGAGAGTGGAGTTATTAGATGAGAATGGTGAGAGGAATAAGAAAAGGGCAAATGTGTTTAGTAGAAGAAGGGTAAATGTGGATGATGTTAATGAGGAGCATAAGCATGAGCATGAGCATGAGCATGAGCATGAACATCAGGATGAACATGAGGAGGTTATGGTGGTAAAGGAGAAGGAAAAGGAAATGCAGGTCAGCAGTACTGAAGCTTTGAAGAGTCAAGTAGCGAATGTGAATGAGAAAATTGCGGGAGTTGTTACGGAAAAGAGTGTTAATGCTAGGGTTAAAGAAACCCTTAGATTATTCAACAAGCATTATCTCCATTTTGTACAGAAGAAGGCCAAACGTCCTGACTTAAAAGCAATATCCAAGATGATCGAGACTAATGCTATAATGTACCCTGAGAAAAAGATTGGTGACCTTCCAGGTATCGATGTTGGGCATCAGTTCTATTCACGTGCGGAAATGGTTGCAATTGGTTTTCATAGCCACTGGCTGAATGGGATTGACTATATGGGGCTGTCCTATAGTAAGGAATACAGAGACTATACATTCCCTATTGCGATAGCCATTGTTTTGTCAGGAATGTATGAGGATGATCTTGATAATGCAGAGGATGTTATCTATACCGGTCAAGGTGGACATGACTTAACGGGGAATAAGCGTCAAATTCGCGACCAAGTTATGGAGCGTGGTAATTTAGCACTCAAGAATTGTGTGGAGCAAAGTATGCCTGTACGAGTTGTTCGTGGCCACGAATCTACCAGCAGCTACAGTGGCAAAGTTTACACATATGATGGGTTGTACAAGGTTGTTCAATATTGGGCAGAGAAAGGCATTTCTGGATTCACCGTGTATAAGTATCGTCTAAGGAGGCTGGAAGGGCAACCAACACTGACCACTAACCAGGTTCATTTTGTATATGGACGCGTTCCTCAATCAATTTCAGAAATTAGAGGATTGGTGTGCGAAGACATTAGTAGGGGCCAAGAGGTTGTTCCAATTCCAGCTACAAATTTGGTTGATGATCCACCTGTTCCACCGACAGGCATCCAGTTTTGGACTTTAAATCTTTCAGGTTTTACATATCGGAAAGCTCTTCAAGTTTCCAAGAATATTAAGCTTCCCACTAATGCTGTTGGATGTGACTGCAAAGGAGCTTGTTTAGATCCTCGGACATGTGCTTGTGCCAAGCTTAATGGCTCCGATTTTCCGTATGTACATCGTGATGGTGGCAGGCTAATTGAAGCCAAGGCAATAGTCTTTGAATGTGGTCCAAACTGTGGCTGTGGATCTCATTGCGTCAATCGGACAGCTCAGAGAGGACTGAAGTACCGTTTTGAGGTTTTTAGGACCCCCAAGAAAGGTTGGGCTGTAAGATCATGGGACTTCATACCTTCTGGGGCTCCAATTTGCGAGTACGTGGGGGTGCTACGTAGGACAGAAGACTTGGACAATGTGTCTGAGAATAATTACATATTTGAAATTGACTGCCTGCAGACCATGAAGGGAATTGGTGGAAGAGAGAGGCGATTGGGAGATGTATCAGTACCGACAATTAGCAACACTGAGAGACTCGATGATCAGAAATCTGAAAGTGTGCCAGAATTCTGCATTGATGCAGGTTCCTATGGAAATATTGCCAGATTCATCAACCATAGTTGTGAGCCTAATCTGTTTGTTCAGTGTGTTTTGAGCTCGCACCAGGATCTCAAACTTGCTAGGGTGATGCTATTTGCAGCTGACAACATACCTCCGTTGCAGGGTTGTAAT
>AAXJ-2011899-AAXJ-Atriplex_prostrata-2_samples_combined
AGAAGTGATCATGCCAGGGTAAAGGAGACTTTAAGAAACTTTAATACATACTACCTTCAATGTGTCCAGGAGGAAGAGGAGAGGCGCAAGAAAAGTGAGCTTGATCGGGAGAAGGAGAAAGATGTTAAGAGGACTTCTTGTCGACCTGACCTCAAGGCTTTATCAAAGATGAGAGAGAAAAAAGAAATATTATATCCTGAGAAGACAATTGGTCATCTTCCTGGAATTGATGTAGGGTATCAGTTTTATTCTCGAGCTGAGATGGTTGCCATTGGTTTTCATAGTCATTGGTTGAATGGGATTGATTATATTGGACAGTCTAAAGGCAAAAAGAAGGGACATGAAAAGCATACGTTGCCTATTGCTGTGGCCGTAGTAATGTCTGGCCAATATGAAGATGATTTGGATAACGAAGATGATATTATCTACACTGGTGAGGGTGGGCATGACTTGCTTGGTAGTAAATTGCAGCGTGATGATCAACTCTTGGTTCGAGGTAATCTTGCTTTGAAGAATAGCAAAGATCAATCTGTTCCCATTAGAGTAATCCGTGGGCGTAAAAGTGCTGGCAGTTACTCTGGAAAAGTTTACTCATATGATGGATTGTACAAGGTTGTTGATACTTGGGCTGATAAAGGTTGTAGAGGCCATGTTGTTTATAAGTACCGATTAAAACGGATGGAAGGACAGCCAAAGTTGTCTATGAATCAGATCCAATTTATTCGAGGATGCCCGCCTAAGGTTGCTTCAGAGTTGCCTGGGCTGGTCTGCCGTGATATTAGCAATGGTATTGAAGATAATTGCATTCCTGTCACGAACTTAATTGATGACCCTCCTATTTGCCCCCCTGGATTTACTTATATCAAGTCTATAGAAGTTGCAGAAAGTGTGAAAATGCCTCCAAAAGCAACAGGTTGCTCATGCAAAGGGAGTTGCACAAACCACAAAACTTGTGCTTGTGCAAAACTTAATGGACAAGATTTCCCTTATGTTCGTCGTGATGGTGGGAGGTTAGTGGAGCCCAAGGATGTTGTCTTTGAATGTGGACCAAACTGTGGCTGCAACCCTGGATGCCTTAATCGCATATCTCAAAGGAAAATCAAATATCGTCTTGAGGTGTATCGTACGCATGACAAGGGTTGGGCTGTTAGGTCATGGGATTATATTCCTTCAGGTGCGCCGGTTTGCGAATATATCGGGGTGCTAAGAAGAAGTGCTGAACTTGATAACATTTCTGGGGATGAGTCTAACGAATACATCTTTGAAATTGATTGCTTGCACACAATTAATGAGATCGAAGGAAGAGAGAAACGCTTGGGGAATGTACAGGTGTCTTCTGCTATAAGCATACCAAAGTTTGATAAGAAGGTGTTGGATGGTACGCCAGAGTTTTGTATTGATGCAGGGACCAGAGGAAACGTTGCTAGGTTTATCAACCACAGTTGTGAACCTAACTTATTTGTGCAATGTATCTTGAGCGCACACCATGACCTACGATTAGCTCGCATTGTGCTTATTGCTGCAGACAATATACCACCTATGCAGGAGCTGACTTACGACTATGGGTATGCACTAGATAGCGTTATAGGAGCTGACGGCAAGATAAAAGTTCTGCCATGTTTTTGTGGTACAGAAGATTGTCGGAAACGTTTGTAT
>ABSS-2074627-Sassafras_albidum
CAAGATATCAAGCGATCTGCCAAGCGTCCTGACTTAAAAGCAATTTCCAAGATGATGGAAACTCGTTCTGTTCTCTACCCTACAAAACAATTGGGCCCTCTTCCAGGCGTTGATGTTGGACATCAGTTCTTTTCGCGGGCTGAAATGGTTGCTCTAGGTTTTCATAGCCACTGGCTGAATGGAATTGATTTCATGGGTGGAGGGTACAGTAAAATGGAGGAGTACAAGGATTACACTTTTCCAGTTGCAGTATCCATTGTTATGTCTGGTATGTATGAGGATGATCTTGATAATTCAGAGGACATAGTTTACACAGGGCAGGGTGGGCATAATTTACTTGGTGATAAGCGCCAAATTAAAGATCAAGTAATGCAACGTGGTAATTTGGCTTTGAAGAATAATATGGTACAATCTCTCCCTGTTAGAGTGATACGCGGACATGAATCTGTAAATAGCTATTGTGGCAAGGTTTACACGTATGATGGCCTATACAAGGTTGTTAAGTATTGGGCTGAGTTGGGTGTCTCTGGATTCACAGTCTTTAAGTATCGGTTGACGCGGCTTGAAGGCCAGCCTATTTTGACCACTAATCAGGTTCACTTTTCTCGAGCACATGCACCCAAGTCTCTTTTGGAACTTCGAGGGTTGGTATGCAAGGATATTAGTGGAGGTCAAGAAAATATTCCTATTCCTGCTACCAATGTCGTCGACGATCCCCCTGTTCCTCCAACAGGTTATGTCTATTCAAAGAGTGTCCAAGTTTCTGAAGGAGTGAAGCTCCCTATGGATGCCCCTGGGTGCAAATGCAAGGGATATTGTGTTGGTCCAAATACTTGTGCTTGTGCAAGACTCAATGGCTCTGACTTTCCATATGTGCATAGAGACGGTGGAAGATTGGTTAAAGCCAAAGATGTTGTGTTTGAATGTGGGCCTAACTGTGGCTGTGGGCCTGATTGCATCAACAGAATATCACAGAAGGATATGAAGTATCGTCTTGAGGTTTTTCGTACACCAAAGAAAGGATGGGCTGTAAGATCTTGGGATTCCATTCCTTCTGGTGCACCAATATGTGAATACACAGGGATTATTAGGAGGACGGACGAATTAGATTATGTTTTTGAGAATAATTTCATCTTTGATATTGACTGCCTTCAGACTATGAAGGGGCTTGATGGACGAGAGCGACGACTGGGAGACGTATTGCTACATGCTGATGCTCTTGGGAAAACAGATGAGAAGAAATTGGATGTGCCAGAGTTCTGTATTGATGCTGGATCAGTTGGTAATATTGCCCGATTCATCAATCATAGTTGTGAGCCAAATCTCTTTGTTCAGTGCGTTTTGAGCTCCCACCATGACATCAAACTTGCTAGAATATTGTTATTTGCAGCTGACAACATACCTCCTTTACAGGAGCTTACATATGACTATGGTTACGCGCTTGATAGTGTTACTGGGCCTGATGGA
>ADHK-2013632-Galax_urceolata-diploid
AAAGAGAATGCACCTGAAGATGATGCAAAACGTGGTTCAAAACGACCTGATCTGAAGGCAATAACCAAGATGATGGAGACCAATGCCATTCTGTATCCAAACAAAACATTTGGCTCCATTTCAGGTGTTGATGTTGGGCACCAGTTCTTTTCACGGGCTGAAATGGTTGCTGTAGGTTTCCACAGCCATTGGCTGAATGGAATTGATTTCATTGGTCAATCTGGTAGCAAGAATTTCAGTGGCTACACTATGCCACTTGCAGTTTCCATTGTTTTGTCTGGCCAGTATGAGGACGATTTGGATAATTGTGAAGATGTTGTGTACACTGGTCAAGGGGGGAATAATTTACTCGGCAATAAACGTCAAATACGGGATCAAGAGATGAAACGTGGCAATTTGGGATTGAAGAACTGTATGGAGCAAAATGTTCCCGTAAGAGTTGTTCGTGGCCATCAATCAAAGACTAGTTATGTTGGCAAGGTTTACACGTATGATGGTTTATACAAGGTTGTTAATTACTGGGCAGAGAAAGGTGTTTCCGGTTTTACTGTTTATAAGTATAGACTGAAGCGACTTGATGGGCAACCTCTGCTGACAACCAATCAGGTTCTATTTAGTCGTGGTCGTATTCCTAACTCAGTTTCAGAAATTCGCGGGTTGGTTTGTGAGGACATCAGTGGAGGCCAAGAGGATATTCCCATTCCTGTTACCAATTTGGTTGATGATCCACCTGTTGCACCTACAGGTCTAACATATTGCAAAAGCATTCAACTAGCAAAAAGTGTGAAGCTACCCGGTCCTGCTACTGGATGTGGTTGCAAAGGTTCCTGTATAAATCCAAAGACTTGTGCTTGTGCTAGACTAAACGGTTCGGACTTTCCATATGTGCACCGTGATGGTGGCAGGTTAATTGAGCCAAAGGCTGTTGTCTTTGAATGTGGTCCAAATTGTGGCTGTGGACCTGGATGTGTTAATCGGACTTCTCAGAGAGGGCTGAGGCACCGACTTGAGGTGTTTCGCACTCCAAAAAAAGGCTGGGGTGTTAGATCTTGGGATTGTATACCGTCTGGTGCACCAGTTTGTGAATACATCGGAATTCTAATGAAGACCGAAGAGATAGACACTTCTGGCGAAACTAATTATGTCTTTGACATTGATTGTTTACAGACAATGAAGGGACTTGATGGAAGAGAGAGGAGACTGCGAGATGTTTCAATCCCTGGGTATATGGAGAGAAATGAAGATCATAAATCTGAGAGCCCTGAATTCTGCATTGATGCAGCTTCCACCGGGAACATTGCGAGATTCATCAACCATAGCTGCCAACCTAATCTTTTCGTCCAGTGTGTCCTTAGCTCGCACCATGATATCAAGCTGGCTAGGGTAGTTTTATTTGCTGCTGACAACATACCTCCATTGATGGAGCTTACATATGACTACGGCTATGCCCTCGATAGTGTCCTTGGTCCTGACGGGAAAGTTAGACAAATGTCGTGCTTTTGTGGTGCACCAGATTGTAGGAAGCGTTTA
>AEPI-2011650-Linum_leonii
ACCCCTCCCGAGCGGCGATCCAGTGCACGGATTCAGGCCAAACAGCGTGTCCAGAAGGAGATTCTCATCCGGAAACGAGTTCGCCTTCTGGATGGCCTGGTGAAACAAGATTCCACTCCAAAACCTTCTCCTGCTAAGAGAACTCGGGTCTACACTCGTCGAGGGGATACAGAGGCTAGTAACGGGGACGCTGAGCCAGAACAGCATGTGCTGGAACCGAAGAAGAAGAAGACGAAGAAGAAGAAGGAGGAACAAGTGGTGGACAATGCCGCTCGCCAAATTGATCCGGACATAGTTTCCAGTGACGCTCTACCAGCCGGAGCCTCTGGTAAGAGTGCTCATGCTCAAGTCGTTGAGACTTTGAGAACTTTCAACAAGTTCTATCTAAACTTTGTGCAGGAAGAGGAGAGTAGATGTGGGAGGAAGAAAGATGCGGGCAAGCAATCCCCCAAATCAAAATCTAAAATCAAACCAAAGAAATCTGGGAAGCGAGAGAAAGTTGCCATACCCGATGCAAAACCAAAGTCCATGCGTCCTGATCTTAAGGCAGCGACTAAAATGTCGCAGGCGAATGCTATATTGTATCCAAAAAAAAGAATTGGCAACCTTCCAGGCATTGAAGTCGGTCACCAATTTTATTCGAGAGCTGAGATGGTTGTTATTGGTATCCATAGCCACTGGTTGAGTGGCATTGATTATATTGGTGCTTCCAACCAAAAGGAGTTCCAGAACTACAAACTTCCACTTGCAGTATCTATTGTCTTGTCAGGAATGTATGAGGATGACTTGGATAATGCTGATGATGTTTCTTATACGGGCCAAGGTGGGCATAATTTAACTGGTGATAAGCGCCAGTGTAAGGATCAAGTGATGGAGCGTGGAAATTTGGCACTCAAGAATTGCGTAGACCAATCAGTGCCTGTACGAGTGATCCGGGGCCATGTGTGCAAGAGCAGCTATGTTGGCAAGATATATACATATGATGGCTTATATAAGGTGGAAAAGTGCTGGGCTGAGAAGGGTATATCTGGATTTACTGTATTCAGATATGGGCTTAAGCGGCTGAAAGATCAGCCGGTGTTGACCACTAATCAGGTACAATTCACAAATGGACGTGTTCCCCAGGCTATCTCTGAAATACGAGGGTTGGTATGTGATGATATCACTGGGGGGCTTGAGGACATCCCAATTCCAGCCACAAATTTGGTTGATGATCCACCTGTCCCTCCAACTGGTTTTACTTATTTGAAGACTAATAAAATTGCCAAAAGTGTAAAGCTCCCCCAAAACGCTGTTGGATGTAGCTGCAAGGGGACCTGTGTGGATCCCAGAACTTGTGCTTGTGCAAAGCTTAATGGTTCTGATTTCCCATATGTCCATCGTGATGGTGGCAGGCTAATTGAAGCAAAGGATGTTGTTTATGAGTGTGGTCCATCTTGTGGTTGTGGACCAAGCTGTGTTAACCGAGCCTCTCAGAGGGGACTAAGACATCGTCTTGAGGTTTTCCGTACACCTAAGAAGGGTTGGGCTGTACGGTCATGGGATTTCATTTATTCTGGGTCGCCAGTTTGTGAGTACGTTGGAGTACTCAAGAAAACAGAAGATGTTGATAGTCTCACAGGAAATGACTATATTTTTGACATCGATTGCTTGCAGACCATGAGAGGGTTGGGCGGGAGAGAGAGACGATCACGTGATGCATCCCTTCCAGACAGTGGAAGCATTGCATCCGACTCATCAAAGTCTGACAGCGGCCCGGAGTTCTGCATCGATGCAGGTCCAAGTGGGAATGTTGCCAGGTTCATTAACCATAGTTGTTCTCCAAATCTATTCGTCCAGTGTGTGCTAAGCTCACACCAAGACCTCCGGCTTGCCCGTGTGGTCTTATTTGCTGCTGACAACATACCTCCTCTGCAGGAACTAACATATGACTACGGGTATGCCCTTGATAGTGTTATGGGCCCTAACGGCAAGATTAAACGGGTCCCTTGCTTCTGCGGCGGAGCAGATTGCAGAAAGCGGTTGTAC
>AFQQ-2015058-Inula_helenium
AGAAAAGATAAAGCAAGGGTCAAAGAAACTCTACGAATATACAACAAATACTACCTTCACTTTTTTCAGGAACAAAATGCATGTGAAAATGATGGTAAACAACACGCAAAACAGCTTGATTTGAAGAAAGAGGGTCTACGTGAAAGTGGCGGGAAGCGAATTGTCAAGCGGCCTGATTTGAAGGCCATTTCTAAGATGTTAGAGTGTAATGAAGTTTTGTTTCCTATGAAAAGATTTGGTCACTTGCCTGGTATTGATGTTGGTTATCAATTCTATTCACGAGCGGAAATGGTTGCTATAGGTCTTCATAGTCACTGGCTTCACGGCATTGATTTTATGGGACAGTCTTACCGAAAAATGGAGGGTTTTGAAGGGTACACATTTCCACTAGCTGTAGCAATTGTGTTGTCTGGTCAATATGAAGATGATCTTGATAACTCCGAAGATATTGTTTATACTGGTCAAGGTGGGAATGATCTTACGGGTAGTAAACATCAAATAAGAAATCAAGAGTTGTCACGTGGTAATTTGGCGTTAAAGAACAGTATGGAACAATCTATACCTATCAGGGTTATTCGGGGACACACAAGCGGCCAGCACTTCAAAATATACACGTATGACGGCTTGTACAGGGTGTCTGACTGCTGGCCTGCAGAAGGTGTCTCCGGATTTGTTGTTTATAAGTATCGCCTTAAACGGCTTGAAGGACAGCCTAAATTGACTAGCAATCAGGTCCAGTATAGCAACGGGCGTTCCTCAAGGGTTTCTGTTAAAGCACCCCAGTTGGTGTGCCTTGATATAGCTGATGGTCAAGAAGATGTGCATATACCTGCTACCAATACAATTGATGATGCCACTATTACCGGGTTTACCTATACAAAGTATAATCAAGTTTTGAGCGATCTGAAACTCCCTCCAAATGCGGATGGATGCGATTGTAAAGGATATTGTACGAATCCAAGGACTTGTGCTTGTGCTAGACTTAACGGTGATGATTTTCCATATGTACGAAGCAATGGTGGCAGATTGATTGAAGCCAAGGATGTGGTGTTTGAATGCGGACCAAATTGTGGATGCGGACCTGGTTGCATCAACCGCATATCCCAGCGGGGATTGAAATATCAACTTGAGGTTTTCCGTACTTGTGATAGAGGTTGGGCTGTGAAGACCAAAGATTTTATCCCATCAGGTGCGCCAGTATGTGAATATATTGGTGAGCTTAGGAGGACAAATGAGCTGGATAATGTTGCTGAAAATGATTACATATTTGAAATTGATTGCTGGCAAGAAGGGATTGGAGCAAGAGAGAGGAGGTTAGGATATGTATCTGTATCTCTAAGTACCGAGTTGGAAAAAGGAGATGAAAAGGATTTGGAAAGCAGCATGCCTGAGCCGGAATTCTGCATAGATGCGGGGCGCATTGGTAATGTTGCAAGGTTTATAAACCACAGCTGTGATCCAAACCTTTTTGTTCAGTGTGTGTTAAGCTCACACCATGATCTTAAACTTGCCCGAATAGTTCTCTTTGCTTCTGACAACATTCCTCCCATGCAGGAACTTACATACGACTATGGCTATGCCCTTGATAGTGTTGTAGACAACAATGGCACTGTAAGGACGCTGCCATGTCATTGTGGGACATCCGAATGTCGCAAGAGACTATAT
>AFQQ-2050206-Inula_helenium
CGTTCAAAGGCCAAAAGACCTGATCTTAAAGCTTTGACAAAGATGATGAAATCCAATACCACACTTACCCCCCCAAATAGGATAGGATCAATCCCAGGGGTTGATGTCGGGCACCAATTTTTTTCACGGTGTGAGATGGTTACTGTAGGTTTCCATAACCACTGGCTCAACGGAATTGATTATATTGGGGAAAGTTCTCAAAAGGAGTATCCACAATATAGGTTACCAATCACTGTGGCCATAGTGTTGTCAGGCCAATACGAGGATGACCTTGATAACTCTGAAGATGTTGTATACACTGGTCAAGGTGGTAATAATTTACTTGGCAATAAACGTCAAATTAAGGATCAAGTTATGGAACGTGGTAATCTAGGATTGAAGAATTGCTCGGAGCAAGATGTGCCGGTTAGAGTTATTCGAGGGCATCAATCTAAAATCAGTTATGTTGGCAAAGTTTACACATATGATGGATTGTACAAGGTCGTCAAGTATTGGGCAGAAAAAGGGGTTTCTGGCTTCACTGTCTACAAGTTTGAACTCAAGCGAATGGAAGGACAGCCTTCTCTGCTGACCGAACAGGTTTATTTTTCTCGAGGGCGCATTCCCAATGAAGTTTCTGAATTACGAGGGCTGGTATGTGAGGACATCAGTGGAGGCCTTGAGAATTTTAAAATCCCAGCAACCAACCAGGTCGATGATCCACCTGTTCCCCCGACTGGTTGCACCTATATCAATTCTCTCCAAATTTCAAATAGTGTGGTACTTTCTTCTAATGCCTCTGGATGTAATTGCAAGGGGAGTTGCACTGACCCAAGAAGTTGTGCTTGTGCTAGGCTTAATGGCTCTGATTTTCCCTACGTACATCGTGATGGTGGCAGGCTAATCGAACCCAAGGCTGTTGTATTTGAGTGTGGACCGAACTGTGGCTGTGGGCCAAGCTGTGTAAATAGAACATCTCAAAAGGGGTTGAGATACCGACTAGAGGTTTTCAAGACTCCAAGAAAGGGCTGGGCAGTTCGATCTTGGGACTTTATACCCTCTGGTGCACCTGTTTGTGAGTACATAGGAGTGCTCAAGAAGACGGATGATGTTGACTCTAACCCAGAAAACAACTATATTTTTGACATTGACTGCCTCCAAACAATGAAGGGGCTCGGCAGTAGAGAGAGGCGCGTTGGGGAGGTAGCCATGCCCACATTACTGGATAAAGAGGATAGCGGCCCAGAATTCTGCATTGATGCAGGAACCACTGGAAATGTGGCACGTTTCATCAATCATAGCTGTCAGCCAAATTTGTTTGTGCAGTGTGTATTGAGTGCTCACCATGATATCACCCAGGCACGAGTCATTCTGTTTGCTGCCGACAATATACCACCACTTAAGGAGCTCACATATGACTATGGATATGAACTGGATAGTGTGCTGGGTCCAGATGGCAAGATAAAGCAACTTGCATGCTATTGTGGTGCACCAGATTGTCGCAAGCGGTTA
>AQFM-2083149-Pseudolarix_amabilis
AAAAAGGATGACAAAAGGCCTGCAAGGCGCCCTGATTTGAAGGCTATTTCCAAGATGATTGAGACAAATGCGGTTCTCTATCCAAAGAAGCAATTTGGTCATCTGCCTGGCGTCAATGTTGGAGATCATTTTTTTTCACGTGCAGAAATGGTTGCCATTGGCTTGCACAGTCACTGGCTTAATGGGATAGATTTTATGGGAGCTAAACACAAGAAAATGGAGGAGTATAAAGACTATACTTTTCCAATTACCGTTGCAATAGTACTATCGGGGGAATATGAGGATGATGTGGATAATTCAGAGGATGTAATCTATACTGGACAAGGTGGTCAAAATTTACTAGGGGACAAAAGGCAAATAAAAGACCAACAGATGCTCCGTGGCAATTTAGCATTGAAGAATAGTATGCATCAAGATACTCCTGTGAGAGTAATTCGTGGGCATCAATCATCAAACAGCTATTCTGGAAAGGTCTACACATACGATGGTTTATACAAGGTTATCCGGTACTGGGCAGAGCGAGGACTATCAGGGTTTACCGTTTTCAAATTTCGTCTTAGGCGGCTGGAAGGGCAGCCAGTATTGACAACAGATCAGGTTCGTTTCAGTCGAGCTCAGCTGCCAAAATCTCCATCTGAGTTAAAAGGGTTGGCATCTGAGGATATCAGCAATGGCCAGGAGATATTAGCTGTTCCTGCTTCTAATGACATTGATAAACCACCTGTTCCACCAACAGGTTTCACATATTTAAAAAATGTCAAGGCTGCTAAGGGTGTTGAGATTCCGCTTCCTGCTGAAGGTTGTAACTGCAAGGGTGAATGTGTCAATCCAAAGACGTGCTCTTGTGCGAGATTAAATGGGATGGACTTTCCATATGTTCGAAGGGATGGTGGCAGGTTGGTGGAAGCAAAGGATGTTGTTTTCGAATGTGGCCCAAATTGTACTTGTGGACCCACTTGTGTCAATCGTACTTCTCAACAAGGGCTTAAGTACCGCCTTGAGGTGTTTCTAACCACGAATAAAGGTTGGGCTGTGAGATCTTGGGATTCTATTCCTGCTGGGGCTCCAGTTTGTGAGTACACAGGCATTCTTATGCGGACAGATGATCTAGATAATGTCTTGGAAAATAATTTCATCTTTGAAATCGATTGTCTACAAACAATGAAGGGAATTGATGGGCGACAGAGACGTCTAGGAGATGTATCAAAGCATGACAATGGTGACTTGGAGAAGCTTGATGATAAGAAAGGAGATGGACAACCGGAATTTTGTATCGATGCAGGAACATCTGGTGGTGTTGCCAGGTTCATCAATCATAGCTGTGACCCAAATCTCTTTGTACAATGTGTACTGAGTTCCCATCATGATCCCAAGCTTGCACGAGTTATGCTATTTGCAGCTGATAACATTCCTCCCCTACAGGAGCTTACATATGATTATGGATATAGTCTTGACAGTGTAGTTGATGAAGAAGGG
>AQGE-2009406-Humulus_lupulus
AAGAGCGACCATGCGAAGGTCAAGGAAACTCTCAGGTTGTTCAACAAGCACTATCTGCATTTCGTTCAGGAGGAGGAGAAGAGGTGCGCAAGAGTGGTGGAAGATAAGAAAACATCTAAAGGTTCTAAATCCAAGAAAAAAGTTGTAGTAGAAGATACAAAGAACAAAGCAAAGCGACCTGATTTGAAGGCAATAACCAAGATGATGGAGACTAAAGAGATTTTATTTCCGGGTAAAAGAATGGGCAATATTCCAGGTATTGATGTTGGACATCAGTTCTATTCTCGAGCTGAAATGGTTGTTGTTGGTTTCCATAGCCACTGGTTGAATGGAATTGACTATATGGGGCAGCTCTACAGCAAAGGGGAGTACAGCAAGTATACATTCCCAGTTGCGGTGGCTATTGTTTTGTCTGGCATGTACGAGGATGATTTAGACAATGCTGAGGATGTGGTGTATACTGGACAAGGTGGGCATAATTTGACTGGTGACAAACGTCAAATTAGAGATCAAGTTCTAGAGCGTGGCAATTTGGCACTCAAGGTGTGTGCTTCAAAAGTTGTTGGTGTACCAGTTAGAGTTGTTCGTGGCCATGAATCTTCGAGCAGCTATTGTGGAAAAGTGTACACATATGATGGGTTATATAAGGTTGTTCAGTATTGGGCAGAGAAGGGTATATCTGGATTCACTGTTTTCAAGTATCGCCTAAAGCGACTCGAAGGGCAACCATTGTTGACCACTAACCAGGTTCAATTTAGCTTTGGGCGTGTTCCTCAGTCAGTTGGAGAAATACGAGGGTTGGTGTGCGAAGACATCACTGGTGGCCAGGAGACTATCCCCATTCCAGCTACAAATTTAGTTGATGATCCACCTGTTGCACCGACAGGTTACAAATATTTGAAATCTATTAAACCTGCAAAGAATGTCAAGCTTCCCTCAAGTACCGGAGGATGCAAATGCGTAGGAACTTGTGTGGATTCAAAGACTTGTGCATGTGCTATGCTTAACGGCTCGGACTTCCCATACGTGCATCGTGATGGAGGCAGACTAATTGAAGCCAAAGATGTGGTCTACGAATGTGGCCCCGGGTGTGGTTGTGGACCTGCCTGTGTGAACCGAACCTCTCAGAAAGGAAAGTATCGATTTGAGGTTTTCCGCACACCAAAGAAAGGTTGGGCTGTCAGATCTTGGGATTTTATACCTTCTGGTGCACCAATTTGTGAGTATACTGGAATACTTAGGAGGACAGAAGATGTAGATAGTGTCTCTGGGAATGATTATATATTTGACATAGATTGCTTGCAAACAATGAAGGGTCTTGGTGGAAGAGAGCGGCGGTCACGTGATGCATATGGGTCTGAGATCAATTCATCAGACAAACATGAAGTATCTGAAAGTTCTCCGGAGTTTTGTATTGATGCTGGTTACAGTGGGAACATTGCTAGATTTATTAATCATAGCTGTGGACCCAATCTGTTTGTCCAGTGTGTTTTGCACGCCCACCATGACATGAAACTTGCTCGGGTAATGTTATTTGCAGCAGACAACATACCCCCATTACAGGAG
>AQZD-2004596-AQZD-Flaveria_pringlei-2_samples_combined
GGACAAATTGGAGAGAAGAGTGTGTACTCCATGGTGACGGATACAGTTAGAGCTTTCTACAAGCACTTCTTGTTTTTTGTTCAGGTAGAGGAAAAGAGGTGCAAAAAAGATGAAGACGATGAGAAAAAACCAAAATCTAAGAAGCAGGATGAAGTTGAAGAACGAAGACAGGCCAAAAGACCTGATCTTAAAGCTTTATCATTGATGCTGTCTTCCAACACCATACTTACACCCAAAACAAGGATAGGAGCAATTCCAGGGGTTGATGTTGGGCACCAATTTTTTTCACGATGTGAGATGGTTACTGTAGGTTTTCATAACCACTGGCTTAGTGGAATTGATTATATTGGGTCAAGTTCTCAGAGGGAGTATCCTGAATATAAGTTGCCACTCACTGTGGCCATAGTGCTGTCTGGTCAATATGAGGATGATCTTGATAACTCTGAAGACGTTGTGTACACTGGTCAAGGTGGTAATAATCTACTTGGTAATAAACGTCAAATCAGAGATCAAGTAATGGCACGTGGTAATCTAGGATTGAAGAATTGTTTGGAACAAAATGTGCCAGTTAGAGTCATTCGAGGGCATCAATCTACAACTAGTTATGTTGGCAAAGTTTACACATATGATGGTTTGTATAAGGTTGTCAAGTATTGGGCAGAGAAAGGGATTTCTGGTTTCACTGTTTATAAGTTTCGTCTCAAGCGTATGGAAGGGCAGCCTTCTCTGTTGACCGAACAGGTTTATTTTTCTCGAGGGCGCATTCCAAACGAAGTTTCTGAGTTACGCGGGATGGTATGTGAGGACATCAGCAGAGGCCTTGAGAATATTCCTATTCCAGCAACCAATCTGGTTGATGATCCACCAGTTCCCCCAACCGGATGCACCTATATAAAATCTCTCCAAGTTTCAAAAAATGTGGTGCTCCCTTCTAGTGCCTCTGGATGCAACTGCAAGGGTGGTTGCCCTAGAAGTTGTGCGTGTGCTAGGCTTAATGGCTCTGATTTTCCCTATGTACATCGTGATGGTGGCAGGCTAATCGAACCTAAGGCTGTTGTATTTGAATGTGGACCAAACTGTGGCTGTGGGTCCAGTTGCATAAATAGAACGTCTCAACGTGGGTTAAGATACCGACTTGAGGTTTTCAAGACTCCAAAAAAGGGTTGGGCAGTTAGATCTTGGGACTTCATACCATCTGGTGCACCTGTTTGTGAGTACATAGGAGTTCTTAAAAAGACAGATGATGTTGACTCTAACCCTGAAAACAACTATATTTTTGACATCGACTGCCTTCAAACAATGAAGGGACTCGGCGGGAGAGAGAGGCGAGTCGGGGAGGTAGCTATGCCATCATTACTAGTTCAAAACGATGACAAGGATGGCGGGCCAGAGTTTTGCATTGATGCAGGAACCTCTGGAAACGTGGCCCGTTTCATTAATCATAGCTGTCAGCCAAATTTGTTTGTGCAATGTGTCTTAAGTGCTCACCATGATATCACCCAGGCCCGTGTGATTCTGTTTGCTGCCGACAATATACTGCCACTGAAGGAACTCACCTATGACTATGGATATGAATTGGACAGCGTGCATGGTCCAGATGGCAAGATAAAGCAACTTGCTTGCTACTGTGGGGCACCAGATTGTCGCAAGCGGTTGTTC
>AQZD-2022505-AQZD-Flaveria_pringlei-2_samples_combined
GAAGCCGGTGGTAAGCAATCTATCAAGCGTCCTGATTTGAAGGCCATCTCTAAGATGATAGAGTGTAATGAAGTTTTGTTCCCTACAAAAAGATTTGGTCACTTGCCCGGTATTGATGTTGGTTATCAATTTTATTCACGAGCGGAGATGGTTGCTTTAGGTCTTCATAGTCACTGGCTTAATGGCATTGACTATATGGGACTATCTTACAAAATGATGGAGGAATTCAAAGGGTACACTTTTCCAATAGCAATAGCAATTGTATTGTCTGGTCAATACGAAGATGATCAGGATAACTCTGAAGATATTGTTTATACTGGTCAAGGTGGGAATGATTTTATGAGTAGTAAACATCAGATCAAAAATCAAGAGATGTTACGTGGTAATTTGGCTTTAAAGAACTGTATGGAACAATCTATTCCTGTTAGGGTTATTCGAGGACACACAAGTGATAATCACTTCAAAGTATACACGTATGACGGATTGTACAAGGTGTCTGAATGCTGGCCCGCAGAAGGCGTATCTGGTTTTGTTGTATATAAGTATCGCCTGAAACGGCTTGAAGGACAGCCTAAATTGACAAGCAATCAGGTCCAGGATAGCAATGGGCGTTCAAGAGTTCCTGCTAAAGCACCCCAGTTGGTGTGCCTGGATATAAGTGAAGGTCAAGAAGATGTGCACGTACCTGCTGTCAATACAATTGATGATACCACTATTACTGGATTTACGTATACAAAGTATAATCAAGTTTTGAGCAATCTGAAACTCCCACCAAATGTGGATGGATGTGATTGCAAAGGATATTGTAAAAATCCAAAAACTTGCTCTTGTGCTAGACTTAACGGTGATGATTTTCCATATGTACGAAGCAATGGAGGCAGATTGATTGAACCGAAGGATGTTGTGTTTGAATGTGGACCAAACTGTGGATGCGGACCTGGTTGCATTAATCGCATATCCCAGCAAGGGTTAAAATATCAACTTGAGGTTTTCCGTACCGGTGATAGAGGGTGGGCTGTGAAGACCAGAGATTTTATCCCATCAGGTGCACCAGTGTGTGAATATATTGGAGAGCTGAGGAGGACAAATGAGCTGGATAATGTTGCTGAAAATGACTATATATTTGAAATTGATTGCTGGCAAACAATGAAGGGGATTGGAGGAAGAGAGAGGAGGCTGGGAGATGTATCTGAATCATTAAGTAAAAGATTGGAAAAAGCAGAGGAAAAGGATGCACCTGAGCCTGAGTTTTGCATAGATGCCGGGCGTATTGGTAATGTTGCGAGGTTTATCAACCACAGTTGTGATCCGAACCTTTTTGTACAGTGTGTGTTAAGTTCACACCATGATTTAAAACTAGCAAGAATACTTCTATTTGCGTCTGACAACATAGCCCCCATGCAGGAACTTACATATGACTATGGCTATGCCCTTGATAGTGTTGTAGACAACAATGGTAATGTAAGGATGCTGCCATGTCATTGTGGGGCATCAGAATGTCGAAAGAGATTG
>AREG-2012408-Nothotsuga_longibracteata
GGATCAAATGAAAAAAAGGATGAGAAAAGGCCTGCACGGCGCCCTGATTTGAAGGCTATTTCCAAGATGATAGAGACAAATGCGGTTCTGTATCCAAAGAAGCAATTTGGTCATCTGCCTGGTGTCAATGTTGGAGATCATTTTTTCTCACGTGCAGAAATGGTTGCCATTGGCTTGCACAGTCACTGGCTCAATGGGATAGATTTTATGGGAGCTAAACACAAGAAAATGGAGGAGACAAAAGACTATGATTTTCCAATTACTGTTTCAATAGTACTATCAGGGGAATATGAAGATGACGTGGATAATTCTGAGGATGTAATTTATACTGGTCAAGGTGGCCAAAATTTACTTGGGGACAAAAGGCAAATAAAAGACCAAGAGATGCTCCGTGGCAATTTAGCATTGAAGAATAGTATGGATCAAGATATTCCTGTGAGAGTAATTCGTGGGCATCAATCAGCAAACAGCTATTCTGGAAAAGTCTACACATATGATGGTTTATACAAGGTTATCAAGTACTGGGCTGAGAGAGGACTATCAGGCTTTACTGTTTTCAAATTTCGTCTTAGGCGGTTGGAAGGGCAACCAGTATTGACAACAGATCAGGTTCGTTTCAGTCGTGCTCAGCTGCCAAAAAATCCATCTGAGATGAAAGGGTTGGCATCTGTGGATATCAGCAATGGCCAGGAGAAACTACCCGTTCCTGCCTCCAATACTGTTGATATTAACATACCACCTGCTCCACCAGCAGGCTTCACATATTTAAAAAATGTCAAGGTTGCTAAGGGTGTTGAGATTCCGCCTCCTGCTGAAGGTTGTAACTGCAAGGGTGAATGTGTCAATACAAAGACGTGCTCTTGTGCGAGATTAAATGAGACGGGCTTTCCATATGTTCGAAGGGATGGTGGCAGGTTGGTGCAAGCAAAGGATGTTGTTTTTGAATGTGGCCCAAATTGTAGTTGTGGGCCCACTTGTGTCAATCGTACTTCTCAGCAAGGGCTTAAATACCACCTTGAGGTGTTTCTAACCACAAATAAAGGTTGGGCTGTGAGATCTTGGGATTCTATTCCTGCTGGGGCTCCAGTTTGTGAGTACACAGGCATTCTTATGCGGACAGATGATCTAGATAATGTCTCCGAAAATAATTTCATCTTTGAAATCGATTGTCTACAAACAATGAAAGGAATTGATGGGCGACAGAGACGTCTTGGAGATGTATCAAAGCATGACAATGCTGAATTAGAGAAGCTTGACGATAAAAAGGGAGATGGCCAGCCAGAATATTGCATCGATGCAGGAACAGCTGGTGGCGTTGCCAGGTTCATCAATCATAGTTGTGACCCAAATCTCTTTGTACAATGTGTATTGAGTTCCCATCACGATCCCAAGCTTGCAAGAGTTATGCTATTCGCAGCTGATAACATACCTCCCCTACAGGAGCTTACATATGATTATGGATACACTCTTGACAGTGTAGTTGATGAACAAGGGAGAATTAAGGAAATGGCATGCTACTGTGGTGCTGTAGAATGTAGAAAACGATTG
>ARYD-2026074-ARYD-Oenothera_laciniata-5_samples_combined
GGTAATGTGGGTGAGAAGAGTGACTACGCCAAAGTGAAGGAGACGTTGAGGGTGTTTAACAAGCACTACCTCTACTTTGTCCAGGAAGAGGAGAAGAGATGCAGAAAAGAAGTAGTCGACAAGAAATCGCTAAAAAGTCCGCAAAAAGTTGAGAAAGGAAGTGCAAAAATGGATGGTAGCAAAAAATCCCCGAAAAGTTTGGAAAAAGATCTGAAAGAAAATGCAAAGGATGGTAGCAAAAAGTCGCCCAAGAAGGCTGCTGCAAAGACGTCTAAGAAAGGTGTTACTGAGGAAGTTACGAAGAAACTGGCCAAGCGGCCTGATTTGAAGGCAATAACCAAGATGATGGATTCAAAGGCTGTTCTAAACCATGAGAAAAGAATTGGCGAGGTTCCAGGTCTTAAAGTGGGGTATCAGTTCTATTCAAGAGCTGAAATGGTGGTTCTTGGGTTTCATGGCCACTGGTTGAATGGAATCGATTATCTGGGGACAAAATACAAGAAGGTGAAGGAGTTTGAAAGATATCAATTTCCTTTTGCGGTCTCTATCGTTCTATCAGGCATGTATGAGGATGATCTGGATAATGCCGATGAAGTCGTTTATACTGGTTCAGGTGGACATAATCTGACTGGTGATAAGCGTCAAATAAAAGACCAGGAATTGTCGCGTGGTAATTTGGCTCTCAAGAACTGTATTGCTAATGATACCCCTATTAGAGTCACAAGAGGACATGAAAACAAGAGCAGCTATACTGGCAAAGTCTATACGTACGATGGGCTGTATAAGGTGATTAAGTACTGGGCAGATAAAGGTATCTCCGGGTTTACTGTCTATAAATACCTGTTACGACGTGTGCCAGGCCAACCAATACTGACAACTAACCAGGTTCAATTTGCCTTCGGCCAAGTACCTCAATCTGTCTCAGAACTACGGGGGTTGGTCTGTGAGGACATTGCAGGTGGTCAAGAGAACTTTCCTATACCAGCAACCAACTTAGTTGATGATCCACCAGTCCCACCCACAGGTTTCAAGTACATCAGTTCGCTTAAAGTTCCAAAAGACATAAAAATCCCTGCTGCTGCATCTGGATGCCGTTGTAAAGGAAGTTGCATGGACCCCACGACCTGTGCCTGTGCTAAACTAAATGGGTGTGATTTCCCCTATGTGCAGCGTGATGGAGGCAGATTAATTGAAGCAAAGGATGTGGTCTACGAGTGTGGCCCCAACTGTGGCTGTGGACCTGATTGCATAAACAGGGTATCTCAAGGAGGACTGAAGTTTCGCCTTGAGGTTTTCCGAGCTCCAAGAAAAGGATGGGCTGTTCGATCCTGGGATTTCATACCTGCCGGAGCACCTGTTTGTGAGTACATTGGAGTCCTGAGAAAGTCAGATGATGTGGAAAGTTCATGGGAGAATAATTACATTTTTGACATTGATTGCCTTCAAACCATGGGTGGGCTTGGTGGGAGGGTGAAGAGATCTGGTGATGTCTCTGACCCAACAGATCAAACTGACAGCAATCACGAACATCCCGAGTTCTGCATCGACGCTGGTTCTTCAGGAAATGTAGCACGGTTCATAAACCATAGCTGTGAGCCGAATCTGTTTGTTCAGTGCGTTCTGAGCTCACACCACGACATGAAGCTGGCTCGGGTTATGTTATTTGCTGCAGATAACATCCCTCCATTGCAGGAGCTTGTGTATGATTACGGTTATGCCCTCGACAGTGTTCTCGGCCCTGATGGCAAGGTAAAACAAATGATCTGCTACTGCGGTGCTGCTGATTGCAGGAAACGGTTGCTT
>AUGV-2054626-Capnoides_sempervirens
AGATCCAAGAAAGGGAATGGGCGTGGAGATGATAAGAAGGGGACTGCCAAGCGACCTGATCTTAAGGCAATCAATCAGATGAGATTGACAAATACTATTTTGTACCCCCGAAAGAGACCTGGAAATCTTCCGGGTGTTGATGTTGGTCATCAATTCTATTCCCGGGCCGAAATGGTTGTTGTCGGTGTCCATGCTCATTGGCTGAACGGAATTGATTACATGGGAGCAGATTATGCAAAACAGGAGGAGTACAAAGGCTTTAATTTTCCAATTGCAGTATCTATTGTGTTATCGGGCATGTATGAAGATGACCTGGATAACTCAGAGGATGTTGTTTATACTGGTCAAGGTGGCAATAATTTACTTGGTGATAAGCGTCAAGTGAAGGATCAAGTGTTGCAGAGTGGTAATTTGGCACTCAAGAATAGCATGGAACATTGTGTGCCTGTGAGAGTTACTCGTGGGCATGGCTCTGGGAGTAGTTACACCGGCAAGGTGTATACCTATGATGGATTGTACAATGTTGTTCAATATTGGAAAGAGAAAGGTATCTCCGGATTTCATGTATTCAAGTATCGCTTAAAACGACTCGATGGACAGCCATTATTGACCACCAACCAGGTTCAATTTACTCGAGCACGAGCACCCTTGTCTATTGAAGAAGTGAGCGGGTTGGTATGCAAAGACATCAGTGGAGGTCAAGAAGATATTCCAATCCCGGCTACCAATTTGGTTGATGATCCACCGGTTGAACCAATGGGATACACGTATTGCAAGTCTATTCAAGTTGCAGAGAATGTGAAGCTCCCCATGAGTGTGAGCGGATGCAATTGCCGAGGAACCTGTACGGATCCTAGTATTTGTGCTTGTGCAAGACTTAATGGAACCGATTTTCCTTATGTGCACAAAGATGGCGGCAGATTGGTTAAGGCCAAATCTGTTGTGTTCGAATGCGGGCCCAAGTGTAGCTGTGGTCCTGGCTGTGTTAATAGGACATCACAACGGGGATTGAAGTATCGCTATGAGGTTTATCGTACAGCCAAAAAAGGATGGGCTGTAAGGTGTTGGGATTTCATTCCCTCTGGGGCTCCTGTTTGTGAATACGTAGGAAGACTAATGAGAACTGACGAAATTGATCATCTTTACGAGAATAACTTCATTTTTGATATAGATTGTTTACAAACGATGAAGGGCCTTGATGGAAGAGAGAAACGCTTAGAAGATGATGCTCTCATACTGTCTGACCCTCGCCTGGATGAATCTGACGAAAAGAAAATAGATAGCGTGCCAGAGTTCTGCATAGATGCAGGCTCAGTTGGTAATATCGCGAGATTCATTAACCACAGCTGTGATCCTAATCTTTTTGTACAGTGTGTTTTGAGTTCTCACCGTGATATTCAACTTGCTCGTGTTATGCTGTTTGCAGCAGAGAACATACCTCCTATGCAGGAGCTTACATATGATTATGGATATCCACTGGATAGTGTATTGGGTCCTGATGGACAAGTTAAGAGGATGGCTTGTTACTGTGGTGCTCCCAACTGCCGGAAGCGCCTG
>AUIP-2030137-Phelline_lucida
AGAGTTGTTCGTGGCCATCAGTGTAAAAATAGTTATGTTGGCAAGGTTTACACGTATGATGGATTGTACAAGGTTGTTAATTACTGGGCTGAAAAAGGTGTTTCCGGGTTCACCGTTTACAAGTTTCGACTTAAACGGCTTGAAGGGCAGCCTTCTCTGATGACTGATCAGGTTCATTTTGCTCGAGGTCGTATTCCTAACTCAATTTCCGAAATACGAGGGTTGGTATGTGAGGACATCAGTGGAGGCCAAGAGAATATTCCCATCCCAGCTACCAATTTGGTTGATGATCCACCTATTGCACCGACTGGTTTGACGTATCGCAAGTCTATTCAAGTATCGGAAGGCGTGGCACTCCCTATTAGTGCCCCTGGATGCAATTGCAAGGGTAGATGCGTAAACCCCAGGAGTTGTGCTTGTGCTAGACTTAACGGCTCTGACTTTCCATATGTACATCGTGATGGTGGCAGGCTAATTGAACCCAAGGCTGTTGTATTTGAATGTGGTCCAAACTGTGGCTGTGAACCTGGTTGTTTGAACCGCACATCTCAGAGAGGATTGAAATATCGACTTGAGGTCTTCCGTACTCCAAAAAAAGGGTGGGCAGTTAGATCTTGGGATTATATACCCTCTGGGGCACCTGTGTGTGAATACATAGGAGTACTTACGAAGACAGATGACGTAGACACTTGTCCTGAAAACAATTATATTTTTGACATTGATTGCCTTCAAACAATGAAGGGGCTGGATGGAAGAGAGAGACGAGTTGGAGATGTATCCATGCCATCATTCTTGGAGAAAGATGATGACAAGGACAGTGGTCCTGAATTTTGCATTGATGCGGGCTCCAGTGGAAACGTCGCACGGTACATTAATCATAGCTGTCAACCAAATTTATTTGTTCAATGTGTGTTGAGCGTCCATCACGACATCAAACAAGCTCGGGTGATGCTATTTGCTGCTGATAATATACCACCCTTGAAGGAGCTCACATACGACTATGGCTATGCACTAGACAGCGTGATAGGCCCTGACGGGAAGATTAAACAACTGGCTTGCTTCTGCGGTGCACCAGATTGTCGGAAGCGCATG
>AVJK-2020370-Cavendishia_cuatrecasasii
AAAGGGAATGCGCCTGAAAAGAATATATCGAGACGGCCTGATTTGAAGGCGATAAGTAAGATGATGGAGACCAATGCTGTCATGTATACGGAAAAACAAATTGGTTCCATTCCTGGTATTGATGTTGGGTATCAGTTCTTTTCACGGGCTGAGATGGTTGCAATAGGTTTCCACAGCCATTGGCTTAATGGGATTGATTATATTGGGAAAACGGCTAAGAAGGTGCTACATCGTGATGAGGCTTTTGGCCGCTATACATTACCACTTGCCACTGTTATTGTTATATCTGGCCAGTACGAGGATGACCTTGATAATTGTGAAGATGTGGTGTACACTGGCCAAGGTGGAAATGATTTACTTGGCAGGAAATGCCAAATAAAGGATCAAGTTATGGAACGTGGCAATTTGGCATTGAAGAATTGTATGGAACAAAGTGTGCCTATTAGAGTCGTACGCGGCCATCAATCGAAGAGCAGTTATGTTGGCAAGGTTTACACCTATGATGGCTTATACAAGGTTGTTAATTACTGGGCTGAGAAAGGCATCTCAGGATTTACTGTTTATAAGTTTCGACTGAAGCGGCTAGAGGGGCAACCGTTATTGACCACTAGCCAGGTTCAATTTACTCGTGGCCGTATACCTCAATCGGTTTCAGAAATACGCGGGTTGGTATGTGAGGACATTTCCGGTGGCCAAGAGGACATTCCCATCCCTGCTACCAACTTGGTTGATGACCCACCCGTTCCACCCACAGGTTTCAAGTACTTCAAGAACCTCCAATTGGCAAAAGGCTTGAGCCTACCCAGCAGCGCCCCCGGATGTGGTTGTAAAGATGGCTGCCTGGATCCCAACCATTGTGCATGCGCTAGACTTAATGGATCGGACTTTCCGTACGTGAAGCACGGTGGCGGCAGATTAGTAGAGCCTAAAGATATAGTGTTTGAATGTGGCCCAAACTGTGGTTGTGGTCCAGAATGTGTCAACCGGACTTCACAAAGAGGGATCAGATTTCGACTGGAGGTTTTCCGCACTCCAAATAAAGGCTGGGGTGTGAGATCCTGGGATCCTATTCCTTCTGGAGCGCCTGTATGTGAATACATTGGTGTTCTAAGGAAGACAGCTGACTTAGATCCTGCTATCGAGAATTATTATCTTTTTGATATTGACTGTCTCCAAACTATGAAGGGGCTCGATGGAAGACAGAGGCGGCTGCGAGATGTATCTATACCAGCATATATGGATGAAACTGTTGATGATAAATCTGAGAGCGTACCGGAATATTGCATTGATGGATATTCCTCAGGGAACATAACCAGATATATCAACCACAGTTGCCAACCAAATCTTTTTGTTCAGTGTGTTTTGAGCTCACACCATGACATAAAGCTAGCTAGGATAGTTCTATTTGCAGCAGATAACATACCTCCATTGCAGGAGCTTTCATATGACTACGCTTATGAGGTTGACAGTGTTGTCGCTCCCGATGGCAAGATACGACAAATGGCTTGTTTTTGTGGTGCTCCCGATTGCCGTAAGCGCTTGTTA
>AVJK-2020371-Cavendishia_cuatrecasasii
CCAGTCAGAGTTGTTCGTGGCCATAAGTCCGCAGATAGTTATGTTGGCAAGGTTTACACGTATGATGGCTTGTACAAGGTAGTCAAGTATTGGGCAGAGAAAGGTGTTTCTGGATTCACAGTTTTTAAGTTTCGGTTGAAGAGGCTTGATGGACAACCTGTACTGACCACTGATCAGGTTCTATATCACCGAGGTCAAATTCCTAAATCCGTATCAGAAATACGAGGGTTGGTATGCGAGGACATCAGTATGGGCCAAGAGGATATTCCCATCCCTGCTACCAACTTGGTTGATGACCCACCCGTTCCACCCACAGGTTTCAAGTACTTCAAGAACCTCCAATTGGCAAAAGGCTTGAGCCTACCCAGCAGCGCCCCCGGATGTGGTTGTAAAGATGGCTGCCTGGATCCCAACCATTGTGCATGCGCTAGACTTAATGGATCGGACTTTCCGTACGTGAAGCACGGTGGCGGCAGATTAGTAGAGCCTAAAGATATAGTGTTTGAATGTGGCCCAAACTGTGGTTGTGGTCCAGAATGTGTCAACCGGACTTCACAAAGAGGGATCAGATTTCGACTGGAGGTTTTCCGCACTCCAAATAAAGGCTGGGGTGTGAGATCCTGGGATCCTATTCCTTCTGGAGCGCCTGTATGTGAATACATTGGTGTTCTAAGGAAGACAGCTGACTTAGATCCTGCTATCGAGAATTATTATCTTTTTGATATTGACTGTCTCCAAACTATGAAGGGGCTCGATGGAAGACAGAGGCGGCTGCGAGATGTATCTATACCAGCATATATGGATGAAACTGTTGATGATAAATCTGAGAGCGTACCGGAATATTGCATTGATGGATATTCCTCAGGGAACATAACCAGATATATCAACCACAGTTGCCAACCAAATCTTTTTGTTCAGTGTGTTTTGAGCTCACACCATGACATAAAGCTAGCTAGGATAGTTCTATTTGCAGCAGATAACATACCTCCATTGCAGGAGCTTTCATATGACTACGCTTATGAGGTTGACAGTGTTGTCGCTCCCGATGGCAAGATACGACAAATGGCTTGTTTTTGTGGTGCTCCCGATTGCCGTAAGCGCTTGTTA
>AVJK-2020372-Cavendishia_cuatrecasasii
CCAGTCAGAGTTGTTCGTGGCCATAAGTCCGCAGATAGTTATGTTGGCAAGGTTTACACGTATGATGGCTTGTACAAGGTAGTCAAGTATTGGGCAGAGAAAGGTGTTTCTGGATTCACAGTTTTTAAGTTTCGGTTGAAGAGGCTTGATGGACAACCTGTACTGACCACTGATCAGGTTCTATATCACCGAGGTCAAATTCCTAAATCCGTATCAGAAATACGAGGGTTGGTATGCGAGGACATCAGTATGGGCCAAGAGGATATTCCCATCCCTGCTACCAATTTGGTTGATGACCCACCTTTTGCACCCTCAGGTTTCACATATTGCAAAAACCTACAAGTAGCAGGAAGCGTGAAGCTACCTCGGAATGCTAGTGGATGCAATTGCAAAGACACCTGTATAAATCCCAAGAGTTGTGCTTGTGCTAGACTTAATGGCTCAGACTTCCCTTATGTGCGTCGTGATGGTGGCAGATTAGTTGCACCAATGGACATTGTGTTTGAATGCGGTCCTAATTGTGGTTGTGGACCTGGTTGTGTCAACCGAACGTCTCAGAGAGGGATGAAATACCGGCTTGAGGTTTTCCGCACGCCAAAGAAAGGCTGGGCTGTGAGATCATGGGATCATATACCTTCTGGGGCACCAGTATGTGAATACATAGGAAAGCTCATGAAGACGGATGATGTAGAAACTGCATATGAAAATGACTACATTTTTGAAATTGATTGTTTACAAACAATGAAGGGGCTGGATGGAAGAGAGAGACGATTAAGAGATGTATCCATACCCACATGCTCGGACAAAAGTGATGACCATAGATCTGACAACGTGCCAGAGTTCTGCATTGACGCAGGTTCCACCGGGAACATTGCCAGATTCATCAACCATAGTTGCCAACCTAATCTTTTTGTTCAGTGTGTTCTGAGTTCACATCATGACATCAAGCTAGCAAGAGTAGTTCTATTTGCAGCAGACAACATACCTCCACTGAAGGAGCTTACCTATGATTATGGGTATGCCCTGGATAGTGTGATGGGTCCTGATGGAAAGGTAAGGCAATTGTTTTGTCACTGTGGTGCAGCTGATTGTCGGAAGCGCTTG
>AWOI-2010322-Diphyscium_foliosum
ATGCCGAGCTCGCCATGTGTGTCGCGGGCAGTGAAGGGGGAGGGGAAGAGTTGCGAGCTGGAGGAGATGCAGGTGAAGATGGAGGAGGGTGCTGCGGAAGAGAATGGGAACCAGGTCGTGGATCTGGAGGAGGTTGAAGAGACCAGACCAGCCGCTAAATTGCGAAGGTTACCGTCACGAAGCTCCACGCGGATTGCGACGATCGTGTCTCGCCAGCCAGTGAAGGACGAAGTTCCGGAGTTGCCTCCTTCAAGCCCTCTTCGTGTGAGGAAGACAGTCCGGACTAAGACGAAGACGACGAAGAAGGTGGTGGTCAGGGACGAGGTAGAAGAGCCGCTCCTCAACCCTGTTTCCGAAGTGCGTGTGAAGAAGACAGTGAAGACGAAGACGACGAAGAAGGTGACCTTCCACGAATCGACAGTGGAGAAGATCAAGTCAGAAGGCAAGAGGGCGAAGAAGGCAGCTGGATTGGAGACACTGGCGGGGACTGAAGCTGCCGATGAGGTAGAAGATCTTGGCGAGCTTGACACTGGCCCCGGGGAGACTGACCTGGGGGCTAGGCTGGCTAAGCAGCTTGAAGAGAGAGCTGACGTATCCGATCCATTGAAGATCAAGGCGACAGTTCGAATTTTCAACTTCGTCTACCTCGAGGCCATTCAGGAAGAGGAGAAGAGAGTGGCAGCGTTGTTGAAAACTTATGTGTCCGGCCCGAAACCTTCCAAACGCCCTGACCTGAAAGCAATTAGCAAGATGCTCCAGGTTGGTGCGGTTCTCAATCCTGAAAAGCGGATTGGCAGCATTTCAGGTGTCACCGTGGGCCAGCAATTTCTTTCAAGAGCAGAGATGGTAGTCATAGGTCTGCACAGTCATTGGCTCAATGGGATTGACTACATTGGCAAATTAGCCAAAGGCAAGGATCCCAAGTGGGTATATCCTCTTACCTGTGCCATCGTCATGTCGGGAGGCTATGAAGATGATGTGGATAATTCAGAGGAAATGGTCTACACTGGGCAAGGAGGGAACAATCTGACTGGTGACCGTCGACAAATTGCAGACCAAAAAATGACAAAGGGCAACTTGGCATTAAAAAACAGCATTGAATCCAAGACACCCGTGCGTGTCATCCGTGGCCATCTTGATAAGCTGAGCTACACCGGCAAGGTCTACACTTATGATGGTCTATACGAGGTTGTTGATCACTGGCCAGAGGTGGGAATATCGGGGTTCAGAGTGTTCAAGTACAAGCTTAGGCGTTTGCCAGGGCAGCCACTTCTCACTAGCAAACAGGTCCAGTTTGCGGGAGGCAAAGTCCCAACGACTGTGGCAGACTTGAGAGGGTTGGTGTGTAAAGATATCTCAAATGGACAAGAGCGGATTCCAGTGCCTGCCTCAAACACTGTCGATGACCCTCCAGTGCCTCCGTCAGATTACACATACATCACCAAGAGCATAATGCCGAACGATATTCCGAAACCTACCCCGGCTAAAGGCTGCAAGTGCAAGGGGGCTTGTACTGACGAGCAGAAGTGTGCTTGTGCCCAAAAAAATGGAGGGTCATTTCCTTACGTTTTCAATCATGGTGGAAGGCTGAAGAAACCTATGGATGTTGTTTATGAGTGCGGCCCAGGATGTGGATGTGGCCTTGAATGTCTGAACCGGACATCTCAAATTGGACTTCAATACAGGCTTGAGGTTTACAAAACTGTCTCGAAGGGGTGGGCTTGCCGGTCATGGGATTTTATTCCCGCAGGAGCTCCCATTTGCGAGTATTTCGGTGTGCTAAGAAAGAACGATGAAAACCTGGAGAGTATGCTGGATAACAGCTACATCTTCGAACTCGATCTAACCCAAACGATGCAAGGCATGGAAGGACGCCAGAAGCGATTTGGTGATAATCCACCTGATATCAGTGACGAGGATGACTTGATGCGAGATGCTCCCGCACACGTACTCGATGCCGGGAAGAACGGAAGCGTGTCAAGATTTCTGAATCACAGCTGTGAACCCAATGTCTTCATCCAGTGTATATTGAGCCACCATCACGATGTTACTCAGCCCCGCATTGTCATGTTTGCAGCTGACAACATACATCCATTAGAGGAGTTATGCTACGATTACGGTTACGCAATGGATAGTGTGGTGCTTGCGGATGGATCAATCAAAGAAATGCCTTGTTATTGTGGGGCCCCATCGTGTCGCCAACGAATGTAT
>AWQB-2012049-Picea_engelmanii
GATGACAAAAGGCCGGCAAGGCGCCCGGATTTGAAGGCTATTTCCAAGATGATCGACACACATGCAGTTCTATATCCAAATAAGCGATTTGGTCATCTGCCTGGCGTCAATGTTGGAGATCATTTTTTTTCACGTTGTGAAATGGTTGCCATTGGCTTGCACAGTCATTGGCTTAGTGGGATAGATTTTATGGGAGCTGCTTACAAGAAAATGGAGGAGTATAAAGACTATACTTTTCCAATTACTGTTGCAATAGTACTCTCAGGGGAATATGAAGATGACGTGGATAATTCCAACGATGTAATTTATACTGGTCAAGGTGGTCAAAATTTACTTGGGGACAAAAGGCAAATAAAAGACCAAGAGATGGTCCGTGGAAATTTAGCATTGAAGAATAATTTGGATCAAAATATTCCTGTGAGAGTAATTCGTGGGCTTCATTCATCACACAGCTATTCTGGGAAGGTCTACACATATGATGGTTTATACGAGGTTGTCCGGTACTGGGCTGAGAGAGGACTGTCAGGGTTCACCGTTTTCAAATTTTGTCTAAGGCGGCTGGAAGGACAGCCAGTATTGACAACTGATCAGGTTCGTTTCATTCGTGCTCAGCTGCCAATGTCTCCTTCTGAGTTACCAGGGTTGGCATCTAAGGATATCAGCAATGGCAAGGAGAAATTACCTGTTCCTGCTACTAATGCCATTGATAAACCAGCTATTCCACCAACAGGTTACGCATATTTAAATACTGTCAAGGTTGCTAAGGGTGTTGAGATTCCTCCACCCGCTGAAGGTTGTAACTGCAAGGGTGAATGTGTCAATCCAAGGACGTGTGCTTGTGCGAGATTAAATGGGATGGACTTCCCATATGTTCGAAGAGATGGTGGCAGGTTGGTGGAAGCTAAGGATGTTGTTTTCGAGTGTGGTCCAAATTGTAGTTGTGGGCCCAGTTGTGTCAATCGTATTTCTCAACAAGGGCTTAAATACCACCTTGAGGTGTTTCTAACTCCAAATAAAGGTTGGGCTGTGAGATCTTGGGATTCTATTCCTGCCGGGGCTCTAGTTTGTGAGTACACAGGCATTCTTATGCGGACAGATGAGCTAGATAGTGTCTTGGAAAACAATTTCATCTTTGAAATCGATTGTGTACAAACAATGAAGGGAATTGATGGGCGACAGAGACGTCTAGGGGATGTATCAAAGCATGACAATGGTGAGCTCGAGAAGCTTGATGATAAGAAAGGAGATGGACAACCAGAATTTTGTATCGATGCAGGAACAGCTGGTGGTGTTGCCAGGTTCATCAATCATAGTTGTGATCCAAATCTCTTTGTACAATGTGTATTGAGTTCCCACCATGATCCCAAGCTTGCACGAGTTATGCTATGTGCGGCTGATAACATTCCTCCCCTACAGGAGCTTACATATGACTATGGATATCGTCTTGACAGTGTAGTTGATTCAGAAGGGAGAGTTAAGGAAATGGCATGCTACTGTGGAGCTATAGAATGTAGAAAACGATTG
>AXNH-2062097-AXNH-Oenothera_filiformis-3_samples_combined
CTTTATGCTGCGGAGAAGGAGCTCCTGGCGCGTCGGAGGGTCGAGCTTCTGGATGAGGAAGGTAAAGTGTTGAAGAAAGCAAGTCCGTTGAAGAGGCGTAGAGTAGACGCTGAGGCTGTCCAGACGGAGGAAGAAAATGGTGCTGTTGTTCTTTCAGAGAGTGCGAAGAAGGAAAAAGTTGCTAAGCCTGATGATGGCGTGAAGGCGGAAAATGGAGCCATGGGCGTAGTCGGTAATGTGGGTGAGAAGAGCGACTACGCGAAAGTGAAGGAGACGTTGAGGGTGTTTAACAAGCACTACCTCTACTTTGTCCAGGAAGAGGAGAAGAGATGCAGAAAAGAAGTAGTCGACAAGAAATCGCCAAAAAGTCCGGAAAAAGTAGTGAAAGGAAGTGGAAAAGATGGTAGCAAAAAATCCCCGAAAAGTTTGGAAAAAGATCTGAAAGGAAATGCAAAGGATGGTAGCAAAAAGTCGCCCAAGAAGGCTGCTGCAGAGACTAAGTCTAAGAAAGAAAGTGTTACTCAGGAAGTTACGAAGAAAATGGCCAAACGGCCTGATTTGAAGGCAATAACCAAGATGATGGATTCAAAGGCTGTTCTAAACCAAGAGAAAAGAATTGGGGAGGTTCCAGGTCTTAAAGTGGGGTATCAGTTCTATTCAAGAGCTGAAATGGTGGTTCTTGGGTTTCATGGCCACTGGTTGAATGGAATCGATTATCTGGGGGCAAAATACAAGAAGGTGAAGGAGTTCGAAAAATATGAATTTCCTTTTGCAGTCTCTATCGTTCTATCAGGCATGTATGAGGATGACCTGGATAATGCCGATGAAGTCGTTTATACTGGTTCAGGTGGACATAATCTGACTGGTGATAAGCGTCAAATAAAAGACCAGATTTTGTCGCGTGGCAATTTGGCTCTCAAGAACTGTATTGCTAATGATACCCCTATTAGAGTCACACGAGGACATGAAAACAAGAGCAGCTATACTGGCAAAGTCTATACATACGATGGGCTGTATAAGGTGATTAAGTACTGGGCAGATAAAGGTATCTCCGGGTTTACTGTCTATAAATATCTGTTACGACGTGTGCCAGGTCAACCAATACTGACAACTAACCAGGTTCAATTTGCCTTCGGCCAAGTACCTCAATCCGTCTCAGAACTACGGGGGTTGGTTTGTGAAGACATTGCAGGTGGTCAAGAGAACTTTCCCATACCAGCAACCAACTTAGTTGATGATCCACCAGTCCCACCCACAGGTTTCAAGTACATCAGTTCTCTTAAAGTTCCAAAAGACATAAAAATCCCTGCTGCAGCATCTGGATGCCGTTGTAAAGGAAGTTGCATGGACCCCACGACCTGTGCCTGTGCTAAACTAAACGGGTGTGATTTCCCCTATGTGCAGCGTGATGGAGGCAGATTAATTGAAGCAAAGGATGTGGTCTACGAGTGCGGCCCCAACTGTGGCTGTGGACCTGATTGCATAAACAGGGTATCTCAAGGAGGGCTGAAGTTTCGCCTTGAGGTTTTCCGAGCTCCAAGAAAAGGATGGGCTGTTCGATCCTGGGACTTCATACCTGCCGGAGCACCTGTTTGTGAGTATATTGGAGTCCTGAGGAAGTCAGATGATGTGGAAAGTTCATGGGAGAATAACTACATTTTTGACATTGATTGCCTTCAAACCATGGGCGGGCTCGGCGGGAGGGTGAAGAGATCTGGTGATGTCTCCTCTGACACAACAGATCAAACTGACAGCAATCATGAACATCCCGAGTTCTGCATCGACGCTGGTTCTTCAGGAAATGTAGCACGGTTCATAAACCACAGCTGTGAGCCGAATCTGTTTGTTCAGTGTGTTCTGAGCTCACACCACGACATGAAGCTGGCTCGGGTTATGTTATTTGCTGCAGATAACATCCCTCCATTGCAGGAGCTTGTGTATGACTACGGTTATGCCCTCGACAGTGTTCTCGGCCCTGATGGCAAGGTAAAACAAATGGTCTGCTACTGCGGTGCTGCTGATTGCAGGAAGAGGTTGCTT
>AYIY-2010830-Ruellia_brittoniana
GAAGAAAATACCAAAAAACCTTCTAAGAGGCCTGATCTAAAGGCTATAACTAAGATGATGGAGCTTAAAACTATTTTAAACCCTGAAAAAAGAATAGGCCCCATTCCAGGTGTTGATGTAGGCCATCAGTTTTTTTCTCGGGCGGAGATGGTTGTAGTGGGCTTCCACCAACATTGGCTTAATGGAATTGATTACATCGGGCAAACGAACAAAGGTCGAAGTAATCTGGGCTTGAGAGAATACAAGCTACCGCTTACTGTTTCCATTGTTTTATCTGGACAGTATGAGGATGATTTAGACAATTATGATGAAATTGTATACACAGGCCAAGGAGGTAACAACTTACTTGGTGACAAGCGTCAAATTGCTGATCAAGTCATGGAACGCGGAAACTTGGGACTGAAGAATTGCATGGAGCAATCTGTGCCCGTTAGAGTTGTACGAGGTCATAAATGTCAAAGCAGTTATGTTGGAAAAGTCTACACATATGATGGGTTGTATCAGGTTATCAACTACTGGGCAGAGAAAGGTGTATCAGGCTTCACTGTTTTTAAGTTCCGACTGAAGCGCTTAGGAGGGCAGCCACCCTTAACAACAGATCAGGTGCATTTCATTCGAGGCCGAATACCGCAGTCCGTTTCAGAAATTAGGGGGTTGGTATTGGAAGATATTTCAGGAGGATTGGAAGACATTCCAATACCAGTTACAAATTTGGTTGATGATCCACCTACAAAGCCATCAGGCTTCACATACATAAAAGATGTAAAATTTAGCAAGAATATTTGTGCCCCTATAGTTGCATCCTTGGGATGCAATTGTCGAGAAGCTTGTGGGGATTCAAGAAGTTGTGCTTGTGCAAAACTCAATGGAGGTGATTTCCCATATGTGCACCTTCATGGTGGAAGGTTGGTTGAACCAAAAGCTGTTGTCTTTGAATGTGGTCCAAATTGTAAATGTGGGCCTCGGTGCATCAATAGGACATCTCAAAAAGGGCTCAAGCATAGACTAGAGGTATTTCGCACACCTCAGAAGGGATGGGGTGTTAGATCTTGGGACTTCATACCATCTGGGGCACCTGTGATATGTTGGTCTTGTCAACCTGTTTGTGAATATGTTGGTCTTGTTAAGAGAACTAATGAGCTAGATCCTGCAGCTGATAACACTTATGTTTTTGACATTGATTGTCTGCAAACTATGAAGGGACTAGACGGACGAGAGAGTCGCCTACGGGATGTGTGCCTGCCGTCCTACTTGCAGAAGGAGATTGGTGATGAAGTTTCCGAAAATGTGCCGTTCTGCCTTGATGCTTGCCAAACTGGAAATGTTGCCAGATTTATTAATCATAGCTGTCAGCCAAACTTGTTTGTCCAGTGTGTCCTCAGCAACCATCATGACCTGAAACTTGCAAGGGTCATGCTAGTTGCTGCAGATAACATACCACCACTGAAGGAGCTCACATATGACTATGGTTATGCATTGGACAGTGTTGTGGGTCCTGATGGAAAAACAATTAGGATGGCCTGTTATTGCGGGGCACCGGAGTGCAGGAAACGTTTA
>AZBL-2019013-Petiveria_alliacea
AAAGGGGATGGAGCTGCTGAAGATAAGAAAAAGAGACCTCATAAGCGTCCTGATCTGAAGGCAATATCAAAGATGATGGATAATAAACAAATACTTTATCCCTTCAAACAATCTGGTAGTATTCCTGGTGTAGATGTGGGGCACCAGTTTTTCTCTCGGGCAGAGATGGTTGCTGTGGGTTTCCACAGTCACTGGCTCAATGGTATTGATTTTATGGGTCAGTCATATTGCAAAGGGGAAAACAGCCACTTTCACTTTCCTCGTGCTGTAGCTATTGTAATGTCTGGCCAATATGAGGATGATCTAGACAACTCAGAGGATGTGATATACACTGGTCAGGGTGGAAATAATTTGTTAGGTGACAAAAAGCAGGTCCAAGATCAGAAAATGGAACGTGGTAATTTAGCTCTAAAGCATTGCATGTTGGATGGATTCCCTGTACGAGTTATCCGTGGTCATGACTCCAAAAGCAGTTATGTTGGAAGAGTTTACACCTATGATGGCCTGTATAATGTTGTGAATTATTGGGCCGAAAAAGGAGTTTCAGGGTACACTGTTTACAAGTTTCGCTTGAAGCGACGTGAAGGCCAGCCTGATTTGACTACTAACCAGGTTCATTTTATACGAGGTCGTGTTCCAGAAACTGTATCTGAAGTGCGAGGGTTAGTTTGTGAGGATATTTCTGGGGGTCAAGAGCTTATTCCCATTCCAGCTACGAACCTGGTTGATGATCCACCTGTTCCCCCTACAGGTTTCACATATTGTCAGTCTATGCTAGTGTCTGACAATGTGAAGATTCCTTCTCCCACTTTGGGATGTGGTTGCGAAGGAAGCTGTGTTGATCCGAAGATTTGTTCTTGTGCCAGACTTAATGGTTCTGACTTCCCATATGTTCATAGGGATGGTGGCAGGCTTATCGAGGCAAAAGCTGTTGTTTTTGAGTGTGGCCCGAAGTGTGGCTGTGCTCCTACCTGTGTTAACCGCACATCTCAGAAAGGACTCAGATATCGATTTGAGGTTTTCCGAACACCAAAGAAAGGGTGGGGTGTCAGATCTTGGGATTACATACCAGCGGGTGCACCTATATGTGAATACATAGGAGTGTTACAGAGATCTGATGAGGCAGATAGTGTTGCTGAGAACAACTATATCTTCGACATAGATTGCCTGCAAACAATGAAGGGACTTGATGGAAGACAGATGAGATTGCGTGATGTGACTGTACCTCTTGATGGTTCGCTGGACAAACCTGAGGATAAAGTTGTAGATGGTGCAGCTGAGTATTGCATTGATGCAGGCTTGAAGGGAAACTTGGCCAGATTCATCAACCATAGTTGTGAACCTAACTTGTTTGTCCAATGTGTTCTGAGTTCACACCATGATATCAAACTGGCCAGAGTAATGCTGTTTGCTGCTGACAACATACCGCCTTTGCAGGAACTCACTTATGATTATGGGTATCCACTTGACAGTGTCATTGGGCCGGATGGGAAGGTCAAACAGATGGCTTGTTACTGTGGTGCTGAGGGCTGTAGGAAACGACTT
>AZBL-2019014-Petiveria_alliacea
AAGCGTCCTGATCTGAAGGCAATATCAAAGATGATGGATAATAAACAAATACTTTATCCCTTCAAACAATCTGGTAGTATTCCTGGTGTAGATGTGGGGCACCAGTTTTTCTCTCGGGCAGAGATGGTTGCTGTGGGTTTCCACAGTCACTGGCTCAATGGTATTGATTTTATGGGTCAGTCATATTGCAAAGGGGAAAACAGCCACTTTCACTTTCCTCGTGCTGTAGCTATTGTAATGTCTGGCCAATATGAGGATGATCTAGACAACTCAGAGGATGTGATATACACTGGTCAGGGTGGAAATAATTTGTTAGGTGACAAAAAGCAGGTCCAAGATCAGAAAATGGAACGTGGTAATTTAGCTCTAAAGCATTGCATGTTGGATGGATTCCCTGTACGAGTTATCCGTGGTCATGACTCCAAAAGCAGTTATGTTGGAAGAGTTTACACCTATGATGGCCTGTATAATGTTGTGAATTATTGGGCCGAAAAAGGAGTTTCAGGGTACACTGTTTACAAGTTTCGCTTGAAGCGACGTGAAGGCCAGCCTGATTTGACTACTAACCAGGTTCATTTTATACGAGGTCGTGTTCCAGAAACTGTATCTGAAGTGCGAGGGTTAGTTTGTGAGGATATTTCTGGGGGTCAAGAGCTTATTCCCATTCCAGCTACGAACCTGGTTGATGATCCACCTGTTCCCCCTACAGGTTTCACATATTGTCAGTCTATGCTAGTGTCTGACAATGTGAAGATTCCTTCTCCCACTTTGGGATGTGGTTGCGAAGGAAGCTGTGTTGATCCGAAGATTTGTTCTTGTGCCAGACTTAATGGTTCTGACTTCCCATATGTTCATAGGGATGGTGGCAGGCTTATCGAGGCAAAAGCTGTTGTTTTTGAGTGTGGCCCGAAGTGTGGCTGTGCTCCTACCTGTGTTAACCGCACATCTCAGAAAGGACTCAGATATCGATTTGAGGTTTTCCGAACACCAAAGAAAGGGTGGGGTGTCAGATCTTGGGATTACATACCAGCGGGTGCACCTATATGTGAATACATAGGAGTGTTACAGAGATCTGATGAGGCAGATAGTGTTGCTGAGAACAACTATATCTTCGACATAGATTGCCTGCAAACAATGAAGGGACTTGATGGAAGACAGATGAGATTGCGTGATGTGACTGTACCTCTTGATGGTTCGCTGGACAAACCTGAGGATAAAGTTGTAGATGGTGCAGCTGAGTATTGCATTGATGCAGGCTTGAAGGGAAACTTGGCCAGATTCATCAACCATAGTTGTGAACCTAACTTGTTTGTCCAATGTGTTCTGAGTTCACACCATGATATCAAACTGGCCAGAGTAATGCTGTTTGCTGCTGACAACATACCGCCTTTGCAGGAACTCACTTATGATTATGGGTATCCACTTGACAGTGTCATTGGGCCGGATGGGAAGGTCAAACAGATGGCTTGTTACTGTGGTGCTGAGGGCTGTAGGAAACGACTT
>AZBL-2131775-Petiveria_alliacea
CGACCTGATTTGAAGGCAGTATCCAAGATGAAACAGAAGAAGGAAATCTTGTATCCGAAGAAGACAATTGGTCATATTCCCGGTATTGATGTTGGCTATCGATTTTTTTCCCGTGCTGAGATGGTTGCTGTTGGCTTTCATAGTCATTGGCTTAATGGAATTGATTTTATTGGGCAGTCTCTCGGCAAAAGGGGAGAATTTCAGCACTACACCTTTCCAGTGGCTGTGGCAATTGTTATGTCTGGTCAATATGAAGATGATTTGGATAACTCAGAGGATATCATTTATACTGGTCAAGGTGGACATGATTTGGTTGGCAGTAAATTGCAATGTGCAGATCAAGCCTTGGTTCGTGGTAATCTTGCAATGAAGAATAGCATGGAGCAGTCTGTACCGATTAGAGTCATACGTGGGCATAAAAGTATAGATAGTTACTCTGGAAAAATTTACACATATGATGGCTTGTACAAGGTTGTTGAAAGCTGGGCTGATAAAGGGCAGAGAGGACACATTGTTTATAAGTATCGGTTACAGCGGCTTGGAGGACAGTCAAAGCTGACTACAAATCAGGTTCAATTTGTTCGACAATGTCCATCAAAGGGTATTTCAGAGTTACCAGGGTTGGTTTGCAGGGACATTAGCAATGGTCAAGAAGATATTTGCATTCCTGTCACCAATTTATATGACAAAGCGCCTATTGTACTGAATGGATTTACGTATCTCAAAACCATTCAAGTTTCAGAAAGTGTTAAGCTTCCCCCCAATGCAGTTGGATGTGCTTGTAAGGGGAATTGCACAAATTCCCGAATTTGTGCCTGTGCTAAACTTAATGGCTCCGATTTTCCATATGTGCGTCGTGATGGTGGGAGATTACTCGAGGCCAAGGATATTGTCTTTGAATGTGGACCAAACTGCGGTTGCGGACCTAATTGCCTCAATCGGACATCTCAAAGGGGAATAAAATACCATCTTGAGGTTTTCCGTACACCTGATAAAGGTTGGGCTGTTAGGTCTTGGGACTTCATTCCTTCAGGAGCGCCAGTTTGTGAGTACATTGGATTGCTAAGAAGAAGTGATGAGGTTGATAATATTTCTGGCAATGACTACATCTTTGAAATTGATTGCTGGCACACAATTAATGAGATCGAAGGCAGAGAGAGGCGTTACGGAAATGTCCCAGTGTCTGCTTCTAATGTTTTGCCGAAGATTGACAAGAACACATTAGACAGTACACCAGAGTTTTGCATTGATGCTGGTACTAGTGGAAATGTCGCTAGATTTATTAATCACAGCTGTGAACCAAATCTCTTTGTGCAATGTATTTTGAGTTCTCACCGTGACCTACGACTTGCTCGAATAGTCCTTTTTGCTGCGGACGACATCCCCCCTATGCAGGAACTTACTTACGACTATGGATATGCACTCGATAGTGTTATTGGCCCCGACGGTAAAGTTGAAGTATTGCCATGTTACTGTGGTACATTGGAATGTCGGAAACGCTTA
>Aquco_v1_1-Aquca_013_00108_1-
ATGGGTAAAGCAATTCCTAATGAGAAGAGTGAATTGAAGGAAACTGAATCAGAGAGGAGAAGGAGTTCTAGACTTGTGGGTATGAAGAGACCTTGTTATGATATTAGTTCATTATCAAGGAAGAAGTTGTGTTCTGAGATTAATGAGATTGACAGTGTGGAACGGAGGGTGAAACAATCAAAGGGTGAAGAGATGAGGGTTAATGACATTGACAGTGTTGAACGAAGGGTGAAACGGTCGACTAATTTACCTAAGAAGGGTTCATCTAATAGTGCTGATCAGAATGAAGAAGAGATTGAAGTAGGGGAAGGGATGAGGAAGAATGACATTGACAGCAATGCAGCAAAATTACAAGCAAAGAGTGGATGTCGAAAGGTGAAGAAGACAACTAGGCTTTTCAATACACTCTTCTTCAAGTATTTTTATGAGGAACATACACGGTGTAATAAGCCAATAGCGAGAAATGGGAAGAAGAATGGGAAGCGACTATCCAAGCGTCCTGATTTGAAGGTGATGCGTGAGATGGTTGAAACAAATAAATGTGTGCACCGCAGAAAAAGATTTGGGAACCTTCCTGGTATAGAGGTTGGGGATCGGTTTTGTTCGCGAGCTGAAATGCTTGTCGTTGGTCTTCATAGTCAGTCTGTGGGTGGTATTGACTCCATGGTTGAAAATCACTATGGTAAATTGGAGGAATACAAAGGCTATCAGTTTCCACTTGCAGTGTCTGTTGTACTGTCTGGAATTTATGAAGATGATAAAGATGACCTGGATACTATTTGGTATACTGGTGAAGGTGGAATGAAGCTACTTGGGAATAAGCGTCAATTCAAAGATCAAGTCATGGCTAAGGGAAATTTGGCTCTGAAGAATAATATAAAACAGGAAGTGCCTGTGAGAGTGATACGTGGTCATAATACACCTAGCAGTTACACTGGCAGGGTTTACACGTATGATGGTTTGTATAAAGTCGCGAGCTATAGAACTGTAAAAGGTAAAACTGGATTTAAAGTTTTTCAGTATCAGCTAAAGCGAATTGAAGGGCAGCCTGCCTTGGTTACTAATCAGGTTTGCTATAATCCAACCCACTTATCTAAAAAGTTACGTGGGATTGTCTGCAATGATATAAGTGGAGGACAAGAAAAGATCCCTATTCCTGCTACAAATTTTGTTGATGATCCACCTGTTGAACCAGTGGGTTACACATATTCGAAGTCTGTCCAAGTCACAGAAGGTTTGACACTCCCCACAGCTGATGTTGGATGCAATTGCAAAGGAGCTTGTACTGATCCCAAGATTTGTGCGTGTGCAAAACTCAATGATGATGACTTTCCGTATGTTGGTATAGATGGTGGCAGGTTGATAGAACCCAAAGATGTGGTTTTCGAATGTGGACCAAAGTGCAAATGTGGACCTGGTTGTGTCAACAAAACTTCTCAGAAAGGATTGAAGTACCGCCTTGAGGTCTTTCGTACTCCTGATAAGGGATGGGCCGTGAGATCCTGGGATTTTATTCCCTCTGGTGCATTTGTTTGTGAATACACAGGGAAGCTTATGCGAACAAAGGACTTGGATAATGTTTCTGGAAATGATTTTCTTTTTGAGATTGATTGCTTACATACCATGAGAGGGCTTGATGGAAGGGAGAGTCGGAAAGGAGGAAGGATTCATTTGGACGAAACTGATAACAAAAAAATACCAACTGAACCGGAGTTTTGTATAGATGCAGGAACAACTGGTGGTGTGGCCAGATTTATCAATCACTCTTGCGAGCCTAATCTTTTTATTCAGTGTGTCTTGAGCTCCCACCGTGATATGAGTCTTGCTCGTGTAGTGTTGTTTGCTTCGGACAACATACCTCCTTTGCAGGAGCTCACCTATGACTATGGCTATGGACTTGATAGCGTGAAGGGTCCAGATGGTAAGATTAAAGTGTTGCCATGTTATTGTGGTGCAGAGGAATGCCGCAAGCGTTTATAC
>Aquco_v1_1-Aquca_039_00171_1-
ATGGCTAAAACAATTTCTGATAAGAAGTGTGAATTGAAAGAAACTGAATCAGTGAGGAGAAGGAGTTCTTCTAGACTTGTGGGTATGAAGAGACCTTGTTATGATATTAGTTTATTATCGAGGAAGAAGGTACGTTGTGAGATTATTGCTCAGAATGTAGAACGAAGGGTGAAACGGTCCAAGGGTGAAGTGGTGAGGGTTAATGACATTGGCAGCATGGAACCAAGGGTGAAACGGTCGATTAATTCACCCAGTACTGATCAGAATGAAGAAGAGACTGTAGTATGGGAAGGGATGAGGAAGAAATACAAGGGCAGCAATGCAGCAAAATTACAAGCGAAGAGTGGATATCGAAAGGTAAAGCAGATGACCAGGCTTTTCAATAAACTCTACTTCAAGTACTTGTATGAGGAACGGAAACGGTGTAATAAGCCAGTAGCAAGAAAAGGGAACAAGAATGGGAAGCGACAATCCAAGCGTCCTGATTTGAAGGTGTTACATAAGATGATTAAAACAAATAAATGTGTGTACCGCACAAAAAGATTTGGGAACCTTCCTGGTATAGAGGTTGGGGATCGGTTTTGTTCGCGGGCTGAAATGCTTGTTGTTGGTCTTCATAGTCAGTCTGTGGGTGGTATTGACACCATGATTAAAAAGCACTATGGTAAATTGGAGGAATACAAGGGCTATCAGTTTCCACTTGCAGTGTCTGTTGTACTCTCTGGAATCTATGAAGATGATAAAGATGACCTGGATACTATTTGGTATACCGGTGAAGGTGGAATTCACCTACTTGGGAATAAGCGGCAATTCAAAGATCAAGTCATGGCTAAGGGAAATTTGGCTCTGAAGAATAATATAAAACAGAAAGTGCCCGTGAGAGTGATACGTGGTCATAATACAGCTAGTAGTTACACTGGCAGGGTTTACACGTACGATGGCCTATATAGAGTCGCGAGCTATAGAACTGTAAAAGGTAAAACTGGATTTAATGTTTTTCAGTATCAGCTAAAGCGAATTGAAGGGCAGCCTGCATTGGTTACTAATCAGGTTTGCTATAATCCAACCCACTTATCTAAAAAGTTACGTGGGATAGTCTGCAATGATATAAGCGGAGGACAAGAAAACATGCCTATTCCTGCTATAAATTTTGTTGATGATCCACCTGTTGAACCAGTGGGTTACACATACTGCAAGTCTGTCAACGTCGCAGAAGGTTTGACACTCCCCACAGCTGATGTTGGATGCAAATGCAAAGGAGCTTGTACTGATCCCAATATTTGTGCTTGTGCAAGACTCAATGATGGTGACTTTCCATATGTTGGAATAGATGGTGGCAGGTTGATAGAACCCAAAGATGTGGTTTTTGAGTGTGGACCAAATTGCAAGTGTGGACCTGCCTGTGTCAACAGAACTTCTCAGAAAGGATTGAAGTACCGGCTTGAGGTCTTTCGTACTCCTGATAAAGGATGGGCCGTGAGATCCTGGGATTTTATTCCCTCTGGCGCATTTGTTTGTGAATACACAGGGAAGCTTATGCGAACAAAGGACTTGGATAATGTTTCTGGAAATGATTTCCTTTTTGAGATTGATTGCTTACAGACCATGAGAGGGCTTGGTGGAAGGGAGAGTAGGCAAAGAGGAAGGATTCATTTGGACAAAACTGATAACAAAAAAATACCAACTGAACCGGAGTTTTGTATAGATGCAGGAACAAGTGGTGGTGTGGCCAGATTTATCAATCACTCTTGTGAGCCTAATCTTTTTATTCAGTGTGTCTTGAGTTCCCACCGTGATATGAGTCTTGCTCGTGTAGTGTTATTTGCTTGGGACAACATACCTCCTTTGCAGGAGCTCACCTATGACTATGGCTATGGACTTGATAGCGTGAAGGGTCCAGATGGTAAGATTAAAGTGATGCCATGTTATTGTGGTGCGAAGGAATGCCGTAAGCGTTTATAC
>Aquco_v1_1-Aquca_043_00022_1-
ATGATGGCGACAAAGACTCTCTTGAATCCCACAAAAATGTTCGGTGAAATTCCAGGCGTTGATGTTGGACATCAATTCTACTCAAGGGCTGAAATGGTTGTCGTCGGTGTTCATAGCCATTGGCTGAATGGTATTGATTATGTGGGTAAAGGCCATGGAAAAAAGGAGGAGTACAAGGGCTACACAATGCCACTTGCTGTGTCAATTGTTATATCTGGAATTTACGAAGACGATCTTGACAACTTAGAAGAAGTTGTGTATACTGGTCAAGGTGGAAATAATCTACTTGGTGATAAGCGTCAAGTGAGTGATCAAGTGATGCTTCGGGGCAATTTGGCTCTTAAGAATAATATGCTGCAATCTGTACCTGTGAGAGTGACTCGAGGACATGCATGTTCCAGTAGTTACACTGGCAAGGTCTACACCTATGATGGTTTGTACAAAGTTAGTCAATATTGGGCTGAGAAAGGTGTATCAGGATTTACAGTTTTTAAGTATCGGCTTAAGCGAATTGTAGGGCAACCTGCATTGACTACGAGCCAGGTTCATTTCTATCGGGCACATGCACCTGAATCTCTTTCACAGTTACGTGGGTTGGTTTGCGAGGACATTAGTGGAGGCCAAGAAAATATTCAGATTCCTGCTTCCAATCTCGTAGACAATCCGCCTATTGCACCCATGGGTTACGTGTATCGCAAGTCTATACAAGTCGCAAAAGGTGTGACGCTCCCCACAACTGCAACTGGGTGCAACTGCAAAGGAGCATGTATTGATCCCAGAATTTGTGCCTGTGCACAACTCAATGGTTCTGACTTCCCTTATGTTAGTAAGGATGGTGGCAGATTAATTGAAGCTAAGGCTGTCGTCTTTGAATGTGGGCCGAAGTGCGGATGTGGACCTAGTTGTGTCAACAGAACTTCCCAGCATGGATTGAAGTACAGACTTGAGGTGTTTCGTACTCCAAACAAGGGGTGGGCGGTGAGGTCTTGGGACTTCATTCCCTCTGGGGCACCTATATGTGAGTACACAGGGACATTGATGCGAACCAATGACTTGGATAATATTTCAGGAAACGAATTCATATTTGAGATTGATTGTTTGCAGACAATGAAGGGGCTTGATGGAAGAGAGAAACGGCCTGGAGTGTTGCCATTACCTACAAGCTCTCATCTGGAGATTAACGATGACAAGAAAACAGAAAGTTTTGCTGAGTACTGTATTGATGCGGGCACCACAGGCGGTGTGGCCAGATTTATAAACCATAGCTGCGAGCCTAATCTTTTCGTCCAGTGTGTCTTGAGTTCCCACCATGATATCAAGCTTGCCAGAATAATGCTATTTGCCGCTGACAATATACCTCCTTTGCAGGAGCTTACCTATGACTACGGCTATGTTCTTGATAGCGTGATGCATCCCGACGGTAAGATTAAAGTGATGCCATGCTACTGCGGTGCAAAGGAGTGCCGAAAGCGTTTATAC
>Aquco_v1_1-Aquca_110_00035_1-
ATGAGTCCTAATCAGATGGTTAGAAAGACGATAAAGCTTTATTATGAGTATCTTCGTCAATCAGTTCAAAGCGAGAATGAGAGGTGCAAGAAAAACAAGGGTGAGAAGCGGATGGTAAGGAGGCCTGACCTCCAGGCAATGTCCATAATGATAGATGGAAAGCATTGTTTGAATTATCCAATACGAAGAATTGGTGACCTACCCGGAATTGATGTTGGGCATCAATTCTATAAAAGAACTGAAATGGTAGTAGTAGGAAAGCATTATAGGTGGATGCACGGGATAGATTATATACCAAGCAGTGCCGAATGTGAGATGGAGGAGTACAAGAGCTGTACATTCCCACTTGCAGTGTCGGTTGTCTTAGCAGGAAAATATAAAGACAATTTGGATATGCTAGAGCCTAGAGGTGGTTGTGTATTCCGAATAATATTGAAAAAAAATGTACCGGTGAGGCTGATCCGTGGGTGTAAATACAAGGGTAAAATTGATACAGTTTTTACCTATGATGGATTGTACATGGTAACTGGTCATTGGTCTGAAGAGGGTAAAGCTGGATTTCTTGGTTTTAAGTATGAGCTAAAGAGGATGGAAGGGCAACCTAAGTTGAATACTAATCCAGTTCTGTTTGTACGAGAACATGCATCCAGATACATGGTTGAGTTAACCGGAAAAGTCTGTGATGACATCAGTGGAGGCCAGGAAAAGATACGCATACGCGCTTCTAATGTAGTTGATGATCCACCCGTCCCACACATGGGTTTCACGTACTGTAAATCTGTTCAAGTCCATGGAGACGTTAGGCTCCCTGCAATTGAGACTACTGCAGGGTGTAATTGCAAAGGAGCTTGTGTAGATCCTGACATTTGTGCTTGTGCAAAACTTAACAACAATGAATTTCCCTATGTTGATATAGATGGAAAAGGATATTTGGTCAGAGCGAAAAATGTTGTTTATGTGTACCAACTAGAAGTCTTCCGTACTCCAAATAAGAGATGGGCGGTAAGGTCTTCAGAATTTATCCCATCTGGGGCACCGGTCTGTGAATACACAGGACTACTCAGGCGCACAAATGGCATGGGCAATCTTATTGGAAATGAATATATTTTGGAGATAGATTGCTTGGAGACAATGAAAGGACTTGGCGGAAGAAAAAGTAGGGAAAGAATTGTGCCTACACATCTCGACCAAAATGAAGACATGGAAGTTGAAAGTGGGGCAGAGTTTTGTATAGATGCTGGGACAATGGGTGGTGTAGCAAGATTTATTAATCATAGTTGCGAGCCTAATCTTTTTGTTCAGTGTGTCTTGAGCTCGCATCATGACCTCAAACTTGCTCGAGTAGTGCTGGTTGCTTCTGATAATATACCACCATTGCAGGAGCTCACATACGACTACGGCTATGTTCTTGATAGCGTGGTAGATGCAAATGGTAACATAAAAAAAATGGCATGCTATTGTGGTGCGGAGAACTGTCGTAAGCGTTTATAC
>Arath_TAIR10-AT5G13960_1-
ATGGCTGGAAAAAGGAAACGAGCTAATGCTCCTGACCAAACAGAGCGAAGATCGAGTGTTCGGGTTCAGAAAGTGAGACAGAAAGCGTTAGATGAGAAGGCGCGTTTAGTACAGGAGAGGGTTAAGCTCCTCAGTGACAGAAAGAGTGAAATTTGTGTCGATGACACTGAGTTACATGAGAAAGAAGAGGAAAATGTCGATGGGAGCCCTAAACGAAGAAGCCCTCCAAAGCTAACCGCAATGCAGAAAGGAAAGCAGAAATTGAGTGTTTCTCTGAATGGTAAGGACGTGAACTTGGAACCTCATCTCAAAGTGACAAAGTGTCTGAGGTTATTTAACAAGCAATATCTCCTCTGTGTCCAGGCTAAGTTGAGCAGGCCTGATTTGAAGGGTGTAACTGAGATGATAAAAGCTAAGGCGATATTGTACCCAAGAAAAATAATCGGTGACCTTCCAGGTATAGACGTTGGACACCGTTTTTTTTCAAGAGCTGAAATGTGTGCTGTAGGATTCCATAACCATTGGCTAAATGGCATTGATTATATGTCAATGGAATACGAAAAAGAGTATAGTAACTACAAATTACCGCTTGCTGTTTCTATTGTTATGTCGGGCCAGTACGAGGATGATCTAGACAATGCAGATACAGTGACTTACACTGGACAGGGAGGGCATAACTTAACTGGTAATAAACGTCAGATAAAGGATCAACTTTTAGAACGAGGGAATTTGGCGCTAAAGCACTGCTGCGAATATAATGTGCCTGTCAGAGTAACTCGTGGTCACAATTGCAAAAGTAGCTATACCAAACGAGTATACACTTATGATGGACTGTACAAGGTTGAAAAGTTCTGGGCACAAAAGGGCGTTTCAGGATTTACAGTGTATAAGTACCGACTGAAACGATTGGAGGGGCAACCAGAACTAACTACTGATCAGGTCAACTTTGTTGCTGGACGCATACCAACGAGTACTTCAGAAATTGAGGGTTTGGTATGTGAGGACATCTCCGGAGGGCTAGAATTTAAGGGTATCCCCGCCACTAATCGTGTTGATGATTCACCAGTTTCACCAACATCTGGTTTCACATACATCAAATCTTTGATTATTGAGCCTAATGTCATAATTCCAAAGAGTTCAACTGGGTGTAACTGCCGAGGCAGCTGCACTGACTCAAAGAAATGTGCATGTGCTAAGCTTAATGGGGGTAACTTTCCATATGTTGACCTTAATGATGGCAGATTAATTGAGTCTCGAGATGTTGTATTTGAATGTGGTCCTCACTGTGGGTGTGGGCCAAAATGTGTCAACCGAACTTCTCAGAAGCGTCTAAGATTCAATCTTGAGGTTTTCCGCTCTGCAAAGAAGGGTTGGGCAGTTAGATCATGGGAGTACATACCAGCTGGTTCACCAGTATGTGAGTACATAGGAGTTGTCAGGAGAACTGCTGATGTGGATACTATCTCTGACAATGAATACATATTTGAGATTGACTGCCAACAGACAATGCAAGGTCTTGGTGGAAGACAGAGAAGACTAAGAGATGTTGCTGTACCAATGAATAATGGAGTCAGTCAGAGCAGTGAAGATGAGAATGCGCCAGAGTTCTGCATTGATGCTGGTTCAACAGGAAACTTTGCTAGGTTTATAAATCACAGTTGTGAACCAAACCTATTTGTTCAGTGCGTCCTGAGTTCTCACCAGGATATAAGGCTTGCCCGTGTGGTTCTTTTCGCAGCTGACAACATTTCCCCAATGCAGGAGCTCACTTACGACTATGGATATGCGCTTGATAGCGTTCATGGACCGGATGGGAAGGTGAAGCAGCTCGCTTGCTACTGTGGAGCGCTAAATTGTAGGAAACGCCTTTAC
>BBDD-2077063-Microstrobos_fitzgeraldii
ATGAGGAAAACAAATGCAATTCTGTATCCTACCAAGCGATTTGGTCATCTCCCTGGTGTCAATGTTGGAGATCACTTTTTTTCCCGTTGTGAGCTGGTTGCTATCGGCCTACACCACCACTGGCTTGGTGGAATAGATTCTATGGGAACGGAGTACGGTAAAATGGAGGAATTTCAAGGCTATCGTTTACCGATTGCTGTTTCGATAGTACTATCAGGGAAATATGAAGATGATGTTGACAATTCTGAGGATGTGATTTATACGGGCCAAGGTGGTAATGATATTCTTGGGAACAAACGACAAATAAAAGACCAAACGATGACCCATGGCAATTTAGCATTGAAGAATTCTTTGGATCAAAAAATTCCTGTTAGGGTAATTCGTGGGCATAAATCTATGCACAGTTATACCCGAAGGGTTTATACATATGACGGCTTATACAAGGTTCTTGACCACTGGGTTGCCAAAGGATTATCAGGTTTCACTGTTTTCAAATTTCGTCTTCGGCGGATTGAAGGGCAGCCAGAATTAACAACAGATCAGGTTCATTTTCATCGTGCTCAGATTCCAAATTCTCCATCTGAGTTGCCTGGGTTGGTATGTAGGGATATAAGCAATGGGCTGGAAAAAATCCCCATCCCAGCATCAAATGTTGTTGATAACGCACCTCTAGAACCACAAGGGTATACATATTTAAATACTAACACGGTTGCTGAAAGTGTTGAAATTCCAATGCCTGCTCAAGGTTGTACCTGCAAGGGTCGATGCGTTGATGAAAAGAAATGTTCCTGTGCAAGACTAAATGGGAATGAGTTTCCGTATGTTCACATTAATGGTGGCAGGTTGGTGCGTGCAAAGTCTGTTGTATATGAGTGTGGTCCTGGCTGTGGTTGTGGGCCTAGTTGTGTCAATCGTACTTCTCAACAAGGGCTTAAATACAAACTTGAGGTTTATCGCACCGCTAACAAAGGTTGGGCTGTGAGGTCTTGGGAATCTATTCCTTCCGGGGCTTTTGTCTGTGAATACACGGGAATTCTTATGAGGACAGATGAGTTAGATAATGTGTCTGAGAACAATTTCATCTTTGAAATAGATTGTCTCCAAACAATGAAAGGGATCGATGGACGAGAGAGACGCCTAGGAGACGTGTCTAATCATGCTGACATTCAAATGGACAAGACTGATGATAAGAAAGATGGACAGCCAGAATTTTGCATTGATGCAGGAGCAGCTGGTGGAGTTGCGAGATTCATCAACCATAGTTGTGAACCAAATCTTTTTGTACAATGTGTATTGAGTTCTCACCATGATGCAAGGCTTGCACGGGTAATGTTAGTTGCAGCTGACAATATTCAACCTCTTCAGGAGCTTACCTATGACTATGGTTACGCACTTGACAGTGTAGCCGATGAACATGGCAAAATCAAGCAAATGCCATGCTACTGTGGTGCAATCGGATGTCGAAAACGTTTG
>BCAA-2005421-Kirkia_wilmsii
AAGGCTAAGCGACCCGATCTAAAGGCAGTATCCAAGATGATGCAAAATAATGAGATATTGTACCCAGAGAAAAGAATTGGTGACCTTCCAGGTATTAATGTTGGGCATAAGTTTTACTCACGGACTGAAATGGTTGCTGTTGGTTTCCACAGCCACTGGCTGAATGGAATTGATTATATGGGGCAGTCCTACAGAAAAGGGGAGTATGAAAACTACACATTCCCACTTGCGGTAGCCATAGTATTATCAGGCATGTATGAGGATGATTTAGATAATGCTGAGGATGTTGTGTATACTGGTCAAGGAGGACACAATTTAACTGGTAATAAACGTCAAATTCAAGATCAAGTGTTGGAGCGTGGTAATTTGGCACTCAAGAACTGTGTGGAGCAAAATGTGCCTGTCAGAGTAATTCGTGGTCTTAAATTTTCTGATAGTTATACGGGCAAGGTTTATACATATGATGGCTTGTATAAGGTTGATCGGTACTGGGCAGAGAAGGGCATTTCTGGATTTACTGTCTTTAAGTATAGCCTAAAGCGGCTTGAAGGGCAGCCAAGACTGACCACTAATCAGGTTCTTTTTACCCATGGGCGTGTTCCTCAGTCCGTGTCAGAAATACGCGGGTTGGTGTGTGAGGACATCACTGGGGGCCAAGAAAAGTTTCCCATTCCAGCTACCAATTTGGTTGATGATCCACCCTTTGCACCAACAGGTTTTACATATTGCAAGTCCATTCAAGTTGCGCGAAATGTAAAGCTCCCTACTAATGCCACTGGATGCAATTGCGAAGGAACTTGTGCTAATCCCAAAACTTGTGCTTGTGCTCAGCTTAATGGTTCTGACTTTCCATATGTGCATACTAATGGTAACAGGTTAATTGAAGCCAAGGATGTTATATTTGAATGTGGTCCAAAATGTGGCTGTGGGCCTGATTGCATCAACCGGACTTCTCAGCAAGGGCTGAGGTATAGGCTTGAGGTTTTCCGTACTCCAAAGAAAGGGTGGGCTGTTAGATCCTGGGATTTTATACCTTCTGGGGCCCCGGTTTGTGAATACACGGGAGTACTGATGAGGACCGAAGACCTAGATAACACCTCTGACAATGAGAATAATTATATTTTTGACATTGATTGCTTACAAACAATGAGGGGACTTGGTGGGAGGGAGAGGCGACTACGAGATGTATCCATACCAACAATGAATAATTCGGATCAACCTGATGATCAGAAATCTGAAAGCGTGCCAGAGTACTGTATTGATGCAGGTTCCATTGGGAATGTTGCCAGGTTCATTAATCATAGTTGTGAACCTAATCTCTTTGTCCAATGTGTTTTGAGCTCACATCATGATGTTAAACTTGCTCGAGTGACGCTTTTTGCGGCAGACAACATACCTCCTTTACAGGAACTTACCTATGACTATGGCTATGCATTAGATAGTGTCTGTGGTCCTGATGGAAAGGTAAAACAGATGCCATGCTACTGCGGCTCATCTGAATGTAGAAGCCGGTTATTC
>BEFC-2016620-Manilkara_zapota
TTAAATTCCAAGAAAGGGAATCCACCTGAAGATGATACAAAGCGTAGTTCGAAGCGACCTGATCTGAAGGCAATAACCATGATGATGACGACCAATACCATTCTGTATCCAAATAAAAGATTTGGTCCCATTCCAGGCATTGATGTTGGGCATCAGTTCTTCTCACGTGCAGAGATGGTTGCTGTAGGTTTCCATAGCCACTGGCTGAATGGAATTGATTACATTGGCCAAAACGCTAGCAAGGATTACAGTGGCTACACATTACCTCTTGCAATTTCCATTGTTTTATCTGGCCAGTATGAAGATGATTTGGATAACTGTGAAGATGTTGTGTACACTGGTCAAGGTGGAAATAATTTACTTGGCAACAAACGTCAAATAAAGGATCAAGTAATGGAACGTGGTAATTTGGGATTGAAGAATTGCATGGAGCAGAGTGTGCCTGTTAGAGTTGTCCGTGGCCATCAATCTGCAAGTAGCTATGTTGGGAAGGTTTACACATATGATGGCTTATATAAGGTTACTAATTACTGGGCAGAGAAGGGTGTTTCTGGGTTTACTGTTTATAAGTTTAGATTGAAGCGGCTTGAGGGGCAGCCTCGGTTGACCACTAACCAGGTTGAATATACCAGAGGTCATATCCCTAATTCAATATCAGAGCTACGCGGGTTGGTTTGCACTGACATCAGTGGGGGAAAAGAGGATATTCCCATCCCCGCTACAAATTTGGTTGATGAACCACCTGCTGCACCCACAGGTTTCAAATATTGCAAAAGCATGCAAGTAGCAAAAAGTGTGAAGCTACCCAGTAGTCCCATTGGATGTGATTGTAAAGGTGCCTGTATAGATCCGAAGAGTTGTGCTTGTGCTAGACTTAATGGCACAGATTTTCCTTATGTGCATCGTGATGGTGGCAGATTAATTGAGCCGAAAGCTGTTGTTTTTGAATGCGGTCCAAATTGTGGCTGTGGACCCGGATGTGTGAACCGAACATCTCAGAGGGGGCTGAGATACCGTCTTGAGGTTTTCTGCACACCAAAGAAAGGCTGGGGTGTGAGATCTTGGGATCATATACCTTCTGGGGCACCGGTATGTGAGTATATAGGAAATTTAATGAAGACAGATGAGGTAGACTCTGCATGCGAGAATAATTATATTTTTGACATTGACTGTTTACAAACTATGAAGGGGCTTGATGGAAGAGAGAGGCGCTTGCGAGATGTATTTATACCCACATACTTGGACAAAAATGATGATCATAAATCTGAGAGCGTGCCAGAGTTCTGCATTGATGCAGGTTCCACAGGGAATATTGCCAGATTCATCAACCACAGTTGCCAACCCAATCTCTTTGTTCAGTGTGTTCTGAGCTCGCACCATGACATCAATCTTGCTAGGATAGTTCTTTTTGCAGCGGATAACATTCCTCCACTGAAG
>BEKN-2026814-BEKN-Papaver_rhoeas-5_samples_combined
AAAGATGATAAGGAAAAAGTTAAAGAAACTTTGAGGCTTTTCAATGCTTATTATCTTCGCATTGCTCAGTTAGAAGAGACTCGGTGCGGTAGAGAACATAAAAGTGGTAAAAGTGGTTCAAAAGATGCTCCAAAGAAAGGGTCTGAAGTTAAGAAGGGAAAAGGGTGCGGAAGAGGAGGAAAGGCTGGGACTGCAATGCGACCGGACCTCAAGACAGTAACAAAGATGATGCAGACAGGGAGTATTTTGTTCCCAGAAAAGCAATTTGGAGCCCTTCCAGGTGTTGAAGTTGGGCAGCAGTTCTTGGCGCGGTGTGAGATGGTTGCACTTGGTCTGCATGGTCACTGGATTAATGGAATTGACTACATGGGAACGTCCTATGCAGATAAGGAAAAGTACAAAGGCTACACTTTTCCGCTGGCTGTATCGATTGTTATATCAGGGCAGTACGAAGATGATGTGGATAATGCCGACGATGTAGTTTATACTGGTCAAGGTGGAAATGATCTTAAGGGTAATGGGCAACAGTCTGGGAACCAAAAGTTACTCCGTGGTAACTTGGCGCTCAAGCACAATGTCGACAATCATGTCCCTGTGAGAGTAATCCGTGGGCATAAATCTAAACATAGTCTATGCGGAAAGGTTTACACGTATGATGGCTTGTACAAGGTAGTTAATTACTGGGCTGAGAAAGGTATTTCTGGATTCACTGTTTATAAGTTTCGCTTGAAACGGCTTGAAGGGCAGCCTCCATTGACAACCAAACAGGTCACATATTCTAGAGGACACGTTCCCAATTGTATTTCAGAACTACGTGGGTTGGTTTGTGATGACATAAGTGGTAAAAAGGAAGCTATTCCAATTCCGGCCACAAATTTAGTTGATGATCCTCCAGTTCCACCTACAGGATTTAGATATTCTAAATCTATTGAACTTGCTGAAAACGTGAATCTTCCTACAAGAGCCTCTGGGTGCGGATGCGAAGGGGCTTGTACAGATCCTAGTATTTGTGATTGCGCAAAGCTCAATGGTGCTGATTTTCCATACATCCGCAGGGATGGTGGCAGACTCGTGATAGCCAAGTCAGTTGTCTATGAATGTGGACCGAAGTGTGGCTGTGGCGATGGCTGCGTAAATAGAACTTCTCAAAATGGGTTGAAGTACCGATTTGAGGTATTTCGAACACCAAAAAAAGGATGGGCCGTAAGATCTTGGGATTTTATTCCAGCTGGTTCCCCTGTATGTGAATACACGGGCATACTGATGAGGACTGAGGATATAAATAACGTTACCGAGAATAATTATATTTTCGATATTGATTGTTTACAGACCATGATTGGTCTTGACGGAAGAGAGCGACGCTTAGGAGATGCTGCTATACATTCACATCCTCATGTCGAAGTTGATGACAAGAAGTTAGAAAGTGTGCCCGAGTTTTGTATAGATGCAGGCCAAGTTGGCAATGTCGCAAGGTTCATCAATCACAGTTGCGATCCCAATCTGTTTGTTCAGTGTGTGTTGAGCTCCCATCAGAATGTTAAACTTGCTCGAGTCATGCTATTTGCTGCTGAAAACATACCTCCATTGCAGGAGCTCGCGTATGACTACGGGTACCCAATAGGTAGTGTATTGGATGCAGAAGGCAATGTTAGAGAAATGGCATGCCACTGTGGTGCAGATAAATGTAGAAAGCGTCTGTTT
>BEKN-2043211-BEKN-Papaver_rhoeas-5_samples_combined
GAATTGACATCGGATAATAAGATGATCCAAACTAAGACCGCTCTGTACCCAGAAAAGCAAATTGGTCATCTTCCAGGCGTTGATGTTGGTCAGCAGTTTGGAACACGGGCAGAAATTGTTTCTATAGGTTTACATGGTAACTGGAGTAGTGGAGTCGACTGCATGTCAACGTCCTACGCGAATATGGAAAAGTTTAAAAGTTACACTTTTCCGCTTGCATTATCGATCATTATGCCATGGCAGTATGAAGATGGCATGGATAATGAATATGATGTAATTTATACCAGCCAAGGTGGTACTAATCTTAAGGGTAATCTCAAGGGTAGTTATTTGGCACTCAAGAATAATGTTGACCAACATGTCCCTGTGAGACTAATTCGTTCACAATCAGAATATACAGATAGTATGCGCAGATGGTTGTACACATATGATGGCTTGTACGAGGTTGTTAAATTCTGGGCAGAAAAAGGTACTTCTGGATGTACTGTTTTTAAGTTTGGCATGAAACGTCTTGAAGGGCAGCCTCCATTGACAATTAACCAGGCCCCAAATTTTAGAGGACATGTTCCCAAGTCTATTGATGAATTACGTGGGTTGGTGTGCGACATATCTGGAGGCCAAGAAGCCATTCCAATTCCGGCCACAAATTTAATTGATGATCCTCCTGTTCCACCTACAGGATTTAGATATGTCAAGTCTAATGAAGTTGCCGATAATGTCAAGCTCCCCATAAGAGTCTCTAGGTGTGGATGCGTAGGGACTTGTACTGATCCTAGTATTTGTAGCTGTGCGAAGCTCAATGGAGCAGATTTTCCTTATGTTCCCACGGGTGGTGGCAGACTTGTTGAAGCAAAGTCAGTAGTGTATGAATGTGGGCCGAAGTGTGGTTGCAAAGATTCTTGCGTGAACAAAACATCACAACAGGGGATAAAATACCGATTTGAGGTATTCCGTACTCCAAATAAAGGGTGGGCGTTAAGATCTTGGGACTTCATTCCTGCCGGGTCCTTCATTTGTGAATATGCGGGATTACTGATGAGGACTAAGGACATAGACAACACCATTGAGCAAAATTACATTTTCGATATTGATTGTTTGCAGACCATGAATGGTCTCGAGGGAAGAGAGCGGCGCATAGAAGAGGTTCCTACTCCTTTCCATCCTCACATCACAACTAATGTCAAGAAGCTAGAACCAGAGTTCTGTGTAGATGCAGGCCCTATTGGCAACGTTGGAAGATTTATCAATCATAGTTGTGATCCTAACCTGTTTGTCCAGTGCGTATTGAGCTCCCATCTGAATATTAAACTTGCTAAAGTCATGCTATTTGCTGCAGACAACATACCACCGCTGCAGGAGCTTGCATGTGACTATGGTTATCCTATAGGTAGCGTGTTGGATGCGGAT
>BEKN-2043212-BEKN-Papaver_rhoeas-5_samples_combined
AATAAGATGATCCAAACTAAGACCGCTCTGTACCCAGAAAAGCAAATTGGTCATCTTCCAGGCGTTGATGTTGGTCAGCAGTTTGGAACACGGGCAGAAATTGTTTCTATAGGTTTACATGGTAACTGGAGTAGTGGAGTCGACTGCATGTCAACGTCCTACGCGAATATGGAAAAGTTTAAAAGTTACACTTTTCCGCTTGCATTATCGATCATTATGCCATGGCAGTATGAAGATGGCATGGATAATGAATATGATGTAATTTATACCAGCCAAGGTGGTACTAATCTTAAGGGTAATCTCAAGGGTAGTTATTTGGCACTCAAGAATAATGTTGACCAACATGTCCCTGTGAGACTAATTCGTTCACAATCAGAATATACAGATAGTATGCGCAGATGGTTGTACACATATGATGGCTTGTACGAGGTTGTTAAATTCTGGGCAGAAAAAGGTACTTCTGGATGTACTGTTTTTAAGTTTGGCATGAAACGTCTTGAAGGGCAGCCTCCATTGACAATTAACCAGGCCCCAAATTTTAGAGGACATGTTCCCAAGTCTATTGATGAATTACGTGGGTTGGTGTGCAGAGACATATCTGGAGGCCAAGAAGCCATTCCAATTCCGGCCACAAATTTAATTGATGATCCTCCTGTTCCACCTACAGGATTTAGATATGTCAAGTCTAATGAAGTTGCCGATAATGTCAAGCTCCCCATAAGAGTCTCTAGGTGTGGATGCGTAGGGACTTGTACTGATCCTAGTATTTGTAGCTGTGCGAAGCTCAATGGAGCAGATTTTCCTTATGTTCCCACGGGTGGTGGCAGACTTGTTGAAGCAAAGTCAGTAGTGTATGAATGTGGGCCGAAGTGTGGTTGCAAAGATTCTTGCGTGAACAAAACATCACAACAGGGGATAAAATACCGATTTGAGGTATTCCGTACTCCAAATAAAGGGTGGGCGTTAAGATCTTGGGACTTCATTCCTGCCGGGTCCTTCATTTGTGAATATGCGGGATTACTGATGAGGACTAAGGACATAGACAACACCATTGAGCAAAATTACATTTTCGATATTGATTGTTTGCAGACCATGAATGGTCTCGAGGGAAGAGAGCGGCGCATAGAAGAGGTTCCTACTCCTTTCCATCCTCACATCACAACTAATGTCAAGAAGCTAGAACCAGAGTTCTGTGTAGATGCAGGCCCTATTGGCAACGTTGGAAGATTTATCAATCACAGTTGTGATCCTAACCTGTTTGTCCAGTGCGTATTGAGCTCCCATCTGAATATTAAACTTGCTAAAGTCATGCTATTTGCTGCAGACAACATACCACCGCTGCAGGAGCTTGCATGTGACTATGGTTATCCTATAGGTAGCGTGTTGGATGCGGAT
>BEKN-2057499-BEKN-Papaver_rhoeas-5_samples_combined
GTAATGAAACGTGGCAATTTGGCTCTGAAGAATAATATAGAGCACAAGGTTCCCGTCAGAGTTATTCGTGGTCAGAAATGTCCTAGCAGCTACTGTGGAAAAGTTTATACTTATGATGGTCTTTACAATGTTGCTGCGTATTGGGCAGAAAAAGGTGTGTCTGGATTTACGATCTTTAAGTACCGTCTCAAACGCCTTGAGGGGCAGCCAACACTTACTACCAACCAGGTTCAATTTACTAGAGCACAAGCTCCTAAGTCCACAGATGAAATACGTGGTTTGGTTTGTAAAGATATCAGTGAGGGCAAGGAAAAGATTCCTATTCCAGCTACCAATTTAGTGGATTGCCCACAAGTCCCTCCTACAGGTGTGACCTATATAACCACTCCTCAAGTTTCTCCAAGTGTGACTTTTCCTACTAAGGCCCGGCTTGGATGCAGCTGTAAAGGAACTTGTATTGATTCAAAGAAATGTGCCTGCGCTAAGCTGAACGGTTCTGAATTCCCTTATGTTTCCAAAGATGGTGGCAGATTGATTGAAGCCAAGAGTATTGTATATGAATGTGGACCATCTTGCGGATGTGGGCCTGAGTGTGTGAACAGAACGTCGCAGCATGGTTTAAAATACCGCTTTGAGGTCTATCGTACAGCTAGTAAGGGATGGGGAGTGCGGTCTTGGGACTTCATCCCATCTGGTGCATTCGTCTGTGAATATGTTGGGGTAATTAAAAGGACAGACGAAGTAGATGATCCTGAAAATTACTATATTTTTGATATTGATTGTCTGCAGACCATGAAAGGCCTCGACGGAAGAGAGAGAAGGAAAGGGGATGTATCAATTAGCCCAAGTGTTCTCTTGGAAAAATCTGATGAAGAAGTGTCTTACTGCGTAGACGCTGGAGATACTGGAAATATAATGAGGTATATAAAT
>BEKN-2289477-BEKN-Papaver_rhoeas-5_samples_combined
AAGTATAAGAACTATACCGTCCCCATAGCTGTCTCAATTGTCTTGTCGGGACAATATGAAGATGATGAAGATAATTTTGATGAAATCATTTATACCGGACAAGGGGGTAATGATTACCTTGGCGACAAACGTCAAAAGGCTCACCAAGTTTTGAAACAAGGCAATTTGGCACTGAAGAATAACAAAGAGAAGAATATTCCTGAAAGAGTTATCCGTGGAGAGAAATGTCGCGGTAGTTACACCAGAAAGGTGTATACCTATAGTGGGTTATACAATGTTGTTAATGTTGAATATTTGAAAACAAAAGGTGGTTCTGGATATAAGGTTTATCAGTATAAACTTAAGCGCATTGAGGGTCAGCCACCACTGAAGGGGAAGCAGGTTAAATTCACTAACGCAGGTAGAGCTCGCAAAGCTGTGGATGATGGGGTGGTCTGCAAAGACATAAGTTGTGGGAATGAAAACGTTCCTATCCGAGCTATTAATTTGGTTGATCACCCACAACGACGTGCTGCTCCTACTGGTTTAAAATACATTACTACTTCCCAATGTTCTGCAAGTGTGGAAGTGCCTAGAGATATCCCTACTGGGTGCAAATGCAAGGGAGATTGCACTGATCCCCGTAAATGTGCCTGTGCAAGGCTCAGTGGATTAGATTTCCCATACGTCAGCTATAAAAATGGTGGAAGACTGACTGAAGCCAGGGATGTAGTCTACGAATGTGGACCAAATTGTGGATGTGGAGCTGAATGCGTTAACAGAACAACTCAGCAGGGACTGAAATACAACCTGGAGGTTTTTCGTACTGCCAAAAAAGGATGGGGAGTAAGGTCGCGCAATTTCATCCCCATTGGATCCTTTGTTTGCGAATACGTTGGTGTGATCAAGAGGACCGATGAGGTCAGGGATCCAAACAATTTTTACTATTTTGACATAGATTTACTTCAAACAATGAAAGGGCTAGACAATAGAGAGAAGAGACTTGGCAAAGCTGCGATAAATCCAAGTGGGTTGTTAGATAAACAAGATGATGAGGTCGACTTTTGCATAGATTCAGAAACTACCGGTAACATAACACGATATATAAATCATTCTTGTGCCCCTAACTTATATGTTCAATGTGTATTAAGCGACCATCATGACGCTAGACTTGCTCGCATAGCGCTATTTGCAGCTGACAATATACCTCGTTACCAGGAATTATCATACGATTATGGGTATGGAGAAAATAGTGTGAAGGACAAATATGGGAAATTTGTGCACATGCCTTGTCATTGTGGTGCAGCGGACTGTAAA
>BERS-2065851-Zaleya_pentandra
AAACGTCCAGATTTGAAGGCAATCACAAAGATGATGGAGACTGGCAAAGTCTTATATCCTAGTAAACAATTCGGGGTCATTCCTGGTGTGGATGTTGGTCACCAATTCTTTTCAAGAGCAGAGATGGTTGCTGTAGGTTTCCACAGCCATTGGCTCAATGGAATTGATTACATGGGCCAGGCATATTGTAAAGGGGAAAACAGCAAGTATAGATTTCCTCTTGCTGTAGCCATTGTTATGTCGGGCCAGTATGAGGATGATCTGGATAATTCCGAGGATGTTATATACACGGGTCAAGGTGGAAACAACCTATTAGGTGATAAAAAACAGGTGCAAGATCAGAAAATGGAACGTGGTAATTTAGCTCTCAAGAATAGCATGTTGGAAGAATTGCCTGTACGTGTTATCCGTGGGCATGTTCATAGAGATAGTTATGTTGGCAGGGTTTACACTTATGATGGTTTGTACAAGGTTGTAAATTATTGGGCAGAGAAGGGTGTCTCAGGGTTCACTGTTTATAAGTTCCGGTTAAAACGGCTTGAAGGCCAGCCTGACTTAACCACGAACCAGGTTCAGTTTATTCGAGGACGTGTTCCAAATTCAGTCTCTGAAGTGCGAGGGTTAGTGTGTGACGACATCTCTGGGGGCCAGGAGGTTATTCCCATTCCAGCAACAAATTTGGTTGATGATCCACCTGTACCGCCTTCAGGATTCAAGTATTGCAAGGCTATTGAGGTTGTTGACAATGTGAAGATCCCTTCTCCGGCAATTGGGTGCAACTGTGAAGGAAGTTGTGTTGATCCCAAGATTTGTTCATGTGCTCGACTTAATGGCTCTGACTTCCCATATGTTCATAGGGATGGGGGCAGACTCATTGAAGCCAAAGCTGTGGTCTTCGAGTGTGGTCCTAAATGCAGGTGTGGGCCATCTTGTGTGAACCGTACATCCCAGAAAGGTCTCAGATATCGTTTTGAGGTCTTTCGTACACCAAAGAAGGGCTGGGGTGTCAGATCTTGGGATGTCATACCAGCTGGTGCTCCAATCTGTGAATACACAGGCATTTTGAGAAAATCAGATGAGGCCGATAGCCTTTCCGAGAATAACTACATTTTTGACATAGATTGCCTTCAAACAATGAAAGGGCTTGATGGAAGACAGATGAGACTCCGTGATGTGTCCATTCTTCCTGATAGTTCAGTGGACAAACCTGAGGAAAAGGTA
>BHYC-2013304-Linum_lewisii
ACCCCTCCCGAGCGGCGATCCAGTGCACGGATTCAGGCCAAACAGCGTATCCAGAAGGAGATTCTCATCCGGAAACGAGTTCGCTTTCTGGATGGCCTGGTGAAACAAGATTCCACTCCAAAACCTTCTCCTGCTAAGAGAACTCGGGTCTACACTCGTCGAGGGGATACAGAGGCTAGTAACGGGGACGCTGAGCCAGAACAGCATGTGCTGGAACCGAAGAAGAAGAAGACGAAGAAGAAGAAGGAGGAACAAGTGGTGGACAATGCCGCTCGCCAAATTGATCCGGACATAGTTTCCAGTGACGCTCTACCAGCCGGAGCCTCTGGTAAGAGTGCTCATGCTCAAGTCGTTGAGACTTTGAGAACTTTCAACAAGTTCTATCTAAACTTTGTGCAGGAAGAGGAGAGTAGATGTGGGAGGAAGAAAGATGCGGGCAAGCAATCCCCCAAATCAAAATCTAAAATCAAACCAAAGAAACCTGGGAAGCGAGAGAAAGTTGCCATACCCGATGCAAAACCAAAGTCCATGCGTCCTGATCTTAAGGCAGCGACTAAAATGTCGCAGGCGAATGCTATATTGTATCCAAAAAAAAGAATTGGCAACCTTCCAGGCATTGAAGTCGGGCACCAATTTTATTCGAGAGCTGAGATGGTTGTTATTGGTATCCATAGCCACTGGTTGAGTGGCATTGATTATATTGGTGCTTCCAACCAAAAGGAGTTCCAGAACTACAAACTTCCACTTGCAGTATCTATTGTCTTGTCAGGAATGTATGAGGATGACTTGGATAATGCTGATGATGTTTCTTATACGGGCCAAGGTGGGCATAATTTAACTGGTGATAAGCGCCAGTGTAAGGATCAAGTGATGGAGCGTGGAAATTTGGCACTCAAGAATTGCGTAGACCAATCAGTGCCTGTACGAGTGATCCGGGGCCATGTGTGCAAGAGCAGCTATGTTGGCAAGATATATACATATGATGGCTTATATAAGGTGGAAAAGTGCTGGGCTGAGAAGGGTATATCTGGATTTACTGTATTCAGATATGGGCTTAAGCGGCTGAAAGATCAGCCGGTGTTGACCACTAATCAGGTACAATTCACAAATGGACGTGTTCCCCAGGCTATCTCTGAAATACGAGGGTTGGTATGTGATGATATCACTGGGGGGCTTGAGGACATCCCAATTCCAGCCACAAATTTGGTTGATGATCCACCTGTCCCTCCAACTGGTTTTACTTATTTGAAGACTAATAAAATTGCCAAAAGTGTAAAGCTCCCCCAAAACGCTGTTGGATGTAGCTGCAAGGGGACCTGTGTGGATCCCAGAACTTGTGCTTGTGCAAAGCTTAATGGTTCTGATTTCCCATATGTCCATCGTGATGGTGGCAGGCTAATTGAAGCAAAGGATGTTGTTTATGAGTGTGGTCCATCTTGTGGTTGTGGACCAAGCTGTGTTAACCGAGCCTCTCAGAGGGGACTAAGACATCGTCTTGAGGTTTTCCGTACACCTAAGAAGGGTTGGGCTGTACGGTCATGGGATTTCATTTATTCTGGGTCGCCAGTTTGTGAGTATGTTGGAGTACTCAAGAAAACAGAAGATGTTGATAGTCTCACAGGAAATGACTATATTTTTGACATCGATTGCTTGCAGACCATGAGAGGATTGGGCGGGAGAGAGAGACGATCACGTGATGCATCCCTTCCAGACAGCGGAAGCATTGCATCCGACTCATCAAAGTCTGACAGTGGCCCGGAGTTCTGCATCGATGCAGGTCCAAGTGGGAATGTTGCCAGGTTCATTAACCATAGTTGTTCTCCAAATCTATTCGTCCAGTGTGTGCTAAGCTCACACCAAGACCTCCGGCTTGCCCGTGTGGTCTTATTTGCTGCTGACAACATACCTCCTCTGCAGGAACTAACATATGACTACGGGTATGCCCTTGATAGTGTTATGGGCCCTAACGGCAAGATTAAACGGGTCCCTTGCTTCTGCGGCGGAGCAGATTGCAGAAAGCGGTTGTAC
>BIDT-2017806-BIDT-Flaveria_cronquestii-2_samples_combined
GAAGTTGAAGAACGAAGACAGGCCAAAAGACCTGATCTTAAAGCTTTATCACTGATGCTGTCTTCCAACACCATACTTACACCCAAAACAAGGATAGGAGCAATTCCAGGGGTTGATGTTGGGCACCAATTTTTTTCACGATGTGAGATGGTTACTGTAGGTTTTCATAACCACTGGCTTAGTGGAATTGATTATATTGGGTCAAGTTCTCAGAGGGAGTATCCTGAATATAAGTTGCCACTCACTGTGGCCATAGTGCTGTCTGGCCAATATGAGGATGATCTTGATAACTCTGAAGACGTTGTGTACACTGGTCAAGGTGGTAATAATCTACTTGGTAATAAACGTCAAATCAGAGATCAAGTAATGGCACGTGGTAATCTAGGATTGAAGAATTGTTTGGAACAAAATGTGCCGGTTAGAGTCATTCGAGGGCATCAATCTACAACTAGTTATGTTGGCAAAGTTTACACATATGATGGTTTGTATAAGGTTGTCAAGTATTGGGCAGAGAAAGGGATTTCTGGTTTCACTGTTTATAAGTTTCGTCTCAAGCGTATGGAAGGGCAGCCTTCTCTGTTGACCGAACAGGTTTATTTTTCTCGAGGGCGCATTCCAAACGAAGTTTCTGAGTTACGCGGGATGGTATGTGAGGACATCAGCAGAGGCCTTGAGAATATTCCTATTCCAGCAACCAATCTGGTTGATGATCCACCAGTTCCCCCAACTGGCTGCACCTATATAAAATCTCTCCAAATTTCAAAAAATGTGGTGCTCCCTTCTAGTGCCTCTGGATGCAACTGCAAGGGTAGTTGCAATGACCCTAGAAGTTGTGCGTGTGCTAGGCTTAATGGCTCTGATTTTCCCTATGTACATCGTGATGGTGGCAGGCTAATCGAACCTAAGGCTGTTGTATTTGAATGTGGACCAAACTGTGGCTGTGGGTCCAGTTGCATAAATAGAACGTCTCAACGTGGGTTAAGATACCGACTTGAGGTTTTCAAGACTCCGAAAAAGGGTTGGGCAGTTAGATCTTGGGACTTTATACCATCTGGTGCACCTGTTTGTGAGTACATAGGAGTTCTTAAAAAGACAGATGATGTTGACTCTAACCCTGAAAACAACTATATTTTTGACATTGACTGCCTTCAAACAATGAAGGGACTCGGCGGGAGAGAGAGGCGAGTCGGGGAGGTAGCTATGCCATCATTACTAGTTCAAAACGATGACAAGGATGGCGGGCCAGAGTTTTGCATTGATGCAGGAACCTCTGGAAACGTGGCCCGTTTCATTAATCATAGTTGTCAGCCAAATTTGTTTGTGCAATGTGTCTTAAGTGCTCACCATGATATCACCCAGGCCCGCGTGATTCTGTTTGCTGCTGACAATATACTGCCACTGAAGGAGCTCACCTATGACTATGGATACGAATTGGACAGCGTGCATGGTCCAGATGGCAAGATAAAGCAACTTGCTTGCTATTGCGGGGCACCAGATTGTCGCAAGCGGTTG
>BJKT-2067502-Delosperma_echinatum
AAAGGAAATGCAGCCTCTGGAGATAACAAAAGGACACCTCATAAGCGTCCAGATTTGAAGGCAATATCAAAGATGATGGAGACTGAAAAAGTGCTGTACCCTAGTAAACAGTTTGGTGCAATTCCTGGTGTTGATGTCGGCCATCAGTTTTTTTCACGAGCGGAGATGGTCGCTGTTGGTTTCCATAGCCATTGGCTAAATGGAATAGACTATATGGGCCAGGCATATAACAAAGGGGACAACAGCAAGTATAGATTTCCTATTGCCGTAGCAATTGTCATGTCAGGCCAGTATGAGGATGATCTAGATAATTCTGATGATGTTGTGTACACTGGTCAAGGTGGAAACAATTTATTAGGTAATAAAAAGCAGGTGGGAGATCAGAAAATGGAACGTGGCAATTTGGCTTTAAAGAATAGCATGTTGGAAGGACTGCCTGTAAGAGTTGTTCGTGGTCATGTCTCTAAAAGTAGTTATGTTGGCAGAGTTTACACATATGATGGATTGTACAAGGTTGTGAAATACTGGGCAGAAAAAGGTGTCTCTGGCTTCACTGTTTTCAAGTTTTCCCTTAAACGGCTTGAAGGCCAACCAGAGCTGACTACTAACCAGGTTCAGTTTATTCGGGGACGTGTACCCACATGTGTGTCTGAAGTGCGAGGGTTAGTTTGTGAGGATATTGCCGGAGGTCAGGAGAATTTTCCCATTCCAGCAACAAATTTGGTTGATGATCCACCTGTACCGCCTGAGGGTTTCAAGTATTGCAAGACTATCGAGGTTGCTGATAATGTGAAAATCCCTGCACCTTCAATTGGATGTAACTGTGAAGGAAGCTGTGTTGATCCAAAGATTTGTTCTTGTGCGAGGCTGAATGGGTCCGACTTCCCTTATGTCCATAGAGATGGTGGCAGGCTCATTGAGGCAAAAGCTGTTGTTTTTGAGTGTGGCCCTAAGTGTGGCTGTGGCCCGTCCTGTGTCAATCGTACTTCCCAGAAAGGTCATAGATACCGCTTCGAGGTCTTTCGAACTCCTAAGAAGGGTTGGGGTGTCAGATCTTGGGACTGTATTCCAGCTGGTGCCCCAATATGTGAATACACGGGCGTACTGAGAAGATCAGAGGAGGCAGATAGTGTTTCTGAGAATTATTTTATTTTTGACATAGATTGTCTGCAGACAATGAAGGGGCTTGATGGAAGACAGATGAGATTGCGTGACGTATCTATTCCTTCTGGTACCTTGGACAAACCGGAGGAGAAGGTGGTCGATAGCCTTGCTGAGTTCTGTATAGACGCTGGTGTCTCCGGAAACATGGCTAGATTTATCAATCATAGCTGTGAACCAAATCTGTTTGTTCAGTGTGTATTGAGTACTCACCACGACATCAAGCTGGCGAGGGTAATGCTCTTCGCTGCTGACAACATACCACCCCTTCAGGAACTCACGTATGACTACGGCTATGCACTCGACAGTGTCATAGGTCCTGACGGCAAGGTGAAGCAGATGGCCTGCTATTGCGGTGCTGAGGGGTGCAGGAAGCGGCTA
>BJSW-2002878-BJSW-Cannabis_sativa-4_samples_combined
AGGCGACCTGATTTGAAGGTGATCTCTGAGATGTTCAAAAAGAGAACTTTGAAACCTGAAAGAACATTTGGTCATATACCAGGTATTGAGGTGGGGCGTCAATTTTTCTCTCGGTCTGAGATGGTTGTTGTTGGACTTCATGGGCACTGGTTAAGGGGAATTGATTATATGGGGGATTCTAATGGCCAGGACAAGTTTAAAAACTATATCTTTCCACTTGCATTAGCAATCGTGCTGTCTGGCCAATACGAAGATGATGTTGATGAATCTGAAGAAGTTGTATATACAGGTGAAGGTGGAAATGATTTACTTGGTAAGAAGCGCCAAATTAAAGATCAGGAACTAAAGCATGGTAATCTGGCTCTTAAGAATAATATGGAGCAATCTATACCCGTCAGAGTTGTTCGTGGACATAAATGTCAGGCTAGTTACAGTAACAAGGTTTATACATATGATGGTTTGTACAAGGTTGTTCAATTCTGGGCTGAGAAAGGCACTGCTGGCTTTACTGTTTATAAATACAGGTTGAAGCGATTTTCAAATCAACCTGAATTGATCACAAATCAGGTCCATTTTATAGGCGGGAGAGATCATAAAGCTCAGTCTGTAATACCTGGGTTGGTCTGCAAGGACATTAGTAATGGTCAAGAAAGTAAACCTATCCCTGTTACCAATGTAATTGATGATCCACCTTCAGCACCAGAAGGCTTTACATATATTAAATCTATTCAAGTAGCGGATAACATTAAAGTCCCATCAAATGGTCCTGGATGCAATTGCAAAGAGAAATGTACTAATCCAAAGACTTGTTCTTGTGCTCGACTAAATAACAACGACTTTCCTTATGTCAGTCAAGATGGTGGCAGATTGGTCGAACCTATGGATGTTGTTTTTGAGTGCGGACCACAATGTCAATGTGGACCTAAATGTGTAAATCGAACATCCATGCGGGAATTAAAGCATCGACTTGAGGTCTATCGAACTCCAAAAAAAGGTTGGGCTGTTAGGTCATGGGATTATATTCTTCCAGGTTCGCCAGTATGTGAATACGTTGGAGTTATTAGGAGGAGTGATGAATTAGACAATGTCTCTGAGAATGACTACATATTTGAAATTGATGGCTGGCAAACCATCAATGAGATGGAGGGGCGAGAGAGGCGATTGCGTGATGTATCTCTCCCACAAAATCACACTGTCAGAAGAAAAGGGAAGATATCAGAATGTGCACCCGAATTTTCCATCGATGCAGGTTCCTTTGGAAATGTTGCTAGATTTATCAATCATAGCTGTGAGCCTAACCTCTTTGTTCAGTGTGTTTTGAACTCTCACCATGACCTTAGACTTGCTCGAGTCGTGTTATTTGCTGCAGATAGCATCCCCCCTATGCAGGAACTTACATATGACTATGGTTATATACTTGATAGCGTTGTTGGTCCTAATGGGAAGATAAAGAAGTCGCCTTGCTACTGCGGTGAACCTGACTGTCGAAAGCGGTTG
>BJSW-2007022-BJSW-Cannabis_sativa-4_samples_combined
AAGAGACACAGTGCTCGGATTAAGCTTAAACAGATAGCTGAGAAGGAAGTTCTTGTTCGTAAAAGGGTCGAGTTGCTTGATCATGGTCCGGAAGTTAATGGAGCTTCTAAGAAGAAAAGAAGAAGGGTTTCTCCTTCTTCTTCACCTTCTCTTTCTTTGCCTTCTGATAATGTTGCTGTAGTTTCTACGCCCGAATCTGTGGCTGAAAAAAATACCTTTAACTTGAGTGAGAGTGTTGTTGTTGTTCCGACTCCGGTTAATTTGGAGGGAAAGAGTGACCATGCGAAAGTTAGGGAAACTCTCAGGCTGTTCAACTCACATTATTTGCATTTGGTTCAGGAGGAGGAGACGCGATGTGCAAGAGTTGTTGAAGATAAGAAAAAATCTAAAGGTTCTAAATCGAAGAAGGAGAAGCAATGTGCAAGAGTTGTTGAAAATAAGAAAAAATCTAAAGCTTCTAAATCAAAGAAAAAAGTTGTAGTAGAAGTAGAAGTAGAAGATACGAAGATCAAAGCAAAGCGACCTGATTTGAAGGCAATATCCAAGATGATAGAGACTAAAACGGTTTTGTTTCCTGATAAAAGAATAGGCAATATTCCAGGTATTGATGTTGGACATCAGTTCTATTCTCGAGCTGAAATGGTTGTTGTTGGTTTCCATAGTCACTGGTTAAATGGAATTGACTATATGGGGCAGGCGTACAGTAAAGGGGAGTACAGCACTTATACATTCCCAATTGCTGTGGCTATTGTTCTATCTGGCATGTATGAGGATGACTTAGACAATGCCGATGATGTCATATATACTGGCCAAGGCGGGCATAATTTGACGGGTGATAAACGTCAAATTAAAGATCAGGTTCTTGAGCGTGGAAATCTGGCACTCAAGAATTGTGTTGATCAAGGTGTACCTGTTAGAGTTGTTCGTGGCCATGAATCTAGGAGCAGCTATTGTGGAAAAGTGTACACATATGATGGGTTATATAAGGTCGTTCAGTATTGGGCAGAGAAGGGTATATCTGGATTCACTGTTTTCAAGTTTCGCCTAAAGCGGCTCGAAGGGCAACCATTGTTGACCACTAAGCAGGTTCAATTTAGCTTTGGGCGTGTTCCGCAGTCACTTGCAGAAATACAAGGGTTGGTGTGCGAAGACATCACTGGTGGCCAAGAGACTATCCCCATTCCAGCTACAAATTTAGTTGATGAACCACCTGTTGCACCGACAGATTACAAATACTTGAAATCTATTCAACCAGCAAACAATGTCAAGCTTCCTTCCAGTGCTGGAGGATGCGATTGTGTAGGAAGATGTGTGGATTCAAAGACTTGTGCATGTGCTAGGCTTAATGGCTCGGACTTCCCATATGTGCATCGTGATGGCGGCAGACTAATTGAAGCCAAAGATGTGGTCTACGAATGTGGCCCTGGATGTGGTTGTGGACCTGAATGTGTCAACCGAACTTCTCAGAAAGGACTCAAGTATCGATTTGAGGTTTTCCGCACACCAAAGAAAGGTTGGGCTGTCAGATCGTGGGATTTCATACCTTCTGGCGCACCGATTTGTGAATATACTGGAATACTTAGGAGGACAGAAGATGTAGATAGTGTGTCTGGTAATGATTATATATTTGACATAGACTGCTTGCAAACAATGAAGGGTCTCGGTGGAAGAGAGCGGCGGTCACGAGATGCATCTGAGTCTGAGATCACTTCATCAGAGAAACATGAAGTATCTGAAAGTACCCCAGAGTTTTGTATCGATGCTGGTTTCAGTGGTAACATTGCTAGATTTATCAATCATAGTTGCGGACCCAATCTGTTTGTTCAATGTGTTTTGCACGCCCACCATGACATGAAACTTGCTCGGGTAATGTTGTTTGCAGCAGACAACATACCACCTTTGCAGGAGCTCACCTATGATTATGGCTATGCCCTAGATAGTGTGCTCGGCCCCGATGGAAAGGTGAAACAGGTGCCCTGTTACTGTGGTGCGGCAGACTGTAAAAAACGGTTATAT
>BKQU-2009556-Phytolacca_americana
ATTGTTATGTCAGGACAGTATGAGGATGATCTGGACAACTCTGAGGATGTCATATACACGGGTCAAGGTGGGAACAACTTGTTAGGTGATAAAAAGCAGGTTCGAGATCAGAAAATGGAACGTGGTAATTTAGCTCTCAAGAATAGCATGTTGGAAGGATTGCCGGTACGAGTTATCCGCGGTCATGTTTCCAAAAGCAGTTATGTTGGCAGAGTTTATACCTATGATGGGTTGTACAAGGTTGTAAATTATTGGGCAGAGAAAGGTGTCTCGGGATTTACTGTTTACAAGTTAAAGCGGCTTGAAGGCCAGCCTGTTCTGACTACTAACCAGGTTCAGTTTATTCGAGGACGTGTTCCAGAGTCTGTGTCTGAAGTGCGAGGGTTAGTATGTGAGGACATTTCTGGGGGTCAGGAGCTGATTCCTATTCCAGCAACTAATCTGGTTGATGATCCACCTGTGCCTCCTACAGGTTTCACTTACCGTAAGTCAATGCTAGTCGCTGATAATGTGAAGATTCCTGCTCCCACATTGGGATGCGGTTGTGAAGGAGCTTGTGTTGATCCCAAGATTTGTTCTTGTGCCAATGGATCTGACTTCCCATATGTTCATAGGGATGGTGGAAGGCTTATTGAGGCAAAAGCTGTTGTTTTTGAGTGTGGACTGAAGTGTCGATGTGGGCCCTCTTGTGTTAATCGTACATCCCAGAAAGGCCTTAGATACCGTCTTGAGTACCGTCTTGAGGTCTTCCGCACACCGAAAAAGGGTTGGGGTGTCAGATCTTGGGATTATATACCAGCGGGTGCTCCAATATGTGAATATATAGGAATATTGAAAAGATCAGATGAGGCTGATAGTCTTGCTGAGAATAACTTTATTTTTGACATAGATTGCCTTCAAACAATGAAGGGTCTTGATGGAAGACAGATGAGAGTGTGTGACGTGTCTATTCCTCATAGTATGACGGACAAGCCTGAAGATAAGGTTGTAGACAGTACAGCGGAGTTCTGCATCGATGCAGGTGGGATGGGAAACTTGGCTAGATTCATCAATCATAGCTGT
>BNDE-2018204-Hypericum_perforatum
AAGAGTGCACATGCCATGGTCAAGAACACCCTCCGCCTCTTCAACAAGTACTACCTCCACTTTGTTCAGGAAGAGGAGACAAGGTGCCAGAAGGTGCAAGTTGTTAAGAAAACTCCCAAAGCTTGCAAAGCCAAGAAAGGTAGACCAGTTGATCCCAAAGTGAAGCAGACTGCCAAACGTCCCGACCTTAAGGCGATGACCAAGATGCTTGACAACAATGAAATCTTGTACCCCGTGAAAAGATTTGGTAATGTGCAAGGTGTTGAAGTTGGGCATCGCTTTTATTCAAGGGCTGAAATGGTAGTTGTTGGTGTCCACAGCCATTGGCTGAGTGGTATCGACTATATGGGGATGGCTTTCAAGAAAGGGGAGTTCAAGGATTATACTTTCCCACTTGCTGTATCCATTGTCATATCAGGAATGTACGAGGATGATCTCGATAATGCTGAAGATGTTGTCTATACAGGCCAAGGTGGACATAACTTGACTGGCAACAAACGTCAAGTTAAGGACCAAGTGTTGAAGCTTGGTAATCTTGCTCTCAAGAACAATGTGGAGCAGTGTGTTCCTGTTCGAGTTGTTCGTGGCCATGATTCTAACAGTAGCTACACTGGCAGAGTTTATACATATGATGGCTTATACAAGGTTGTTCAGTATTGGGCAGAGAAGGGTTTATCTGGATTTACTGTGTTCAAGTTTCGACTCCGTCGATTGGAAGGACAGCCTACTTTGACCACCAATCAGGTCCACTTTGCTTATGGACGTGTTCCACAGTCTGTTTCAGAAATTCGAGGGTTGGTCTGCGACGACATCAGTGGTGGTCAAGAAGACATTCCGATTCCAGCTACCAATTTAGTTGATGATCCCCCTGTCCCCCCCACAGGTTATACATACTTGAAGTCCATGAAAGTTGCCAAATCTGTGAAGCTACCCGCATATGCTCCAGGATGCAGTTGCAAGGGTTCATGTGTTGATCCCAAGACTTGTGCTTGTGCAAGGCTTAACGGTTCTGAATTTCCATATGTGCATCGTGATGGGGGCAGGCTTATAGAACCTAAAGACGTGGTATTCGAATGTGGGCCAAATTGTGGCTGTGGACCTGGTTGTGTCAACCGCACTTCTCAGCGGGGGCTGAAGTACCGATTTGAGGTTTTCCGGACTGCAAAAAAAGGATGGGCTGTCAGATCATGGGACTTTATACCTTCTGGGGCACCAGTGTGCGAGTATATTGGAGTGCTTATGAGGACGGAAGATATGGAAAGTGTTTCCGAGAATAGCTATATTTTCGACATTGACTGCCTCCAGACCATGAATGGAATTGATGGAAGAGTGAGGCGTTCCCAAGGTGCAATTGCACCCCCAATCGACAATTTAGATGCATCCGATGATCAGAAATCTGAAACTTCCCCAGATTTCTGCATTGATGCATGCTCAACTGGGAATATTGCTCGGTTTATCAACCATAGCTGTGAGCCGAATCTCTTTGTCCAGTGTGTCCTAAGTTCACACAGGGACATGAAGCTTGCTCGAGTTATGCTTTTTGCAGCTGATAACATACCGCCTTTGCAGGAACTTACATATGACTACGGGTATGCGCTTGATAGTGTCCAAGCTCCCGACGGGAAGATAATTCAGATGTCATGTCAATGTGGTGCCGATGGTTGCAGAAGGCGATTGTAC
>BNDE-2095288-Hypericum_perforatum
TCAAAGCAGCTTGATCTGAAGGCATTGACTGAGATGCTAATGAAGAAGGAAACTTCGAACACGGAGAAGAATTTTGGCTGTATACCTGGTATTCCTGTTGGGCACAAATTCTTCTCTCGAGCTGAAATGGCAGCTATAGGGTTTCGTGGGCATTGGTCAACTGGAATCGATTACGTTGGAAAAATTACACACACCTTGAAGAGACATAAAGGGCATTCTGTTCCTTTGGCTGTAGCGATTGTGTTGTCAGGCCAATATGAAGAAGATGTTGATGGTTTGACTGAAGTTATCTACACATGCCAAGGTGAAAATGACTTGCTTGGTAACAAGCGACAAATCAAAGATCAAGCCATGTTGCATGGTAATTTGGCTCTTAAGAATAACATGGAACAAAACATACCTGTTAGAGTCATTCGCGGACATGAATGTGCTGAGAGTTTTAGTAGCAAAGTGTACACATACTGCGGTTTGTACAAGGTAGTGAAACATTGGGATGAGAAGGGTGTTTCTGGAGTTGATGCATTCAAGTATAGTTTAATGCCGCTGCCAGGAGGGCCCAAGCTTGATAGCGACCAGGATAAATTTGGACTACGACAGGGCCTTAATGGTTCTTCAGATTTGACGGGCTTGATATGTGAGGATATGTCTTTTGGCGAAGAAGCATTGCCTGTTCCAGTCACCAATGTTGTAGATAATGCAAGGATCGTACCCCCAGGCTTCAAGTACTTCAACTCCGTCCAGTTTTCGTCCACCATTCCAACTCCACGTCCAGCAAAAGGATGCAAGTGCAATGGAAAATGCTCGAACCGGAACACTTGTTCTTGTGCTCGACTTAATGGCTCCGATTTTCCTTATGTACAGAAAGATGGTGGCTTGTTGGTTGAACCAAAAGACGTTGTGTATGAATGTGGTCCACTATGTAGTTGCGGACCTAGTTGCATAAACCGCAGTTCACAGCGGCCACTGAAGTACAGGCTGGAGGTTTACCGTACAGAGAAGAAGGGATGGGCTGTTCGGTCATGGGACTTCATTCCTTCCGGTGCTCCGTTAATTGAGTATACTGGAATTGTGAGGCGGCAAAATGACTTGGATAACATAACCGAAAACGAATTCATCTTCGAAATTGACTGTTGGCATACGATGCATGGATTAGGGGGAAGAGAGAGGCGACAAGGTGATCATTCAACAAGCAGTGATTTACGGAAAGTAGATGAGAGGACGGCAGACAGCGAGTCCGAGTTCTGTGTAGATGGTGGTAACTGTGGCAACGTTTCCAGATTCATCAATCATAGTTGTGAGCCGAACTTGTTCGTCCAGTGTGTTCTAAGCAATCACCATGACTTGCGATTGGCTCGTATAGTGCTGTTTGCTGCTGATGACATCCCCCCTATGGAAGAACTCACGTACGACTACGGATACGCGCTAGACAGCGTGGTTGGCCCCGACGGGAAACTAAAACACCTGACATGCTATTGCGGAACAAGCGAGTGCCGAGGCCGTTTG
>BOLZ-2040962-Atropa_belladonna
GAAGATGACGGGAAACGCAGTTCCAAGCGGCCTGATCTAAAAGCGGTTTCTAAGATGATATCGGAAAAGGAGGTTCTGAATACTCAGAGAATTGGCTCCATTCCAGGCATTGATGTTGGTCATCAGTTCTTTTCGCGTGCTGAGATGGTCGTAGTGGGATTCCATAACCATTGGCTAAACGGCATTGACTGTGTTGGCCAATCTTCAGGGAGGAAAGCGGAGTACAAAGGCTACAAATTGCCCCTTGCGGTATCCATTGTCGTATCGGGACAATACGAGGACGACCAGGACAACTATGAAGAAGTTGTCTATACTGGTCAAGGTGGAAATGATCTTCTTGGTAACAAACGCCAAATAAAAGATCAAGTCATGGAACGGGGTAATCTAGGGCTGAAGAACTGTATGGAGCATTCTGTCGCTGTAAGGGTTACACGTGGACATAGGTGTGTGAATAGTTACGTTGGAAAGGTTTACACCTATGACGGCTTGTATAAGGTTGTAAATCACTGGGCGGAGAAGGGTATTTCTGGATTCACCGTCTTTAAATTCCGATTAAAGCGTGTTGAAGGACAACCTGTGTTGACAACCAACCAGGTACATTTTACTCGAGGCTCTATTCCCAACTCCATTTCTGAAATACGAGGGTTGGTATGTGAGGACATTTCTGGTGGACTGGAGGATATTCCCATTCCCGCGACCAATTTAGTTGATGATCCGCCAATAGCACCGACAGGTTTCACTTATAGCAGGGATATTATATACGCCAAAGGTATAAAGCTCCCTTCAGCTCCCACAGGATGCAACTGTCGTGGTTCATGTCTTGATCCAAGAGTTTGTTCTTGCGCTAAACTCAATGGTTCTGATTTTCCCTATGTTCATAAAGACGGCGGAAGACTTATTGAGCCAAAGGCTGTTGTTTTTGAATGTGGTCCGAATTGTGGCTGTGGCGTTGCCTGTGTCAACCGCACTTCTCAGAAAGGATTGAGATATCGGCTTGAGGTTTTTCGTACTCCAAACAAGGGCTGGGGTGTGAGATCATGGGATTACATTCCTTCTGGTGCAACCATTTGTGAATACATTGGTTTTTTAAAAAAGACAGATCAGATTGACCCTGCAGCAGATAACAACTATGTTTTTGACATTGATTGCTTACAAACAATGAAAGGGCTCGATGGGAGGGAGAGACGATTGGGTGAGGTTTCTTTGCCGGGATACTGGCAGAAAGATGTTGAGAAGACGTCAGACGGAGGGCCGGAGTATTGCATTGATGCAGTCTCTGTTGGCAATGTTACGAGGTTTATTAATCATAGTTGTCAACCTAATTTATTTGTTCAATGTGTGTTAAGCACCCATCAAGACATTGGTTTGGCTAGAGTGGTGCTAATGGCAGCTGACAACATACCACCTCTGCAGGAACTCACATATGATTACGGCTACGTCCTGGATAGTGTTATGGATCGTGATGGCAAGGTTAAACAAATGGCTTGCCATTGTGGAGCTGCTGATTGTCGTAAACGCTTG
>BPSG-2090381-Scouleria_aquatica
ATGCCGAGCTCGCCTTATCCGTCTCGCGAGGGGAGTAGAGAGGGGAGGAGTCATGTCCCGGGGGAGGTGCCGTTGGTGAAGCGAATCGCGAAGTTTGAGAGTGGCGTGGAGGAGGATGTGAAGAGTGTGAAGATTGAGGGTGGCGTGAAGCCGGTGGTGGATCTGGAGGAGGTTGAGGATGTGAAACCTGCGGTCGGAAAGGTGCGACGCGCTCCGGTGCGGAGCTCGACGCGCATTGCGACTCTGGCATCGCGGCAGCCTGTGAAGCAGGAGGTTCAAGAATCGCCTCCTAGTCCGACGCGGGTGAGGAAGAGAGTGAAGGTTGCTACCAAGGTGACGACTGTGAAGGAGAAGAAGGTGAAAGTGACGAAGGTTAAGAAAGAAGTGGTCAAGGAGGAGAAGAAGGAAATCGCCACTGACGAGGCCGGAAAGGCACTCGCTTTTGTGAAGGTTAAGGACGATGTTGATCATCAGGGTGAAGATGACCCTGGCGAGGTCGCGGATGAGAGAAATCATGCCGGGGCTGGCAAGCACGCACACCAAGCGCACGTGGCACAGAAGTTGGCACAGCAGCTCGCGGACAGAGCTGGTTTATGCGACGCCAGCAAGATCAAGGCGACAGTACGAATTTTCAATTTCTTGTACCTCGAAGCCATTCAGTTTGAAGATAAGCGTGCCGCGGAAATCCTTAGTCAGATTGAAGAGGCTGGCGGCAGCGGCAAAAAACCTTCCAAGCGGCCTGATTTGAAAGCTGTTTCGAAGATGTTGGAGATGAAAGCAACGCTCAATCCCGAGAAACAAATTGGCCCTATTCCAGGCGTTGAGGTGGGTCAGCAGTTCCTCTCGAGAGCAGAGATGGTTGTAATAGGTCTGCACAGCCACTGGCTCAATGGGATCGACTATATCGGAGTTGTTAAAGGCAAAATGGCCGACATAGATCTTCCTGTCGCTGTTTCCATTGTTATGTCGGGAGGCTATGAAGATGATGTGGACAATTCAGAGGATGTGGTCTACACTGGGCAAGGAGGAAACGATCTCCTGAGCACTAGGAAACAAATAAAAGACCAAAAGATGGAGAAGGGCAATTTGGCATTGAAGAATAGCATGAAATGTAAACAACCTATTCGCGTCATTCGTGGCCATGATGACAAGAGGAGCTATACTGGGAAGGTTTACACGTACGATGGGCTATATGAGGTTCACGAGCACTGGGCTGAGAAGGGAATATCGGGTTTCACGGTATTCAAGTACAAGCTCCGGCGTTTGGCTGGCCAGCCAATACTCACTACCGAACAGGTTAAATTCGCGAGAGGGAAAGTTGCTCCAAAAACCGTTGCGGACCTGCGGGGATTGGTATGTAACGACATCTCGAACGGGCAGGAGAAACTTCCAGTGCCTGCTTCCAACACCGTTGATGACCCTCCAGTCCCTCCAAGAGACTACACGTACATCACGAAGACTATAATATCAAGCGACATCCCGAAGCCAAGGGCCTTGGCCAAGGGCTGCAAGTGCAAAGGGAAGTGTACAGAGGAGGAGAACTGTGCTTGTGCTCGCAAGAATGGATCAACCTTTCCTTATGTCTTCAATCATGGCGGAAGGTTGGTGCAACCTGTGGATGTCGTTTACGAGTGTGGCCCAGGATGTGGTTGTGGCCCTGAATGTTTGAATCGAACATCTCAACAAGGGCTCCAATTTAGGCTCGAGGTATACAAAACTGTTTCAAAGGGGTGGGCTTGCCGATCATGGGATTTTATCCCAGCAGGATCTCCCATTTGCGAGTACTTTGGTACATTGAGAAGGAACGATGAGAACTTGGAAAGCATGTTGGATAACCATTACATCTTTGAGCTTGATCTGTTTCAGACTATGCAAGGCAAGGAAGGACGCCAGAAGCGATTAGGCGATGTCGTGCCAGAAATCACCCATGAAGACGACCTAATGCAAGAAGGTCCCTTATATGTCCTCGATGCTGGGAAGACTGGAAGCGTTTCGAGATTTCTCAATCACAGTTGCGAACCTAATGTATTCATCCAGTGTGTAATGAGTGAGCATGGTGATGCTACCCAACCCCGCATTGTTATGTTTGCTGGTGACAATATTCATCCATTGGAGGAGTTGTGCTATGACTACGGTTATGCCATGGACAGTGTGGTGAGAGATGGGGTAGTCGTGGAGATGCCTTGCCATTGCGGAGCTCCCTCCTGTCGTAAGCGAATGTAT
>BSTR-2095812-Chondropetalum_tectorum
AGGCGGAGCTCTCGCATTCTAAACAAGGTGCGGCCAGCTTATGCGGACGCGTTGGCGCAAGAGCAAGAGGAGGATGTGAACGGACGTCGGGGACGAAAGAGAAAAGAGGATGAGAGTAAAGAAGAGAAAGCATCAGAAGGCAAGAAGCGAGGTGGGCGTCCTCCCAAGAAGGCGAGGCTGGTAGACGAGATAATGAATGTTCCGGCCGTGCCCGTGCTGGCAATTCAACCCATCTCCTGGGCCAGAGCTCAGGGTGATACAGAGCCTCTTGTGATGAACAAGAGCTGGAATGTTCGAATGAGGGAAACCCTAAGGGCTTTCAACAGCCACTACCTTCACTTTGTTCAGGAGGAACAACGCCGCGTTAAGGAGCTTGAGGACGCCAGGGCTCTCAAACTCAAGAACGGCGAAAAGGGAGAAGATGCAAAGCGCCCCTCCAGACGACCTGATTTAAAAGCCATTTCCAAGATGCAAGCGATGAAAGCTGTGTTGCATGTCGACAAAAGAATAGGCGATCTTCCTGGTATTGATATTGGCGACCAATTCTTCTCACGCGCAGAAATGGTTGTTCTGGGTGTGCACAAGCATTGGCTTAATGGGATTGACTACATGGGACAGAAATACAAAAAGATGGAGGGATACGAGAACTATGAATTTCCACTTGCAACTTGCATTGTTCTGTCGGGAATGTACGAGGATGACCTTGACAACGCTGAAGAGATTGTTTATACAGGTCAAGGTGGGCATGATTTGCTTGGTAACAAGCTCCAAATCGCCGATCAGAAGATGGAACGAGGCAATTTGGCATTGAAGAACAGCATGGAAATTGGTAATCCCATTCGAGTTGTTCGTGGACATGATTCAAAGAATAGCTACTGTGGAAGGATTTATACATATGATGGCTTATACAAGTGTATCAAGTATTGGGCTGAGAAAGGAACACGTGGTTTTCGAGTATTTAAATACAAATTGAAGCGACTGGAAGGGCAAGCCTCTTTGACGACAAGTCAGGTGAAATTTCTCCGCGAAGAAGTTCCTCAATCTATTTCAGATCTACGCGGGTTGGTTTGTGAGGATATTAGTGGGGGCCTAGAAAAGTTTCCAATCCCTGCTACGAACGTGATTGATGATCCGCCTGTTGCTCCGTCTGGATTTGTTTACTCTAGCCAACTGCAGATTTCAAAAGATTTGAGGATTCCAAAGGATATTGCTGGCTGCAAATGTGAGGGAGATTGTGCAGAGTCAAGAAATTGTTCCTGCGCTGGACTCAATGGTTCTGATTTCCCTTACGTGCGTAAAGATGGTGGAAGGTTGGTGGAGGCAAAATCAATTGTTTTTGAATGTGGTGCTAATTGTAGATGCAATCTTAGTTGCATAAATAGAACATCGCAGCAAGGATTGAAGTACCGCCTTGAGGTGTTCAGGACACCCAAAAAGGGCTGGGGAGTCAGGTCGTGGGACACCATTCCATCTGGTGCTCCGATTTGTGAATATATTGGGCGGGTTAGGAGGTCTGATGAGTTGGATAGTTCCCTTGAGAACAACTATATATTTGATATCGATTGTGTCCAGACAATGAAAGGCCTTGATGGAAGAGAGAAACGACCTGGGGATGTATCTTTCCTATCCAACTCTGATTCTGATGTTCCGGAATACTGCATTGATGCTGGTGCTGTTGGCAATGTCTCCAGATTTATTAACCATAGCTGCCAGCCGAATTTGTTTGTGCAGTGTGTTTTGAGCTCTCACCGTGACTTCAAGCTTGCCAAAATTATGTTGTTTGCTGCTGACAGCATTCCACCTTTACAGGAGCTCAACTACGACTATGGCTATTGCTTAGGCAGTGTAGTTGGACCTGATGGAAAGGTTGTTGAGATGCAATGCTTTTGCGGTGCTGCTGATTGCCGCAAACGCCTGTAC
>BUWV-2011928-Platycladus_orientalis
ATAAAAGACCAACAGATGACCCGTGGCAATTTGGCATTAAAGAATTGTATCTACCAGAAAACTCCAGTTCGAGTAATTCGTGGGCATGATTCAAAAAACAGCTATACGGGGAAGGTCTACACATATGATGGCTTATACCAGGTTGTTAAGTACTGGGCTGAAAAAGGATTGTCTGGTTTTACTGTTTTTAAATACCGTCTTAGGCGTCTTGCAGGGCAGCCGGTATTGACAACAAATCAGGTTCGTTTTAGTCGTGGCCAAATTCCACAAAGCACATCCGAGTTACGTGGTTTGGTGTGTAAGGATATCAGCAATGGACAGGAGAGGATCCCTATTGTGGCTTCTAACATTGTTGATGATCCACCTGTTCAGCCAACTGGTTTTACATATTTAAAAAGCATCAAGGTTGCCGCGGGTATTGATCTACCACCGCCGACAGAAGGTTGTGAATGCAGAGGGGAATGCTTTGATCCAAGGAAATGTGCTTGTGCGAGATTAAATGGGATGGAGAGGGATGGAGGCAGGTTGGTGGAAGCAAAGGATGTTGTATATGAATGTGGTCCGAACTGTGGTTGTGGGCCTAATTGTATCAACAGGGCTTCTCAGCATGGGCTTAAATATCGACTTGAGGTTTTCCGTACCCCAAACAAAGGTTGGGCTGTGAGGTCTTGGGATTCAATTCCTTCTGGAGCTTTGGTCTGTGAATACACAGGCATTCTTATGAGAACAGATGAGCTAGATAAAACTTCAACAGATAACAGTTTCATCTTTGAGATAGATTGTCTACAGACAATGAAGGGGATTGATGGACGGCAGAGGCGTCTAGGAGAGCTATCGAAGCACAAAGACATTCAAATGGACAAGCTTGATGATAAGAAAGATGGGCAACCTGAATTTGGTATTGATGCAGGAACATCTGGAGGAGTTGCCAGGTTCATCAACCATAGCTGTGACCCAAATCTTTTTGTGCAATGTGTATTGAGCTCTCACCATGATGTCAGGCTTGCACGGGTTATGCTAGTTGCATCTGATAATATTCCTCCACTTCAGGAGCTTACCTATGACTATGGCTATGTTCTGGATAGT
>BVOF-2069935-BVOF-Linum_perenne-2_samples_combined
GGTTTTCAAAAACGTTGGTTGACTGGAATTGATTACTTAAGAAAGTATTCTACAAGGCTGATGCAAAATGGTTGTACGCCTTATTTGGCGGTGGCAGTTGTGCTATCTTGCACCTCAAGATGTGATGTTGACTGCAAACATGAAGTCGTTTATATTCACCAAGGTGGAACTAAGTTGTCTTGTAATAAGCAGCAAGTGGAAAATCAGGACATGTTGGATGCTAGTTTGGCTCTAAAGAACAACATGGAGCAATGCATACCGGTTAGACTCATTTGGGGACAAAAATGTTCTGATAAAATTGGTTCAAAAGAGTATACATACTGTGGCTTATACAAGATTATGAATCGTTCATGTGTGGAAAGTAAACATGGACAGTCTGTCTTCACATACCGGTTGAAGAAACTTTTAGGAGAACCAAAGACTTCCATTGAAAGAGAAAGGCAGCCTACACTTTCTACAAAGTTGCCAGGCTTGGTTTGTGAAGACATATCTTATGGTGAAGAAGCACTGAAGATTCCTGTTACTAACACTGTTGATTCACCTCCTATTGCACCTTTAGATTTCAAGTATTCCAAGTCTATTGAAGTTGCAACTGGTGTAATCATTCCTCCACCTGCCTCTGGATGCAAATGCAACGGGAATTGTACAAATCCAAAGACTTGTTCTTGTGCTCGATTTAATGGTTTTGACTTTCCGTATGTGAATCAAGATGGTGGCAGGTTGGTTGAAGCGAAAGACATAGTATATGAATGCGGCCCAGGATGTTGCTGTGGGTCCAAATGCACTAATCGTGTATCTCAGCGGGGTTTAAAATACCAACTTGAGGTCTACCGCACAAAGAACAAAGGGTGGGCTGTTAGGTCTTGGGACTCGATACCTGCTGGTGCTCCAGTTTGTGAATATACTGGACTTCTCCGGAGGAGTGCAGAATTGGATAGCGTCTGTGACAATGACTACATATTTGACATTGACTGCTTGCACACCATGCATGGGATAGGGGGAAGAGAGAAGAGAGAAACCTGTCTCTCTGAAACAAGTAGTACTCCGGGAAAAGTAGATGCGACATTGCCAGAAAGCGAGTCTGAGTTTTGTATAGATGCAGGCTCTTGTGGTAATGTTACTAGATTCATCAATCACAGCTGTGAGCCTAACCTGTTTGTTCAATGCATTTTGAGCTCGCACCATGATCTCAGACTGGCTCGGATAGTGTTGTTTGCTGCAGAAGATATCCCTCCCATGGATGAACTTACGTATGACTATGGTTATCGGCTGGGGAGTGTGACTGATGGAGATGGTAATATAAAGGAGTTGGAATGCCATTGTGGAACAAACGAATGTCAGGGCCGTTTA
>BVOF-2071152-BVOF-Linum_perenne-2_samples_combined
ACCCCTCCCGAGCGGCGATCCAGTGCACGGATTCAGGCCAAACAGCGTGTCCAGAAGGAGATTCTCATCCGGAAACGAGTTCGCCTTCTGGATGGCCTGGTGAAACAAGATTCCACTCCAAAACCTTCTCCTGCTAAGAGAACTCGGGTGTACACTCGTCGAGGGGATACAGAGGTTAGTAACGGGGACGCTGAGCCAGAACAGCATGTGCTGGAACCGAAGCAGAAAAAGAAGAAGACGAAGAAGAAGAAGGAGGAACAAGTGGTGGACAATGCCGCTCGCCAAATTGATCCGGACATAGTTTCCAGCGACGCTCTACCAGCCGGAGTCTCTGGTAAGAGTGCTCATGCTCAAGTCGTTGAAACTTTGAGAACTTTCAACAAGTTCTATCTAAACTTTGTGCAGGAAGAGGAGAGTAGATGTGGGAGGAAGAAAGATGCTGGCAAGCAATCCCCCAAATCAAAATCTAAAATCAAACCAAAGAAACCTGGGAAGCGAGAGGAGGTTGCCATACTCGATGCAAAACCAAAGTCCATGCGTCCTGATCTTAAGGCAGCGTCTAAAATGTCGCAGGCGAATGCTATATTGTATCCAAAAAAAAGAATTGGCAACCTTCCAGGCATTGAAGTCGGGCACCAATTTTATTCGAGAGCTGAGATGGTTGTTATTGGTATCCATAGCCACTGGTTGAGTGGCATTGATTATATTGGTGCTTCCAACCAAAAGGAGTTCCAGAATTACAAACTTCCACTTGCAGTATCTATTGTCTTGTCAGGAATGTATGAGGATGACTTGGATAATGCTGATGATGTTTCTTATACGGGCCAAGGTGGGCATAATTTAACTGGTGATAAGCGCCAGATTAAGGATCAAGTGATGGAGCGTGGAAATTTGGCACTCAAGAATTGCGTAGACCAATCAGTGCCTGTACGAGTGATTCGGGGCCATGTGTGCAAGAGCAGCTATGTTGGCAAGATATATACATATGATGGCTTATATAAGGTGGAAAAGTGCTGGGCTGAGAAGGGTATATCTGGATTTACTGTATTCAGATATGGGCTTAAGCGGCTGAAAGATCAGCCGGTGTTGACCACTAATCAGGTACAATTCACAAATGGACGTGTTCCCCAGGCTATCTCTGAAATACGAGGGTTGGTATGTGATGATATCACTGGGGGGCTTGAGGACATCCCAATTCCAGCCACAAATTTGGTTGATGATCCACCTGTCCCTCCAACTGGTTTTACTTATTTGAAGACTATTAAAATTGCCAAAAGTGTAAAGCTCCCCCAAAACACTGTTGGATGTAGCTGCAAGGGGACCTGTGTGGATCCCAGAACTTGTGCTTGTGCAAAGCTTAATGGTTCTGATTTCCCATATGTCCATCGTGATGGTGGCAGGCTAATTGAAGCAAAGGATGTTGTTTATGAGTGTGGTCCATCTTGTGGTTGTGGACCAAGCTGTGTTAACCGAGCCTCTCAGAGGGGACTAAGACATCGTCTTGAGGTTTTCCGTACACCTAAGAAGGGTTGGGCTGTACGGTCATGGGATTTCATTTATTCTGGGTCGCCAGTTTGTGAGTATGTTGGAGTACTCAAAAAAACAGAAGATGTTGATAGTCTCACAGGAAATGACTATATTTTTGACATCGATTGCTTGCAGACCATGAGAGGGTTGGGCGGGAGAGAGAGACGATCACGTGATGCATCACTTCCAGACAGCGGAAGCATTGCATCCGACTCATCAAAGTCTGACAGCGGCCCGGAGTTCTGCATCGATGCAGGTCCAAGTGGGAATGTTGCCAGGTTCATTAACCATAGTTGTTCTCCAAATCTATTCGTCCAGTGCGTGCTAAGCTCACACCAAGACCTCCGGCTTGCCCGTGTGGTCTTATTTGCCGCTGACAACATACCTCCTCTGCAGGAACTAACATATGACTACGGGTATGCCCTTGATAGTGTTATGGGTCCTAACGGCAAGATTAAACGGGTCCCTTGCTTCTGCGGCGGAGCAGATTGCAGAAAGCGGTTGTAC
>BWRK-2019304-BWRK-Alternanthera_sessilis-2_samples_combined
GAGGAGGTTGAAGGTGATGGTAATGGTGTTGAGAAGAGTGATCATTTTAAAGTTAAAGAGACGCTTAGAATTTTTAATAAGTTTTATCTTCATTTGATTCAGGATGAAGAAAATCGATGTAAAGCATTTGAAGAGGAGAAAAAGAAGAAAGGCCTTGAGGGTGATAAGAAGGGTATGCCTCATAAAAGACCTGATCTCAAGGCCATTACTAAGATGATGGAGATGGGTAAAATTCTGTATCCAAAACGCTTAGGGGCCCTTCCTGGTGTGGATGTTGGACACCAATTTCTTTCGAGGGCAGAGATGTGTGCTGTAGGTCTCCATGGCCACTGGCTCAATGGAATTGATTTTATGAATGCTTCTTATCGCAAGGGGGAATACAGCAATTATACATTTCCTATTGCTGTCGGAATTGTCCTCTCAGGCCAATACGAGGATGATTTGGACAATGCAGAGGATGTTATCTACACTGGTCAAGGTGGTAACAACTTGATAGGAGACAGAAAACAGGTGGGCGATCAGAAAATGTTGCGTGGCAATTTAGCTTTAAAGAATAGTATGGAGCAGGGACTCCCTGTGCGTGTTGTGCGTGGCCATTCTTCCAAAAGCAGCTATGTCGGCAAAGTCTACACGTATGATGGTTTGTATAAGGTTGTGAATTACTGGGCAGAGAAAGGTGTCTCTGGTTTTACTGTGTACAAGTTTCGTATGAAGCGGATGGATGGCCAACCTGAATTGACTACTTCTCAGGTTCAATTCATTCGAGGACGTATTCCTGATTCTGTAACTGAAGTTCGAGGGTTGGTTTGTGCGGATATCTCTGGGGGTCTGGAGGACATTCCCATTCCTGCAACAAATTTGGTTGATGATCCGCCAGTGCCGCCTACTGGTTTCGAGTACCTAAAAACTAATGAAGTAGCGGGTAGTGTGAAGATTCCGGCTGCTTCTCAGGGATGTGATTGCAATGGGAGTTGCATTGATCCCAAGGTTTGCGCTTGTGCTCGACTCAATGGATCGGATTTCCCGTATGTTCAGAGGGATGGTGGCAGGCTTATTGAAGCAAAAGCTGTGGTGTTTGAGTGTGGCCCAAAATGTGCCTGTGGGTCCTCTTGCATCAATCGTACGTCACAAAAAGGTCTTAGATATCGTTTTGAGGTCTTCCGCACTCCAAAGAAGGGATGGGGTGTCAGGTCATGGGATTATATACCTTCAGGTGCACCAATATGCGAGTACACTGGGGTGCTCAAGAGATCGGATGAAGCTGATAGTGTTCTGGAAAACAATTTCATCTTTGACATTGATTGCCTACAAACAATGAAGGGGCTAGATGGTAGACAGATGAGATTGCGTGATGTGTCTATCCCTGATAATATGCTGGACAAGCCTGGGGAGAAGGTAGTTGATAGCATGGCGGAGTTCTGCATTGATGCTGGCGTTAAGGGCAACCTGGCCAGATTTATCAATCACAGCTGCGAACCCAATCTTTTTATTCAGTGTGTTTTGAGTTTGCACCATGATGTCAAATTGGCAAGGGTGATGCTTTTTGCAGCTGATAATATTCCGCCATTACAGGAACTCACATATGATTACGGGTATCCGCTGGACAGTGTGATCGGGCCAGATGGGAAGGTGAAGCAGATGGCTTGCTATTGTGGCGCTGAGGGTTGTCGGAAGAGACTGTTT
>BWRK-2088196-BWRK-Alternanthera_sessilis-2_samples_combined
AAGCAGACTTCTAGCCGACCTGATCTCAAGGCTCTCAACAAGATGAGACTGAGTAATCAAATTTTGTATCCTGAGAAGACGATTGGTCATCTTCCTGGAGTTGATGTTGGCTATCAATTCTATTCTCGTTGTGAGATGGTTGCTGTTGGTTTTCATAGTCAATGGCAAAATGGAATTGACTATATTGAAAAGTCTAGAGTAAAAAAGGAGGAACTTCAAAAGTATACTTTCCCGATTGCTGTGGCAGTTATTCTTTCTGGTCAGTTCGAAGATGATTTGGATGATGCAGATGATATCATTCACACTGGTGAGGGTAAGCATGACATGCTTAGTAGTAAATTACAACATGGGGATCAAGTCTTGATTCGAGATAATCTTGCATTGAAGAATAGCATGGAGCAAGCAATTCCCATTAGAGTTATACGTGGGCATAAAAATACAGACAGTTACTCAGGCTGTGTTTACTCTTATGATGGCTTGTACAAGGTTGTAGAGAACTGGGCTGATAAAGCGTGTAGAGGTTACCTAGTTTATAAGTATCGTTTAGTGCGTCTTGAAGGACAACCAAAGCTAGCGACACATCAGGTCCAATTTATTAGAGGAAGTTTGCACAAAGCTGTTTCAGAATTGCCTGGGTTGGTCTGCACTGACCTCAGCAATGGCGTTGAAGATATTCCCATTCCTGTCACCAACATAGTTGATAACCCTCCTGTTTGCCCCCCTGGTTTCACATATATCAAGTCTATAGAAGTTGCAGAAAGTGTTAAGCAGCCTCCAAAGGCAGCAGGATGCAGTTGTAAGGGTAATTGCACGAACCTCAACACGTGTGCTTGTGCAAAACTCAATGGATTGGATTTCCCATATATACATCGTAATGGGGGAAGATTAGTTGAGCCGAAGGATGTCGTCTTTGAATGTGGGCCGAACTGTGGTTGCAGAGCTGGGTGCCTCAATCGTATATCTCAAAGGGCAATAAAATACCGTCTTGAGGTGTATCGTACACCTGACAAGGGCTGGGCTGTTAGGTCATGGGACTATATTCCTTCAGGTGCACCCGTGTGTGAATACATTGGTGTGCTTAGAAGAAATGACGAACTTGATAATATTGCTGAGAATGACTACATCTTTGAAATTGATTGCCTGCACACCATAAATGAGATCGAAGGACGAGAGAGGCGCTATGGGAATGTGCCCGCTTCTGCTGCCGCTGTTGTCTTACCAAAGATTGACAAGAAGACATTAGATGGTACACCGGAATTTTGTATTGATGCTGGTTCTAGGGGCAATGTTGCTAGGTTTATAAATCATAGTTGTGAACCCAATTTGTTTGTGCAATGTATTTTGAGCGGACACCGTGATCTACGACTGGCTCGCGTGGTGCTTATTGCTGCGGACAATATTTATCCTATGCAGGAGCTGACTTATGACTATGGGTATGCACTGGACAGCGTTATTGGCCCTGATGGCCAAATTAAAGTTTTGCCATGTTTCTGCCGTACATCTGATTGTCGGAAGCGTTTA
>BYNZ-2017548-Portulaca_mauii
TATACTTTTCCAATTGCTGTTGCAATTATAATGTCTGGACAGCATGAAGACGATTTGAATAATTCAGAGGATATCTTTTATTCCGGACAAGGGGGATGTGATTTGGATAGTGGTAAGCTGCAATGTGCGGTTGAGGTCTTGGCTCGAGGCAACCTGGCAATGAAGAATAGTATGGAGCAGTCTATTCCAGTTAGGGTCTTACGTGGGCATGGAAGTGGAGGCAGTTACTCTGGAAGAATTTACACATATGACGGCTTGTATAAGGTTGTGGACACTTGGGCTGATAAAGGACAAAGAGGACGATTTATTTATAAGTATCGTTTAAAAAGAACTGTAGCGCAACCAAAACTGACAAAAAATCAGGTTCTATTTGTCCGAGAATGTGAAACCAAGACCTTACTTGAATTACCTGGGTTGGTATGTCATGACCTTAGCAATGGTCAAGAAGCTGTCCCTGTCACAAATTTAATTGATGATGCACTTATTGACAGGTTAGTTGAGGCAAAGGATGTGGTCTTTGAATGTGGACCTAGCTGCAAGTGTGGGCCTGAGTGTCTTAATCGCACATCTCAAAGGGGAATAAAGTACCATCTTGAGGTCTACCGTACTCGTGATAAGGGTTGGGCTGTTAGATCATGGGACTTTATTCCCTCAGGTGCACTGGTTTGTGAATACATAGGGGTGCTGAGGAGAAGTGACGAGGTTGACAATATTTCTGGGAATGACTACATCTTTGAAATTGATTGCTGGCACACAATGAATGAGATTGAAGGCAGAGAGAAACGCTTCGGAAGTGTAGCTCTATCTGCTGCTAATGTTTCCCCAAAGATTGATGACAAGACATTAGATAGTACACCAGAGTTTTGCCTTGATGCTGGTTCAAGAGGAAATGTTGCTAGATTTATTAATCATAGTTGTGAACCAAATCTCTTTGTGCAATGCATTCTGAGCTCACACCGTGATCTACGACTTGCTCGACTGGTGCTTTTTGCTGCAGAAGACATCCCCCCTCTGCAGGAGCTTACATACGACTATGGATATGCTATTGATAGCGTCATAGGCCCGGATGGGAAAGTCAAAGTATTGCACTGCGTCTGTGGTACAGCAGATTGTCGGAAACGATTA
>BYQM-2013892-Posidonia_australis
TCAAGTCGGCCGGACTTAAAGGCAATGAAAGAGATGATAAGCACTAAGACTATTTTATATGGCAAGAGAAGAGTTGGCACCATTCCAGGCGTTGAAGTTGGATACCAATTTTTTTCACGATGTGAGATGGTTGCTGTTGGTTTTCACCATCATTGGTTAAATGGGATCGACTACATCGCAAAGTCATGTTCTAAGGAGGAAGAATATCAGTCTTACACTTTGCCGTTAGCAGTGTGCATAGTGATGTCAGGTCAATATGAGGATGATGTTGATGACAGCAATGATGTAGTCTATACCGGGCAAGGTGGGCATGATGGTCTTGGCACTAAACTTCAAAATGGTGATCAGGAGTTGGTCCGTGGTAATCTGGCTCTAAAGAACAATATGTTAAGTGGAGAACCTGTTAGAGTTGTTAGAGGTCATTCCTGTGCTGGGAGCTATTCAAAAAAAGTTTACACTTATGATGGCCTATACAAGGTTGTTGATCAATGGGCTGAAAAAGGAAATTCTGGATATACAGTATTCCGCTATCGTTTGAGTCGGCTTAAGGGGCAACCCCCTTTGACAACAGGCCAGGTCATCTTTACTCGATCACAGGCTCCAAAATCTGTTTCTGAGCTGCGTGGTCTTGTATGTGAGGACATATCTGGTGAACGAGAAAACTTTCCCATTCCAGCTACCAATGTGGTTGATGATCCTCCTTTTGCTCCACAAGGTTTTGAGTATTCAGAATCTCTAAAAGTAGCTTGCAATGTAAAACTTCCACCAAACGCATTAGGATGCAAATGTGAAGGATGTTGTGTTGATTCAAAAATTTGTACTTGTGCACGACTTAACGGGTCTGACTTTCCATACGTGAGCAAAGACGGTGGAAGGTTGATTGAAGCCAAATCTGTAATTTTTGAGTGTGGGCGAAATTGTGCTTGTGATGCAAAATGTTTAAATCGGACGTCCCAACAGGGACTCAAGTACCACCTTGAGGTTTTTCGAACGCCTGGTAAAGGTTGGGGTGTTAGATCTTGGGATGCTATCCCACCTGGCGCACCCATCTGTGAATATACTGGTATTTTGTCAAGGACATGTGACATTGAGAATGCTGCCAACAAGAGCAACAATTTCATATTTGATATTGATTGTCTCAAAACAATTAATGACCTAAACGGTCGAAAGCAATGTGGTGCAGATACTAGTGCTTTTATGAATGCTAATACAGATGAGATTGATTCGCCTGAATATTGTATAGATGCTGGCACCGTTGGTAATGTTGCAAGGTTCATCAACCATAGCTGTGAGCCTAATTTATTTGTGCAGTGTATTCTTAGCTCCCATCTTGATATAAGAATGTCAAGAGTAGTGCTTTTTGCAGCTGATGTCATTCCTCCTCTTCAGGAGTTGACTTATGATTATGGTTATGCACTGGATAGTGTGACGGGACCTGATGGTCAGATTGTAGAGATGCCTTGCTACTGTGGTGCTGTGACTTGCAGAAAACGATTA
>BZDF-2018992-BZDF-Oenothera_biennis-5_samples_combined
GGTAATGTGGGTGAGAAGAGTGACTACGCCAAAGTGAAGGAGACGTTGAGGGTGTTTAACAAGCACTACCTCTACTTTGTCCAGGAAGAGGAGAAGAGATGCAGAAAAGAAGTAGTCGACAAGAAATCGCTAAAAAGTCCGCAAAAAGTTGAGAAAGGAAGTGCAAAAATGGATGGTAGCAAAAAGTCCCCGAAAAGTTTGGAAAAAGATCTGAAAGAAAATGCAAAGGATGGTAGCAAGAAGTCGCCCAAGAAGGCTGCTGCAAAGACAACGTCTAAGAAAGGTGTTACTGAGGAAGTTACGAAGAAACTGGCCAAGCGGCCTGATTTGAAGGCAATAACCAAGATGATGGATTCAAAGGCTGTTCTAAACCCTGAGAAAAGAATTGGCGAGGTTCCAGGTCTTAAAGTGGGGTATCAGTTCTATTCAAGAGCTGAAATGGTGGTTCTTGGGTTTCATGGCCACTGGTTGAATGGAATCGATTATCTGGGGACAAAATACAAGAAGGTGAAGGAGTTTGAAAGATATCAATTTCCTTTTGCGGTCTCTATCGTTCTATCAGGCATGTATGAGGATGATCTGGATAATGCCGATGAAGTCGTTTATACTGGTTCAGGTGGACATAATCTGACTGGTGATAAGCGTCAAATAAAAGACCAGGAATTGTCGCGTGGTAATTTGGCTCTCAAGAACTGTATTGCTAATGATACCCCTATTAGAGTCACAAGAGGACATGAAAACAAGAGCAGCTATACTGGCAAAGTCTATACATACGATGGGCTGTATAAGGTGATTAAGTACTGGGCAGATAAAGGTATCTCCGGGTTTACTGTCTATAAATACCTGTTACGACGTGTGCCAGGCCAACCAATACTGACAACTAACCAGGTTCAATTTGCCTTCGGCCAAGTACCTCAATCTGTCTCAGAACTACGGGGGTTGGTCTGTGAGGACATTGCAGGTGGTCAAGAGAACTTTCCTATACCAGCAACCAACTTAGTTGATGATCCACCAGTCCCACCCACAGGTTTCAAGTACATCAGTTCGCTTAAAGTTCCAAAAGACATAAAAATCCCTGCTGCTGCATCTGGATGCCGTTGTAAAGGAAGTTGCATGGACCCCACGACCTGTGCCTGTGCTAAACTAAATGGGTGTGATTTCCCCTATGTGCAGCGTGATGGAGGCAGATTAATTGAAGCAAAGGATGTGGTCTACGAGTGTGGCCCCAACTGTGGCTGTGGACCTGATTGCATAAACAGGGTATCTCAAGGAGGACTGAAGTTTCGCCTTGAGGTTTTCCGAGCTCCAAGAAAAGGATGGGCTGTTCGATCCTGGGATTTCATACCTGCCGGAGCACCTGTTTGTGAGTACATTGGAGTCCTGAGAAAGTCAGATGATGTGGAAAGTTCATGGGAGAATAATTACATTTTTGACATTGATTGCCTTCAAACCATGGGCGGGCTCGGTGGGAGGGTGAAGAGATCTGGTGATGTCTCTGACCCAACAGATCAAACTGACAGCAATCACGAACATCCCGAGTTCTGCATCGACGCTGGTTCTTCAGGAAATGTAGCACGGTTCATAAACCACAGCTGTGAGCCGAATCTGTTTGTTCAGTGCGTTCTGAGCTCACACCACGACATGAAGCTGGCTCGGGTTATGTTATTTGCTGCAGATAACATCCCTCCATTGCAGGAGCTTGTGTATGATTACGGTTATGCCCTCGACAGTGTTCTCGGCCCTGATGGCAAGGTAAAACAAATGATCTGCTACTGCGGTGCTGCTGATTGCAGGAAACGGTTGCTT
>Betvu_v1_1-Bv6_148740_iqkq_t1-
ATGGATTTCAAGGGAGATAAGAACTCGTTTGAAAGTGAAGTGAATGGGGAATTCAGAAGGAGAGTTAGTCCTAGGTTTCATAGCAATGTTGAGTCTGGTAATGCCGTGGATTCGTCTTCTGTGGAGAGAAGATTCAGTCCTCGCCTTCGTAAAAATTGTTCATCTACTAGCCCTAGTGTTCAAGAATTGCGTAGCCCTAAATCGAAACAGGCGTCTGAAAGGAAGGATCAAGTAGCTACACCTGAAATTACATCTGATTTTAAAACTCCGACTCCAAAGGTTGTGGCTAGAGATTCTAATTTTGTGAGGAGAATGAGCCCTAGGCTCAACGGGGATACTGGAAGTACAATGCAAAATGATATAGGTTTTGGTGCTAGTGATTCACTTGGGAGCCCTGATGTGCATGTGATTTCTGTGCGCCAAGTCGAGAGAAGACTTAGCCCGAGGCTTCATCCAGATTCCGTGACTAATGAGAAAGTGGATACTTCCAAGAACTCTAGTATGCAAAGGAGACCGAGCTCTAAATTTCATAGCAAGGAAGGAAATGAGAAGCAGAATACTTTGCTTGAGAGTCCAATGCAAAGTAGAATAAGCCCTTTAAGTCGTTGCAAGTTAGAAAATGAGAAGAAGGAGAAGATTCTGCCAGAGACTCCAATGGAAAGGAGAGTAAGCCCTAGACTTCATGGTGAGCAAAAGAACGAGGATAAGAAAAATCTACTTGATACTCCTGTTGGTGATAAGAGATCACGCAACTGTTCTCTTGCAAGCAACGGATTTAGTGCCAAGAGAAGTAAACAGGACCATCACAAGGAAGATAACAGTAAAGTGGACTTTGAACACTCATATGTGAATGGGATTACCCGTGCTTCTAATGGTGAAGCACCTCCTCAGTTAACTGTGGCATTAAAAGTGTGGGCAAATAAAACAAAGAAATCAGATGAAGCCCGTGATATTGTTGGAAGAAGCGACCATGCGAGGATAAAGGAGACTTTGAGAATTTTTAATACATACTACCTACAACAAGTCCAGGAGGAAGAGGAGAGGCGCAAGCAAAGTGAGATTGACAAGGAGAAGAAAGATAAAGTCTCTACATCTAAGGAGAAAGATGTTAAGCGGACTTCTAGTCGACCTGATCTCAAGGCTCTAACAAAGATGAAACAGAAGAATGAAATATTGTATCCTAAGAAGACAATCGGTCATCTTCCTGGAATTGATGTTGGCTATCAATTTTATTCCCGTGCTGAGATGGTTGCCATTGGTTTTCATAGTCATTGGCTGAATGGAATTGATTATATTGGAAAGAGTAAAGGCAAAAAGGATGAAAACCAAAAGTATATTTTGCCAGTTGCTGTGGCAGTGGTATTGTCTGGCCAGTATGAAGATGATTTGGATAATGCAGACAATATCATTTACACTGGTGAGGGTGGGCATGACCTACTCGGTAGTAAATTACAACAGGAGGATCAAGTCTTGGTTCGAGGTAATCTTGCGTTGAAGAATAGCATGGATCAATCTCTTCCCATTAGAGTTGTACGTGGACATAAGAATGTTGACAGCTACTCTGGAAAGATTTACTCGTACGATGGCATATACAAGGTTGTTGATACATGGGCTGATAAAGGGTGTAGAGGACACCTTGTTTATAAGTACCGTTTAGAACGGCTTGAAGGACAACCAAAGCTGACCACGGATCAGGTCCAATTTGTTCGAGGATGTCCAGTTAAGACTGTTTCAGAATTACCTGGGTTGGTCTGCCGTGACATTAGTAATGGCCTTGAAGATAATTGCATTCCTGTTACCAATGTAGTTGATGACCCTCCTATTTGTCCCCCAGAATTCACGTATATCAAGTCCATAGAAGTCGCGAAAGGCGTGAAGCTGCCTTCAAATGCTACAGGATGCTCATGCAAGGGAAATTGCACAAACCCCAACACTTGTGCTTGTGCAAAACTTAATGGATCAGATTTTCCTTATGTGCGGCGTGATGGTGGGAGATTAGTCGAGGCCAAGGACATTGTCTTTGAATGTGGACCAAATTGTAGCTGCAAACCAGGGTGCCTTAATCGTGTATCTCAAAGGGGGATAAAATACCGTCTTGAGGTATATCGTACACCTGACAAGGGATGGGCTGTTAGGTCATGGGACTTCATCCCTTCAGGTGCACCACTTTGCGAATACATCGGGGTGCTGAGAAGAAGTGATGAGCTTGATCATATTGCCGGAAATGAGTTTATCTTTGAAATTGATTGCTTGCACACCATAAATGAGATCGAAGGAAGAGAGAGGCGCTTTGGGAATGTAAATGTGCCTTCTGCTATTGGTTTACCAAAGATTGATAAGAAGACATTAGATGGTTCGCCAGAGTTCTGTATTGATGCAGGGTCCAGAGGAAATGTTGCTAGATTTATTAATCACAGTTGTGAACCTAACCTGTTTGTGCAATGTATTTTGAGTGCACACCACGATTTACGACTAGCTCGCATCGTTCTTATTGCCGCAGACAATATTTCTCCTATGCAGGAGCTAACTTACGACTATGGGTATGCACTCGATAGCGTGATAGGACCTGACGGCAATATCAAAGTATTGCCATGTTTCTGCGGTACAGCAGATTGTCGGAAACGTTTGTAT
>Betvu_v1_1-Bv6_151100_npjt_t1-
ATGTCAGAAATTATGGAGGTTGAAGTTGGAGAAGTGAAAATGGCGGAAACGAGAAGGACGAGTGAGAGAACTAGAGGAAAGAGGATTTCGTACAATGAGAAGATAATGGCGAGTTATGATGAAGTTAGTCCGGTGAAAATGAGGAAAACTCATCGGAGTAATGGAGGTGGTAGTAGGAAGTCGTCCAAGGTTCTGGAAGTTGTTGAGAAAGTGGAAGAGAGTAGAGAGATGGAGATAGTTAGAGGATTGTTTGGTGCTAGTGAAGGTGGTGATGGATTGTTGAATTTAGGGCTGAAATTGGAGGAAGTTCAGTCGGATTCTAGGGTTTCCGTCGAGAAAAGCGATCATTTGAAGGTCAAGGAAACGCTAAGAATCTTCAACAATCATTACCTGCATTTTATTCAGGAAGAGGAAAGAAGATGTAAACAAGTGGAAGATGAGAAGAAGAAGAAAGGTGATGCAGATAAGAAGAGAGTACCTCATAAACGTCCGGATTTGAAGGCAATTACAAAGATGATGGAGACTCGTAAAGTTCTATTTCCTAGCAAGCAGTTTGGGGCCATTCCTGGTGTTGATGTTGGCCACCAATTCTTTTCACGGGCTGAAATGGTTGCAGTAGGTTTCCACAGTCACTGGCTGAATGGGATTGATTATATGGGCCAGAACTATTCCAAAGGGGAATTCAGCAAATATACATTTCCTTTGGCTGTTGCAATTGTCCTGTCAGGACAATATGAGGATGATCTAGATAACTCAGATGATGTTATCTACACAGGTCAAGGTGGAAACAACCTATTGGGTGACAAAAAGCAGGTGCAAGATCAAAAATTGGAAAGGGGAAACTTGGCACTAAAGAATAGCATGGAGGAGGATCTGCCTGTGCGAGTCATTCGTGGTCATTCTTCTAAAAACAGTTATGTTGGCAAAGTCTACACTTATGATGGATTGTACAAGGTTGTGAATTACTGGGCGGAGAAAGGTGTCTCTGGTTTCACTGTGTACAAGTTCCGTTTGAAGCGGATGGAAGGCCAGCCTGAGTTGACTACGACCCAGGTTCAATTTATTCGAGGACGTATTCCTGATGCTATCTCTGGAGTCCGAGGGTTGGTATGTGAGGACATTTCTGAGGGTCAAGAAAATATTCCTATTCCTGCGACGAACTTGGTTGATGATCCACCCGTACCGCCTACTGGTTTCAAGTACTGCAAATCTATCCAACTTGCGGACAATGTGAAGATTCCTGCTGCTACCCGTGGATGTGACTGTGTTGGGGGTTGCACTGATCCTAAAATCTGTGCTTGTGCCCGTCTTAATGGCTCAGATTTCCCTTATGTTCATAGGGATGGTGGCAGGCTTGTCGAAGCGAAAGCTGTGGTGTTCGAGTGTGGCCCAAAGTGTGCGTGTGGATCATCTTGCATCAACCGCACCTCCCAGAAAGGTTTAAGATACCGTTTCGAGGTTTTTCGCACTCCAAAGAAGGGTTGGGGTGTTAGATCATGGGACTATATACCAGCCGGTGCTCCAATATGTGAATACACAGGGATGTTGAGGAGATCTGATGAGGCTGACAGTGTATTGGAAAACAACTTCATTTTCGATATAGATTGCTTGCAAACAATGAAGGGGCTTGATGGAAGACAGATGAGATTGCAAGATGTATCTATTCCTTCTGATAGCTTGTTGGAAAAGCCTGAGGAGAAGGTTGTCGATAGTAATGTAGAGTTTTGCATTGATGCTGGGGTCACGGGAAATCTGGCCAGATTTATCAATCATAGCTGTGAACCCAATCTATTTGTACAGTGTGTTCTAAGTTCACACCATGACATCAAACTGGCAAGGGTGATGCTTTTTGCTGCTGACAACATACCACCTTTACAGGAACTTACATATGACTACGGCTATGGCCTTGATAGTGTCATTGGCCTTGATGGCAAGGTAAAGCAGATGACATGCTATTGTGGCGCGGAGGGTTGCCGGAAGCGTCTGTTC
>Bo3g009460.1
ATGGCTGGAAGAAGGAAGAGAGCGAAGAGTCCCGAGCCAAAGGAGCGTCGGTCGAGCTCACGTGTTCAGGAGCTGAGACAGAAGGAGCGTGACGAGAAGGAACAGTTAGCACGCGAGAGGGTTAAGTTCCTCAGCGATCAAAGCTCTGAGCTTTGTGACGACGCCAAGGAAGATGATGTTAGCCCCAACGAGGGAACTTTATCTACAATGCGGAATGGGGAGGATACAAATTTGGACTTTTACGCTAATGAAGAGGATCCTCACCTCAAAGTCAGGAGGAATCTGAGGTTCTTCAACACGCAGTATCTCCTCATGGTCCAGGCTAAGCTGAGCAGACCTGACTTAAAGGGGATCACTGAGGTGATGAAAGCCAATGCGGTGTTGTACCCAAGAAAAATGATAGGTGACCTGCCAGGTATTGACGTTGGACACCGTTTCTTCTCAAGAGCCGAAATGGTTGCTGTAGGCTTCCATAGCCACTGGCTAAACGGCATCGATTATATGGGAGCAGTCGAATACCAAAGACACTATGCTAACTACCAGTTTCCGCTCGCTGTTTCTATCGTTATGTCGGGGCAGTATGAGGATGATCTAGACAATGCAGATGTGGTGACTTATACTGGTCAGGGAGGGCATAACTTAACTGGTGATAAACGTCAGTTTAAGGATCAAGAGTTAGTACGAGGGAATTTGGGCTTAAAGAATTGCTTTGAACATGAGGTGCCTGTCAGAGTGATTCGTGGTCACGATTGCAAAAGCAGCTATAGCAAACGAGTATACACTTATGATGGATTGTACACGGTTGTAAAGTACTGGGCAGAGAAAGGCGTTTCAGGATTTACGGTGTACAAATATCAGTTGAAACGAAAGGAGGGACAACCAGAACTAACTACTAATCAGGTCAATTTTATGTACGGACGCATACCAAAGTCTACTTCCGAGATTCAGGGCTTGGTGTGCGAGGACATCTCTAATGGGCTAGAATCTAAGCGCATTCCAGCCACTAATCGTGTGGATGAGACACCATTTTCATCATCAGGGTTCACATATATCAATTCTTTGAAGATTGAGCCTAATGTCAAAATTCCAAAGAGCTCAACGGGGTGTAACTGCCGAGGCAACTGCACTGACCCAAAGAAATGTGCCTGTGCTAGGCTTAATGGTGGAAACTTTCCATATGTCGACCTTAATGATGGCAGATTGATTGAGCCTCGTGACGTTGTATTTGAATGTGGTCCAAACTGTGGGTGTGGGCCTGAATGTGTCAACAGAACCTCTCAGAAACGATTAAGATTTCATCTGGAGGTCTTTCGTTCTCCAAAGAAGGGCTGGGCAGTTAGATCATGGGACTTCATACCAGCTGGATCACCAGTATGTGAGTACATAGGAGTCCTCCGTAGAACTGACGATGTGGATACTCTTACTGACAACGACTACATATTTGAGATTGACTGTCAACAGACAATGCAAGGTCTTGATGGAAGACAGAGAAGGCTAGGGGACGTAGCTGTACCAATGGATAACAAAGCCAGTGAAAGCAATGGAGATGAGAGTGCCCCCGAGTTCTGCATCGATGCCGGTTCAACAGGGAACTTTGCCAGGTTCATAAATCACAGCTGCGAACCAAACCTCTTTGTCCAGTGCGTCCTGAGCTCTCACCAGGATATCAAGCTTGCCCGTGTGGTTCTTTTCGCAGCTGACAACATTCCACCACTGCAGGAGCTGACTTACGACTATGGATATACTCTTGATAGCGTTCATGGACCTGATGGGAAGGTGAAAAAGCTTACTTGCTACTGTGGAGCAGTTAATTGTAGAAAACGCCTCTAC
>Bradi2g59430.1
ATGGAGGCGACGGATTCGGTTGCTGTGATGGAGGTGGCGCCGGTGCCGGACCCGCTATTCACCGGCGCCACTCCCGCAACGCCGCCCCCGGAGGCGGCGGAGCTTGTGCTGCGGCGCAGCGCTCGGTGCCTCAACAGGCCACGCCCCGCCACCTACGCGGAGCGAGAGGAGCCCAAGGAGTCCACCGCCCGCCGGGCCCGCCCTAAGAAGAAGAGGGACGAGGAGAACCACGACCCGGTGGCGCAGGTTCCTGTGAAGCCGGCTAGGAAGAGTGCCAAGGTCGAGGCCACGGAAAGGAAGCCGGTGCCTGTCACGGAACCGATTTCTTGTCCTGATTTCGCCGGAGCTGCTGAGGAGGACGATGCGACAGGCAATGGAAAGAGTGCCAAGCTGCGGGTGAAAGAAACCTTGCGGGCATTCAACAGCCACTATCTCCACCTTGTCCAGGAAGAGCAGAACAGAGCACAGGCGGTGATACAGGAGATTGCGGCCAAGGAAAATGCCAAAAAGAAGGGTGGCAAGAAAGACAGTGAGGACGAGAAGAAAGAGAAACGCCCTTCGAAGCGGCCTGACTTGAAAGCAATTACAAAGATGCAAGAAAGCAATTCCGTGCTTTATCCGGAGAAAAGGATAGGACATCTACCAGGGATTGACGTTGGGGATCAATTTTATTCTCGTGCGGAGATGGTCGTGTTGGGCATTCATAGCCATTGGCTGAATGGAATTGACTACATGGGAATGAAATACCGAGAAAAGAAGGAGTATGAGAACTTAACTTTCCCATTGGCAACTTGCATTGTCATGTCGGGGATATATGAAGATGATCTGGATAAGGCTGATGAAATTATTTATACCGGCCAAGGAGGAAATGATTTACTTGGTAACCATCGCCAAATTGGTTCTCAACTATTGCAACGTGGGAATTTGGCATTGAAGAATAGCAAGGATAATGGTAATCCCGTACGAGTTATTCGAGGTCATACAGCAAAGAATAGCTACACAGGCAAAGTCTACACCTATGATGGCCTGTACAAGGTTGTAGATGACTGGGTGCAGAATGGAGTGCAGGGACATGTCGTTTTCAAATATAAATTGAAGAGAATTGAGGGACAACCGTCATTGACAACCTCTGAGGTGCGGTTTACTCGTGCAGAAGCCCCCAGAACAATTTCTGAATTACCTGGGTTGGTTTGTGATGACATCTCGGGCGGGCAGGAGAACATTCCGATTCCTGCTACTAATTTGGTTGACGATCCACCTGTTGCTCCACCTGATTTCGTGTACATCAAATCTCTAAAAATTTCGAAGGGCATCAAGATTCCTTCAAGTTGTGCTGGCTGCAATTGTGAAGGAGATTGCGCTAGCAACTCAAATTGTGCATGTGCTCAACGCAATGGTTCTGATCTACCTTATGTATCATTCAAAAATGTTGGCAGGTTGGTGGAGCCCAAAGCAATTGTATTTGAATGCGGGGCTAACTGCAGCTGTAACCGCAATTGCGTAAACAGGACATCTCAGCAAGGTTTGCAGCATCGCCTTGAGGTGTTTAAGACGGCTTCAAAAGGATGGGGTGTTCGGACTTGGGACACAATCCTTCCCGGAGCCCCTATCTGCGAGTACGTTGGTGTGTTGAGGAGGACTGAAGAAGTATCTGGCTTGCTGCAGAACAACTACATATTTGACATCGATTGTCTTCAGACTATGAAGGGTCTGGATGGACGAGAGAAAAGAGCTGGGTCCGAGATGCATCTGCCATCTCTTCACACTGAGAATGACTCCGAGGCACCGCCTGCACCGGAGTACTGCATAGATGCTGGCTCCATTGGAAATTTTGCAAGGTTCATAAACCACAGTTGTAACCCCAACCTGTTTGTCCAGTGCGTCTTGAGCTCACACAATGAGGTTAAGTTGGCCAAAGTGATGCTATTTGCCGCGGACACGATACTCCCTCTTCAGGAGCTTTCGTATGATTATGGGTATGTATTGGATAGTGTGGTTGGAGAGGATGGCAACACTATCCAATTACCTTGCTGCTGTGGTGCTCCCGATTGCCGGAAACGTCTTTAC
>Brara.C00594.1
ATGGCTGGAAGAAGGAAGAGAGCGAAGAGTCCCGAGGAGCCAAAGGAGCGTCGATTGAGCTCACGTGTTCAGGAGCTGAGACAAAAGGAGCGAGACGAGAAGGAACAGTTAGCTCGCGAGAGGGTGAAGTTCCTCAGCGATCAAAGCTCTGAGCTTTGTGACGACGCCAAGGAAGATGATGTTAGCACCAATGAAGGAACCCTAATTACAATGCGGAATGGGAATGATAACAATTTGGATTTTTACGGTAGTGAAGAGGATCCTCACCTCAAAGTCAGGAGGAATCTGCGGTTCTTCAACACGCAGTATCTCCTCATGGTCCAGGGTAAGATGAGCAGACCTGACTTGAAGGGGGTCACTGAGGTGATGAAAGCCAATGCAGTGTTGTACCCAAGAAAAATGATTGGTGACCTGCCAGGTATTGATGTTGGACATCGGTTTTTCTCAAGAGCCGAAATGGTTGCTGTAGGATTCCATAGCCACTGGCTAAATGGCATAGATTATATGGGAGCAGCCGAATACCAAAGAGACTATGCTGCTTACCAGTTTCCGCTTGCTGTTTCCATTGTTATGTCGGGGCAGTACGAGGATGACCTAGACAATGCAGATGTGGTGACTTACACTGGTCAGGGAGGGCATAACTTAACTGGTGATAAACGTCAGTTTAAGGATCAAGAGTTAGTTCGAGGGAATCTGGGCTTAAAGAATTGCTTTGAACATGGGGTGTCTGTCAGAGTGATTCGTGGTCACAATTGCAAAAGCAGCTATAGCAAACGAGTATACACTTATGATGGATTGTACACGGTTGTAAAGTACTGGGCAGAGAAAGGCGTTTCAGGATTTACGGTGTACAAGTATCAGTTGAAACGAAAGGAGGGACAACCAGAACTAACTACTAATCAGGTCAATTTTATGTACGGACGCATACCAAAGTCTACTTCCGAGATTCAGGGCTTGGTGTGCGAGGACATCTCTAATGGGCTAGAATCTAAGCGCATGCCAGCCACCAATCGTGTGGATGAGACACCATTTTCATCATCAGGGTTCACATATATCAATTCTCTGAAGATTGAGCCCAATGTCAAAATTCCAAAGAGCTCAGCTGGGTGTAACTGCCGAGGCGGCTGCACTGATTCAAAGAAATGTGCTTGTGCTAGGCTTAATGGTGGAAACTTTCCATATGTCGACCTTAATGATGGCAGATTAATTGAGCCTCGAGACGTTGTATTTGAATGTGGTCCAAACTGTGGGTGTGGGCCTGAATGTGTCAACAGAACCTCTCAGAAGCGATTAAGATTTCATCTGGAGGTCTTTCGTTCCCCAAAGAAGGGCTGGGCAGTTAGATCATGGGACTTCATACCAGCTGGCTCACCAGTATGTGAGTACATAGGAGTCCTCCGTAGAACTGACGATGTGGATACTCTTACTGACAATGACTACATATTTGAGATTGACTGTCAACAGACAATGCAAGGTCTTGATGGAAGACAGAGAAGGCTAGGGGACGTAGCTGTACCAACGGATAACAAAGCCAGTGAAAGCAATGGAGATGAGAGTGTCCCCGAGTTCTGCATCGACGCTGGTTCAACAGGGAACTTTGCTAGGTTCATTAATCACAGCTGCGAACCAAACCTCTTTGTCCAGTGCGTCCTGAGCTCTCACCAGGATATCAAGCTTGCCCGTGTGGTTCTTTTCGCAGCTGACAACATTCCACCACTGCAGGAGCTGACTTACGACTATGGATATACTCTTGATAGCGTTCATGGACCGGACGGGAAGGTGAAAAAGCTTACTTGCTACTGTGGAGCAGTTAATTGTAGAAAACGCCTCTAC
>CBJR-2014715-CBJR-Atriplex_rosea-2_samples_combined
GAGAAGAGTGATCACTTAAAAGTTAAAGAAACTCTTCGAATTTTCAACAACTATTACCTGCATCTTATTCAGGAGGAAGAAAACAGATGTAAGCTGGTTGAAGCTGAAAAGAAAAAGAAGGGCGTAGTGGACAAAAGAGTACCTCATAAACGTCCAGATCTTAAGGCAATTACAAAGATGGCCGAGACTGGTAAAGTGCTGTATCCCACCAAGCAGTTTGGGGCTATTCCTGGTGTGGATGTTGGCCACCAGTTCTTTTCGAGGGCAGAAATGGTTGCAGTAGGCTTTCACAGTCACTGGCTTAATGGAATTGATTATATGGGCATTTCATACTGCAATGGGGAGTATAGCAACTATACCTTTCCTCTTGCTGTTGCTATTGTCCTTTCAGGCCAATATGAGGATGATCTAGACAATTCAGAGGATGTTGTCTACACAGGTCAAGGTGGTAACAATCTATTAGGTGATAAGAAGCAGAATAAAGATCAGAAAATGCTGCGTGGCAATTTAGCACTAAAGAATAGTATGGAGCAGGGACTACCTGTGCGAGTTATTCGAGGTCATTCTTCTAAAAGCAGTTATGTTGGAAAAGTTTACACATATGATGGCTTGTATGAGGTTGTGAATTACTGGGCAGAGAAAGGCATCTCTGGTTATACTGTTTATAAGTTTCGCCTGAAGCGGCTTGAAGGCCAGCCTGAGTTGACTACCACCCAGGTCCAATTTATCCGAGGACGTATCCCTGAATCTGTTTCTGAAGTTCGAGGGTTGGTATGTGAGGATATTTCTGGAGGTCAGGAGAAGATTCCTATTCCTGCGACCAATTTAGTTGATGATCCTCCTGTACCACCTACTGGATTCAAATACTTCAAGTCTATCCAAGTTGCGGACAATGTGAAAATTCCCGCTCCTACTCGTGGATGTGATTGCATTGATGGCTGTACCAATCCTAATATATGTGCATGTGCTCGGCTCAATGGTTCAGACTTTCCGTATGTTCATAGGGATGGTGGCAGGCTCATTGAAGCAAAGGCTGTAGTGTTCGAGTGTGGCCCGAAGTGTGGCTGTGGTCCTTCTTGCATCAATCGTGTTTCCCAGAGAGGCTTGAGATACCGGTTTGAGGTTTTCCGTACACCAAAGAAGGGTTGGGGTGTCAGGTCATGGGATTACATACCAGCCGGTGCTCCAATATGTGAATACACTGGAATACTGAAGAGATCGGATGAAGGTGACAGTGTTTTGGAAAACAATTTCATCTTCGACATAGATTGCCTTCAAACCATGAAGGGACTTGATGGCAGACAGATGAGATTGCGAGATGTGTCTATCCCCTCCGAGAATGCTCATGAGAAACCCGAGGAGAAGGTCGTTGATAGTATGGTGGAGTTCTGCATTGATGCTGGGTTCACAGGAAATCTAGCCAGATTCATAAATCATAGTTGTGAACCCAACCTGTTTGTACAGTGTGTCTTGAGTTCGCATCATGACATTAAACTGGCAAGGGTTATGCTTTTTGCTGCAGACAACATACCTCCGTTACAGGAGCTTACATATGACTATGGCTATGCGCTCGACAGCGTCATTGGCCCTGATGGGAAGGTAAAGCAGATGGCTTGCTATTGTGGTGCTGAGGGTTGTCGCAAGCGTCTTTTT
>CBJR-2067753-CBJR-Atriplex_rosea-2_samples_combined
GAGAAAGATGTTAAGAGGACTTCTTGTCGACCTGACCTCAAGGCTTTATCGAAGATGAGAGAGAAAAAAGAAATATTATATCCTGAGAAGACAATTGGTCATCTTCCTGGAATTGATGTAGGGCATCAGTTTTATTCTCGAGCTGAGATGGTTGCCATTGGTTTTCACAGTCATTGGTTGAATGGGATTGATTATATTGGACAGTCTAAAGGCAAAAAGGGACATGAAAAGCATATGTTGCCTATTGCTGTGGCCATAGTAATGTCTGGCCAGTATGAAGATGATTTGGATAACGAAGATGATATTATCTACACTGGCGAGGGTGGGCATGACTTGCTTGGTAGTAAATTGCAACGTGATGATCAAGTCTTGGTTCGAGGTAATCTTGCTTTGAAGAATAGCAAAGATCAATCTGTTCCTATTAGAGTAGTCCGTGGGCGTAAAAATGCTGGCAGTTACTCTGGAAAAGTTTACTCATATGATGGATTGTACAAGGTTGTTGATACTTGGGCTGATAAAGGGTGTAGAGGCCATGTCGTTTATAAGTACCGATTAAAACGGATGGAAGGACAACCAAAGTTGTCTATGAATCAGATCCAATTTATTCGAGGATGCGCGCCTAAGGTTGCTTCAGAGTTGCCTGGGCTGGTCTGCCGTGATATTAGCAATGGTATTGAAGATAATTGCATTCCTGTCACAAATTTAATTGATGACCCTCCTATTTGTCCCCCTGGATTTACTTATATCAAGTCTATAGAAGTTGCAGAAAGTGTGAAAATGCCTCCAAAAGCAACAGGTTGCTCATGTAAAGGGAGTTGCACAAACCACAAAACTTGTGCTTGTGCAAAACTTAATGGACAAGATTTTCCTTATGTGCGTCGTGATGGTGGGAGGTTAGTGGAGCCCAAGGATGTTGTCTTTGAATGTGGACCAAACTGTGGCTGCAACTCTGGATGCCTTAATCGCATATCTCAAAGGAAAATCAAATATCGTCTTGAGGTGTATCGTACACCTGACAAGGGTTGGGCTGTTAGGTCATGGGATCATATTCCTTCAGGTGCACCGGTTTGCGAATATATCGGGGTGCTAAGAAGAAGTGCTGAACTTGATAACATTTCTGGGGATGAGTCTAACGAATACATCTTTGAAATTGATTGCTTGCACACAATTAATGAGATCGAAGGAAGAGAGAGACGCTTGGGGAATGTACAGGTGTCTTCTGCTATAAGTATTCCAAAGTTTGATAAGACGGTGTTAGATGGTACACCGGAGTTTTGTATTGATGCAGGGACCAGAGGAAACGTTGCTAGATTTATCAACCACAGCTGTGAACCAAACTTGTTTGTGCAATGTATCTTGAGCGCACACCATGACTTACGATTAGCTCGCATTGTGCTTATTGCTGCAGACAATATACCACCCATGCAGGAGCTGACTTACGACTATGGGTATGCACTAGATAGCGTTATAGGAGCTGACGGGAAGATAAAAGTTTTGCCATGTTTTTGCGGTACAGAAGAGTGTCGAAAACGTTTG
>CDFR-2010978-Manoao_colensoi
TCAAGGCGACCGGATTTGAAGGCTGCAACTGAGATGAAAAAAACAGATGCAATTCTCTATCCTAAGAAGCGATTGGGTCATCTGCCTGGTGTCAATGTTGGAGATCATTTTTTTTCACGTTGTGAGCTGGTTGCTATCGGCCTTCACAGCCACTGGCTTGGTGGAATAGATTCAATGGGAAGGGGGTACGCTAAATTGGAGGAATATCGAGGCTATCGTTTACCGCTTGCTGTTTCTGTAGTACTCTCAGGGAAATATGAAGATGATGTTGACAATTCTGTGGATGTGATTTATACGGGCCAAGGTGGTAATAATATTCTTGGGAACAAACGACAAATAAAAGACCAAAAGATGTCCCACGGCAATTTAGCATTGAAGAATTCTTTGGATCAAGGAACTCCTGTTAGGGTAATTCGTGGGCATAAATCTGTGCACAGTTATACTCAAAGGGTTTATACATATGATGGCTTGTACAAGGTCATTGATCACTGGGTTCAGAAAGGATTATCAGGTTTCACTGTTTATAAATTTCGTCTTCGGCGGATTGAAGGGCAGCCAGAATTGACAACAGATCAGGTTCATTTTCATCGTGCTGAGATACCAAATTCTTCAGCTGAGTTGTGTGGGTTGGTTTGTAGGGATATAAGCAATGGGCTGGAGAAAATCCCCATCCCAGCATCAAATGTTGTTGATAATGCACCTCTAGGACCACAAGGGTATACATATTTAAATACCAACAAGGTTGCTAAAGGTGTTGAAATTCCACCGCCGGCTAAAGGTTGTACCTGCAAGGGTAATTGCATCGATGAAAAGAAATGTTCCTGTGCAAGACTAAATGGGAATGAGTTTCCATATGTTAACATTAATGGTGGCAGGTTGGTCTGTGCAAAGTCTGTTGTATATGAGTGCGGTCCTGACTGTGGTTGTGGGCCTAGTTGTGTCAACCGCACTTCTCAACAAGGGATTAAATACAAACTTGAGGTTTATCGCACTGCAAATAAAGGTTGGGCTGTGAGGTCTTGGGAATCTATTCCTTCCGGGGCTCTTGTCTGTGAATACACAGGCATTCTTATGAGGACAGATGAGTTAGATCATGTGTCTGAGAACCAGTTCATCTTTGAAATAGATTGTCTCCAAACAATGAATGGAATTGATGGACGAGAGAGACGTCTAGGAGATGTATCAAATCATGCTGACATTCAAATGGACAAGCCTGATGATAAGAAAGATGGACAGCCAGAATTTTGCATTGATGCAGGAGCATCTGGTGGGGTTGCTAGATTCATCAACCATAGTTGTGAACCAAATCTTTTTGTGCAATGTGTATTGAGTTCCCACCATGATGCCAGGCTTGCACGGGTTATGTTAGTTGCAGCTGATAATATTCAACCTCTTCAGGAGCTTACCTATGACTATGGTTACGCACTTGACAGTGTAGTCGATGAAAATGGCAAAATTAAGCAAATGCCATGCTACTGTGGTGCAATCGGGTGTCGAAAACGTTTG
>CJGZ-2006021-Oenothera_nana-MTJ_0233
GGTAATGTGGGTGAGAAAAGTGACTACGCCAAAGTGAAGGAGACGTTGAGGGTGTTTAACAAGCACTACCTCTACTTTGTCCAGGAAGAGGAGAAGAGATGCAGAAAAGAAGTAGTCGACAAGAAATCGCTAAAAAGTCCGCAAAAAGTTGAGAAAGGAAGTGCAAAAATGGATGGTAGCAAAAAGTCCCCGAAAAGTTTGGAAAAAGATCTGAAAGAAAATGCAAAGGATGGTAGCAAGAAGTCGCCCAAGAAGGCTGCTGCAAAGACAACGTCTAAGAAAGGTGTTACTGAGGAAGTTACGAAGAAACTGGCCAAGCGGCCTGATTTGAAGGCAATAACCAAGATGATGGATTCAAAGGCTGTTCTAAACCCTGAGAAAAGAATTGGCGAGGTTCCAGGTCTTAAAGTGGGGTATCAGTTCTATTCAAGAGCTGAAATGGTGGTTCTTGGGTTTCATGGCCACTGGTTGAATGGAATCGATTATCTGGGGACAAAATACAAGAAGGTGAAGGAGTTTGAAAGATATCAATTTCCTTTTGCGGTCTCTATCGTTCTATCAGGCATGTATGAGGATGATCTGGATAATGCCGATGAAGTCGTTTATACTGGTTCAGGTGGACATAATCTGACTGGTGATAAGCGTCAAATAAAAGACCAGGAATTGTCGCGTGGTAATTTGGCTCTCAAGAACTGTATTGCTAATGATACCCCTATTAGAGTCACAAGAGGACATGAAAACAAGAGCAGCTATACTGGCAAAGTCTATACATACGATGGGCTGTATAAGGTGATTAAGTACTGGGCAGATAAAGGTATCTCTGGGTTTACTGTCTATAAATACCTGTTACGACGTGTGCCAGGCCAACCAATACTGACAACTAACCAGGTTCAATTTGCCTTCGGCCAAGTACCTCAATCTGTCTCAGAACTACGGGGGTTGGTCTGTGAGGACATTGCAGGTGGTCAAGAGAACTTTCCTATACCAGCAACCAACTTAGTTGATGATCCACCAGTCCCACCCACAGGTTTCAAGTACATCAGTTCGCTTAAAGTTCCAAAAGACATAAAAATCCCTGCTGCTGCATCTGGATGCCGTTGTAAAGGAAGTTGCATGGACCCCACGACCTGTGCCTGTGCTAAACTAAATGGGTGTGATTTCCCCTATGTGCAGCGTGATGGAGGCAGATTAATTGAAGCAAAGGATGTGGTCTACGAGTGTGGCCCCAACTGTGGCTGTGGACCTGATTGCATAAACAGGGTATCTCAAGGAGGACTGAAGTTTCGCCTTGAGGTTTTCCGAGCTCCAAGAAAAGGATGGGCTGTTCGATCCTGGGATTTCATACCTGCCGGAGCACCTGTTTGTGAGTACATTGGAGTCCTGAGAAAGTCAGATGATGTGGAAAGTTCATGGGAGAATAATTACATTTTTGACATTGATTGCCTTCAAACCATGGGCGGGCTCGGTGGGAGGGTGAAGAGATCTGGTGATGTCTCCTCTGACCCAACAGATCAAACTGACAGCAATCACGAACATCCCGAGTTCTGCATCGACGCTGGTTCTTCAGGAAATGTAGCACGGTTCATAAACCACAGCTGTGAGCCGAATCTGTTTGTTCAGTGCGTTCTGAGCTCACACAACGACATGAAGCTGGCTCGGGTTATGTTATTTGCTGCAGATAACATCCCTCCATTGCAGGAGCTTGTGTATGATTACGGTTATGCCCTCGACAGTGTTCTCGGCCCTGATGGCAAGGTAAAACAAATGATCTGCTACTGCGGTGCTGCTGATTGCAGGAAACGGTTGCTT
>CKKR-2009880-Astilbe_chinensis
AAGCAGTCGGCTAAGAGACCTGATTTGAAGGCAATAACTAAGATGTTGGAGACAAATGCTATCTTGTTCCCTGAGAAAAGGTTTGGCTCCATTCCAGGTATTGATGTGGGGCATCAGTTTTATTCGCGGGCTGAGATGGTTGTAGTAGGATTTCATAGCCATTGGCTGAATGGGATTGATTATATGGGGCAATCATATAGCAAAGGGGAGTACAAAAGCTACAAGTTTCCACTTGCAGTTGCTATTGTTTTGTCTGGAGTTTATGAGGATGATCTGGATAATTCTGAGGATGTTGTTTACACTGGTCAAGGTGGAAATAATTTACTTGGAAACAAGCGACAAGTGGGTGATCAAGTGTTGGCACGGGGTAATCTGGCGCTCAAGAATTCTTTGGAGCAATGTGTGCCTGTTAGGGTGATCCGTGGCCATAAATCTGCAAGCAGCTATGTTGGGAAATCAGCTGGATGCGGTCTAGTAGCTTCTGTTGTGCAATATTGGGCAGAGAAAGGTGTTTCGGGGTTTACTGTTTTTAAATATCGACTTAGACGTGTTGAAGGACAGCCAATTTTGACCACTAATCAGGTTCTATATGGTAATGGACGTGCTCCAAAGTCCATTTCAGAAATTCGCGGGTTGGTATGCGAGGACATCAGCGGTGGTCAAGAAGACATACCCATCCCAGCTACAAATTTGGTTGATGACCCACCTGTTGCTCCCTCAGGTTACACTTATTGCAAGTCTATTCAAGTCTCCAAAAGTGTGAAGCTTCCCCCAAGTGTTGGAGGATGTGACTGTAAAGGAAATTGTATGGATTCCCGGACTTGTTCATGTGCTAAGCTTAATGGCTGTGACTTTCCATATGTGCATCGCGATGGTGGCAGGCTAATTGAAGCAAGAGATGTCGTAATTGAATGTGGTCCAAAATGTGGTTGTGGACCTGGTTGTGTCAATCGGACATCTCAGAGAGGACTGAAGTACAGATTTGAGGTATTCCGTACGCCAAAGAAAGGGTGGGCTGTTAGATCTTGGGATTTTATACCTTCTGGGGCACCTATTTGCGAATATATTGGAAAACTTATGAGGACAGATGAGCTGGATAATGTTTATGAGAACAATTATATATTTGACATTGATTGCTTACAGACGATGAAGGGTCTTGACGGAAGAGAGAGGCGATCACGAGACATATCGTTACCTTCAAGTAATTTTCTGGACAAATCTGAAGATCAAAAATCTGATGTGCCTGAGTTCTGCATTGATGCTGGTTCCATGGGCAATATTGCCAGGTTTTTCAATCACAGTTGCGAGCCAAATTTGTTTGTTCAATGTGTTTTGAGCTCACACCAAGATGTAAAACTTGCTCGTGTAATGCTATTTGCGGCTGATAACATACCTCCTATGCAGGAGCTGACATACGACTATGGTTACGCCCTTGACAGTGTCTTAGGTCCAGATGGCAAGACTAAAAAATTGTTATGCTTTTGTGGCGCAGCAGATTGTCGTAAGCGCTTA
>CLNU-2065271-Escallonia_sp._cv._Newport
GATGCACCTGAAGATGATGCCAAACGTGGTTCCAAGCGACCTGATCTAAAGGCAATAACTAAGATGATGGAAACAAACGCTATATTATACCCCAAAAAAAGGTTTGGCGCAATTCCAGGGATTGACGCTGGACATCAGTTTTTTTCACGGTGTGAGATGGTTGCTGTTGGTTTCCATGGCCATTGGTTGAATGGGATTGATTATATTGGCCAGAGTGGTAGCAAGGAGTTCAATGGTTACAAGTTACCACTTACTGTCGCCATTGTTCTGTCGGGCCAGTATGAAGACGATTTGGATAATTGTGAGGACATAGTATACACTGGCCAAGGTGGTAATAATTTGCTTGGCAATAAGCGTCAAATTCGAGATCAAGAGATGCTTCGTGGTAATCTGGGTCTGAAGAATGCCATGGAGCAAGGCGTACCTGTTAGAGTTGTTCGTGGGCATAAATCTTCAAGTAGCTATGTTGGCAAGGTTTATACATATGATGGCTTATATAAGGTCGTTCATTACTGGGCCGAGAAAGGTGTTTCTGGGTTTACTGTATATAAATTCAGACTGAAGCGGCTTGAAGGGCAGCCTTCTTTGACCACAGATCAGGTTCATTTTGAACGTGGCCGTGTTCCTAATTCTGTTTCTGAAATACGCGGATTGGTATGTGAGGACATCGCTGGACAGCTAGAGAATATTCCCATTCCAGCTACCAATTTGGTTGATGATCCACCAGTTGCACCTACTGGTTTCACCTATCGCTCCCGTATTGAAGTATCAAAAAGTGTGAAGCTTCCTATGAATGCCCCTGGATGCAACTGCAAGGGTAAATGTACAGACCCCAGGAGTTGTGCTTGTGCAAGGCTCAATGGCTCCGATTTTCCTTATGTTCATCGTGACGGTGGCAGGCTTATTGAGCCAAAAGCTGTTGTGTTTGAATGTGGTCAAAACTGTGGCTGTGGACCTGGTTGTGTAAACAGGACATCCCAGAGAGGATTGAAGTATCGGCTTGAGGTTTTCCGAACTCCAAAAAAGGGGGGGGCAGTTAGATCTTGGGATTATATTCCTTCTGGGGCACCTGTTTGTGAGTACATAGGGGTGCTGAAGAAGACCGATGATGTTGACTCTGTTCCTGAAAATAATTTTATTTTTGACATTGACTGCTTACAAACAATGAAGGGGCTGGATGGAAGAGAGAGACGACTAGGAGACGTATCTATTCCATCGCACTTGGAGAAAGATGATGATAAGAAAGATAGTGTTCCCGAGTTCTGCATTGATGCCGGCTCCGCTGGTAGTGTTGCTAGGTTTATTAACCACAGCTGTCAACCAAATTTATTTGTTCAGTGTGTCTTGAGTGACCACCACGACCTTAAACTTGCTCGGGTTGTGCTATTTGCTGCAGATAATATACCACCCTTGAAGGAGCTTACATACGACTATGGTTATGCCCTTGACAGTGTCTTGGGTCCTGACGGAAAAGTGAGGCAAATGGCTTGCTATTGTGGTGCAGCAGATTGTCGGAAGCGCTTG
>CMEQ-2005520-Orthotrichum_lyellii
ATGCCGAGCTCGCCGTATCCGTCGCGTGTTAAGAGGGATGGAGAGAGTGGAGATCGTGATCCGGTGCCGAGAAGAGCTGTGACATTCGAGAGAAGCAGCAGCAGTGACTGTGTTGAAGTGGAAGTGAAGCCTGTTGTGGATTTGGAAGAGAGTGAAGAAGACCGCAAACCGGCGGGGAAGGTGCGACAAGCTCCTTCGCGGAGTTCATCGCGGATTGCTACTCTCGCTTCACGTACGCCTGTGAAGCAAGAGGCTCCCGAGCTGTCTCCTAGTCCTCAGCGTATTCGGAAGAAGGTGAAGGTGACGGTGAAAGAGACCAAGGTGACGAAGAAGGTGAAAGTGGTGAAGGTTAAGAAACAGGAGAAGGACTTGAAAGATCACGCACTTGTGAAGGGCGAGAGCGATGGTGATCCTCAGAGTGGGGATGCGGATGATCCTGGTGAAGTCGCCGAGGAGGTACATCGTACCGGGGCGGACCAGCTCGGGCAAAAGCTGGCGCAGCAGCTCGCTGATAGAGCTGGTCTGAGCGACGCTATGCAAGTCAAAGCAACTATTCGAATTTTTAACTTCTTGTACCTTGAAGCCATTCAGCTTGAAGATAAGCGTGCTACAGAGCACCTTATTAAGATTGGAGAAGCTGGTACTGGTAAAAGACCCTCTAAGCGACCTGATTTGAAAGCAATTTCCAAGATGTTGGAACAGAAGGCAACGCTTAATCCTGAAAAACAAATTGGAAGCATTCCAGGTGTTGATGTCGGTCAACAGTTTCTTTCAAGAGCCGAGATGGTTGTAATAGGTCTTCACAACCATTGGCTCAACGGAATTGACTACATTGGAGTTGGGAAAGGCAAATCATCGGACTTGGAGTTTCCTATTTGTGTTTCTATTGTTATGTCGGGAGGATATGAAGATGACGTGGACAATTCAGAGGACGTGGTCTACACTGGGCAAGGAGGAAATGATCTTCTTAGCACTAGGAAACAAATCAAAGACCAAAAGATGGAAAAGGGAAATCTGGCATTGAAAAACAGCATGAAATGTAAACAACCTATTCGTGTCATTCGGGGCCATGATGACAAAAGGAGCTACAGTAAGAAAGTTTATACGTACGATGGGCTATATGAGGTTTACGATCACTGGGCTGAGAAAGGAATCTCTGGTTTCACGGTATTCAAGTACAAGCTTCGGCGTTTAGCTGATCAGCCAGTACTTACCACCGAACAGGTTAAATTCTCTAGAGGGAAAGTGGCGCCAGTCAGTATTGCGGACCTCCGAGGGTTGGTCTGCAACGATATTTCTAATGGGCAGGAGAAACTTCCAGTGCCTGCTTCTAACACTGTTGATGACCCCCCTGTCCCTCCAACAGACTACACGTACATCTCGAAGTCCATTGTACCAGAGAACATACCAAAGCCGCCCCCGTCCAAGGGCTGCGCTTGCAAGGGGAAGTGCACTGACGAGGAGAAATGTGCTTGTGCTCGCAAGAATGGAGGATCCTTCCCTTATGTCCTAAACCATGGCGGACGGCTGGTGAAACCGATGGACGTTGTTTATGAGTGTGGACCAGGGTGTGGTTGTGGCCCTGAGTGCTTAAACCGAACATCTCAACAGGGTCTTCAATATAGGCTCGAGGTATTCAAAACGGTATCAAAGGGCTGGGCTTGTCGATCATGGGACTTTATTCCAGCTGGATCTCCTATTTGCGAGTACTTCGGTGTCTTGAGAAAGAATGATGTGAACTTGGAAAGCATGGTGGATAATGGTTACATCTTTGAACTTGATCTAATCCAAACTATGCAAGGCATGGAAGGGCGCCAGAAGCGATTTGGTGATGTAATGCCGGAAATCAGCGATGAGGACGAGTTGTTGCAGGATGTCGCATTCGTCCTCGATGCTGGGAAGAAAGGAAGTGTCTCAAGATTTCTCAATCACAGCTGTGAACCTAACGTGTTTATTCAGTGTGTAATGAGTCATCATACTGATCATACCATGCCTCGGATTGTTATGTTTGCAGCTGACAACATCCACCCATTAGAGGAGTTGTGCTACGACTATGGTTATGCCATGGACAGCGTGTTGAATGCGGACGGCACAGTCAAGCCAATGCCTTGCCATTGCGGAGCCTCATCTTGTCGAAAGCGAATGTAT
>COAQ-2004951-Malesherbia_fasiculata
TTATACTCTGCAAAAAAAATTTGTTGTCAACCTGATATTTGTATTGAGCATGAATTCTCCTCTCGAGCTGCGATAGTGGAACAATTTTTTCATGGATATTGGTCAAGTGGAATTGATTATGTTCAGAAAATTAGTGGCAAATTGAACAAGGGAAACGGATTTACCTGTCCAATAGCAATAGCTATTCTGTTGTCAAGAAAATGTGGAGATGATGATGACAATTCAACTGAAGTTGTGTATACAGCCCAAAGTGGAAACAACTTCTTTGGTAATGAGCAGCAAAAATATCAAGTTATGCATAACAGTATTTTAGCTCTTAAGAATAATACGGATCTTCACATTCCTGTTAGAGTCTTCTGTAGATATAAAGGTTCTGAACGTGATAGCGGAACAATTTATAAATATTGTGGCTTGTACAAGGTTAGCATGAAACATAAGGCTGAGAAAACTGTTCATGGATTGAAGTTTTCTAAGTGTCATTTGAAACGACTCCTGGGACAGCGCAAGGTTAACATAGAAAGAGAAAAACTTTCTGAAATTCATTCAGGAAAAGTCGGCTTGGTGTATGAGGACATATCTTTCGGTGAAGAAGCTGTGCGCATTCCTGTTACCAATACTATTGATGATCCTCCCATAGCACCAAAAGTCTTTCAATATACCAAGGATCTTCATTTTGCAAAAAATGTGATCCTGCCTCCTACTGCTTCTGGGTGCAAATGCAAAGGAAATTGTACTGATCCAAGGACTTGTTCCTGTGCTCAACTGAATGGCTCTGACTTTCCATACGTGCGCAAAGATGGTGGCAGATTGATTGAACCCAAGGATGTGGTGTATGAATGCGGTCCGAATTGTAGCTGTGGGCCTAACTGCATTAACCGTACATCCCAGCGAGGATTAAAATACCGCCTTGAGATCTACCGTACAATAAACAAAGGATGGGCTGTTAAGACTTTGGACTTTATTCCTTCTGGTGCTCCTGTCTGTGAATACATTGGAACTCTCAGGAGGAGCGATGAACTAGATAATGAAGCCGAGAATGAGTACATATTTGATATTGATTGCTTACTCACGATTAACGGGATTGGCAGTAGAGAGAGGCGACAAGGTTTGCTGCCTCCACCTGATATGGAAATAGATGAGCAGATGGCAGGAGGCGACTCTGAGTTTTGCATAGATGCTGGATCCAGCGGCAACATTTCTAGATTTATTAACCACAGCTGCGAGCCAAACCTGTTTGTCCAGAGTGTCTTGAGCTCCCACCGTGATATGAGACTTGCTCGAATTATGCTATTTGCTGCAGATGACATTCAGCCACTGGATGAACTCACTTACGACTATGGCTACGAGCTTGATAGTGTTTATGGTCCCGACGGGAAAGTAAAAAGGATGAAATGCTGCTGTGGTACAAATGAGTGTCGAGGGCGCTTG
>COAQ-2055991-Malesherbia_fasiculata
GGTGGCGCTAGTGCTGACAAAAGTGCTTCTCTGAAAGTTAAGGAGACTCTAAGGCTTTTCAACAAGCATTATCTGCAATTAGTCCAGGAAGAAGAACTCAGGTGCAGGAAAGAGGATGTAAACCGGAAGGCCTCTGTAAGCAAAACGAATAACAAAAAGGTCCCTAAGAATTCAAAACCTAAGAAAACAGATGCTGTTCTAGGTGATGCTAAGCACAAGGCCATGCGTCCTGATCTGAAAGCAATATCCAAGATGATACAATCAAATACCATTCTGTACCCCGAGAAACAAATTGGTCACCTCCCAGGTGTCAATGTTGGGCATCAATTTTATTCAAGGGCTGAAATGGTTGCTGTTGGTCTTCATAGCCATTGGTTGAATGGGATTGATTTTATGGGGTTGGCCTACAGAAAAGGGAAGTATGGTCACTACGAGTTCCCACTTGCTATAGCAATTGTTTTGTCGGGTATGTATGAGGATGATCTAGACAAAGCTGAGGATGTTATTTATACTGGTCAAGGAGGACACAACTTAACAGGAAATAAACGTCAAATTCGCGATCAAGTATTGGAGCGTGGTAATTTGGCATTGAAGAATTGTGTGGAGCAAAGTGTGCCTGTGAGAGTTATTCGTGGTCATGCATCTACCAGCAGCTATACCGGGAAAGTCTACACATATGATGGCCTGTATAAGGTTGTTCAATATTGGGCAGATAAAGGGATATCTGGATTTACCGTGTTTAAGTATCGCCTGAGGAGGCTAGAGGGGCAGCCAACATTGACTACCAACCAGGTTCATTTTACTTGTGGACGAGTTCCTGAATCGATTTCAGAAATACGGGGATTGGCATGTGAGGACATTACAGGGGGTCAAGAAGATGCCCCAATTCCTGCTACCAATTTGGTTGATGAACCACCTTTTGCACCTACAGGTTTCACGTATTGCAAGTCCATGCAAGTGGCCAGGAATGTGAGACAACCTGTGAACGCCGAGGGATGCGATTGTAAAGGATCTTGTGTGGATCCAAGAACTTGTTCATGTGCGAAGCTTAATGATAATGAGTTTCCTTATGTGCAACTTCATGGTGGCAGGCTAATTGAGCCCAGGGATGTTGTATTCGAATGTGGCCCACTTTGTGGTTGTGGACCTAGTTGTGTCAACCGAACATCTCAGAGAGGGTTGAAGTATCGTCTTGAGGTCTTCCGCACTCCCAAGAAAGGCTGGGCAGTTAGATCATGGGATTTTATTCCATCAGGAGCTCCAGTTTGCGAGTACATTGGAGTGCTTAGGAGAACAGAAGACTTGGATCATGATCATGCTGACGAGAACAACTATATTTTTGATATTGATTGCTTGCAGACAATGAAGGGTTTGGGTGGAAGACAGAGACGCCTGAAAGATATATCGGTTCCTACAATTAATAATTTGGACAAACTTGATGATGAGAAGTCAGATAATGTGCCAGAGTTTTGCATTGATGCGGGTTCCAGTGGAAATATTGCAAGGTTCATCAATCATTGTTGCGAGCCTAATTTATTCGTCCAGTGTGTCTTAAGCTCACACCATGACTTAAAGCTTGCTCGCATAATGTTATTTGCAGCAGACAATATACCCCCATTGCAGGAGCTTACATATGACTATGGCTATGCCTTAGACAGTGTTCATGGCCCTGATGGAAAGATTAAACAGATGGCATGCTATTGTGGTGCAGCTGGTTGTAGAAAGCGTATGTTT
>CPKP-2000917-Lophophora_williamsii
CTTCCTGAGAGTGGTGGAAATGGGGTTGAGAAAAGTGATCATCTTAAGGTTAAGGAGACCCTCAGGACTTTCAATAGTTACTATCTCCATTTTATTCAGGAAGAGGAGAAGAGGTGCAAGCAGGTTGAAGCTGAGGAAAAGGGGGGTGCTAATGCTGGAGACCGGAAAAAATCACCTCACAAACGCCCAGATTTGAAGGCAATATCAAAGATGATGCAGATGAGTAAAATACTTTATCCAACAAAGCAATTTGGAAGCATTCCTGGTGTTGATGTTGGTCATCAATTCTTTTCTAGAGCTGAGATGGTTGCAGTAGGCTTTCACAGCCATTGGCTAAATGGGATCGATTATATGGGCCAGGCCTATTGCAAAGGGGATTACAGCAAGTATACATTTCCTCTAGCTGTGGCTATTGTCTTATCTGGCCAGTATGAGGATGATTTGGATAACTCTGAAGACGTGATATATACTGGACAAGGTGGTAACAACTTATTAGGCGATAAGAAACAAATGCAAGATCAAAAAATGGAACGCGGCAATTTAGCTCTCAAGAATAGCATGGAGCAAGAATTGCCTGTACGAGTTATCCGGGGCCATGATTCCAAAAGTAGTTATGTGGGCAGAGTTTACACCTATGATGGCTTGTACAGGGTTGTAAATTATTGGGCAGAGAAAGGTGTCTCAGGGTTCACTGTGTACAAGTTCCGGTTGAAGCGCCTTGATGGCCAGCCTGATTTGACTACTAACCAGGTTCATTTTATTCGAGGCCGTGTCCCCAATTCTGTCTCTGAAGTACGAGGTTTAGTTTGTGATGATATCTCTGGGGGTCAGGAGGATATTCCCATCCCGGCGACAAATTTGGTTGATGCCCCACCTATACCTCCTATCGGTTTCACGTATTGCAAATCTATCAAAGTTGCTGACAATGTGAAGATTCCTACACCTACCATTGGATGTGGTTGCACAGGCAGTTGTGTTGATCCAAAGGTTTGTGCTTGTGCTAGGCTCAATGGCTCTGACTTTCCATATGTTCACAGAGATGGTGGCAGGCTCATCGAGGCTAAAGCTGTTGTTTTTGAGTGTGGGCCTAAATGTAGCTGCAGTTCTTCATGTGTCAATCGGACATCCCAAAGGGGCCTGCGATACCGATTTGAGGTTTTCCGTACGCCAAAGAAGGGCTGGGGTGTCAGATCTTGGGATTATATACCCTCTGGTGCACCGATTTGTGAGTACACTGGAATACTCAAGAGGTCAGATGAGGTGGACAGTGTTTCCGAGAATAATTTCATTTTTGACATCGATTGCCTACAAACAATGAAGGGGCTTGATGGAAGACAGATGAGATTACGGGATGTTTCCATCCCTCCTGATAGCTTACCCGAGGAGAAGATCGTGGATAGTGCAGCAGAGTTCTGCATTGATGCAGGTGTCATGGGAAACCTAGCAAGATTTATTAATCATAGTTGTGAACCCAACCTTTTTGTCCAGTGCATCTTGAGTTCGCATCATGATGTCAAGCTGGCAAGGGTGATGCTCTTTGCTGCTGACAACATACCACCACTCCAGGAGCTTACATATGACTATGGGTACCCACTTGATAGTGTCATTGGCCCCGATGGGAAGGTGAAGAAAATGCCTTGCTATTGTGGTGCTGAAGGCTGTAGGAAACGACTATTT
>CSUV-2063455-Cochlearea_officinalis
CGACAAATGAAGGATCAAGCCTTAGTTAAAGGGAATATGGGCCTCAAGAACTGCATTACACATAATGTGTATGTAAGGGTTATCCGGGGTCACAATTTCAAAAGTAGTTATACCAAAAGAGTATACACTTATGATGGACTGTATAAGGTTATTGAGTACTGGGCAGAAAAAGGCTTTTCAGGGTTTACAGTGTTTAAGTATCGACTGAAACGAGTCGAGGGGCAACCAGAACTAACTACTAATCAGGTCAACTTTGTGAATGGATGCAGACCAAAGTCTACTTCAGAGATTCAGGGCTTGGTTTGTGAGGACATCTCTAAAGGACTAGAAGCCAAGCGCATTCCAGCCACTAACCGCGTTGATGATCCACCGTTTTCTATATCAGGGTTAACATACATCAATGCCTTAAAGATTGAGCCCAATGTCGAAATTCCGAAGAGGGCAAGCGGGTGTGGCTGCCGAGGAAGCTGCACTGACCCGAAGAAATGTGCATGCGCTAAGCTTAATGGTGGAAATTTTCCGTATGTTGACGTTAATGGTGGCAGACTAATTGAGCCTCGAGATGTTGTGTTTGAATGTGGTCCAAACTGTGGGTGTGGACCTCAATGTGTCAACCGAACATCTCAGAAGCCACTTAGGTTTCATCTTGAGGTTTTCCGTTCTCCGAAGAAGGGTTGGGCAGTAAGATCATGGGACTACATACCAGCTGGATCGCCGATATGTGAGTACATAGGCATAGTCAGAAGAACTGACGACATCGATAATATTTCAGATAACAACGAGTACATCTTTGAGATTGACTGCCAACAGACAATGCAAGGTCTTGATGGAAGACAGCAACGAAGACTAACAGATGTAGCTATACCAACGGAGAGTAAAGTCACTCCGGGCAGCGGAGATGACAATTCTCCCGAGTTTTGCATTGATGCCGGTTCGACAGGGAATTTTGCGAGGTTCTTAAACCACAGCTGCGAACCGAACGTATTTATCCAATGCGTCCTGAGCGATCACCACGATATAAGGCTTGCCCGTGTAGTCCTTTTCGCCGCTGACAACATCCCGCCACTGCAGGAACTTACGTACGACTATGGATATGCCCTTGACAGTGTTCTCGGTCCGGATGGGAAAGTCAAGCATCTTGCTTGCTATTGTGGAGCAGTCGGTTGTCGAAAACGCCTCTAC
>CUTE-2011274-Blutoparon_vermiculare
AAAAGACCTGATCTCAAGGCAGTTACGAAGATGATTGAAGTGGGTAAAGTGTTATATCAGCACAAGCGATTTGGGGGCCTTCCTGGTGTGGATGTTGGGCATCAATTTTTTTCGAGGGCAGAAATGGTTGCTGTAGGGTTGCATAGTCACTGGCTCACTGGAATTGATTATATGGGCCATTCATATTGCAATGGGGAATACAAAAATTATACCTTTCCTCTAGCTGTCGCAATTGTACTATCAGGCCAATATGAGGATGATTTAGACAACTCAGAGGATGTTATCTACACCGGTCAAGGTGGTAACAATCTCTTAGGTAACAGGAAACAAGTGGAAGATCAGAAAATGTTGCGTGGCAATTTAGCATTAAAGAATAGTATGGAGCAAGGACTCCCTGTACGAGTTGTGCGTGGTCATTCATCTAAAAGCAGCTATGTGGGCAAAGTATACACTTACGATGGTTTGTATAAGGTGGTGAATTATTGGGCAGAGAAAGGCATCTCTGGTTTTACTGTATTCAAGTTTCGTATGAAGCGGATGGACGGTCAACCTGAATTGACTACCACCCAGGTTCAATTTGCTAAAGGCCGTATTCCTGAATCTGTCTCTGAAGTTCGAGGTTTGGTTTGTGACGATATATCTGAGGGTCAAGAGGACATTCCCATTCCTGCAACTAATTTGGTTGATGATCCGCCTGTGCCACCAACTGGTTTCAAGTACCTAAAATCAAATGAAGTTTCTGTTGGTGTGAAAATTCCGACTGCTACCCGAGGATGTGATTGCAATGGGAACTGCATTGATCCCAAAGTTTGTGCTTGTGCTCGGCTAAATGGATCAGATTTTCCATATGTTCAGAGGGATGGTGGCAGGCTAGTTGAAGCAAAATCTGTGGTGTTTGAGTGTGGCCCGAAATGTGCATGTGGGTCCTCTTGCGTGAATCGTACATCCCAAAAAGGCCTTAGATATCGTTTTGAGGTGTTCCGGACTCCAAAGAAAGGATGGGGTGTGAGGTCATGGGACTATATACCTTCTGGTGCACCGATATGTGAGTACACTGGGGTGCTCAAAAGATCGGATGAAGCTGATAGTGTCCTCGAAAACAATTTCATTTTTGACATTGATTGCATACAAACAATGAAGGGGCTTGATGGTAGACAGAGGAGATTGCAAGATGTGTCAATTCCTGATAACTTGGTGGAGAAGGCAGAGGAGAAGGTGGTGGATAGCACGGTGGAGTTCTGCATTGATGCTGGATTAAAGGGAAACTTGGCCAGATTTATAAATCACAGTTGTGAACCCAATCTTTTTGTGCAATGTGTTCTTAGTTTACACCATGATGTTAAATTGGCGAGGGTCATGCTCTTTGCTGCCGATAATATTCCCCCTCTTCAGGAACTGACATATGATTATGGGTACGCGCTAGACAGTGTGATGGGGCCAGATGGAAAGGTGAAGAAGATGGCTTGCTATTGCGGTGCCCAGGGTTGTAGGAGGAGACTC
>CVDF-2006940-Simmondsia_chinensis
AAACGTCCAGACTTGAAGGCAATTACAAAGATGATGGAGACCAATTCTATACTCTATCCAAGTAAGATAGTTGGAGCAATTCCAGGTGTTGAGGTTGGTCATCAGTTCTTTTCACGAGCTGAAATGGTCGCTGTAGGTTTCCACAGTCACTGGATGAAAGGTATTGACTACATGGGAACAACATACAGCAAAGGGGAATATGGTAGGTTTAAGCTTCCTATTGCTATAGCCATTGTTTTGTCAGGCTACTATGAGGACGATTTGGATAACTCAGAGGATATCGTATACACGGGTCAAGGAGGAAATAACTTACTAGGTGATAAGCATCAGATAGAAGATCAAAAGATGGAACGTGGTAATTTAGCACTCAAGAATAGCATGGAGCAAGACTTACCGGTGAGAGTAATTCGTGGTCATCATTCTAAAAGCAGTTATGTAAGAAGAGTTTACACATACGACGGTTTATACAAGGTCAATCAATATTGGGCAGAAAAAGGTGTTTCAGGATTTACTGTTTTTAAGTATCGCTTGAAACGGCTTGAAGGCCAGCCTGATCTGACTACAAACCAGGTTCAGTTTGTTCGAGGGCCTGTTCCTGACTCAGTCTCTGAAGTGCGAGGGTTGGTGTGTGCTGATATATCTTTTGGCCAAGAGAACATTCCCATTCCAGCAACAAATTTGGTTGATGAACTACCTGCTCCGCCCAGAGGTTACCAGTATTGCCCATCCATCAAAGTTGCAGAGAATTTGAAGATCCCTGCCACTTCAGTTGGATGCAATTGCAATGGTGCATGTGTAGATTCCAAGATCTGTGCATGTGCTCGGCTCAATGGTTCCGACTTTCCTTATGTCCATCGGGATGGTGGCAGACTTATAGAGGCAAAAGCTGTTGTCTTTGAATGTGGCCCCAAGTGTGGTTGTGGGCCTGATTGTGTTAATAGGACATCCCAGAGGGGGCTGCAATATCGTTTTGAGGTCTTTCGTACTCCAAACAAAGGGTGGGGTGTCAGATCTTGGGATTACATACCAGCAGGTGCTCCAATTTGTGAATATACAGGGATACTTAAGAGGTCAGATGAAGCAGACAGCATTTCTGAGAACAATTACATTTTTGACATAGATTGCTTGCAAACTATGAAGGGCTTGGATGGAAGACAGATGCGATTGCCAGATGTATCTATACCCACTGGTAACTGCACAGGGAAGTCTGATGAGAAGGGATCAGAAGGTGTACCTGAGTTCTGCATTGACGCAGGTGTAACTGGGAATATAGCAAGATTTATAAATCATAGTTGTGAACCCAATCTTTTTGTTCAATGTGTTCTTAGCTCACATCATGACTTCAAACTTGCTAGAGTGATGCTTTTTGCTGCTGACAACATACCACCATTACAGGAACTTACATACGACTACGGCTATGCACTTGATAGTGTGGTGGGTCCTGATGGTAAGATAAAGCGAATGGCTTGCTATTGTGGTGCTGCTGGTTGCCGGAAGCGCTTG
>CVDF-2104624-Simmondsia_chinensis
AAGAATGGGAGTGTGGAGGAGAATGTGAAGCGGTCTTCTAAGCGACCTGATCTGAAGGCAATATCAAAGATGGTGAAGAACAAGGAAATTCTGTACCCTGAGAAAAAACCCGGAGATGTTCCTGGAATTGATGTTGGCTATCAATTCTATTCTCGTGCTGAGATGGTTGCTGTTGGTTTTCATAGTCACTGGCTGAATGGAATAGATTATATGGGAGAAACATATAGCCGTAAGCATGAATACAAGGACTACACTTTCCCGATTGCTGTTGCAATTGTATTATCTGGCCAGTACGAAGATAATTTGGATAAAGCGGAAGATATTATATACACTGGACAAGGCGGAAATGATCTTCTTGGTAATAAACGCCAAGTCCAGGACCAGGTTATGCTTAGAGGTAACCTGGCATTGAAGAATAACATGGAGCAATCTGTTCCTGTTCGGGTTGTTCGTGGGCATGGAAGTGCTAATAGTTATTGTGGCAAAGTTTACACTTATGATGGCTTATACAAGGTTGTTGAGTATTGGGCAGAAAAGGGTGTTTCAGGATTTACAGTTTTCAAGTATCGGTTAAGACGGCTAACAGGACAGCCTCGACTGACCACAAATCAGGTTCAATTTGTTCGTGGATGTTCATCTATTGTTCTTTCCCAATTACCCGGGTTGGTATGCAGTGACATCAGCAATGGTCTCGAAAATATTCCAATACCTGTTACCAACCTATTTGATGATCCACCTATCGGCCCTACAGGGTTTACTTATTCTAAGGCTGTGCAAGTTGCGGAAAGTGTGAATCTTCCTCCAAATGCTCCTGGATGCAATTGTAAAGGAAACTGCACAAATCCAAATACTTGTGCTTGTGCTAAGCTTAACGGCTCTGATTTTCCGTATGTACGTCGTGATGGTGGAAGATTAGTTGAAGCCAAGGATGTTGTTTTTGAATGCGGACCAAACTGTGGTTGTGGACCTGGATGCATCAATCGCATATCTCAAAGGGGATTAAAGTATCGTCTTGAGGTCTACCGTACACCTAACAAGGGATGGGCCGTGAGATCTTGGGACTTCATTCCTTCAGGTGCTCCAGTTTGTGAATATATAGGTGTTGTGAGGAGGAGCGATGAGTTGGATAATGTTACAGAAAATGACTACATTTTTGAAATTGATTGCTGGCATACCATGAATGAAATCGAAGGAAGAGAGAGGCGTTTCCGTAATGTGCTCATGCCCACAACTGATACATTACGGACAATAGATGGCAAGCTGGTAGATGGCACACCTGAGTTCTGCATAGATGCTGGTTCCATTGGCAATGTTGCCCGGTTTATAAATCATAGCTGTGAACCGAATCTTTTTGTGCAATGTGTCTTGAGCTCACACCATGACCTACAGCTTGCACGGGTGGTTCTGTATGCTGCAGATAACATTCCTCCTTTGCAGGAGCTTTCATACGACTATGGATATGCTCTTGATAGCGTGATTGGTCCTGAAGGAAAAATAAAAGTGTTGCCATGTTACTGTGGTACAGCAGACTGCCGAAGGCGCTTA
>CVEG-2033639-Azolla_cf._caroliniana
AAAGTGAAGGATATTCTCAGGCTTTTCAACACATATTACCTTAGATTTGTTCAGGAAGAGGAAGTACGTTGTCGGAAAGAAGATGCCAAGGAGAACACCGCTGTCAAGAAAAAGAGTAAAAAGAAAGAAGAGAGCGACGAGCCTAGGAAATCAAGGAGACCAGACCTGAAAGCTATATCGCAGATGAAAGCTGATGGGAAGTTGCTTTGTAACTTGAAAACCCTAGGGCATGTTCCTGGTGTCGGAGATCATTTCTTTTCAAGATGTGAAATGATAGCCGTTGGACTCCATTATCATTGGCTTGCTGGGATTGATTTTATAGGGGCTGCGTATAAAAAGAAAATGATGAAATGGAAACTTCCTGTTGCAAGTTCTATTATTCTCTCTGGCTTGTATGAGGATGATATAGATAATGCAAATGAGGTTGTTTATACGGGTCAAGGAGGCCAAGATCTCTTAGGAAGCAAACGACAAATTGCCGACCAAATCATGGATAAGGGAAATTTAGCTTTGAAGAATAACATGGAACAAGATCTTCCTGTCAGATTAATTAGAGGTCATAAGACGAAGAAGAGTTATACGGGAAAAGTCTATACGTATGATGGGCTATACAAGGTTAAGAAGTTTTGGGCTGAAAAGGGCATATCAGGATTTACAGTGTTCAAATTTAGTTTACATCGGATGGAAGGGCAGCCTATGCTCACAACAGAGCAAGTTCACTTTATTTCTGGTCAAGTTCCATCAAACCCTTCTGAATTAAAAGGGCTTGTATGTGCTGATATAAGCAATGGTTTAGAGGAGATTCCAGTGCCAGCTTCTAATGTTGTTGATTCTATACCTTCTAGACCTGAGTTAAGATACTTAGCTGTAAATGAAGTATCAAAGGAGGTACCAGCACCAGTCCCTTCAAAAGGATGCAGCTGCAAGGGAGAGTGCTATGATGTAACAAAGTGTTCTTGTGCCAAACTTAACGGGAAAAAGTTCCCATATGTCTCACGGAATGGTGGAAGACTTGTGGAGCCTATGGATGTCGTCTATGAATGTGGTCCACATTGTGGATGTGGACCTACTTGCTCAAATCGGGTTACTCAACGTGGCATGTATTATCGCCTTGAGGTTTTCAAAACTGCAAATAAAGGCTGGGCTGTAAGGTCTTGGGATACCATCCCAGCAGGTGCACCAGTATGTGAATATACTGGTGTGCTGATGAGAACTGCTGATGCCGACAATATTGGTGACAATGAATACCTTTTTGAGCTGGATTGTCTACAAACAATTAAAGGTGTTGGTGGGAGGCAGAGGAGAGATTTGTCAAAGAGTAACGAGGGTGATGCCTTGAATGACGAGTATAGGGATGTCCCTGAGCAGCCTGAATATTGCATTGATGCTGGTTCATGTGGTAGTGTAGCCCGGTACATCAACCATAGTTGTGAACCTAACTTATTTGTGCAATGTGTGTTGAATGATCATCATGATCTAAGCAGACCTCATATATGGTTCTGTGCTGCAGATACAATACATCCATTAGAGGAGTTGAGTTATGATTACGGATATGAACTTGATAGTGTTGTTAAGGATGGGAAAGTCAAGGTTTTGCCTTGCTATTGTGGTGCTCCTGCATGCAGAAAGAGGCTA
>CWZU-2010377-Betula_pendula
GTGTATACTGGTCAAGGTGGACATGATTTAACTGGTAAGAAGCATCAGATCCAAGACCAAAAGATGGAGCGTGGAAATTTGGCGCTCAAGAACTGTGTGGAGCAAAATGTGCCTGTTAGAGTCATTCGTGGGCATGAATCTAAAAGCAGTTACACTGGTAAAGTTTACACATATGATGGATTGTACAAGGTTGTGAAGTATTGGGCGGAGAAGGGTCTTTCTGGATTTACCGTATATAAGTATTGCCTAAGGCGGCTTGAAGGGCAGCCACTATTGACCACTAACCAGGTTCACTTTTTTCGTGGGCGCGTGCCTCAGTCTGTTTCAGAAATACGTGGGTTGGTTTGCGAGGACATCACTGGTGGTCAAGAGGATCTTCCCATTCCAGCTACCAATTTGGTTGATGATCCAGCTGTTGCACCCACAGGTTACAAGTATTGCAAGTCTATTCAAGTTGTGAAAAATGTGAAGCTTCCCAATAATGCTTCTGGATGCAATTGCAAAGGAATGTGTGTGGACCCCAAGACCTGTGCTTGTGCTATGCTTAATGGCTCTGACTTCCCTTATGTATCACGTGATGGTGGAAGATTAATTGAAGCCAAGGATGTTGTCTTCGAATGTGGTCCAAAATGTGGCTGCGGACCAGATTGTGTAAACAGAACATCTCAGAGAGGCCTGAAGTATCGACTTGAGGTTTTCCGCACTCCAAAGAAAGGGTGGGCTGTTCGATCTTGGGACTTCATACCGTCTGGGGCACCAGTTTGTGAGTACACAGGAATACTTATGCGGACTCAGGATTTAGATAGTGTCTCAGAGAATAATTATATTTTTGAGATTGATTGCTTGCAAACAATGAGGGGCCTTGGTGGAAGAGAGAGGCGATTTCGGGATGTACCTGTGCCAACAATCATTTCTTCAGACAGGCCTGATGATCTGAGATCTGAAAATATGCCAGAGTTTTGCATTGATGCAGGATCCACTGGAAATATTGCGAGGTTTATTAATCACAGCTGTGAGCCTAATCTTTTCGTCCAATGTGTTTTGAGCTCACACCATGACATCAAACTTGCTCGAGTAATGCTATTTGCGGCGGACAACATACCTCCTTTGCAGGAGCTGACATACGACTATGGCTATGCTCTTGATAGTGTCTCCGGTCCGGATGGAAAGATACAACAGATGTTCTGTTACTGTGGTGCAGCAGATTGTAGGAAGCGGTTA
>CZPV-2005374-Moringa_oleifera
CCTGAAGGGGAGGGTAAGAGCAAGGCGAAGCGACCTGATTTGAAGGCAGTATCTAAGATGATTGAGACCGAGACGGTATTGTATGGTAAGAAAAGGATAGGCGAAATTCCAGGCATTGAAGTTGGGCATCAGTTCTATTCGCGGGCTGAAATGGTTGCTGTTGGTTTTCACAGTCACTGGTTAAATGGGATTGACTATATGGGGCTTTCCTACAAGAAACAGTATAGAAACCTTGAATTCCCGCTTGCAGTTGCCATAGTTTTGTCAGGCATGTATGAAGATGATTTGGATAATGCTGATGAGGTTGTTTATACTGGTCAAGGAGGTCATGATTTAAAGGGTAATAAGCGTCAAATTGGGGATCAAGTACTGGAACGTGGTAATTTGGCATTAAAGAATTGTGTTGAGCAAAATGTGTCTGTCAGGGTAATTCGTGGCCACGTATCTTCAAGTAGTTACTCTGGAAAAGTTTACACTTATGATGGCTTGTACAAGGTTGTTAAGTATTGGGCAGAGAAGGGTATTTCGGGATTTACTGTTTTCAAGTATCGACTAAGACGGGTTGATGGGCCTATGTTGACTACTAATCAGGTTCATTTTACCAATGGACGTGTGCCACATTCTCTTTCAGAAATACGCGGATTGGTGTGTGAGGATATTACTGGGGGGCAAGAGGATATTCCTATTCCAGCTACCAACTTGGTTGATGATCTGCCCGTGGCACCCACAGGTTTTACTTATTGCAAGTCTATCAAAGTTGGACCCAATGTAAAGCTTCCCAGAGATGTTGTTGGCTGCAATTGCAAAGGATCTTGTAGGGACCCCAGGACATGTGCATGTGCTCAGCTTAATGGTTCTGATTTTCCATACGTGCATCGAGATGGTGGCAGGTTGATTGAAGCCAAGGATGTTATATTTGAGTGTGGTCCAAGATGTGGCTGTGGACCTAATTGTGTCAACCGGACATCTCAAAGAGGACTGAAGTATCGTCTTGAGGTGTTTCGTACTCCTAGAAAGGGATGGGCTGTTAGATCTTGGGACTTCATACCTTCTGGGGCCTCAGTCTGTGAGTATACAGGAGTGCTTATGAGGACAGAAGATCTAGAAAATGTCTCTGAGAACAATTATATTTTTGACATTGATTGCTTACAAACAATGAGGGGGCTGGGAGGAAGAGAGAAAAGACAACGATCTGAATCAGAACCATCAATTCATAATGTTAACAAGCTTGATGATCAGAAATCTGAGAGTGCACCAGAGTTCTGTATTGATGCAGGCTTCACTGGGAATATTGCAAGGTTTATCAATCACAGTTGCGAACCTAATCTCTTTGTCCAATGTGTCTTGAGCTCACACCATGACCTGAAACTTGCTCGAGTGGTGCTGTTTGCAGCAGACAACATACCTCCTTTGCAGGAGCTTACTTATGACTATGCCTACGTCCTTGATAGTGTCCATGGTCAAGATGGGAAAGTAATACAAATGCCATGCTATTGCGGTGCAGCAGACTGTAGAAAGCGCCTG
>CZPV-2005375-Moringa_oleifera
AGGCGATCGAGCAAGAGGATTCATGACAAACAGAGAGCTGAGAAGGAGCGTTTGGTTCGGCAAAGAATGGAGCTGTTGGGCGATGACGGAGGTACTAGGGAGAAGAAAACCATCACGTATTGTAGGAATAGGCGCAGGAGAAATGTAGAAAGCGATGATGAAAAGATTGAGCGGAAAGTTTCAGATTTAATTGGCTCAAGTGAAGAGAAAAAGAAAGGGAGGACAGAATTTGTGATGGGAGAAGACTGTGTAGAGGAAAATGGAAATATAATTGAGAAAAGTGCGCATGCTAAAGTGAAGGAGACCTTGAGGTTGTTCAACAAGCACTATCTTCATTTTGTTCAGGAAGAGGAAAAGAGATGCGCAAAGGAGGAAGTTGGTAAGGAAGCCACTAAGCTCTCCAAATCTAAGAAAAGGGCTATGCCTGAAGGGGAGGGTAAGAGCAAGGCGAAGCGACCTGATTTGAAGGCAGTATCTAAGATGATTGAGACCGAGACGGTATTGTATGGTAAGAAAAGGATAGGCGAAATTCCAGGCATTGAAGTTGGGCATCAGTTCTATTCGCGGGCTGAAATGGTTGCTGTTGGTTTTCACAGTCACTGGTTAAATGGGATTGACTATATGGGGCTTTCCTACAAGAAACAGTATAGAAACCTTGAATTCCCGCTTGCAGTTGCCATAGTTTTGTCAGGCATGTATGAAGATGATTTGGATAATGCTGATGAGGTTGTTTATACTGGTCAAGGAGGTCATGATTTAAAGGGTAATAAGCGTCAAATTGGGGATCAAGTACTGGAACGTGGTAATTTGGCATTAAAGAATTGTGTTGAGCAAAATGTGTCTGTCAGGGTAATTCGTGGCCACGTATCTTCAAGTAGTTACTCTGGAAAAGTTTACACTTATGATGGCTTGTACAAGGTTGTTAAGTATTGGGCAGAGAAGGGTATTTCGGGATTTACTGTTTTCAAGTATCGACTAAGACGGGTTGATGGGCAGCCTATGTTGACTACTAATCAGGTTCATTTTACCAATGGACGTGTGCCACATTCTCTTTCAGAAATACGCGGATTGGTGTGTGAGGATATTACTGGGGGGCAAGAGGATATTCCTATTCCAGCTACCAACTTGGTTGATGATCTGCCCGTGGCACCCACAGGTTTTACTTATTGCAAGTCTATCAAAGTTGGACCCAATGTAAAGCTTCCCAGAGATGTTGTTGGCTGCAATTGCAAAGGATCTTGTAGGGACCCCAGGACATGTGCATGTGCTCAGCTTAATGGTTCTGATTTTCCATACGTGCATCGAGATGGTGGCAGGTTGATTGAAGCCAAGGATGTTATATTTGAGTGTGGTCCAAGATGTGGCTGTGGACCTAATTGTGTCAACCGGACATCTCAAAGAGGACTGAAGTATCGTCTTGAGGTTTGGTCATATAACCAGTGTCCTAGAGTGCCCACTATATTTGCTCCAGGTAAACATTTTGTTGTTGTAAATTTCAATGAGATATCTGCTAGTGTATGTCAACAGGTGTTTCGTACTCCTAGAAAGGGATGGGCTGTTAGATCTTGGGACTTCATACCTTCTGGGGCCTCAGTCTGTGAGTATACAGGAGTGCTTATGAGGACAGAAGATCTAGAAAATGTCTCTGAGAACAATTATATTTTTGACATTGATTGCTTACAAACAATGAGGGGGCTGGGAGGAAGAGAGAAAAGACAACGATCTGAATCAGAACCATCAATTCATAATGTTAACAAGCTTGATGATCAGAAATCTGAGAGTGCACCAGAGTTCTGTATTGATGCAGGCTTCACTGGGAATATTGCAAGGTTTATCAATCACAGTTGCGAACCTAATCTCTTTGTCCAATGTGTCTTGAGCTCACACCATGACCTGAAACTTGCTCGAGTGGTGCTGTTTGCAGCAGACAACATACCTCCTTTGCAGGAGCTTACTTATGACTATGCCTACGTCCTTGATAGTGTCCATGGTCAAGATGGGAAAGTAATACAAATGCCATGCTATTGCGGTGCAGCAGACTGTAGAAAGCGCCTGTTT
>Carubv10000831m
ATGATACAATCCAAGGCAATATTGTACCCAAGAAAAAGGATAGGTGACCTTCCAGGTATTGTCGTTGGACATCGTTTTTTCTCAAGAGCTGAAATGTGTGCTGTAGGCTTCCATAACCATTGGCTAAATGGTATCGATTATATGGGACTTGAATACAAAAAAGAGTATAGCAAGTATGATTTTCCGCTTGCTGTTTCTATCGTTTTGTCGGGCCAGTATGAGGATGATCTAGACAATGCAGATACTGTGACTTACACTGGTCAGGGAGGGCATAATTTAACTGGTAATAAACGACAGATTAAGGATCAACTGCTACTACGAGGAAATCTGGCCTTAAAGAACTGCTGTGAACACCACGTGCCTGTCAGAGTAACTCGTGGTCATGATTGCATAAGTAGCTATACCAAAAGAGTATACACTTATGATGGATTGTATGAGGTTGTAAAGTACTGGGCACAAAAGGGCGTTTCAGGATTTACAGTGTATAAGTACCAACTGAAAAGACTGGAGGGCCAACCAGAACTAACTACTGATCAGGTTAACTTTGTTTGTGGACGCATACCAAAGTCTACTTCAGAAATTGAGGGCTTGGTATGTGAGGACATCTCTAAAGGGCTAGAATTTAAGCGCATTCCAGCCACTAATCGCGTTGATGATTCACCAGTTTCACCATCAGGTTTCACATACATCAAATCTTTGATGATTGAGCCCAATGTCAAAATTCCTAAGAGTTCGACTGGGTGTAATTGCCAAGGCAGCTGCACTGACTCAAAGAAATGTGCGTGTGCTAAGCTTAATGGTGGAAACTTTCCGTATGTCGACCTTAATGATGGCAGATTAATTGAGTCTCGAGATGTTGTATTTGAATGCGGCCCACACTGTGGGTGTGGACCTGCATGTGTCAACCGAACTTCTCAGAAGCGATTAAGATTTCATCTTGAGGTTTTCCGGTCTGCAAAGAAGGGTTGGGCAGTTAGATCATGGGACTACATACCTGCTGGGTCACCCGTATGTGAGTACATAGGAGTTCTCAGGAGAACTGCTGATGTCGATACTATTTCTGACAACGACTATATATTCGAAATTGACTGCCAACAGACAATGCAAGGTCTTGATGGAAGACAGAGAAGACTTAGGGATGTAGCTTTGCCAACGAGAGTCAGTCAGAGCAGTGAGGATGAAAATGTACCAGAGTTCTGCATTGATGCTGGTTCAAAAGGGAACTTTGCTAGGTTTATAAATCACAGTTGTGAACCAAACCTATTTGTTCAGTGCGTCCTGAGTTCTCACCAGGACCTAAGGCTTGCCCGTGTGGTTCTTTTTGCAGCTGACAACATTCCCCCACTGCAGGAGCTGACTTACGACTATGGATATACGCTTGATAGTGTTCACGGGCCAGATGGGAATGTGAAGAAGCTCACTTGCTACTGTGGAGCGCTAAATTGTAGAAAACGCCTTTAC
>Cucsa.155970.1
ATGGTTGTCAAGTCCCGGGTACTACGTTCTGCTGCCAATGGAGAGCTGCATTCTCCAGTAACTCCTGAGGAGAAGCCGAAACGCTCTAAAGTAGCTACACCTGGGGGAAAGAGTGCTAAAGCTGCGGCACCGGAGGGAGATGCGGAACATCCATCTCCTTCTCCTATGAGGAGGACGAGTGCTCGAATCATAAAGATGAAGGCTGAGAAGAAGCTTCTAGCGCGTCAAAGAGTAGAGCTCCTTGATGAACCCAGCAGTGGCAGCAAAAGGAAGAAGACGAACAGTAAGGTAAAAAGTAAGCGTAATACTCCGAATGTTAAGGAGGAGGTGAGGGAAGATAAGGGCGAAGTGGTGGAAGATGAGGCCGTTGTTGTTCCGGCGTCCAAAGACGTCACTAAATCTAAAGACGGTGATGCGCGCAAACCGATGGAAGTGTGCGCGCCAGAAAAGAGGACTGGGGACGATGTTGGTGCAGGTAATATGGTTGAGAAGAGTGACCATGTCAAGGTGAAGGAGACTCTCAGGTTGTTCAACAAGTACTATCTTCATTTTGTACAGGAAGAGGAAAAGAGGTGTAAAAAAGCTGAAGTAGCTAAAAAAGCTCCCAAACGGTCAAAATCGAAGAAGGAGGTTCCTGTAGAAGACACGAAAAACAAGTCGAAGCGACCAGATTTGAAGGCAGTTTCTAAGATGTTGGAGACAAATGAAATTTTGAACCATGAGAAAAGAATTGGCAACGTTCCAGGTATCAATATTGGGCATCGATTCTATTCACGGGCTGAAATGGTAGCTGTTGGATTTCACAGCCACTGGCTGAATGGAATTGACTACATGGGGTTGTCATACAGCAAAAAGTACAGTAATTATTCCTTCCCACTTGCGGTGGCCATAGTTTTATCGGGCATGTATGAGGATGATTTGGATAATGCTGAGGATGTCATTTACACTGGTCAAGGAGGGCAAAATTTAACTGGCAATAAACGTCAGATTCGGGATCAAAAAATGGAACGTGGTAATTTGGCTCTCAAGAATTGTATTGAGCAAGGTGTCCCAGTTAGAGTGGTTCGGGGGCATGAATCTGCCACTAGTTACTGTGGGAAACTTTACACATATGATGGCTTGTATAAGGTTATACAGTATTGGGCAGAAAAAGGTATTTCTGGATTTACTGTGTTTAAATTTCGTCTTAGGCGGATTGAAGGACAATCGTTGTTGACCACAAACCAGGTTCAATTTATATATGGTCGGGTTCCCAAATCAGTTTCAGAAATACGTGGGTTGGTGTGTGAGGATATCGCTGGGGGTCAGGAGAATATTCCTATTCCAGCTACTAATTTGGTTGACGATCCACCTGTTGCACCCATAGGTTTCACTTATTGTAAATCCATTAAAGTTGCACGTGGTGTGAAACTTCCTCCGAATGCTAATGGATGTGACTGTAAGGAATCATGTATCACTTCAAGGACATGTTCGTGTGCTAAGCTTAATGGATCAGACTTCCCATATGTGCAACGTGATGGTGGAAGACTTATAGAAGCCAAGGATGTTGTTTACGAATGTGGTCCCAATTGTGGTTGTGGTCTTGGTTGTGTGAATCGAACTTCTCAGAGGGGGATCAAATATCGACTTGAGGTTTTCCGAACACCAAAGAAAGGGTGGGCTGTTAGATCCTGGGATTTTATACCTTCTGGCGCACCTGTTTGTGAATACACAGGAATACTTGCAAGGACAGAGGATCTTGATCATGTATCAGAGAATAATTATATCTTTGACATTGATTGTTTGCAAACAATTAGGGGCATTGGTGGACGAGAGAGGCGCTCAAGAGATGCATCCTTGCCAGCAAACAATTCCTTGGATGTTATAGATGATCGAAGATCTGAAAGTGTGCCAGAGTTTTGCATTGATGCTTGTTCCACTGGAAATATTGCAAGGTTTATAAATCATAGTTGCGAACCTAATCTTTTTGTTCAATGTGTATTGAGCGCACACCATGACATCAAACTTGCTAGAGTGGTACTATTTGCTGCAGAAAACATACCACCCCTCCAGGAACTGACATACGACTATGGGTATGCACTTGATAGCGTGTATGGTCCAGATGGGAAGATAAAACAGATGCCCTGCTTCTGTGGTGCAACTGAATGTAGGAAACGCTTGTTT
>DAAD-2007719-Ardisia_revoluta
GAAGGCAGTGCTCCTGAAGGTGATGCTAAGCGTGTCAGCAAACGACCTGACCTGAAAGCAATAACCAAGATGACAGAGATTAATGCTATTTTGAATCCTAAGAGTAGAGTAGGTCCAATACCAGGCATCGATGTAGGGCATCAATTCTTCTCGCGGGCTGAGATGGTGGTGGTTGGATTCCATAGCCACTGGCTATGGGGAATTGACTACATTGGGACAACTGCTACTGCTTGCAAGGACTACAACGGCTACACCTTGCCACTCGCAGTAGCCATTGTCTTGTCTGGCCAGTATGAGGATGATCTAGATAATTGTGATGATGTCGTGTACACTGGCCAAGGCGGGAATAATTTAGTTGGAGATAGACATCAAATACGGGATCAAGTAATGGAACGCGGTAATTTGGCTCTGAAGAATTGCATTAAACAAAAGACACCTGTCAGAGTTGTTCGTGGCCATCAATCGCGAACTAGTTATGTTGGAAAGGTTTATACATATGATGGCTTATATGAGGTTACCGATTACTGGGCAGAGAAAGGTCTGTCTGGGTTTACTGTTTATAAATTTCGATTGAAGCGCCTTGATGGGCAACCTTTATTGACAACTAATCAGGTTCAATTTCGCGTCCCCAACTCTGTTTCCGAAATTCGAGGGTTGGTATGTGAAGACATTACTGGTGGTCAAGAGGACATTCCCATACCTGCCACTAATTTGGTGGACGACCCACCTGTTGCGCCCACTGGTTTCACATATTGTAAAAGCATTCAAGTAGCAGAAAGTGTGAAGCTACCCAAGAATGCGATTGGATGTGATTGCAAAGGTAGTTGTACAGATCCCAAGAGATGTGCTTGTGCTAAGCTTAATGGTTCTGACTTTCCCTATGTGCTCCGTAATGGCGGCAGGCTAATAGAACCCAAATCCATTGTTTTTGAGTGCGGTCCTAATTGTGGCTGTGGACCTGGTTGCGTTAATCGAACATCACAAAGAGGGATGAGATACAGACTTGAGGTCTTCCGAACCCCAAAGAAAGGTTGGGGTGTGAGATCTTGGGATTATATTCCTTCTGGGGCCCCGGTGTGTGAATACAGAGGGGTTCTCATGAGGACAGATGAAGTAGACACTGCTCATGAAAACTTTTATATGTTCGACATTGATTGCCTGGAAACAATGAAGGGGCTTGATGGACGAGAGAGACGGTTTGTAGATGTTTCTCTACCTGCGCACTTGCAAAAAGATGATGACAATCGCCCTGACAGCGGGCCTGAGTTCTGCATAGATGCGGGTACCAAGGGGAACATCACGAGATTCATCAACCACAGCTGCCAGCCTAATCTGTTTGTACAGTGTGTGCTAAGCTCTCACCATGATATCAGGCTAGCTAGGGTGGTTCTTTTTGCGGCTGACAACATTCCGCCGTTGCAGGAACTTTCATATGATTATGGTTATACTCTTGATAGCGTAAAGGGCCCTGATGGCAAGCCTAAACAGGTGGCATGTTACTGTGGAGCGGATGATTGTAGGAAGCGCTTGATA
>DAYQ-2058181-Mitella_pentandra
GTGAAACTAAAGAAAGGGGATGCACATAAGGGTGATCATAAGCAGTCGGCTAAGCGACCTGATTTGAAGGCAATAACTAAGATGATCGAGACAAATGCTATCTTGCACCCAGGAAAAAGGTTTGGCTCCATTCCAGGTATTGATGTGGGGCATCAGTTTTATTCGCGGGCTGAGATGGTTGTAGTAGGATTTCATAGCCATTGGCTGAGTGGAATTGATTATATGGGGCAATCCTATAGCAAAGGGGAGTTCAGAAGCTACACGCTTCCACTTGCAGTTGCTATTGTTTTGTCTGGAGTGTATGAGGATGATCTCGACAATTCTGAGGATGTTGTTTACACCGGGCAAGGTGGAAATAATTTACTTGGAAACAAGCGACAAGTGTGTGATCAAGTGTTGGCACGTGGTAATCTGGCGCTCAAGAATTGTTTGGAGCAATGTGTGCCTGTTAGAGTGGTCCGTGGCCATAAATCTGCAAGCAGTTATGTTGGGAAAGTGTATACATATGATGGCTTGTACAAGGTTGTGCAGTATTGGGCAGAGAAAGGTGTTTCTGGGTTTACGGTATTTAAATATCGCCTAAGGCGGCTTGAAGGACAACCAATTTTGACCACTAACCAGGTTCTCTATGGTAATGGACGTGCTCCAAAGTCCATTTCAGAAATTCGCGGGCTGGTATGTGAGGACATCAGCGGGGGTCAAGAAGACATACCCATCCCAGCTACCAATTTGGTTGATGACCCACCTGTTGCTCCCACAGGTTACATCTATTGCAAGTCTATTCAAGTCTCCAAAAGTGTGAAGCTTCCCCCAAATGTTGCTGGATGTGACTGTAAAGGAAATTGTATGGATTCCAGGACTTGTTCATGTGCTAAGCTGAATGGCTGTGACTTTCCATATGTGCATCGCGATGGTGGCAGGCTAATTGAAGCCAAAGATGTTGTATTTGAATGTGGTCCAAAATGTGGTTGTGGACCTGGTTGTGTCAATCGGACATCTCAGAGAGGACTGAAGTACAGATTTGAGGTATTTCGTACGCCAAAGAAAGGGTGGGCTGTTAGATCTTGGGATTTTATACCTTCTGGGGCACCTATCTGCGAATATATAGGAAAACTTATGAAGACAGATGAGCTGGATAATGTTTATGAGAACAATTACATATTTGACATTGATTGCTTACAGACAATGAAGGGTCTTGATGGAAGAGAGAGGCGATCACGAGACATATCGTTAGCTTCAAGTAATTTTCTGGAGAAATCTGAAGATAAGAAATCTGATGTGCCAGAGTTCTGCATTGATGCTGGATCCATTGGTAATATTGCAAGGTTTTTCAATCACAGTTGTGAGCCCAATTTGTTTGTTCAATGTGTTTTGAGCTCACACCATGATGCAAAACTTGCTCGTGTAATGCTATTTGCGGCTGATAACATACCTCCTATGCAGGAGCTGACATATGACTATGGTTACGCCCTTGACAGTGTCTTGGGTCCAGATGGCAAGACAAAAAAATTGTTATGCTTTTGTGGCGCAGGAGATTGTCGTAAGCGCTTA
>DCDT-2008198-Cheilanthes_arizonica
GATTACTTAGGAGCTGCCTATAAGAAATCAATGCCAAACTGGAGCTTTCCAGTCGCTACCTCCATTGTTTTGTCAGGCTGTTATGAAGATGATGTGGATAATGCAATGGATGTTGTATACACTGGTCAAGGAGGTAATGATCTCCTAGGTAAAAAGCACCAGATCGCAGATCAAGTCATGGAAAAAGGAAATCTAGCACTGAAGAACAGCATGGAGCAAAATTCGCCTGTAAGGCTCATTCGAGGAAACAAGACAAAAAAGAGCTACACTGGAAAAGTATACACATATGATGGCTTGTACAAGGTTAAAGAATATTGGGCAGAGAAAGGTAAGAGCGGATTTACGGTGTACAAATTTCTTCTGCGTCGAATGGAAGGGCAGCCTGTTTTGACTACAGACCAGGTTCACTTTGTCTCCGGTGAGATTCCATCTGAACCGTCTGAACTGAGAGGGCTTGTCTGTGCTGATTTAAGCAATGGCTCAGAGAGGATTCCGGTGCCAGCTTCAAATGCAGTGGATGAAATACCATCGGCTCCCAGATTTCGATACCTTGCCACCAATGAGGTGGACAAGAATGTACCAGAACCTATTCCTGCCAAAGGGTGTAACTGCAAGGGGGAGTGCTATGACGTGGCGAAGTGCTCATGTGCTGCATTCAATGGGAAGAAGTTTCCTTACGTCTCCATGAATGGTGGACGGCTTGTTGAAGCTATGGACGTGGTTTATGAATGTGGCCCTCATTGTGGATGTGGGCCTAATTGCTCAAATCGGGTCACGCAAAGAGGCATGCGTTATCGCCTTGAGGTTTTTAAGACAGCAAGCAAAGGGTGGGCTGTAAGGTCTTGGGACACTATCCCCGCAGGTGCTCCGGTTTGCGAATATACGGGCATCTTGATGAGGACTGCAGACGCTGATGACATCGGCAACAATGAGTACTTGTTTGAGTTGGATTGCCTGCAAACGATTAGCGGCATAGGCGATCGACAGAGAAGACGTCTTATGACGGAAAACAATTCAAATGCCCAAGAAGACCTCTCAAAGGATGTCCCTGATCAGCCAGAGTATTGCATTGATGCCGGCTCTTCAGGAAATGTGTCGCGCTTTATCAACCATAGCTGTGAGCCAAACTTGTTTGTCCAATGTGTGCTTAATGAGCACCATGACCTTGGTAGGTCACGTGTGTGGTTGTGTGCTGCGGATACGATTCCTCCTTTACAGGAGTTGTGCTACGATTATGGTTATGAGTTGAACAGTGTGGTCAAGGATGGCGAAATTAAGGTGTTGCCGTGTTATTGTGGAGCGCGCACATGCAGAAAGAGGCTT
>DDRL-2069280-Tragopogon_dubius
GAAATGTCACATGCTAATTTGGCTTTAAAGAACAATATGGAACATTGTGTACCTGTTAGGGTTGTTCGAAGACTGACAGGTGGCAGTCACTTCTACACATATGACGGCTTGTACAAGGTAACCGAATGTTGGCCCACGGAAGGTGTTTCAGGTTTTGTTGTTTATAAGTATCGCTTGAAGCGGGTTCAAGGACAACCTAAGCTGACAACTAATCAGGTTCACTATAGCAACGGGCGTTCCTCAAGGAATCCTATTAAAGCACCCCAATTGGTGTGCCTGGACATAACTGAAGGTCAAGAAGATGTGTATATACCTGTTATCAATGCAATTGATGATACCACTATTACTGGGTTTACATATACAAAGTATAATAAAGTTTTCACCAATCTAAGCCTCCCTCCAAACGCTGACGGCTGTGGATGCAAAGGAAATTGTACAAATCCAAACACATGTGCTTGTGCTAAACTCAACGGCTACGATTTCCCGTACGTAAAAAGCTCCGGGGGCAGATTGTTTGAAGCAAAGGATGTCGTGTTTGAATGCGGGCCAAACTGCAGATGTGGACCCGGCTGCATCAATCGCATATCCCAACGAGGCATAAAATATCAACTTGAGATTTTCCGTACTTCAAACAGAGGGTGGGCTGTGAAGACGAAAGATTTCATTCCTTCTGGTGCACCCGTGTGTGAATACATCGGCGAACTCAGAAGAACAAACGAGCTCGATAACGTTGCTGAAAACGATTATATATTTGAAATCGATTGTTGGCAAACAATCAAAGAGATCGGAGGAAGAGAAAAGAGATTGGGAGATGTATCTGAATCCGTAAGTAACCAACTCCAAAAACCAAACGAAAAGGGTTTGGAACCCGAGTTTTGCATAGACGCGGGACGTGTCGGGAACGTTGCACGGTTTATTAACCATAGTTGTGAACCAAATCTTTTCGTACAATGTGTTTTAAGCTCACACCATGATTTAAAACTCGCGCGCGTTGTTCTCTTTGCTGCTGACAACATACCACCCATGGAGGAACTTACATATGATTACGGTTATGCCCTTGATAGCGTTGTAGACAACAATGGCACTGTAAGGACACTGCCATGCCATTGTGGGACATCAGATTGTCGCAAGCGATTGTAT
>DESP-2006745-Erigeron_speciosus
AAGGGTGTTTCTTCTGAAACTGGTGAGAAGCGAACTAGTAAACGTCCTGATTTGAAGGCCATTGCTAAGATGAAAGAAAATAACCAAGTTTTGTTCCCTACAAAAAGATTTGGTCACTTGCCTGGTATTGATGTTGGTTATCAATTCTATTCACGAGCTGAAATGGTTGCTTTAGGTCTTCATAGTCACTGGTTTACGGGCATTGATTACATAGGAGAATCTTGCAAAAAAACGGAGTTGAAAGGGTACACATTTCCATTAGCTATAGCAATTGTATTGTCTGGTCAATACGAAGATGATCAGGATAATTCGGACGATATTGTATATACTGGTGAAGGTGGAAATGATATTAATGGTAGTAAACATCAAATCAAAGATCAAGAGCTGCTAAGGGGTAATATGGCTTTAAAGAACAGTATGGAACAATCTATACCTGTTAGGGTTATTCGAGGGCACACAGATGATCGTCACTTCAAACTGTACACATATGACGGCTTGTACAAGGTGTCAGAATACTGGCCTGCACAAGGTAAGTCTGGTTTTGTTGTTTATAAGTATCGCCTGAAGCGGCTTGATGGACAGCCTAAATTGACAGGCAATCAGGTCCAGTATAGCAATGGCCGTTCCTCGAGGGTTTCTGTTAAAGCACCCCAGCTGGTGTGCCTGGATATAACTGAAGGTCAAGAAGATATGCACATACCTGCTATCAATACTATTGATGATGCCACTATTACAGGGTTCGCATATACAAAGTATAATCAAGTTTTGGGCAATCTGAAGCTTCCTCCAAATGCGAATGGATGTGAATGCAAAGGATCTTGTACGAATCCAAGGACTTGTGCGTGTGCCAGACTTAACGGATCTGCTTTTCCATATGTTCGAAACAATGGGGGCAGATTGATTGAAGCGAAGGATGTTGTGTTTGAATGTGGACCAGAATGCGGATGTGGACCTGGTTGCGTCAACCGCATATCCCAACGAGGGATCAAATACCGACTTGAGGTTTTCCGAACCTCTAACAGAGGGTGGGCCGTGAAGACCAAAGATTTTATCCCTTCTGGCGCACCAGTTTGTGAATATATAGGAGAGCTAAGGAGGACAAATGAGCTTGACAACGTTGCAGAAAATGATTACATATTTGAAATTGATTGCTGGCAAACTATGAAGGGGGTCGGAGGAAGAGAGAGGAGGTTGGGAGATGTGTCCGTATCTGTAAGCAAGGAATTGGAAAATGCAGCAGCAGATGAAAAGGAGCCAGAGTTTTGCATCGATGCTGGGCGCATTGGCAATGTTGCACGGTTTATTAACCATAGTTGTGACCCTAACCTTTTTGTCCAGTGTGTTTTAAGCTCACACCATGATGTAAAACTCGCTCGAATAGTTTTGTTTGCTGCCGACAATATACCCCCGTTCCAGGAACTTACATACGACTATGGGTACGCCCTAGATAGTGTTGTAGACAACAATGGGACTGTAAGGATGCTGCCATGCCATTGTGGGACTACAGAATGTCGCAATCGATTG
>DESP-2012752-Erigeron_speciosus
GAGAAAAGTGTTTATGCTACTGTGAAGGATACAATTAGGGCTTTTTATAAGAACTTTTTGTATTTTGTTCAGGAAGAAGAAAAAAGGTGCAAGAAGGATGGAGACGATAAAAAAAACACAAAGAAACCGATGTCCAAGGAGGAGAAACAATTGGCAAAGAAATCAAAATCTGAGAATCAGGATGCCGAGAAAGAGCGTAATAAGGCTAAAAGACCTGATCTTAAGGCTTTAAATTTGATGATCACATCCAATACCACACTCTCTCGTGGAAATAGGATAGGATCAGTCCCAGGGGTTGATGTCGGGCACCAATTTTTTTCGAGGTGTGAGATGGTTACTGTAGGTTTCCATAACCATTGGCTATGTGGAATTGATTACATTGGGTCTAGTAAACAAAAGGAATATCCTCAATATCAACTTCCAATTACAGTGGCCATAGTGATGTCAGGAATGTATGAAGATGACTGTGATAATTCCGAGGATGTAGTGTATACGGGTCAAGGTGGTAATGACTTACTTGGCAACAAACGCCAGATAAAAGATCAAGTAATGACTCGTGGTAATCTTGGGTTAAAGAATTCCAAGGAGCAAAATGTGCCGGTCAGAGTTATCCGAGGGCATTCATCTCAATCAAGCTATGTGGGTAAAGTATACACATATGATGGATTATACAAGGTAGTTGGTTACTGGGCAGAGAAAGGGTTGTCGGGATATACTGTTTACAAGTTTAAACTTAGGCGAATCGAAGGGCAGCCTCCCCTTTTGACTGAACAGGTTTACTTCACTAGAGGGCGCATTCCAAATGAAGTTTCCGAATTACAAGGGCTGGTATCTGAGGACATCTGTGGAGGCCTTGAGGATATTCCCATTCCAGCTACTAATATGGTCGACGATCCACCTGTCCCCCCTACTGGCTTAACTTATATCAGGTCGTTGCAAGTTGCTAAGAATGTCAAAGTTCCTGAGAATGCTACTGGATGCAAGTGCAAGGGCAGCTGCACTGACCCAAGAAGCTGTGCATGTGCTAGGCTGAACGGGTCTGATTTTCCTTATGTACATCGTGATGGTGGAAGGCTGATTGAACCAAAGGCTGTTGTGTTTGAATGCGGCCCAAACTGTGGTTGTGGGCCAGGCTGTGTAAACAAAACATCCCAAAGAGGGTTGAAGTATCGATTGGAGGTGTACAAGACGCCAAAAAAGGGATGGGCAGTTCGGTCGTGGGATTTTATACCCTCTGGTGCTCCTGTTTGTGAGTACATTGGCGTGTTGAAGAATACTGATGATGTCGAATCAAATCCCGAAAATAACTATATTTTTGATATTGACTGCCTTCATACAATGAAAGGCATTGGAAGAAGAGAGAAGCGGGTTGGGGAAGTAGCCTTGCCATCGTTGTTATTGGGTAAAGAGGATGAGAAGGACAGTGGACCAGAATTCTGCATTGACGCAGGAACCATTGGAAATGTGGCACGCTACATCAATCATAGCTGCCAACCAAATCTCTTTGTGCAGTGTGTGTTAAGTAAACATCATGACCTCACTCAAGCTCGAATTGTTCTTTTTGCCGCTGACAACATACAACCACTGAAGGAGTTGACCTATGATTATGGTTATGAATTGGATAGTGTGATGGGTCCAGATGGTAAGATTAAGAAGCTTGTTTGCTATTGCGGGGCGCCGGATTGTCGGAAGCGGCTGTTT
>DESP-2012754-Erigeron_speciosus
AAAGAACGTAGGAAGTCTAAAAGACGACCCGATTTAAAAGCTTTGAATATGATGATAAACTCCAATGCCACACTCTCTTGTGGAAATAGGATAGGATCAGTCCCAGGGGTTGATGTCGGGCACCAATTTTTTTCGAGGTGTGAGATGGTTACTGTAGGTTTCCATAACCATTGGCTATGTGGAATTGATTACATTGGGTCTAGTAAACAAAAGGAATATCCTCAATATCAACTTCCAATTACAGTGGCCATAGTGATGTCAGGAATGTATGAAGATGACTGTGATAATTCCGAGGATGTAGTGTATACGGGTCAAGGTGGTAATGACTTACTTGGCAACAAACGCCAGATAAAAGATCAAGTAATGACTCGTGGTAATCTTGGGTTAAAGAATTCCAAGGAGCAAAATGTGCCGGTCAGAGTTATCCGAGGGCATTCATCTCAATCAAGCTATGTGGGTAAAGTATACACATATGATGGATTATACAAGGTAGTTGGTTACTGGGCAGAGAAAGGGTTGTCGGGATATACTGTTTACAAGTTTAAACTTAGGCGAATCGAAGGGCAGCCTCCCCTTTTGACTGAACAGGTTTACTTCACTAGAGGGCGCATTCCAAATGAAGTTTCCGAATTACAAGGGCTGGTATCTGAGGACATCTGTGGAGGCCTTGAGGATATTCCCATTCCAGCTACTAATATGGTCGACGATCCACCTGTCCCCCCTACTGGCTTAACTTATATCAGGTCGTTGCAAGTTGCTAAGAATGTCAAAGTTCCTGAGAATGCTACTGGATGCAAGTGCAAGGGCAGCTGCACTGACCCAAGAAGCTGTGCATGTGCTAGGCTGAACGGGTCTGATTTTCCTTATGTACATCGTGATGGTGGAAGGCTGATTGAACCAAAGGCTGTTGTGTTTGAATGCGGCCCAAACTGTGGTTGTGGGCCAGGCTGTGTAAACAAAACATCCCAAAGAGGGTTGAAGTATCGATTGGAGGTGTACAAGACGCCAAAAAAGGGATGGGCAGTTCGGTCGTGGGATTTTATACCCTCTGGTGCTCCTGTTTGTGAGTACATTGGCGTGTTGAAGAATACTGATGATGTCGAATCAAATCCCGAAAATAACTATATTTTTGATATTGACTGCCTTCATACAATGAAAGGCATTGGAAGAAGAGAGAAGCGGGTTGGGGAAGTAGCCTTGCCATCGTTGTTATTGGGTAAAGAGGATGAGAAGGACAGTGGACCAGAATTCTGCATTGACGCAGGAACCATTGGAAATGTGGCACGCTACATCAATCATAGCTGCCAACCAAATCTCTTTGTGCAGTGTGTGTTAAGTAAACATCATGACCTCACTCAAGCTCGAATTGTTCTTTTTGCCGCTGACAACATACAACCACTGAAGGAGTTGACCTATGATTATGGTTATGAATTGGATAGTGTGATGGGTCCAGATGGTAAGATTAAGAAGCTTGTTTGCTATTGCGGGGCGCCGGATTGTCGGAAGCGGCTG
>DFHO-2058674-Danaea_nodosa
GATGTGAAAAAAGTCAAGGAGACCCTCAGGCTTTTCAACTCCTACTACCTTCGTTATGTCCAAGATGAAGAAGGGCGATGTAGGAAGGAAGCAAAAGAAAAAGGGGAGATGTCAAAACATGTTCCTCACTCAAAGAGACAATCAAGGTGCCGTACTATTGAATTTGTTGAACATAAGAAAAAGTCAAGACGACCTGATTTAAAGGCTATCAAACAAATGAAAAATGCAGGAGCTCTACTACACAAAACAAAAATAATTGGTCATATTCCTGGTGTGTCTGTTGGCGATCAATTTTTTTCCCGGTGTGAGATGACTGCCATTGGTCTTCATGATCATTGGCTTGCTGGCATTGATTGTGCAGGATCTAATCACAAGAAAGAACTGCCTGGTATTAGGCTTCCAGTTGCAACTTCCCTAGTTCTATCTGGTGTGTATGAGGATGATGTTGACAATGCTGAAGATGTTATTTATACGGGTCAAGGAGGCAATGATTTACTTGGGAACAAGCATCAAATTGCAGATCAAATAATGGAGCGTGGAAATCTTGCCTTAAAGAATAGCATGGAACAAGGTTTACCTGTAAGGCTAATCCGAGGTCATAAAACCAAAAAGAGTTACACAGGAAAAGTCTACACTTATGATGGTCTCTATAGGGTGAAAGAGTTTTGGGCAGAGAAGGGGATATCAGGGTTTACTGTATACAAGTTCCGTTTACATCGAGTGGAGGGACAGGCTGTTCTGACAACAGATCAGGTCCACTTTTGTCGTGGTCAAGTGCCTTCCACTACTGCTGAATTAAGAGGGTTGGTTTCTGGCGACATAAGTAGTGGGTTGGAGAGAATTCCAGTACCAGCTTCCAATATTGTTGACAACCCTCCTTTTGCTCCTAGTGATTTCACGTACGTAACAGAAACTGTGGGAACCAAAGGCATACCAAAGCTGTTACCTGCAAGAGGATGCAGTTGCCAAGGAGAATGTATTGATGCAACAAGATGTGCCTGTGCCATGCTCAATGGAAAAAAATTTCCTTATGTCAGCAGGAATGGAGGCAGGCTTGTTGAACCAATGGATGTTGTATATGAATGTGGACCTCAGTGTGGGTGTGGAGCAAGCTGTTCAAATCGAGTGTCTCAAAGAGGTCTTCACTATCGTCTTGAGGTGTTCCGTACGATAAACAAAGGTTGGGGTGTGCGTTCCTGGGATCTAATTCCAGCAGGAGCTCCTGTTTGTGAGTATACTGGGTTGCTTATGAGGGCTGAGGATGCTGATAGTATCAATGAGAATGACTATATTTTTGACCTTGATTGTGTACAAACAATAAAGGGCATCGGTGGGCGACAGAGACGTCGTTTATCAAGAGTAAAAGATAATGAATCGGTTCATCCTTTGGAAGATGATTCTATTGAGCAGCCTGAATACTGCATCGATGCTGGGAGCAGTGGGAATGTATCTCGATTCATCAACCATAGCTGTGAACCGAACTTGTTTGTTCAATGCGTGCTTAATACCCACCATGACCTAACTCAGCCACGGGTTTTCTTCTTCGCATCTGAGAACATACATCCTCTTCAGGAATTGACATACGACTATGGATATGAGCTTAATAGTGTAGCTATGGATGGAAAAATAAAAAAGGTGCCATGTTATTGTGGTGCTCATGGATGTCGAAAACGTTTATAC
>DGXS-2013469-Freycinetia_multiflora
GGAGAGAAGAGTGAAGAGGATATAAAGCGGGGCTCAAAACGGCCTGATCTCAAGGCAATTTCCATGATGCTTAAGAACGGAACAATTCTTTATCCTGGGAAAAGAATTGGACATCTTCCTGGTATTGATGTTGGGCATCAATTTTTTTCACGGGCTGAAATGGTGGTCTTAGGTTTTCACAGCCACTGGCTGAATGGAATTGATTACATGGGAGCCTCTTATGGCAAAATGGAGGAGTACAAGCATTATTCATTCCCTCTTGCAGTATGTGTGGTTTTGTCAGGCATGTATGAAGATGACTTGGACAACTCAGAAGACGTCATTTACACTGGTCAGGGAGGGCATGACCTACTTAGCACCAGGCGTCAAATTGGTAACCAGAAGATGGAACGTGGCAACCTTGCGCTAAAGAATTGCATTGACAACAGAGTACCTGTGCGAGTTGTTCGCGGACATGAATCGGCAAATAGTTACTGTGGAAAAGTTTACACCTATGATGGTTTGTACAATGTTGTTAAATTTTGGGCAGAGAAAGGCGTATCTGGATTTACAGTATTCGAATATCGACTGAGGTGGCTAGAGGGACAGCCAGTTCAGCCAGTTTTAACTACTAATCAGGTTCATTTCACTCGAGCTCAGCCTCCCAAGTCCATTTCAGAACTGCGTGGGTTAGTTTGCAATGATATTTGTGGAGGGCAAGAAAAGTTTCCCATCCCTGCGACAAATGAGGTTGATGATCCACCATTTGCTCCTAAAGATTTTGAGTACTGCAGTGAAGTCCGAGTTGCAGAGAATATAAAGGTCCCCAAGGCTGCTGTTGGGTGCTCATGCAAGGGAGATTGTACTGATCCAAGAATCTGTTCATGTGCTAGGCTTAATGGCTCTGACTTTCCCTATGTTCGTAGGGATGGTGGCAGATTAGTCGAAGCTAAGGCTGTGGTATTTGAATGTGGTCCGAATTGTGGTTGCGGTCCTAATTGTGTCAACCGAACTTCTCAGAAAGGACTAAGATACCATCTCGAGGTTTTCCGCACACCGAAGAAGGGTTGGGCTGTCAGATCATGGGATAGTATACCTTCTGGGGCTCCCGTTTGTGAGTACACAGGCATCCTTACTCGGGGAGACGAGATAGAAAGTGCATCTGACAACAACTATATTTTTGACATTGATTGTCTGCAAACAATGAAAGGACTCGATGGAAGAGAGAGGCGGCTTGGGGGTGTAGCTTTACATACAGACATTGACGACAAGAAGTTGGAAGTCCCTGAGTTCTGTATTGATGCTGGCCATGTTGGTAATATTGCAAGATTCATCAATCATAGTTGCCAGCCAAATCTTTTTGTTCAATGTGTTCTGAGCTCTCACCATGACATCAAGATGGCTAGAGTTATGTTGTTTGCTGCTGACAATATACCTCCCCTGCAGGAACTTACCTATGATTATGGATATGCCTTGGAGAGTGTAGTTGGGCCAGATGGAAGTATCAAGAAGTTGTCTTGCTTTTGCGGTGCAGCAGAATGCAGAAAGAGGCTT
>DHPO-2004365-Eupomatia_bennettii
GAGCGGGATACCAAGCGTTCTGCAAAGAGACCGGACCTGAAGGCTATTACTCGGATGAGAGAGACAAATGCTATTTTGTATAGCAAAGGAAAATTGGGTCACCTTCCTGGCATTGATGTTGGGCATCAATTCTTTTCACGGGCGGAGATGGTCGTTGTAGGTCTCCATAGCCATTGGCTTCACGGAATCGATTCCTTAGGAAAATCATTTGGGAAATTGGAGGAGTACAAGTCGTATACTTTCCCACTTGCAGTTTCCATTGTGATGTCTGGTGAATACGAAGATGATGAGGATAATTCAGAAGAGATTGTGTATACTGGGGAGGGAGGAAATGATGCGCTGCACAAGAAGCATCAGATAAGCAATCAAAAGATGACTCGTGGAAACTTGGCACTAAAGAATAGCATGGATCATGGTGTGCCTATCAGAGTAACGCGCGGACATGTATCACATAACAGCTATTGCGGGAAGGTTTACACTTATGATGGCCTGTACAAGGTTGTTGAATTTTGGGAAGAGAAGGGTGTTTCTGGATTTAGTGTCTTTAAGTTCCGTCTCAAGCGGCTTCAAGGGCAGCCTGACCTGACCACAGATCAGGTTCGCTTTGCAGGAAAGCGAGTAGCTAGGTCTCTTTCCGAACTGCGTGGACTGGTTTGTGAGGACATAAGTGGAGGCCGAGAAGGTATTTCGATACCGGCTACTAATGAGGTCGATGATCCACCATTTGCTCCAACAGGTTATGTCTATTGTAAGTCTATCCTAGTCCCAAAGGGCATGAAGCTCCCTTTGGATGCAGTTGGGTGCATGTGCAAAGGAAGCTGCGTCGATCCAAAGGTTTGTGATTGTGCAAGACTCAATGGCTCTAACTTCCCGTATGTTGGAAAAGATGGTGGCAGGTTAGTAGAAGCAAAGGATGTTGTTATTGAATGTGGGCCTAATTGTAGCTGTGGCCCTGATTGTGTCAATAGAGCATCACAACAGGGATTAAGGTACCGGCTTGAGGTCTTTCGCACACCAATGAAAGGCTGGGCTGTTAGGTCTTGGGATTACATTCCTTCGGGTGCACCGGTGTGCGAATACACAGGGATACTTAGAAGGACAGACGAATTGGATAGTGTTTCTGACAATAACTTCATATTTGAGATTGACTGCTTGCAGACAATGGAGGGTCTCGATGGAAGACAGGCACGGCTAGGAGATGTATCCGTCCATACCAAGTCCCATTTTGGCAGAAGTGATGACAAGAGATCGGAGAGTTTTCCAGAGTTCTGCATTGATGCAGGATCAGTTGGTAATGTTGCTAGATTCATTAACCACAGCTGCCAACCGAATCTCTTTGTGCAGTGCGTTTTGAGCTCCCACCATGATATCAGACTTGCCCGAGTGATGCTATTTGCTGCTGATAATATACCTCCTCTACAGGAGCTTACATACGATTATGGCTACACTCTTAATAGTGTGGTTGGCCCAGATGGAAACATAAAGACGTTGGCGTGCTATTGTGGGGCTGCAGATTGTCGGAAACGTCTA
>DHPO-2004366-Eupomatia_bennettii
GAGCGGGATACCAAGCGTTCTGCAAAGAGACCGGACCTGAAGGCTATTACTCGGATGAGAGAGACAAATGCTATTTTGTATAGCAAAGGAAAATTGGGTCACCTTCCTGGCATTGATGTTGGGCATCAATTCTTTTCACGGGCGGAGATGGTCGTTGTAGGTCTCCATAGCCATTGGCTTCACGGAATCGATTCCTTAGGAAAATCATTTGGGAAATTGGAGGAGTACAAGTCGTATACTTTCCCACTTGCAGTTTCCATTGTGATGTCTGGTGAATACGAAGATGATGAGGATAATTCAGAAGAGATTGTGTATACTGGGGAGGGAGGAAATGATGCGCTGCACAAGAAGCATCAGATAAGCAATCAAAAGATGACTCGTGGAAACTTGGCACTAAAGAATAGCATGGATCATGGTGTGCCTATCAGAGTAACGCGCGGACATGTATCACATAACAGCTATTGCGGGAAGGTTTACACTTATGATGGCCTGTACAAGGTTGTTGAATTTTGGGAAGAGAAGGGTGTTTCTGGATTTAGTGTCTTTAAGTTCCGTCTCAAGCGGCTTCAAGGGCAGCCTGACCTGACCACAGATCAGGTTCGCTTTGCAGGAAAGCGAGTAGCTAGGTCTCTTTCCGAACTGCGTGGACTGGTTTGTGAGGACATAAGTGGAGGCCGAGAAGGTATTTCGATACCGGCTACTAATGAGGTCGATGATCCACCATTTGCTCCAACAGGTTATGTCTATTGTAAGTCTATCCTAGTCCCAAAGGGCATGAAGCTCCCTTTGGATGCAGTTGGGTGCATGTGCAAAGGAAGCTGCGTCGATCCAAAGGTTTGTGATTGTGCAAGACTCAATGGCTCTAACTTCCCGTATGTTGGAAAAGATGGTGGCAGGTTAGTAGAAGCAAAGGATGTTGTTATTGAATGTGGGCCTAATTGTAGCTGTGGCCCTGATTGTGTCAATAGAGCATCACAACAGGGATTAAGGTACCGGCTTGAGGTCTTTCGCACACCAATGAAAGGCTGGGCTGTTAGGTCTTGGGATTACATTCCTTCGGGTGCACCGGTGTGCGAATACACAGGGATACTTAGAAGGACAGACGAATTGGATAGTGTTTCTGACAATAACTTCATATTTGAGATTGACTGCTTGCAGACAATGGAGGGTCTCGATGGAAGACAGGCACGGCTAGGAGATGTATCCGTCCATACCAAGTCCCATTTTGGCAGAAGTGATGACAAGAGATCGGAGAGTTTTCCAGAGTTCTGCATTGATGCAGGATCAGTTGGTAATGTTGCTAGATTCATTAACCACAGCTGCCAACCGAATCTCTTTGTGCAGTGCGTTTTGAGCTCCCACCATGATATCAAACTTGCCCGAGTGATGCTCTTTGCTGCTGATAACATACCTCCTCTACAGGAACTCACATATGATTATGGCTATGCACTTGATAGTGTGGTGGGGCCGGATGGAAACATAATGACAATGGCATGCTACTGTAGTGCTGATGATTGTCGGAAGCGTCTA
>DHPO-2004368-Eupomatia_bennettii
GAGGACAGTAAGCGATCTTCAAAGAGACCTGACCTAAAGGCAATTAGTCGGATGATAGAGATGAAGGATATTTTGTATCAAAAAGGAAGATTGGGACACCTTCCAGGCATTCATGTCGGGTTTCAATTTTTTTCACGAGCAGAGATGGTTGTTGTAGGTCTCCATAGCCATTGGCTGAATGGAATTGATTACTTAGGACAGCAGTTTAGCAAATTGGAGAAGTTCAAATCTTATGCTTTTCCACTTGCAGTGTCCATTGTGATGTCTGGCCAGTATGAAGATGATCTAGACAATTCCGAAAACATTGTATATACTGGTCAGGGGGGGAATGATTTGCTAGGTACAAAGCATCAAGTATGTGATCAACAGATGGCTCGTGGAAACTTGGCATTGAAGAATAGCATGGAACATGGTGTGCCTATCAGAGTAACTCGTGGTCATGTGTCAGGAAATAGCTACTGTGGAAAGGTTTACACTTACGATGGCCTATACAAGGTTGTTAAATACTGGGCTGAAAAAGGTGTTTCTGGTTTTACCGTCTACAAGTATCTTCTCAAGCGGCTTGAGGGGCAGCCTGATCTTACCACAGACCAGGTTCACTTCACTCGAAAACATGCCTCTGGGTCTCTTTCTATACTGCGTGGGTTGGTATGTGAGGACATAAGTGGAGGCCGAGAAGGTATTTCGATACCGGCTACTAATGAGGTCGATGATCCACCATTTGCTCCAACAGGTTATGTCTATTGTAAGTCTATCCTAGTCCCAAAGGGCATGAAGCTCCCTTTGGATGCAGTTGGGTGCATGTGCAAAGGAAGCTGCGTCGATCCAAAGGTTTGTGATTGTGCAAGACTCAATGGCTCTAACTTCCCGTATGTTGGAAAAGATGGTGGCAGGTTAGTAGAAGCAAAGGATGTTGTTATTGAATGTGGGCCTAATTGTAGCTGTGGCCCTGATTGTGTCAATAGAGCATCACAACAGGGATTAAGGTACCGGCTTGAGGTCTTTCGCACACCAATGAAAGGCTGGGCTGTTAGGTCTTGGGATTACATTCCTTCGGGTGCACCGGTGTGCGAATACACAGGGATACTTAGAAGGACAGACGAATTGGATAGTGTTTCTGACAATAACTTCATATTTGAGATTGACTGCTTGCAGACAATGGAGGGTCTCGATGGAAGACAGGCACGGCTAGGAGATGTATCCGTCCATACCAAGTCCCATTTTGGCAGAAGTGATGACAAGAGATCGGAGAGTTTTCCAGAGTTCTGCATTGATGCAGGATCAGTTGGTAATGTTGCTAGATTCATTAACCACAGCTGCCAACCGAATCTCTTTGTGCAGTGCGTTTTGAGCTCCCACCATGATATCAGACTTGCCCGAGTGATGCTATTTGCTGCTGATAATATACCTCCTCTACAGGAGCTTACATACGATTATGGCTACACTCTTAATAGTGTGGTTGGCCCAGATGGAAACATAAAGACGTTGGCGTGCTATTGTGGGGCTGCAGATTGTCGGAAACGTCTA
>DIHD-2018455-Heliotropium_tenellum-juvenile_leaf
AAGCGACCTGATTTGATGGCTCTATCAAAAATATTTGAGACAAAGGGGGTGATGTACCCTATCAAAAGATTTGGACATCTTCCTGGCATCGATATCGGATATCAATTTAATTCAAGAGCTGAAATGGTAGCTTTGGGTTTTCACAGTGACTGGCTTTACAAAATTGATTACATGGGGGAACCCTACAAGAAAATGGCAGAGTACAATGGTCTTACTTTTCCATTAGCTGTGGCAATTGTCTTGTCTGACGAATATGAAGAAGACCGGGATTATTCAGAGGACATTTGTTACACCAGTGAAGATGGAATTGGCATCTTAAAAACGCATCATGTTAATGACTTATTCATGTCTTGCTGTAATATTGCATTAAGAAATAATCTGAAGCAATTAGTTCCTGTCCGAGTTGCTCGGGGACAAGTATCTAATGGAAGCGTCCATCAAAAAGTTTATACATATGATGGCTTGTATGAGGTTTATGAATGTTGGATTCAGAGAGGTATATCTGGTGGCCTTGTCCATAAGTTCCGTTTAAGGCGGCTTGAAGGACAGCCCAAGCTGACTACTGATCAGGTTAGCCATACCAGGGAAAGCAAAGTTGACAACCCTTCTAAGCCTGGGCTTCTCTGCATGGACATATCCAGTGGTCAAGAAGAATTATTTATACCGGCTCTCAATTTGATTGATGATTCTCCTTTTCCATCCATAGGATTCACCTACTCAAAAGACATCCAAGTTGCAGAAAACATAGAACTTCCTGCTAATTCTGATGGCTGTCGGTGCAAAGGAAGTTGCAGAAATCCAAAAATTTGTGCTTGTGCTAGGCTTAATGGTTCTAAATTCCCTTATGTACGTCATGATGGGGGCAGGCTACTTAAAGCAAAGGATGTCGTGTTTGAATGTGGACCAAATTGTGGTTGTGGACCTGCTTGCATCAACCGTGTATCACAAAGAGGAATAAAGTATCAGCTTGAGGTCTTTCGCACAACAGATAGAGGATGGGCTGTCAGAACTCGAGACTTCATTCCTTCAGAAGCGATGGGGGAATGTTCTGAATCTATAAGAACTGACTTGGACAAGATAGATGACCATGTTTTACCAAGTACACCAGAGTTCTGTATAGATGCAGGGACTATTGGAAATGTTGCTAGATTTATAAATCACAGCTGTGAACCAAACCTGTTTGTTCAGTGTGTCTTGAGCACACACCATGATATGAGACTTGCTCGAGTTGTTCTATTTGCTGCAGAAAATGTTGCTCCTCTTCAGGAAATTACATACGACTATGGTTACGTGCTTGATAGTGTTGTTGGCCCTGATGGCAAAATAAAGGAGCAGCCATGCTACTGTGGGACATCAGATTGCCGTAAGCGCTTG
>DIHD-2018456-Heliotropium_tenellum-juvenile_leaf
AAGCGACCTGATTTGATGGCTCTATCAAAAATATTTGAGACAAAGGGGGTGATGTACCCTATCAAAAGATTTGGACATCTTCCTGGCATCGATATCGGATATCAATTTAATTCAAGAGCTGAAATGGTAGCTTTGGGTTTTCACAGTGACTGGCTTTACAAAATTGATTACATGGGGGAACCCTACAAGAAAATGGCAGAGTACAATGGTCTTACTTTTCCATTAGCTGTGGCAATTGTCTTGTCTGACGAATATGAAGAAGACCGGGATTATTCAGAGGACATTTGTTACACCAGTGAAGATGGAATTGGCATCTTAAAAACGCATCATGTTAATGACTTATTCATGTCTTGCTGTAATATTGCATTAAGAAATAATCTGAAGCAATTAGTTCCTGTCCGAGTTGCTCGGGGACAAGTATCTAATGGAAGCGTCCATCAAAAAGTTTATACATATGATGGCTTGTATGAGGTTTATGAATGTTGGATTCAGAGAGGTATATCTGGTGGCCTTGTCCATAAGTTCCGTTTAAGGCGGCTTGAAGGACAGCCCAAGCTGACTACTGATCAGGTTAGCCATACCAGGGAAAGCAAAGTTGACAACCCTTCTAAGCCTGGGCTTCTCTGCATGGACATATCCAGTGGTCAAGAAGAATTATTTATACCGGCTCTCAATTTGATTGATGATTCTCCTTTTCCATCCATAGGATTCACCTACTCAAAAGACATCCAAGTTGCAGAAAACATAGAACTTCCTGCTAATTCTGATGGCTGTCGGTGCAAAGGAAGTTGCAGAAATCCAAAAATTTGTGCTTGTGCTAGGCTTAATGGTTCTAAATTCCCTTATGTACGTCATGATGGGGGCAGGCTACTTAAAGCAAAGGATGTCGTGTTTGAATGTGGACCAAATTGTGGTTGTGGACCTGCTTGCATCAACCGTGTATCACAAAGAGGAATAAAGTATCAGCTTGAGGTCTTTCGCACAACAGATAGAGGATGGGCTGTCAGAACTCGAGACTTCATTCCTTCAGGTGCGCCAGTTTGTGAATATGGTGGATTACTTAGGAGGACATCTGATGCTGATAAGGATTCTGATAATGATTATGTATTTGAGATTGACTGTATGCACACAATTAAAGGTGTCGATGGAAGAGAGAAGCGATGGGGGAATGTATCTGAATCTATAAGAACTGACTTGGACAAGATAGATGACCATGTTTTACCAAGTACACCAGAGTTCTGTATAGATGCAGGGACTATTGGAAATGTTGCTAGATTTATAAATCACAGCTGTGAACCAAACCTGTTTGTTCAGTGTGTCTTGAGCACACACCATGATATGAGACTTGCTCGAGTTGTTCTATTTGCTGCAGAAAATGTTGCTCCTCTTCAGGAAATTACATACGACTATGGTTACGTGCTTGATAGTGTTGTTGGCCCTGATGGCAAAATAAAGGAGCAGCCATGCTACTGTGGGACATCAGATTGCCGTAAGCGCTTG
>DKFZ-2069205-Mertensia_paniculata
GATGACGATACGAAAAGAGTTTCCAAAAGACCTGATCTGAAGGCAGTATCTAAGATGAGCGAAACCAAAGAGATCTTGTATCCTCAGAAACGATGCGGTTCAATTCCAGGGATTGAAGTTGGTCATCAGTTTTATTCACGGGCAGAGATGGTTGCTGTAGGATTACATGCCCATTGGCTATTTGGAATCGATTATATAAGCCAATCTGCTGCAACTAAGCGCTTGTATAACGGCCTTACACTACCTCTTGCAATATCCATAGTCATTTCTGGGCAGTACGAGGACGACCTTGACAACAGTGATGATGTCATATATACTGGTCAAGGTGGAAACAACTTGAAGGGCGATAGGCGTCAAGTAAAAGCTCAACAGATGGAACGTGGTAATCTTGGTCTTAAGAACTCTATGGAACAGAAGGTGCCTGTCAGAGTAACACGTGGGCATAAGTGTAAAAATAGTTATGTGGGGAAGGTGTACACATACGATGGCCTCTACGAGGTTGTTAAATATTGGGCAGAGGCAGGTGTGTCTGGCCACACCGTGTACAAGTTCCAATTAAAGCGGCTTGTCAATCAGCCACCTTTGACTACTAGTCAGGTCTATTATACCCGAGGCCGCATTCCCAATATGGTTTCCGAGATCAGTGGGTTGGTGTGCGGAGACATATCCGGTGGCCTAGAGGATATTCCTATACCAGCAACGAATTTGGTGGATGACCCACCTATTGCACCAACAGGTTTGACATATATAAGAGCTCTTCAAATTTCTCCAAGTGTGCCGCTGCCTCCTAAAGCCCCTGGATGCAATTGCCAAGGTAGTTGTACTAATTCACGAACCTGCTCTTGTGCAAAGCTGAATGGGGTTGATTTCCCCTATGTTGACAAGAATGGTGGCAGATTGATTGAGCCCAAAGCAGTGGTCTTTGAGTGTGGATCCAATTGTGGCTGCGGGCCTGATTGTGTTAATCGTACCTCACAAAAGGGACTGAGATATCGTCTTGAGGTGTTTCGTACAGCAAAAAAAGGATGGGCCGTGAGGTCCTGGGACTTCATCCCTGCAGGGGCACCAGTCTGTGAGTACCTCGGCGTACTCATGAAGACACATGACATCAACACTAGCAGGGACACCAATTATGTGTTTGACATTGACTGCATACAAACTATGCAAGGACTAGATGGACGAGAGAGGAGACTGGGGGATGTCTCCTTCCCCTTGCACTTGCAGAAGGACGATTATGATGCAGGTCCAGAGTTCTGCATCGATGCAGACTCAACAGGGAATGTTGCAAGATACATAAACCATAGCTGCCAACCAAACCTATTTGTGCAATGCGTCTTGAGCGACCATCATGACATCAGGCAAGCAAGAGTGATGTTGTTTGCTGCC
>DLJZ-2058405-Solanum_ptychanthum
GAAGATGATGGTAAACGCAGTTCCAAGCGGCCTGATCTAAAGGCGATTTCTAAGATGATATCAGAAAAGGAGGTTTTGAATCGTGAGAGGATTGGCTCCATTCCAGGCATTGATGTTGGTCATCAGTTCTTTTCGCGTGCTGAGATGGTCGTTGTGGGATTCCATAACCATTGGCTAAACGGCATTGATTGTGTTGGTCAATCTGCAGGGAGAAAAGGGGAGTACAAAGGCTACAGTTTGCCCCTTGCGGTATCCATTGTCGTATCGGGACAGTATGAAGACGACCAGGACAACTATGAAGAAGTTGTCTATACTGGTCAAGGTGGAAATGATCTTCTTGGTAACAAGCGCCAAATAAAGGACCAAGTCATGGAGCGTGGTAATTTAGGGCTTAAGAACTGTATGGAGCATTCTGTACCTGTAAGGGTTACACGTGGACATCGGTGTGTGAATAGTTATGTTGGAAAGGTTTATACCTATGATGGCTTGTATAAGGTTGTAAATTACTGGGCAGAGAAGGGTATTTCTGGATTCACTGTCTATAAGTTCCGATTAAAGCGTATTGAAGGACAACCTGTGTTGACCACCAACCAGGTACATTTTACTCGAGGCTGTATTCCCAACTCCATTTCTGAAATACGAGGGTTGGTATGTGAGGACATTTCTGGTGGTCTGGAGGATATTCCCATTCCCGCAACTAATTTAGTTGATGATCCACCGGTAGCACCGACGGGTTTGACTTATAGCAGGGATATCATATGTGCCAAAGGTATAAAGTTCCCTTCAGCCCCTACAGGATGCAACTGTCATGGTTCATGTCTTGATCCAAGAGTTTGTGCTTGCGCTAAACTCAATGGTTCTGAATTTCCCTATGTTCATAAAGATGGTGGAAGACTTATTGAGCCAAAGGCTGTTGTTTTTGAATGTGGTCCAAATTGTGGATGTGGACCTGCCTGTGTCAACCGCACTTCTCAGAAAGGATTGAGATATCGGCTTGAGGTTTTTCGTACTCCAAACAAGGGCTGGGGTGTGAGATCATGGGATTATATTCCTTCTGGTGCAACCATTTGTGAATACACTGGTCTTTTGAAGAAGACAGATCAGATTGATCCTGCAGCAGATAACAACTATGTTTTTGACATTGATTGCTTGCAAACAATGAAAGGGCTCGATGGGAGGGAGAGACGGTTGGGTGAGGTTTCTTTGCCGGGATACTGGCAGAACGATGCAGAGAAGATGTCAGACGGAGGGCCAGAGTATTGCATTGATGCAGTCTCTGTTGGCAATTTTGCGAGGTTTATTAATCATAGTTGTCAACCTAATTTATTTGTTCAATGTGTGTTAAGCACCCATCACGACATTGGTTTGGCAAGAGTGGTGCTAATGGCAGCTGACAACATACCACCTCTGCAGGAACTCACGTATGATTACGGCTACGTCCTGGATAGTGTTATGGATCGTGAGGGGAAGGTTAAACAAATGGCTTGCTACTGTGGTGCTGCTGATTGTCGTAAACGCTTG
>DMIN-2025619-Phycella_aff._cyrtanthoides
GATGTGAAACGAGGATCAAAACGGCCTGATCTTAAGGCTATTTCTAAGATGCAAGAAAGTAGGCAAATACTATATCCAGAAAAAAGAATTGGTCACCTGCCTGGCATTGAAGTTGGAGATCAATTCTTTTCACGTGCTGAAATGTGTGTGTTAGGCGTACACAGCCATTGGCTGAATGGAATAGATTACATGGGCCAATCATTTGCCAAACAGTATAAGGAGTATACTTTCCCACTCGCTGTATGTATTGTGATCTCTGGCATGTATGAAGATGACTTGGACAATTCGGAGGATGTAATTTATACCGGTCAGGGTGGGCATGACTTACTCGGTAGCAAGCATCAAATCCGTGACCAAAAAATGGAACGTGGAAATTTGGCGTTGAAGAATAATGTTATGACTAGTGCTCCTGTCAGAGTAATTCGTGGTCATGAATCCAAAAGCAGCTACTGTGGCAAAGTGTACACATACGATGGCCTGTACAAGGTTATCAAGTATTGGGCGGAGAAAGGAATCTCTGGATTTACAGTTTTCAAGTACAGGTTAAGGCGTGATGAAGGGCAACCACTTCTGACCACTAACCAGGTTCAATTTACTCGAGCACAAGCTCCCCGTTCTATTTCTGAGCTGCGGGGGTTGGTGTGTGAAGATATCAGTGGTGGCCAGGAGAATCTTCCTATCCCAGCCACTAATGTTGTCGATGATCCACCCTTTGCACCTATAGATTTTGAATACTGCAAATCCATCAGACTGGCGGAGAATTTAAAGCTTCCAACAGGTACTGTTGGTTGCAAGTGCAAGGGAGAATGTATTGACCCAAGGATCTGTGCTTGTGCTAAACTTAATGGTGGAGATTTCCCGTACGTGCGGAAGGATGGTGGCAGATTGATTGAAGCCAAAGCTGTTGTATTTGAATGTGGACCAAGTTGTGGATGTGGCATTAGCTGTGTCAATAGAACATCCCAGCAGGGAATGAAATACCGACTTGAGGTCTTTCGTACAGCAAAAAAAGGTTGGGCCGTTCGATCATGGGATACCATTCCTTCAGGTGCACCAGTCTGTGAGTACACTGGGATACTTACGAGGACTGACGAGATTAACTCAGTCTCAGAAAACAATTATATATTTGATATAGACTGTCTGCAGACAATGAAAGGGCTTGATGGAAGAGAGAGGCGGCCTGGTGACGAGGTAGTGTTGGCAAATTTTGATGATAAGAAACTTGAGCCGGAGTTCTGTATTGATGCGGGGCGAGTTGGTGGTGTTGCACGGTTTATCAACCACAGTTGTGAACCCAATCTCTTTGTGCAGTGTGTTTTGAGCTCACACCATGACATCAAGATTGCAAAAGTTATGTTATTTGCTGCGGACACCATACCACCTCTGCAGGAACTATCCTACGATTATGGTTACGTGCTTGATAGTGTAGCTAGACCGGATGGTACTATCATTCAGCTTCCTTGCTATTGTGGTGCAGTTGGATGTCGCAAAAGACTT
>DSUV-2011461-Asclepia_curassavica
GATGTTGCCGAAGCTGACTCTAAAAGGGGTTCTAAGAGACCTGATTTGAAGGCAGTAACTAAGATGAGGGCTGCAAATGCTATCCTATATCCTAAAAAAAGATTTGGCTCCATTCCAGGGATTGATGTAGGTCATCAATTCCTTTCACGAGCTGAGATGGTTGCATTAGGATTTCACAGTCATTGGCTCAATGGAATTGACTTCATTGGCAAAGGGAAGAAATTGGATTATGGCGACTACACATTGCCACTTGCAATATCTATTGTTATGTCAGGCCAGTATGAGGACAATTTGGATAAGTATGAGGAGATTGTCTACACAGGTCAAGGTGGTAATAACTTACTCGGTGATAAGCATCAAATGAAGGATCAAGTTATGAAACGTGGTAATTTGGCCCTAAAGAACTGCATGGAACAGGGGGTACCTGTAAGAGTTGTGCGTGGGCATAAATGTGCAAATAGCTATGTGGGAAAGGTTTACACATATGATGGGCTTTACAAGGTTGATACCTACTGGGCAGACAAAGGATATACAGTATACAAATTTCGACTGAAACGGGTTGCTGGCCAGCCTCCTTTGACCACTAATCAGGTTCACTATTCTCGGGGTCCTGTTCCTAACTCAATTGGTGAATTACAAGGGTTGGTTTGTGATGATATTTCTGGAGGTCAGGAGGATATTCCTATTCCTGCTACTAATTTGGTTGATCATCCTCCAGTTGCACCTACAGGATTCACCTATTGCAAGGAGATGAAATTTTCCAAAAGCATAAAGTTTCCACCCAAGGCTCCTGGATGCAGCTGTAAGGATTCATGTACTGATCCTAGAGTTTGTGCCTGTGCTAAATTGAATGGATCAGACTTTCCTTATGCTATGCGGGATGGTGGTAGACTGATTGAACCCAAGGCTGTGGTATTTGAATGCAATTCCAACTGTGGCTGTGGTCCTGATTGTGCAAACCGAATATCTCAGAGAGGCATGAAGTATCGACTTGAGGTTTTTCGAACTCCTAACAAGGGGTGGGCAGTAAGATCTTGGGATTATATACCTTCTGGGGCACCAATTTGTGAATACATTGGTATTCTCAAGAAAACAGATGAGACGGACTTTGCTGCTGGAAACAGCTATATTTTTGACATAGACTGTTTACAAACAATGAAGGGGCTTGATGGTAGAGAGAGGCGATTGCGGGATGTATCATTGCCCACTTCTGAAAAGTATGAGGAGAAAAGCATTGATAATATACCAGAGTTTTGCATTGATGCTGGATTGAAGGGTAATATTGCAAGATTTATAAACCACAGCTGTCAACCAAATTTATTCGTTCAATGCGTATTAAGCTCTCACCACGATGTTAAACTTGCAAGAGTGGTGCTAATTGCAGCTGACAATATACTGCCACTCAAGGAGCTGACATACGACTATGGCTATGTTCTTGATAGCGTTGTGGGCCCTGATGGCAAGATAAAACAAATGGCCTGCTATTGTGGGGCAACAGATTGTAGGAAGCGATTG
>DTNC-2004721-Sinningia_tuberosa
AAAAAGGACATGGTTGAAGATGTTACTAGAAAGCCTGCTAAGCGACCTGATTTGAAGGCCATAACTGAGATGATGAAGATTCATGCTACTTTAAACTCAGAGAAGAGAGTTGGCTCCATTCCAGGTATTGATGTGGGCCATCAGTTTTTTTCACGAGCTGAAATGGTTGTTGTGGGATTTCACCAACACTGGTTGAATGGAATTGATTATATTGGGCAAACTGTTGGGGCAGCTCGCAAATCTGGGAAAAACTTGAGTTTGAGTGGCTACAAGTTTCCAATTGCTGTATCCATAGTCTTATCTGGCCAGTATGAGGATGATTTAGACAATTGCGAGGAGATTGTGTACACCGGTCAAGGGGGAAACAACTTGCTGGGTGATAAACGTCAAATTAGTGATCAAGTGATGGAACGGGGCAATTTGGGCCTCAAGAACTGTATGCATGACCATGTTCCTGTGAGAGTAGTTCGAGGACATAAATGTAGCAACAGCTATGTCGGAAAGGTTTATACCTATGATGGCTTGTACAGGGTTGTTGATTATTGGGCTGAAAAGGGTGTCTCTGGCTTCACGGTTTATAAATTTCGACTGAGGCGGATTGAGGGACAGCCACCTTTGACAACAAATCAAGTTTATTTTACTCGAGGCCGTATTCCTAAATCATTATCAGAAATACGAGGGTTGGTGTTGGAAGATATTAGCGGTGGCCTGGAGGATATTCGGATACTTGTTACTAATTTAGTTGATGATCCGCCTAGTTCACCAGTAGGTTTTTCCTATATCAAGGATATGGTGTTTAGTGAGAATATTAGTTTACCTACAATTGCTGCCATGGGATGCAACTGTCGAGGGGCATGTACGGATCCCAGAAGTTGTGCCTGTGCGGGACTCAATGGAGGTGATTTTCCATATGTTCACCGTGATGGTGGAAGACTAGTTGAGCCAAAGGCAGTGTTGTTTGAATGTGGTCCAAATTGTGGATGTGGACCTAAATGCGTCAACAGGATCTCTCAGAATAAGCTTAAGTTTCGTCTGGAGGTATTTCGTACACCAAAGAAGGGATGGGGGGTGAGATCTTGGGACTACATACCTTCTGGTGCTCCTGTGTGTGAATATATTGGCGTAGTTAAGAGAACAGAAGATTTAGACCCTTCCGCTGATAACAGTTATGTTATTGACATAGATTGTTTGCAGACAATGAAGGGACTGGATGGAAGAGAGAGTCGACTGCGGGATGTGCGTTTACCATCCCACCTGGAGCAGGCATGGAGAGAGGTATCTGGAAGTGTGCCATTCTGCATAGATGCTGGAAAGAAGAGTGGTAATGTAGCAAGGTTCATCAATCATAGCTGTCAGCCGAATTTGTTTATACAGTGTGTGCTAAACAATCACCACGATATCAAACTTGCAAGGCTGATACTAATTGCTGCAGACAATATTCCACCACTTCAGGAACTTACATATGATTATAGTTACGGGATTGATAGCGTGCTGGGTCCAGACGGGGAGATACGGCAGATGCCTTGCTTTTGCGGTGCACAAGACTGTAGGAAGCGCCTC
>DZLN-2002891-Oenothera_picensis-MTJ_655
GGTAATGTGGGTGAGAAAAGTGACTACGCCAAAGTGAAGGAGACGTTGAGGGTGTTTAACAAGCACTACCTCTACTTTGTCCAGGAAGAGGAGAAGAGATGCAGAAAAGAAGTAGTCGACAAGAAATCGCTAAAAAGTCCGCAAAAAGTTGAGAAAGGAAGTGCAAAAATGGATGGTAGCAAAAAGTCCCCGAAAAGTTTGGAAAAAGATCTGAAAGAAAATGCAAAGGATGGTAGCAAGAAGTCGCCCAAGAAGGCTGCTGCAAAGACAACGTCTAAGAAAGGTGTTACTGAGGAAGTTACGAAGAAACTGGCCAAGCGGCCTGATTTGAAGGCAATAACCAAGATGATGGATTCAAAGGCTGTTCTAAACCCTAAGAAAAGAATTGGCGAGGTTCCAGGTCTTAAAGTGGGGTATCAGTTCTATTCAAGAGCTGAAATGGTGGTTCTTGGGTTTCATGGCCACTGGTTGAATGGAATCGATTATCTGGGGACAAAATACAAGAAGGTGAAGGAGTTTGAAAGATATCAATTTCCTTTTGCGGTCTCTATCGTTCTATCAGGCATGTATGAGGATGATCTGGATAATGCCGATGAAGTCGTTTATACTGGTTCAGGTGGACATAATCTGACTGGTGATAAGCGTCAAATAAAAGACCAGGAATTGTCGCGTGGTAATTTGGCTCTCAAGAACTGTATTGCTAATGATACCCCTATTAGAGTCACAAGAGGACATGAAAACAAGAGCAGCTATACTGGCAAAGTCTATACATACGATGGGCTGTATAAGGTGATTAAGTACTGGGCAGATAAAGGTATCTCTGGGTTTACTGTCTATAAATACCTGTTACGACGTGTGCCAGGCCAACCAATACTGACAACTAACCAGGTTCAATTTGCCTTCGGCCAAGTACCTCAATCTGTCTCAGAACTACGGGGGTTGGTCTGTGAGGACATTGCAGGTGGTCAAGAGAACTTTCCTATACCAGCAACCAACTTAGTTGATGATCCACCAGTCCCACCCACAGGTTTCAAGTACATCAGTTCGCTTAAAGTTCCAAAAGACATAAAAATCCCTGCTGCTGCATCTGGATGCCGTTGTAAAGGAAGTTGCATGGACCCCACGACCTGTGCCTGTGCTAAACTAAATGGGTGTGATTTCCCCTATGTGCAGCGTGATGGAGGCAGATTAATTGAAGCAAAGGATGTGGTCTACGAGTGTGGCCCCAACTGTGGCTGTGGACCTGATTGCATAAACAGGGTATCTCAAGGAGGACTGAAGTTTCGCCTTGAGGTTTTCCGAGCTCCAAGAAAAGGATGGGCTGTTCGATCCTGGGATTTCATACCTGCCGGAGCACCTGTTTGTGAGTACATTGGAGTCCTGAGAAAGTCAGATGATGTGGAAAGTTCATGGGAGAATAATTACATTTTTGACATTGATTGCCTTCAAACCATGGGCGGGCTCGGTGGGAGGGTGAAGAGATCTGGTGATGTCTCCTCTGACCCAACAGATCAAACTGACAGCAATCACGAACATCCCGAGTTCTGCATCGACGCTGGTTCTTCAGGAAATGTAGCACGGTTCATAAACCACAGCTGTGAGCCGAATCTGTTTGTTCAGTGCGTTCTGAGCTCACACAACGACATGAAGCTGGCTCGGGTTATGTTATTTGCTGCAGATAACATCCCTCCATTGCAGGAGCTTGTGTATGATTACGGTTATGCCCTCGACAGTGTTCTCGGCCCTGATGGCAAGGTAAAACAAATGATCTGCTACTGCGGTGCTGCTGATTGCAGGAAACGGTTGCTT
>DZQM-2056323-Pinus_radiata
GGACGAATTGAACAAAAGGATGACAAAAGGCCTGCAAGGCGCCCAGATTTGAAGGCTATTTCCAAGATGATGGACACAACAGCAATTCTCTATCCAAAAAAGCAATTTGGTCATCTGCCTGGTGTCAATGTTGGAGATCATTTTTTTTCACGTTGCGAAATGGTTGCCATTGGCTTGCACAGTCATTGGCTTAATGGGATAGATTTTATGGGAAATAAACACAAGAAAATGGAGGAGTATAAAAACTATACCTTTCCAATTTCTGTTGCAATAGTACTCTCAGGGGAATATGAAGATGACGTGGATAATTCGGAGGATGTAATCTATACTGGTCAAGGTGGTCAAAATTTACTTGGGGACAAAAGGCAAATAAAAGACCAAAAGATGGTCCGTGGCAATTTGGCATTGAAGAATAGTATGGATCAAGCTATTCCTGTGAGAGTAATTCGTGGGCATCAATCTTCTAACAGCTATTCTGGGAAGGTCTACACGTATGATGGTTTATATAAGATTATCGATTACTGGGCTGAGAGAGGGCTATCAGGCTTTACTGTTTTCAAATTTCGTCTGAGGCGTCTGGAAGGGCAGCCTGTATTGACAACAGATCAGGTTCGTTTCAGTCGAGCTCAGCTGCCAAAAAGTCCTTCTGAGTTAAAAGGGTTGGCAGATGTGGATATCAGCAATGGCAAGGAGACATTGCCTGTTCCGGCTTCTAATGTCATTGATGAACGACCGGTTCCACCAACAGGTTACACTTATTTAAAGACTGTCAAGGTTGCTAATGGCATTGAGATTCCGCCACCTGCTCAAGGTTGTAACTGCAAGGGTGAATGTGTCAATCCAAGGACATGCTCTTGTGCGAAACTGAATGGGATGGACTTTCCATACGTTCGAAGAGATGGTGGCAGGTTGGTCGAAGCAAAGGATGTTGTTTTTGAATGTGGTCCAAATTGTGGTTGTGGGCCCACTTGTGTCAACCGTACTTCTCAACAAGGGCTTAAATACCGCCTTGAGGTGTTTCTAACTTCGAATAAAGGTTGGGCCGTGAGATCTTGGGATTCTATTCCTGCCGGGGCTCCAGTTTGTGAGTACACAGGCATTCTTATGCGGACAGATGACCTAGATAGCGTCATGGAAAATAATTTCATCTTTGAAATTGATTGTCTACAAACAATGAAAGGAATTGATGGGAGACAGAGACGTTTAGGAGATGTATCGAAGCATGACAATGAGAAGCTTGATGATAAGAAAGGAGATGGACAACCCGAATATTGTATCGACGCAGGAACTGCTGGTGGTGTAGCCAGATTCATCAATCATAGTTGTGATCCAAATCTCTTCGTACAATGTGTATTGAGTTCCCACCATGATCCCAAGCTTGCACGAGTTATGCTATTTGCAGCTGATAACATTCCACCCCTACAGGAGCTTACATATGACTATGGATATAGTCTTGACAGTGTCGTTGATTCAGAAGGGAAAGTTAAGAAAATGGCATGTTACTGTGGTGCTGTAGAATGCAGAAAACGTTTG
>ECTD-2112022-Gentiana_acaulis
GTGGGTCATCAATTCCTTTCACGTGCTGAGATGGTAGTGCTTGGTTTCCATAGCCATTGGCTAAACGGAATTGACTTCATTGGGATGGGAAAAAAACCGAATTTTAAGGTTTCTCCACTCTGTCAGCTGTCACAGAGTTGCAGTAGCTTTCCCATTACAGTAGCCATTGTGGTGTCTGGGCAGTATGAAGATGATTTAGATAAATGCGATGAGCTTATATACACCGGTCAAGGAGGCAATAATTTACTTGGGGATAAGCGTCAGATTAAAGACCAAGAAATGAAGCGTGGAAATTTGGGGCTAAAGAATTGTCAAGAGCAATCGGTGCCCATTAGAGTTGTTCGTGGCCATAAATGTCAGAATAGCTATGCAGGCAAGGTCTACACATACGATGGATTGTACAAAGTGGTTGAGTTCTGGGCCGAGAAAGGTGTGTCCGGGTTTACGGTATATAAGTTTCGTTTGAGGCGTTGTGAGGGACAGCCTCCTTTGACCACAAATCAGGTCTTGTTTACTCGAACTCGTGAACCTATTAACTCTAATGGAGAAATAATGGGGCTCGTTTGTAAGGATATTTCTAACGGACAGGAGCGTATCCCTATTGTTGCGACTAATTTGATTGATGAACCCCCTGTTGCGCCTACAGGGTTCACATATAGCAAAATTATGGTTGTCGAAGGTGTTGATATCCCAACTGATGCTCCTGGATGCAATTGCAAGGGAAAATGCATTGATCCTAGAGTTTGCGCCTGCGCTAAGTTAAACGGCTCTGACTTTCCTTATGTGCAGCGTGATGGGGGGAGACTTGTTGAAGCCAAGGATATTGTATTCGAGTGCAATCCAAATTGTAGCTGTGGGCCTAGCTGTGTAAACCGAACATCTAAAAGAGAATTGCACTATCGATTTGAGGTCTTTCGTACTCTTCATAAAGGATGGGGAGTCCGATCTTGGGATTTTATACCTTCTGGTGCACCCATATGTGAATACATTGGGATTCTTAAGAAGACAGATGAGGTGGACTCTGCGACTGCGAATTGTTATCTTTTTGACATTGATTGTTTACAAACAATGAAGGGGCTGGATGGACGAGAGAGGCGATTGGGAGACGTTACTTTGCCAATGCATATGGAAAAGAAGCATGAGCAGACAGGTGATTACTCACCTGAGTACTGTGTTGATGCTGGCTCGACAGGGAATTTCGCAAGATTTATCAACCACAGCTGTGAACCCAACCTGTTCGTCCAGTGTATATTAAGCACCCATCATGAAGTTAAACTTGCGAGAATAGTTCTCATCGCGGCGGATAATATCCCTCCTCTTAAGGAACTTACTTACGACTATGCGTATGCACTAAACAGTGTGGTGGATCCAGATGGGAAGGTGAAGGAACTAAAATGCTCGTGTGGTGCATCCGGTTGCCGGAAGCGTCTG
>EDBB-2017502-Polyscias_fruticosa
AAAGGAGGTGCACCTGATGACAATACCAAACAGGCTGCCAGGCGTCCTGATTTGAAAGCACTAACCAAGATGAAGGAGACAAATACTATATTATACCCTAACAAACAATTTGGGTCCATTCCAGGGGTTGATGTTGGGCATCAATTTTTTTCACGGGCTGAGATGGTTGCTGTAGGTTGCCATAGCCACTGGTTGAATGGAATTGATTTTATTGGGAAAACTCGCAATAAGATGCAGACGTTCAGTGGCTATAAATTACCACTCACTGTATCAATTGTTTTGTCGGGCCAGTATGAAGATGATCTGGATAACTGTGAGGATGTCGTGTATACTGGTCAAGGTGGCAATAATTTACGTGGTAACAAGCGTCAGATAAGCGATCAAGTGATGGAACTGGGTAATTTGGGACTGAAGAATTGCATGGAGCAATGTGTGCCTGTTAGAGTTGTTCGTGGGCATCAATGTAAAAGTAGTTACGTTGGCAAAGTTTACACTTATGATGGTTTGTACAAGGTTGTTAATTACTGGGCAGAGAAAGGTGTATCTGGTTATATTGTATATAAATTTCGTCTGAAACGGCTTGAAGGACAGCCTTCTTTGACAACTAATCAGGTTCAGTTTGCTCACGGAAAAATTCCCAAGTCAATTTCTGATTTACGCGGGTTGGTGTGTGAGGACATCTCTGGAGGCCAAGAGAATATCCCCATCCCAGCTTCCAATTTGGTTGATGAACCACCTATTGCACCTACAGGTTTTACATATTGCAACTCTATCCAAGTCTCAAAAAGCGTGAAGCTCCCTCTGAAAGCCCCCGGATGCAATTGCAAGGGTAATTGTGTAGATCCCAAGAGCTGTGCTTGTGCTAAGCTTAATGGGTCTGACTTTCCATACGTGCATCGTGATGGTGGCAGACTAATTGAACCTAAGGCTGTTGTATTTGAATGTGGACCAAACTGTGACTGTGGACCTGGATGTGTCAACCGAACATCTCAAAGAGGATTGAAGTATCGACTTGAGGTTTTCCGTACGCCGAAGAAAGGGTGGGCTGTTAGATCGTGGGATTACATACCTTCAGGGGCACCTGTTTGTGAGTACATCGGCAAACTTATGAAGACAGATGATTTAGATGCGGTCCCTGAAAACAATTATATCTTTGACATAGACTGCTTGCAAACAATGAAGGGGCTGGACGGAAGAGAGAGACGAGTGGGGGATGTGTCTATACCATTGTACTTGGAGAAAGATGATGATAAGAAAGACAGCGCTCCAGAATTCTGCCTTGATGCTGGCGTTAGTGGCAACATTGCCAGGTTTATTAATCACAGCTGTCAACCCAATTTATTTGTTCAGTGTGTGTTGAGCACCCACCATGACATTAAACTAGCGCGGGTGATGCTCTTTGCTGCTGATAATATACCTCCCCTGAAGGAGCTAACATATGACTATGGTTACGCTCTCGACAGTGTTGTGGGTCCTGATGGGAAGATTAAACAACTCCTATGCTTTTGTGGTGCGGCAGATTGTCGGAAGCGTTTG
>EDBB-2087527-Polyscias_fruticosa
AAGGATGTAAAGGCATCTCATAAGCGACCTGATTTGAAGGCAACATCGAAGATGAAACATAAAGAAGTGATTTTGTACCCCAAAAAAAGATTTGGCCACCTACCAGGTATTGATGTTGGATATCAGTTTTATTCACGAGCTGAAATGGTAGCTATAGGATTCCATAGCCACTGGCTTAATGGAATTGATTATATTGGAAAATCTTCAGGTGCACGGGAGTACAAAGGCCACGGGTTTCCTTTAGCTGTAGCAATTGTGTTGTCTGGTCTATATGAAGATGATCAGGATAACTCCGAAGATATCATTTACACTGGTCAAGGTGGAAATGACTTGCTTGGTAAAAAACATCAAGTCAAGGATCAAGAAATGTCTCGTGGTAATTTAGCACTTAAAAACAATTTTGAGCAATCAATACCTGTTAGAGTTGTTCGGGGTCATAAAACTAGTTGTAACTCTGTCAAAGTTTACACATATGATGGATTGTACCAGGTTGTCGAATGTTGGTCTTGTATAGGCGTTTCTGGTTTTCTTGTCTATAAGTATCGGTTACGGCGGATTAAAGGACAGCCCCAGTTAACCACTAATCAGGTTCAATTTATCAATGGAAGTGCATCAAATATTCCTCCTAGAATACCCGGGCTTGTCTGCGATGACATTTGTGGAGGTCAAGAGAAGATACCCATTCGTGTTATCAATTTAATTGATGATACACCTCTACCTACAGGGTTTACATACTCCAAGTCTATTCAAGTTGGGGAAAATGTGAAACTCCCTTCAAATGCTAGTGGATGCAAATGTAAAGGGAATTGTGCGAATCCAAAAACTTGTGCATGTGCTAGACTTAACGGTTTGGACTTTCCATATGTAAGGCGAGATGGGGGCAGACTAATAGAAGCTAAGGACGTCGTGTTCGAATGTGGACCGAACTGTGGATGTGGACCTGAGTGCATCAATCGTATATCGCAGCAAGGAATAAAGTACCAACTTGAGATTTTCCGTACACCTAATAAAGGGTGGGCTACTCGGACTTTAGACTTTATACCTTCAGGTGCACCGGTGTGTGAATATACAGGAGTGCTCAGGAGAACAGATGACTTGGATAGTGTCTCTGTAAACGATTATATATTTGAAATTGATGGTTGGCAGACAATGAAGGGGATTGATGGAAGGGAGAGGAGATTGGGAGATGTGTCTGCATCCTTGGGTAATCATTTAGAGAAAGCTGATGACAAGACACTAGAAGAAGGCACCCCTGAGTTTTGTATAGATGCAGGCTCCGTGGGCAATGTTGCTCGATTTATCAATCACAGCTGTGAACCCAACCTCTTTGTTCAGTGCGTTTTAAGCACGCACCATGACATGAGACTTGCTCGAGTGGTTCTTTTTGCTGCAGACAGCATATCTCCTTGGCAGGAACTTACATATGATTATGCGTATGCCCTTGATAGCGTGGTCGACTCCAGTGGCAAAATAGTACAGCTGCCATGTCATTGTGGTACAAACGATTGTCGTAAACGGTTG
>EDHN-2054766-Ficus_religiosa
GAAGTGGAAACCAAGAAACCCTCTGATGGCGTCACTACTAATTTGGTCGAGAAAAGCGACCATGCTAAAATCAAGGACACCATCAGATTGTTCAACAAGCATTATCTTCATTTTGTACAGGAGGAGGAGAAAAGGTGCAAAAAGGCTGTGGTGGAGCTTGATAAGAAATCTTCTAAGGCGTCTAAATCAAAGAAACGAGCCGTAGCAGAAGATACAAAGAGCACAGCAAAGCGCCCTGATTTGAAGGCAATAACTAAGATGATTGAGAACAAAGAAAATTTGTACTCGGTCAAAAGAATTGGGAATATTCCAGGTATTGATGTTGGGCATCAGTTCTATTCTCGAGCTGAAATGGTAGTTGTTGGTTTCCACAGCCACTGGTTGAATGGAATCGATTACATGGGACAAAACTACAGCAAAGGGGAGTACAGTAAATATACATTCCCACTTGCAGTGGCTATTGTTCTGTCTGGCATGTATGAAGATGACTTGGATAATGCTGAAGATGTTGTGTATACCGGTCAAGGTGGGCATAATTTGACAGGTGATAAACGTCAAATTCGAGATCAAGTGATGGAGCGTGGAAACTTGGCACTTAAGAACTGTGTGGAGCAAGGTGTGCCTGTTAGAGTAGTTCGTGGTCATGACTCTTCAAATAGTTATTGTGGTAGAGTTTACACTTACGATGGATTGTACAAGGTCATTCAGTACTGGGCGGAGAAGGGTATTTCTGGGTTTACTGTTTTCAAGTTTCGGTTAAAGCGGCTTGAAGGGCAACCATTGTTGACCACTAACCAGGTCCAATTTATCTATGGGCGTGTTCCACAATCCATCTCAGAAATACGAGGGTTGGTATGTGACGACATAACTGGTGGACAAGAGAATATTCCTATTCCAGCTACAAATTTGGTTGATGATCCACCTGTTGCACCAGCAGGTTTCACATATTACAAGTCCATTCAAGTTGCAAAGAATGTGAAACTTCCCAAGAATGCCACAGGATGTGATTGTATAGGTACTTGTGGAGATCCCAAGACTTGCTCCTGTGCTATGCTTAATGGTGATGACTTCCCATACGTGCATCGTGATGGAGGCAGATTAATTGAAGCCAAGGATGTAGTCTTCGAATGTGGTGCCGGATGTGGTTGTGGACCTGCTTGTGTCAACCGTACCTCTCAGAGAGGACTCAAGTACAGATTTGAGGTTTTCCGTACCCCGAAGAAAGGCTGGGCTGTTCGATCTTGGGATTTTATACCTGCTGGTGCACCAATATGCGAGTACACAGGAATTCTTAGGAAGCAAGAAGATGTCGATACTGCTTCGGGGAACGATTATATTTTTGACATTGATTGCTTGCAAACAATAAAGGGTCTTGGTGGAAGAGAGCGGCGGTCCCGTGACGCATCCATAGCAGCAATTAACTCATTGGACAAACACGAAGATAGATGTGATAGTGTACCTGAGTTTTGCATTGATGCTGGTTCAAGTGGAAATATCGCTAGATTTATTAATCATAGTTGTGGCCCGAATCTGTTTGTCCAATGTGTTTTGAGCTCGCACCATGATATGAAGCTTGCTCGAGTAATGCTATTTGCTGCGGACAACATACCTCCTTTGCAGGAGCTCACATATGATTACGGGTATGCACTTGATAGTGTGTTGGGGCCGGATGGCAAGGTAAAACAGATGCCGTGTTACTGCGGTGCTGCAGACTGTAAGAAACGCTTATAC
>EDIT-2016205-EDIT-Sessuvium_ventricosum-2_samples_combined
GAGGTGGACGTTAAGCGGACTTTCAATCGTCCTGATTTGAAGGCGTTATCTAAGATGAGAGTGAAGAACGAAATCTTGTATCCTAAGAAGAAAATTGGTCATGTTCCTGGTGTAGAAGTTGGCCATCAATTTTTTTCTCGTTGTGAGATGGTTGCTCTTGGTTTTCATAGTCATTGGTTGAATGGAATTGATTATATAGGCAATAAGGTTGGCAAGAAGGGGGAATACCAGCACTATACATTCCCAGTTGCTGTAGCAATTGTAATGTCTGGTCAGTATGAGGATGATTTGGATAACTCCGACGATATTGTTTATACTGGTCAAGGTGGCAATGATTTGGTTGGGAGTAAACTGCAATGTGCTGATCAATTCTTAGTTCGAGGGAATCTGGCAATGAAGAACAACATGGAGCAATCTGTTCCTGTTAGAGTCATACGTGGACATAAAAGTGTTGATAGTTATTCTGGAAAGATTTACACATATGATGGTTTGTACAAGGTCGTGTACACTTGGGCTGAGAAAGGTCAGAGAGGGCACCTCGTTTATAAGTATCGGTTGCAACGGCTTGAAGGACAGCCGAAGCTGACCACTAATCAGGTTCAATTTGTTCGAGGATGTCCATCAGAGATTCTTTCTGAATTACGTGGGTTGGTTTGTCGTGACCTCAGCTATGGTCAAGAAGATAATCCCATTCCTATTACAAATATATATGATAATGCTACTGTTGACCCCAAAGAATTCACTTATATCAAGAATATAGAAGTTGCAAAAGGTGTCAAGCTGCCTCCAAATGCAGCTGGATGTGCATGTAAAGGGAACTGCACAAACCCGAGAACTTGTGCTTGCGCTAAACTTAATGGCTCTGATTTCCCATATGTATGCCGTGATGGTGGGAGATTGGTTGAGGCCAAGGATGTTGTCTTTGAATGCGGACCGAACTGCGGTTGTGGACCTGAATGCCTTAACCGGACATCTCAAAGGGGAATAAGATACCGTCTTGAGGTCTACCGCACACCTGATAAGGGATGGGCTGTTAGGTCATGGGACTTTATTCCTTCAGGTGCACCAATTTGTGAATACATTGGACTGTTGAGAAGAACTGATGAAGTTGATAACATCTCTGGAAATGACTATATTTTTGAAATTGATTGCTGGCACACAATAAACGAAGTTGAAGGCAGAGAGAGACGCTTTGGTAATGTACATGTGCCAGCTACTAATGTTTTGCCAAAGATTGATGAGAAGACATTAGATAGTACACCGGAGTTCTGCATTGATGCAGATTCTCGAGGAAATGTTGCTAGATTTATTAATCACAGCTGTGAACCGAATCTCTTTGTGCAATGTATTTTGAGCACGCAGCATGACCTACGACTTGCTCGAATTGTGCTTTTTGCTGCAGACAACATCTCCCCCATGCAGGAGCTTACTTACGACTATGGGTATGCACTAGACAGCGTTATAGGCCCAGACGGTGAAGTCAAAGTACTGCCTTGTTTCTGCGGTACGGCAGACTGTCGGAAACGCTTA
>EDIT-2073215-EDIT-Sessuvium_ventricosum-2_samples_combined
AAACGTCCAGATTTGAAGGCAATCTCGAAGATGATGGAGATTGGGAAAGTCTTGTATCCTAATAAACAATTTGGGGTCATTCCGGGTGTGGATGTTGGTCACCAATTCTTTTCAAGAGCAGAGATGGTTGCTGTAGGTTTCCACAGCCACTGGCTCAATGGAATTGATTACATGGGCCAGGCATATTGTAAAGGGGAAAACAGCAAGTATAGATATCCTCTTGCTGTAGCCATTGTTATGTCGGGCCAGTATGAGGATGATCTGGATAATTCTGAGGATGTCATATACACAGGTCAAGGTGGAAACAACCTATTAGGTGATAAAAAACAGGTTCAAGATCAGAAAATGGAACGTGGTAATTTAGCTCTCAAGAATAGCATGTTGGAAGAAGTTCCTGTACGTGTTGTCCGTGGTCATGTTCATAGAGAGAGTTATGTTGGTAGAGTTTACACTTATGATGGGTTGTACAAGGTTGTAACTTACTGGGCGGAGAAGGGTGTATCGGGGTTCACTGTTTATAAGTTCCGCTTAAAACGCCTTGAAGGCCAACCTGACTTAACTACAAACCAGGTTCAGTTTATTCGAGGCCGCGTTCCAAATTCAGTCTCTGAAGTGCGAGGGTTAGTGTGTGAGGATATCTCTGGGGGTCAGGAGGTTATTCCCATTCCAGCGACAAATCTGGTTGATGATCCACCGGTACCTCCTACAGGCTTCAAGTATTGCAAGGCTATTGAGGTTGCTGACAATGTGAAGATCCCTGCTCCGGCAATTGGATGCAACTGTGAAGGAAGTTGTGTTGATCCCAAGATTTGTTCATGTGCTCGACTTAATGGCTCTGACTTCCCATATGTCCATAGAGATGGGGGCAGGCTCATTGAAGCCAAAGCTGTGGTTTTTGAGTGCGGACCTAAGTGTGGCTGTGGGCCTTCATGTGTCAACCGCACATCCCAGAAAGGGCTCAGATATCGCTTTGAGGTCTTTCGTACTCCAAAGAAGGGCTGGGGTGTCAGATCTTGGGATGTCATACCAGCTGGTGCTCCAATCTGTGAATACACTGGCATTCTGAGAAAATCTGATGAGGCTGATAGCCTTTCTGAGAATAACTATATTTTTGACATAGATTGCCTTCAAACAATGAAAGGGCTTGATGGAAGACAGATGAGACTCCATGATGTATCAATTCTTCCTGATAATTCAGTGGACAAACCTGAGGAAAAGGTTGTGGATAGTGCACCTGATTTCTGTATTGATGCAGGCGTCAGCGGTAACCTGGCTAGGTTCATTAACCATAGCTGTGAACCGAATCTGTTTGTTCAGTGTGTTTTGAGTCATCACCATGACATTAAGTTAGCCAGGGTGATGCTCTTTGCAGCTGACAACATCCCTCCTCTGCAGGAGCTTACATACGACTATGGCTATGCACTCGACAGTGTCATTGGTCCTGACGGGAAGGTGAAGCAGATGGCTTGCTATTGTGGTGCTGAGGGTTGCAGGAAGCGACTA
>EEAQ-2017756-Sceptridium_dissectum
GAAATGAGTGCTATTGGTCTGCATGATCATTGGCTTGCTGGTATTGATTATCTAGGAGCTAGCCAGAAGAAATTTTCGCATAAATTTAGGCTACCAATTGCTATTTCCTTGGTGCTTTCTGGAGCATATGAAGATGATGTTGATAATTCAGACGATGTCGTCTACACTGGTCAAGGTGGCAATGATTTGTTAGGCAATAAGAGACAGATTGCTGACCAGATAATGGAACGAGGCAATCTTGCCCTCAAGAATTGCATGGATCAAGATGTAACAGTTCGACTGGTGCGAGGCCATAAGACTAAGAAGAGCTACACAGGGAAGGTATATACATATGATGGGCTTTACAAGGTGAAAGATTTCTGGGCTGAAAAAGGTATTTCAGGTTTTACTGTATTTAAATTCCGGCTGGAGAGAGTTGAAGGTCAGCCTTTATTGACAACAGACCAGGTTCATTTTGTTCGAGGACAAGTTCCTACAAATACTACTGAGCTAAGAGGAATGGTGTGTTTGGATTTGAGTGGTGGTTTGGAAAATATTCCAGTACCAGCATCAAATGTTATTGATGATCCCCCGTTTGCTCCAACAGATTTTGAGTACATGGCTAAAGTTATGGTGGATAAGAATGTCCCAAAGCCATTGCCTGCAATTGGATGCAAATGCAAAGGAGACTGTCTTGATGCATCAAAGTGTGCATGTGCAATTCTTAATAGAAAGAAGTTTCCATACGTCACAAAGAATGGTGGAAGGCTTGTTGAACCGGTGGATGTTGTATATGAATGTGGACCCCAATGTGGATGTGGGCCAAGCTGTTCAAATCGAGTTTCTCAGAGGGGACTTTTTTACCGTCTTGAAGTTTTTCGCACAGCCACAAAAGGATGGGGTGTTAGATCGTGGGATCATATTCCAGCAGGGGCTCCAGTTTGTGAGTACGTTGGACTATTAATGAAGACGGAAGATGCAGATGATATTCGAGGGAATGACTTTATATTTGAACTTGATTGTCTACAAACTATGAAAGAGATTGGTGGGCGGCAGAGACGAGACTTATCGGAGGCCAAGAATGACTGCGATGAAGTGGCGAATGATGATGATCAGCAACCTGAATATTGTATTAATGCTGGGAACTGTGGAAACGTGTCCCGGTTT
>EEAQ-2018336-Sceptridium_dissectum
CTGAAGGTCAAAAGAACTTTGAGAATTTACAACTCCCTTTACCTCCGTTATTTACAAGAGGATCAAGGGCGTTGCATAAAAGAAGGGAAAGATACAAATTCACTTCATCTTTCCAAGGGAAAGAGAGGTCGGTTTGTTGATGAGTTCGATGATAATAAAAGGAAGTCCCGACGTCCTGATCTTAAGGCAATTACAGAGATGAGGAACAGTAAGACTCTCTTGCACACAACAAAAGTCATCGGGCATGTTCCTGGTGTGTCTATTGGAGATCAGTTTTTTTCTCGATGTGAAATGATAGCAATTGGCCTTCATGACCATTGGCTTTCTGGCATTGTCTCAATGGGAACTAGCTACAGAAACTCAAAGCCACAGTATAGATTCCCAATTGCGGTTTCTTTAGTATTATCTGGGGTTTATGAGGATGATGTGGATAACTCAGAGGATGTTGTCTATACTGGTCAAGGAGGCAATGATTTCTCAGGCAAGAAACGACAGGTAGCAGACCAAACCATGGTTCATGGAAACCTTGCTTTGAAGAATAGCATGGAGCAAAATGTCCCTGTCCGGCTGATTCGCGGTCACAAGACTAAGAAAAGTCATAAAGTGTACACGTATGATGGCCTTTACAAGGTTATAGAATACTGGCGGGAGAGGGGAATCTCAGGTTTTTCTGTGTTAAAATTTCGTCTCCATCGGGTTGAGGGTCAACCTATTTTGACTACAGATCAGGTCCACTTTTGTGGTGGCCAAGTTCCTTCAAATCCTGCTGAGCTCAAAGGATTGGTTTCTCTGGATATAAGCAATGGTTTGGAACCAATTCCAGTACCTGCTTCCAATGTTATTGATGACCCTCCATTTCCTCCAAGTGGTTTTAAATACCTAGCTGAAAATGAAGTTGATGATAGGGTTCCAGAGCCCTTACCTGCAAGAGGATGTAACTGTAGAGAAGATTGTACCGATGTAACGAAGTGTGCTTGTGCAGTACTCAATATGAGGAAGTTTCCTTATGTCAGAATGAATGGTGGCTTGCTTGTTGAACCTGTGGATGTTGTATATGAATGTGGACCTCAGTGTGCATGTGGGCCACAGTGCTCGAATCGAGTGACCCAACGTGGTCTTTATTATCGTCTTGAGGCAATGAAGAATGCTCACGCCCCCCCTTCCCTGGTTTTCTTTTACTCCATCTTTATAAATCGTTGCCAGGTTTTTCGCACTGCATCCAAAGGTTGGGCTGTTAGATCTTGGGATTCAATCCCAGCAGGAGCTCCAGTTTGTGAGTATACTGGGTTGCTGATGAGGACTGAAGATGCTGATCATATTAATGAGAATGACTATATCTTCGACCTTGATTGTGTTCAAACTATGAAAGGCCTTGGTGTTCGACAGCGACGATTACTGCTACAGGCCGAGGGTGTGGATGAGAATAATAAAGACATTGAGAAAGATAACTTGGAAGGACCAGAATATTGCATCGACGCCGGAAGCAGTGGCAATGTGTCACGGTTCATAAACCATAGCTGTGAACCCAACCTTTTTGTGCAGTGTGTTCTGAACACTCACCATGACTTGACTCAGCCACGAGTTTTCTTATTTGCAAGTGATAACATTCATCCACTTCAGGAGTTGACGTATGACTATGGCTATGAACTTGATAGTGTAGTGGTGGATGGCAAAGTGAAGATATTGCCATGTTATTGTGGAACTCCAGAGTGTCGAAAACGATTGTAT
>EEMJ-2039262-Thuidium_delicatulum
CAGATGTTGGAGTTTAGGGCCACTCTTAACCCTGAGAAACAAATCGGGAGTATTCCAGGTGTTGAGGTCGGTCAGCAGTTCCTTTCAAGAGCAGAGTTGGTTGTCATAGGTCTGCACAGTCATTGGCTCAATGGGATCGACTACATTGGGGTTGGTAAAGGCAAGTCATCGGACTTGGAGTTTCCAATCTGTGTTTCCATTGTTATGTCGGGAGGTTATGAAGATGACGTGGACAATTCAGAGGATGTGGTCTACACTGGGCAAGGAGGAAATGACCTTCTAAGCACAAAGAAGCAAATCAAAGACCAAAAGATGGAAAAGGGAAATTTGGCATTGAAGAATAGCATGAAATGTAAACAACCTATACGTGTCATTCGGGGCCATGAAGACAAAAGGAGCTACAGTAAGAAGGTTTACACATACGATGGACTATATGAGGTTCACGACCACTGGGCTGAGAAGGGAATTTCTGGTTTCACGGTATTCAAGTACAAGCTTCGGCGTTTGGCTGGGCAGCCAATTCTTACTACCGAACAGGTTAAATTCTCGAGAGGGAAAGTTGCGCCAATCAACATTGCAGACCTCCGGGGATTGGTATGTAATGATATCTCGAATGGGCAGGAGAGACTTCCAGTGCCTGCTTCCAACACTATTGACGATCCTCCGGTCCCTCCAACAGACTACACTTACATCTCGAAGACAATTACGCCTGAGAATATACCAAAGCCTCCCCTGGCCAAGGGCTGCTCTTGCGAAGGACTGTGCACTGACGAGAAGACATGTGCTTGTGCCCGCAAGAACGGAGGATCCTTCCCCTATGTCCTAAACCATGGCGGAAGGCTTGTGCAACCGATGGATGTTGTTTACGAGTGTGGGCCAGGATGTGGTTGTGGCCCCGAATGCTTGAACCGAACATCTCAAAAGGGGCTCCAATTTAGGCTCGAGGTATACAAAACCGTCTCGAAGGGGTGGGCTTGCCGGTCATGGGACTTCATTCCAGCAGGATCTCCTATTTGCGAGTACTTCGGTGTGTTGAGAAAGAACGATGAGAATTTGGAAAGCATGGTGGATAACGGCTACATATTTGAACTTGATATGTATCAAACTATGCAAGGCATGGAAGGGCGCCAGAAGCGATTTGGTGATGTAACTCCTGAAATCAACACTGAGAACGAACTGATGCAAGATGTCGCATTCGTCCTTGATGCTGGGAAGAATGGAAGCGTATCGAGATTTCTCAATCATAGCTGTGAACCTAACGTGTTCATTCAGTGTGTAATGAGTCACCATAATGATCATTTCATGCCCCGGATTGTGATGTTCGCAGCCGACAATATCCATCCATTAGAGGAGTTGTGCTATGACTACGGTTATGCTATGGACAGCGTGTTGAATGCGGACGGTACAGTCAAGCCGATGGCTTGCCACTGTGGAGCCCCATCTTGTCGGAAACGAATGTAT
>EFCZ-2045334-EFCZ-Eleusine_coracana-4_samples_combined
GTGATGGAGGTGGCGCCGGTGCCGGACCCGCCCTTCAAGGACGCGACTCCCCTGAAGCCGCCGCCGTCACCGCCGCCATTGGAGGGGCTTACACTGCGCCGCAGCGCCCGTTGCCAAAACAGGCCGCGTCCGCCCAGTTACGCGGAGCAGGAGCCGCCGAAACAGGCCAGCGGCCGGGGACGCGGCGGCGGCAAGAGGAAGAGGGACGAGGAGAGGCAGTCCCCCCTGTCGGCGGCGCTTGATGCCAAGAGGCCGGGCAGCAAACCTGCCGCAATTGAGCCCGGGGAAGGGAAGCCGGTGCCGGTGATTGCGGCGGTACCGATTTCTTGCACCGGTGTTACAGAGGTTGTTGCAGAAGATGTGATGGAGTGTGGGAAGAGCGCAAAGCTGAGAGTGAAGGAGACATTGAGGGCGTTCAACAGCCACTACCTCCATTTTGTACAGGAGGAGCAGAAAAGAGCACAAGCTGCGCTACAGGAGATTGAGGCTAAGGGAGGCCTAAAACGTCAGACCAAGGGTGGCAAAAATAAGAAGGACAGCAAGGAAGATGCTGAAGGTGAGGAGAAAGAGAAGCGCCCATCAAAACGGCCTGACCTGAAGGCAATTACAAAGATGCAAGAAACCAACGCTGTGCTTTATCCAGAGAAGAGGATAGGACATCTACCTGGGATCGATGTTGGAGATCGATTTTATTCTCGTGCAGAAATGGTTGTGTTGGGAATCCACAGCCATTGGCTTAATGGTATTGACTATATGGGACTGAAATACCAAGGAAAGAAGGAGTATGAAAACTTGACTTTCCCACTGGCCACTTGTATTGTAATGTCGGGGATCTATGAAGATGATCTAGACAAAGCTGATGAAATTATTTATACTGGTCAAGGAGGAAATGATTTACTTGGTAACCATCGTCAAATCGGTTCTCAGCAACTGAAACGTGGAAATTTGGCATTGAAGAATAGCAGAGATAATGGAAACCCTATTCGAGTTATTCGAGGCCATGTGTTAAAGAATAGCTATACCGGAAAAGTCTACACCTATGATGGGCTTTACAAGGTTGTAGATGACTGGGTGCAGAACGGAGTGCAGGGCCATGTTGTTTTCAAATATAAATTGAAGAGGCTTGAGGGTCAGCCATCACTGACAACTTCAGAGGTTCGATTTACTCGTGCAGAAGCTCCCACAGCGATTTCTGAATTACCTGGTTTGGTGTGTGATGACATATCTGGGGGGCAAGAACGAATTCCAATCCCTGCTACGAACTTGGTTGATGACCCACCCGTTCCACCAACTGGTTTCACGTATGCCAAATCTCTAAAAATTTCAAAGGGCATCAAGATTCCACCCAATATTATTGGCTGCGATTGTGAAGGAGATTGTGCTAGTAATAAAGATTGCTCATGTGCCCAGCGCAATGGTTCTGATCTACCTTATGTATCATATAAGGATGTTGGCAGGTTGGTGGAGCCCAAAGCAATTGTATTTGAGTGTGGGGCTAATTGCAGCTGCAACCATGATTGTGTGAATAGAACATCTCAACAGGGCTTGCAATATCGCTTGGAGGTATTTAAGACAGCTTCAAAAGGTTGGGGTGTCAGGACTTGGGACACTATCCTCCCTGGTGCTCCCATCTGTGAGTACACCGGAGTGTTAAGGAGGACTGAAGATCTAGATTGTTTGCAGAATAACTATGTGTTTGACATTGACTGCATTCAAACCATGAAGGGTTTGGATGGAAGAGAGAAAAGGGCTGGCTCTGAAATGCACCTGCCGAATCTTCATCCTGAGAATGAGTCAGAGGCACCACCTGCGCCAGAATACTGTATAGATGCTAGTACTATTGGCAATTTTGCAAGGTTCATAAACCACAGCTGCCAGCCAAACCTTTTTGTCCAGTGCGTCTTGAGCTCACACAATGATGTTAAGCTGGCAAAAGTAACGCTTTTTGCTGCTGACACTATACTTCCTCTTCAGGAGCTATCATATGACTATGGCTATCGCTTGGACAGTGTTGTTGGCCCTGATGGGAATATTGTGAAGCTGCCTTGCCACTGTGGTGCTCCAGATTGCAGAAAGCGTCTCTAC
>EGLZ-2009606-Prumnopitys_andina
TCAAAAAGACCTGATTTAAAAGCTGCAAGTGAGATGAAGAATACAAATGCAATTCTCTATCCTAAGAAGCGATTTGGTCATCTCCCTGGTGTCAATGTTGGAGATCATTTTTTTTCACGTTGTGAGCTGGTTGCTATCGGCCTACACAGCCACTGGCTTGGTGGAATAGATTGTATGGGAACGGAGTACGGTAAAATGGAGGAATATCAAGGTTATCGTTTACCGCTTGCTGTTTCGGTAGTGCTCTCAGGGAAATATGAAGATGATGTTGACAATTCTGTGGATGTGATTTATACGGGCCAAGGTGGGAATAATATTCTTGGCAACAAACGACAAATTAAAGACCAAAAGATGTCCCATGGCAATTTAGCATTGAAGAATTCATTGGATCAAGGAACTCCTGTTAGGGTAATTCGTGGGCATAAATCTGTGCACAGTTATACTAGAAGGGTTTATACATATGATGGTTTATACAAGGTCATTGACCACTGGGTTGAGAAAGGATTATCAGGTTTCACTGTTTACAAATTTCGTCTTCGGCGCATTGAAGGGCAGCCAGAATTAACAACAGATCAGGTTCATTTTCATCGTGCTCAGATACCAAATTCTCCATCTGAGTTGCGTGGGTTGGTTTGTAGGGATATAAGCAATGGCCTGGAGAAAATCCCCATCCCAGCATCAAATGTTGTTGATAATGCACTTCTAGCACCACAAGGGTATAAATATTTAAATACTAGCAAGGTTGCTAAAGGTGTTGAAATTCCACCGCCAGCTAAAGGTTGTACCTGCAAGGGTAACTGCATCGATGAAAAGAAATGTTCCTGTGCAAGACTTAATGGGAACGGGTTTCCATATGTTAACATTAATGGTGGCAGGTTGGTGTGTGCAAAGTCTGTTGTATATGAGTGTGGTCCTGACTGTGGTTGTGGGCCTAGTTGTGTCAACCGCACTTCTCAACAAGGGCTTAAATACAAACTTGAGGTTTATCGCACTGCAAATAAAGGTTGGGCTGTGAGGTCTTGGGAATCTATTCCTTCTGGGGCTTTTGTCTGTGAATACACAGGCATTATTATGAGGACAGATGATTTAGATAATGAGTCTGGGAACAATTTCATCTTTGAAATAGATTGTCTCCAAACAATGAAAGGGATTGATGGACGAGAGAGACGTCTGGGAGATGTATCAAATCATGCTGACATTCAAATGGACAAGACTGATGATAAGAAAGATGGACAGCCAGAATTTTGCATTGACGCAGGAGGTGGAGTTGCTAGATTCATCAACCATAGTTGTGAACCAAATATTTTTGTGCAATGTGTATTGAGTTCTCACCATGATGCCAGGCTTGCACGGGTTATGTTAGTTGCAGCTGACAATATTCAACCTCTTCAGGAGCTTACCTATGACTATGGTTACGCACTTGACAGTGTAGCCGATGAACATGGCAAAATCAAGCAGATGCCATGCTACTGTGGTGCAATCGGGTGTCGAAAACGTTTG
>EILE-2009306-Rhamnus_japonica
AAAAACAAAGCGAAGCGGCCTGATTTGAAGGCAATGTCCAAGATGTTGGATCAAAAAGAGACTTTGAATAATGGTAAAAGAATTGGCAACATACCAGGTATTGATGTTGGGCATCGGTTCTTTTCTCGAGCAGAAATGGTTGTTGTTGGTTTCCATGGCCACTGGCTGAATGGAATTGATTATATGGGGATCTCCTACTGTAAGGGGGAATACAGTAACTATACATTCCCTCTTGCAGTGTCTATTGTTTTGTCTGGTATGTATGAGGATGACTTGGATAATGCTGATAATGTTGTTTATACTGGTCAAGGGGGACAGAATTTGACAGGTAATAAGCGTCAAATTCGAGATCAAAAGTTGGAGCGTGGTAATTTGGGACTCAAGAACTGTTTAGACCATTGTGTGCCTGTTAGAGTAATTCGAGGCCATGGATCTGCAAATAGTTACTGCGGCAAAGTTTACACTTATGATGGCTTGTACAAGGTTGTTCAGTATTGGGCAGAGAAGGGTATTTCTGGATTTACTGTTTTTAAGTATCGCCTAAAGCGGCTGGAAGGGCAGCCAGTGTTAACCACTAACCAGGTTCAATTTGTTTATGGACGTGTACCTCAGTCTCTCTCAGAAATACGCGGGTTGGTGTGTGAGGACATCACTGGGGGTCTAGAAGATGTGCCCATTCCAGCTACCAATTTAGTTGATGATCCACCTGTTGCACCATTAGGTTATACATATTGCAAGCACATTAAAGTTGCAAAGGATGTGAAGCTTCCTCCTTCTGCAGTAGGATGCAACTGTAAAGGAAGTTGTGTGGATCCCAATACTTGCTCATGTGCTAAGCTGAATGGCTCTGACTTTGCATATGTGCACCGTGATGGAGGCAGATTAGTTGAAGCCAAGGATGTAGTTTTTGAATGTGGTCCAAAATGTGGTTGTGGTCCTGCTTGTGTTAACCGTACCTCTCAGAGAGGCCTGAAGTACCGACTTGAGGTTTTTCGTACTCCAAACAAAGGATGGGCTGTCAGATCGTGGGATTTTATTCCTTCTGGGGCTCCAGTTTGTGAGTACATAGGAATACTTAGAAGCACAGAAGATTTGGATAATATGTCAAAAAATGATTATATTTTTGACATTGATTGCTTGCAAACAATGAAAGGTCTTGGTGGAAGAGAGAGGCGTTCTTGTGCGGTATCCATACCAGCAGTTAATTCATTGGATGGGCTTGATGATCAGATATCTGAAAGTGTGCCCGAATTCTGCATTGATGCAGGTTCTGTTGGAAATGTTGCAAGGTTCATCAATCACAGCTGTGGGCCTAATCTGTTTGTCCAATGTGTCTTGAGTGCACACCATGACATCAAACTTGCTCGTATAGTTCTATTTGCAGCTGATAACATACCTCCTTTACAGGAGCTCACCTATGATTATGGCTATGCCCTTGATAGCGTCTTGGGTCCAGATGGGAAGGTAAAACAGATGCTCTGCTACTGTGGTGCAGCGGATTGTAGGAAGCGCTTATTC
>EMAL-2003623-Ehretia_acuminata
GACATGAATGATGAGAATACGAGAAAAGGTGCCCAGCGACCCGATCTTAAGGCAACATCTGAGATGCTGAAGACTGGAACTATTTTGTATCCTGAGAAAAGACATGGACCAATTCCAGGTATTGATGTTGGTTATCAATTTTTTTCACGGGCTGAGATGGTCGCTCTAGGTTTCCACAGTCACTGGCTTAATGGAATTGATTACATTGGCAAATCTGATGTTGCTGGTCTTCGAGCAGGAAAAAATTCACAGTACAGTGGCTACAAATTGCCACTTGCAGTATCCATTATTTTGTCCGGGCAGTACGAGGATGATTTGGATAATTGTGATGATATCATATATACCGGTCAAGGTGGAAACAACTTAGTTGGTAATCGGCGTCAGATAAAAGATCAAGTGATGGCACGTGGCAATTTGGGTCTTAAGCACTGCATGGAGCAATCTGTGCCAGTTAGAGTTACCCGTGGACATAAATGTGCAAATAGTTATGTGGGGAAGGTTTACACTTACGATGGCTTGTACAAGGTTGTAAATTACTGGGCAGAGAAAGGCGTGTCTGGATTTACTGTGTACAAGTTTCAACTGAAGCGGGTTGATGGACAGCCTCCGTTGACCACTAATCAGGTTTATTTTACTCGCGGTCGTATCCCTAACTCAATTTCAGAGATACGTGGGTTGGTATGTGCGGACATTAGTGGTGGCCAGGAGGAGATCCCTATACCTGCCACTAATTTGGTTGATGATCCTCCAATCGCACCTACAGTAGTGAAACTGCAATGTAGTGGTTGGTGTGAAACTGAATTATGCTTGACTAGTAAAGCTTTCTTATCCATTGGTTTCACGTACAGCAAAGGTCTTAAATTTGCTCAGAATGTGAAGCTTCCTCCAATCGCCCTTGGGTGCAACTGTCGAGGTACCTGTACTGATCCAAGGACTTGTGCTTGTGCGAAATTGAATGGGTCTGATTTTCCCTATGTGCATCGTGATGGTGGCAGATTGATTGAGCCCAAGGCTGTTGTATTTGAATGTGGCCCAAACTGTGAGTGTGGACCAGATTGTATCAACCGAATCTCTCAAAGAGGACTGAGATACCGACTTGAGGTTTTCCGTACACCAAAGAAGGGGTGGGGTGTGAGATCATGGGACTTCATACCTTCAGGAGCTCCAATTTGCGAGTACATTGGGGTCGTTATGAAGACAGATGACATTGTCCCTGGTTCAGAGACAAATTATGTATTCGACATTGACTGCTTACAGACAATGAAGGGATTGGACGGACGCGAGAAGAGGTTGGGGGATGTGAGCTTACCCGTGCACTTGCAGAAAGATGATTCAGAAGGAGCTCCAGAGTTCTGCATTGATGGTGCATCTACTGGAAATGTATCAAGATTCATAAACCATAGCTGTCAGCCCAATTTGTTCGTCCAATGTGTGTTGAGCGGTCACCACGATATCAAACAAGCAAGAGTGATGCTATTTGCTGCGGACAATATACCACCATTGAAGGAACTCTCATATGATTATGGGTATGCCCTTGATAGTGTCGTAGGTCCCGATGGCAAGATCAGACAAATGTCATGCTATTGTGGTGCCGCAGATTGTAGAAAGCGCTTG
>EMAL-2003624-Ehretia_acuminata
GACATGAATGATGAGAATACGAGAAAAGGTGCCCAGCGACCCGATCTTAAGGCAACATCTGAGATGCTGAAGACTGGAACTATTTTGTATCCTGAGAAAAGACATGGACCAATTCCAGGTATTGATGTTGGTTATCAATTTTTTTCACGGGCTGAGATGGTCGCTCTAGGTTTCCACAGTCACTGGCTTAATGGAATTGATTACATTGGCAAATCTGATGTTGCTGGTCTTCGAGCAGGAAAAAATTCACAGTACAGTGGCTACAAATTGCCACTTGCAGTATCCATTATTTTGTCCGGGCAGTACGAGGATGATTTGGATAATTGTGATGATATCATATATACCGGTCAAGGTGGAAACAACTTAGTTGGTAATCGGCGTCAGATAAAAGATCAAGTGATGGCACGTGGCAATTTGGGTCTTAAGCACTGCATGGAGCAATCTGTGCCAGTTAGAGTTACCCGTGGACATAAATGTGCAAATAGTTATGTGGGGAAGGTTTACACTTACGATGGCTTGTACAAGGTTGTAAATTACTGGGCAGAGAAAGGCGTGTCTGGATTTACTGTGTACAAGTTTCAACTGAAGCGGGTTGATGGACAGCCTCCGTTGACCACTAATCAGGTTTATTTTACTCGCGGTCGTATCCCTAACTCAATTTCAGAGATACGTGGGTTGGTATGTGCGGACATTAGTGGTGGCCAGGAGGAGATCCCTATACCTGCCACTAATTTGGTTGATGATCCTCCAATCGCACCTACAGGAAAACTGCAATGTAGTGGTTGGTGTGAAACTGAATTATGCTTGACTAGTAAAGCTTTCTTATCCATTGGTTTCACGTACAGCAAAGGTCTTAAATTTGCTCAGAATGTGAAGCTTCCTCCAATCGCCCTTGGGTGCAACTGTCGAGGTACCTGTACTGATCCAAGGACTTGTGCTTGTGCGAAATTGAATGGGTCTGATTTTCCCTATGTGCATCGTGATGGTGGCAGATTGATTGAGCCCAAGGCTGTTGTATTTGAATGTGGCCCAAACTGTGAGTGTGGACCAGATTGTATCAACCGAATCTCTCAAAGAGGACTGAGATACCGACTTGAGGTTTTCCGTACACCAAAGAAGGGGTGGGGTGTGAGATCATGGGACTTCATACCTTCAGGTGCACCAGTGTGCGAGTACATTGGGGTTCTTATGAAGACAGATGACATCGATCCTTGTACAGAGACCAATTATGTATTTGACATTGACTGCTTACAAACAATGAAAGGATTGGATGGGCGAGAGAGGAGATTGGGGGATGTGTCCTTACCTGCACACTTGCAGAAAGATGATTGTGAAGGGGAAGGTGTTCCAGAGTTCTGTATTGATGCGGGGTCTAATGGAAATGTTGCAAGGTTCATAAACCATAGTTGTCAGCCCAATTTGTTCGTTCAATGTGTATTAAGCAGGCACCATGATATCAAACAAGCAAGAGTGATGCTAATTGCTGCAGACAACATTCCACCATTGACGGAGCTGACATATGATTATGGGTATGCGGTTAACAGTGTAGTTGGTCCGGATGGGAAGATCAGAGAAATGGCGTGCTACTGTGGTGCCGCGGATTGTAGAAAACGATTG
>EMAL-2003625-Ehretia_acuminata
TTGTTGAAATATGTGCAGAACAAAGCGAATGATGACAATACGAAAACAAGCTCCAAGCGACCGGATCTCAAGGCAATATCCAAGATGTTGGAGACCAGAACTATTTTGTATCCTGAGAGAAGACATGGACCAATTCCAGGGATTGATGTTGGTCATCAATTTTTCTCACGAGCTGAGATGGTTGCTATTGGTTTCCACGGTCACTGGCTTAATGGAATTGATTACATCGGCAAATCTACCGCTGCTCGTTGTCTAGTAGAAAAAGATTCGCAGTACAGTGGCGACAAATTACCACTTGCAATATCCATTGTCATGTCTGGGCAGTACGAGGATGATCTAGATAACTGTGATGATGTCGTGTATACTGGTCAAGGTGGAAACGACTTACTTGGTAATAAGCGTCAGATAAAAGATCAAGTAATGGAACGTGGGAATTTGGGTCTTAAGCACTGTATGGAGCATTCTGTGCCAGTCAGAGTTACCCGTGGACATCAATGTGCAAATAGTTATGTTGGCAAGGTTTACACATATGATGGCTTATACAAGGTTGTTAATTACTGGGCGGAGAAAGGTGTGTCCGGGTTTACCGTGTACAAGTTTCGATTGAAGCGGGTTGACGAAGGACAGCCTCCCTTGACCACTAATCAGGTTTATTTTACTCGCGGTCGTATCCCTAACTCAATTTCAGAGATACGTGGGTTGGTATGTGCGGACATTAGTGGTGGCCAGGAGGAGATCCCTATACCTGCCACTAATTTGGTTGATGATCCTCCAATCGCACCTACAGTACTGGTGAAACTGCAATGTAGTGGTTGGTGTGAAACTGAATTATGCTTGACTAGTAAAGCTTTCTTATCCATTGGTTTCACGTACAGCAAAGGTCTTAAATTTGCTCAGAATGTGAAGCTTCCTCCAATCGCCCTTGGGTGCAACTGTCGAGGTACCTGTACTGATCCAAGGACTTGTGCTTGTGCGAAATTGAATGGGTCTGATTTTCCCTATGTGCATCGTGATGGTGGCAGATTGATTGAGCCCAAGGCTGTTGTATTTGAATGTGGCCCAAACTGTGAGTGTGGACCAGATTGTATCAACCGAATCTCTCAAAGAGGACTGAGATACCGACTTGAGGTTTTCCGTACACCAAAGAAGGGGTGGGGTGTGAGATCATGGGACTTCATACCTTCAGGAGCTCCAATTTGCGAGTACATTGGGGTCGTTATGAAGACAGATGACATTGTCCCTGGTTCAGAGACAAATTATGTATTCGACATTGACTGCTTACAGACAATGAAGGGATTGGACGGACGCGAGAAGAGGTTGGGGGATGTGAGCTTACCCGTGCACTTGCAGAAAGATGATTCAGAAGGAGCTCCAGAGTTCTGCATTGATGGTGCATCTACTGGAAATGTATCAAGATTCATAAACCATAGCTGTCAGCCCAATTTGTTCGTCCAATGTGTGTTGAGCGGTCACCACGATATCAAACAAGCAAGAGTGATGCTATTTGCTGCGGACAATATACCACCATTGAAGGAACTCTCATATGATTATGGGTATGCCCTTGATAGTGTCGTAGGTCCCGATGGCAAGATCAGACAAATGTCATGCTATTGTGGTGCCGCAGATTGTAGAAAGCGCTTG
>EMJJ-2014058-Borya_sphaerocephala
AAGGAAGATGAAGCGGAAGAGGTTGTGAAACGAGCATCAAAACGACCTGACCTTAAGGCGATTTCCAAGATGATAGAAAATCGCAGTATTCTTTACCCAGAAAAAAGGATCGGCCATCTTCCAGGTATTGATGTTGGGCATCAATTCTTTTCAAGAGCTGAAATGGTGGTTATAGGTATACACAGCCACTGGCTGAATGGTATTGATTACATGGGACATTCCTATGCCAAAATGGAACAGTACAGGGGTTATACTTTCCCACTTGCAGTATGCATAGTGTTGTCAGGCATGTATGAAGATGACTTGGACAATTCTGAAGATGTTATCTATACTGGTCAGGGTGGACATGACTTACTTGGTAGTAAGCATCAGATCCGAGATCAGAAGATGGAACGGGGTAATCTTGCATTAAAGAATAGCATGTTAAGCGATGTCCCAGTAAGAGTTGTTCGTGGGCATGAGTCAAGAAATAGTTATTGTGGAAAAGTCTATACATATGATGGCTTGTACAAGGTTCAAAAATATTGGGCTGACAAAGGTGTATCTGGATTTACGGTTTTTAAGTACCGACTGAGGCGGCTTGAAGGGCAGCCGCTTTTAACAACCAACCAGGTTCACTTTGCTCGCGCACAAGCTCCTCAGTCCATTTCAGAATTACGTGGGTTAGTTTCCGAGGATATCAGTGGAGGGCAAGAAAATTTTCCTATCCCGGCTACCAATGTCGTTGATGATCCCCCTTTTGCTCCTACAGGTTTTCTGTACTGCAAGTCAATCCAACTTACAAAACATTTAAAGCTTCCTACAAGTTCTGTTGGGTGTAACTGCAGACTTAATGGATCAGACTTTCCATACGTGCGTAAGGATGGTGGCAGATTGGTTCAAGCTAAAGCAGTTGTTTTTGAATGTGGACCGAACTGTGGATGTAAACTTAGCTGTGTCAATAGAACATCTCAGCAGGGATTGAAGTACCATCTTGAGGTATATCGTACGCCAAGAAAAGGTTGGGCTGTTAGGTCTTGGGATACTATACCTTCTGGCGCACCAATCTGTGAATATACCGGAATACTTACAAGGACTGATGAGATTGACACTATATCTGGGAACAACTTTATTTTTGAAATAGACTGTCTGCAGACGATGAAAGGCCTCGATGGAAGAGAGAGACGCCCAGGAGATGTATCTACTCTTACCAACTTCGATGATAAGAAATCAGAGCCAGAGTACTGTATTGATGCTGGCTCAGTTGGCAACATTGCAAGGTTCATTAATCACAGCTGTCAGCCGAATCTCTTTGTCCAATGCGTTTTGAGCTCACACCATGACGTCAAAATGGCTAAAGTAATGCTGTTTGCTGCGGACACTATACCACCCTTGCAGGAGCTCACCTACGATTACGGCTATGCTTTAGATAGTGTAGTTGGACCGGATGGACAGGTTGTAAATATGCCATGTTATTGTGGGACTTCCGAATGTAGGAAGCGGCTG
>EQYT-2016308-Oenothera_berlandieri-MTJ_65
GTGAAGGCGGAAAATGGAGCCGTGGGCGTAGTCGGTAATGTGGGTGAGAAGAGCGACTACGCGAAAGTGAAGGAGACGTTGAGGGTCTTTAATAAGCACTACCTCTACTTTGTCCAGGAAGAGGAGAAGAGATGCAGAAAAGAAGTAGTAGGCAAGAAATCGCTAAAAAGTCCCGAAAAAGTTGAGAAAGGAAGTGCAAAAACGGATGGCAGCAAAAAATCCCCTAAAAGTTTGGACAAAGATCTGAAAGGAAATGCAAAGGATGGTAGCAAAAAGTCGCCCCAGAAGGCTGCTGCAAAGTCAAAGTCTAAGAATGGTGTTACTGAGGAAGTTACGAAGAAACTGGCCAAGCGGCCTGATTTGAAGGCAATAACCAAGATGATGGAGTCAAACTCTGTTCTAAACCATGAAAAAAGAATTGGCGAGGTTCCAGGTCTTAAAGTGGGGTATCAGTTCTATTCAAGAGCTGAAATGGTGGTTCTTGGGTTTCATGGCCACTGGTTGAATGGAATCGATTATCTGGGGGCAAAATACAAGAAGGTGAAGGAGTTCGAAAAATATCAATTTCCTTTTGCAGTCTCTATCGTTCTATCAGGCATGTATGAGGATGACCTGGATAATGCCGATGAAGTCGTTTATACTGGTTCTGGTGGACATAATCTGACTGGTGATAAGCGGCAAATAAAAGACCAGGTTTTGTCACGTGGTAACTTGGCTCTCAAGAACTGTATTGCTAATGATACCCCGATTAGAGTCACGCGAGGCCATGAAAACAAGAGCAGCTATACTGGAAAAGTCTATACGTACGATGGGCTGTATAAGGTGATTAAGTACTGGGCAGATAAAGGCATCTCGGGGTTTACTGTCTATAAATATCTGTTGCGACGTGTGCCAGGCCAACCAATACTGACAACTAACCAGGTTCAATTTGCCTTCGGACAAGTACCTCAATCCGTCTCAGAACTACGGGGGTTGGTCTGTGAGGACATTGCAGGGGGTCAAGAGAACTTTCCTATTCCTGCAACCAACTTAGTTGATGATCCACCAGTCCCACCCACAGGTTTCAAGTACATCACTTCTCTTAAAATTCCAAAAGACATAAAAATCCCTGCTGCTACATCTGGATGCCGATGTAAAGGTAGTTGCATGGACCCCATGACCTGTGGCTGTGCTAAACTAAATGGATGTGATTTCCCCTATGTGCAGCGTGATGGTGGCAGATTAATTGAAGCAAAGGATGTGGTCTATGAGTGTGGCCCCAACTGTGGCTGTGGACCTGGTTGTATAAACCGGGTATCTCAAGGAGGACTGAAGTTTCGCCTTGAGGTTTTCCGAGCTCCAAGAAAAGGATGGGCTGTTCGATCCTGGGACTTCATACCTGCTGGAGCACCTGTTTGTGAGTATATTGGAGTCCTGAGAAAGTCTGATGATGTGGAAAGTTCATGGGAGAATAACTACATTTTCGACATTGATTGCCTTCAAACCATGGGCGGGGTCGGCGGGAGGGTGAAGAGATCTGGTGATGTGTCCTCTGACGCAGCAGATCAAAGTGACAGCAATCATGAACATCCCGAGTTCTGCATCGACGCTGGTTCTTCAGGAAATATAGCACGGTTCATTAACCACAGCTGTGAGCCGAATCTGTTTGTTCAGTGTGTTCTGAGCTCACACCACGACATGAAGCTGGCTCGGGTTATGTTATTTGCTGCAGACAACATCCCTCCATTGCAGGAGCTGGTGTATGATTACGGTTATGCCCTCGACAGTGTTCTCGGCCCTGATGGCAAGGTAAAACAAATGGTCTGCTACTGTGGGGCTGCTGATTGCAGGAAGCGGTTGCTT
>EVOD-2032177-EVOD-Eschscholzia_californica-5_samples_combined
AAGCGATCTTCTAAGCGTCCTGATCTGAAGGCTATAACAAAGATGATACAGACTAACGCTATTTTGTACCCAACAAAAAGGTTTGGGCAACTCCCAGGTGTTGATGTTGGACATCAGTTCTTTTCGCGGGCTGAAATGGTTGCTGTAGGCTTTCATAGACACTGGCTAAATGGAATAGATTATATGGGAGTAAGCTACAAAAAAATGACGGATTACAAAGATTATACTTTCCCACTTGCGATTGCAATTGTGTTGTCTGGCCAATATGAAGATGATCATGATAACTCAGATGACGTTGTTTATACCGGTCAAGGTGGAAATGATTTACTTGGTAATAAACATCAAATCAGTGATCAAGTCATGAAGCGTGGAAATTTAGCACTTAAGAATAATATAGCACAAGGTGTTCCTGTGAGAGTGATTCGTGGGCATGTTTCTTCGAGTAGCTATTGCGGAAAGGTTTACACCTATGATGGCTTATACAATGTGGTTACCTATTGGGCGGAAACAGGTACTTCGGGGTTTACCGTTTTTAAGTATCGTTTAAGGCGGCTTGAGGGACAACCTGCATTGACCACCAACCAGGTTCATTTTGTTCGCGGACAAGCTCCTAGTTCTGTTTCTGAGTTACGTGGATTGGTCTGTGAAGATATTAGTGGGGGGCAAGAAGATATTCCAGTTCCAGCTTCTAACTTGGTTGATGATCCACCTGTTGCTCCAACTGGTTATAAATATACAAAATCTGTCATAGTTCCTGAAACTATAAGGCTTCCGGGAAATGCCGCTGGATGCAGTTGCAAAGGACGCTGTATTGATCCCAGAAGTTGTAGTTGTGCAAGGCTTAATGGCTCTGACTTCCCATATGTCTCCAAGGATGGTGGCAGATTGATTGAAGCGAAGTCTGTTGTATTTGAATGTGGACCTAATTGTGAATGTGGGCCTGATTGTGTTAACCGAACTTCTCAGCGGGGCTTGAAGTACCGACTAGAGGTTTATCGAACTCCCAAGAAAGGATGGGCAGTAAGATCGTGGGATTTTATTCCTTCAGGAGCTCCTATATGTGAATACACAGGTGTGCTTATGAGGACCAACGAATTAGATAGTGTGGCTGATAATAATTTCATTTTTGAGATCGATTGCTTGCAAACAATGAAGGGGCTTGATGGACGCGAGAAGAGACAAGGAGATGTAGCAATCCCTAATGATCTAGATAAACCTGAGAAAACGGACTCTGCACCTGAGTTTTGTATAGACGCTGGCTCAATTGGTGGTGTTGCCCGGTTCATCAATCATAGTTGCGCGCCTAATCTCTTTGTTCAATGCGTTTTGAGCACCCACCATGATATTAAACTTGCCAGAGTTGTCTTATTCGCTGCCGATAACATACCTCCTCTTCAGGAGTTGACATACGACTATGGCTATGCTCTTGATAGTGTGACGGATCAAGATGGGACAATTAAGAAGATGCTTTGCTATTGCGGAGCAGCAGATTGTCGAAAGCGTCTT
>EVOD-2115504-EVOD-Eschscholzia_californica-5_samples_combined
GCTAAGCGACCGGATCTAAAAGCTATAACAAAGATGACCGAGACTAAGGCTATTCTGTACCCAGAAAAGAAATTTGGACATCTCCCGGGTATTGATGTCGGGCATCAATTCTATTCACGAGCTGAAATGGTGGTTCTAGGTTTTCATGGTCATTGGCTGAAAGGAATTGATTTCATGGGACCTATCTACGGAGAATTGGAGGAGTACAAAGGCTATACTTTTCCTCTTGCGGTGTCAATTGTGTTATCAGGGCAGTACGAAGATGATGTTGATAATTCAGAGGATGTTGTTTATACTGGTGAAGGTGGCAATAATATGAATGGAAATAAGCGTCAGAATAAGGATCAAGTGATGCTCCGCGGTAATTTGGCACTTAAGCACAATGCCGAGCAATGTGTGCCAGTAAGAGTGATTCGGGGACATGATTGTGCAAGTAGTTACTGCGGCAGGGTTTACACCTATGATGGCCTTTACAAGGTTGTTCAGTATTGGGCAGAGACAGGTGTTTCTGGATTCAGTGTTTTTAAGTTTCGCCTAAAACGACTTGAAGGGCAACCTCCTTTGACCACCACACAGGTTCAATTCGCTCGAGCGCATGCACCCACATCTATTTCAGAATTACGTGGGTTGGTATCAAAGGACATCAGTGAAGGTCAAGAAGATGTTCCAATTCCAGCCACAAATTTGGTTGATGATCCTCCAGTTGCACCCACAGGATATACTTATGTCAAGTCTAACAAAGTTGCAGAAAGCGTGAAGCACCCCATAACTGCTACTGGTTGCGGATGCCAAGGGACCTGTACCGATCCTAGTATTTGTGCTTGTGCAAGACTAAATGGATGTGATTTTCCATATGTGCGTAGAGATGGTGGCAGATTAGTTAATGCCAAGTCAGTTGTGTTCGAATGTGGGCCAAACTGTGGCTGCGGGCCCAGTTGCATAAACCGAACATCTCAGCGTGGGCTAAAATATCGATTTGAGGTGTTTCGTACACCCAAAAAGGGCTGGGCTGTAAGGTCTTGGGATTATATTCCTTCTGGCGCACCTGTCTGTGAATACGTAGGGATGCTCATGAGGACTGATGATCTAGATAGTATTTCTGACAACAACTACATTTTCGACATTGATTGTTTGCAGACGATGAAGGGCCTTGATGGAAGAGAGAGGCGATTAGAAGATGTCGCAATACCTTCTCAGGCTCATCTCGATGAGATTGATGACAAGAAGTTGGAAAATGCCCCCGAGTTCTGTATAGATGCAGGCTCAATTGGTAACATCGCGAGATTCTTTAATCACAGTTGCGAGCCAAATTTGTTCGTGCAATGTGTTTTGAGCTCCCATCACAATATCAAGCTTGCCCGTGTCATGCTCTTCGCTGCAGATAACATACCTCCTATGCAGGAGCTTACATATGATTACGGGTATGCTCTAGATAGTGTGATGGGTCCCGATGGAAATATTAAAAGGATGCCATGCTACTGTGGTGCAGCTGGCTGTCGTAGACGTTTA
>EYKJ-2065491-Silybum_marianum
AAGAAAGATGGTGTGCGATCTATTAAGCGTCCTGATATGAAGGCCATATCCAAGATGTTAGAGTGTAATGAAGTTTTGTTCCCTTCAAAAAGATTTGGTCACCTGCCTGGTATTGACGTCGGTTATCAATTTTATTCACGAGCTGAAATGGTTGCTTTAGGTCTTCATAGTCACTGGCTTAACGACATTGATTATATGGGACAATCTTACAGCAAAATGGAGGAATTCAAAGGGTGCACATTTCCATTAGCTGTAGCAATTATATTATCTGGTCAAAACAAAGATGATCTGGATAACTCGGAAGATATTTTTTATACGGGTGAAGGTGGAAATAACTTTATGGGCAATAAACATCAAGAGATGTTATGTGGTAATTTGGCTTTAAAAAACAGTATGGAGCAATCAACACCTGTCAGGGTTGTTCGCGGACACAGAGGTGGCCATCACTCATTCAGATTATACACGTACGACGGCCTGTACAAGGTGTCTGAATGCTGGCCTGCAGAGGGCTTCTCTGATAGGTATCGCCTGAAGCGTCTTGATGGACAGCCTAAGTTGACAAGCAATCAGGTTCAGTATAGCAATGGGCGTTCCTCAAGAGTTCCTATTAGATCACCTCAGTTGGTATGTGTGGATATAGCTGAAGGTCAAGAAGATGTGTATATACCTGCTATCAATACAATTGATGATGCAACTATTACCTGTTTTACATATACAAAGTATAATCAAGTTGCTAGCAATCTGAAGCTCCCTCCAACTGCCGGTGGATGTGAATGCAAAGGAAATTGCACGAATCCAAAGACTTGTGCTTGTGCTAGACTTAACGGCTTTGATTTTCCATATGTACGAAGCAATGGGGGAAGATTGATTGAACCAAAGGATATTGTGTTCGAATGCGGACCAAACTGTGGATGTGGACCTGGTTGCATCAACCGAATATCCCAGCGAGGGATAAAATATCAACTTGAGGTTTTCCGTACGGCCAATAGAGGTTGGGCTGTGAAGACCAAAGATTTTATCCCTTCTGGTGCACCGGTGTGTGAATATATTGGAGAGGTTAGGAGGACAAATGAGCTGGACAATGTTGCTGAAAATGATTATATATTTGAAATTGATTGCTGGCAAACAATGAAGGGGATTGGAGGAAGAGAGAGGAGGTTGGGAGATGTATCTGAATCTGTAAGCAATGAATTGGATGATGAAAAGGCTGAGGCTGAGTTTTGCATAGACGCTGGGCGTGTTGGTAATGTTGCAAGGTTTATTAACCACAGTTGTGATCCAAACCTTTTTGTTCAGTGTGTATTAAGCTGGCACCGTGATGTAAAACTTGCACGACTAGTTCTGTTTGCTTGTGACAACATACCCCCCATGCAGGAACTTACATATGACTATGGATATGAGCTTGATAGCGTTGTAGACAGCAATGGGAGTGTAAGGATGCTGCCATGCCATTGTGGTACATCAGATTGTCGCAAGCGATTG
>EYKJ-2066437-Silybum_marianum
GCCAAACGACCTGATCTTAAGGCTTTATCAAAGATGATGACATCCAATACCATATTATGCCCTCAAAAAAGGATAGGATCAATCCCAGGAATTGATGTTGGGCACCAATTCTTTTCACGGTGTGAGATGGTTACTGTTGGTTTTCATAACCACTGGCTCAATGGAATTGATTATATTGGACAAACTTCACAAAAGGAGTATCCTCAATACAAGTTACCGATTACTGTGGCCATAGTGTTGTCGGGCCAATATGAGGATGATTTGGATAACTGTGAAGATGTTGTATATACTGGTCAAGGTGGTAATAATTTACTTGGCAATAAACGTCAGATCAGTGATCAAGTAATGAAACGTGGAAATCTAGGATTGAAGAATTGCCTGGATCAAGAAGTGCCGGTTAGAGTTATTCGAGGCCGTCAATCTAGTAGTAGTTATGTTGGCAAAGTTTATACATATGATGGATTGTACAAGGTTGTCAAATACTGGGCAGAGAAAGGGGTTTCTGGTTTTACCGTTTTCAAGTTTCGACTCAAGCGTATGGAAGGGCAACCTTCTTTGGTGACTGAACAGGTTCATTTTGCTCATGGGCGTATACCAAGTTCAGTTTCTGAAATACGCGGGTTGGTATGCGAGGACATAAGTGGTGGCCTTGAGAATATTCCCATCCCAGCAACCAACCTGGTTGATGATCCAGCTGTTGCTCCGACTGGTTACACCTATATCAAATCTATACAAGTTTCGAAGAATGTTGTGCTTCCTACTAGTGCATCCGGATGCAATTGCCAGGGTAGTTGCACTGACCCAAGAAACTGTGCTTGTGCTAGGCTTAATGGCTCTGACTTTCCTTATGTACATCGCGATGGTGGCAGGTTAATCGAGCCCAAGGCTGTTGTATTCGAATGTGGACCAAACTGTGGCTGTGGGTTGACATGTGTCAACCGAACATCTCAACGAGGGTTGAGATACCGACTTGAGGTTTTCCGGACTCCAAAAAAGGGCTGGGCAGTTCGATCTTGGGACTACATACCCTCCGGGGCGCCTGTTTGTGAGTACATAGGAATACTCAAGAAAACAGATGATGTTGACTCTAACCCAGAAAACAATTATATTTTTGACATCGACTGCCTTCAAACAATGAAGGGGATTGGTGGAAGAGAGAGGCGAGTAGGGGAGGTAGCCATGCCATCATTACTGGATAAAGACGATGAAAAAGACAGTGGCCCAGAATTCTGCATTGATGCAGGTGCCACTGGAAATGTGGCACGTTTCATCAATCATAGCTGTCAGCCAAACTTGTTTGTGCAATGTGTATTGAGTGTTCATCATGATATCACACAGGCACGAGTGATCCTGTTTGCTGCTGACAATATACCACCACTCAAGGAGCTGACATACGACTATGGTTATGAACTGAATAGCGTGCTGGGTCCAGATGGCAAGATAAAGCAACTTGCTTGCTTCTGTGGTGCACCAGATTGTCGGAAGCGCTTG
>EYRD-2001654-EYRD-Alternanthera_tenella-2_samples_combined
CAGTTTTCTTCTCGGGCAGAAATGGTTGCTGTAGGCTTCCATAGCCATTGGCTCTATGGAATTGATTATATGCCAAAATCTTCTCGTAATGCGGGCAATTATACCTTTCCTCTTGCCGTTGCAATTGTTCTCTCAGGCCAATACGAGGATGATTTGGACAACTCAGAGGATGTTATCTACACTGGACAAGGTGGTAACAACTTATTAGGTGACAAGAAGCAAGTAAAAGATCAAAAAATGGAGCGTGGCAATTTAGCATTAAAGAATAGTATGGAACAGGGACTCCCTGTGCGAGTTGTGCGTGGCCATTCTTGTAAAAGTAGTTATGTCGGCAGAGTCTACACTTATGATGGTTTGTATAAGGTTGTGAATTACTGGGCGGATAAAGGTGTTTCTGGTTACCGTGTATTCAAGTATCGTTTGAAGCGGATGGCTGGCCAACCTGAATTGACTACCTCTCAGGTGCAATTTGCTGGAGGACGTATTCCTGATTCTATATCTGAAGTTCGAGGGTTGGTTTGCGAAGATATCTCGGAGGGTCAGGAGGACATTCCCATTCCTGCAACAAATTTGGTCGATGATCCGCCGGTGCCGCCTACTGGTTTCAAGTACCTAAAATCTACTGAAGCTGTGGGTAGTGTGAAGATTCCGGCTGCTACTCAGGGATGTGATTGCAATGGGATCTGCATTGATCCCAAAATTTGCGCTTGTGCTCGGCTCAATGGATCAGATTTTCCTTATGTTCAGAAAGATGGTGGCAGGCTTGTTGAAGCAAAAGCTGTGGTGTTTGAGTGTGGCCCAAAATGTGCCTGTGGGTCTTCTTGCATCAACCGTACTTCACAAAAAGGTCTTAGATATCGGTTTGAGGTATTCCGCACTCCAAAGAAGGGATGGGGTGTCAGGTCATGGGATTACATACCTGCTGGTGCACCGATATGCGAGTATATTGGGGTAGTCAAGAGATCAGTTGAAGTTGATAGTGTTCTGGAAAACAATTTCATCTTCGACATAGATTGCCTACAAACAATGAAGGGGCTAGATGGAAGAGAGATGAGATTGCGAGATGTGTCCATCCCTGATAATCAGCTTGACACACTCCAGGAGAAGGTTGTTGATAGCAAGGTAGAGTTCTGCATTGATGCTGGTGCTAAGGGAAATCTGGCTAGATTTATCAATCATAGCTGTGAACCCAATCTTTTCGTTCAGTGTGTGCTGAGTCACCACCACGATGTTAAGCTTGCTAGGGTGATGCTCTTTGCAGCTGACAACATTCCACCATTGCAGGAACTTACATATGACTATGGCTACGCACTGGATAGTGTGGTTGGGCCTGATGGTAAAGTGAAGGAGATGTCTTGCTATTGTGGTGCTGAGGGTTGTCGAAAGCGCTTG
>EYRD-2001655-EYRD-Alternanthera_tenella-2_samples_combined
AAAAGACCTGATCTCAAGGCTGTTACTAAGATGATGGAGATGGGTAGAATTCTGTATCCAAAGCGCTTAGGTGCCCTTCCTGGTGTGGATGTTGGCCACCAATTTTTTTCAAGGGCAGAAATGTGTGCTGTAGGTCTCCATAGTCACTGGATCAACGGAATTGATTTTATGAATGCTTCATTTCGCAAGGGGGAATACAGCAATTATACATTTCCTCTTGCTGTTGGAATTGTCCTCTCAGGCCAATATGAGGATGACTTGGATAACTCAGAGGATATAATCTATACTGGTCAAGGCGGTAACAATTTAAAAGGCAATAAAAAGCAGGTGGAGGATCAGAAAATGGAGCGTGGCAATTTAGCATTAAAGAATAGTATGGAACAGGGACTCCCTGTGCGAGTTGTGCGTGGCCATTCTTGTAAAAGTAGTTATGTCGGCAGAGTCTACACTTATGATGGTTTGTATAAGGTTGTGAATTACTGGGCGGATAAAGGTGTTTCTGGTTACCGTGTATTCAAGTATCGTTTGAAGCGGATGGCTGGCCAACCTGAATTGACTACCTCTCAGGTGCAATTTGCTGGAGGACGTATTCCTGATTCTATATCTGAAGTTCGAGGGTTGGTTTGCGAAGATATCTCGGAGGGTCAGGAGGACATTCCCATTCCTGCAACAAATTTGGTCGATGATCCGCCGGTGCCGCCTACTGGTTTCAAGTACCTAAAATCTACTGAAGCTGTGGGTAGTGTGAAGATTCCGGCTGCTACTCAGGGATGTGATTGCAATGGGATCTGCATTGATCCCAAAATTTGCGCTTGTGCTCGGCTCAATGGATCAGATTTTCCTTATGTTCAGAAAGATGGTGGCAGGCTTGTTGAAGCAAAAGCTGTGGTGTTTGAGTGTGGCCCAAAATGTGCCTGTGGGTCTTCTTGCATCAACCGTACTTCACAAAAAGGTCTTAGATATCGGTTTGAGGTATTCCGCACTCCAAAGAAGGGATGGGGTGTCAGGTCATGGGATTACATACCTGCTGGTGCACCGATATGCGAGTATATTGGGGTAGTCAAGAGATCAGTTGAAGTTGATAGTGTTCTGGAAAACAATTTCATCTTCGACATAGATTGCCTACAAACAATGAAGGGGCTAGATGGAAGAGAGATGAGATTGCGAGATGTGTCCATCCCTGATAATCAGCTTGACACACTCCAGGAGAAGGTTGTTGATAGCAAGGTAGAGTTCTGCATTGATGCTGGTGCTAAGGGAAATCTGGCTAGATTTATCAATCATAGCTGTGAACCCAATCTTTTCGTTCAGTGTGTGCTGAGTCACCACCACGATGTTAAGCTTGCTAGGGTGATGCTCTTTGCAGCTGACAACATTCCACCATTGCAGGAACTTACATATGACTATGGCTACGCACTGGATAGTGTGGTTGGGCCTGATGGTAAAGTGAAGGAGATGTCTTGCTATTGTGGTGCTGAGGGTTGTCGAAAGCGCTTG
>EYRD-2100537-EYRD-Alternanthera_tenella-2_samples_combined
CAACCTGATCTCAGTGCTCTCAGCAAGATGAGATTGAATAACGAAATTTTGTATCCTGAGAGTACAATTGGTCATCTTCCTGGAGTTGATGTTGGCTATCAATTCTATTCTCGTTATGAGATGGCTGCTGTTGGTGTTCATAGTCAATGGATGAATGGAATTGACTATATTGGGAAGTGTAGTGTAAAAAAGGAGGAACTTCAAAAGTATACATTCCCAATTGCTGTGGCAATAGTTCTTTCTGGTCAGTACGAAGATGATTTGGATAATGCAGATAATATTGTTTACACAGGTGAGGGTGAGCATGACATGCTTAATAGTAAATTACAACATGGGGATCAAGTCTTGGTTCAAGGTAATCTTGCATTGAAGAATAGCATGGACCAAAAAATTCCCATCAGAGTTATACGCGGTCATAAAAATACAGACAGTTACTCAGGCAGTATTTACTCTTATGACGGCTTGTACAAGGTTGTAGAGTTCTGGGCTGATAAAGGGTGTAGAGGCTACCTAGTTTATAAGTACCGTTTAGTGCGTCTTGTAGGACAACCAAAACTGGCGTCAGATCAGGTCCAATTTATTCGAGGAAGTTTGCATAAGGCTGTTTCAGAATTGCCTGGGTTGGTCTGCACTGACCTCAGCAACGGTGTTGAAGATATTCCCATTCCTGTCACCAACATAGTTGATAACCCTCCTGTTTGCCCCCCAGGATTCACATATATCAAGACTATAGAAGTTGCAGAAAGTGTTAAGCAGCCTCCAAAGGCAGCAGGATGCAATTGCAAGGGTAATTGCACAAATCCCAACACATGTGCTTGTTCAAAACTTAATGGTTTCGAATTCCCATATATACATTGTAATGGTGGAAGATTGGTTGAGCCTAAGGATATCGTCTTTGAATGCGGGCCAAATTGTGGTTGCAGCGCTGAGTGCCTCAATCGTACATCTCAAAGGGCAATAAAATACCGTCTTGAGGTGTATCGTACACCCAACAAGGGTTGGGCTGTTAGGTCATGGGACTATATTCCTTCAGGTGCACCTGTGTGTGAATACATTGGTGTGCTTAGAAGAAATGACGAGCTTGATAATATTGCTGAGAATGACTACATCTTCGAAATTGATTGCCTGCACACCATAAATGAGATTGGAGGACGAGAGAGGCGCTATGGGAATGTGCTTGCTTCTGCTGCTGCTGCTGTCTTACCAAAGATTGATAAGAAGACATTAGATGGTACTCCAGAGTTTTGTATTGATGCTGGTTCTAGGGGAAATGTTGCTAGGTTTATAAATCACAGCTGCGAACCCAATCTGTTTGTG
>EZGR-2030801-EZGR-Portulaca_oleracea-2_samples_combined
GAGATGGATGCCAACCAGACTCCCAGCCGACCTGATTTGAAGGCAGTATACAAGATGAAACAGAGGAACGAAATCTTGTATCCTGATCAGAGAATTGGTCATGTTCTTGGTATTGAAGTTGGCTACCAATTTTTTTCTCGTGCTGAGATGGTCGTTACTGGTTTCCATAGTCATTGGCTTAATGGAATTGACTTTATTGAACGGCCTACCACTGAGATGGATGGACATGAGCACTATACTTTCCCAATTGCTGTTGCAATTGTAATGTCTGGACAGAGTGAAGATGATTTGGATAATTCAGAGGGTATCATTAACACTGGACACGGTGGACGTGATTTGTTTGGTGGTAAGCTGCGTTGTGCAAGTGAGCTCTTGGTTCGAGGTAACCTTGCAATGAAGAATAGTATGAAGCAGTCTATTCCCATTAGGGTCATACGTGGGCATAGAAATGGAGACAGTTACTCTGGAAGAATTTACACATATGATGGCTTGTATAAGGTTTTGGATACTTGGGGTGATAAGGGACAAAGCGGACAACTTATTTATAAGTATCATTTAAAGCGAATTGAAGGGCAGCCAAAGTTGACTACAAATCAGGTTCTATCTATCCGAGGGTGTAAAACTCAGACTTCACTAGAATTACCTGGGTTGGTTTGTCATGACATTAGCAATGGTCAAGAGGCTTTCTGCATTCCTGTCACCAATTTATTCGATGATGCAGTTATTGACAATGAATTTACATATATTACGACTTCAGAAGTTGCAGAAACTGTGACTCTGCCTCCACCTGCAGCTGGATGTGTTTGTAAGGGGAACTGCACAAACGCGAAAGTTTGTGCCTGTGCTAAACTTAATGGGTCTGATTTCCCGTATGTTGATCGTGATGATGGGAGGTTAGTTGAGGCAAAGGATGTCGTCTTTGAATGTGGACCGAGCTGCAAGTGTGGACCTGGATGCCTCAATCGCACATCTCAAAGGGGAATAAAGTATCGTCTTGAGGTCTACCGTACTCGTGATAAGGGATGGGCAGTTAGATCTTGGGACTTTATTCCCTCAGGTGCATTGGTTTGTGAATACATAGGGGTGGTGAGGAGAAGTGATGAGGTTGATAATATTTCTGGGAATGACTACATCTTTGAAATCGATTGCTGGCACACAATGAACGAGATTGAAGGCGGCAGAGAGAGACGCTTTGGAAGTGTACCTGTATCTGCTACTAAGGTTTTCCCAAAGATTGATGACAAGATGTTAGATAGTACACCAGAGTTTTGCATTGATGCTGGTTCAAGAGGAAATGTTGCTAGATTTATCAATCATAGTTGTGAACCAAATCTCTTTGTGCAATGTATTCTGAGCACACACCATGATCTACGACTTGCTCGACTGGCGCTTTTTGCCGCAGATGACATCCCCCCTCTGCAGGAACTTACATACGACTATGGATATGCTGTTGATAGTGTCATAGGCCCGGATGGAAAAGTCAAAGTATTGCCCTGCTTCTGTGGTACTGCAGATTGTCGGAAACGCTTA
>EZGR-2034462-EZGR-Portulaca_oleracea-2_samples_combined
GAGAAGAGTGATCATCTTAAGGTTAAGGAGACCCTCAGGACCTTCAATAGCTATTATCTCCACTTTGTTCAGGAAGAAGAGAAGAGGTGCAAACAGATTGAAGCTGAGAAAAAGAAAGGGACAGCTGTTGCTGAAGGCCGGAAAAAATCACCTCACAAACGTCCAGACTTGAAGGCAATAACAAAGATGATGGAGACAAGTAAAGTACTTCATCCAGTGAAACAATTTGGAAGTATTCCTGGTGTTGATGTTGGTCATCAATTCTTCTCAAGAGCGGAGATGGTTGCTGTAGGCTTCCACAGCCATTGGTTGAATGGGATTGATTATATGGGCCAGGCCTATTGCAAAGGGGAGTTTAGCAAGTATACGTTTCCTCTCGCTGTTGCTATTGTCCTATCAGGCCAGTACGAGGATGATCTGGATAACTCTGAGGATGTTATATACACAGGTCAAGGAGGTAACAATTTGTTAGGTGATAAGAAGCAAGTGGGAGATCAAAAGCTAGAACGTGGCAATTTAGCTCTCAAGAATAGCATGCTGGAAGGACTACCTGTACGGGTTATTCGGGGCCACGACTCCAAAAGTAGTTATGTTGGAAGAGTCTACACTTATGATGGTTTGTACAAGGTTGTAAATTATTGGGCGGAGAAAGGTGTCTCTGGTTTCACTGTTTACAAGTTCCGGCTGAAGAGGCTTGAGGGCCAGCCTGATTTGACTACTAACCAGGTTCAGTTTATCCGAGGCCGTGTACCCAACTCTATTGCCGAAGTGCGAGGGCTAGTTTGTGACGATATCTCTGGGGGTCAGGAGGATATTCCCATCCCAGTAACAAATACTGTGGATGACCCACCTTTACCTCCTACTGACTTCACGTATTGCAAATCTCTCAAAGTTGCGGAGAATGTGAAGATTCCTGCACCGACAATTGGATGTGGTTGCTCAGGCAGTTGTGTTGATCCAAAGGTTTGTGCTTGTGCTAGATTCAATGGCTCAGACTTTCCATATGTTCACAGAGATGGGGGCAGGCTTATTGAAGCTAAGGCTGTGGTTTTTGAGTGCGGCCCTAAATGTAGTTGCAACTCTTCATGTGTCAATCGTACATCCCAAAGGGGCCTGAGATACCGATTTGAGGTTTTCCGTACACCAAAGAAGGGATGGGGTGTTAGATCTTGGGATTACATTCCGTCTGGTGCGCCTATTTGTGAATACACTGGGATATTGAGGCGGTCCGATGAGGTCGACAGTGTGTCGGAAAATTACTTCATTTTTGACATAGATTGTCTGCAGACGATGAAGGGGCTAGATGGGAGACAGATGCGATTACGGGACGTGTCTATCCCTGCTGATACGTTGGACAAACCTGAGGAGAAAGTTGTGGATAGCACTGCAGAGTTCTGCATTGATGCTGATGTCACAGGAAACCTGGCAAGGTTCATTAATCATAGCTGTGAACCCAATCTTTTTGTCCAGTGTGTTCTTAGTTCCCATCACGACATCAAGCTGGCAAGGGTGATGCTGTTTGCTGCTGATAACATACCACCTTTGCAGGAGCTTACATATGACTATGGTTATCCACTGGATAGTGTGATTGGCCCTGATGGGAAGGTGAAGCAAATGGCTTGCTATTGTGGTGCTGAAGGCTGTAGGAAGCGATTGTTT
>EZZT-2015834-Passiflora_edulis
AAGCAAAAGGCCATGCGTCCTGATTTGAAAGCAATTTCTAAGATGATACAATCAAGTGCTGTTCTGTACCATGAGAAAAGATTTGGTCACCTCCCAGGTATCAGTGTTGGTCACCAGTTTTATTCAAGAGCTGAAATGGTTGCCGTTGGTATGCATAGCCATTGGTTGAATGGGATTGATTTTATGGGGGATGCCTACAAAAAAGGGGAGTATGGTCACTATGATTTTCCACTTGCTACAGCCATTGTTCTGTCGGGAATGTATGAGGATGATCTAGACAAAGCTGAAGATGTTATTTATACTGGTCAAGGTGGACACAACCTAACAGGAAATAAGCGCCAAATTCGTGATCAAGTATTACGACGTGGTAATTTGGCATTAAAGAATTGCGTGGAGCAATGTGTTCCTGTGCGAGTTATTCGTGGTCATGCATCTACTGTTAGCTACACTGGGAAAGTTTACACATATGATGGCTTGTACAAGGTTGTTCGGTACTGGGCAGAGAAAGGCATATCTGGATTTACTGTGTTTAAGTATCGTCTAAGGCGGCTAGAGGGGCAGCCAACATTGACAACTAATCAGGTTCATTTTATTTGTGGTCGAGTTCCTCAATCAATTTCAGAAATACGAGGGTTGGCATGTGAGGACATTTCCATGGGCCAAGAGGATGCCCCAATTCCAGCTACCAATTTGATTGATGAATCACCTGTTGCACCAACGGGTTTCACATACTACAAGTCTATGCAAGTTGCCAAAAATGTGAAACTCCCAGAAAATGCTGCCGGATGCAATTGTAAAGGAGGTTGTGTGGATCCGAAAACCTGTTCCTGTGCAAAGCTTAATGGCTATGAATTTCCTTATGTGAACCATCATGGTGGCAGGCTAATTGAAGCCAAAGATGTTATATTCGAATGTGGACCATTTTGTGGCTGTGGACCTAGCTGTATCAATCGGACATCTCAGAGAGGGTTGAAGTTTCGTCTTGAGGTCTTCCGTACTCCCAAGAAAGGTTGGGCTGTTAGATCATGGGATTTTATTCCTTCTGGCGCTCCAGTTTGTGAGTACATAGGAGTGCTCAGGAGAACAGAAGATGTGGATCATGATCATGCTGTTGATAACAGCTATATTTTTGAGATTGACTGCTTGCAGACAATGAGGGGCCTGGGTGGAAGAGAGAGACGTCTAAGGGATGTATTGCTTCCAGGAGCTCACTGCTCTGATAGACCCGATGATCGGAAGTCTGAAAATATCCCAGAGTTCTGCATTGATGCAGGTTCCAGCGGGAATATCGCAAGGTTCATTAATCATAGTTGTGAGCCTAATCTATTTGTCCAGTGTGTCCTGAGCTCTCACCATGACATAAAGCTGGCACGAATTATGTTGTTCGCGGCAGACAATATACCTCCTTTGCAGGAGCTCACATATGACTACGGCTATGCCCTGGACAGTGTTCATGGTCCTGATGGAAAGATCAAACAGATGGCATGCTACTGTGGTGCAGCAGGTTGTAGAGAACGTTTGTTC
>Eucgr_v1_1-Eucgr_G01930_1-
ATGGTGGTGCCGTCGCTGCAGTGCATGGGCTCCCTGTCGAGCGACGAGCTGAGGGCCGACGGCGACGGTGGCGCCCCGGAGGTCGTCGTCGTCGTCGCCGCCGCCGCCGCCCCCTCCAGCGCCGGCGGCCGCGGCAAGAGCCCTAAGGGCGAGGGCGGGAAGGAAGGGGCCGGCAAGCGCGACAAGGAGAAGGAGAAGGACAAGGAGAAGGAGAAGGAGCAGGAGAAGGGGAGGGGCTCCTCCCCCCCGACGGGGGCGGAGGCGGGGACGGGGACGGGGACGGGGACGGGGACGGGAACGCAGAGGAGGTGCAGCGTGAGGATCCAGACGAAGCAGAGGGCCGAGAAGGAGCTCCTGGTGCGCCGGAGGGTGGAGCTCCTGGACAAGAGCGACGAGGCTCCGGCCGCCGGGAAGCGGCGCAATGTCGGGGGTAGGCAGAGGTCGGGAGGGGAGAGCGCGAGGGCGGAGAAGGAGGCCCCGAAGGTGGAGGAGAGCGCCCCGGCGGCGGCAGCGGAGGAAGCTGTCGGGGGGAGGGAGAGCGGCGGCGGCTGCGTCGAGCTGGTGGAGAATGCGGGTTCGGAAGTGGAGAGAAAGAGCCAGGTGGCGGGCGGCGGCGATAATGTGGCGACCGTGGGGGAGAAGAGCGACTTTGCTAAGGTCAAGGAGACTCTGAGGTTGTTCAACAAGCATTATCTTCACTTTGTTCAGGAAGAGGAGAAAAGATGTAACAAAGAGAAGGCGGAAAAATCTAAAGGTTCGCAGAAACCTAAACCTAAATCCAAACCCAAGAAAGGAAATTCAACAGAAGGAGATACCAAGAAATTAGCCATGAGGCCCGATCTGAAGGCAATATCCAAGATGCTGGAGACCAATTGTGTGTTAAATCCTAAGAAAAGGTTTGGTAATATTCCAGGTATTAATGTTGGTCATCAGTTCTTTTCACGGGCTGAAATGGTTGTCGTTGGATTTCATAGTCATTGGTTGAATGGTATCGACTATATGGGCCAAGCCTATAGAAAGGAATACAGTAATTACACATTCCCTGTTGCCGTGGCGATAGTTCTGTCGGGCATGTATGAGGATGATCAGGATAATGCTGATGATGTTGTATATACTGGTCAAGGCGGGCACAATCTAACTGGTGATAAGCGTCAAATTAAGGATCAAGTATTAGAGCGTGGTAATTTGGCTCTAAAGAATTGCATTGACCAAAATGTGCCTGTCAGAGTGATACGTGGTCACGAATCTAGAAGCAGCTACTGTGGCAAAGTCTATACATACGATGGACTGTATCAGGTTGTTAAGTACTGGGCGGAGAAGGGTATATCTGGATATACTGTCTTCAAATTTCGGTTAAGGAGGATGCCAGGGCAGCCCATGTTGACTACCAATCAGGTTCAGTTTGTATATGGTCGTGCTCCTAACTCTGTGTCAGAAATACGCGGATTGGTATGCGAGGATATCACGGGGGGTAAAGAGGATATTCCTATACCGGCTACAAATTTAGTGGACGATCCTCCTGTTGCTCCTACAGGATACACGTATGTCAAGACTATTCAAGTTGCAAAGAACATAGTTCTTCCCTCAGCTTCCACAGGTTGTAACTGCCGAGGAGGTTGCATTGATCCAAAAATCTGTTCATGTGCTAAATTGAATGGTTCTGACTTTCCATATGTGCAGCGAGATGGTGGCAGATTAATAGAAGCTAAGGATGTTGTCTATGAATGTGGACCAAACTGTGGCTGTGGACCTGGTTGTGTGAATCGGGTGTCTCAGAGAGGCATACGATATCGTCTCGAGGTGTTTCGAGCCCCACGAAAGGGTTGGGCTGTTAGATCATGGGACTTTATACCTTCGGGAGCACCGGTATGCGAATACATTGGTATTCTCAATAGGGCTGAAGACATGGAAAATGCCTCTGAGAATAACTACATTTTTGATATTGATTGCTTGCAAACCATGAGGGGTCTTGGTGGAAGGGAGAGGAGGTCACGAGATGCATCCTCTGGGACAGCTGATCAGGTGGAAAAGCATGATGAACAGAAATCTGAGGTCCCAGAGTTCTGCATTGATGCTGGTTCAGCTGGAAACATTGCCAGGTTTATCAATCATAGCTGCGAGCCCAATCTATTTGTCCAATGTATATTGAGTTCCCACCAAGACATTAAGTTGGCTAGGGTGGTTCTATTTGCAGCTGATAACATACCACCATTGCAGGAGCTCACGTATGACTATGGCTATGCGCTTGATAGTGTTTTTGGCCCTGATGGAAAGGTGAAAAGAATGCCATGCTACTGTGGTGCAGCTGATTGTAGGAAGCGCTTGTTC
>FALI-2008212-Calycanthus_floridus
GGAGGTGCAGTGGAGAAGAGTGACAACGCGAGAGTGAAGGAGACGCTGCGAATATTTAACAGTAATTACCTCCATTTTGTTCAGGAAGAAGAGAAAAGGTGCAAGAAAATTGACATTGATGAAAGTAAAACATCCAAGGGCCTAAAATCTAGGAGGCGTGAGAAACTGGTTATTGATGAAAACAAAGCTTCTGAGGAGAGAAGTGCATTTTTGGACGATGCTAAGCGTGTACACAAGCGTCCTGACTTGAAAGCTATTACCAAGATGATACTTGATCAAACTGTTCTTTATCCTGAGAAAAGAATTGGTCACCTTCCAGGCATTGATGTTGGACATCAGTTCTTTTCACGAGCCGAAATGGTTGTAGTAGGGCTGCATGGCCATTGGCTGAACGGAATTGATTACATGGGGGCCTCCTATAAAAAAATGGAGAAGTACAAGAATTATAAGTTCCCGCTTGCTGTATCCATTGTAATGTCTGGTATGTATGAAGATGATTGTGATAAAGCTGAGGAGGTATCTTATACAGGTCAGGGTGGTCATGATTTGCTTGGTAGCAAGAGCCAAGTTCGTGACCAAGTGATGGCTCGTGGAAATTTGGCACTAAAGCACAATGTTGAACACGGAGTGCCTGTTAGAGTAACTCGCGGTCATGAATCGGCGAATAGCTATTGCGGCAAAGTTTACACGTATGATGGCTTATACAAGGTTTTTGAGTATTGGGCCGAGAAAGGGAAATCTGGTTTCACTATCTTTAAGTATAAACTAAAGAGGCTTGAAGGGCAGCCCACCCTGACCACTAACCAGGTCCACTTTACTCGGAAACAGGCACCTAAGTCCCTTTCTGAACTTAGAGGGTTGGTATGCAAAGATATTTGTGGGGGTCAAGAAAATATTCCTATTCCAGCTACTAATGAGATTGATGACCTCCCTGTGGCTCCAACAGGTTATGTTTACTCCAAGAATGTCCAAGTTTCAGAAGGGGTGAAGCTCCCAATGGATGCTCCCGGGTGCAAATGCAAGGGACATTGTGTTGATCCAAATACTTGTGCATGCGCAAAACTTAATGGCTTTGAATTTCCTTATGTTCGCAGAGATGGTGGTAGGTTGGTTACAGCCAAGAGTGTAGTTTTTGAGTGTGGGCCCAACTGTGGATGTGGTCCTGATTGCATTAACAGAGTTTCACAGAACAGTCTAAGGTATCGTCTTGAGGTTTTTCGTACGCCAAAGAAAGGATGGGCTGTTAGATCTTGGGACTCTATTCCTTCTGGTGCACCTGTATGTGAGTATACAGGGATACTTAGGAGGACAGATGAAGTAGACAGTGTTTCTGAGAATAATTTCATATTTGACATCGACTGTCTTCAGACTATGAAGGGGCTTGATGGACGAGAGAGGCGACTTGGAGATGTACCCATGAATATTGATGCTCTTGAGAAAATTGATGACAACAAAGCAGAAAGTGTGCCAGAGTTTTGCATAGATGCTGGATCAGTTGGAAATGTTGCTCGATTTATCAATCATAGCTGCCAACCAAATCTCTTTGTTCAGTGTGTCTTAAGTTCCCATCATGACATTAAACTTGCTCGAGTATTGCTATTCGCAGCTGACAACATTCCTCCTTTACAGGAGCTTACATACGACTATGGTTATGCGCTTGACAGCGTCACTGGTCCTGATGGTAAAATTAAGAAGATGCTATGCTATTGTGGAACTGCAGATTGTAGAAAACGTTTATAT
>FALI-2008213-Calycanthus_floridus
CTTCATTTTGTTCGGGGAATTGCATATCTTGAGGATAGTGAACAGACAAAAACCAAACGCCCTGATTTGAAGGCACTTTCCAAGATGTTTGAAATGCAGACTATTCTATACCCTGTGAAAAGGTTGGGTAATCTTCCAGGTATTGATGTTGGACATCAGTTCTTTTCACGGGCTGAAATGGTAGCTTTGGGTTTTCATAGCCACTGGCTGAATGGAATTGATTACATGGGCCAATATTTCAGTAAAATGGAAGAGTACAAGAACTACACTTTCCCTCTTGCTGTATCCATTGTGATGTCTGGCGTGTATGAAGATGATGTGGATAAATCTGAAGAGATAGTGTATACTGGTCAGGGTGGAAATAATTTGACAGGTGATAAGCACCAAACTCAGGATCAAGTGATGCTTCGGGGTAACTTGGCATTAAAGAATAATATGCTGCAGCGTGTGCCTGTCAGAGTAACTCGTGGACATGAATCGGCAAATAGCTATTCCGGCAAGGTTTACACATATGATGGCTTATACAAGGTTGTTAAATATTGGGCTGAGAAAGGTGTTTCTGGATTCACAGTCTTTAAGTACCGCATGAAGAGACTTGATGGGCAGCCCAATTTGACCACTAACCAGGTTTACTTTTATCGAATGCAAGCTCCTAGGTCTCTCTCTGAACTACAAGGGTTGGTTTGTGAGGATATCAGTGGAGGTCAAGAACAAATTCCCATTCCAGCTACTCATGTTATTGATGATACCCCTGTTGCTCCAGCAGGTTATGTGTACTCCAAGACACTGCAAGTTTCGGAAGGGGTGAAGCTCCCTATGAATGCATTGGGATGCAGTTGCAAGGGATCTTGTGTTGATCCAAAGACTTGTGCATGTGCAAAACTTAACGGCTCTGACTTTCCATATGTACGTAGAGATGGTGGCAGATTGGTTGAACCCAAAGATGTAGTGTTTGAATGTGGGCTGAACTGTGGTTGTGGGCCAAATTGCATCAACAGAGTTTCACAGAACAGTTTGAGATATCGCCTTGAGGTTTTTCGAACAGCAAAAAAAGGATGGGCTGTTAGATCTTGGGATTCTATTCCCTCAGGTGCACCAGTGTGTGAATATACTGGGATAATTAGGAGGACAGATGAATTGGACAATATTTCTGAGAATGATTTCATATTTGAGATTGATTGTCTTCAGACTATGAAGGGGCTTGATGGACGAGAGAGGCGACTTGGAGATGTACCCATGAATATTGATGCTCTTGAGAAAATTGATGACAACAAAGCAGAAAGTGTGCCAGAGTTTTGCATAGATGCTGGATCAGTTGGAAATGTTGCTCGATTTATCAATCATAGCTGCCAACCAAATCTCTTTGTTCAGTGTGTCTTAAGTTCCCATCATGACATTAAACTTGCTCGAGTATTGCTATTCGCAGCTGACAACATTCCTCCTTTACAGGAGCTTACATACGACTATGGTTATGCGCTTGACAGCGTCACTGGTCCTGATGGTAAAATTAAGAAGATGCTATGCTATTGTGGAACTGCAGATTGTAGAAAACGTTTA
>FAMO-2023669-Conopholis_americana
AAATTAAAGAAAAAGGATACAGCTGAAGATCAAATTAAAAAGCCTGCCAAACGACCTGATCTGAAGGCTATATCTGAGATGATGAAGACTGGAGCTACTTTATATTCTGAGAAGAGATTTGGATCCATTCCAGGTATTGATGTTGGTCATCAATTTTTTTCACGGGCTGAGATGGTGGTTGTGGGATTTCACCAACACTGGCTCAATGGAATTGATTATATCGGGAAAAATGCTTGCGCCGGTACAAAGTCACGAAAAGCATTGGATTTGAGTGGGTACAAGCTCCCACTTACTATATCCATTGTCTTGTCGGGGCAATATGAGGATGATTTAGACAATTGCGAGGAAATTGTATACACCGGTCAAGGAGGAAATAATTTGCTTGGAGACAAACGTCAAATTAGAGACCAGGTGTTGGAACGAGGCAATTTGGGGCTTAAGAACTGTATGGAGCAATCTTTGCCTGTTAGGGTGGTTCGTGGACATAAATGTCAGAATAGCTACGTGGGGAAGGTTTATACCTATGATGGCTTATACACGGTTGTTAATTATTGGGCTGAAAAGGGTGTCTCTGGCTTCACAGTTTATAAATTTCGACTAAAGCGACTTGAGGGACAGCCACCTTTGACAACAAAGGAGGTATATTTTACTAGAGGTCGTATTCCTCACTCTATATCTGAAATAAGAGGGTTGGTGTGTGAAGATATTACTCGAGGCCTAGAGGATGTTCCCATCCCTGTTACTAATCTGGTTGATGATTCTCCAATTTCGCCATTAGGTTTCGTTTACATCAAGGACATGAAGTATAGTAAGAATATAAGTGTTCCCACAATTGCTCCCACGGGATGCAACTGTCGAGGCAGTTGTACCGATTCTAGACTGTGTGGCTGTGCGAAGTTAAATGGGGGTGATTTCCCATATGTGCAACATAATGGTGGAAGTTCCATTTCGCTTGCCAGACTACTCGAACCAAAGGCTATAGTGTTCGAGTGTGGACCAAATTGCCGATGTGGGCTCAAATGTGTTAATAGGACAAGCCAAAATAGGTATAAGTTCCGTCTTGAGATATTTCGAACCCCCAAGAAGGGTTGGGGTGTGAGATCTTGGGATTACATACCTTCGGGGGCTCCTATTTGTGAGTACATAGGCCTCCTTAGGAGAACTGCTGATCTGAATCCTGCTGCTGATAACAGTTATGTTTTTGATATTGATTGTTTACAGACCATGAAGGGTCTGGATGGACGAGAGAGTCGGCTGAGGGATGTGTCTTTGCCATCCTATTTACAAAAGATTGGTGAAGAAGCTTCAGAAAGTGTACCTTTCTGCATTGACGCCGGACACACTGGCAACGTTGCTAGGTTCATCAATCACAGTTGTCAGCCAAACTTATTTGTCCAGTGCATGCTGAGCTGTCACCATGATATAAACCTTGCAAGGATCATGCTAGTTGCTGCTGACAACATACCACCATTGAAGGAACTGACATATGATTATGGGTATGTGCTCGATAGCGTGATGGGCCCTGATGGGAAGATACAACAGGTGCCCTGCTTTTGTGGTGCCGATGAATGTCGAAAGCGGTTA
>FCBJ-2013122-Saxifraga_stolonifera
AAAGAGGAAGAGCCAAAACAGGATATTAAGTCGTCGGCTAAGCGACCTGATTTGAAGGCAATAACTAAGATGATTGAAACAAGTAGTATCTTATTCCCAGAGAAACGGTTTGGCCCCATTCCAGGTATTGATGTGGGTCATCAGTTTTTTTCGCGAGCTGAGATGGTTGTTGTAGGTTCTCATAGCCACTGGCTAAATGGGATCGATTATATGGGACAATCATATAGGAAAGGGGAGTACAGCGGCGAGGACGATCTGGATAATTCTGACGATGTTGTTTATACTGGTCAAGGTGGAAATAATTTACTTGGTGACAAGCGACAAATGAGTGATCAAGTGTTGGCACGCGGTAATCTTGCACTCAAGAATTCCTTGGAGCAATGTGTGCCTGTTAGGGTGGTCAGGGGCCATAAGTGTGCTAGCAGTTATGTTGGGAAGGTGTATACGTATGATGGCCTTTATAAGGTTGTTCAATATTGGGCAGAGAAAGGTGTTTCTGGATTTACCGTTTTTAAATATCGTCTAAGGAGGATTGAAGGGCAGCCCATTCTGACAACTAACCAGGTCCTCTATGGTAATGGACGTGCTCCACGGTGTGCTTCAGATATACGCGGGTTGGTATGCGATGACATCAGTGGTGGCCAAGAAGACATACCTATCCCAGCTACTAATTTAGTTGATGACCCGGCTGTTCCTCCCGAAGGTTACACATATTTTAAGACTATTCAAGTCTCCAAACATGTGAAGCTTCCGCCTAGTGTTGGTGGATGTGATTGCAAAGGAAACTGTATGGATTCAAGGACTTGTTCATGTGCTAAGCTAAACGGGACTGACTTTCCATATGTGCAACGCGATGGTGGCAGGCTAATTGAAGCTAAAGATGTTGTATTTGAGTGTGGTCCAAAATGCGGATGTGGACCTGGTTGCGTGAATAGAACGTCTCAGAGAGGACTGAAGTACCGATTTGAGGTATTCCGGACGCCAAAGAAAGGATGGGCTGTCAGATCATGGGACTTCATACCTTCCGGTGCACCTATTTGTGAGTATACTGGAAAACTAATCAAGACAGATGAGCTGGAAAATGTTAACGATAACAATTACATATTTGACATTGATTGCCTACAGACAATGAAGGGCCTTGATGGAAGAGAGAGGCGATCACAAGCCATTCCGTTGGTTTCAAGCAATCTTTTGGACCATTCTGAAGATCACAAACATGATGTGCCAGAATTCTGCATTGACGCCGGTTCCACCGGTAATATAGCAAGGTTCTTTAATCACAGCTGCGAGCCCAATTTATTCATCCAATGTGTATTAAGCTCACACCATGATGTCAAGCTAGCTCGGATAATGCTATTTGCTGCTGATAATATACCTCCTATGCAGGAGCTCACGTACGACTATGGTTACGTGCTCGACAGTGTCCTGGGTCCAGATGGCAAGGTAAAAGTGATGCCATGCTACTGTGGCGCAGTTGGTTGTCGTAAACGTTTA
>FCEL-2015254-Phormium_tenax
TATAAGAATTATATTTTCCCACTTGCGGTATGTATTGTGCTATCGGGCATGTATGAAGATGATTTGGACAATTCAGAAGATGTTATCTACACTGGTCAGGGTGGGCATGACTTAAATGGCAGTAGGCATCAAATTGCTGATCAGAAAATGGTTCAAGGAAATTTGGCTTTAAAGAATAGCTATTTAACTGGTGCTCCTGTCAGAGTCATTCGTGGTCATCAATCAAAAAGTAGTTATTGTGGGAAAGTGTACACATATGATGGCTTGTACAAGGTTAATAAGCAATGGGCAGAAAAAGGGCAATCTGGATATACGATTTTCAAGTACAAGTTGAGGCGTGTTGAGGGGCAGCCAGTTTTGACTACCAACCAGGTCCATTTTACTCGTGCACAAGCTCCTCAACTAATTTCCGAACTACGTTCTGAGGATATTAGTGGGGGGCAAGAGAATTTCCCCATCCCAGCTACTAATGTTGTTAATGATCCACCCTTCGCTCCTACAGATTTTAAGTATAGCAAATCTATTAGATTCTCAAAAAGCTTAAAGCTTTCTTCAAATGCTACTGGATGCAAGTGTCAAGGAGAATGTGTTGATGCAAGGATTTGTTCATGTGCAAAACTTAATGGTGGGGATATTCCATATGTGCAGAAGGATGGTGGAAGATTAATCAAAGCAAAAGCTATTGTCTTTGAGTGTGGACCCAATTGTGGATGCAACAACAGCTGTGTCAATCGAACATCTCAGCAAGGATTGAAATATCGCCTTGAGGTGTTTCGTACTGCAAGTAAAGGTTGGGCTGTCCGGTCTTGGGATACTATACCTTCAGGGGCACCAGTTTGTGAATACACTGGCTTGCTTACTAGGACTGATGAAATTGACACGGTCTCAGAGAATAATTATATCTTTGACATAGACTGTCTGCAGACAATGAAAGACCTTAATGGAAGAGAGAAACGTCCTGGTGATGAAACAGTTGTGTCAAGTTTCGATGATAAGATATCAGAACCTGAATATTCTATTGACGCTGGCTCAGTTGGGAATGTGGCACGATTTATCAACCATAGTTGTGAACCTAACCTTTTTGTTCAGTGCATTTTAAGTGCGCACCATGACATTAAAATGGCAAAAGTGATGCTATTTGCTGCCGATACCATTCCGCCTCTTCAGGAGCTCAGCTATGATTATGGGTATGCTTTGGACAGTGTAGCCGGAGAAAATGGTAATATCATTAAGCTGCCTTGCTATTGTGGTGCAGTGGGATGCCGCAAAAGACTT
>FFPD-2000168-Ceratodon_purpureus
AGGATGCCGAGCTCGGCTCGCGTGGGGAGTGATGGTGCGGGGGAGGTGGCAATGGCGGGAAGAATCGTGAAGGTGGAGCGGGAGGTTTTGGAGGATGTGATGGCGGTGGTGGATCTAGAAGACGTGGAGGATGAGAAGGCCGTGGTAGGGAAGGTGCGGCGGGCGCCATCGCGAACCTCAACGCGCATCGCAACGCTGGCGTCTCGGCAACCGGTGAAGCAGGAGGTTCAAGAATCGTCGCCTAGCCCGCAGCGCGTGCGGAAGCGGGCGAAGGTAGCTACGAAGGTGACGGTGAAGCAGGAGAAAAAGGTGAAGGTAGTGAAGGTTAAGAACGAGGTGTTGAAGAAGGAGAGGAAGGAGGTTGAGGAGCTTGCAGTTGTGAAGGTTGGTAGCGATGTCGGCCATCAGGGCGAAGATGATCCTGGCGAGGTCGCGGATGACGGGGCTCATGCCGGCACTGGCAAGCACGGGCACCAAGCACATCATAATTACAAGATTTCGCAGCAGCTCGTGGACAGAGCTGGTATGAGCGATGCGGCTCAGGTCAAAGCAACGATTCGAATTTTTAACTTCGTGTACCTTGAATCCATTCAGCAAGAAAATAAGCGCGCCGTGGAACTTCTTGTCAAGATCGAACAGGCTGGCGGCGGCAAGAGACCTTCTAAACGACCCGATTTGAAAGCCGTTTCAAAGATGTTGGAGCTTAAGGGAACTCTCAATCCCGAGAAATCAATTGGCAATATTCCAGGTATTGAGGTGGGTCAGCAGTTCCTTTCGAGAGCAGAGATGGTTGTAGTCGGTCTGCACCATCATTGGCTCAATGGGATCGACTATATCGGAGCCTGTAAAGGCAAAGTTCCATACGACCTGCCTATCGCTGTTTCCATTGTCATGTCGGGAGGCTATGAAGATGATGTGGACAATTCCGAGGATATCATTTACACTGGGCAAGGAGGGAATGATCTTCTAAGCACCAGGAAACAAATTAAAGACCAGAAGATGGAGAAGGGCAATTTGGCATTGAAGAATAGTATGAAATGTAAACAACCTGTTCGTGTCATTCGTGGCCATGATGACAAGAGGAGCTACAGTGGGAAGGTTTACACGTATGATGGACTGTATGAGGTTTGCGATCACTGGGCTGAGAAGGGAATATCTGGTTTCACGGTATTTAAGTACAAGCTCCGTCGATGTGAGGACCAGCCAGTACTCACTACCGAACAGGTTAAATTTGCGAGGGGGAAAGTTGCTCCAAAGACTATTTCGGACCTGCGGGGATTGGTATGTAGCGACATCTCGAACGGGCAGGAGAAACTGCCAGTACCTGCTTCCAACACCGTTGATGACCCTCCAGGACCTCCAACAGACTACACGTACATCACGAAGAGTATAATATCGAACAACATCCCAAAGCCGGCTCCGCCCAAGGGCTGCAAGTGCAAGGGGAGGTGTGTGGACGAGGAGAACTGTGCTTGTGCTCGCAAGAATGGAACAACCTTTCCTTACGTCTTCAATCATGGCGGCAGGTTGGTGCAACCAATGGATGTCGTTTACGAGTGTGGCCCAAGCTGTGGTTGTGGCCCTGAGTGTTTGAACAGAACATCGCAACAGGGTCTCCAATTCAGGCTCGAGGTATACAAAACGGTGTCGAAGGGCTGGGCTTGCCGATCATGGGACTTCATTCCAGCTGGAGCACCCATCTGCGAGTATTTTGGTACCCTGAGGAGGAACGATGAAAACCTGGAAAGTATGCTGGATAACCATTATATCTTCGAGCTGGATCTATTTCAAACTATGCGAGGAATGGAAGGTCGCCAGAAACGAATTGGCGATGTCGTGCCGGAACTCAGCGATGAGGACGACCTAATGCAAGAGGGTCCCTTGTTTGTTCTCGATGCTGGGAAGACGGGAAATGTTTCGAGATTTCTCAATCACAGTTGCGAGCCCAACGTATTCATTCAATGTGTACTGAGCGAGCATAATGATGCCACCCAGCCCCGGATTGTGATGTTTGCGGCTGACAACATTCATCCGTTAGAGGAGTTGTGCTACGACTATGGCTATGGCCTGGACAGTGTGGTTGCAGCCGATGGGACAATTAAGCAGATGGCTTGCCATTGCGGAGCCCCGTCCTGTCGTAAGCGAATGTAT
>FGDU-2014209-Syzygium_paniculatum
AAGGTCAAGGAGACTCTTAGGTTGTTCAACAAGCATTATCTTCACTTTGTTCAGGAAGAGGAGAAACGATGTAACAAAGAGAAAGCGGAAAGCTCAAAAGGGTCGCAGAAACCTAAATCCAAATCCAAATCCAAATCTAAGGAACAACAAAAAGGTTCAAAGCAATCTAAATCTAACTCCAAGAAAGGAAATTCAACAGAAGGAGAAACCAAGAAATTAGCCATGAGGCCTGATTTGAAGGCAATATCCAAGATGATGGAGACCAATTGTGTGTTACATCCTAAGAAAAGGTTCGGTAATATTCCGGGTATTAATGTTGGCCATCAGTTCTTTTCACGAGCTGAAATGGTTGTCGTAGGATTTCATAGTCATTGGTTGAATGGTATCGACTATATGGGCCAAGCATATAGAAAGGAATACAGTAATTACACATTCCCCGTTGCTGTGGCAATAGTTCTGTCCGGAATGTATGAGGATGATCAGGATAATGCTGATGACGTTGTATATACTGGTCAAGGTGGGCACAATCTTACCGGTGATAAGCGTCAAATTCGGGATCAAGTATTAGAGCGCGGTAATTTGGCTCTAAAGAATTGCATTGACCAAAATGTGCCAGTCAGAGTGATACGTGGTCATGAATCTAGAAGCAGCTACTGTGGCAAACTTTATACATATGATGGACTGTATAAGGTTGTTAAGTACTGGGCGGAGAAGGGTTTATCTGGATATACTGTCTTCAAATTTCGGTTAAGGAGGATGCCAGGGCAGCCCATGTTGACTACCAATCAGGTTCAGTTTGTATATGGTCGCGTTCCTAACTCTGTGTCAGAAATACGTGGATTGGTATGCGAGGATATCACTGGGGGCACAGAGGATATTCCTATACCGGCTACAAATTTAGTGGATGATCCTCCTGTTCCACCTTCAGGATTCAAGTATGTCAAGACTATTCAAGTTGCAAAGAATATAAGTCTTCCCTCAGCTTCCACAGGTTGCAAGTGCCAAGGAGGTTGCATTGATCCAAGGATCTGTTCTTGTGCTAAATTGAATGGTTCTGACTTTCCATATGTGCGGCGAGACGGTGGCAGATTAATAGAAGCTAAGGATGTTGTTTACGAATGTGGCCCGAACTGTGGCTGTGGGCCTTTGAATCGGGTGTCTCAGAGACGCATAAGATATCGTCTCGAGGTGTTCCGAGCCCCACGAAAGGGTTGGGCTGTTAGATCATGGGACTTTATACCTTCCGGAGCACCGGTATGTGAATACATTGGTATTCTCAATAGGGCTGAAGACATGGAAAATGCCTCTGAGAATAACTACATTTTTGATATTGATTGCTTGCAAACCATGAGGGGTCTTGGTGGAAGGGAGAGGAGGTCACGAGATGCATCCTCTGAGACAGTTGATCAGATGCACAAGCATGATGACCAGAAATTCGAGGTCCCAGAGTTCTGCATCGATGCTGGTTCAGTTGGAAATATTGCCAGGTTTATCAATCATAGCTGCGAGCCTAATTTGTTTGTCCAATGTGTATTAAGTTCCCACCAAGACATTAAGCTGGCTAGGGTGGTGCTATTTGCAGCTGACAACATACCACCATTGCAGGAGCTCACCTATGACTATGGCTATGAGCTTGATAGTGTTTTTGGCCCTGATGGAAAGGTGAAAAGAATGCCATGCTACTGTGGTGCTGCTGATTGTAGGAAGCGCTTGTTT
>FGRF-2010848-Asparagus_densiflorus
AAGAGTGCTAAACAACGAGTGAAAGAGACTCTCAGGATGTTTAACACTTACTACCTTCAGTTCGTCCAGGAGGAAGAGAAAAGAGTGAAAGAAGTGGGGCAAAAACTTTCGGAATGTTCAAAGAACAAGAATGGTTCAAATTCCGAAGGGGAAATGAAGCGGGCATCAAAACGACCTGACCTTAAGGCTAGTTCCAAGATGATAAAAAACAATCAAGTTCTATATCCAGAAAAAATGATTGGTGATCTCCCTGGAATTTCTGTTGGGGACCAATTCCTTTCACGTTGTGAAATGGTTGTACTTGGTCTACATAGCCATTGGCTTAACGGAATAGATTACATTGGGAAATCATGTTCCAAAATGGAGCAATACAGAGGTTATACTTTACCGCTAGCAGTATGTATTGTCTTGTCAGGTATGTACGAAGATGACCAGGACAATTCAGAAGATGTTGTCTATACTGGTCAGGGAGGGCATGATTTACTTGGCAATAAGCGTCAAGTCAAGGATCAGAAATTAGAACGAGGAAATTTGGCTTTACAGAATAACCATGATACCGGTGTTCCTGTTAGAGTTGTTCGTGGTCACGAATCACGAAGCAGCTATTGTGGGAAAGTGTACACCTACGATGGCTTGTACAAGGTGGTTAAAACTTGGGCGGAGAAAGGTGCAGCGGGATTCACTGTTTACAAGTATAGGTTAAAGCGCATCACTGGCCAACCGAGTCTAACTACAAACCAGGTTAGATTTACTAGGGAGCAAGCTCCTCAGAAAATTTCTGAATTGCGCGGGTTGGTATGTGAAGATATTAGTGGTGGTCAAGAAAACATGCAAATTCCAGCTTCTAATGTTGTCGATGATCCACCTTTTGCTCCCACAGATTTTGAGTATAGTAAAGCTATTCGTTTGGCAAAGAATTTAAAGCTTCCCACAAATGCTGCTGGATGCAAGTGTAAAGGAGAATGTGGTGACCCAAGAATTTGTTCATGTGCTAAGCTCAATGGTGGAGATTTTCCTTATGTGCGCAAGGATGGTGGAAGATTGATTGAAGCTAAATCTGTCGTGTTTGAATGTGGACCAAGCTGCGGATGCAATGCTTCCTGTGTCAATAGAACATCACAAAAAGGACTAAAATACCGCCTTGAGGTGTTTCGTACTGCGAACAAGGGTTGGGCTGTTCGATCATGGGATACTATTCCGTCAGGTGCACCAGTCTGTGAGTACACTGGGATACTTAGTAGGACAGATGAGGTTGACGCTGACTTGGAGAATAACTACATTTTTGACATCGACTGCCTTCAAACAATGAAAGGGCTTGATGGAAGAGAGAGACGCCCTGGTGATACAGCAGCACTGGTGAATTTTGATGATAAAAAAGCTGAAGCGGACTTTTGTCTTGATGCTGGTCGAGTCGGCAATGTTGCCCGGTTCATCAACCATAGTTGTGAACCTAATCTCTTTGTCCAGTGTGTTTTGAGCTCACACAATGATATTAGGATGGCAAAAGTTATATTATTTGCTGCAGATACCATCCTGCCCCTGCAGGAACTCTGCTATGACTATGGTTATGCACTTGATAGCGTAGTCAGACCTGATGGTAGTATCGTTCAGCTCGCTTGCCATTGTGGTGCTGCTGGATGTCGTAAGAGACTTTAT
>FMWZ-2012115-Dacrycarpus_compactus
TCAAAACGACCTGATTTGAAAGCTGCAACTAAGATGAAGGATACAAATGCAATTCTCTATCCTAAGAAGAGATTTGGTCATCTACCTGGTGTCAATGTTGGAGATCATTTTTTTTCACGTTGTGAGCTGGTTGCTCTCGGCCTACACAATCACTGGCTCGGTGGAATAGATTCTATGGGATTGGAGTACGGTAAAATGGAGCAATTTAAAGGCTATCGCTTACCGCTTGCTGTTTCGGTAGTACTCTCAGGGAAATATGAAGATGATGTTGACAATTCTGTGGATGTGATTTATACGGGCCAAGGTGGTAATAATATTCTTGGGAACAAACGACAAATTAAAGACCAAACGATGTCCCATGGCAATTTAGCATTGAAGAATTCTTTGGATCAAGGAACTCCTGTTAGGGTAATTCGTGGGCATCAATCTGTGCACAGTTATACTCGAAGGGTTTATACATATGATGGCTTATACAAGGTCATTGACCACTGGGTTGAAAAAGGGTTATCAGGTTTCACCGTTTACAAATTTCGTCTTCGGCGGATTGAAGGGCAACCAGAATTGACAACAGATCAGGTTCATTTTCATCGTGCTCAGATTCCAAATTCTCCATCTGAGTTGCGTGGGTTGGTATGTAGGGATATAAGCAATGGGCTGGAGAAAATACCCATCCCAGCATCAAATGTTGTTGATGACTCACCTCTAGTACCGCAAGGGTATACATATTTAAATACAATTAAGGTTGCTAAAGGTGTTGAAATTCCTCCACCTGCTAAAGGTTGTACCTGCAAGGGTAATTGCGTCGATGAAAAGAAATGTTCCTGTGCAAGACTAAATGGGAATGGATTTCCATATGTTAACATTAATGGTGGCAGGTTAGTGTGTGCAAAATCTGTTGTATACGAGTGTGGTCCTCACTGTGGTTGTGGGCCTAGTTGTGTCAACCGCACTTCTCAACAAGGGCTTAAATACAAACTCGAGGTTTACCGCACTGCAAATAAAGGTTGGGCGGTGAGGTCTTGGGAATCTATTCCTTCAGGGGCTCTTGTCTGTGAATACACAGGCATTCTAATGAGGACTGATGAGTTAGATAATGTGTCTGGGAACAATTTCATTTTTGAAATAGATTGTCTCCAAACAATGAAAGGGATTGACGGACGAGAGAGACGTCTAGGAGATGTATCAAATCATGCTGACATTCAAATGGACAAGATTGATGATAAGAAAGATGGACAGCCAGAATTTTGCATCGATGCAGGAGCAGCTGGTGGAGTTGCTAGATTCATCAACCATAGTTGTGAACCAAATCTTTTTGTCCAATGCGTATTGAGTTCCCACCATGATGCCAGGCTTGCACGAGTGATGTTAGTTGCTGCTGATAATATTCAACCTCTTCAGGAGCTTACCTATGACTATGGTTATGCACTTGACAGTGTAATAGATGAATATGGCAAAATCAAGCAAATGCCATGCTACTGTGGTGCAATTGGGTGTCGAAAACGTTTG
>FWBF-2015843-Alangium_chinense
CAACGAGGTAATTTGGGACTGAAGAATTGTATGGAGCAATGTGTGCCAGTTAGAGTTGTTCGTGGTCATCATTCTTCGAATAGTTATGTTGGCAAAGTTTATACATATGATGGCTTATACAAGGTTGTTAATTACTGGGCTGAGAAAGGTGTCTCGGGATTTACTGTTTATAAGTTCCGATTGAAGCGGCTTGAGGGGCAACCTTTATTGACCACTAATCAGGTGCAATATAGCCGAGGTCGTGTACCAAATTCCATTTCAGAAATACGGGGGTTGGTTTGTGAGGATATCAGTGGTGGCCAAGAGGATATTCCCATCCCTGCTACAAATTTGGTTGACAATCCACCTATTGCACCCACAGATTTTACGTATTGCAATTTTATTCAAGTTGCAAAAAGTGTGAAGCTTCCAAAAAATGCCCCTGGATGTGGTTGCAAAGATACTTGTAGGGATCCCAAGAGTTGTGCATGTGCTAGGCTGAATGGCTCAGACTTTCCTTACGTACATCGTGATGGTGGCAGACTAGTTGAACCGAAGTCCATTGTTTTTGAGTGTGGTCCGCACTGTCACTGTGGACCTGGTTGTGTAAACAGGACATCTCAGAGAGGCCTGAAATATAGACTCGAGGTATTTCGTACTCCAAAAAAGGGTTGGGCTGTTAGGTCATGGGATTACATCCCATCTGGTGCCCCTGTTTGTGAATATATTGGTGTACTCATGAAGACTGATGAGATAGATAGTGCTTGTGAAAATAATTTTATTTTTGACATTGATTGCTTACAAACGATGAAAGGTCTTGATGGAAGAGAGAGGAGATTGCGAGATGTATCTTTACCAACATACTTGGACAATGATGATGATCTTAAAACTGAAAACATGCCAGAATTCTGCATTGATGCTGGTTCCACTGGGAATGTTGCCAGGTTCATCAATCATAGTTGCCAACCTAATCTGTTTGTTCAGTGTGTTCTGAGCTCACACCAC
>FXGI-2009410-Stylidium_adnatum
CCTCAAGGGGATGATTCAAAAACAAAAGCCATGCGACCTGATCTCAAGGCTGTAACTAAGATGATTCAGTCGAATGAAATCTTGTACCCGAAAAAACAGTTTGGTCCTATTCCAGGGGTTGACGTTGGGCACCAGTTTTTTTCCCGCTGTGAGATGGTTGCTGTTGGTTTTCACAGCCACTGGCTAAGTGGAATCGATTATATCGGTCAAACTGCTAGCAAGGAGTTCCCGGATTATCAATTACCTCTTACTGTAGCTATTGTTTTGTCGGGTCAATATGAAGACGATCTTGATAAGTGTGAGGAAATCGTGTATACTGGTCAAGGTGGAAACAATCTACTTGGTGATAAGCGCCAAATTGGCCATCAAGTGATGAAACGTGGTAACTTGGGTCTGAAGAATTGCAAAGACCAAAATGTGCCAGTTAGAGTTATCAGAGGCCATCAATCCAAAATTAGCTATGTTGGCAAAGTTTACACATATGATGGTTTATACAAGGTTGATGAGTACTGGGCTGAGACAGGTGTCTCTGGATTCACGGTTTATAAGTTTCGACTAAAGCGTATTAAAGGACAACCTTCTCTTCTGACTGAGCAGGTGCATTTTACTCGAGGGAGAGTTCCTGAATCTATTTCTGAATTACGCGGGTTGGTATGCAATGACATTAGTGGAGGCCAAGAGAATTTCCCAATCCCAGCTACCAATTTGATTGAAGATCCACCCGTTGCACCTACTGGTTTCACCTATCGTCGGTCACTTCAAATAGCAAAAAATGTTACACTTCCAAGTAGTGCGTCTGGATGCAATTGCAAGGGTAGTTGTGTAGACCCAAAGAATTGTGCATGTGCCAGGCTCAATGGATCGGACTTCCCATATGTACTACGAGATGGCGGAAGGTTAATTGAACCTAAAGCTGTTGTGTTTGAATGCGGTCCAAATTGTGGCTGTGGACCTGGTTGTGTTAACCGGACATCACAGAGAGGTCTGCGGTATCGTCTTGAGGTCTTTCGCACTGTGAATAAGGGTTGGGCAGTCAGATCCTGGGATTATATACCCTCTGGGGCTCCTGTTTGCGAGTACATTGGAGTGCTTATGAGGACAGATGATATTGATACATCAACTGAAACCAACTATGTTTTTGACATTGATTGCCTTCAGACTATGAAGGGTCTAGACGGAAGACAGAGACGGCTTGGAGATGTGTGCTTGCCTGCATCCATGGAAAGTGATGATGACAATGACAGCAGTGTTCCCGAATACTGTATTGATGCGGGCTACACCGGGAATGTTGCACGGTTCATCAATCACAGTTGCCAGCCGAATTTATTTGTGCAGTGCGTGTTAAGCGTCCATCACGATGTCAAAGTAGCTAGAATTGTTTTATTTGCTGCCGACAACATACCGCCTCTGAAGGAGCTGTCTTATGACTACGGGTATGCTTTGGACAGCGTGACGGGCTCGGACGGAAAAGTCAAACAGCTCGCGTGCTTCTGTGGTGCACCAGACTGTAGGAAGCGGTTG
>FZJL-2016857-Austrobaileya_scandens
TACACATTCCCACTTGCAGTATCCATAGTGTTATCAGGTCAATATGAAGATGATCTGGATAATTCAGAAGATGTCGTGTATACCGGTCAAGGTGGACATGATTTACTTGGCAATAAGCGACAAATTTGCGATCAAGTGATGAAGCGTGGTAACTTGGCACTAAAGAATAACATGGAATGCAGTGTGCCGGTCAGAGTAATTCGTGGGCATGAATCAGCTAATAGCTACTGTGGCAAGGTCTACACATATGATGGCCTATATAAGGTTGTTCACTATTGGGCTCAGAAGGGTGTTTCTGGGTTCACTGTGTTCAAGTATCGCCTAAGGCGACTTGAAGGGCAGCCCATTTTGACAACGAACCAGGTCCATTTTACTCGAGCACAAGCGCCTAGGTGTCTTTCAGAATTGTGCGGGTTGGTTTGCAAGGACATCACTGGAGGTCAAGAGAATATTCCCATTCCTGCCTCAAATGTGGTTGATGATCCACCCGTTCCACCTAGCGGTTATGAGTACTGCAAGTCTATCAAAGTTGCTAAAAGTGTGAAGTTCCCTGTTGATGCCGCTGGGTGTGATTGCAAAGGGAACTGTATTGATCCAAGGACTTGTGCTTGTGCAAGGCTAAACGGTTCAGACTTTCCATACGTGCGAAGAGATGGTGGCAGATTGGTTGAGGCCAAAGATGTTGTGTTTGAGTGCGGTCCTAATTGTGGCTGCGGACCTGGTTGTATCAACCGAACTTCACAGCATGGGCTAAAGTATCGACTTGAGGTTTTCCGTACACCGAACAAAGGATGGGCTGTTAGGTCTTGGGACTCTATACCTTCGGGGGCACCATTATGTGAATACACAGGGATACTGATGAGAACCGATGATATAGACACTCTGTCTGAGAACAATTTCATTTTTGAGATAGATTGCCTGCAAACAATGAGGGGGATTGATGGAAGAGAGAGGCGACTAGGAGATGTATCAATTCATAGCATTACTCAGCTTGACAAAATTGATGACAAGAAATTGGAAAGCACTCCCGAATTTTGCATAGATGCGGGCTCCACAGGAAACATCGCCAGATTTATCAACCATAGTTGCGAACCAAATCTCTTTGTTCAGTGTGTTTTAAGCTCACACCGTGACATCAAACTAGCTCGAATAATGCTATTTGCGGCAGACAATATACCTCCTTTGCAGGAACTTACATATGACTATGGCTACGCCCTTGATAGCGTCATGGGACCAGATGGTGAGATCAAGAAGATGCCATGCTATTGCGGGGCCCCAGATTGTAGGAAGCGTTTA
>FZJL-2016858-Austrobaileya_scandens
TACACATTCCCACTTGCAGTATCCATAGTGTTATCAGGTCAATATGAAGATGATCTGGATAATTCAGAAGATGTCGTGTATACCGGTCAAGGTGGACATGATTTACTTGGCAATAAGCGACAAATTTGCGATCAAGTGATGAAGCGTGGTAACTTGGCACTAAAGAATAACATGGAATGCAGTGTGCCGGTCAGAGTAATTCGTGGGCATGAATCAGCTAATAGCTACTGTGGCAAGGTCTACACATATGATGGCCTATATAAGGTTGTTCACTATTGGGCTCAGAAGGGTGTTTCTGGGTTCACTGTGTTCAAGTATCGCCTAAGGCGACTTGAAGGGCAGCCCATTTTGACAACGAACCAGGTCCATTTTACTCGAGCACAAGCGCCTAGGTGTCTTTCAGAATTGTGCGGGTTGGTTTGCAAGGACATCACTGGAGGTCAAGAGAATATTCCCATTCCTGCCTCAAATGTGGTTGATGATCCACCCGTTCCACCTAGCGGTTATGAGTACTGCAAGTCTATCAAAGTTGCTAAAAGTGTGAAGTTCCCTGTTGATGCCGCTGGGTGTGATTGCAAAGGGAACTGTATTGATCCAAGGACTTGTGCTTGTGCAAGGCTAAACGGTTCAGACTTTCCATACGTGCGAAGAGATGGTGGCAGATTGGTTGAGGCCAAAGATGTTGTGTTTGAGTGCGGTCCTAATTGTGGCTGCGGACCTGGTTGTATCAACCGAACTTCACAGCATGGGCTAAAGTATCGACTTGAGGTTTTCCGTACACCGAACAAAGGATGGGCTGTTAGGTCTTGGGACTCTATACCTTCGGGGGCACCATTATGTGAATACACAGGGATACTGATGAGAACCGATGATATAGACACTCTGTCTGAGAACAATTTCATTTTTGAGATAGATTGCCTGCAAACAATGAGGGGGATTGATGGAAGAGAGAGGCGACTAGGAGATGTATCAATTCATAGCATTACTCATCTGGACAAAATTGATGACAAGAAACTGGAAAGCATCCCTGAGTTTTGCATAGATGCGGGCTCGACAGGAAACATTGCCAGGTTTATCAACCATAGTTGCCAGCCAAACCTCTTTGTTCAATGTGTTTTAAGCTCGCACCATGACATCAAA
>FZJL-2016859-Austrobaileya_scandens
TACACATTCCCACTTGCAGTATCCATAGTGTTATCAGGTCAATATGAAGATGATCTGGATAATTCAGAAGATGTCGTGTATACCGGTCAAGGTGGACATGATTTACTTGGCAATAAGCGACAAATTTGCGATCAAGTGATGAAGCGTGGTAACTTGGCACTAAAGAATAACATGGAATGCAGTGTGCCGGTCAGAGTAATTCGTGGGCATGAATCAGCTAATAGCTACTGTGGCAAGGTCTACACATATGATGGCCTATATAAGGTTGTTCACTATTGGGCTCAGAAGGGTGTTTCTGGGTTCACTGTGTTCAAGTATCGCCTAAGGCGACTTGAAGGGCAGCCCATTTTGACAACGAACCAGGTCCATTTTACTCGAGCACAAGCGCCTAGGTGTCTTTCAGAATTGTGCGGGTTGGTTTGCAAGGACATCACTGGAGGTCAAGAGAATATTCCCATTCCTGCCTCAAATGTGGTTGATGATCCACCCGTTCCACCTAGCGGTTATGAGTACTGCAAGTCTATCAAAGTTGCTAAAAGTGTGAAGTTCCCTGTTGATGCCGCTGGGTGTGATTGCAAAGGGAACTGTATTGATCCAAGGACTTGTGCTTGTGCAAGGCTAAACGGTTCAGACTTTCCATACGTGCGAAGAGATGGTGGCAGATTGGTTGAGGCCAAAGATGTTGTGTTTGAGTGCGGTCCTAATTGTGGCTGCGGACCTGGTTGTATCAACCGAACTTCACAGCATGGGCTAAAGTATCGACTTGAGGTTTTCCGTACACCGAACAAAGGATGGGCTGTTAGGTCTTGGGACTCTATACCTTCGGGGGCACCATTATGTGAATACACAGGGATACTGATGAGAACCGATGATATAGACACTCTGTCTGAGAACAATTTCATTTTTGAGATAGATTGCCTGCAAACAATGAGGGGGATTGATGGAAGAGAGAGGCGACTAGGAGATGTATCAATTCATAGCATTACTCAGCTTGACAAAATTGATGACAAGAAATTGGAAAGCACTCCCGAATTTTGCATAGATGCGGGCTCCACAGGAAACATCGCCAGATTTATCAACCATAGTTGCGAACCAAATCTCTTTGTTCAGTGTGTTTTAAGCTCACACCGTGACATCAAACTAGCTCGAATAATGCTATTTGCGGCAGACAATATACCTCCTTTGCAGGTAAAGAGTAAAGATTTT
>GAMH-2011429-Tsuga_heterophylla
GGGTCAAATGAAAAAAAGGATGACAAAAAAACTGCACGGCGCCCTGATTTGAAGGCTATTTCCAAGATGATTGAGACAAATGCGGTTCTCTATCCAAAGAAGCAGTTTGGTCATCTGCCTGGTGTCAATGTTGGAGATCATTTTTTCTCACGTGCAGAAATGGTTGCCATTGGCTTGCACAGTCACTGGCTTAATGGGATAGATTTTATGGGAGCAAAACACAAGAAAATGGAGGAGACTAAAGACTATACTTTTCCAATTACTGTTTCAATAGTACTATCAGGGGAATATGAAGATGACGTTGATAATTCTGAGGATGTAATTTATACTGGTCAAGGTGGCCAAAATTTACTTGGCGACAAAAGGCAAATAAAAGACCAAGAGATGCTCCGTGGCAATTTAGCATTGAAGAATAGTATGGATCAAGATATTCCTGTGAGAGTAATTCGTGGGCATCAATCAGCAAACAGCTATTCTGGAAAAGTCTACACATATGATGGTTTATACAAGGTTATCAAGTACTGGGCTGAGAGAGGACTGTCAGGCTTTACTGTTTTCAAATTTCGTCTTAGGCGGTTGGAAGGGCAGCCAATATTGACAACAGATCAGGTTCGTTTCAGTCGTGCTGAGCTGCCGAAAAATCCATCTGAGATAAAAGGGTTGGCATCTGTGGATATCAGCAATGGCCAGGAGAAATTACCTGTTCCTGCTTCCAATACCGTTGATATTAACATACCACCTGCTCCACCAACAGGCTTCACGTATTTAAAAAATGTCAAGGTTGCTAAGGGTGTTGAGATTCCGCCTCCTGCTGAAGGTTGTAACTGCAAGGGTGAATGTGTCAATTCAAAGACGTGCTCTTGTGCGAGATTAAATAAGACAGACTTTCCATATGTTCGAAGGGATGGTGGCAGGTTGGTGGAAGCAAAGGATGTTGTTTTTGAATGTGGCCCAAATTGTAGTTGTGGGCCCACTTGTGTCAATCGTTCTTCTCAACAAGGGCTTAGATACCACCTTGAGGTGTTTCTAACCACGAATAAAGGTTGGGCTGTGAGGTCTTGGGATTCTATTCCTGCCGGGGCTCCAGTTTGTGAGTACACAGGCATTCTTATGCGGACAGATGAACTAGATAACGTCTCTGAAAATAATTTCATCTTTGAAATCGATTGTCTACAAACAATGAAGGGAATTGATGGGCGACAGAGACGTCTTGGAGATGTATCAAAGCATGACAATGCTGACCTAGAGAAGCTTGATGACAAGAAAGGAGATGGACAGCCAGAATATTGTATCGATGCAGGAACAGCTGGTGGTGTTGCCAGGTTCATCAATCATAGTTGTGACCCAAATCTCTTTGTACAATGTGTATTGAGTTCCCATCATGATCCGAAGCTTGCACGAGTTATGCTATTTGCAGCTGATAACATACCTCCCCTACAGGAGCTTACGTATGATTATGGATATACTCTTGACAGTGTAGTTGATGAAGAAGGGAAAATTAAGGAAATGGCATGTTACTGTGGTGCTGTAGAATGTAGAAAACGATTG
>GBVZ-2017932-Thalictrum_thalictroides
GGTGGAAATAATCTACTTGGTGATAAGCGTCAAGTGAGTGATCAAGTGATGCTCCGTGGAAATTTGGCTCTTAAGAATAATATGCTGCAATCTGTACCTGTGAGAGTGACTCGAGGACATGCATGTTCCAGTAGTTACACTGGCAAGGTCTACACCTATGATGGTTTGTACAATGTTAGTCAATATTGGGCTGAGAAAGGTGTATCCGGATTTACAGTGTTCAAGTATCGGCTGAAGCGAAATGCAGGGCAACCTGCATTGACTACGAGCCAGGTTCATTTCTATCGAGCACATGCACCTGAATCTCTTTCACAGTTACGTGGGTTGGTTTGCGAGGACATTAGTGGAGGCCAAGAAAATATTCAGATTCCTGCTTCCAATCTCGTAGACAATCCGCCTATTGCACCCATGGGTTTCGTGTATCGCAAGTCTATACAAGTTGCAAAAGGTGTGACACTCCCCACACCTACAGGTGGGTGCAACTGCAAAGGAGCTTGTATTGATCCCAGAATTTGTGCCTGTGCACAACTCAATGGTTCTGACTTCCCTTATGTTAGTAAGGATGGTGGCAGATTAATTGAAGCTAAGGCTGTCGTCTTTGAATGTGGGCCGAAATGCGGATGTGGACCTGGTTGTGTCAACAGAACTTCCCAGCATGGATTGAAATACAGACTTGAGGTGTTTCGTACTCCAAAAAAGGGGTGGGCAGTGAGGTCTTGGGACTTCATTCCCTCTGGAGCACCTATATGTGAGTACACAGGGAAACTAATGCGAACCAATGACTTGGATAATGTTTCGGGAAATGAATTTATTTTTGAGATTGATTGTTTACAGACAATGAAAGGGCTTGATGGAAGAGAGAGACGGCCTGGAGTGTTGCCTTTACCTACAAGTTCTCATCAGGAGGGTTTTGATGACAAGAAAACAGAAAGTTCTGCTGAGTATTGTATAGACGCAGGCACCACAGGCGGTGTAGCCAGATTTATAAACCATAGCTGCGAGCCTAATCTTTTCGTCCAGTGTGTCTTGAGCTCCCACCATGATATCAAGCTTGCCAGAATATTGCTATTTGCCGCTGACAATATACCTCCTTTGCAGGAACTTACCTATGACTACGGCTATGTTCTTGATAGCGTGACACATGCAGATGGTAAGATTAAAGTGATGCCATGCTACTGTGGGAATGCCGAAAGA
>GCYL-2047469-Portulaca_suffruticosa
CACCAGTTCTTCTCAAGAGCAGAGATGGTTGCTGTAGGCTTCCACAGCCATTGGTTGAATGGGATTGATTATATGGGCCAGGCATATCACAAAGGGGAGTTCAGCAAGTATACGTTTCCTCTAGCTGTTGCTATTGTTCTATCAGGCCAGTACGAGGATGACCTGGATAACTCGGAGGATGTTATATACACAGGTCAAGGTGGTAACAATTTGTTAGGTGATAAGAAGCAAGTGGGAGATCAAAAACTAGAACGTGGTAATTTAGCTCTCAAGAATAGCATGCTGGAAGGACTACCTGTACGGGTTATTCGGGGCCACGACTCCAAAAGTAGTTATGTTGGAAGAGTCTACACTTATGATGGTTTGTACAAGGTTGTACATTATTGGGCAGAGAAAGGTGTGTCTGGTTTCACTGTTTACAAGTTCCGGTTGAAGAGGCTTGAAGGCCAGCCTGTTTTGACTACTAACCAGGTTCAGTTTATTCGAGGCCGTGTACCCAACTCTGTTGCTGAAGTGCGAGGGCTAGTTTGTGATGATATCTCTGGCGGCCAGGAGGATATTCCCATTCCAGCAACAAATACTGTGGATGATCCACCGGTACCTCCTACAGGCTTCACGTATTGCAAATCTCTCAAAGTTGCGGAGAATGTGAAGATTCCTGGACCTACAATCGGATGTGGTTGCTCAGGCAGTTGTGTTGACCCAAAGGTTTGTGCTTGCGCTAGGTTCAATGGTTCAGACTTTCCATATGTTCATAGAGACGGGGGCAGGCTGATTGAAGCTAAGGCTGTGGTTTTTGAGTGTGGCCCTAAATGCAGTTGCAACTCTTCATGTGTCAATCGTACATCCCAGAGGGGCCTGAGATACCGATTTGAGGTCTTCCGTACTCCAAGTAAGGGATGGGGTGTTAGATCTTGGGATTACATTCCATCTGGTGCGCCTATTTGTGAATACACCGGAGTATTGAGGAGGTCTGATGAGGTGGACAGCGTGTCGGAAAATTACTTCATTTTTGACATAGATTGCCTGCAGACAATGAAGGGGTTAGATGGGAGACAGATGCGACTACGGGATGTGTCAATCCCATTGACAGAGAAACCAGAGGAAAAGGTCGTGGATAGTACTGCAGAGTTCTGCATTGATGCCGGTGTCACAGGAAATCTGGCAAGGTTCATCAATCATAGCTGTGAACCCAATCTTTTTGTCCAGTGTGTTCTTAGTTCCCATCACGACATCAAGCTCGCTAGGGTCATGCTCTTTGCTGCTGATAACATTCCCCCTTTGCAGGAGCTTACGTATGACTATGGTTATCCTCTGGATAGTGTGATTGGCCCTGATGGTAAGGTGAAGCAAATGCCTTGCTATTGTGGTGCTGAAGGCTGTAGGAAGCGATTA
>GDZS-2116742-Byblis_gigantea
AAAAAGGACGCATCTGAAGATTCTACTAAAAACCGCAGCAGGAGGCCTGATCTCAAGGCTGTATCCGAGATGCTGAAGCATAATGCTACTCTATACCCTGAGAAGAGAATTGGTCATATTCCAGGTGTTGACGTTGGTCATCAATTTTTTTCTCGTGCTGAAATGGTTGTAGTGGGCTTCCACCAACATTGGTTGAATGGAATCGACTTTATTGGGCAAACTGCCTGCAAATCAAGGAAAAAGTTGGATTTGAAAGGTTACAAGCTTCCTCTTACTGTATCTATCGTGTTATCTGGCCAGTATGAGGATGATTTAGACAATTGCGACGAAATTGTGTACACCGGCCAAGGTGGGAATAATTTGCTTGGTGATAAACGTCAAATCAGCGATCAAGTGATGAAACGTGGAAATCTGGGACTTAAGAACTGTATGGAACAATCGGTGCCTGTTAGAGTGGTTCGTGGTCATAAATGTCAAGATAGCTATGTGGGAAAGGTTTATACCTATGATGGCTTGTACAAGGTGGGTAATTATTGGGCTGAAAAGGGTGTCTCGGGCTTCACAGTCTATAAATTTCGATTGAAGCGGCTTGAAGGGCAGCCTCCATTAACAACCAATCAAGTTCATTTTATCAGAGGTCATATTCCTCAATCAATATCTGAGATACGAGGGCTAGTCTGCGAAGATATTACTAGAGGTCTGGAGATTATCCCTATCCCCGTTACAAATTTGGTTGATGACCCACCTATTGCTCCACCAGGTTTTGCCTACATCAAGGATATGAAATTCGCAAAGAATATACGTGTGCCTGCAGTTGCTCCTTCAGGATGCAACTGTAGGGGCATGTGTGAGGATCCGAGAACCTGTGCTTGTGCAAAATTTAATGGAGGCGATTTCCCATACGTGCAGAAAAATGGTGGAAGACTCGTTGAACCTAAGGCAGTTGTTTTTGAATGCGGTCCAAATTGTGGGTGTGGACCTAAATGTGTTAACAGGACATCTCAGAATGGGCCCAAGTACCGCCTGGAGGTATTTCGTACCCCAAAAATGGGTTGGGGTGTTAGATCTTGGGATTACATTCCATCGGGGGCACCAATATGTGAATATATTGGTCTTCTAAAGAGTACTGATGATTTGGACCCGGCTGCGGACAATAGTTATGTTTTTGACATTGACTGCTTGCAGACAATGAAAGGATTGGATGGAAGAGAGAGCCGACTGCGGGATGTGTCTTTACCATCCCACTTGAGGAAAGTTGGTGAAGAGGTATCGGAAAGTGTGCCGTTCTGCATTGATGCAGGGAACACTGGTAATGTTGCTAGATTTATCAACCATAGCTGTCAGCCGAATTTGTTTGTCCAATGCATGCTAAGCAACCACCATGACATGAGTCTTGCAAGGATCGTTCTAGTTGCGGCTGATAACATTCCACCGCTCAAGGAGCTTAATTATGATTATGGATACGCCCTCGACAGCGTCATGGGCCCTGATGAGAAGATACGCCAAATGCCTTGCTATTGCGGCGCACAGGGATGTAGGAAGCGGCTC
>GGEA-2002632-Cedrus_libani
GGGTCAAATGAAAAAAAGGATGACAAAAGGCCTGCAAGGCGCCCCGATTTGAAGGCTATTTCCAAGATGATGGAAACAAAGGCAATTCTCTATCCAAACAAGCAATTTGGTCATCTGCCTGGTGTCAATGTTGGAGATCATTTTTTCTCACGTGCAGAAATGGTTGCCATTGGGTTACACAGTCACTGGCTTAATGGGATAGATTATATGGGAGCTAAGCACAAGAAAATGGAGGAATATAAAGACTATACTTTCCCAATTACTGTTGCAATAGTACTATCAGGGGAATATGAAGATGATGTGGATAATTCTGAGGATGTAGTCTATACTGGTCAAGGCGGACAAAATTTACTTGGAGACAAAAGGCAAATAAAAGACCAGATGATGGTCCGTGGAAATTTAGCATTGAAGAATAGTATGGATCAAGATATTCCTGTGAGAGTAATTCGTGGACATCAATCATCAAACAGCTATTCTGGGAAGGTCTACACATATGATGGTTTATACAAGGTTATCCAGTACTGGGCTGAGAGAGGAATATCAGGCTTTACCGTTTTCAAATTTCGTCTTAGGCGGCTGGGAGGGCAGCCAGTATTGACGACAGATCAGGTTCGTTTCAGTCGTGCTCAGCTGCCAAAATGTCCATCTGAGTTAAAAGGGTTGGCATCTAAGGATGAGATATTACCGGTTCCTGCTTCTAATGCCATTGATCAACCAGCCGTTCCACCATCAGGTTTCACATATTTAAAAATGGTCAAGGTTGCTAAGGGTGTTGAGATTCCGCCTCCCGCTGAAGGTTGTAACTGCAAGGGTGAATGTGTCAATCCAAATACATGCTCTTGTGCAAGATTAAATGGGATGGACTTTCCATATGTTCGAAGGGATGGTGGCAGGTTGGTGGAAGCAAAGGATGTTGTTTTTGAATGTGGCCCAAATTGTGGCTGTGGGCCTTCTTGTGTCAATCGTACTTCTCAACAAGGGCTTAGATACCGCCTCGAGGTGTTTCTAACTGCAAATAAAGGTTGGGCTGTGAGATCTTGGGATTCTATTCCTGCTGGGGCTCCAGTTTGTGAATACACAGGCATTCTTATGCGGACAGATGATTTAGATAATGTCTTGGAAAATAATTTCATCTTTGAAATCGATTGTCTACAAACAATGAAGGGAATTGATGGGCGACAGAGACGTCTAGGAGATGTATCAAAGCATGACAATGGTGAGTTGGAGAAGCTTGATGATAAGAAAGGAGATGGACAGCCAGAATTTTGTATTGATGCCGGAACATCGGGCGGTGTTGCCAGGTTCATCAATCATAGTTGTGACCCAAATCTCTTTGTACAATGTGTATTGAGTTCCCACCATGATCCCAAGCTTGCACGAGTTATGCTATTTGCAGCTGATAACATTCCCCCCCTACAGGAGCTTACATATGATTATGGATATAGTCTTGACAGTGTAGTTGACGAAGAAGGGAAGGAAATGGCATGCTACTGTGGTGCTTTAGAATGTAGAAAACGTTTG
>GIWN-2004076-Sarcobatus_vermiculatus
AAGCGCCCTGATTTGAAGGCGATATCCAAGATGATGGAGACCGATAAAATATTGTATCCCACAAAACAACTTGGTAATATTCCTGGTGTTGATGTTGGGCACCAGTTTTTTTCAAGGGCTGAAATGGTTGCTGTGGGTTTTCACAGCCATTGGCTCAATGGCATTGATTATATGGGTCAAGCGTATAGCAAAGGGGAAAACTCTAAGTATCAATTTCCTCTTGCTGTAGCCATTGTCTTGTCTGGGCAGTATGAAGATGATTTAGACAACTCTGAAGATGTCATATACACAGGTCAAGGTGGAAATAATTTGTTAGGCAACAAGAGGCAGGTTGGAGATCAAAAAATGGAGCGTGGTAATTTAGCTCTTAAGAATAGCATGTTGGAAGCATTGCCAGTACGGGTTATCCGTGGTCATGATTCTAAAATCAGTTATGTTGGCAGAGTGTACACATATGATGGGCTGTATAAAGTTGTGAATTATTGGGCAGAGAAAGGTGTTTCTGGGTTTACTGTTTACAAGTTTCGCATGAAGCGATTAGAAGGTCAGCCTATTTTGACAACTAACCAGGTGCAGTTTACAAATGGTCGTGTTCCCGATTCAATCTCTGAAGTACGAGGGTTAGTTTGTGATGATATTTCTGGGGGTCAGGAGCTTATTCCCATTCCGGCAACAAATTTGGTTGATGACCCACCTGTACCTCCTTCAGGTTTCACCTACTGCAAGTCAATGCAAATTACTGATAAGGTAAAGATTCCTACTACTACAACTGGATGTGGTTGTGAAGGAAGCTGCGATGATCCGAAAATTTGTGCTTGTGCCCAGCGTAATGGTTCAGACTTTCCGTATGTTCACAGAAATGGTGGCAGGCTGATTGAAGCAAAGCCTGTCGTGTTTGAATGTGGCCCAAAATGTGGCTGTGGGCCCTCCTGCATTAACCGTACATCCCAAAAAGGCCTCAGATATCGTTTTGAGGTTTTTCGTACACCAAAGAAGGGTTGGGGTGTTCGTTCTTGGGATTACATACCAGCAGGTGCCCCAATATGTGAATATACAGGAATATTGCGGATAGCTGATGAGACAGAGAGTCTTGCTGAGAATAATTACATATTCGACATAGATTGCCTCCAAACCATGAAGGGGCTTGATGGAAGACAGATGAGATTGTGTAATGTGGCTATTTCTCCGGATGGTATATTGGGCAAACCTGAGGATAAGGGTGTAGATTGTTCAGCAGAGTTCTGCATTGATGCAGGTGCTCAAGGAAATATGGCAAGATTTATAAATCATAGTTGTGAGCCAAACCTTTTTGTTCAGTGTGTTTTGAGTTCTCACCATGACGTCAGATTGGCTAGAGTGATGTTGTTTGCTGCTGACAACATACCGCCTTTGCAGGAACTTACGTATGACTATGGCTATGCACTCGACAGTGTGACTGGGCCGGATGGGAAAATAAAGCCAATGGCCTGCTATTGCGGTGCAGAGGGTTGCAGGAAGAGACTC
>GIWN-2004077-Sarcobatus_vermiculatus
AAGCGCCCAGATTTGAAGGCAATTTCCAAGATGATGGAGACGGATAAAATATTGTATCCCGCCAAACAACTTGGTAATATTCCCGGTGTCGATGTTGGGCACCAGTTTTTTTCAAGGGCTGAAATGGTTGCTGTGGGTTTTCACAGCCATTGGCTCAATGGCATTGATTATATGGGTCAAGCGTATAGCAAAGGGGAAAACTCTAAGTATCAATTTCCTCTTGCTGTAGCCATTGTCTTGTCTGGGCAGTATGAAGATGATTTAGACAACTCTGAAGATGTCATATACACAGGTCAAGGTGGAAATAATTTGTTAGGCAACAAGAGGCAGGTTGGAGATCAAAAAATGGAGCGTGGTAATTTAGCTCTTAAGAATAGCATGTTGGAAGCATTGCCAGTACGGGTTATCCGTGGTCATGATTCTAAAATCAGTTATGTTGGCAGAGTGTACACATATGATGGGCTGTATAAAGTTGTGAATTATTGGGCAGAGAAAGGTGTTTCTGGGTTTACTGTTTACAAGTTTCGCATGAAGCGATTAGAAGGTCAGCCTATTTTGACAACTAACCAGGTGCAGTTTACAAATGGTCGTGTTCCCGATTCAATCTCTGAAGTACGAGGGTTAGTTTGTGATGATATTTCTGGGGGTCAGGAGCTTATTCCCATTCCGGCAACAAATTTGGTTGATGACCCACCTGTACCTCCTTCAGGTTTCACCTACTGCAAGTCAATGCAAATTACTGATAAGGTAAAGATTCCTACTACTACAACTGGATGTGGTTGTGAAGGAAGCTGCGATGATCCGAAAATTTGTGCTTGTGCCCAGCGTAATGGTTCAGACTTTCCGTATGTTCACAGAAATGGTGGCAGGCTGATTGAAGCAAAGCCTGTCGTGTTTGAATGTGGCCCAAAATGTGGCTGTGGGCCCTCCTGCATTAACCGTACATCCCAAAAAGGCCTCAGATATCGTTTTGAGGTTTTTCGTACACCAAAGAAGGGTTGGGGTGTTCGTTCTTGGGATTACATACCAGCAGGTGCCCCAATATGTGAATATACAGGAATATTGCGGATAGCTGATGAGACAGAGAGTCTTGCTGAGAATAATTACATATTCGACATAGATTGCCTCCAAACCATGAAGGGGCTTGATGGAAGACAGATGAGATTGTGTAATGTGGCTATTTCTCCGGATGGTATATTGGGCAAACCTGAGGATAAGGGTGTAGATTGTTCAGCAGAGTTCTGCATTGATGCAGGTGCTCAAGGAAATATGGCAAGATTTATAAATCATAGTTGTGAGCCAAACCTTTTTGTTCAGTGTGTTTTGAGTTCTCACCATGACGTCAGATTGGCTAGAGTGATGTTGTTTGCTGCTGACAACATACCGCCTTTGCAGGAACTTACGTATGACTATGGCTATGCACTCGACAGTGTGACTGGGCCGGATGGGAAAATAAAGCCAATGGCCTGCTATTGCGGTGCAGAGGGTTGCAGGAAGAGACTC
>GJNX-2017067-Cypselea_humifusum
AAACGTCCAGATTTGAAGGCAATCTCGAAGATGATGGAGACTGGCAAAGTTTTGTATCCTACTAAACAATTCGGGGCCATTTCGGGTGTGGATGTTGGTCACCAATTCTTTTCAAGAGCAGAGATGGTTGCTGTAGGTTTCCACAGCCACTGGCTCAATGGAATTGATTACATGGGCCAGGCATATTGTAAAGGGGAAAACAGCAAATATAGATTTCCTCTTGCTGTAGCCATTGTTATGTCGGGCCAGTATGAGGATGATCTGGATAATTCTGAGGATGTCATATACACAGGTCAAGGTGGAAACAACCTATTAGGTGATAAAAAACAGATGCAAGATCAAGTAATGGAACGTGGTAATTTAGCTCTCAAGAATAGCATGTTGGAAGAACTTCCTGTACGTGTTGTCCGTGGTCATGTTCATAGAGAGAGTTATGTTGGTAGAGTTTACACTTATGATGGTTTGTACAAGGTTGTAAATTACTGGGCGGAGAAGGGTGTATCGGGGTTCACTGTTTATAAGTTTCGCTTAAAACGCCTTGAAGGACAACCTGACTTAACTACAAGCCAGGTTCAGTTTATTCGAGGTCGTGTTCCCAATTCAGTCTCTGAAGTGCGAGGGTTAGTGTGTGAGGATATCTCTGGGGGTCAGGAGGTTATTCCCATTCCAGCGACAAATCTGGTTGATGATCCACCTGTACCGCCTACAGGCTTCAATTATTGTAAGGCTATTGTGGTTGCTGACAATGTGAAGATCCCTGCTCCGGCAGTTGGATGCAACTGTGAAGGAAGTTGTGTTGATCCCAAGATTTGTTCATGTGCTCGACTTAATGGCTCTGACTTCCCATATGTCCATAGGGATGGGGGCAGGCTCATTGAAGCCAAAGCTGTGGTTTTTGAGTGCGGCCCTAAGTGTGGCTGTGGCCCTTCATGTGTCAACCGTACATCCCAGAAAGGGCTCAGATATCGATTTGAGGTATTTCGTACTCCAAAGAAGGGCTGGGGTGTCAGATCTTGGGATGTCATACCAGCTGGTGCTCCAATTTGTGAATACACAGGCATTCTGAGAAAATCTGATGAGGCTGATAGCCTTTCTGAGAATAACTATATTTTTGACATAGATTGCCTTCAAACAATGAAAGGGCTTGATGGAAGACAGATGAGACTCTGTGATGTGTCAATTCTTCCTGATAATTCAGTGGACAAACCTGAGGAAAAGGTTGTGGATAGTGCACCTGATTTCTGTATTGATGCAGGCGTCAGTGGTAACCTGGCTAGGTTCTTTAACCATAGCTGTGAACCAAATCTGTTTGTTCAGTGTGTTTTGAGTCATCACCATGACATTAAGCTAGCCAGGGTGATGCTCTTTGCAGCTGACAACATCCCTCCTCTGCAGGAGCTTACTTACGACTATGGTTATGCACTCGACAGTGTCATTGGTCCTGACGGGAAGGTGAAGCGGATGGCTTGCTATTGTGGCTCTGAGGGTTGCAGAAAGCGACTA
>GJPF-2000223-Allium_sativum
TTAGCATTGAAGAATAGCTATGAAACTGCTACTCCTGTCAGGGTAATTCGTGGTCATGAACTAAAGAGCAGCTACACAGGGAAGGTGTATACCTATGATGGGCTGTACATGGTTACTGCTTATAATGGGTTACCTGGTGCAACAGGTCGTATAGTCTTCAAATACGTATTGGAACGTATTGAAGGGCAGCCTGTATTGACAACAAAGCAGGTTCAGTTTGCCCGAACACAAGCTCATAAGTCTATTTCCGAAATGGAAGGATTGGTGTGTGAAGACATCAGCGGAGGCCAAGAGAATTTACCAATTCCTGCTACTAATGAAATTGATGGCCAACATCCTCTTACAGATTTTGAGTACAGCAAGTCGATTCGTGTGGCAGATAATTTGAAGCTTCCTGCAAGTGTTATTGGGTGCAGCTGTAAAGGAGAATGCAAACAAAGTACTTGTTCTTGTGCTAAGCTTAATGGTGGTGAATTTCCATATGTTCGCAAGGGCAGGGATCGTGGACGATTGACACAAGCTAGATCTGTCGTATATGAGTGTGGATCTAATTGTGGGTGTGATATTACATGTGTCAACAGAGTATCACAGCAAGGACTAAAATACCGCCTTGAGGTTTTCCGTACCCCAAACAAAGGTTGGGCTGTACGAGCTTTGGAAACAATACCACCAGGTGCACCAGTTTGCGAGTATACCGGTATACTCTATAAAATTGATGACATTGACTTTCTGGAAAAAAATTCATACATTTTCGAGATAGATTCTTTGAAAACCGTGAAAGGGATTGATGGAAGAGAGAAACGCGCTGGATATACTGCTTTGATTGAGGGCCTAGATGACAAGAATCCTGAGCCTGAGTATGGGATAGATGCCGAAAAAGTAGGCAATGTTGCAAGATTTATCAACCACGGATGTGAACCAAATCTTTTTGTCCAGAGTGTTTTGAGCTCACATCATGACATCAAACTAACAAAGGTTATGTTATGTGCTGCAGACTACATATCACGCGGGGAGGAGTTAAGCTATGATTATGGATACGCTTTGGATAGTGTAGAGAAAGATGGCAAAATCATTGAGCTGCCATGCTATTGTGGTGCATCAGAGTGTCGAAAACGGCTT
>GMHZ-2015589-GMHZ-Cryptomeria_japonica-2_samples_combined
AAAGAGGAAAAGAACTCTGCAAGGCGACCTGATTTGAAGGCTATTAGTAAGATGCTTACGACAAATGGAATTCTTTTCCCGACAAAGCGGCCAGGTCATATCCCTGGTGTCAATGTTGGAGATCATTTCTTTTCACGTTGTGAAATGATTGCTATTGGCTTCCATAGTCACTGGCTAAATGGGATAGATTTTATGGGAAAAAGCTTTGGAAAAATGGAGGAGTATAAAGGTTATAGATTTCCACTTGCTGTTGCGATAGTGCTCTCAGGGCAATATGAAGATGATGTTGATAATGCTGAGAATGTGGTTTATACGGGCCAAGGGGGCCACGATTTACTTGGGAAGAAACATCAAATAAAAGACCAAGAGATGAACCGTGGCAATTTGGCTTTGAAGAATTGTATCTACCAGAAAACTCCTGTCAGAGTAATTCGTGGGCATGATTCAAAGAACAGCTATACCGGGAAGGTCTACACATATGATGGCTTATACCAGGTTGTTAAGTACTGGGCTGAAAAAGGGCTATCTGGTTTTACTGTTTTTAAATACCGTCTTAGGCGTCTTGCAGGGCAGCCGGTATTGACAACAGATCAGGTTCATTTTAGTCGAGGCCAAATTCCACAAAGCACATCCGAGTTACGTGGTTTGGTGTGTAAGGATATCAGCAATGGCCAGGAGAGACTCCCTGTTGTGGCTTCTAATGTTGTCGACAATACACCTATTTATCCAACTGGTTTTACATATTTAAAAAGTATCAAGGTTGCCGAGGGTATTGAACTACCACCACCGGCAAAAGGTTGTGAATGCAGAGGTGAATGCTTTGATCCAAGGAAATGCTCTTGTGCGAGATTAAATGGGATGGATTTCCCATATGTTCAGAGGGATGGTGGCAGGTTGGTGGAAGCAAAGGATGTTGTATATGAATGTGGTCCTAATTGTGGTTGTGGGCCTAATTGTATCAACAGGGCTTCTCAACATGGGTTTAAATATCGTCTTGAGGTTTTCCGTACCCCAAACAAAGGTTGGGCTGTGAGGTCTTGGGATTCAATTCCTTCTGGAGCTTTGGTCTGTGAATACACAGGCATTCTTATGAGAACAGATGAACTAGATAAATTTTCAACGGATAACAGTTTCATCTTTGAAATAGACTGCCTACAGACAATGAAGGGGATTGATGGACGGCAGAGGCGCCTAGGAGAGCTATCAAAGCACAAAGACATTCAAATGGACAAGCTTGATGATAAGAAAGATGGACAACCTGAATTTGGTATTGATGCAGGAACATGTGGAGGAGTTGCCAGGTTCATCAATCATAGTTGTGACCCAAATCTTTTTGTGCAATGTGTATTGAGCTCCCACCATGATGTCAGGCTTGCACGGGTTATGCTAGTTGCATCAGATAATATTCCTCCACTTCAGGAGCTTACCTATGACTACGGTTATGTGCTGGATAGTGTAGTTGATGGAGAAGGTAGAATCAAGCAAATGCCATGCTATTGTGGTGCCATAGATTGTAGAAAACGTTTG
>GNQG-2001502-Encephalartos_barteri
GATGGATCAAGTGAGAGCAATAAACGATCTGCAAGGAGGCCTGATCTCAAGGCTGTCTCCAAGATGATGGAGACAAATGTGATTCTCTACCCAAGAAAACAGTTTGGCCATCTTCCTGGTATCAATGTTGGAGATCATTTCTTTTCACGTGCAGAGATGGTTGCGATTGGTTTTCATAGTCACTGGCTTAATGGAATAGATTTCATGGGAGTTCATTACAGTAAGATGGAGGACTATAAGGGCTACAATTTTCCACTTGCTGTTGCAATAGTATTGTCAGGGGAATATGAAGATGATGTGGATAATTCAGAGGATGTAGTCTACACTGGTCAAGGAGGTAATAACTTACTTGGGGATAAACGACAAGTAAAAGATCAGGAGATGCTTCGTGGCAATTTGGCTCTGAAGAATAATCTGGATCAAGGGGTTCCTGTAAGAGTAATTCGTGGGCATCAGTCAGCAAACAGCTATTCAGGGAAGGTCTACACATATGATGGCCTATACAAGGTTGTTCAGTACTGGGCTGAAAAGGGGTTGTCTGGCTACACCGTTTTCAAGTTCCGTCTTAGACGGCTTGAAGGGCAACCAATATTGACTACAGATCAGGTTCATTTTAATCGTGCTCAGATTCCTAGATGTGCTTCAGATTTACGTGGGTTAGTTTGCGAGGATATCAGCAAAGGGCAGGAGAATATTCCTGTTCCTGCTTCTAATGTTGTGGATGACCCACCTGTTCCACCTTCAGGTTATACATACACTAAAACAATCAAGGTTGGCAAGGGTGTGAATATTCCACCATCCGCTAAAGGGTGCAAGTGCAACGGTGAATGCATTAATCCAAGGAATTGCTCTTGTGCGAGATTGAATGGGACAGACTTTCCATATGTTCGAAGGGATGGTGGCAGGTTGGTGGAAGCCAAGGATGTTGTTTTTGAATGTGGTCCCAACTGTGCTTGTGGACCAGGTTGTGTAAATCGTACATCACAACAAGGGCTCAAATACCGGCTTGAGGTCTTCTGCACCCTAAATAAAGGGTGGGCTGTTAGATCATGGGATTCTATACCTGCTGGAGCTCCAGTTTGTGAATACACTGGCATCCTTATGAGGACTGATGAACTAGATGCTGTATCTGAAAACAATTTCATTTTTGAAATAGACTGTCTACAAACAATGAAAGGAATAGATGGGCGGCAGAGGCGTCTAGGAGATGTGTCAAAGCACGACGATGATCAGATAGAGAAACTTGATGACAAGAAAGCAGATGGACAACCAGAATTTTGTATTGATGCAGGTATCTCTGGCAGTGTTGCCAGGTTCATCAACCATAGTTGTGAACCAAATCTTTTTGTGCAATGCGTATTGAGTTCTCATCATGATGTCAAGCTTGCACGAGTTGTGCTATTTGCAGCTGATAATATACCTCCCCTTCAGGAGCTGACATACGATTATGGATATGCACTTGACAGTGTAGTTGGTGAAGATGGGAAAATCAAGGAAATGCCATGCTACTGTGGTGCAGTGGGATGTAGAAAACGTTTA
>GNRI-2133307-Digitalis_purpurea
GAAGATAATGAAAAAAATGCTTCGAAGCGACCAGACCTGAAAGCTATCACACAGATGTTGAAGGAAAAAACCAACTTATATCACGAGAAGAGAACTGGCCACATTCCAGGTATTGATGTTGGCCACCAGTTTTATTCACGAGCTGAGATGGTCGTGGTGGGCATTCACAAGCACTGGCTAAATGGAATTGATTATATTGGAAAAAATTCCAAAAGAACAAGTGGAGAGTTGGGCTTAAGTGGCTGTGAGTTTCCACTTACGATATCTATTGTCTTGTCTGGACAATACGAGGATGATCTTGATAATTGTGATGAGATTGTTTATACTGGCCAAGGAGGAAACGACTTATTGGGTAATAAGCGGCAAATTGGAGACCAAGTTATGGAGAGGGGTAATTTGGGGCTCAAGAACTCTATGGAGGGCTCTGTGCCTGTAAGAGTAATTCGTGGTCGCAAATGCCCAGAAAGCTATGTCGGAAAGGTCTATACATATGATGGCTTATACAAGGTTGTCAACTACTGGGCAGAAAATGGAGTATCTGGCTTCACAGTCTATAAATTTCGACTGAAACGACTCGAGGGGCAACAACCCTTGACAACAGATCATCAGGTTCAGTTTGAACGAGGTCGTATTCCAAGATCAATGTCGGAAATACAAGGGCTGGTGTGCGACGATATTACCAGGGGTCTTGAAGATATGCCTATCCCTGTCACAAACTTGGTTGAGGATCCACCTATTTTACCAGAAGGTTTCACCTACATGAATAAAATGAAATTCAGCAAGAATGTAGATGTTCCTACAGTTGCTCCTACTGGATGCAATTGTAGAGGGGGCACTTGTTTTGATCCAAGAAGTTGTGGTTGCGCAAAGCTTAACGGCGGTGATTTCCCTTATGTTCAGAAGGATGGCGGGAGATTAGTCGAGCCAAAAGGAGTTGTATTTGAATGCGGGCCCCATTGTGGCTGTGGACCAAAATGTGTTAATAAGACCTCTCAGAGAGGACCAAAGTACCGCCTTGAGGTATTTCGCACTCCTAAAAAGGGCTGGGGTGTCAGATCTTGGGATTATATACCTTCGGGGGCGCCGGTATGTGAATATATTGGCCTTTTGAAGAGAACAGATGACATAGACCCTGAGGCTGATAATAGCTATGTTTTCGATATCGATTGCTTACAAACCATGAAAGGACTTGAGGGTCGAGAGTCTCGATTGAGGGACGTCTTGCTGCCGTCTCACTTGCAGAGTCTTGGCGAAGAGGTTTCAGAATCTGTGCCATACTGTATCGATGCTGTAAAGACAGGGAATGTGACAAGATTCATAAACCATAGCTGTCAGCCCAACTTATTTGTCCAGTGTACTCTCAGCACACACCATGATATGAGGCTCGCGAGGATTGTCCTAGTTGCTGCCGACAATATCCCACCATTGAAGGAATTATCGTATGATTATGGGTATGTCCTTGACAGTGTGTTGGGTCCAGATGGAAAGATACAGAAATTAGCTTGTTTATGTGGTGCCCAAGAATGTCGTGGACGTCTC
>GRMZM2G054380_T04
ATGCGCGGCGCGTACCCTGTCCTGCCTACTTTGCTCTGCTCTCGACGCTTTGCTCTCCTCCCTTCCCCACCCGCCCACCCGGACTTGGTTCTTCCGCCATTCCCGTTATCGCGGAGCGCAGGTGCTCCTCGTCTTCTGCGGCGGCATCGAGAGGGTGAGCTCCTCGTCTCTCTTGCTGAGCTCGACGCGGCGGTCCGGTGCTCGCTGCGAAGCTGGTGGATGGCGAATATGGATTCGGTTGTTGTGATGGAGGTGGCGCCGGTGCCGATCCCGACGTTCATGGACGCCACTCCCCTGAACCCCCCACTGCCGCTTGTGGTGGAGGAGCTCGTGCTGCGCCGCAGTGCTCGTTACCTCAACAGGCCAACCCGGCCTAACTACGCGGACCAGGAGCCTCCAAAAAACCCCGGCGGCCGGGGCCGGGGCAAGCGAAAGAGGGATGAGGAGAAGCCGGAGCTGGCGGCGCAGCAGGGTACCAAGACCCCAGGCAGGAATGACTCCAATGTTGAGGCGGGTGAGAGGAAGCCGATGCCCGTGACTGCGGCGGTGCCGGCCTGTTGCGCTGGCGTTGCTGCGGAAGACGATGCGACGCCGACTGGGAAGAGCGCCAAGCTGAGGGTGAAGGAGACACTGAGGGCGTTCAACAGCCACTACCTCCACTTTGTCCAGGAGGAGCAGAAAAGAGCTCAGGCTGCGATACAGGAGATTGAGGCTAAGGGTGGCCTCAAACGTCAGACCAAGGGGGGTAAAAAGAAGAGCAGTAAGCAAGAGGCTGAAGCTGAGGAGAAAGAGAAACGCCCATCAAAGCGACCTGACCTGAAGGCAATCACCAAGATGCAAGAAATGAATGCCGTGCTTTATCAGGAGAAGACGATTGGGCATCTACCAGGGCTCGATGTCGGAGATCAGTTTTATTCTCGCGCTGAAATGGTAGTGTTGGGCATCCACAGCCATTGGCTCAATGGCATTGACTATATGGGGATGAAATACCAAGGAAAGAAGGAGTATGCCAACTTAACTTTCCCATTGGCCACATGTATTGTAATGTCGGGGATATATGAAGATGATCTAGACAAGGCTGATGAAATTATTTATACTGGTCAAGGAGGAAATGATTTACTTGGTAACCACCGCCAAATTGGCTCTCAACAGTTGAAACGTGGGAATTTAGCATTGAAGAATAGCAGGAAGAATGGTAATCCTGTCCGAGTTATTCGAGGTCATTTATCAAAGAATAGCTATACTGGAAAGGTCTACACCTACGATGGGCTTTACAAGGTTGTAGATGACTGGGTGCAGAACGGTGTGCAAGGCCATGTTGTTTTCAAATTTAAGTTGAAGCGGCTTGAGGGTCAGCCATCATTGACAACTTCTGAGGTGCGATTTACTCGTGCAGAAGCTCCGACAACTATTTCTGAATTACCTGGACTGGTTTGTGACGATATCTCTGGAGGGCAAGAAAACATTCCGATTCCTGCCACTAACTTGGTTGATGATCCACCTGTTCCTCCATCTGGTTTCACATACTTGAAGTCTCTAAAAATTCCAAAGGACATCAAGATCCCATCTAGTATTATTGGCTGTGATTGTGAAGGAGATTGTGCTAGCAACAAAAATTGTTCATGTGCTCAGCGCAATGGTTCTGATCTGCCTTATGTATCATATAAGAACATTGGCAGGTTGGTGGAGCCCAAAGCAGTTGTATTTGAATGCGGGGCTAACTGCAGCTGCAACCATGATTGTGTAAACAGAACATCTCAACAGGGTTTGCAGTATCACTTAGAGGTATTTAAGACAGCTTCAAAAGGTTGGGGAGTCAGGACTTGGGACACTATCCTCCCTGGGGCTCCCATCTGTGAGTACACGGGGGTGTTGAGGAGGACTGAAGATCTGGATGGTTCACAGAACAACTATTGTTTTGACATTGATTGTCTTCAAACCATGAAAGGTTTGGATGGAAGGGAGAAAAGAGCTGGATCTGAAATGCACCTGCCTAATCTTTATCCAGAGAATGACTCAGATGCACCACCTGCACCTGAGTACTGCATAGACGGCAGTTCCATTGGCAATTTTGCAAGATTTATAAATCATAGTTGCCAACCTAACCTTTTCGTCCAGTGCGTCATGAGCTCACACAACGATGTTAAACTAGCAAAAGTGATGCTTTTTGCTGCTGACACAATACTTCCTCTTCAGGAGCTATCCTATGACTACGGTTATCGCTTGGACAGTGTTGTTGGGCCTGATGGTAAAATTGTGAAGCTGCCATGCCACTGTGGTGCTCCAGATTGCCGGAAGCGCCTCTAC
>GRMZM2G336909_T01
ATGCCGTACGAAAGCTGGTGGACGCCGAAGGTGAATTCGGTGGCGCCGGTGCCGAACCCGATATTCATGGACGCCTCTCCCCTGAACCCGCCGCCGCTGGTGGAGGAGGAGCTTGTGCTGCGCCGCAGTGCTCGTTGCCTCAATAGGCCAACCCGGCCCAGCTACGCGGAACAGGAGCCTCCTAAAAAACCCGGCGGCCGGGGCCGGAGCAAGCGGAAGAGGGACGAGGAGAAACCGGAGCTGGCACCGGCGCAGCAGGGTGCCAAGAGTCCGGACAGGAAGGACTCCAAGGATGAGGCGGGTGAGAAGAAGCCGACGCCCATGATTGCGGCGCTGCCGGTCTCTTGCGCTGGCGTTGCTGCTGAAGACGATGCGACGGGGACCGGGAAGAGCGCCAAGCTGAGGGTGAAGGAGACACTGAGGGCGTTCAATAGCCACTACCTCCACTTTGTGCAGGAGGAGCAGAAGAGAGCTCAGGCTGCGCTACAGGAGAAACGCCCATCAAAGCGGCCTGACCTGAAAGCAATCACCAAGATGCAAGAAATGAATGCCGTGCTTTATCCAGAGAAAACGATTGGACATCTACCAGGGATCGATGTTGGAGATCATTTCTATTCTCGCGCTGAAATGGTAGTGTTGGGCATACACAGCCATTGGCTCAATGGCATTGACTTCATGGGGCTGAAATACCAAGGAAAGGAGTATTCAAACTTAACTTTCCCACTGGCCACCTGTATCGTAATGTCGGGGGTATATGAAGATGATCTAGACAAAGCTGATGAAATTATTTATACTGGTCAAGGAGGAAATGATTTGCTTGGTAACCATCGCCAAATTGGCTCTCAACAGTTGAAACGTGGGAATTTAGCGTTGAAGAATAGCAGGGAGAATGGTAATCCTGTCCGAGTTGTTCGAGGACATTTGTCAAAGAATAGCTACACTGGAAAGATCTACACCTATGATGGGCTTTACAAGGTTGTAGATGACTGGGTGCAGAAGGGAGTGCAAGGCCATGTTGTTTTCAAATTTAAGTTGAAGCGGCTTGAGGGTCAGCCATCATTGACAACCTCTGAGGTGCGATTTACTCGTGCAGAAGCTCCGACAACTATTTCCGAATTACCCGGGCTGGTTTGTGATGACATCTCTGGAGGGCAAGAAAATATTCCTATTCCTGCTACTAACTTGGTTGATGATCCACCTGTTCCTCCATCTGGTTTCAAGTACTTGAAATCTCTACAAATTCCAAAGGACATCAAGATTCCGTCTAGTATTATTGGCTGTGATTGTGAAGGAGGTTGTGCTAGCAACAAAAAATGTTTGTGTGCTCAGCGCAATGGTTCTGATCTGCCTTATGTATCATATAAGAACATTGGCAGGTTGGTGGAGCCGAAAGCAGTTGTATTTGAATGTGGGGCTAACTGCAGCTGCAACCATGATTGTGTAAACAGAACATCTCAACAAGGTTTGCAGTACCGCTTAGAGGTATTTAAGACAGCTTCAAAAGGATGGGGAGTCAGGACTTGGGACACTATCCTCCCTGGGGCTCCCATCTGTGAGTACACAGGGGTGTTGAGGAGGACCGAAGATTTGGATGGTTCACAGAACAACTATTGTTTTGACATTGACTGTCTTCAAACCATGAAGGGTTTGGATGGAAGGGAGAAAAGGGCTGGATCCGAAATGCACCTGCCTAATCTTCATCCTGAGAATGATTCAGATGCACAACCTGCACCTGAGTACTGCATAGACGCTCACTCTATTGGCAACTTTGCAAGATTTATAAATCACAGCTGCCAACCTAACCTTTTCGTCCAGTGCGTCTTGAGCTCACACAATGATGTTAAACTGGCGAAAGTGATGCTTTTCGCTGCTGACACCATACTTCCTCTTCAGGAGCTATCCTATGACTACGGTTATCGATTGGACAGTGTTGTTGGGCCTGATGGAAAAATTGTGAAGCTGGCCTGCCACTGTGGTGCTCCTGATTGCCGGAAGCGCCTCTAC
>GRRW-2057085-Grevillea_robusta
TTGTACAAGGTTGTTCAATATTGGGCAGAGAAAGGTGTTTCTGGATTTACTGTTTTCAAATATCGCTTGAGGCGTCTCGAGGGGCAACCTGTGCTGACAACTAACCAGGTTTGTTTTATGCGCGCTCAGGTGCCGAACTCTTTGTCAGAACTACGTGGGTTGGTATGTTCTGACATAAGTGGACGCTTGGAAGATAAACCTATCCCAGCTACCAATTTGGTTGATGATCCACCTGTTGCACCAGTAGGCCTTACATATACGACGTCTCTAAAGTTTGCGGAAAGTGTGAAGCTTCCCATTGGTGCCCCTGGTTGCAACTGTAAAGGTGCCTGTATTGATCCAAAGACTTGTGCCTGTGCAAGGCTTAATGGGTCTGATTTCCCGTATGTGCAACGAGATGGTGGCAGATTAATTGAAGCCAAAGCTGTAGTATTTGAGTGTGGGCCAAACTGTGGCTGTGGATCTAGCTGTATCAACAGAACGTCTCAACGGGCTTTAAAGTATAGACTTGAGGTATTCCGTACTCCAAACAAAGGGTGGGCTGTTAGGTCCTGGGATTCTATACCTTCGGGCGCACCAGTGTGTGAATACATAGGGATAGTTACGAGAACTGATGATTTGGATAGCGTTTGTGAAAACAATTTCATTTTTGACATTGATTGCTTGCAAACAATGAAGGGCCTTGGTGGACGGGAGAAGCGCTTGGGGGATGTATCAATTCCAACCAACCATTTGGGTACAGTTGATGACAATAAATTAGAAAATGGGCCAGAATTTTGCATAGACGCAGGTTCTGTTGGGAATGTCGCCAGATATATCAACCACAGTTGTGAGCCTAATCTGTTTGTTCAATGTGTATTGAGTACCCACCATGATATCAAACTTGCTCGGGTGGTGCTTTTTGCTGCTGATAACATACCTCCTCTACAGGAGCTTACATATGATTATGGCTATGCGATTGATAGTGTAATAGGTCCAGATGGTAATATAAAAAAGATGGCATGTTATTGTGGTGCTGCAGACTGTCGGAAGAGGTTG
>GSZA-2072010-Lonicera_japonica
ATCTCGGGTCAGTATGAGGATGATGTGGATAATTGCGAGGATGTAGTCTATACTGGTCAAGGTGGTAATAATTTACTTGGCAATAAGCGTCAAGTAAGTGATCAAGTAATGGAACGTGGTAATTTGGGACTAAAGCATGCCATGGAACAAGGTGTGCCTGTTAGAGTTATCCGTGGCCATCAGTGTAAAGATAGTTACGTTGGCAAGGTTTACACATATGATGGATTATACAAGGTTGATAGTTTCTGGGCTGAGAAAGGTATTTCTGGATTTACTGTATATAAGTTTCGACTGAAGCGTCTTGAAGGGCAGTCTTGTTTGACCACTGAACAGGTTCATTTTGCTCGGGTTGGTATTCCTAAATCGGTTGCAGAAATACGCGGGTTGGTTTGCGAGGACATTGCTCAGGGAAAAGAGTGCCTTCCAATTCCAGCTACCAATTTGATTGACGATCCACCTGTTGCACCAACTGGTTTCACATATATCAACTCTGTTCAAGTATCAAAAAGTGTCAAGCTTCCTGTAAATGCCCCTGGATGCAATTGTTGTAAGGGCGAGGGTAGTTGTAAGGACCCCAATATTTGTGCTTGTGCTAGGCTTAATGGCTCTGACTTCCCATATGTTCATAAGGATGGAGGCAGGCTTATTGAAGCCAAGGATGTTGTATTTGAGTGCGGCCCAAACTGTGGCTGTGGGCCTGACTGTGTCAACAGGACGTCCCAGAGAGGACTGAAGCATAGACTTGAGGTTTTCAAGACTCCAAATAAAGGCTGGGCAGTTAGGTCTTGGGATACGATTCGTTCTGGTGCTGTTGTTTGTGAGTATATGGGAGTACTTAGGAAGACAGATGACCTGGACACTGTTACGGACAACAGTTACATTTTTGACATCGACTGCTTACAAACAATTAAGGGGCTGGATGGACGGGAGAGACGCTTTCGAGATGTGTCGATCTCACATTTGGTGAAGGAGGACGACAAGGACAGCGGTCCAGAATTCTGCATTGATGCCGGCAGCACTGGCAACGTTGCGAGGTTTATCAATCATAGCTGCCAGCCAAATTTGTTTGTTCAGTGCGTGTTGAGTGATCACCACGACATGAAACTGGCACGGGTCATCCTATTTGCGGCTGATAACATTCCAGCGTTAAAG
>GUMF-2020721-Anthemis_tinctoria
GCCAAAAGACCCGATCTTAAGTCTTTGTCATTGATGCAAAAATCCAATTTCACACTTGTTCCCAAAAACAGGATAGGATCCGTCCCAGGGGTTGATGTTGGGCACCAGTTCTTCTCGCGGTGCGAGATGGTTACTGTTGGTTTTCATAATCATTGGCTATGTGGAATAGATTATATTGGACTTAGTCAACAAAAGGCGTATCCCCAGTACAAGTTACCACTTACTGTTGCCATTGTGATGTCTGGCATGTATGAAGACGATGTAGATAACTCGGCAGATGTTGTTTACACAGGCCAAGGTGGCAATGATCTACTTGGTAATAAACGACAAATCGGTGATCAAAAAATGGAGCGTGGCAACTTGGGATTAAAGCATAGCATGGAACAAAATGTGCCTGTAAGAGTTATTCGAGGGCATGAATCCAAAACCAGCTATGTGGGAAAGGTGTACACGTACGATGGGCTGTACAAGGTTGTGGAGTACTGGGCTGAGAAAGGAAAGTCTGGATTCACTGTTTACAAGTTTAAACTAAAGCGTCTTCCAGAGCAGCCTCAGCTCGTGACTGAACAGGTTTTCTTTTCACGAGGGGCTATTCCAAACTCAGTGGCTGAACTACAAGGGCTTGTATGCGAGGACATCAGTGGAGGTCTTGAAAATATCCCCATCCCAGCAACCAACGTTGTTGATGATCCACCTGTTCCCCCAACTGGTTTGACGTATATCCGGTCTCTCCAATTTGCCAACGATGTTATCCCTCCGTCCAGTGCATCTGGATGCAATTGCAAGGGTAGCTGCACTGACCCCAGAAGCTGTGCCTGTGCTAGGTTGAATGGGTCTGACTTCCCTTACGTTCATCGTGATGGTGGCAGGCTGATTGAACCGAAGGCGGTGGTATTTGAGTGTGGCCCCAACTGTGGATGCGGGCCGAGCTGTGTTAACAGAACAACTCAAAAGGGTTTAAAATATAGACTGGAGGTTTACAAGACTCCTATGAAGGGCTGGGCAGTTAGGTCATGGGATTTTATTCCGTCTGGCGCTTTCGTTTGCGAGTATCTTGGTGTCCTCAAGAAAGGGGATGTCCATAACCCTGACAACATGTACCTTATGGACATTGACTGTCTTGAGACGATCCAGGGTCTTGGTCAACGAGAGAAACGATTGGGGGATGTACCCATTTCATTGAAAGAAAGTGAAGCTGGAAAGGATAATGTTCAATTCTGTATTGATGCAGGAACAATTGGAAACGTGACACGGTACATCAATCATAGCTGCCAGCCC
>GVCB-2006747-Oenothera_affinis-MTJ_529
GAAGTTACGAAGAAACTGGCCAAGCGGCCTGATTTGAAGGCAATAACCAAGATGATGGATTCAAAGGCTGTTCTAAACCCTGAGAAAAGAATTGGCGAGGTTCCAGGTCTTAAAGTGGGGCAGTTCTATTCAAGAGCTGAAATGGTGGTTCTTGGGTTTCATGGCCACTGGTTGAATGGAATCGATTATCTGGGGACAAAATACAAGAAGGTGAAGGAGTTTGAAAGATATCAATTTCCTTTTGCGGTCTCTATCGTTCTATCAGGCATGTATGAGGATGATCTGGATAATGCCGATGAAGTCGTTTATACTGGTTCAGGTGGACATAATCTGACTGGTGATAAGCGTCAAATAAAAGACCAGGAATTGTCGCGTGGTAATTTGGCTCTCAAGAACTGTATTGCTAATGATACCCCTATTAGAGTCACAAGAGGACATGAAAACAAGAGCAGCTATACTGGCAAAGTCTATACATACGATGGGCTGTATAAGGTGATTAAGTACTGGGCAGATAAAGGTATCTCTGGGTTTACTGTCTATAAATACCTGTTACGACGTGTGCCAGGCCAACCAATACTGACAACTAACCAGGTTCAATTTGCCTTCGGCCAAGTACCTCAATCTGTCTCAGAACTACGGGGGTTGGTCTGTGAGGACATTGCAGGTGGTCAAGAGAACTTTCCTATACCAGCAACCAACTTAGTTGATGATCCACCAGTCCCACCCACAGGTTTCAAGTACATCAGTTCGCTTAAAGTTCCAAAAGACATAAAAATCCCTGCTGCTGCATCTGGATGCCGTTGTAAAGGAAGTTGCATGGACCCCACGACCTGTGCCTGTGCTAAACTAAATGGGTGTGATTTCCCCTATGTGCAGCGTGATGGAGGCAGATTAATTGAAGCAAAGGATGTGGTCTACGAGTGTGGCCCCAACTGTGGCTGTGGACCTGATTGCATAAACAGGGTATCTCAAGGAGGACTGAAGTTTCGCCTTGAGGTTTTCCGAGCTCCAAGAAAAGGATGGGCTGTTCGATCCTGGGATTTCATACCTGCCGGAGCACCTGTTTGTGAGTACATTGGAGTCCTGAGAAAGTCAGATGATGTGGAAAGTTCATGGGAGAATAATTACATTTTTGACATTGATTGCCTTCAAACCATGGGCGGGCTCGGTGGGAGGGTGAAGAGATCTGGTGATGTCTCCTCTGACCCAACAGATCAAACTGACAGCAATCACGAACATCCCGAGTTCTGCATCGACGCTGGTTCTTCAGGAAATGTAGCACGGTTCATAAACCACAGCTGTGAGCCGAATCTGTTTGTTCAGTGCGTTCTGAGCTCACACAACGACATGAAGCTGGCTCGGGTTATGTTATTTGCTGCAGATAACATCCCTCCATTGCAGGAGCTTGTGTATGATTACGGTTATGCCCTCGACAGTGTTCTCGGCCCTGATGGCAAGGTAAAACAAATGATCTGCTACTGCGGTGCTGCTGATTGCAGGAAACGGTTGCTT
>Glyma.13G166000.1
ATGGTTCAAACCAGGGCGGAGAATAGTTCGGAATCCAAAATCGCCGTGGCCAATGGCGGAAAAGTAACCAAGGCTAAGAAGAAATCGAAGTGTTCGACAATGCCGCGGAGATCGAGTGCTCGAATTCAAGCGTTGCAAAAAGCCGAGAAGGAGCTCCTTGCTCGTCAAAAAGCGGAGGTAGTAGTAGTTGAAGAGAAAGACAACTGCGAGAACGCGGTGAGGGCGAAGAAGCGCAATAGAAATAGTGGCGGTGAGGAGAGCGTAGCAGTGGAAGAAGAGGTTGTTTCGAAAAAGCGCAAGGGTAAGGTGGAAGAAGTGAATGGGAAGCAGGAAAATGCGGGTGGGGGTTTGGGGGAGAAGAGTGACCCTCTCAAGGTGAAAGAGACTGTAAGACTGTTTAACAAGTATTACCTTCATTTTGTTCAGGAAGAAGAAAAGAGGTGTGCAGCGGCTGAGCCCAAAGCTGCTAAACAAAAGGGTTCTAGAAAGGCAAAGAAGAGAGGTGAAAAATCAAAGGTCACTTCTAAGCGACCAGATCTAAAGGCCATGGGGAAGATGGTGGATAATAATGAAGTATTGTACCCTGGGAAAAGAATTGGCGACATTCCAGGTATTGAGGTTGGATATCACCACTGGTTAAAGGGCATTGATTATATGCCCAAATCCTATGCCAATGTGTACACTACGTATGAATTTCCAGTTGCTGTTGCCATTATTTTGTCGGGTATGTACGAGGATGATCTCGACAATGCTGACGATGTTGTATACACTGGTCAAGGTGGGCATAATCTCACTGGCAATAAGCGCCAAATCAGGGATCAGAAGTTGGAGTATGGTAACCTGGCTCTCAAGAATTGCGTTGAGCAATGTGTGCCTATTAGAGTCATTCGTGGTCATAAATCTTCAAGCAGTTACTCTGGTAAAATATACACATATGATGGCTTGTACAATGTTGTTGAATATTGGGCAGAGAAGGGAATATCTGGATTCACAGTCTACAAGTTTAGACTTAGCAGGGTTAAAGGGCAACCTAAATTAACCACAAATCAGGTATATTTTGTAAATGGACGTGTACCTCGATCTCTAACAGAGATACAAGGATTGGTCTGTGAGGACATCACTGGAGGTCAAGAAGATATTCCCATTCCGGCTACAAATTTGGTTGATGACCCTCCTGTTCCACCCACAGGTTTCACATATTGTAAGTCTCTTAAGCTTGCAAAGAATGTGAAGCTTCCAAGGATGAATGGCACCGGATGTAAATGCAAAGGCATTTGTAATGACCCAACAACCTGTGCATGTGCACTGCGTAATGGCTCTGATTTTCCATATGTATCTCGGGATGGTGGCAGGTTAGTTGAAGCCAAAGATGTTGTCTTTGAATGTGGTCCCAAATGTGGTTGTGATCCAGGTTGTGTGAACCGAACTTCTCAAAAAGGACTTAGATATCGTCTCGAGGTTTTCCGCACTGCAAACAAAGGATGGGCTGTTAGATCCTGGGATTTTATACCTTCTGGAGCACCAGTTTGTGAGTACACTGGAATACTTTCTAGGACAGATGATATGGATAGGGTATTGGAAAATAATTATATTTTCGAGATAGATTGCTTGCTAACCATGAAGGGGCTTGGGGGAAGAGAGAAACGGTCTCCAAAAGGAGAGATTTCTGCAAATCTCTTGGACAAATATGATGATCAAAGTTCTGAAAGTGCGCCAGAGTTTTGTATTGATGCAGGATCTACTGGAAATGTTGCTAGGTTTATAAACCATTGTTGTGAGCCCAATCTGTTTGTTCAATGTGTTTTGAGCACACACCATGATTTGAGATTGGCTCGTGTAATGCTGTTTGCTGCGGACAACATACCCCCTTTGCAGGAATTAACGTATGACTATGGTTATGAGCTTGATAGCGTCTTGGATTCTGATGGGAAGATCAAGCAAATGCCATGCTATTGTGGAGCCTCATACTGCAGGAAGCGATTATTC
>Glyma.16G047800.1
ATGGTTGTGCAGTCTCTGGACGACGTTGTTCACCAGCAATTGATGGTTTCAGCCACGGCGGAGAAGAGTTCGGAATCCAAAATCGCCGTGACGGCAAATGGCGGGAACGGTGCTAAGTCCGCCGAGAAGAAACTGAGAGAATTATCGGAGGAGGGTTCGACAATGCCGCCGCGGAGGTCGAGTGCGAGGATTCAAGCGTTGCAGAAAGCGGAGGAGGAACTTCTTGCTCGTAAAAGAGCAGAGGGAGTTGAGGAAAAAGACAATTGCAACGATGAGGTGAAGGCTGGGAAGGCGAAGAAGCGCAATAGGAAAAGTAGTAGTGACGGTGAGGAGAGTGTAGTTGTGGAAGTAGAGGTTGTTTCGCCGCCGATGAAAAAAGGGGTGGCCTACCGCAAGGGTAAGGTGGTGGACGGAGTGAATGGAAATGTTAAGGTAGGAGAAGTGAATGGGAAGGAGGGATTGGAAAATGCGGGTGGGGGTTTGGGGGAGAAGAGTGACTTGCTTAAGGTCAAAGAGACGATAAGACTGTTTAATAAGTATTACCTTCATTTAGTTCAGGAAGAAGAAAAGAGGTGTGGGAAGGCAGAGGCTGAGCGGAAAGCTGCTAAAAAGGCTTCAAAATCGAAGAAAGGTGCTCCACCTGAAGAATCAAAGACCACTGCTAAACGACCAGATCTAAAGGCCGTAAGCAAGATGATGGAAAATAATGAGATATTGTACCCTGAGAAAAGAATTGGCAACATTCCAGGTATTGATGTTGGATATCAGTTCTATTCTCGTGCTGAAATGGTTGCAGTTGGTTTTCATAGCCATTGGTTAAATGGCATTGATTATATGGGCCAGAGCTATGCCAAAGCGTACAGCTATGAACTTCCAGTTGCTGTTGCCATTGTTATTTCGGGCATGTATGAGGATGATCTGGATAATGCTGAGGATGTTGTGTACACTGGTCAAGGTGGGCATAATCTGACTGGTGATAAGCGTCAATTTCGGGATCAAAAGTTGGAGCGTGGTAACTTGGCTCTGAAGAATTGTTCTGAGCAATGTGTGCCTGTTAGAGTCATTCGTGGTCATGAATCTTCAAGCAGTTACACTGGTAAAGTATACACATACGATGGCTTGTACAAGGTTGTCAATTATTGGGCAGGGAAGGGAATATCCGGATTTACAGTCTACAAGTTTAGACTTAGGAGGCTTGAAGGGCAACCTACATTAACTACAAATCAGGTATATTTTACATATGGACGTGTACCTCAATCTCTAACAGAAATACAAGGGTTGGTTTGTGAAGATATCACTGGAGGTCAAGAAGATATGCCCATTCCGGCTACAAATTTGGTTGATGACCCCCCTGTTCCACCCACAGATTTCACATATTGTAAGTCACTCAAGGTTGCAAAAAATGTGAAGCTTCCCATGAATGCCACCGGATGCAAATGTGAAGGCATTTGTAATGACCCAACAAGCTGTGCATGTGCATTGCGTAATGGCTCTGATTTTCCCTATGTATCTCGGGATGGTGGCAGGTTAATTGAAGCTAAAGATGTAGTATTTGAATGTGGTCCCAAATGTGGTTGTGGTCCTGGTTGTGTGAACCGAACGTCTCAAAGAGGACTTAGATATCGTCTGGAGGTTTTCCGTACTGCCAAAAAAGGATGGGCTGTTAGATCCTGGGATTTTATACCTTCTGGAGCACCAGTTTGTGAGTACACCGGAATACTTGCTAGGGCCGAGGATATGGATAGCGTTCTAGAAAACAATTATATTTTTGAGATAGATTGCTTGCAAACTATAAAGGGGCTCGGGGGAAGAGAGCGACGATCACAGGATGGAGAGATTCCTGCAAATCTTTTGGACAAATATCATGATCAATGTTCTGAAAGTGTGCCAGAGTTTTGTATTGATGCAGGATCTACTGGAAATATTGCTAGGTTTATAAACCATTGTTGTGAGCCTAATCTGTTTGTTCAATGTGTTTTGAGCACACACGATGATTTGAGATTGGCTCGTATAATGTTGTTTGCTGCAGACAACATACCCCCTTTGCAGGAATTAACATATGACTATGGTTACGTGCTTGATAGCGTGTTGGACTCGGATGGGAAGATTAAGCAAATGCCATGCTACTGTGGAGCCTCAGTCTGCAGGAAGCGATTATTC
>Gorai.005G196900.1
ATGGAAATACAGCGAAGAGTTAGTCCAAGGTTTCAAAATCTACCAAACGGTAGTAACTCGAACATTGAGAAGATATGGAATGCAACTAAATCAAGAAAAACATTAAATACTAGAGGTAGCCCAAGGTTTCAAAATCTACTAAATGTTGGGAACTCAAACATTGAGAAGATAAGGAATGCGACTGACTCAGGAAAGAAATCAAATACTAGAGCTAGCCCTAACTCAAATATTGTGATGATACGGAATGAAACTGACTCGGCAAAGATATCAAATACTAGAGTTAGCCCGAGGTTCCAAAATCTACCAAAATTTGTGAAGATGCGGGATGCAACTGACACAAGAAAGAAATCAAATACTAGAGTTAGCCCAAGGTTTCAAAATCTACCTAATGGTGGTAACTCCAACAATGAGAAGAAAAGGGATGCAACTCTCTCAACAAAGACATCAAATACTAGAGCTAGCCCAAGGTTCCAAAATCTACCAAATATTGAGAAGATATGGGGTGCAACCGACTCAAGAACAACATCAAATACTAGAGTTAGCCCAAGGTTTCAAAATCTACCTAATGGTGGTAACTCCAACAATGAGAAGAAAAGGGATGCAACTCCCTCAACAAAGACATCAAATACTAGAGTTAGCCCAAGGTTCCAAAATCTACCAAAATTTGAGAAGATATGGGATGCAACCGACCCAAGAAAGACATCAAATACTAGAGTTAGCCCAAGGTTCCAAAATCTACCTAATGGTGATAACTCCAACACTGAGAAATTAAGGGATGCAACTCTCTCAATAAAGACATCAAATACTAGAGTTAGCCCAAGGTTCCAAAATGTACCAAATGTTGATAACTCAAACATTGAGAAGACATGGGATCCAACTGACTCAAGAAAGACGTTAAATACTAGAGTTAGCCCAAGGTTTCAAACTCTACCAAATGGTGATAACTCAAACATTGAGAAGATACAGAATGTACCCGATTCAAGAAAGACACCAAATACTAGAGTTAGCCCCAGACTCCAAAGTATTCCTTTGGAGAAGAGACCCTTTTATGGTAGTAGCCAGAAGAGGAAAACGATGAATGATTCTCAAGATGAGATCATGGTCAAAAAACACAAAGTTGGTAATACAAAGCTGGAGTGTTTATCTAATGGTTATGTTACAGTTGAAAATGGTGAAAAAGATGTTGCTGATTTACAGGAAACTGGTTCAAAAGGGGGCAACTATGGTGATGATTTGACCTCTATTCATGGAATAAGTACGACTATGGCAGTGAAAGATAAACTCAGGCTGTTCAATAAGTATTTCCTCCACTTCTCTAAGGCAGAAGACGCAAGATGCTATAGAGTGAATGGTAGTGCTAGTGATCATGAAATTGCGAATGGTAAAATTAAGGATAAAGAAGAAGGATGTGAAGGCCATGTTAAGCAGGCTAAGCGATCTAAGCACAAAGGCTGTGTGACTAAGCGCCCTGATCTGAAGGCGATTTCTGAGATGTTGAACAAAAATGAAGTTCTGTGTCATGAGAGATACTTTGGTGATCTACCTGGTATTGAAGTTGGGCATCGCTTTTATTCTCGAGCTGAAATGGTTGCTGTAGGACTTCATAAACTCTTACTGAAGAGAATTGATTACATTGGAAAACCTTATGTGAAATCGGAGTACAATGGCTATACCTTTCCTCTTGCTGCTGCAATTGTGATGTCTGGCCAATATGAAGATGATTTTGGTAATAGGGAAGAAATTGTTTATACTGGTGAAGGTGAAAAGGATATACCTGGTAAAAAACGGCAATTCAGAGATCAAGTTATGCGTTGTGGTAATTTGGCTCTTAAAAACAACAAGAAGCAGTCTGTGCCAGTTAGAGTTATTCGTGGACGTAAATGTGATGATAGTTACAGCAAAAAAGTATACATATATGATGGCTTATACAAGGTTACTGGCTATTGGGATGAGAAAGGTGTTTCTGGCTTTAAAGTTTTTAAGTACAGGTTGAAACGACTACGAGGACAAGATAATTTGACAAGCCAGAATCAGGTTCACTTTGTACGAGGAAAAGTTTCTAGAGTTCAACAAGAATTGCTTGGGCTTGTGTGCAAGGACCTATCAAATGGTCAAGAAGATAAATGCATCCCTGTTTTTAATTTTTATAATCCTTCTTTGGCTCCAACAGGCTTTAAATATATCAATTCCATTAAAGTTGCCAAAAATGTGAGCATCCCACCAGATGCTCCTGGGTGCAATTGTAGAGGAAAGTGCACAAATCCAAGGTCATGTTCTTGTGCTCAACTTAATGGTGGTGACTTTCCATATGTTTCTCGTGATGGAGGCAGATTGTTTGAAGCTAAAGATGTTGTATTTGAATGTGGTCCAAATTGTGGCTGTGGGCCTGAGTGTGTCAACCGTACATCTCAGCAGGGACTAAAATACCAGCTTGAGGTCTATCGCACTAAAGAAAAAGGATGGGCAGTTAGATCTTTGGACTTTATTCCTTCTGGCGCTCCAGTTTGCGAGTATGTTGGAATCCTAAGGAAGAATGATGAATTAGAAGATATTTCAGAAAATGACTACATATTTGAGATTGATTGCTGGCACACTATGAAAGGGATTGGAGGAAGAGAGAGACGCCAAGGTGACGTATCTCTTCCTATGTCAAACCTTGTGGATGAAGTTGATGAGAGAACTCTAGAAAGTGAACCTGAGCCTGAGTTTTGCATAGATGCCAGCTCCTTTGGGAATGTTGCCAGATTTATTAATCACAGTTGTGATCCTAACCTCTTTGTTCAGTGCATTCTAAGCTCTCACCATGATGTTAGACTTGCCCGTATAGTCCTCTTTGCTGCAGATGATATTCCTCGAATGCAGGAACTTACATACGACTACAATTATGCAATTGATAGCGTTATTGGTCCTGATGGCAAAACAAAACAACTGCCTTGCTTCTGCGGTACATCTGAATGTAGGAAGCGATTATAT
>Gorai.012G082600.1
ATGGTGGTTCAATCGCCGCATTCGCTCCAGAGTTCTGTCCCTACGCCTAATAACGGAACCAAAAGGGTCCAGATTCTGGTAAAAGAGAATGGTTCGGCTGTCACGGACAACGTCGCCGGACAACGGAGAGCCAGTGCCAGATTACAAGCCGCCAAACAGAAAGCTGAGATGGAGCTTTTGGCAAAGCGGAAACTGGAGCTTCTGAATGAAGATGTTGGACGTAGCACCAAAAAAGTTAATGTGGATGCTGAAAAGCTAAAGCCAAAGCTACAACCTGCTCAAACCGTGATCCAACAGCTTCCTGAGATTTCATCACTCCCTGCTGACCCTAAAATCAACAAGAAAGTGGCGAAAATGGTGGAACGAGCGGCCAAAATTGCAGAGGGGCTTGACGGTACCAATGCTCCCAATGTTGCCGAGAAAAGTGCACATATGAAGGTCAAGGAGACTATAAGGCTGTTCAACAAGCACTATCTTCACTTTGTTCAGGAAGAGGAAAAGAGGTGCGGAGCAGCTAAAGTTGACAAGAAAGCCCTCAAGGCCAAGAAGAAGGCCAATAGAGGAAGTGTTTCTGAGGCTGATGTTAAGGCCAAAGCTAAGCGACCTGACTTGAAGGCAATATCGAAGATGATGGAGAGAAATGAGGTGCTTTATCCTGAGAAAAGGATAGGTAGCATTCCAGGCATTGATGTTGGTCATCGGTTTTATTCACGTGCTGAAATGGTTGCGGTTGGTTTTCATAGCCACTGGTTGAATGGTATTGATTATATGGGACAGTCCTACAAGAAAGGGGAGTATGAACACTATATATTCCCGCTTGCAGTAGCTATAGTTTTATCTGGCATGTATGAGGATGATTTAGATAATGCTGAAGATGTTGTTTACACTGGACAAGGAGGACATGACCTAACTGGTAATAAACGACAAATTCGAGATCAAGTTTTGGAACGTGGTAATCTGGCACTGAAGAACTGTGTGGACCTTGGGGTGACTGTCAGAGTAGTTCGAGGTCATGAATGTGCTAATAGTTACTCTGGGAAAGTTTATACATATGATGGATTGTACAAGGTTGTTCACTACTGGGCAGAGAAGGGTATTTCTGGGTTCACTGTTTTCAAATATAGATTGAGGCGGCTTGAGGGGCAACCAACATTGACAACTAGCCAGGTTCATTTTACCTATGGCCGTGTTCCCCAGTGTCCGTCAGAAATTCGCGGGCTGGTGTGTGAGGACATAAGTGGTGGTCAAGAAGTGGTTCCTATTCCAGCTACTAATTTGGTTGATGATCCACCTGTTGCACCAACAGGTTACCAGTATAGCAAGTCAATGAAATTTGCACGAAATATAAAGCTTCCTGCTAATGCTGCTGGATGTGATTGCAAGGGGCTTTGCTGGGATCCCAAAACTTGTGCATGTGCAAGGCTTAATGGTTCTGATTTTCCTTATGTGCACCGTGATGGTGGCAGGTTAATTGAAGCCAAACATGTTGTTTTTGAATGTGGTCCAAAATGTGGCTGTGATCCAAGTTGTGTAAATCGTACATCTCAGAGAGGATTGAAATATCGACTTGAGGTCTTCTGTACTCCGAAGAAAGGATGGGCCGTTAGATCTTGGGATTTTATACCTGCTGGTGCCCCTGTTTGTGAATATATTGGAGTGCTCACGAGGACAGAAGAGCTGGATAATGTCTCTGAGAATAATTACATTTTTGACATTGATTGCTTGCAAACTATGAGGGGGCTCGGTGGCAGAGAGAGGCGGCAACTAGATGCATCCTTGCCAATGATCCAGAACATGGACAAAATTGACGAACAGAGATCAGACAGTGTGCCAGAGTTCTGCATTGATGCTGCTTCTATTGGAAATGTTGCAAGATTTATCAATCATAGCTGTGAGCCTAACCTCTTTATCCAGTGTGTCCTGAGTGCACATCAAGATATTAAACTAGCTCGAGTAATGCTCTTTGCAGCAGACAGCATTCCTCCTTTGCAGGAGCTGACGTATGACTATGGGTATGCCCTTGATAGCGTTCATGGTCCTGATGGGAAGGTAAAAAAGATGGCATGCTACTGTGGAGCAGAAGGCTGCAGGAAGCGCCTATTC
>HAEU-2000042-Berberidopsis_beckleri
AAAGGGAATTCATGTGAAGATGAAATTAGGCGGGCGCACAAGCGACCTGATTTGAAGGCGATATCTAAGATGATGGAGACTAATGCTATATTGTACCCCAGGAAAAGATTTGGCGCCCTTCCAGGTATCGATGTTGGGCATCAGTTCTTTTCGCGGGCCGAAATGGTTGTTGTTGGTTGTCATAGCCACTGGCTGAATGGGATTGATTATATGGGGCAAGTGTACAACAAAGGGGAGTACAGTGGCTATACGTTCCCCCTTGCAGTATCCATTGTCTTGTCAGGTCGGTATGAGGATGATCTGGATAATTCTGAGGATGTTGTGTATACTGGTCAAGGCGGAAATAATTTAGTTGGTGATCAACGTCAAGTACGGGATCAAGTGATGGGACGTGGTAATTTGGCACTCAAGAATTGTATGGAGCAATGCGTGCCTGTTAGAGTAGTTCGTGGCCATAATTCTGCAAATAGTTACTGTGGCAGAGTTTACACATATGACGGCTTGTACAGGGTTGTTAAATATTGGGCAGAGAAAGGTGTTTCTGGATTTACTGTTTTTAAGTATCGACTAAGGCGGCTTGAAGGGCAGCCTATTTTGACCACTAACCAGGTTCAATTTGTTCGAGGACGTGCTCCTAGGTCTGTTTCAGAAATACGCGGGTTGGTATGCGAGGACATCTCTGGAGGTCAAGAAGATATTCCCATCCCGGCTACCAATCTGGTGGATGATCCACCTGTTGCACCCATGGGCTACACATATTGCAAGTCTATTCAAGTCACGGAAAGCATGAAGCTTCCCTCGAATGCCACTGGATGTGATTGCAAAGGAACCTGTATGGATCCCAGGACTTGTGCTTGTGCAAGACTTAATGGCCCAGACTTTCCATATGTGCATCGTGATGGTGGCAGACTAATTGAAGCCAAGGGTGTTGTGTTTGAATGTGGTCCAAAATGTGGCTGTGGACCTGGTTGTGTCAACCGGACATCTCAGCGAGGGCTGAAGTACCGACTTGAGGTCTTTCGTACTCCAAAGAAAGGGTGGGCTGTTAGATCTTGGGATTTTATACCTTCCGGTGCACCAGTTTGTGAATACATAGGAATACTTAAGAGGACGGACGACTTAGATGGTTTTTGTGAGAATAATTATATTTTTGACATTGATTGCTTACAAACGATGAAGGGGCTTGATGGAAGAGAGAGGCGATTAAAAGATGTATCTATACCTACTAGTGACAAAACCGATGATCAGAAATCTGAAAGTGTGCCAGAGTTCTGCATTGATGCGGGCTCCATGGGAAATGTTGCCAGGTTTATCAATCACAGCTGTGAGCCTAGTCTCTTTGTTCAATGTATTTTAAGCTCACACCATGACATCAAACTCGCTCGAGTAATGCTATTTGCGGCTGACAACATACCTCCTTTGCAGGAGCTTACATATGACTATGGCTATGCTCTGGATAGCGTCATGGGTCCCGATGGCAATGTAAAACAGATGCCTTGCTATTGTGGTGCGGCGGATTGTCGGAAGCGCTTA
>HAEU-2010888-Berberidopsis_beckleri
AAAATTAAGAAAAGAGATGCATGTGAGGAGGATGTTAAACGATCTTCCAAGAGACCTGATCTGAAGGCAGTATCCAAGATGTTGGAGACCAATGTAGTTTTGTACCCTAAAAAAAGATTTGGTCATCTTCCTGGTGTTGATGTTGGGCATCAATTCCTCTCTCGGGCTGAAATGGTTGCTATAGGATTTCATGGCCACTGGCTGAATGGAATTGATTACATGGGACAATCTTACAGAAAATTGAAGGAGTACAATGGCTATACCTTCCCACTTGCAGTAGCGATCGTGTTGTCTGGTCAATATGAAGACGATCTGGATAATTCGGAAGATGTTGTGTATACTGGTCAAGGAGGAAATGACTTACTTGGTAATAAGCGTCAAGTCCAGGATCAAGTTATGCTTCGTGGTAATTTGGCACTTAAGAATAATATGGAGCAATCAGTACCTGTTAGAGTCATCCGCGGACATGTATGTGCTAGTAGTTACACCCGCAAAGTTTACACATATGATGGCTTGTACAAGGTTGTTCAATATTGGGCTGAGAAAGGTGTTTCTGGATTTACTGTTTTCAAATATCGTTTAAGGAGGATTGAAGGACAGTGCACATTGACCACTAATCAGGTTTATTTTGCTCGAGGACGTGCATCTCGGGTGGTTCCTTCCGAATTACCTGGGTTGGTTTGTGAGGACATCTGTGAAGGTCAAGAAGATATATGTATTCCTGCTACCAATTTATTTGATGATCCATCCGTTGCACCTACAGGCTTTACATATTCCAAGTCTATTCAAGTTGCAGAAGGCGTGAACCTTCCCTCGGAGGCCCCGGGATGCAATTGCAAAGGAAACTGTACGAATCCAAATTCTTGTGCTTGTGCTAGGCTTAATGGCTCTGACTTTCCGTATGTGCGTCAAGATGGTGGCAGATTAATTGAAGCAAAGGATGTTGTCTTCGAATGCGGACCAAAATGTGGCTGTGGACCTAGTTGTGTTAATCGTACATCTCAGCGAGGATTAAAGTACAGACTTGAGGTATTTCGTACACCCCAAAAAGGGTGGGCTGTTAGGTCTTGGGATTTTATCCCTTCGGGTGCACCAATATGTGAATACACTGGAGTGCTTAGGAGGAATGACGAGTTGGATAATGTTTCCGAAAACGAGTACATATTTGAAATTGATTGCTGGCAAACAATGAACGGTATTGGGGGAAGAGAGAGGCGATCAGGAGGAGATGTATCTGCACCTGCAAATGATCATTTGGAGAAAATAGATGACAAGCTATCGGAAAGTATGCCCGAGTTCTGCATAGATGCAGGCACCACCGGTAATATTGCCAGATTTATCAATCATAGTTGTGAGCCGAATCTCTTTGTTCAGTGTGTTTTGAGCTCACACCATGATATCAAACTTGCTAGAGTGGTTCTTTTTGCTGCGGACAACATACCTCCTTTGCAGGAACTTACATATGACTATGGGTATGCCCTTGATAGCGTCATAGGTCCCAATGGCAAAATAAAAAAGTTGCCTTGTTTCTGTGGTGCAATGGGCTGTCGAAAGCGTTTA
>HANM-2004255-Pholisma_arenarium
TCCAAACGACCGGATCTCAAAGCAATTTCTAAGATGTTGGAAACAAAAACTATTTTGTATCCTGAGAGAAGACATGGACCTATTCCAGGTATCGATGTTGGTCATCAATTTTTCTCACGAGCTGAGATGGTTGCAATTGGTTTCCATAGTCATTGGCTTAATGGGATCGATTACATCAGCAACTCTACTGTTTCTCGTTGTCTAGTAGGAAAAGATTTGGATTACAGTTGCTACAAATTACCACTTGCAGTTTCCATTGTTATGTCTGGCCAGTACGAGGATGATCTTGATAATTGTGATGATATTGTGTATACTGGTCAAGGTGGAAACGACTTACTTGGTAATAAGCGTCAAATAAAAGATCAAGTAATGGAACGTGGAAATTTGGGTCTTAAGCACTGTATGGAGCAATCTATGCCAGTCAGAGTTACCCGTGGACATCAATGTGCAAATAGTTATGTTGGCAAGGTTTACACATATGATGGCCTGTACAAGGTTCTTAATTACTGGGCAGAGAAAGGAGTTTCTGGATTTACCGTGTATAAGTTTCAATTGAAGCGGGTGGAAAGTCAACCTCCTTTGACCACTAATCAGGTATATTTTACTCGGGGTCGTATCCCAAACTCAATCTCCGAGATACGTGGGTTGGTGTGCCCGGATATTAGTGGTGGCCAGGAACATATTCCTATACCTGCGACTAATTTGGTTGATGATCCTCCAGTTGCTCCTACAGGTTTCACATACAGCAAAGGTCTTAAATTTGCTCAGAATGTGAAGCTCCCTCTAATCGCCCTTGGGTGCAACTGTCAAGGTAACTGTACTGATCCAAGGACTTGTGCTTGTGCTAAACTGAATGGGTCTGATTTCCCCTATGTGCACCGTGATGGTGGCAGACTGATTGAGCCAAAGGCAGTGGTTTTTGAATGCGGCCCAAACTGCAGCTGTGGACAGGATTGTATCAACCGGACGTCTCAAAGAGGACTGAGATACAGACTCGAGGTTTTTCGTACACCAAAGAAGGGGTGGGGTGTGAGATCATGGGACTTCATACCTTCGGGAGCTCCAGTTTGTGAGTACATTGGAGTTGTTATGAAGACAGATGACATCGACCCCAGTTCAGAGACCAATTATGTATTTGACATTGACTGCTTGCAAACTATGAAAGGATTGGATGGTCGTGAGAAAAGACTGGGGGAAGTGAGTTTACCCATGGACTTGCAGAGAGATGATTCGGAAGGAGGTCCAGAGTTTTGCATTGACGGTGCATCTGTCGGAAACGTGTCAAGATTCATAAATCACAGCTGTCAACCCAATCTGTTCGTCCAGTGTGTGTTGAGCGGTCACCACGATATCAAACAAGCAAGAGTTATGCTGTTTGCTGCAGACAACATACCGCCATTGAAGGAACTCTCATATGACTACGGGTATGCCCTAGACAGTGTCATAGGTCCTGATGGCAAGATTAGACAAATGGCATGCTATTGTGGTTCCGCAGATTGTCGAAAGCGCTTG
>HBHB-2001148-Aesculus_pavia
GTGGCCGAGAAGAGTGATTCTTCGAAAGTGAAGGAGACACTGAGGTTGTTTAACAAGCATTATCTTCATCTTGTCCAGGAGGAAGAAAAAAGATGTGCGAAACCAACTGTTGATCACAAAGCATCAAAGTCAAAATCCAAAAATGCAAGAGCCAAGAAAAGAGATGCACCTCAAGAAGATGCTAAAGGCAAGGTCAAACGACCTGATCTAAAGGCAATATCCAAGATGATGGAAAATAATGAGATTCTGTTCCCTGAGAAAAGAATTGGTGATATTCCAGGTATTAACGTTGGGTATCAGTTTTATTCACGGGCTGAAATGGTTGCTGTTGGTTTTCACAGCCACTGGCTGAATGGAATTGATTATATGGGCACATCCTACAATAAAGGGGAGTATAAAAACTATAAATTCCCAATAGCAACATCCATAGTCTTGTCAGGCATGTATGAGGATGATTTAGATAACGCGGAGGATGTTGTCTACACTGGTCAAGGAGGGCACAATTTAACTGGAAATAAGCGTCAAAGTCAAGATCAAGTATTGGCACGTGGTAATTTGGCTCTCAAGAATTCTGTGGAGCAGTGTGTGCCTGTTAGAGTTATTCGTGGTCATAAATCTTCTAGTAGTTACACCAAGAAAGTTTACACATATGACGGCTTGTACAAGGTTATTCAGTACTGGGCAGAGAAGATTTCCGGATTTACTGTCTTTAAGTATCGCCTAAAGCGGCTTGAAGAGCAGCCAATATTGACTACTAACCAGGTGTTTTTTACATATGGACGTGTTCCTCAGTCGGTGTCAGAAATTCGTGGGTTGGTGTGTGAGGACATTGCGGGGGGTCAAGAGAAGTATCCCATTCCAGCTACCAATTTGGTTGATGATCCACCTGTTGCGCCCACAGGTTTCACGTATTGCAATTCTTTACAAGTTGCTCAAAATATCAAGCTCCCTACTAATGCTGTTGGGTGCAACTGCGAAGGAAAATGTGTGGACCCTAGAACTTGTGCTTGTGCTAAGCTTAATGGTTTGGACTTTCCATATGTACATCGTGATGGTGGCAGATTAGTTGAACCCAAGGATGTTGTTTTCGAATGTGGCCCAAAATGTGGCTGCGGGCCTGATTGCTCCAATCGGACATCCCAGAAAGGGCTGATGTATCGACTTGAGGTTTTCCGTACTCCGAAGAAAGGGTGGGCTGTTAGATCCTGGGATTTTATACCCGCTGGGGCTCCAGTTTGTGAATACATAGGAGTACTAATGAGAACAGAAGATGTAGATAACGTGTCTGATAATGATAATAATTATATTTTTGACATTGATTGCTTGCAAACAATGAAAGGGCTCGGCGGAAGGGAGAGGAGACTACGAGATGTTTCTATACCAACAATTGATTGTTTGGATAGAGCCGAAGAAGATCAAAGATCTGAATCTTTGCCGGAGTTCTGCATTGACGCAGGTTCTACTGGAAATATTGCTAGATTTATTAATCACAGTTGCGAACCTAATCTGTTTGTTCAATGTGTTTTGAGCTCACATCATGACCTCAAACTTGCTCGGGTAGTTCTATTTGCAGCTGACAACATACCTCCTTTGCAGGAGCTGACGTATGATTATGGGTACGCACTAGATAGTGTGTGCGGTCCAGATGGGAAGGTAAAGAAGATGCAATGCTTCTGTGGTGCAGCAGAATGTAGGACTCGGTTATTT
>HBHB-2001149-Aesculus_pavia
GGTATTAACGTTGGGTATCAGTTTTATTCACGGGCTGAAATGGTTGCTGTTGGTTTTCACAGCCACTGGCTGAATGGAATTGATTATATGGGCACATCCTACAATAAAGGGGAGTATAAAAACTATAAATTCCCAATAGCAACATCCATAGTCTTGTCAGGCATGTATGAGGATGATTTAGATAACGCGGAGGATGTTGTCTACACTGGTCAAGGAGGGCACAATTTAACTGGAAATAAGCGTCAAAGTCAAGATCAAGTATTGGCACGTGGTAATTTGGCTCTCAAGAATTCTGTGGAGCAGTGTGTGCCTGTTAGAGTTATTCGTGGTCATAAATCTTCTAGTAGTTACACCAAGAAAGTTTACACATATGACGGCTTGTACAAGGTTATTCAGTACTGGGCAGAGAAGATTTCCGGATTTACTGTCTTTAAGTATCGCCTAAAGCGGCTTGAAGAGCAGCCAATATTGACTACTAACCAGGTGTTTTTTACATATGGACGTGTTCCTCAGTCGGTGTCAGAAATTCGTGGGTTGGTGTGTGAGGACATTGCGGGGGGTCAAGAGAAGTATCCCATTCCAGCTACCAATTTGGTTGATGATCCACCTGTTGCGCCCACAGGTTTCACGTATTGCAATTCTTTACAAGTTGCTCAAAATATCAAGCTCCCTACTAATGCTGTTGGGTGCAACTGCGAAGGAAAATGTGTGGACCCTAGAACTTGTGCTTGTGCTAAGCTTAATGGTTTGGACTTTCCATATGTACATCGTGATGGTGGCAGATTAGTTGAACCCAAGGATGTTGTTTTCGAATGTGGCCCAAAATGTGGCTGCGGGCCTGATTGCTCCAATCGGACATCCCAGAAAGGGCTGATGTATCGACTTGAGGTTTTCCGTACTCCGAAGAAAGGGTGGGCTGTTAGATCCTGGGATTTTATACCCGCTGGGGCTCCAGTTTGTGAATACATAGGAGTACTAATGAGAACAGAAGATGTAGATAACGTGTCTGATAATGATAATAATTATATTTTTGACATTGATTGCTTGCAAACAATGAAAGGGCTCGGCGGAAGGGAGAGGAGACTACGAGATGTTTCTATACCAACAATTGATTGTTTGGATAGAGCCGAAGAAGATCAAAGATCTGAATCTTTGCCGGAGTTCTGCATTGACGCAGGTTCTACTGGAAATATTGCTAGATTTATTAATCACAGTTGCGAACCTAATCTGTTTGTTCAATGTGTTTTGAGCTCACATCATGACCTCAAACTTGCTCGGGTAGTTCTATTTGCAGCTGACAACATACCTCCTTTGCAGGAGCTGACGTATGATTATGGGTACGCACTAGATAGTGTGTGCGGTCCAGATGGGAAGGTAAAGAAGATGCAATGCTTCTGTGGTGCAGCAGAATGTAGGACTCGGTTA
>HDSY-2032151-HDSY-Aerva_persica-2_samples_combined
AGGGTCAAGGAGACTTTGAGGATCTTTAATACATACTTCCTTCAATGTGCCCAGGAGGAAGAGGAGAGGTGCAAGCGAAGTGAGATAAACCTGCAAAAATTAGGGGAAGAATCTATGTCTAAGGATAATGATGTTAAGCGGACTTCTAGTCGACCTGATCTTAAAGCACTGACAAAGATGAGGTTGAACAATCAAATTTTGTATCCTGAGAAGACTATTGGTGACCTTCCTGGAGTTGATGTTGGCTATCAATTTTATTCTCGTAGTGAGATGGTTGCTGTTGGTATACATAGTCATTGGCTGAATGGAATTGACTATATTGCAAAGTCTAGTGTCAAAAAGTTTGGGCAGGAGGAACTTCAAAAGTATACTTTCCCAATTGCAGTGGCAGTGGTTCTTTCTGGTCAGTATGAAGATGATTTGGATGATGCAGATAATATCATTTACACTGGTGAGGGTAAGCATGACATGCTAAGTAGTAAATTACAACAAGGGGATCAAGTTTTGATTCGAGGTAATCTTGCATTAAAGAATAGCATGGATCAATCTATTCCCATTAGAGTTATACGTGGGAATGCGGACAGTTACTCTGGAAGTGTTTACTCTTACGATGGTTTGTACAAGGTTGTACAGACCTGGCTTGATAAAGGGTGTAGAGGGTATTTCGTTTATAAGTATCGTTTAGTACGTCTTGAAGGACAACCAAAGCTGATGACAAATCAGGTCCAGTTTATTCGTGGATGTTTGCAAAAGGCTGTCACACAGTTGCCTGGGTTGGTCTGTGCCGACCTCAGCAATGGCCTTGAAGATATTCCCATTCCAGTTACCAACATAGTTGATGATCCTCCTGTTTGCCCTCCAGGATTCACGTATATCAGGTCTTTAGAAATCGCAGAAAGTGTTAAGCAGCCCCCAACTGCAACTGGATGCTCTTGCAAGGGCAATTGCACGAACCCCAACACTTGTGCCTGTGCAAAACTTAATGGATCAGATTTTCCATATGTGCATCGTAATGGGGGAAGATTAGTTGAGCCGAAGGATGTTGTTTTTGAGTGCGGACAAAACTGTGGCTGTAAACCTGGGTGCATCAATCGTATATCTCAAAGGGCAATAAAATATCGTCTCGAGGTGTATCGTACACCCGACAAGGGTTGGGCTGTTAGGTCATGGGACCATATTCCTTCAGGTGCACCTGTATGTGAATACATTGGTGTGGTTAAAAGAAGTGATGACCTTGACAATATTGCTGAAAATGACTACATCTTTGAAATTGATTGCTTGCACACCATAAATGAGATTGAAGGTCGAGAGAGGCGATATGGGAATGTGCCTGCTTCCGCTGTTGTTTTACCCAAGATTGATAAGGAGACATTAGATGGTGCGCCCGAGTTTTGCATTGATGCAGGTTCTAGGGGAAATGTTGCTAGGTTTATAAATCACAGTTGTGAACCCAATTTGTTTGTGCAATGTATTTTGAGTGGACACCATGACCTACGATTAGCTCGCCTGGTGCTTATTGCTGCAGACAATATTCCTCCTATGCAGGAGTTGACTTACGACTATGGGTATGCACTGGACAGCGTAATTGGTCTTGATGGCCAAATTAAAGTTTTGCCTTGTTTCTGCGGCACAGCTGATTGCCGGAAACGTTTATAT
>HDWF-2022092-Francoa_appendiculata
CGGAGGTGTAGTGCGAGGATACAGATCAAGCAGCGAGCTGAGAAGGAGCTTTTGATGAGACAGAGAGTGGAGCTGTTGGATGAGAAGGAGGAATGTAAGAGTAGGAAGAAGTGTAGGATGTATAGTAGGAGGAAGAGTGTTGGTGAGAGTGCCGGTGAGGAGGTGGTGGAAGAAAATGAGGAGAAGCTTGTGGAGGCGGAAGGTGTGGAGGTGAGTTTGAGTGGGAGGAATGGGAGTGTTGAAGAAATTGGGGGAAATGTGGTTGAGAGAAGTGATTATCATAAGGTTAAAGAGACATTGAGGATATTCAACAAGCATTATCTTCAACTTGTTCAGGAAGAGGAGAAGAGGTGTGCGAAAGTGAAGCTGGATAAGAAAGATGCCAAGGGTAGAAAATCTAAGAAAGGCAGTGCACCAGAAGAGGAAACCAAGAACAAGGCCAAGCGACCTGATCTGAAAGCAATAACTAAGATGATCGAGACCAGTACCATATTGTATTCAAAGAAACAATTTGGTGACCTGCCAGGTATAAATGTTGGGCATCGGTTTTATTCACGAGCAGAAATGGTTGTTGTTGGTTTTCATAGTCACTGGCTAAATGGGATTGACTACATGGGGCAAGCTTACAAGTCGGCTTATGGTGACCACACCTTCCCACTTGCGGTAGCCATTGTTTTGTCAGGCATGTATGAGGATGATCTGGACAATGCTGAAGATGTTGTTTATACAGGCCAAGGAGGCCATAATTTGGTTGGTAATAAGCGACAAATTAGAGATCAAAAAATGGAGCGTGGTAATTTGGCACTCAAGAATTCTATGGAGCAAAGTGTGCCTGTTAGAGTGGTTCGAGGTCATGAATCTGCAAGTAGTTATTGTGGAAAAATTTACACATATGATGGATTGTATAAGGTTGTTAACTACTGGGCGGAGAAGGGTCTTTCTGGATTTACTGTCTTTAAGTATCGCCTAAGGCGGCTTGAAGGGCAACCAATTCTCACAACTAACCAGGTTCAATTTACGTATGGACGTGTTCCTAAATGTATCTCAGAAATACGAGGTTTGGTATGCGAGGACATCACTGATGGTCAAGAGAATATTCCCATCCCAGCTACAAATTTGGTTGATGATTCACCTGTTGCACCCACAGGTTACACATATTGCAAGTCGGTTCAAGTTGCCCCAACTGTAAAAATCCCTTCAAATGCTACTGGATGCAGTTGCACAGAAGATTGTTTGGATGCCAAGAGTTGTGCATGCGCTAGGCTAAATGGCATTGATTTTCCATATGTTCATCGTGATGGGGGAAGATTAATTGAAGCCAAAGATGTTGTTTATGAATGTGGTCCCCAATGTGGCTGTGGACCTGGTTGTGTCAATCGGACATCTCAAAGAGGGATAAAATATCGCCTTGAGCTTTTCCGAACTCCAAAGAAAGGCTGGGCAGTTAGATCTTGGGATTTTATTCCTGCTGGCGCTCCTGTCTGTGAATACACAGGAGTTTTGACGAGGACAGATGAACTAGACCATGTATCTGAGAACAACTTTATTTTTGACATTGATTGCTTGCAAACGATGACAGGCCTTGGCGGAAGAGTGAGGCGATCACGAGATGTATCCCTGCCAACAATAAATCAATCAGATAGACCTGATGATCCAAGACATGACAGCATGCCTGAATTCTGTATTGATGCTGGCACCAGTGGAAATATTTCAAGGTTCATTAATCACAGTTGTGAGCCTAATCTCTTTGTTCAGTGTGTTTTGAGCTCACACCGGGATATTAAACTTGCCCGAGTAATGCTATTTGCTGCAGACAATATTCCTCCATTGCAGGAGCTTACATATGACTATGGGTATGCCCTTGATAGTGTCACGTCTGCTGATGGGAAGATAAAGCAGATGGTGTGCTACTGTGGTGCTTCAGATTGCAGGAAACGCTTATTC
>HENI-2004724-Quercus_shumardii
AAGAGCAAGGCCAAGCGACCTGATTTGAAGGCCATATCTAAGATGATGGAGAATGGTGAAATATTGTACCCTGAGAAAAGAATTGGTAATATTCCAGGCATTAGGGTTGGGCATCAGTTCTATTCACGGGCTGAAATGGTTGCTGTTGGTTTTCATAGTCACTGGCTTAACGGCATTGATTATATGGGGCAGAATTACAGCAAATTGGAGGAGCACAAGGGCAAAACATTCCCACTAGCAGTTGCCATTGTTTTGTCTGGCATGTATGAGGATGACTTGGATAATGCTGAGGATGTTTTATATACGGGTCAAGGTGGACATGATTTAACTGGTAATAAACGTCAAATTCAGGATCAAAAGATGGAACGTGGAAATTTGGCACTCAAGAACTGTGTGGAACAGAAAATTGCTGTAAGAGTCATTCGTGGCCATGAATCTAAAAGCAGTTACTGTGGCAAAGTTTACACGTATGATGGCTTGTACCAGGTTGTTCACTACTGGGCAGAGAAGGGTATTTCTGGATTTACTATATTTAAGTTTCGCCTAAGGCGACAAGACGGGCAGCCACTATTGACCACTAACCAGGTTCAGTTTTCTTATGGGCGTGTGCCACAGTCTGTTTCAGAAATACGTGGGTTGGTGTGTGAGGACATCACTGGTGGTCAAGAGGATATTCCCATTCCAGCTACAAATTTGGTTGATGATCCACCTGTTGCACCCACAGGTTACAAGTATTGCAAGTCTATACAAGTTGCAAAAAATGTGAAGCTTCCCACAAATGTCCCAGGGTGCAACTGCAATGGAAAATGTGTGGACCCCAGGACTTGTGCTTGTGCTAGACTTAATGGCTCAGACTTTCCTTACGTATCTCGTGATGGTGGCAGATTAATTGAAGCCAAGGATGTTGTCTTTGAATGTGGTCCAAATTGTGGCTGCGGGCCAGATTGTTTGAACCGTACATCTCAGAGAGGGCTGAAGTATCGACTTGAGGTTTTCCGCACTCCAAAGAAAGGGTGGGCTGTTCGATCTTGGGACTTCATACCTTCTGGGGCACCAGTTTGTGAGTACACAGGAATACTTATGCAGACTGAGGATACAGATAGTGTCTCTGAGAATAATTATATTTTTGACATTGATTGCTTGCAAACAATGAGGGGTCTTGGTGGAAGAGAGAGGCGATTTGGAGATGTATCTGTACCAACAATCATTTCTTCAGACAGACATGATGATCTGAGATCAGAAAGTGTGCCAGAGTTTTGCATCGATGCAGGTTCAACCGGAAATATTGCCAGGTTTATTAATCACAGTTGTGAGCCTAATCTTTTTGTCCAATGTGTTTTGAGCTCACACCATGACATCAAGCTTGCTCGAGTAATGCTATTTGCAGCAGACAACATACCTCCTTTGCAGGAACTGACGTATGACTATGGCTATGCCCTTGATAGTGTGTATGGTCCGGATGGAAAGATAAAACAGATGGCTTGTTTCTGTGGTGCACCAGATTGTAGAAAGCGGTTATTC
>HGSM-2010184-Gelsemium_sempervirens
GAAGATGATACTAAAGGGGTTTCCAAACGACCTGACCTGAAGGCAATAACTGAGATGAGGAAGAAAAATGCTATTTTATACCCTGGAAAAAGATATGGCTCCATTCCAGTGGGCCATCAATTCTTTTCACGGGCTGAGATGGTTATACTAGGATTCCATAGCCATTGGCTCAATGGAATTGACTTCATTGGGCAAGGAAAAAAATTGGACTGTGATTACAGATTACCACTCGCAATATCCATTGTTGTGTCAGGCCAGTATGAAGATGATTTGGATAATTTTGAGGAGATTGTCTATACAGGTCAAGGTGGCAATAACTTACTTGGGGATAAACGTCAGTTTAAGGATCAAGTAATGGAGCGTGGTAATTTGGGGCTCAAGAACTGCCTGGAGCAGGATGTGCCTGTAAGAGTTGTTCGTGGCCATAAATGTGCGAATAGTTATGTGGGAAAGGTTTACACATATGATGGGTTGTACAAGGTTGTAAAGTACTGGGCAGAGAAAGGTGTTTCTGGGTTTACTGTATTCAAGTATCGATTGAGGCGTTGTGAGGGACAGCCACCTTTGACCACTAATCAGGTTCATTTTACTCGAAATCGTGTCCCTATCAACTCAAATGGCCAAATACTTGGGTTGGTTTGTGAGGATATTTCTGGAGGACTGGAGGATATTCCCATTTCTGCTACTAATTTGGTTGATGATCCCCCAGTTGCACCTACAGGCTTTACCTATTGTAAGGAGATGAAATTTGCCAAAAATGTAAAGGTCCCTCCCAATGCTTCTGGATGCAGTTGTAGGGGTTTGTGTATCGATCCTAGAGTTTGTGCCTGCGCCAGATTAAATGGGTTAGACTTTCCCTATGTTCAGCGTGATGGTGGCAGATTGATTGAACCTAGGGGAGTTGTATTTGAATGCAATTCCAATTGTGGCTGTGGACCGGATTGTGTGAATCGGACATCTCAGAGAGGATTGAAGTATCGATTTGAGGTTTTTCGTACTCCCAATAAGGGGTGGGGGGTCAGATCTTGGGATTATATTCCATCCGGGGCTCCTATATGTGAGTACATTGGGGTTCTTATGAAGACAGATGATGTAGACACTGCTTCTGGAAGCAACTATATTTTTGACATTGACTGTTTACAAACAATGAAGGGGCTGGATGGAAGAGAGAGGCGTTTACGAGATGTCTCTTTACCAAACAATCTGGAGAAGCATGATGATCAAATGTCTGACAGTGTACCTGAGTACTGCATTGATGCTGGCTCTACTGGCAATATTGCAAGGTTTATTAATCATAGTTGCCAGCCCAACCTGTTTGTTCAATGCATATTGAGCTGCCACCTTGACGTTAAACTTGCAAGAATAGTGCTTATTGCAGCTGATAATATACCTCCACTGAAGGAGCTTACGTACGACTACGGCTACGCCCTTGATAGTGTTGTTGGTCCTGACGGCAAGATCAAGCAAATGCCATGCTATTGTGGTGCTGCTGATTGTAAGAAGCGCATG
>HJMP-2015596-Astragalus_membranaceus
GTTGTTCCACAGCATTTGATGGTTTCTCCAGGGAAGGAGAAGAGTCCGAAGGTCAAAATCACTGTGAAATATGGCGGAAAAAGAAATGAATCCTTTGATTCGCCAATGCCTTCTGAATCCAAGGGTTTGCCAATGTCTGCAGAATCGAAGGAGTCGACAATGCCGCAGCGGAGATCGAGTGCTCGAATCCAAGCGAAGCAAAAAGAGGTGGAAGAGCTTCGTGTTCGAAGAAAAGCCGAGGTATTAGAAAATGCTGAAAAATCCAGCGAGGATGTGACGACGACGCCGAACAAACGCAGTAAAAAAAGTCACGGTGAGGAGAGTGTGGCTAAGAAAGAGGTTGTTTCGAAGCAAAATAAGAAGAAGTCTGTAGCGAGTGCGGAACGCGAGACGAAGGAAGTGGTGAAGGATGTGGAAAGAGCAAAGGAAGTGGTGATGGATGTAGAAAGAACGGTGGAATCGGAAAATGTGGTTGGGGCATTGGCTGACAACGGCGCTGCGGCTAAGGTGAAAGACACAATAAGGATATTTAACAAGCATTACCTTCACTTTGTTCAGGAGGAGGAGAATAGGTGTGCAAAAGTGAAGGCGGAAGCTGACAAAGCTTCTAAAAAAGGTTCAAAATCGAAGTCTGTGCAGAAAAGTGATCCGCCCGTTGAATCGAAAAAAAGTGCGAAGCGACCTGATCTGAAGGCAATAACTGAGATGATGAAAAACAAAGAGATACTGTACGGTGAGAAAACAGTTGGCAACATTCCAGGTATTGAGGTTGGATATCAGTTCTATTCTCGTGCTGAAATGGTTGCAGTTGGTTTTCATAGCCACTGGTTAAATGGCATTGATTATATGGGCCAGTCCTATTCCAAAGTGAACAGAAGCTATGAATACCCTATTGCTGTGGCCATTGTTATTTCGGGCATGTACGAGGATGATCTGGACAATTCAGATGATGTTGTGTACACTGGTCAAGGTGGGCATAATCTTACTGGCAATAAGCGTCAAATCCTAGATCAAAAGTTGGAGCGCGGTAATTTGGCACTCAAGAACTGTGTGGCACAATGTGTGCCTGTTAGGGTGATTCGGGGTCATGATTCTGCAAGCAGTTACACTCGTAAAGTCTACACATATGATGGCTTGTACAAGGTTGTTAATTATTGGGCAGAGAAGGGAATATCTGGCTTCACAGTCTACAAGTTTCGGTTAAGGAGAATTGCGGGACAGCCTACACTTACAACTAATCAGGTTTATTTCACATGTGGACGTGTACCTCAGTCTGTAGCAGAAATACGGGGGTTGGTATGTGAGGATATCACTGGAGGTCAGGAAAATGTACCCATTCCAGCCACAAATTTGGTTGATGACCCCCCTGTTCCACCAACAGGTTTCAAATATTGCAAGACTCTCAAAGTTGCAAAAAATGTGAAGCTTCCCATGAATGCCCCTGGGTGCAAATGCAAAGGCAACTGTGTTGATCCAGAAACATGTGAATGTGCAAGACGTAATGGTGGTGATTTTCCCTATGTAACTAAGGATGGTGGCAGATTAGTTGAAGCTAAAGACATTGTGTTTGAATGTGGTCCCGAATGTGGTTGTGGTCCTGGCTGTGTGAACCGAACTTCTCAAAAAGGACCCCGATATCGTCTGGAGGTATTCCGTACTGCAAAGAAAGGATGGGCTGTCAGATCCTGGGATTTTATACCTTCTGGAGCACCAGTTTGTGAGTACACAGGAATACTTGCTAGGGCGGAAGATATGGAAAGTGTATTAGAAAACAACTATATTTTTGAGATAGATTGCTTGCAAACTATCAAGGGAATTGGTGGAAGAGAGAGGCGGTCCCAAAATGTAGCCTTACCTGCAAATCTGTTGGACAAATCTGATGACCAAGATTCTGAAAGTGCCCCAGAGTTTTGTATTGATGCAGGACATACCGGAAATATTGCTAGGTTTATAAATCATTGTTGTGAGCCTAATCTGTTCGTTCAATGTGTCTTGAGCACGCACCATGATTTGAAACTTGCTCGAGTGATGCTGTTTGCTGCCGACAACATACCCCCTTTGCAGGAGTTGACATATGACTATGGCTATGCACTTGATAGCGTCTTCGACTCCAAAGGGAAGGTAAAGCAAATGCCATGCTATTGTGGAGCCGCAGGTTGCAGGAAGCGATTATTC
>HLJG-2008713-Viburnum_odoratissimum
AAACGGGATACACCTGAAGACGATTCGAAAAGGGCTTCCAAGCGACCCGATTTAAAAGCGTTAAGCAAGATGTTGGATGCAAATACTATATTATACCCCGAAAAAAGATTTGGCTCCATCGCAGGGATTGATGTTGGGCATCAGTTCTTTTCACGGGCTGAGATGGTCGCTGTAGGTTTCCACAGCCACTGGTTGAATGGAATTGATTATATTGGGCAAACTTCAAGCAGGGAGTTCAGAGGCTTCACATTACCACTTGCTGTAGGGATAGTTATGTCGGGCCAGTATGAAGATGACCTCGATAATTGTGACGATATCATTTATACTGGTCAAGGCGGTAACAATTTACTTGGTAATAGGCGGCAAATACGCGATCAAGTAATGCTACGTGGTAATTTAGGGCTTAAGAATTCTATGGAGCAATGTGTGCCTGTTAGAGTTGTTCGTGGCCATCAATGTAAAAATAGTTACGTTGGCAAGGTTTACACATATGATGGATTATACAAGGTTGTTAATTACTGGGCTGAGAAAGGTGTTTCCGGATTTACCGTATTTAAGTTTCGACTGAAGCGACTAGAAGGGCAACCTTTTTTGACCACCAATCAGGTTCATTATCATCGTGGTCGTATTCCTAACTCCATTTCAGAAATACGCGGGTTGGTATGTGAGGATATTGCTGAAGGCCAGGAGAATATTCCTATACCTGCTACAAATTTGGTTGATGATCCACCAATTGCACCAGCTGTTTCAGGTTTCACCTATTGCAAATATATGCAAGTATCAAAAAGCGTGAATCTTCCTGCGAATGCCCATGGATGCAATTGTAAGGGTAGTTGTAGAGACCCCAGGACTTGTGCCTGTGCTAGGCTTAACGGTTCCGACTTTCCTTATGTTCATCGTGACGGTGGCAGATTAGTCGAACCCAAGGCAGTCGTATTCGAATGCGGTCCAAACTGTGGCTGTGGACCTGATTGTGTGAACCGGACCTCTCAGAAAGGGTTGAAATATAGACTTGAGGTTTTCCGTACACCGAAGAAAGGGTGGGCAGTTAGATCATGGGATTATATACCTTCGGGGGCACCCGTTTGTGAATACAAAGGAATACTTACGAAGACAGATGACATAGACACCGTTCCTGAAAACAGTTTTATTTTTGACATCGACTGCTTACAGACAATGAAGGGGCTGGATGGAAGAGAGAGACGATTACGAGACGTATCCATACCATCCTGCTTGGAGAAGGATGATGAAAAGGACAGCTTTCCAGAATTCTGCATTGATGCTGGCTCCACTGGTAACATTGCCAGGTTTATCAACCACAGCTGTCAACCAAATTTATTTGTACAGTGTGTGTTGAGTACTCATCACAACATTAAGCTAGCTCGGGTGATGCTGTTTGCTGCGGATAATATACCACCCTTACAGGAGCTCGCGTACGACTATGGCTATGCCCTCGACAGTGTCATGGGTCCCGATGGAAAGATAAAACAGATGGCTTGCTATTGTGGTGCAGCAGATTGTCGAAAGCGCTTA
>HLJG-2020593-Viburnum_odoratissimum
GCGAAGCGACCTGATCTGAAGGCAATATCCAAGATGTTAAAGACCAACGCAATTTTGTACCCTGGGAAAAGATTTGGCCATTTACCTGGTATTGATGTTGGGTATCAGTTTTATTCAAGAGCTGAAATGGTTGCTCTAGGTTTTCATAGCCACTGGCTTAGCGGTATTGATTACATGGGACAATCTTACAGAAAATCGAAGGAGTACAAAGGCCATACATTTCCGATAGCTGTAGCGATTGTTTTGTCTGGTCAATATGAAGATGATCAGGATAACTCGGAAGATGTTGTGTACACGGGTCAGGGTGGAAATGACTTACTTGGTAATAAACGCCAAATCAAGAATCAGGAAATGTCTCGTGGTAATTTGGCACTTAAGAATAATATGGAGCAATCAATACCCGTTAGAGTCATTCGTGGACATGAATCTGATCGTACTTTTTGCAAAGTTTACACTTATGATGGCTTGTACAAGGTCGTTAAATGCTGGCCTGAAAAAGGTGTTTCTGGTTTTGTTGTTTATAAGTATCGTTTAAGGCGGCTTGAAGGACAACCTCAATTGACCACTAATCAGGTTCATTTTAGCCGTGGACGTGGATTGAAGGTCCCTTCTAGGGTACCCGGGTTGGTGTGCGAGGACATTTCTGGAGGTCAAGAAGATATACCTATTCCTGCTATCAATGCAATTGATGATACACCTGTTGCACCTACAGGATTTATGTATTCCAAGTCTATTCAAGTTGCAGCAAATGTGAACCTCCCTCCGAATGCCAGTGGGTGTAAATGCAAAGGAAATTGTACGAATCCAAGGACCTGTGCTTGTGCTAGACTTAATGGTTCTGACTTTCCATATGTACGTAGGAATGGGGGCAGACTGATTGAAGCGAAGGATGTTGTGTTCGAATGTGGGCCAAACTGTGGATGTGAACCTGGTTGCATCAATCGCATATCTCAGCGAGGACTAAAGTACCAACTTGAGGTTTTCCGTACTCTTGATAAAGGGTGGGCCGTCAGGACTAGAGACTATATACCTTCAGGTGCACCAGTGTGTGAATACATTGGAGTGCTTAAAAGAACAGATGAGTTGGATAATGTAGCTGAAAATGATTATATATTTGAAATTGATTGTTGGCAAACAATGAAGGGGATTGAGGGAAGGGAGAGGCGATTGGGAGATGTATCTGCATCCGTAAGTAATCATTTGGGGAAAATCGATGATAAGACATCAGAAAGTGCACCTGAGTTTTGCATAGATGCAGGCTCCATTGGTAATGTTGCTAGATTTATAAATCATAGCTGTGAGCCGAACCTCTTTGTTCAATGTGTTTTAAGTACACACCATGATATTAGACTTGCTCGAGTTGTTTTATTTGCTGCGGATAGCATTGCTCCATTGCAGGAACTTGCATATGACTATGGCTATGCCCTTGATAGCGTCATTGACCCTGATGGCAAAATAAGAGAGCTGACATGCCATTGTGGTACAGCAGATTGCCGTAAACGTTTG
>HNCF-2016145-Linum_hirsutum
CCTGAGCGGCGTTCCAGTCCCCGTATTCAGGCCAAACAGCGTATCGAGAAGGAGTTTCTCGTCAGGAAACGGGTCCGGCTTCTGGACGGTCTTGTGAACCCAGATTCCACTCCCGAACCTCCTCCCGCCAAGAGAACCCGGGTTTACACTCGTAGACGGGTTGGAGAAGCCAGTAAGACGGAGCAGCATGTGCAGGGACAGAAGAGGAAGACGGAGGAGGTGGTGGATAATGCCGCCCACCAAACTAGTCAGGAGACGGCTTCGGGTGCCGTTGTACCAGCCGCAGCCCAAGCCTCGGGTAAGAGTGCTCATGCTAAAGTCATTGAAACTTTGAGGACCTTCAACAAGTACTATCTTCACTTTGTGCAGGAAGAGGAGAGTAGATGTGGGAGGAAGAAGGATGCCGACAAGCAATCCCCCAAATCCAAGACTAAGTCCAAATCAAAGAAACCTAAGAAGCGGGAGAAAGCTACTAAACCCGACGCTAAAACAAAGGCGATGCGTCCTGATCTTAAGGCAGCGACTAAAATGTTACAAACGAAAGCCATAATGTATCCAAAGAGAAGAATTGGCAACCTTCCAGGCATTGAAGTTGGGCACCAATTTTATTCAAGAGCCGAGATGGTTGCTATTGGTTTCCATGGCCACTGGTTGAATGGCATTGATTATATGGGTGCTTCCTACCAAAAGGAGTGCGCAAACTACACACTCCCACTAGCAGTAGCTATTGTCTTGTCTGGAATGTACGAGGATGATCTGGATAATGCCGATGATGTTTATTACACTGGACAAGGTGGACATAATTTAAATGGTGATAAGCGCCAGATTAAGGATCAAGTTATGGAGCGTGGAAATTTGGCACTCAAGAATTGTGTAGACCAATCTGTGCCTGTACGAGTGATTCGAGGCCATGTGTGCAAGAGCAGCTACGTTGGCAAGATATATACATATGATGGCTTGTATAAGGTGGATGCCTACTGGGCTGAGAAGGGTATATCTGGATTTACTGTATTCAAATATCGGCTTAAACGGCTCAAAGATCAGCCAGTGTTGACAACTAATCAGGTACAATTCACAAATGGACGTGTCCCTCAGGCTATATCGGAAATACGAGGGTTGGTGTGTGATGATATCACTGGAGGACTTGAAGATGTTCCAATTCCAGCCACTAACTTGGTTGATGATCCACCTGCCCCGCCAACAGGTTTTACATATTTGAAGACTATTCAACTCGCCAAGAATGTAAAGCTCCCCAGAAGCACTGCTGGATGCAACTGTAAGGGAACCTGTGTGGATGCCAGGACTTGTGCTTGTGCGAAGCTTAATGGCTCTGATTTTCCGTATGTGCATCGTGATGGTGGCAGGCTAATTGAAGCGAAGGATGTTGTTTTTGAGTGTGGTCCATCTTGTGGTTGTGGACCGAGCTGTGTTAACCGAACATCTCAGAGGAGACTGAGATATCGTCTTGAGGTTTACCGTACACCTAAGAAGGGTTGGGCTGTGAGGTCATGGGATTTCATTTGTTCTGGGTCGCCAATTTGTGAATATGTTGGAGTGCTCAAGAAAACAGAAGATGTTGATAGTCTCACAGGAAATGATTATATTTTTGACATTGATTGCTTGCAGACCATGAGAGGTTTGGGCGGAAGAGAGAGACGATTACGTGATGTGCCACTTCCAGACAGCGAAAGCATTGTTTCGGAGTCGTCAAAGACTGACAGCATCCCAGAGTTCTGCATCGATGCAGGTCCCAGTGGAAATGTTGCCAGGTTCATCAACCATAGTTGCTCTCCGAATCTGTTCGTCCAGTGCGTGCTAAGCTCACACCAAGACCTCCGCCTTGCACGTGTTGTCTTATTTGCTGCCGACAACATACCTCCGCTGCAGGAGCTTACCTATGACTACGGATATGCCCTCGATAGTGTAATGGGTCCTGATGGCAAGATTAAGCGGGTTGCTTGCTACTGTGGCGGAGCCGATTGTAGGAAGCGATTGTAC
>HNCF-2016146-Linum_hirsutum
CCTGAGCGGCGTTCCAGTCCCCGTATTCAGGCCAAACAGCGTATCGAGAAGGAGTTTCTCGTCAGGAAACGGGTCCGGCTTCTGGACGGTCTTGTGAACCCAGATTCCACTCCCGAACCTCCTCCCGCCAAGAGAACCCGGGTTTACACTCGTAGACGGGTTGGAGAAGCCAGTAAGACGGAGCAGCATGTGCAGGGACAGAAGAGGAAGACGGAGGAGGTGGTGGATAATGCCGCCCACCAAACTAGTCAGGAGACGGCTTCGGGTGCCGTTGTACCAGCCGCAGCCCAAGCCTCGGGTAAGAGTGCTCATGCTAAAGTCATTGAAACTTTGAGGACCTTCAACAAGTACTATCTTCACTTTGTGCAGGAAGAGGAGAGTAGATGTGGGAGGAAGAAGGATGCCGACAAGCAATCCCCCAAATCCAAGACTAAGTCCAAATCAAAGAAACCTAAGAAGCGGGAGAAAGCTACTAAACCCGACGCTAAAACAAAGGCGATGCGTCCTGATCTTAAGGCAGCGACTAAAATGTTACAAACGAAAGCCATAATGTATCCAAAGAGAAGAATTGGCAACCTTCCAGGCATTGAAGTTGGGCACCAATTTTATTCAAGAGCCGAGATGGTTGCTATTGGTTTCCATGGCCACTGGTTGAATGGCATTGATTATATGGGTGCTTCCTACCAAAAGGAGTGCGCAAACTACACACTCCCACTAGCAGTAGCTATTGTCTTGTCTGGAATGTACGAGGATGATCTGGATAATGCCGATGATGTTTATTACACTGGACAAGGTGGACATAATTTAAATGGTGATAAGCGCCAGATTAAGGATCAAGTTATGGAGCGTGGAAATTTGGCACTCAAGAATTGTGTAGACCAATCTGTGCCTGTACGAGTGATTCGAGGCCATGTGTGCAAGAGCAGCTACGTTGGCAAGATATATACATATGATGGCTTGTATAAGGTGGATGCCTACTGGGCTGAGAAGGGTATATCTGGATTTACTGTATTCAAATATCGGCTTAAACGGCTCAAAGATCAGCCAGTGTTGACAACTAATCAGGTACAATTCACAAATGGACGTGTCCCTCAGGCTATATCGGAAATACGAGGGTTGGTGTGTGATGATATCACTGGAGGACTTGAAGATGTTCCAATTCCAGCCACTAACTTGGTTGATGATCCACCTGCCCCGCCAACAGGTTTTACATATTTGAAGACTATTCAACTCGCCAAGAATGTAAAGCTCCCCAGAAGCACTGCTGGATGCAACTGTAAGGGAACCTGTGTGGATGCCAGGACTTGTGCTTGTGCGAAGCTTAATGGCTCTGATTTTCCGTATGTGCATCGTGATGGTGGCAGGCTAATTGAAGCGAAGGATGTTGTTTTTGAGTGTGGTCCATCTTGTGGTTGTGGACCGAGCTGTGTTAACCGAACATCTCAGAGGAGACTGAGATATCGTCTTGAGGTTTACCGTACACCTAAGAAGGGTTGGGCTGTGAGGTCATGGGATTTCATTTGTTCTGGGTCGCCAATTTGTGAATATGTTGGAGTGCTCAAGAAAACAGAAGATGTTGATAGTCTCACAGGAAATGATTATATTTTTGACATTGATTGCTTGCAGACCATGAGAGGTTTGGGCGGAAGAGAGAGACGATTACGTGATGTGCCACTTCCAGACAGCGAAAGCATTGTTTCGGAGTCGTCAAAGACTGACAGCATCCCAGAGTTCTGCATCGATGCAGGTCCCAGTGGAAATGTTGCCAGGTTCATCAACCATAGTTGCTCTCCGAATCTTTACGCCCAAAATGTGCTCTATGACCATGGCGACCGAAGGATCCCTCACATAATGCTCTTTGCTGCTGAAAACATTCCTCCATTGCGAGAATTGACTTATCACTACAATTATCAAATAGATCAAGTTCACGATTCGCAGGGCAACATAAAGATGAAAAATTGCTATTGTGGTTCTTCAGATTGTTCAGGCCGAATGTAT
>HOKG-2020752-Nolina_atopocarpa
AAAAGAGCCGCGAAACGACCCGATCTGAAGGCTGTTTCCAAGATGATTGAAAACCATCAAGTTCTGTATCCAGAAAAAATAATCGGTCATCTTCCCGGTATTGATGTTGGAGATCAATTCTTATCACGTGCTGAAATGTGTGTGCTTGGCCTACACAACCATTGGCTGAACGGAATAGATTACATGGGACAATCCTTTGCGAAACTGGAACAGTACAAAAATTATACTTTCCCTCTCGCAATATCTATTGTGCTGTCAGGCATGTATGAAGATGACTTGGACAATTCAGAAGATATTGTCTATACTGGCCAGGGGGGACATGATTTACTTGGCAGTAAGCATCAAGTCAGCGATCAGAAATTGGAACGTGGAAATTTGGCTTTGAAGAATAACTGTGACCTCGGTGCCCCTGTTAGAGTAGTTCGTGGCCATGAATTAAAAAGCAGCTATACCGGGAAAGTGTACACATATGATGGCTTATACAAGGTTATTAAGACTTGGGCGGAGAAAGGTGTGTCGGGATTTACAGTTTACAAGTACAAGTTGAGGCGTGTTGAAGGGCAACCAGTTCTGACAACAAACCAGGTTCAATTTACTCGTTCAAAAGCACCTCAGTCAATTTCTGAATTGCGTGGGTTGGTTTGTGAAGATATCAGTGGGGGCCAAGAGAATCTGCCAATTCCAGCTACTAATACTGTTGATGACCCGGCTTTTGCTCCCACTGATTTTGAGTACTGCAAAGCTATTCGTTTGCCAAGGAATTTGAAGCTCCCCACAAGTGCTATTGGATGCAACTGTAAGGGAGATTGTGTCGACCCCAAAATTTGTTCATGTGCTAAACTTAATGGTGGGGATTTTCCATACGTGCGGAGGGATGGTGGCAGATTGATTGAAGCTAAATCCGTTGTGTTTGAATGTGGACCTAGTTGTGGATGCAACAGGTCCTGTGTCAACAGAACATCACAGCTAGGACTAAAGTACCGTCTTGAGGTGTTTCGGACGGCGAAAAAGGGTTGGGCTGTTCGGTCTTGGGATACCATACCGTCAGGTGCACCTGTCTGTGAATACACTGGAATACTCAGTAGGACAGATGAGATTGAAACCGACTTAGAGAATAACTACATTTTTGACATTGACTGTCTTCAGACGATGAAAGGGCTTGATGGAAGAGAGAGACGACCTGGTGATATGTCTGTGCTGGAAAATTTCGATGACAAGAAAGCCGACCCAGAGTTCTGTATTGATGCTGGCCGAATTGGCAGTGTCGCCCGGTTCATCAACCACAGTTGTGAACCGAATTTGTTTGTCCAATGTGTTTTGAGCACACATCACGACATTAAGATGGCAAAAGTTATGTTATTTGCTGCTGACAACATCCCGCCGCTGCAGGAACTTTGTTATGACTACGGCTATGCTCTTGACAGTGTGGTCAGAGCTGATGGTAGCATCGTTCAGCTTGCTTGTTATTGTGGTGCGGCCGGTTGCCGTAGAAGACTT
>HQRJ-2004350-Loropetalum_chinense
AAAGGGGGTGCACGTAAAGAGGATTATAAGCAAGCAGCCAAGCGGCCCGATTTGAAGGCAGTATCTAAGATGATTGAGACGAATGCTATATTGTATCCCAAGAAAAGGTTTGGCCCCATTCCAGGTATCGATGTCGGGCATCAGTTTTTTTCACGGGCTGAAATGGTTGTTGTAGGTTTTCATAGTCATTGGCTTAACGGGATTGATTATATGGGGATATCATATAACAAAGGGGAGTACAGTAGCTATACGTTTCCACTTGCAGTCGCCATTGTCTTGTCAGGTCAGTATGAAGATGACCTGGATAATTCTGATGACGTTGTGTATACCGGTCAAGGTGGAAATAATTTACTTGGTAATAAGCGTCAAGTACGGGATCAAGTCTTGGAGCGCGGTAATCTGGCACTCAAGAACTGTTTGGAGCAAAGTGTTCCTGTTAGAGTGGTCCGTGGCCATAAATCTGCAAATAGTTATGTTGGCAAAGTTTACACATACGATGGCTTGTACAAGGTTGTTCAATATTGGGCAGAGAAAGGTGTTTCTGGGTATACAGTTTTTAAATATCGCCTAAGGCGGCTTGAAGGACAGCCAATTTTGACCACTAACCAGGTTCAATATGCTCATGGACGTGTTCCTAAATCCGTTTCAGAAATACGCGGGTTGGTATGTGAGGACATCACTGGTAGTCAAGAGGATATTCCCATTCCGGCCACCAATTTGGTTGATGATCCACCTGTTGCGCCCACAGGTTACACATATTGCAAGTCTATTCAAGTCTCAGAAAGTGTGAAGCTCCCCACAAATGCCATTGGATGTGACTGCAAGGGAACTTGTATAGATTCCAAGACTTGTTCATGTGCTAAGCTTAATGGCTCTGATTTTCCATATGTGCATCGTGATGGTGGCAGATTAATTGAAGCCAAGGATGTTGTATTTGAATGTGGTCCAAAATGTGGCTGTGGACCTGGTTGTGTCAACCGGACATCTCAGAGAGGACTAAAATATCGACTTGAGGTTTTTCGTACTCCTAAGAAAGGTTGGGCCGTCAGATCTTGGGATTATATACCTTCTGGGGCACCAGTTTGTGAATATACAGGAGTACTTATGAGGACAGATGAGCTGGATAATGTTTCTGAAAATAATTATATATTTGATATAGATTGCTTACAAACAATGAAGGGCCTTGATGGAAGAGAGAGGCGATTACGAGATGTGTCTGTACCTACGAGTAACTATCTAGACAAATCTGATGATCAGAAATCTGATGTGCCAGAGTTCTGCATTGATGCTGGATCCACTGGAAATATTGCCAGGTTTATTAATCACAGTTGTGAGCCTAATCTATTTGTTCAATGTGTTTTGAGCTCACACTATGATGTCAAACTTGCACGGGTAATGCTATTTGCTGCAGACAACATACCTCCTTTGCAGGAGCTGACATACGACTATGGCTACACCCTTGACAGTGTCTTTGGTCCGGATGGTAAGGTAAGACAAATGGCATGCTACTGTGGTGCAACAGGTTGTCGAAAGCGCTTA
>HQRJ-2017695-Loropetalum_chinense
AAAGGACATGCATGTGAGGAGGAAGCTAAGCGACCTTCTAAGCGACCTGATTTGAAGGCAATATCTAAGATGTTGGAGACCAAAGCAACTTTGTACCCAGAAAAAAGATTTGGTCATCTACCAGGAATTGATGTTGGTCATCAATTCTTTTCTCGGGCTGAAATGGTGGTTGTAGGTTTGCATCGCCACTGGTTAAATGGAATTGATTACATGGGACAAACTTACAGCAAATTGGAGGAGTACCATGGTTATACCTTCCCACTTGCTGTAGCAGTTGTTTTGTCTGGCCAGTATGAAGATGATCTCGATAATTCTGAAGATGTTGTGTATACCGGTCAAGGTGGAAATGATTTACTTGGTAATAAACATCAAGTTAAGGATCAAGTTTTGTGCCGTGGTAATTTGGCCCTAAAGAATAATATGGAGCAATCTGTCCCTGTTAGAGTCATCCGTGGACATGAATCAGCTAATAGTTATTGTGGCAAGGTGTACACATATGATGGCTTGTACAAGGTTGTTCAATACTGGGCCGAGAAAGGTGTTTCTGGGTTTACTGTTTTCAAGTATCGTTTAAGGCGGCTTGAAGGACAACCCATATTGACCACTAATCAGGTTCATTTTGCTCGAGGGCGTGCATCCAGGATTGCTTCTGAGTTGCCAGGGTTGGTCTGTGAGGATATCTGTCAAGGTCAAGAAGATATTTGTATTCCGGTTACCAATTTATTTGATGATTCACCTATTCCACCTGCAGGTTTTACGTATATGAAGTCTACTAAAGTTGCAGAAAGTGTGAATCTCCCTTCAGATGCCCCCGGGTGCAACTGTAAAGGAAACTGTACAAATCCAAATACTTGTTCCTGTGCTCGACTTAATGGTTTTGACTTTCCATATGTGCGTCGAGATGGTGGCAGATTAATTGAAGCACAGGATGTTGTGTTTGAGTGTGGACCAAATTGTGGCTGTGGACCTAGTTGCGTCAATCGTACTTCTCAACGAGGATTAAAATACAGACTTGAGGTATTTCGTACACCAAATAAAGGGTGGGCTGTTAGGTCTTGGGATTCTATTCCTTCAGGTGCCCCAGTATGTGAATACATTGGTGTGCTTCGGCGGAGTGATGAATTAGATAATGTTTCTGAGAATGACTACATATTTGAAATTGATTGCTGGCAAACTATTAATGGGATTGGTGGAAGAGAGAGGCGATTACGAGATGTCTCTCTACCTACAAGCAATCACTTGGAGAAAATAGATGACAAGATATCAGAAAGTGCACCTGAATTTTGCATAGATGCTGGTTCCACCGGCAATGTTACAAGATTTATCAATCATAGTTGTGACCCTAACCTATTTGTTCAGTGTGTTTTGAGCTCTCACCATGACATCAGACTTGCTCGAGTGGTGCTATTTGCTGCAGACAACATACCTCCTTTGCAAGAACTTACCTATGATTATGGCTATGCCCTTGATAGTGTGATAGGCCCCGATGGCAAAATAAAAGAGTTGCCATGCTATTGTGGTGCAGTGTGCTGTCGGAAGCGTTTA
>HRWG-2008845-Buxbaumia_aphylla
ATGCCGAGTTCGCCATATCTTTCTCGTGGAGGAAAGGATAGAGATAAGAGTCGAGTGATACTTAAAGAAGCGAGTCGTAAACGCCTATTGGATGATGCACAACTTGATACTGATGATGCAGAGAAACAGAAACTCTTATTGGATCTTGATGAGATTGAAGAGGCTAATCCTCCTTTGAAACATCGAAAATTGGCGAAGCGAAGCTCATCCCGTTTGTCCATGCTAGCATCTCGTACCCCAACGAAGGATGAGAATGTGGAACCACCTGCTAGTCCAGTGCGTGCTCGGAAATCGTTAAAAAGCACCGACACCACCAGGAAGGTGACCGTGAAGGAGAAAGTCGTGACAGTCAAGAAAGAAGTGACCAAGAGAACGAAGAAGACACTTGTTACACCTGATCACGAAGAGATAACAGAAGTCAAGAGCGAAGAGAGAGATGACATAGGTGGAGTGGTGGATCCGTCAAGTGGGCCTATGGAGAGTAAGTTAGCGCAGCAGCTTGATGAGAGAGATAAACTGACAGATGCTTTGCAAGTCAAAGCTACGATCCGCATTTTCAACTCCATGTACCTTGCAGCCATTCAAGACGAAGACAAACGTGTCAAGCGTGTCCTGGAAAACAATAATGGAAAATTGGAACCTGGCTCTAAACGAGTCTCAAAACGACCTGACTTGAAGGCAATCACCAAGATGATGTCCCTTAAAGCAACCCTCAATGCTGAGAAGCAGATTGGTGCTATTCCAGGTGTAAGTGTGGGTCATCAGTTTCTCTCAAGAGCAGAGATGGTGGTCATCGGACTGCACAGTCACTGGTTAAATGGCATTGACTACATCGGTCTTTCCAAAGGCGAGAAAAAAAAGTTGGGTGTTGAACTGCCAATCACCGTATCTATTGTGATGTCTGGAGGCTACGAAGATGATGTAGACAATTCTGAGGACGTCATTTATACTGGCCAAGGAGGAAACGATTTAACTGGAAACAAACGCCAGAAAGACAATCAAAAGATGGCAAAAGGCAACTTGGCCCTAAAAAATAGTATGAAATTTGCAACTCCGGTTCGTGTCATTCGCGGCCATGTCGACAAACTTAGCTACACTGGCAAGGTCTATACTTATGATGGACTGTATGAGGTGTACGATCACTGGGCAGAGAAAGGGATATCTGGATTTACAGTATTCAAATACAAACTCCGACGACTGCCGGGGCAGCCAATACTTACAACTCAACAGGTTCAATTTGCGAGGGGGAAAGTTCCAACAAGCGTTTCAGATCTACGGGGATTGGTGTCTAAAGATATCTCAGGTGGACAGGAGCGGATTCCTGTTCCTGCCTCAAATACAGTTGACAATCCTCCTGTACCTCCAACAGACTATACATACCTGACTAAAAGCATAATTCCTGACGACATCCCAAAGCCTCCTCCTTCGAGGGGTTGTAGCTGCAAGGGGTCTTGCACTGATGAACAGAAATGTTCTTGTATTCGTAAAAATGGAACGATTCCTTATGTATTCAACCATGGTGGAAGGCTCGTGAAGCCCATGGATGTTGTTTACGAGTGTGGCCCAGGATGTGGCTGTGGCCCTGAATGCCTCAACAAGACTTCTCAAAAAGGACTCCAATTTAGGCTTGAGGTATATAAGACTGTTTCAAAGGGGTGGGCTTGCCGATCGTGGGACTTCATTCCAGCCGGAGCTCCAATATGTGAGTACTTCGGGACAATGAGACGCAATGACGAAAACCTGGAAAGCATGCTGGATAACAGCTACATATTTGAACTTGACTTGGTGCAAACGATGCAAGGGATGGAAGGGCGCCAGAAGCGAGTTGGAGATGTGATGCCTGTCGTTAGTGATCGGGAAGATTTGATGCAAGACGCTCCTGCATACGTTCTTGATGCTGGAAAGGGTGGAAGCGTCTCCAGATTCCTCAATCACAGCTGTGAGCCTAATGTCTTTATCCAGTGCGTGTTGAGCCATCACGGTGACGTGACCATGCCACGGATTGTGATGTTTGCTGCGGATAACATTCATCCTCTAGAGGAGCTATGCTATGACTATGGCTATGCCATGGACAGCGTAGTGCTTGCTGATGGATCAATCAAAGAGATGCCATGTTATTGTGGAGCTCCATCATGTCGCAGGCGCATGTAT
>HRWG-2008846-Buxbaumia_aphylla
ATGCCGAGTTCGCCATATCTTTCTCGTGGAGGAAAGGATAGAGATAAGAGTCGAGTGATACTTAAAGAAGCGAGTCGTAAACGCCTATTGGATGATGCACAACTTGATACTGATGATGCAGAGAAACAGAAACTCTTATTGGATCTTGATGAGATTGAAGAGGCTAATCCTCCTTTGAAACATCGAAAATTGGCGAAGCGAAGCTCATCCCGTTTGTCCATGCTAGCATCTCGTACCCCAACGAAGGATGAGAATGTGGAACCACCTGCTAGTCCAGTGCGTGCTCGGAAATCGTTAAAAAGCACCGACCGTAAGATTGTGAAAACCACCAGGAAGGTGACCGTGAAGGAGAAAGTCGTGACAGTCAAGAAAGAAGTGACCAAGAGAACGAAGAAGACACTTGTTACACCTGATCACGAAGAGATAACAGAAGTCAAGAGCGAAGAGAGAGATGACATAGGTGGAGTGGTGGATCCGTCAAGTGGGCCTATGGAGAGTAAGTTAGCGCAGCAGCTTGATGAGAGAGATAAACTGACAGATGCTTTGCAAGTCAAAGCTACGATCCGCATTTTCAACTCCATGTACCTTGCAGCCATTCAAGACGAAGACAAACGTGTCAAGCGTGTCCTGGAAAACAATAATGGAAAATTGGAACCTGGCTCTAAACGAGTCTCAAAACGACCTGACTTGAAGGCAATCACCAAGATGATGTCCCTTAAAGCAACCCTCAATGCTGAGAAGCAGATTGGTGCTATTCCAGGTGTAAGTGTGGGTCATCAGTTTCTCTCAAGAGCAGAGATGGTGGTCATCGGACTGCACAGTCACTGGTTAAATGGCATTGACTACATCGGTCTTTCCAAAGGCGAGAAAAAAAAGTTGGGTGTTGAACTGCCAATCACCGTATCTATTGTGATGTCTGGAGGCTACGAAGATGATGTAGACAATTCTGAGGACGTCATTTATACTGGCCAAGGAGGAAACGATTTAACTGGAAACAAACGCCAGAAAGACAATCAAAAGATGGCAAAAGGCAACTTGGCCCTAAAAAATAGTATGAAATTTGCAACTCCGGTTCGTGTCATTCGCGGCCATGTCGACAAACTTAGCTACACTGGCAAGGTCTATACTTATGATGGACTGTATGAGGTGTACGATCACTGGGCAGAGAAAGGGATATCTGGATTTACAGTATTCAAATACAAACTCCGACGACTGCCGGGGCAGCCAATACTTACAACTCAACAGGTTCAATTTGCGAGGGGGAAAGTTCCAACAAGCGTTTCAGATCTACGGGGATTGGTGTCTAAAGATATCTCAGGTGGACAGGAGCGGATTCCTGTTCCTGCCTCAAATACAGTTGACAATCCTCCTGTACCTCCAACAGACTATACATACCTGACTAAAAGCATAATTCCTGACGACATCCCAAAGCCTCCTCCTTCGAGGGGTTGTAGCTGCAAGGGGTCTTGCACTGATGAACAGAAATGTTCTTGTATTCGTAAAAATGGAACGATTCCTTATGTATTCAACCATGGTGGAAGGCTCGTGAAGCCCATGGATGTTGTTTACGAGTGTGGCCCAGGATGTGGCTGTGGCCCTGAATGCCTCAACAAGACTTCTCAAAAAGGACTCCAATTTAGGCTTGAGGTATATAAGACTGTTTCAAAGGGGTGGGCTTGCCGATCGTGGGACTTCATTCCAGCCGGAGCTCCAATATGTGAGTACTTCGGGACAATGAGACGCAATGACGAAAACCTGGAAAGCATGCTGGATAACAGCTACATATTTGAACTTGACTTGGTGCAAACGATGCAAGGGATGGAAGGGCGCCAGGTTCATCTTTCACCAACTCAAAGTAACCAACTCAAAGTATTACTGGATTTAATTAAGTATTCGGGGTTTCTACTCCGTGTTGTATCAATTGACTTCGAACCGGCTCTTCAGAATATAGAAACGCAACAGCCTCGCACATGTCTAGATGTTTTACAGGCAGGTGACTCCAATCTAAGTGCGCACGTTGAAGGGCGTTCCAGCGGTCATTGCATGAGCGCTTACTCTAGGAACTTGCGTTTTCATGTGTTGAGTTCCATCAGCGCTGTATATATCCTCAACACATTCCATACTGATGATATTAATATATCTATCGGTTATCGTTTTCATAACAGCATCGATAATAACTGGCCTCATCTACCTTTTGTTATACTCTCGTTGCAGAAGCGAGTTGGAGATGTGATGCCTGTCGTTAGTGATCGGGAAGATTTGATGCAAGACGCTCCTGCATACGTTCTTGATGCTGGAAAGGGTGGAAGCGTCTCCAGATTCCTCAATCACAGCTGTGAGCCTAATGTCTTTATCCAGTGCGTGTTGAGCCATCACGGTGACGTGACCATGCCACGGATTGTGATGTTTGCTGCGGATAACATTCATCCTCTAGAGGAGCTATGCTATGACTATGGCTATGCCATGGACAGCGTAGTGCTTGCTGATGGATCAATCAAAGAGATGCCATGTTATTGTGGAGCTCCATCATGTCGCAGGCGCATGTAT
>HRWG-2008847-Buxbaumia_aphylla
ATGCCGAGTTCGCCATATCTTTCTCGTGGAGGAAAGGATAGAGATAAGAGTCGAGTGATACTTAAAGAAGCGAGTCGTAAACGCCTATTGGATGATGCACAACTTGATACTGATGATGCAGAGAAACAGAAACTCTTATTGGATCTTGATGAGATTGAAGAGGCTAATCCTCCTTTGAAACATCGAAAATTGGCGAAGCGAAGCTCATCCCGTTTGTCCATGCTAGCATCTCGTACCCCAACGAAGGATGAGAATGTGGAACCACCTGCTAGTCCAGTGCGTGCTCGGAAATCGTTAAAAAGCACCGACCGTAAGATTGTGAAAACCACCAGGAAGGTGACCGTGAAGGAGAAAGTCGTGACAGTCAAGAAAGAAGTGACCAAGAGAACGAAGAAGACACTTGTTACACCTGATCACGAAGAGATAACAGAAGTCAAGAGCGAAGAGAGAGATGACATAGGTGGAGTGGTGGATCCGTCAAGTGGGCCTATGGAGAGTAAGTTAGCGCAGCAGCTTGATGAGAGAGATAAACTGACAGATGCTTTGCAAGTCAAAGCTACGATCCGCATTTTCAACTCCATGTACCTTGCAGCCATTCAAGACGAAGACAAACGTGTCAAGCGTGTCCTGGAAAACAATAATGGAAAATTGGAACCTGGCTCTAAACGAGTCTCAAAACGACCTGACTTGAAGGCAATCACCAAGATGATGTCCCTTAAAGCAACCCTCAATGCTGAGAAGCAGATTGGTGCTATTCCAGGTGTAAGTGTGGGTCATCAGTTTCTCTCAAGAGCAGAGATGGTGGTCATCGGACTGCACAGTCACTGGTTAAATGGCATTGACTACATCGGTCTTTCCAAAGGCGAGAAAAAAAAGTTGGGTGTTGAACTGCCAATCACCGTATCTATTGTGATGTCTGGAGGCTACGAAGATGATGTAGACAATTCTGAGGACGTCATTTATACTGGCCAAGGAGGAAACGATTTAACTGGAAACAAACGCCAGAAAGACAATCAAAAGATGGCAAAAGGCAACTTGGCCCTAAAAAATAGTATGAAATTTGCAACTCCGGTTCGTGTCATTCGCGGCCATGTCGACAAACTTAGCTACACTGGCAAGGTCTATACTTATGATGGACTGTATGAGGTGTACGATCACTGGGCAGAGAAAGGGATATCTGGATTTACAGTATTCAAATACAAACTCCGACGACTGCCGGGGCAGCCAATACTTACAACTCAACAGGTTCAATTTGCGAGGGGGAAAGTTCCAACAAGCGTTTCAGATCTACGGGGATTGGTGTCTAAAGATATCTCAGGTGGACAGGAGCGGATTCCTGTTCCTGCCTCAAATACAGTTGACAATCCTCCTGTACCTCCAACAGACTATACATACCTGACTAAAAGCATAATTCCTGACGACATCCCAAAGCCTCCTCCTTCGAGGGGTTGTAGCTGCAAGGGGTCTTGCACTGATGAACAGAAATGTTCTTGTATTCGTAAAAATGGAACGATTCCTTATGTATTCAACCATGGTGGAAGGCTCGTGAAGCCCATGGATGTTGTTTACGAGTGTGGCCCAGGATGTGGCTGTGGCCCTGAATGCCTCAACAAGACTTCTCAAAAAGGACTCCAATTTAGGCTTGAGGTATATAAGACTGTTTCAAAGGGGTGGGCTTGCCGATCGTGGGACTTCATTCCAGCCGGAGCTCCAATATGTGAGTACTTCGGGACAATGAGACGCAATGACGAAAACCTGGAAAGCATGCTGGATAACAGCTACATATTTGAACTTGACTTGGTGCAAACGATGCAAGGGATGGAAGGGCGCCAGAAGCGAGTTGGAGATGTGATGCCTGTCGTTAGTGATCGGGAAGATTTGATGCAAGACGCTCCTGCATACGTTCTTGATGCTGGAAAGGGTGGAAGCGTCTCCAGATTCCTCAATCACAGCTGTGAGCCTAATGTCTTTATCCAGTGCGTGTTGAGCCATCACGGTGACGTGACCATGCCACGGATTGTGATGTTTGCTGCGGATAACATTCATCCTCTAGAGGTATTTTCAAGTGCCCCCCAGTTGTCCTATTTCGCACAAGTTATAGTTGCTTACAGTACTAATCGTCCAGATTGCTGGATGAACACTAATTATTTTCAAACTTATCTCGGGTGCAGGAGCTATGCTATGACTATGGCTCTATGCTATGACTATGGCTATGCCATGGACAGCGTAGTGCTTGCTGATGGATCAATCAAAGAGATGCCATGTTATTGTGGAGCTCCATCATGTCGCAGGCGCATGTAT
>HWUP-2007487-Sabal_bermudana
AGGGGAGGTGGTTGTGAAGAGGATGTAAAGCGAGCATCAAAACGACCTGATCTTAAGGCAATCAGCAAGATGATTGAGACTGGAACAGTTCTGTACCCTGGGAAAAGGATAGGCCATCTTCCTGGAATTGATGTTGGGCACCAATTCTATTCACGAGCTGAAATGGTGGTTGTAGGTCTTCATAGTCACTGGTTGAATGGAATTGATTACATGGGGCACTCCTATGCAAAATTGGAGCAATACAAGGGCTACAAGTTTCCACTTGCAGTATGCATAGTGTTATCGGGCATGTACGAAGATGACCTGGACAACTCTGAAAATATTGTTTATACTGGTCAAGGTGGACATGATTTGCTTGGTAATAAGCATCAGATTCGGGATCAAAAGATGGAACGTGGTAATTTGGCATTAAAGAATAGCATGGAAAATGGTTTGCCAGTTAGAGTTGTCCGTGGACATGAGTCAGCAAGCAGTTACTGTGGAAAAGTTTATACATATGATGGCTTATACAAGGTTGATAGATATTGGGCTGAGAAGGGTATAAGTGGATTTACTGTATTTAAATACCAACTGAAGCGGCTTACAGCCCAGCCAAGATTGATGACTGGCCAGGTCCGCTTTACTCATTCACAAGCTCCTACATCCATCTCAGAGCTACAGGGATTGGTCTGTCCAGATATCAGTGGGGGCCAAGAAAAGTTCCCTATTCCAGCGACAAATATGGTTGATGATCCACCAGTTGCTCCTACAGGTTTTACATACCAGAAATCATTACAAGTTGCCGATAATTTGAAGATCCCTGCGAATGCTGTTGGGTGTAAATGCAAAGGATATTGTATAGATCCAAGAACTTGTGCTTGTGCTAGACTAAATGGCTCAGATTTTCCATATGTGCGCAAGGATGGTGGCAGATTGGTTGAAGCTAAAGCTGTTGTGTTTGAGTGCGGTCCTCATTGTGGATGCAGTATCGACTGTGTAAACAGAACATCCCAGCAGGGTTTAAAATACCGCCTAGAGGTATTCCGCACACCGAACAAAGGTTGGGCTGTTAGGTCGTGGGACACCATTCCTTCTGGTGCTCCAATTTGTGAATATACTGGAATACTTAGGAAGACCGATGATGTTGAAAATGTCTCTGAAAACAATTATATTTTTGATATAGATTGTCTACAAACAATGCAAGGCCTTGACGGAAGAGAGCGTCGGCCTGGGGATCTCTCTTTTCTTACCAGCTTTGATGATAAAAAGTCAGAAGTGCCAGAGTATTGTATTGATGCAGGCTTGATTGGCAATGTTGCAAGGTTCATCAATCATAGCTGCCAACCAAATCTTTTTGTGCAATGTGTTTTGAGCTCGCATCATGATATCAAAATGGCCAAGATAATGTTGTTTGCTGCTGACACTATACCTCCCTTGCAGGAGCTCACATATGACTATGGCTATGCTTTGGATAGTGTAGTCGGACCAGATGGAAAAATTATTAAGATGCCATGTTATTGTGGAGCTGTTGACTGCAGGAAACGACTG
>HYZL-2035337-Akania_lucens
AAGAAACAGGCTAAGCGACCTGATTTGAAAGCAATATCCAAGATGAAGGTGACTAATGAGATATTGTACCATGAGAAAAAGATGGGTGACCTTCCAGGTATTGAAGTTGGGCATCAGTTCTATTCACGGGCTGAAATGGTTGCTGTTGGTTTTCACCATCACTGGTTAAACGGGATTGATTACATGGGGCAGTCCTACAGCAAAGGGGAGTATAGCAACCATACTTTCCCACTTGCAGTTGCCATAGTTTTGTCAGGCATGTATGAGGATGATTTGGATAATGCTGATGAGGTTGTGTATACTGGTCAAGGTGGCCATAATTTAACTGGTAATAAGCGCCAAATTCAGGATCAAGTGCTGGAACGTGGTAATTTGGCCCTCAAGAATTGTGTGGATGAAAGAGTGCCTGTCAGAGTAATACGTGGTCATGAATCTTCTAGCAGTTACAGTGGAAAAGTTTACACATATGATGGCTTGTACAAGGTTGTTCAGTATTGGGCAGAGAAGGGTATTTCTGGATTTACTGTCTTTAAGTATCGACTAAGGCGGCTAGATGGGCAGCCGATCTTGACCACGAACCAGGTTCATTTTACCTATGGACGCGTCCCTCAGTCTGTTTCAGAGATTCGCGGGTTGGTGTGTGAGGACATTACAGGAGGTCTAGAGGATGTTCCCATTCCTGCTACCAATTTGGTTGATGATCCACCTGTGGCACTCGCAGGTTACACATATTGCAAATCTATCAAAGTTGGACCAAATTTGAAGATTCCCACTAGTTCCGTTGGATGTAATTGCAAAGGAACTTGCATGGATACCAAGACTTGTGCATGTGCTAAGCTTAATGGTTCTGATTTTCCATATGTGCAACGTGATGGTGGCAGATTAATTGAGGCCAAAGATGTAATATTTGAATGTGGTCCAAAATGTGGCTGTGGACCTGGTTGTGTGAACCGGACATCTCAGAGAGGATTGAGATATCGACTTGAGGTTTACCGTACTCCTAAAAAAGGGTGGGCTGTTAGATCTTGGGATTTCATCCCATCAGGAGCCCCAGTTTGTGAATACATAGGAGTTCTCATGAGGACAGAAGATTTAGATAATGTCTCTGAGAACAATTATATTTTCGACATTGATTGCTTGCAAACAATGAGGGGGCTTGGTGGAAGAGAGAGAAGACAGCAAGATGTGTCCGATCCAATGATTCTTAATGTTGACAAGCCCGATGATCAGAAAGCTGAGAGTGTACCTGAGTTCTGCATTGATGCAGGTTCAACTGGAAATATTGCGAGGTTCATCAATCACAGTTGTGAACCTAATCTGTTCGTTCAATGTGTCTTGAGCTCACACCATGATCTCAAACTTGCTCGGGTGATGCTTTTTGCAGCAGACAACATTCCTCCTTTGCAGGAACTCACATATGACTATGGCTATGCCCTTGATAGTGTTTATGGTCCCGATGGGAAAGTAAAACAGATGGCATGCTACTGTGGAGCATCAGATTGTAGGAAGCGCTTATTC
>IANR-2070579-Rosa_palustris
CGTGGTCATAAATGTGACACTAGCTATACTAAGAAAGTTTATACATATGATGGATTGTATCAGGTTCACCATTATTGGGCAGAGAAGGGTGTAGCTGGGTTTACCGTATTTAAGTACCGTCTGAAGCGTCTTCCAGGGCAGCCTAAATTGATCAGTAATCAGGTTTTATATACTAATGGGAAAGGGTCTAATGCTCAGTCTGAATTACCTGGGTTGGTGTGCAAGGACATTTGCAATGGTCTAGAAAATATAAAAGTTCCAGTTACCAATATAGTTGATATTCCTCCTGTGGCACCTGAAGGCCTTACATATATCACAACTACTGAAGTTGCAAAAGGTGTGAAGATTCCACCACGTGCTCATGGGTGCAATTGCCAGGGAAACTGTACTAATTCAAAGACTTGTTCCTGTGCTCAACTCAATGGTGGTGACTTCCCTTACGTTAGCAAAGATGGTGGAAGATTGGTTGAAGCAAAGGCTGTTGTGTTTGAGTGCGGTCCACAATGTGGCTGTGGACCAAGTTGTGTGAATCGCACATCTCAACGGGGATTGAAGTATCGACTTGAGGTGTTTCGGACACATGACAAAGGCTGGGCTGTTAGGTCTTGGGACTTTATTCCTTCTGGTGCACCAGTATGTGAATACATTGCAGTTCTTAGGAGGAATGATGAAATAGACAATATCTCAGAGAAAGAGAATGAGTATGTATTTGAAATTGATTGCTGGCAGACAATGAATGGAATTGGGAGAAGAGAGAAACGAATGGGGAATGTGGCTATTCCAAATAGTGATGTCATATCAGAAAGTGATCCAGAGTATTGCTATGATGCGGGTTCACGTGGCAATGTAGCTAGATATATTAATCATAGTTGTGAGCCGAACCTCTTTGTACAGTGTGTTTTG
>IGUH-2006028-Schwetschkeopsis_fabronia
CAGGCGCGGAAAAGCTGTGTGAGATTCGAGGAAAGCGGCGGTGACGTTGTTCAAGAAGATGTGAAGCCTGCCGTGAATCTAGAGGACAATGAAGAAGACTGTAAACCAGTGGGAAAGGTGCGACGGGCTCCTCTGCGAAGTTCGACGCGCATTGCCACTCTCGCTACTCGGGCGCCTGTGAAGGAGGAGGCTCCCGGGCAGTCTCCTAGCCCTCCGCGTGTTCGGAAGAAAGTGAAGGTGACGGTGAAAGAAACGAAGGTGACGAAGAAGGTGAAGACGGTGAAGGTTAAGAAAGAGGAGAAAAAGGAGTTGAAGAAGGAAGACGCACCTGTGAAGGCCGAGAGTGATGGTGACCTTCAGAGTGGGGATACAGATGATCTCGGCGAGGTTGCCGAAGAGAGACAGCGTGCCGGGACGGACCAGCTGGGACAGAAGCTGGCAAAGCAACTCGCTGAACGAGCGGATATGACCGACGCTATGCAAGTCAAAGCAACCATTCGAATTTTCAACTTCTTGTACCTCGAAGCCATTCAGCTTGAAGATAAGCGTGCCACAGAGCACCTTATTAAGATTGGAGAGGCTGGCACTGGCAAAAGACCCTCCAAACGACCTGATTTGAAAGCAATTTCTAAGATGTTGGAGCTAAGGGCAACTCTTAACCCTGAGAAACAAATTGGGAGTATTCCAGGTGTTGAGGTCGGCCAGCAGTTTCTGTCAAGAGCAGAGTTGGTTGTAATAGGTCTGCACAGCCATTGGCTCAATGGAATCGACTACATTGGGGTTGGTAAAGGCAAGTCATCGGACTTGGAGTTCCCTATCTGTGTTTCCATTGTTATGTCGGGAGGATATGAAGATGACGTGGACAATTCAGAGGACGTGGTCTACACTGGGCAAGGAGGAAATGATCTTCTAAGCACGAAGAAGCAAATCAAAGACCAAAAGATGGAAAAGGGGAATTTGGCATTGAAGAATAGCATGAAATGTAAACAACCTATTCGTGTCATTCGGGGCCATGAAGACAAACGGAGCTACAGTAAGAAGGTTTACACGTACGATGGACTATATGAGGTTTACGATCACTGGGCTGAGAAGGGAATTTCTGGTTTCACGGTATTCAAGTACAAGCTTCGGCGTTTGGCTGGGCAGCCAATTCTCACCACCGAACAGGTTAAATTCTCGAGAGGGAAAGTTGCGCCAGTCAACATTGCAGACCTCCGGGGATTGGTATGTAACGATATCTCGAATGGGCAGGAGAGACTTCCAGTGCCTGCTTCCAACACTATTGACGACCCTCCGGTCCCTCCAACAGATTACACTTATATCTCGAAGACTATTATGCCTGAGAATATACCAAAGCCGCCCCCGTCGAAGGGCTGCTCTTGCAAGGGCAAGTGCACCGAGGAGGAGAAATGTGCTTGTGCTCGCAAGAATGGAGGGTCCTTCCCTTATGTCCTAAACCATGGCGGAAGGCTGGTGCAACCGATGGATGTTGTTTACGAGTGTGGGCCAGGATGTGGCTGTGGCCCCGAATGCTTGAACCGAACATCTCAACAGGGCCTCCAATTTAGGCTCGAGGTATACAAAACCGTATCGAAGGGGTGGGCTTGCCGATCATGGGATTTTATTCCAGCAGGATCTCCTATTTGCGAGTACTTCGGTGTATTGAGAAAGAACGATGAGAATTTGGAAAGCATGGTGGATAATGGCTACATATTTGAACTTGATATGTATCAAACTATGCAAGGCATGGAAGGGCGCCAGAAGAGATTTGGTGACGTAAGGCCTGAAATCAACACTGAGGACGAACTGATGCAAGATGTCGCATTTGTCCTTGATGCTGGGAAGAAAGGAAGCGTTTCAAGATTTCTCAATCACAGCTGTGAACCTAACGTGTTCATTCAGTGTGTAATGAGTCACCATACTGATCATTTCATGCCCCGGATTGTGATGTTTGCAGCCGACAACATCCATCCATTAGAGGAGTTGTGCTATGACTACGGTTATGCGATGGACAGCGTGCTGAATGCGGACGGTACAGTCAAGCCGATGGCTTGCCACTGCGGAGCCCCATCTTGTCGGAAACGAATGTAT
>IIOL-2016404-Pinus_parviflora
GATGCGCCAAACGAACAAAAAGATGACAAAAGGCCTGCAAGGCGCCCAGATTTGAAGGCTATTTCGAAGATGATGGACACAAGAGCAATTCTCTATCCAAAGAAGCAATTTGGTCATCTGCCTGGTGTCAATGTTGGAGATCATTTTTTTTCACGATGCGAAATGGTTGCCATTGGCTTGCACAGTCATTGGCTTAATGGGATAGATTTTATGGGACATAATTACAAGAAAGTGGAGGAGTATAAAAACTATATTTTTCCAATTTCTGTTGCAATAGTACTCTCAGGGGAATATGAAGATGACGTGGATAATTCAGAGGATGTAATCTATACTGGTCAAGGTGGTCAAAATTTACTTGGAGACAAAAGGCAAATAAAAGACCAAGAGATGGTCCGTGGCAATTTGGCATTGAAGAATAGTATGGATCAAGCTATTCCTATAAGAGTAATTCGTGGGCATCAATCTTCGAACAGCTATTCTGGGAAGGTCTACACGTATGATGGTTTATACAAGATTATCGAGGATTGGGCTGAGAGAGGGTTATCAGGCTTTACTGTTTTCAAATTTCGTCTAAGGCGTCTGGAAGGGCAGCCTGTATTGACGACAGATCAGGTTCGTTTCAGTCGAGCTCAGCTGCCAAAAAATCCTAATGAGTTAAAAGGGTTGGCAGATAAGGATATCAGTAATGGCCAGGAGAGATTGGCTGTTCCCGCTTCTAATGTCATTGATGAACCAGCTGTTCCACCAACAGGTTACACTTATTTAAAGACTGTCAAGGTTGCTAAGGGCATTGAGATTCCACCACCTGCTCAAGGTTGTAACTGCAAGGGTGAATGTGTCAATCCAAGGACATGCTCTTGTGCGAAACTAAATGGGATGGACTTTCCATATGTTCGAAGAGATGGTGGCAGGTTGGTCGAAGCAAAGGATGTTGTTTTTGAATGTGGTCCAAATTGTAGTTGTGGGCCCACTTGTGTCAATCGTACTTCTCAACAAGGGCTTAAATATCGCCTTGAGGTGTTTCTAACTTCGAATAAAGGTTGGGCTGTGAGATCTTGGGATTCTATTCCTGCCGGGGCTCCAGTCTGTGAGTATACAGGCATTCTTATGCGGACAGATGACTTAGATAGCGTCTTGGAAAACAATTTCATCTTTGAAATTGATTGTCTACAAACAATGAAGGGAATTGATGGGCGACAGAGACGTTTAGGAGATGTATCGAAGCATGACAATGAGAAGCTTGATGATAAGAAAGGAGATGGACAACCCGAATTTTGTATCGACGCAGGAACTGCTGGTGGTGTGGCCAGGTTCATCAATCATAGTTGTGATCCAAATCTCTTTGTACAATGTGTATTGAGTTCCCACCATGATCCCAAGCTTGCCCGAGTTATGCTATTTGCAGCTGATAACATTCCGCCCCTACAGGAGCTTACATATGATTATGGATATAGTCTTGACAGTGTAGTTGATTCAGAAGGGAGAATTAAGGAAATGGCATGCTACTGTGGTGCTGTAGAATGTAGAAAACGTTTG
>IKFD-2012539-Quassia_amara
AAAAGCAAGGCCAAGCGACCAGATCTAAAGGCAGTATCCCAGATGATGGAAAATAATGAGATACTGTACCCCGAGAAAAGAATTGGTGATCTTCCAGGTGTTAACGTTGGCCATCAGTTTTATTCACGGGCTGAAATGGTTGCTGTAGGTTTTCACAGTCACTGGCTGAATGGAATTGATTATATGGGGCAGCTCTATAAGAACAAAGAGGAGTACCAACATTATACATTCCCAGTTGCAGTTGCTATAGTATTGTCCGGCATGTATGAGGATGACTTAGATAATGCCGAGGATGTTGTGTATACTGGTCAAGGAGGACATAATTTAACAGGTGATAAGCGTCAAATTCGAGATCAAGTGTTGGAGCGTGGTAATTTGGCTCTAAAGAACTGTGTGGAACAAAGTGTGCCTGTCAGAGTGATTCGAGGTCATGACTGCTCTAGTAGTTACACTGGGAAAGTGTACACATATGATGGCTTATACAAGGTTGTTCAGTACTGGGCAGAAAAGGGCATTTCTGGATTTACTGTCTTTAAGTACCGCCTGAGGCGGTTTGAAGGGCAGCCGATACTGACAACTAACCAGGTCCGCTTCATTTATGGACGTGTACCTCAGTCTCTGGCCGAAATACGGGGGTTGGTGTGTGAGGACATTTCGGTGGGTGAAGAGAATTTACCAATTCCAGCTACCAATTTGGTTGATGATCCTCCTGTTGCACCCACAGGTTACACATACTGCAAGTCTATGCAAGTTTCACAGAATGTAAAGCTCCCTAATAATGCGAGTGGATGCAATTGTAAAGGAAATTGCATGAATTCTAGGAATTGTTCTTGTGCCAAGCATAATGGTTCTGACTTCCCATATGTGCATCGTGATGGTGGCAGATTAATTGAGGCTAAGGCAATTGTATTTGAGTGTGGTCCAAATTGTGGGTGTGGGCTTGATTGCATCAACAGGACATCTCAGAGAGGGCTGAAGTATAGACTTGAGGTTTTCCGTACTCCAAAGAAAGGATGGGCTGTTAGGTCCTGGGATTTTATACCTGCTGGGGCACCAGTTTGTGAATATATAGGAGTTCTCATGAGGACAGAAGATGTAGATAATGCTTGTGACAATGAAAATAATTATATTTTTGACATTGATTGCTTGCAGACAATGAAAGGGCTAGGTGGAAGAGAGAAGCGATTGAGAGATGTAACTGTTCCAACAATTGATAATTTGGATAGAGCCGATGATCAGAGAGCTGAAAATATGCCTGACTTCTGCATTGATGCTGGAAATGTTGCAAGGTTTATCAACCATAGTTGTGAGCCAAATCTCTTTGTCCAATGTGTTTTGAGCTCACATCATGATGTTAAACTTGCTAGAGTGGTGCTATTTGCGTCTGACAACATTCCTCCTTTGCAGGAGCTTACCTATGACTATGGCTATGCACTGGATAGTGTCCATGGCCCTGATGGGAAGGTAAAACAGATGGCTTGCTACTGCGGTGCTGAAGATTGTAGGGGCCGATTATTT
>INQX-2026934-Salix_acutifolia
AAGAAAAAAGCCAAGCGTCCTGATTTAAAGGCAATAACTAAGATGTTTGAAGCTAATGCTACAATGTACCCTGAAAAAAGAATTGGTGATCTTCCAGGTATCAGTGTCGGGCACAGGTTCTATTCTAGGGCTGAAATGGTTGCTGTTGGCTTTCATAGCCACTGGCTGAATGGAATTGATTATATGGGGCAGTCCTACAGGAAGGGGGAGTACCATAATTATACGTTCCCACTTGCCGTGGCCATTGTTATATCGGGGATGTATGAGGATGACCTCGATAATGCTGAGGATGTTATCTATACTGGCCAAGGCGGGCATGATTTAACCGGAAATAAGCGTCAAATTCGTGATCAAAAGTTGGAGCGTGGTAATTTGGCATTGAAGAATTGTGTGGAGCAATGTGTTCCTGTACGAGTTGTTCGTGGCCATGAATGTGCCAGCAGCTACTGTGGCAGAGTTTACACCTATGATGGCTTGTACAAGGTTGTTCAATACTGGGCAGAGAAAGGTTTATCTGGATTTACTGTGTTTAAGTATCGACTGAGGCGGCTGGAAGGGCAGCCAATTCTGACCACCAACCAGGTTCAATTCAGTTATGGGCGTGTTCCCCAATCTGTTGCTGAAATACGAGGGTTGGTGTGTGAGGATATTAGTGGAGGTCAAGAGGATGTCCCAATTCCAGCTACCAATTTGGTTGATGATCCACCTGTTGCTCCATCAGGCTATACCTACTGCAAGTCTCTTCAAATTGCCAAAAATGTGAAGCTTCCTGCAAATGTGAGTGGATGCAACTGCCAAGGGACTTGTGTGGATCCAAGGACTTGTGCTTGTGCAAAGCTTAATGGCTCTGATTTTCCATATGTGCAACTTAATGGTGGCAGGTTAATTGAAGCCAGGGCAGTTGTTTTTGAATGTGGTCCAAATTGTGGGTGTGGACCTGGTTGTGTAAACCGAACATCTCAACGAGGCATCAAGCATCGTCTTGAGGTTTTCCGTACTCCCAAGAAAGGATGGGCTGTTAGATCATGGGACTTTATACCCGCTGGGGCGCCTGTTTGTGAGTACATAGGGGCGCTTGTGAGAACTGAAGACACGGATCATGTCTGTGAGAACAATTATATTTTTGACATTGACTGCTTGCAAACAATGAGGGGGCTTGGTGGAAGAGAGAGGCGACTAGGAGATGTATCAGTGCCAGCGATTAACTGCTTTGATGGAGATGATCAGAAGTCTGAAAGTGTTCCAGAGTTTTGTATTGATGCGGGTTCCACTGGAAATATTGCCAGGTTCATCAATCATAGTTGTGAGCCCAATCTCTTTGTGCAATGTGTCCTGAGCTCACATCACGATGTCAAACTTGCTCGGGTGATGCTGTTTGCAGCAGATAACATACCTCCTATGCAGGAGCTTACTTATGACTATGGCTATGCCCTGGATAGCGTCTATGGCCCCAGTGGAAAAATAAAACAGATGCCGTGCTACTGTGGTGCAGCAGATTGCAGGAAGCGCTTGTTC
>IOVS-2007012-Pseudotsuga_menziesii
GCAAGACGCCCAGATTTGAAGGCCATTTCCCAGATGATCGATCATAAAGCGATTCTCTATTCGAAGAAGCAATTTGGTCATCTGCCGGGTGTCAATGTTGGAGATCATTTTTTCTCACGTTGTGAAATGGTTGCTATTGGCTTGCACAGTCACTGGCTTAATGGGATAGATTTTATGGGAATTCAACACAAGAAAATGGAGGAGTATAAAGGCTATACTTTTCCAATTACTGTTGCGATAGTACTCTCAGGGGAATATGAAGATGATGTGGATAATTCAGAGGATGTAATATATACTGGTCAAGGTGGTCAAAATTTACTCGGGGACAAAAGGCAAATAAAAGACCAACTGATGCTCCGTGGCAATTTAGCATTGAAGAATAGCATGGATCAAGAAACTCCTGTGAGAGTAATTCGTGGGCATCAGTCATCAAACAGTTACTCTGGGAAGGTCTACACATATGATGGTTTATACAAGGTTATTCAGTATTGGGCCGAGAGAGGATTATCAGGCTTCACTGTTTTCAAATTCCGTCTAAGGCGGTTGGGAGGGCAGCCAGTTTTGACAACAGATCAGGTTCGTTTCAGTCGTGCTCAGCTTCCAAAGTGCCCATCTGAGTTAAAAGGGTTGGCATCTGAGGATATCAGCAATGGCCAGGAGAGATTACCTGTCCCTGCTTCTAATTTGATTGATGAACCAGCTGTTCCACCAACAGGTTTCACTTATTTAAAAAATGTCAAGGTCGCTAAGGGTGTTGAGATTCCGCCACCTGCCGAAGGTTGTAACTGCAAGGGTGAATGTGTCAATCCAAGGACGTGCTCTTGTGCGAGATTAAATGGGATGGACTTTCCCTATGTTCGAAGAGATGGTGGCAGGTTGGTGGAAGCAAAAGATGTTGTTTATGAATGTGGCCCAAATTGTAGTTGTGGGCCTGCTTGTGTCAATCGTACCTCTCAATACGGGCTTAAATATCGCCTTGAGGTGTTTCTAACTCCTAATAAAGGTTGGGCTGTGAGATCTTGGGATTCTATTCCTGCTGGGGCTCCAGTTTGTGAGTACACAGGCATTCTTATGCGGACAGTTGACCTAGATGCTGTCAAGGAAAACAATTTCATCTTTGAAATCGACTGTCTACAAACAATGAAGGGAATTGATGGGCGACAGAGACGTCTAGGAGATGTATCAAAGTATGACAATGGTGAATTGGAGAAGCTTGATGATAAGAAAGATGGACAACCAGAATTTTGTATCGATGCAGGAACATCTGGTGGTGTTGCCAGGTTCATCAATCATAGTTGTGACCCAAATCTCTTTGTACAATGTGTATTGAGTTCCCACCATGATCACAAGCTTGCACGAGTTATGCTATTCGCGGCTGATAACATTCCTCCCCTCCAGGAGCTTACATATGATTATGGATATACACTTGACAGTGTGGTTGACGAAGAAGGGAAAGTTAAGAAAATGCAATGCTACTGTGGTGCTGTAGAATGTAGAAAACGATTG
>IRAF-2113321-IRAF-Argemone_mexicana-5_samples_combined
AAAGGTGATGCCAATGCAAAGGATGAAAAAAAATCTTCCAAACGACCTGATTTGAAGGCTGTATCTAAGATGATGGAGACACAGGCTATTTTATACTCCGAAAAAAGATTTGGTCACCTTCCAGGTGTTGATGTGGGGCATCAATTCTATTCGCGGGCTGAAATGGTTGCCATAGGCATACATAGTCACTGGTTAAATGGAATTGATTTCATGGGAGCTGACTTCAAGAAGAAGGAAGAATATAAGAACTACACTTTTCCAGTTGCAATTTCAATTGTGATGTCCGGACAATATGAGGATGATCTGGATAATTCTGATGATGTTGTTTATACTGGCCAAGGTGGACATGATTTACTTGGTAATAAGCGTCAAATTGCTGACCAAGTTATGCTTCGTGGTAATCTAGCACTCAAGAATAATATAGAGCAAGGTGTTCCTGTTAGAGTGGTCCGTGGACATGGATCTGCAAGTAGCTACTGCGGAAAGATTTATACATACGATGGCTTATACAATGTAGTTCAGTACTGGGCAGAAAAGGGTGCTTCTGGGTTTACAATTTTTAAGTACCGTCTGAGGCGACTTGAGGGACAGCCCACATTGACAACCAACCAGGTTCATTTTATTAGAGCACATGCTCCTAGATCTCTTTCTGATATACGTGGGTTAATTTGTGAAGACATTAGTGGTGGCCAAGAAAATATTCCTATTCCAGCAACCAATTTAGTTGATGATCCACCTGTTGCTCCCACCGGTTTTATATATACTAGTTCCATCCAAGTTACTGGAAGTGTGAAGATCCCTACAGATGCCCTAGGGTGCAAGTGCAAAGGAAGCTGTACTGATCCCAAGACTTGTGCTTGTGCAAAACTCAATGGCTTGGAATTTCCATATGTGTCTAAAGATGGTGGCAGGTTAATTGAAGCAAAGTCTGTTGTGTTTGAATGTGGTCCGCATTGTAGCTGTGGATCTGGTTGTGTTAACAAAACATCTCAGCGTGGACTAAAATACCGACTTGAGGTCTTCCGTACTCCGAAAAAAGGATGGGCTGTACGGTCGTGGGATTTTATTCCTTCTGGGGCACCTGTATGTGAATACGTAGGAGTGGTAAAGAGGACTGGTGATGTAGATAATGATTCAGAGAATAACTATATTTTCGATATTGATTGCTTGCAAACAATCAAGGGGCTTGAAGGAAGAGAGAGGAGGGGAGGAGATGTATCTATACTTACTAGTACTCTCCCGAATAAAGCTGATGATGATAAGAAGTCAGAGTGTGTACCAGATTACTGTATTGATGCAGGCTCAATTGGTAATATTGCGCGGTTCATCAATCATAGTTGTGCACCTAATCTATTTGTCCAATGTGTTTTAAGTGCACACCATGATATTAAACTTGCTAGAGTAGTCTTATTCGCTGCCGACAACATACCTCCTCTTCAGGAATTGACGTATGACTATGGTTACATTATTGATAGTGTGGTGGGTCAAGATGGCGCCATTAAGAAGATGTTGTGTTATTGTGGTGCAGCAGACTGTCGAAAGCGTCTA
>IRAF-2113381-IRAF-Argemone_mexicana-5_samples_combined
GATATTAAGAGGTCTTCCAAACGGCCAGATCTGAAGGCAATAACTAAGATGATTGAAACTAAGACTATTCTGTATTCAGAAAAGAGATTCGGTCATCTTCCGGGTGTTGAAGTTGGACATCAGTTCTATTCACGGGCTGAAATGGTTGTCCTTGGTTTACATGGACACTGGCTGAATGGAATTGATTCAATGGGAGTATCCTATAAAAAACTGGAGGAGTACAAAGGCTATACTTTTCCTCTTGCAGTATCAATTGTTTTATCAGGGCAGTACGAAGATGATCTGGATAATGCAGACGATGTTGTTTATACTGGTCAAGGTGGCAATAATCTTCATGGTAATAGGCGTCAAAACGGGCATCAATCGATGCATCGTGGTAATTTGGCACTTAAGAACAGTATTGAACAATGTATCCCTGTGAGAGTAACTCGTGGGCATGTATCTGCAAGTAGTTACTGCGGAAAGGTTTACACCTACGATGGCTTGTACAAGGTTGTTCAGTACTGGGTAGAGGAAGGTGTTTCTGGATTTAATGTTTTTAAGTTTCGCCTTAAACGACTTGAAGGGCAGCCGCCATTGACAACCAACCAGGTTAAGTATGTTCGAGAACATGCACCCAAATCTATTTCAGAATTACGCGGGTTGGTATGCAATGACATAAGTGGAGGTCAAGAAGACACTCCAATTCCCGCTACCAATTTAGTTGATGATCCTCCAGTTCCACCCACAGGATATAAATATTCCAAGTCTATCCAAGTTGCGGAAAGCGTGAAGCTCCCAAAGAGTGCCACTGGGTGCAATTGCCAAGGGAATTGTATTGATCCTAGTATTTGTGCTTGTGCAAGGCTGAACGGATCTGATTTTCCATACGTCTGCAGAGACGGTGGCAGACTGGTTAAAGCAAAATCCGTTGTGTTTGAATGTGGACCAACCTGTAGCTGCGGCCTTGGTTGTGTAAACAGAACCTCTCAGCGTGGGTTAAAGTACCGATTTGAGGTCTTCCGTACGCCAAAGAAAGGATGGGCAGTAAGATCTTGGGATTTTATTCCTTCTGGGTCTCCCGTATGTGAATACACGGGAATACTGATGAGGACTGACGACATAGACTGCGTTTCTGAAAATAACTACATTTTTGATATTGATTGTTTGCAAACAATGAAGGGTCTCGATGGAAGAGTGATGCGATCAGAAGATGTTACAATACCTTCACGTCCTCACGTTGATGAAACTGATGACAAGAAGTTAGAAAGTGTGCCAGAGTTCTGTATAGACGCGGGCCGAGTTGGTAACATTGCAAGATTCATTAATCATAGCTGTGAGCCTAATCTGTTTGTTCAGTGTGTCTTGAGCTCTCATCATAATATTAAACTTGCTAGAATCATGCTATTTGCAGCAGACAACATTCCTCCAATGCAGGAGCTTGCATACGATTATGGATATCCTCTGGATAGTGTCCTTAATCCTGATGGAAGTATTAGAAGGATGCCTTGTCACTGTGGTGCAGCTGACTGTAGAAAGCGTTTA
>IWIS-2006633-Portulaca_pilosa
TATACGTTTCCTCTAGCTGTTGCTATTGTTCTATCAGGCCAGTACGAGGATGACCTGGATAACTCGGAGGATGTTATATACACAGGTCAAGGTGGTAACAATTTGTTAGGTGATAAGAAGCAAGTGGGAGATCAAAAACTAGAACGTGGTAATTTAGCTCTCAAGAATAGCATGCTGGAAGGACTACCTGTACGGGTTATTCGGGGCGACTCCAAAAGTAGTTATGTTGGAAGAGTCTACACTTATGATGGTTTGTACAAGGTTGTACATTATTGGGCAGAGAAAGGTGTGTCTGGTTTCACTGTTTACAAGTTCCGGTTGAAGAGGCTTGAAGGCCAGCCTGTTTTGACTACTAACCAGGTTCAGTTTATTCGAGGCCGTGTACCCAACTCTGTTGCTGAAGTGCGAGGGCTAGTTTGTGATGATATCTCTGGCGGCCAGGAGGATATTCCCATTCCAGCAACAAATACTGTGGATGATCCACCGGTACCTCCTACAGGCTTCACGTATTGCAAATCTCTAAAAGTTGCGGAGAATGTGAAGATTCCTGGACCTACAATCGGATGTGGTTGCTCAGGCAGTTGTGTTGACCCAAAGGTTTGTGCTTGCGCTAGGTTCAATGGTTCAGACTTTCCATATGTTCATAGAGACGGGGGCAGGCTGATTGAAGCTAAGGCTGTGGTTTTTGAGTGTGGCCCTAAATGCAGTTGCAACTCTTCATGTGTCAATCGTACATCCCAGAGGGGCCTGAGATACCGATTTGAGGTCTTCCGTACTCCAAGTAAGGGATGGGGTGTTAGATCTTGGGATTACATTCCATCTGGTGCGCCTATTTGTGAATACACCGGAGTATTGAGGAGGTCTGATGAGGTGGACAGCGTGTCGGAAAATTACTTCATTTTTGACATAGATTGCCTGCAGACAATGAAGGGGTTAGATGGGAGACAGATGCGACTACGGGATGTGTCAATCCCGTTGACAGAGAAACCAGAGGAAAAGGTCGTGGATAGTACTGCAGAGTTCTGCATTGACGCCGGTGTCACAGGAAATCTGGCAAGGTTCATCAATCATAGCTGTGAACCCAATCTTTTTGTCCAGTGTGTTCTTAGTTCCCATCACGACATCAAGCTCGCTAGGGTCATGCTCTTTGCTGCTGATAACATTCCC
>IWMW-2090370-Buxus_sempervirens-green_branch_with_leaves
GAAGAAAATGGGCGTACCAAAGCCAGGCGGCCTGATCTGAAGGCAATAACTAAGATGATAGAGACTAATGCTATTTTATACCCGGGAAAAAGATTTGGTCAGCTTCCTGGTATTGATGTTGGCCATCAATTCTTTTCACGGGCTGAGATGGTTGCTGTGGGTTTTCATGGTCACTGGCTGAATGGAATTGATTACATGGGACAGTCATACAGCAAACTGGAGGAGTACCGTGGTTATACATTCCCCCTGGCAGTGGCAATTGTGATGTCGGGTGTGTACGAAGATGTAGATAATTCAGAAGAGGTTGTTTATACTGGTCAAGGTGGACTCAATTTACTTGGTGATAAGCGCCAAATCCAGGATCAAGTGATGAGTCGTGGTAATTTGGCTCTGAAGAATAATATGGAGCAATGTATCCCTGTTAGAGTAATTCGTGGACATGGCTCTGCAAGTAGTTATTGCGGCAGAGTTTACACATATGACGGCTTGTATAAGGTTGTTCAGTATTGGGCTGAGAAAGGTGATTGTGGATTCACTGTTTTTAAGTATCGCCTCAGGCGGCTTGAAGGGCAACCTGTCTTGACAACTCACCAGGTTTTTGCTCGAAGGCAGTTAAAGAGGTCATTTGCAGAATTACCTGGGTTGGTATGTGATGACATCAGTAAAAATCAAGAAGAAATTCATATTCCAGCTACCAATTTGATTGACAATCCACCTGTTCGGCCTGAAGGGTTCAAATATATCAAGTCTATCAAAGTTGCTGAGAGTGTGATGCTCCCTCCTGATGCATCTGGGTGCAACTGTAGAGGAACTTGTACAGATCCCAGGACTTGTGCTTGTGCTAAGCTTAATGGTTCTGACTTCCCATATGTTCATCGAGATGGTGGCAGATTAATTGAGGCTAAGGCTGTTGTGTTTGAATGTGGACCAAGATGTGGTTGTGGACCTGGATGCATCAATAGGACATCTCAGCGGGGATTAAAATATCGATTTGAGGTATTCCGGGCACCAAATAAGGGGTGGGCTGTTCGGTCCTGGGATCCCATTCCTTCTGGGGCACCAGTGTGCGAATACACTGGGGTGCTTATGAGGACTGATGAGTTAGACAATGTTTCCGAAAATAATTACATCTTTGAAATTGATTGCTTGCAAACAATGAAGGGGCTTGATGGAAGAGAGAGGCGGTTAGGGGATGTATCCATGCCTTTGAATGCTCACCAGGACAAAACTAGTGACAAGACATCAGAAAGTGTTCCAGAATTCTGTATCGATGCCGGATCTACTGGTAACATTGCCAGATTTATCAATCACAGTTGTGAGCCTAATCTTTTCGTTCAGTGTGTATTGAGTTCACACCATGATATCAAACTTGCTCGGGTAATGTTGTTTGCTGCAGACAACATACCTCCATTGCAGGAACTTACATACGATTATGGTTATGCTCTTGATAGCGTTATAGGTCCCGACGGCAATATAAAAGTAATGACATGCCACTGTGGTGCAATGGGATGTCGAAAACGATTA
>IZGN-2073874-Dacrydium_balansae
AAGGGAGAATATACCGAGAAGTCCAAATCTACTTCAAAACGACCTGATTTGAAAGCTGCAACTAAAATGAAGGACACAAATGCAATTCTCTATCCTAAGAAGCAATTTGGTCATTTACCTGGTGTCAATGTTGGAGACCATTTTTTTTCACGTTGTGAGCTGGTTGCTCTCGGCCTACACAATCACTGGCTTGGTGGAATAGATTGTATGGGATTGGAGTATGGTAAAATGGAGCAATATAAAGGCTATCGCTTACCGCTTGCTGTTTCGGTAGTACTCTCAGGGAAATATGAAGATGACGTTGACAATTCTGAGGATGTGATTTATACGGGCCAGGGTGGTAATAATATTCTCGGGAACAAACGGCAAATTAAAGATCAAACGATGTCCCATGGCAATTTAGCATTGAAGAATTCTTTGGATCAAGGAACCCCTGTTAGGGTAATTCGTGGGCACCAATCTGTGCACAGTTATACTCGAAGGGTTTATACATATGATGGCTTATACAAGGTCATTGACCATTGGGTTGAGAAAGGGTTATCAGGTTTCACCGTTTACAAATTTCGTCTTCGGCGGATTGAAGGGCAGCCAGAATTAACAACAGATCAGGTTCATTTTCATCGTGCTCAGATTCCAAATTCTCCATCTGAGTTACGTGGGTTGGTATGCAGGGATATAAGCAATGGGCTGGAGAAAATCCCCATCCCAGCATCAAATGTTGTTGATGACTCACCTCTAGTACCACAAGGGTATACATATTTAAACACAATCAAGGTTGCTAAAGGTGTTGAAATTCCACCACCTGTTAAAGGTTGTACCTGCAAGGGTAATTGCGTTGATGAAAAGAAATGTTCCTGTGCAAAACTAAATGGGAATGGGTTTCCATATGTTAACATCAATGGTGGCAGGTTGGTGTGTGCAAAATCTGTTGTATACGAGTGTGGTCCTCTCTGTGGTTGTGGGCCCAGTTGTGTCAACCGCACTTCTCAACAAGGGCTTAAATACAAACTCGAGGTTTATCGCACTGCAAATAAAGGTTGGGCGGTGAGGTCTTGGGAATCAATTCCTTCAGGGGCTCTTGTTTGTGAATACACAGGCATTCTAATGAGGACAGATGAGTTAGATAACGTGTCTGGGAACAATTTCATCTTTGAAATAGATTGTCTCCAAACAATGAAAGGGATTGATGGACGAGAGAGACGTCTAGGAGATGTATCAAATCACGCTGACATTCAAATGGACAAGATTGATGATAAGAAAGATGGACAGCCAGAATTTTGCATTGACGCAGGAGAAGCTGGTGGAGTTGCTAGATTCATCAACCATAGTTGTGAACCAAATCTTTTTGTCCAATGTGTATTGAGTTCCCACCATGATGCCAGGCTTGCACGAGTTATGTTA
>IZLO-2006311-Lobelia_siphilitica
AAGGATGCTAAAAGATCATGTCCTCGTGTTGACTTGATGGCTTTCTCAAAGATGAAAAAGTCCAGCGAAGTTTTGTACCCTGAAAAACGATTTGGGCATCTACCTGGGATCGATATCGGCTATCAGTTTTATTCAAGAGCTGAAATGGCTGCCATTGGTTTCCATAGCCATTGGCTCGGTGGGATCGATGTCATGGGAAAATGTTACAAGAAAGTGGACTCGTTCAAAAACTATAATTTTCCATTAGCCGTAGCAATTGTTTTGTCGGGACAGTACGAGGATGATAAAGATGACTCAGAAGAAGTGATTTACACTGGTCAAGGTGGAAATGACTTACTGGGTAAGAAGCATCAAATCAAAGACCAAGAACTGGTCCGTGGTAATTTGGCACTCAAGAACAACATGGAACAATCATTACCTGTCAGGGTTGTTCGTGGACATGCAATTGGCCGTAAAGCTATCAAAGTCTACACATACGATGGACTTTACAAGGTAGTAGACTACTGGAATAGTAAAGGTGTTTCAGGGTTTGTAGTTTGTAAATATCGTCTAAAGAGACTTCAAGGGCAGCCCAAACTGACCACTAACCAGGTTCATTTCAACGAGCGTGCATCACGGGTTTCTAAAATATCCAAATTGGTGTGCAGTGACATTTCTGAAAGCCAAGAAGATATATGCATTCCAGCTATCAATTCAGTAGATGATGCACCTGTTGTACCAAAAGGATTCGTCTATACCAAGACTAATCATCTCATGGAGAATGTGATCCTCCCTCCTTATGCCGTTGGATGCAAATGTAAAGGAGATTGTAAGAATCCAAGGACTTGTGCTTGTGCTAGACTTAATGGCTCCGACTTTCCATATGTAGATAAAGATGGAGGAAGATTGATCGAAGCAAAGGATGTTGTGGTGGAGTGTGGACCAAACTGTGGATGCGGACCAAGTTGCATTAATCGCATTTCTCAGCACGGAATAAAATACCATCTTGAGGTTTTCCGTACTGAAAATAAAGGGTGGGCTGTCAAGACTAAAGATTTTATTCCTTCTGGTGCACCTGTTTGTGAATATATTGGAGTACTTAGGAAAACAAGTGAGTTGGATGCTGCTTCGGGGAATGATTATATCTTTGAAATCGATTGTTTGCAAACAATGAAGGAGATTGGGGGAAGAGAGAGAAGATTGGGCGATATATCTGCATCAGCTAGTACTCTTTTGGAGAAGATGGATAAAGAGACACTAGAAAGTGTTGTGCCTGAATTTTGCATTGATGCGAGCTCTGTTGGGAATATTGCTAGATTTATCAATCACAGCTGTGAACCAAATCTTTTTGTGCAATGTGTTTTGAGTACACACCATGATCTTAGACTGGCACGAGTAGTTCTATTTGCAGCAGATAACATAGCTCCTCTGCAGGAACTTACTTACGATTATGGGTACGCCCTGGACAGTGTTGTTGACTCAAATGGCAACATAAGGGAGCAGCCGTGCCATTGCGGAACAGCATATTGCCGTAAGCGCTTA
>IZLO-2063824-Lobelia_siphilitica
AAGAAGGATAAACCAGAAGAAAATGCCAAAAAGAGTTCGAAGCGCCCTGATCTTAAAGCTGTGTCTAAGATGATGGAGTCAAAATCAATTTTGTACCCGGACAAGAGGGTTGGCTCCATTCCAGGAATTGATGTTGGGCACCAGTTCTTTTCGAGGTGTGAGATGGTGGCTGTAGGTTTTCACAACCACTGGCTAAATGGAATTGATTATATTGGTCAAAATGCTCAGAAGATGTTCAAAGGCTACACCTTACCAATTACTATAGCAATTGTTTTGTCGGGCCAATATGAGGACGACTTGGATAACTCTGAGAATGTTGTTTATACTGGACAAGGTGGCAATGATTTGCTTGGCAACAAACGCCAAATCAAGGATCAAGTGCTGCTACGTGGTAATCTGGGACTTAAGAACTGTATGGAACAAAGTGTGCCTGTTCGAGTTATCCGTGGCCATCGATCTTCAAGTAGCTATGTTGGCAAGGTTTACACATATGATGGATTGTACCAGGTTGTTAAATACTGGGCTGAAAAAGGTGTTTCCGGGTTTACTGTTTTTAAGTTTCAACTGAAGCGGTTTGAGGGGCAGCCTTCTTTGATGACTGATCAGGTTCACTTCACTCGAGGTCGTATTCCAAATTCAGTGTCTGAGATACGCGGGTTGGTATGCGAAGACATTAGTGTGGGCCAAGAAAATATTCCAATCCCAGCTACCAATTTGGTCGACGATCCACCTGTGGGACCAACTGGTTTAACCTATCGCAAATCTCTTCAAGTGGTGAAGACCATTGCTCTCCCTAAAAGTGGCCCTGGTTGCAACTGCAAGGGCAGTTGTGTAGATTCCAAGCGCTGTGCTTGTGCAAAGCTTAACGGGTCCGACTTTCCATATGTCCATCGTGATGGTGGCAGGCTAATTGAACCTAAAGCGGTAGTTTTTGAATGCGGTCCAAGCTGTGGATGCGGACCTGACTGTGTGAACCGGACATCTCAAAGAGGATTGAGATATCGGCTCGAGGTATATAAAACTCTGAAAAAGGGCTGGGCTGTTAGGTCTTGGGATTATATACCCGCCGGAGCACCCGTATGTGAATACATCGGTGTTCTTAAGAAGACTGATGATGTAGACTCTTCTCCTGAGAACAACTATATATTTGACATTGATTGCCTTCAAACAATGAAAGGCCTGGATGGAAGAGAGAGAAGGGTTGGTGAGGTGTCTTTGGCTTCTCTCTTGGGGAAAGATGATGACAAGGACAATGGTCCCGAGTTCTGCATAGATGCGGGCTCCACTGGAAATGTTGCACGCTTCATCAACCATAGTTGCCAGCCAAATCTGTTTGTTCAATGTGTGCTGAGCAGCCATCAAGATATCAGATTTGCTCGTGTGCTGCTCTTTGCGGCAGACAATATCCCACCACTTAAGGAGCTGACGTATGACTATGGCTATGCGCTGGACAGTGTTATGGGTCCTGATGGCAAGGTCAAACAGCTTGCCTGCTTCTGTGGTGCTCCGGACTGTAGAAAACGGTTA
>JADL-2010991-Rhynchostegium_serrulatum
ATGAGTGACGCTATGCAAGTCAAAGCAACCATTCGAATTTTCAACTTCATGTACCTCGAAGCCATTCAGCTTGAAGATAAGCGTGCCACTGAGCACCTTATCAAGATTGGAGAGGCTGGCACTGGCAAAAGACCCTCCAAACGACCTGATTTGAAAGCAATTTCTAAGATGTTGGAGCTGAGGGCCACTCTAAACCCGGAGAAACAAATTGGGAGCATTCCAGGTGTTGAGGTCGGTCAGCAGTTTCTTTCACGAGCAGAGATGGTTGTATTAGGTCTTCACAGTCATTGGCTCAATGGAATCGACTACATTGGGGTTGGTAAAGGCAAGTCATCGGACTTGGAGTTTCCTATTTGTGTTTCCATTGTTATGTCGGGAGGTTATGAAGATGACGTGGACAATTCAGAGGATGTTGTCTACACTGGGCAAGGAGGAAATGATCTTCTTAGCACGAAGAAGCAAATCAAAGACCAAAAGATGGAAAAGGGAAATTTGGCATTGAAGAACAGCATGAAATGTAAACAACCTATTCGTGTCATTCGGGGCCATGAAGACAAAAGGAGCTACAGCAAGAAGGTTTACACTTACGATGGACTATATGAGGTTTACGATCACTGGGCCGAGAAGGGAATTTCTGGTTTCACGGTATTCAAGTACAAGCTCCGGCGTTTGGCTGGGCAGCCAATTCTCACTACCGAGCAGGTTAAATTTTCGAGAGGGAAAGTTGCGCCAATCAACATTGCAGACCTCCGGGGATTGGTATGTAACGATATCTCGAATGGGCAGGAGAGACTTCCAGTGCCTGCTTCCAACACTATTGACGACCCTCCGGTCCCTCCAACAGACTACACTTACATCTCGAAGACTATAACGCCTGCGAATATACCAAAGCCACCGCCTGCCAAGGGCTGCTCTTGCAAGGGTCAGTGTACTGACTGTGCTCGCAAGAATGGAGGATCCTTCCCTTATGTCCTAAACCATGGAGGAAGGCTCGTGCAACCGATGGATGTTGTTTACGAGTGTGGGCCAGGATGTGGTTGTGGCCCCGAATGCTTGAACCGAACATCTCAGAAGGGGCTCCAATTTAGGCTCGAGGTATACAAAACCGTCTCAAAGGGGTGGGCTTGCCGATCATGGGATTTTATTCCAGCAGGATCTCCTGTTTGCGAGTACTTCGGTGTATTGAGAAAGAACGATGAGAATTTGGAAAGCATGGTGGATAACGGATACATATTTGAACTTGATATGTATCAAACCATGCAAGGCATGGAAGGGCGCCAGAAGCGATTTGGTGATGTAACGCCTGAAATCAACACTGAGAACGAACTGATGCAAGATGTCGCATTTGTCCTTGATGCTGGGAAGAATGGAAGCGTTTCAAGATTTCTCAATCACAGCTGTGAACCTAACGTGTTCATTCAGTGTGTAATGAGTCACCATAGTGATCATTTCATGCCCCGGATTGTGATGTTTGCAGCCGACAATATCCATCCACTAGAGGAGTTGTGCTATGACTACGGTTATGCTATGGACAGCGTGCTAAATGCGGACGGTACAGTCAAGCCGATGGCTTGCCACTGTGGAGCCCCGTCTTGTCGGAAACGAATGTAT
>JAFJ-2017009-Bougainvillea_spectabilis
AAGCGTCCTGACTTGAAGGCCATATCGAAGATGATGGAGACTGGAAAAATCTTGTATCCCATTAAACAATTTGGAGCAATTCCTGGGGTGGATGTGGGCCACCAGTTCTTTTCGAGAGCTGAGATGGTGGCTGTTGGCTTCCATAGCCATTGGTTGAATGGTATTGATTACATGGGCCAAGCATACTCTAAAGGGGAGAATGCCAAATATCAATTTCCACTGTCTGTAGCGATTGTGCTGTCTGGTCAGTATGAGGATGACCTAGACAACTCTGAGGATGTTGTTTACACTGGTCAAGGTGGAAACAACTTGCTTGGAGACAAAAAGCAGGTTCAGGACCAAAAGATGGAACGCGGTAATTTGGCCCTGAAGAATAGCATGTTGGAGGGACTCCCAGTACGAGTTATTCGTGGCCATGATTCGAAAAACAGTTATGTTGGCAGGGTGTATACTTATGATGGGCTCTATAAGGTGGTGACATATTGGGCAGAGAAAGGTGTGTCTGGATTTACGGTGTACAAGTTTCGGCTAAAGCGGCTTGAAGGCCAGCCAGATTTGACGACAAACCAGGTTCAGTTCATACGAGGACGTGTTCCTGAAAGTATCTCAGAATTGCGAGGGTTAGCTTGCAAAGACATTTCAGGTGGTCAGGAGCTTATACCTATTCCCGCAACTAATACGGTTGATGATTCACCTCTAGGTCCAGCAGGCTTCACATATTGCAAGTCAATGCAAATTGGCCCTAATGTGAACATTCCTACTGCCAAAATGGGATGTGGTTGTGAAGGGAGTTGTGATAATCCCAAGATATGCTCTTGTGCTAGGCTCAATGGTTTTGACTTCCCATATGTTCACAGGGATGGTGGCAGGCTGATTGAGCCTAAAGCTGTAGTTTTTGAGTGCGGCCCTAAATGTAGCTGTGGACCTGCTTGCGTAAATCGTACATCCCAAAAAGGCCTGAGATATCGGTTTGAGGTCTTTCGCACCCCAAAAAAGGGGTGGGGTGTAAGATCTTGGGATTATATACCGGCTGGTGCACCTATATGCGAATATATTGGTGTATTGAGGAGATCAGAAGAGGCCGATGGTCTTTCTGAAAATAATTTCATCTTTGATATTGATTGCCTGCAAACCATGAAAGGCCTTGACGGAAGACAGATGAGATTACGTGGTGTGTCTATTCCACACGATGGTCCGTCAGATAAGCCTGAGGATACCTCACCTGAATTTTGTATAGATGCGGGTGTCAAAGGAAACCTGGCTCGGTTCATCAACCACAGCTGTGATCCAAACCTCTTCGTTCAGTGTGTTGTGAATTGTCATCTTGATTTCAAACTGGCCCGTGTGATGTTGTTTGCAGCTGACAACATACCACCTCTGCAGGAACTAACTTACGACCGCAAGAGATTG
>JAFJ-2017010-Bougainvillea_spectabilis
AAGCGTCCTGACTTGAAGGCCATATCGAAGATGATGGAGACTGGAAAAATCTTGTATCCCATTAAACAATTTGGAGCAATTCCTGGGGTGGATGTGGGCCACCAGTTCTTTTCGAGAGCTGAGATGGTGGCTGTTGGCTTCCATAGCCATTGGTTGAATGGTATTGATTACATGGGCCAAGCATACTCTAAAGGGGAGAATGCCAAATATCAATTTCCACTGTCTGTAGCGATTGTGCTGTCTGGTCAGTATGAGGATGACCTAGACAACTCTGAGGATGTTGTTTACACTGGTCAAGGTGGAAACAACTTGCTTGGAGACAAAAAGCAGGTTCAGGACCAAAAGATGGAACGCGGTAATTTGGCCCTGAAGAATAGCATGTTGGAGGGACTCCCAGTACGAGTTATTCGTGGCCATGATTCCAAAAACAGTTATGTTGGCAGGGTCTATACATATGATGGGCTGTATAAGGTGGTGACGTATTGGGCAGAGAAAGGTGTGTCCGGATATACGGTGTACAAGTTTCGGCTAAAGCGGCTTGAAGGCCAGCCAGATTTGACGACAAACCAGGTTCAGTTCATACGAGGACGTGTTCCTGAAAGTATCTCAGAATTGCGAGGGTTAGCTTGCAAAGACATTTCAGGTGGTCAGGAGCTTATACCTATTCCCGCAACTAATACGGTTGATGATTCACCTCTAGGTCCAGCAGGCTTCACATATTGCAAGTCAATGCAAATTGGCCCTAATGTGAACATTCCTACTGCCAAAATGGGATGTGGTTGTGAAGGGAGTTGTGATAATCCCAAGATATGCTCTTGTGCTAGGCTCAATGGTTTTGACTTCCCATATGTTCACAGGGATGGTGGCAGGCTGATTGAGCCTAAAGCTGTAGTTTTTGAGTGCGGCCCTAAATGTAGCTGTGGACCTGCTTGCGTAAATCGTACATCCCAAAAAGGCCTGAGATATCGGTTTGAGGTCTTTCGCACCCCAAAAAAGGGGTGGGGTGTAAGATCTTGGGATTATATACCGGCAGGTGCTCCTATATGCGAATATATTGGTGTATTGAGGAGATCAGAAGAGGCCGATGGTCTTTCTGAAAATAATTTCATCTTTGATATTGATTGCCTGCAAACCATGAAAGGCCTTGACGGAAGACAGATGAGATTACGTGGTGTGTCTATTCCACACGATGGTCCGTCAGATAAGCCTGAGGATACCTCACCTGAATTTTGTATAGATGCGGGTGTCAAAGGAAACCTGGCTCGGTTCATCAACCACAGCTGTGATCCAAACCTCTTCGTTCAGTGTGTTGTGAATTGTCATCTTGATTTCAAACTGGCCCGTGTGATGTTGTTTGCAGCTGACAACATACCACCTCTGCAGGAACTAACTTACGACCGCAAGAGATTG
>JAFJ-2034852-Bougainvillea_spectabilis
GAGGAGGATGGTAAACAAACTTCAAGCCGACCTGATTTAAAGGCAGTCTCCAAGATGAGAGAGAAGAAGGAAATATTGTATCCTGAGAAGAAAATTGGTCATATTCCTGGTATCGAAGTTGGTTATCAGTTTTATTCTCGTGCTGAAATGGTTGCCATTGGCTTTCACAGTCATGGAATTGATTATATTGGACAGTCTGTTGGCAAAAGGGGGGAAAACAGGCATTTTACTTTCCCAATTGCTGTAGCAATTGTAATGTCTGGGCAGTATGAAGATGACAAGGATAATTCTGACGATATAATTTATACTGGTCAAGGTGGAAATGATTTGCTTGGCAGTAAACTGCAATGTGCTGATCAAACCTTGGTTCGAGGTAATCTTGCAATGAAGAATAGCATGGATCAATCAGTTCCGGTTAGAGTCATTCGTGGGCATAAAAGTACAAATAGCTATTCGGGAAAAGTTTACACATATGATGGCTTGTACAAGGTTGTTACCACTTTCGCTGATAAAGGGCAGAGGGGACACCTTGTTTATAAGTATCAGTTACATCGACTTGAAGGACAGCCACGGCTGAGTTCAAATCAGGTCAAATTTGTTCGTGGATGTCCCTCAAAGACTTGTTCTGACTTACCTGGGTTGGTTTGCTTGGACATAAGCAATGGTGAAGAAGATATTTGCATTCCTGCTACAAATTTATTTGATGATGCAACAATTGACTCTGAAGTATTCACATATCTCAAAACTATGCAAGTCGCAGAAAGTGTCCAGCTTCCTCCAAATGCAGCTGGATGTGCTTGCAAAGGGAACTGCACAAATCCCCTAACTTGTGCATGTGCTAAACTTAATGGCTCAGATTTTCCATATGTACGTCGTGATGGCGGGAGATTAGTTGAGCCCAAAGATGTTGTCTTTGAATGTGGACCAAACTGTGGTTGCGGGCCTAAATGCGTTAATCGGACATCTCAAAGGGGAATAAAATATCGTCTTGAGGTCTACCGTACACCCAACAAAGGATGGGCTGTCAGGTCACGGGACTTTATTCCGTCAGGTGCCCCCGTTTGCGAGTACATTGGACTGCTGAGAAGATGTGATGAGATTGATAATTTATCTGGAAATGACTACATCTTCGAAATTGATTGCTGGCATACAATTAATGAGATCGGGGGCAGAGAGAGGCGATATGGAAATGTACCTGTGTCCACTGATGTTTTGTTAGAGATTGACAAGAAGACATTAGATAGCGCTCCGGAGTTTTGCATTGATGCTGGTTCAAGGGGAAATGTTGCCAGATTTATTAATCACAGCTGTGAACCAAATCTTTTTGTGCAATGTATTGTGAGCTCGCACCATGACCTACGACTTGCTCGACTGGTTCTTGTTGCTGCAGACAACATTCCCACTATGCAGGAGCTTACTTATGACTATGGATATACTCTTGATAGTGTTAGCGGCCCAGATGGTGAAGTGAAAAAGTTGCCATGTTTCTGTGGTACGTCGGGTTGCAGGAAACGCTTA
>JBND-2073312-Pinus_ponderosa
GGACGAATTGAACAAAAGGATGACAAAAGGCCTGCAAGGCGCCCAGATTTGAAGGCTATTTCCAAGATGATGGACACAACAGCAATTCTCTATCCAAAAAAGCAATTTGGTCATCTGCCTGGTGTCAATGTTGGAGATCATTTTTTTTCACGTTGCGAAATGGTTGCCATTGGCTTGCACAGTCATTGGCTTAATGGGATAGATTTTATGGGAAATAAACACAAGAAAATGGAGGAGTATAAAAACTATACTTTTCCAATTTCTGTTGCAATAGTACTCTCAGGGGAATATGAAGATGACGTGGATAATTCGGAGGATGTAATCTATACTGGTCAAGGTGGTCAAAATTTACTTGGGGACAAAAGGCAAATAAAAGACCAAAAGATGGTCCGTGGCAATTTGGCATTGAAGAATAGTATGGATCAAGCTATTCCTGTGAGAGTAATTCGTGGGCATCAATCTTCTAACAGCTATTCTGGGAAGGTCTATACGTATGATGGTTTATATAAGATTATCGATTACTGGGCTGAGAGAGGGCTATCAGGCTTTACTGTTTTCAAATTTCGTCTGAGGCGTCTGGAAGGGCAGCCTGTATTGACAACAGATCAGGTTCGTTTCAGTCGAGCTCAGCTGCCAAAAAGTCCTTCTGAGTTAAAAGGGTTGGCAGATGTGGATATCAGCAATGGCAAGGAGACATTGCCTGTTCCGGCTTCTAATGTCATTGATGAACGACCGGTTCCACCAACAGGTTACACTTATTTAAAGACTGTCAAGGTTGCTAATGGCATTGAGATTCCGCCACCTGCTCAAGGTTGTAACTGCAAGGGTGAATGTGTCAATCCAAGGACATGCTCTTGTGCGAAACTGAATGGGATGGACTTTCCATACGTTCGAAGAGATGGTGGCAGGTTGGTCGAAGCAAAGGATGTTGTTTTTGAATGTGGTCCAAATTGTGGTTGTGGGCCCACTTGTGTCAACCGTACTTCTCAACAAGGGCTTAAATACCGCCTTGAGGTGTTTCTAACTTCGAATAAAGGTTGGGCCGTGAGATCTTGGGATTCTATTCCTGCCGGGGCTCCAGTTTGTGAGTACACAGGCATTCTTATGCGGACAGATGACCTAGATAGCGTCATGGAAAACAATTTCATCTTTGAAATTGATTGTCTACAAACAATGAAGGGAATTGATGGGAGACAGAGACGTTTAGGAGATGTATCGAAGCATGACAATGAGAAGCTTGATGATAAGAAAGGAGATGGACAACCCGAATTTTGTATCGACGCAGGAACTGCTGGTGGTGTAGCCAGATTCATCAATCATAGTTGTGATCCAAATCTCTTCGTACAATGTGTATTGAGTTCCCACCATGATCCCAAGCTTGCACGAGTTATGCTATTTGCAGCTGATAACATTCCACCCCTACAGGAGCTTACATATGACTATGGATATAGTCTTGACAGTGTCGTTGATTCAGAAGGGAAAGTTAAGAAAATGGCATGTTACTGTGGTGCTGTAGAATGCAGAAAACGTTTG
>JCLQ-2003755-Apocynum_androsaemifolium-A
TTAAAAGCCAAGAAGGAGGATATAGCTGAAGTTGAAGCTAAACGGGGTTCGAAGAGACCTGATCTGAAGGCATTAACTAAGATGAGGGAGACAAATTCTATTCTATATACTGAAAAAAGAATTGGCTCCATTCCAGGGATTGAGGTAGGTCATCAATTCTTTTCGCGAGCCGAGATGGTTTCATTGGGATTCCACAGCCATTGGCTTAATGGAATTGACTTCATTGGGAAAGGAAAGAAAGGAAAGATACTGGATTACGGTGATTACAAATTTCCACTTGCAATATCTATTGTTATGTCAGGCCAGTATGAGGACGATTTGGATAAGTACGAGGAGATTGTCTACACTGGTCAAGGTGGTAATAACTTACTTGGTGATAAGCATCAAATGAAGGATCAAGTAATGCAGCTTGGTAACTTGGGCTTAAAGAACTGCATGGAACAGGGGGTACCTATACGAGTAGTTCGTGGCCACAAATGTCCAAACAGCTACGTAGGAAAAGTTTATACATATGATGGACTATACAAGGTTGATAAATTCTGGGCAGATAAAGGTGTTTCTGGCTATATAGTATACAAATTTCGACTGAAACGGCTTGCTGGACAGCCTCCTTTGACCACTAATCAGGTTCATTTTTCCCGAGGACCTGTTCCTAACTCAATTGGGGAATTACAAGGGTTGGTTTGTGATGATATTTCTGGAGAGGATATTCCTATTCCTGCTACTAATTTGGTTGATAATCCTCCAGTTGCACCTACAGGCTTCACCTATCGTAAGGAGATGAAAATTTCCAAAAGCATAATGCTTCCTCCCAAGGCTTTTGGATGCAGCTGTAAGGGTACATGTACTGATCCTAGAGTTTGCATCTGTGCTAAATTGAATGGGTCAGACTTTCCCTATGTGCTGCGGGACGGTGGTAGACTGATTGAACCCAAGGCTGTGGTATTTGAATGCAATTCCAATTGTGGCTGTGGACCTGATTGTGTAAACCGGACATCTCAGAGAGGCATGAAATATCGATTTGAGGTTTTTCGTACTCCTAACAAGGGGTGGGCCGTTAGATCTTGGGATTATATACCTTCTGGGGCACCCATTTGCGAATACATTGGTATTCTAAAAAAAACAGATGAGATAGGCTCTGCTGCTGGAAACAGCTATATTTTTGACATCGACTGTTTACAAACAATGAAGGGGCTTGATGGAAGAGAGAGACGACTGCGAGATGTATCATTACCTACTTTGGAGAAGGATGACGACAAGAGCATTGATAGTGTACCAGATTTCTGTATCGATGCTGATTCCACTGGAAACTTTGCAAGGTTCATAAACCACAGTTGTCAACCAAATCTCTTTGTTCAATGTGTGTTAAGCAGCCACCATGATGTCAAGCTTGCGAGGGTGATGCTAATTGCGGCAGACAACATACCGCCACTGAAGGAGCTTACATACGACTATGGCTATATCCTTGATAGTGTCGTAGGCCCTGATGGGAGGATCAAGAAAATGGACTGCTACTGTGGGGCAACAGATTGTAGGAAGCGGTTA
>JCLQ-2009343-Apocynum_androsaemifolium-A
GGTGCTGGAGGAAAGAATGCCTATGCAATTGTGAAAGAGACAATAAGAACTTTCAACAGATTTTACCTTCAACTTCTTCAGGAAGAAAGAAAGATACACAAGAAAAAGGAGGATGACATTGGGGGGAATGCAGAGGATTTAAAACGTAAACGAGAGGCTGATTCCAGTACGGAGCATATAAAGACTTCCAGGCAACTTGACTACAAGGCTTTATTGAAGATGTATGCAAATAATTCAATTATGTATCCGAGGAAACAGTTTGGCCATCTTCCTGGTATTGATGTTGGTTTTCAATTCCATTCACGAATGGCTGCTCTGGGTTTTCATAGTGACTGGCTCCATGAAGTTGATTACATGGGGAAAGCTTACTGTGAAATGGACGAGTACAAAGATCGCACTTTTCCTCTTGCTGTGGCAATTGTGTTGTCTGCCGAGGATGAAGAAGTTCAACAAAATTCAGATGATATTATTTATACTGCTCTATGTGGACATAACCACATAATCAATCAGTGTCAAGTACAGAATGCAGCCATGACTTATATTAACCAGGCACTTAAGAACAATATGGAGCAATCAATTCCTATTAGAGTTGTTCGAGGCAATAACTCCAATAGTGGTTACTGCAATAAAGTTTATACATATATTGGTTTGTACAAGGTCATTGAGTGCTGGACCCATAAAGATCTGTCTACTTGTCTATTCTATAGTGCTCGATTAAGGAGGGTTGAAGGACAGCCCAAGCTGACAATAAATCAGGTTTATTTCAATAAGGAACATTCTTTTGGTGTTTCCCGTAAATCACCTGGGCTTGTCTCCATGGATATCTCCGGTGGTCAAGAAGAAATACCTATTCCTCTTGTCAATTTAACTGATGACACTCCCTTTGCACTAACAGGATTTACCTACTCCAAGTCTATGCAAGTTGCAGAAGGTGTGGACATTCCTCCTAATGCTGATGGATGCAAGTGTAAGGGAATTTGTATAAATCCAAAAAATTGTGCTTGCGCTCGTCTAAATGGTTCCAAATTTCCTTATGTACGACATAACGGGGGCAGATTGACCAGAGCAAGGGATGTTGTATTTGAATGTGGACCAAACTGTGGTTGTGGACCTGATTGCATCAACCGTATATCTCAGCGAGGAATTAAATATCACCTTGAGGTTTTCTGGACACCAAATAAAGGGTGGGCTGTAAGGACGAGAGACTTCATTCCTTGTGGTGCACCTGTGTGTGAATATATAGGTGTTCTTAGGCAGTCTGATGAACTGAATAATGTGGATGATAATGAGTATATTTTTGAAATTGATTGCTTGCATACAATCAAGGGAGTTGAAGGAAGAGAGAGGCGTCTAGGAGCTGTGTCTGTGCCTCTACATAATCATTTGGAGAAAATAGATGATAGGTATTTAGAGCAAGCTCCAGAATTCAGCATAGATGGAAAATCAATTGGTAATGTTGCTAGATTTATCAACCACAGCTGTGAGCCAAATCTCTTTGTTCAATGTATCTTAAGTGCACACCAGGATCCCAGACTTGCTCGAGTTGTTCTATTTGCTTCGAAAAGCATATCTCCATTTCAGGAGATCACTTACGATTATGGTTGTCGGCTGGATAGCGTCATCGGCCCTGATGGTAAAGTTAAACAGCAGCCGTGCTATTGTGGAACAGCAAATTGTCGTAAGCGAATATAT
>JDTY-2000169-Rhodophiala_pratensis
AAGAGTGCTCATCAGAAAGCAAAAGAGACTCTTCGGGTTTTTAATACCTACTACCTCCAGTTAATTCAGGAGGAAGAGAAAAGAGTTAAAGCAGTTGATGAGAAACGTTTGGAAGTTTCAAAGCATGAGAAAAATTCTAAGAGAGCAGATGACACATCGAGCAGTCCCCTTACATCAAAATCAAAGAAGAAGAATGCAGCTAGTTCAAAAGATGATATGAAACGAGCAGCAAAACGGCCTGATCTTAAGGCTATTTCTAAGATGCAAGAAAATGGGCAAATACTATATCCAGAAAAAAGAATTGGTCATCTGCCCGGTATTGAAGTTGGAGATCAATTCTTTTCACGCGCTGAAATGTGTGTGTTAGGCGTACACAGCCATTGGCTGAATGGAATAGATTACATGTGTCAATCATTTGCCAAACAGTATAAGGAGTATACTTTCCCACTCGCTGTATGTATTGTGATCTCTGGCATGTATGAAGACGACTTGGACAATTCAGAGGATGTTATTTATACTGGTCAGGGTGGGCATGACTTACTCGGTAGCAAGCATCAAATCCGTGACCAAAAAATGGAACGTGGAAATTTGGCGTTGAAGAATAACGTTCTGACTGGTGCTCCAGTCAGAGTAATTCGTGGTCATGAATCCAAAAGCAGCTACTGTGGGAAAGTGTACACATACGATGGCCTGTACAAGGTTATCAAATATTGGGCCGAGAAAGGACTCTCTGGATATACAGTTTTTAAGTACAGGTTGAGGCGTGATGAAGGGCAACCACTTCTGACCACTAACCAGGTTCAATTTACTCGAGCACAGGCTCCCCGTTCTATTTCTGAGCTGCGGGGGTTGGTGTGCGAAGATATTAGTGGTGGCCAGGAGAATCTTCCTATCCCAGCCACTAATGTTGTTGATGATCCACCCTTTGCACCTACGGATTTTGAGTACTGCAGATCCATCAGACTGGCAGAAAATTTAAAGCTTCCAACTGATGCTGTTGGATGCATGTGCAAGGGAGAATGTATCGACCCAAGGATATGTGCTTGTGCTAAACTTAACGGTGGAGATTTCCCGTATGTGCGGAAGGATGGTGGCAGATTGATTGAAGCCAAAGCTGTTGTATTTGAATGTGGACCAACTTGTGGATGCGGCATTAGCTGTGTCAATAGAACATCCCAGCAGGGATTGAAATATCGGCTTGAGGTCTTTCGTACGGCGAAAAAAGGTTGGGCTGTTCGATCTTGGGATACCATTCCTTCAGGTGCACCAGTCTGTGAGTACACTGGGATACTTACGAGGACCGACGAGATTAATTTAGTCTCTGAAAACAACTATATTTTTGATATAGACTGTCTGCAAACAATGAAAGGGCTTGATGGAAGAGAGAGGCGGCCTGGTGACGAGGGAGTATTGTCAATTTTTGATGATAAGAAACTTGAGTCGGAGTTCTGTATTGATGCGGGGCGAGTTGGCGGCGTTGCACGGTTTATCAACCAC
>JEPE-2005580-JEPE-Flaveria_bidentis-2_samples_combined
GAAGCTGGTGGTAAGCAATCTATCAAGCGTCCTGATTTGAAGGCCATCTCTAAGATGATAGAGTGTAATGAAGTTTTGTTCCCAACAAAAAGATTTGGTCACTTGCCCGGTATTGATGTTGGTTATCAATTTTATTCACGAGCGGAGATGGTTGCTTTAGGTCTTCATAATCACTGGCTTAATGGCATTGACTATATGGAACTATCTTACCAAATGATTGAGGAATTCAAAGGGTACACTTTTCCAATAGCAATAGCAATTGTATTGTCCGGTCAATACGAAGATGATCAGGATAACTCTGAAGATATTGTTTATACTTGTCAAGGTGGGAATGATTTTATGGGTAGTAAACATCAGGTCAAAAATCAAGAGATGGTACGCAGTAATTTGGCTTTAAAGAACTGTATGGAACAATCTATTCCTGTTAGAGTTATTCGAGGACACACAAGTGATAATCACTTCAAAGTATACACGTATGACGGATTGTACAAGGTGTCTGAATGCTGGCCCGCAGAAGTTGTATCTGGTTTTGTTGTATATAAGTATCGCCTGAAACGGCTTGAAGGACAGCCTAAATTGACAAGCATTCAGGTCCAGAATAGCAATGGGCGTTCAAGAGTTCCTGCTAAAGCACCCCAGTTGGTGTGCCTGGATATAAGTGAAGGTCAAGAAGATGTGCACGTACCTGCTGTCAATACAATTGATGATACCACTATTACTGGATTTACATATACAAAGTATAATCAAGTTTTGAGCAATTTGAAACTCCCACCAAATGTGGATGGATGTGATTGCAAAGGATATTGTAAAAATCCAAAAACTTGCTCTTGTGCTAGACTTAACGGTGATGATTTTCCATATGTACGAAGCAATGGAGGCAGATTGATTGAAGCGAAGGATGTTGTGTTTGAATGTGGACCAAACTGTGGATGCGGACCTGGTTGCATTAATCGCATATCCCAGCAAGGGTTAAAATATCAACTTGAGGTTTTCCGTACTGGTGATAGAGGGTGGGCTGTGAAGACCAAAGATTTTATCCCATCAGGTGCACCGGTGTGTGAATATATTGGAGAGCTTAGGAGGACAAATGAGCTGGATAATGTTGCTGAAAATGACTATATATTTGAAATTGATTGCTGGCAAACAATGAAGGGGATTGGAGGAAGAGAGAGGAGGCTGGGAGATGTATCTGAATCATTAAGTAAAAGATTGGAAAAAGCAGAGGAAAAGGATGCACCTGAGCCTGAGTTTTGCATAGATGCTGGGCGTATTGGTAATGTTGCGAGGTTTATCAACCACAGTTGTGATCCGAACCTTTTTGTTCAGTGTGTGTTAAGTTCACACCATGATTTAAAACTAGCAAGAATACTTCTATTTGCGTCTGACAACATAGCCCCCATGCAGGAACTTACATATGACTATGGCTATGCCCTTGATAGTGTTGTAGACAACAATGGTAATGTAAGGATGCTGCCATGTCATTGTGGGGCATCAGAATGTCGAAAGAGATTG
>JEPE-2062244-JEPE-Flaveria_bidentis-2_samples_combined
GAAGTTGAAGAACGAAGACAGGCCAAAAGACCTGATCTTAAAGCTTTATCATTGATGCTGTCTTCCAACACCATACTTACACCCAAAACAAGGATAGGAGCAATTCCAGGGGTTGATGTCGGGCACCAATTTTTTTCACGATGTGAGATGGTTACTGTAGGTTTTCATAACCACTGGCTTAGTGGAATTGATTATATTGGGTCAAGTTCTCAGAGGGAGTATTCTGAATATAAGTTGCCACTCACTGTGGCCATAGTGCTGTCTGGCCAATATGAGGATGATCTTGATAACTCTGAAGACGTTGTGTACACTGGTCAAGGTGGTAATAATCTACTTGGTAATAAACGTCAAATCAAAGATCAAGTAATGGCACGCGGTAATCTAGGATTGAAGAATTGTTTGGAACAAAATGTGCCAGTTAGAGTCATTCGAGGGCATCAATCTACAACTAGTTATGTTGGCAAAGTTTACACATATGATGGTTTGTATAAGGTTGTCAAGTATTGGGCAGAGAAAGGGATTTCTGGTTTCACTGTTTATAAGTTTCGTCTCAAGCGTATGGAAGGGCAGCCTTCTCTGTTGACCGAACAGGTTTATTTTTCTCGAGGGCGCATTCCAAACGAAGTTTCTGAGTTACGCGGGATGGTATGTGAGGACATCAGCAGAGGCCTTGAGAATATTCCTATTCCAGCGACCAATCTGGTTGATGATCCACCAGTTCCCCCAACCGGCTGCACCTATATAAAATCTCTCCAAGTTTCAAAAAATGTGGTGCTTCCTTCTAGTGCCTCTGGATGCAACTGCAAGGGTAGTTGCACTGACCCTAGAAGTTGTGCGTGTGCTAGGCTTAATGGCTCTGATTTTCCCTATGTACATCGTGATGGTGGCAGGCTAATCGAACCTAAGGCTGTTGTATTTGAATGTGGACCAAACTGTGGCTGTGGGTCCAGTTGCATAAATAGAACGTCTCAACGTGGGTTAAGATACCGACTTGAGGTTTTCAAGACTCCAAAAAAGGGTTGGGCAGTTAGATCTTGGGACTTCATACCATCTGGTGCACCTGTTTGTGAGTACATCGGAGTTCTTAAAAAGACAGATGATGTTGACTCTAACCCTGAAAACAACTATATTTTTGACATTGACTGTCTTCAAACAATGAAGGGACTCGGTGGGAGAGAGAGGCGAGTCGGGGAGGTAGCTATGCCATCATTACTAGTTCAAAATGATGACAAGGATGGCGGGCCAGAGTTTTGCATTGATGCAGGAACCTCTGGAAACGTGGCCCGTTTCATTAATCATAGCTGTCAGCCAAATTTGTTTGTGCAATGTGTCTTAAGTGCTCACCATGATATCACCCAGGCCCGCGTGATTCTGTTTGCTGCTGACAATATACTGCCACTGAAGGAGCTCACCTATGACTATGGATACGAATTGGACAGCGTGCATGGTCCAGATGGCAAGATTAAGCAACTTGCTTGCTATTGCGGGGCGCCAGATTGTCGCAAGCGATTG
>JETM-2095219-Bauhinia_tomentosa
GGAGGAAAGACTGAACAAGAAAAACCAAAGGAGTCCGAGGAGCCGTCAATGCAGAGAAGAACTAGTGCTCGAATCCAAGCGAAGCAAAAAGTAGATAAGGAGCTTCTGGTGCGTCGTAGGGTGGAGCTGCTAGATGAGCAAGATGACGGTGGAAATGAAAGGAAGAGTCGCTTCAAAAGAAGTCGTAGCATCGAAACTGTCGTTAAGGTTGAAGCGGTTGGGGAAGGAAAGGGAGGTAACACGGTAACCAAGTCGAAGTCGGATGAGTCGACCAAGTTTGAGGGCAATGCAACAGTTAAGGGTTTGGAAGAAGAAAAAGTCGATTCAGAGAGTGTGGCAGGGAATTTGGTTGAGAAAAGTGACACTCTTAAGGTGAAAGAGACACTGAGGTTGTTTAACAAGCACTATCTTAATTTCGTTCAGGAGGAGGAGAAGAGGTGTAGGAAAGTGGAAGCAGATCGGAAAGCCTCTAAAAAAGGTTCAAAATCTAAGAAAAGGGCAACCCATGAGGATACAAAGAACACTGCTAAGCGACCTGATTTAAAGGCTGTATCCAAGATGATGGAAAATAATGAGATACTGTACCCTGAGAAAAGAATTGGCAACATTCCAGGTATTAAGGTTGGACATCAGTTTTATTCACGTGCTGAAATGGTTGCTGTTGGTTTTCATAGCCACTGGTTGAATGGCATTGACTATATGGGCCAATCCTACTGCAAAGGGGAGCAGAGTCACTATACATTCCCCCTTGCTGTTGCCATTGTTTTGTCTGGTATGTATGAGGACGATCTTGATAATGCTGAGGATGTAGTGTACACTGGTCAAGGTGGGCATAATTTGAAAGGTGATAAGCGTCAATTTCGAGATCAGGTGTTGGAGCGAGGTAATTTGGCACTCAAGAATTGTGTCGAGCAATGTGTGCCTGTTAGAGTTGTTCGCGGTCATGAATCTAGAAGCAGTTACTGTGGCAAAGTTTACACATATGATGGCTTGTACAAGGTTGTTAATTATTGGGCAGAAAAGGGAATTTCTGGATTTATAGTCTTTAAGTTTCGCCTTAGGAGGCTTGAAGGACAGCCTACATTAACTACTAATCAGGTTTATTTTAATAATGGACGTGTACCTCAGTCTGTTGCGGAGATACGAGGGTTGGTATGTGATGACATCACTGAAGGTCAAGAGGATTTGCCGATTCCTGCAACTAATTTGGTTGATAACCCCCCTGTTGCACCCGCAGGTTTCACCTATCGCAAGTCAATTCAGGTTTCAAAAAATGTGAAGCTTCCCACGGAAGCCACTGGATGCAAATGCAAAGGCATTTGTGTAGATCCTCGGTCCTGCGCCTGTGCTATGCGTAATGGCTCCGATTTTCCTTATGTATCTCGTGACGGTGGCAGGCTAATTGAAGCTAAAGATGTTGTATTTGAATGTGGTCCGAACTGTGGCTGTGGTCCTGGTTGTGCCAACCGAACATCTCAGAGAGGGCTGCGATATCGACTTGAGGTTTTCCGTACTGCAAAGAAAGGATGGGCCGTTAGATCATGGGATTTTATACCTTCCGGAGCTCCTGTTTGTGAGTACACAGGAATACTCATGAGGACGGATGATCTGGACAGACTGGAGTACATAAATGAGAACAACTTTATTTTTGAGATAGATTGCTTGCAGACAATGAATGGCCTCGGTGGAAGAGAGAGGCGTTCACGAGATGCATCACTTCCAGCTATCAATCTTTTGGACAGACCCGATGATCAAAATTCTGAGAGCGTGCCAGAGTTTTGCATTGACGCAGGCTCCACTGGAAATATTGCTAGATTTATAAACCACAGCTGTGAGCCTAATCTCTTTGTTCAATGTGTTTCGAGCTCACACCTTGACCTTAAACTCGCTCGAGTGGTGCTGTTTGCTGCAGATAACATACCACCAATGCAGGAATTGACATATGACTACGGCTATGCCTTGGATAGTGTTTATGGTTCCGATGGGAAGGTAAAGCAAATGTCATGCTTTTGTGGAGCAGCTGGTTGCAGGAAGCGGTTACTC
>JEXA-2014693-Impatiens_balsamifera
AGAGTTGTTCGTGGCCATGATTGTCCAAGTAGTTATGTCAAAAGAGTTTACACATATGATGGATTGTACAAGGTTGATAAGTACTGGGCAGAGACAGGTGTTTCTGGATTCACAGTTTACAAGTATTCACTAACTAGGCTCGAAGGACAGCCTGAACTTACCACTAATCAGGTTCATTTTGCTCGTGGTAGTGTCCCAGAATCAATTTCTACATTACGTGGGTTGGTGCTCGATGATATTACTGGCGGCCAAGAAAAGAACCCAATTCCAGCATCAAACTTAGTTAATAATCCAGCTTTTCCACCCACAGGTTTCACATATTGCCATAACATTCAAGTAGCCACAAATGTGAAGATGCCGGAAAATGCAAAAGGATGCAATTGTATTGGTGAGTGTACAGACCCCAAGATATGCAGTTGCGCACAACTCAATGGATCAGACTTCCCGTATGTGAAGAAGCATGGCGGCAGATTGGTTGAAGCAAAGTCTGTCGTGTTTGAGTGTGGTCCAAATTGTCGCTGTTCTGCTGGATGTGTTAATCGCACTTCACAGAGGGGATTAAAATACCGACTTGAGGTTTTCAAAACCCCAAAGAAAGGCTGGGCCGTTAGATCATGGGATTACATACCATCTGGTGCACCCGTTTGTGAATACATGGGTGTTCTTAAAAGGACTGAGGACTTGGATGCATCTTCTGATAACAACTATATCTTTGATATTGATTGCATACAGACTATGAAAGGGCTGGACGGAAGAGAGAAACGACTGGGAGATGTATCTTTAGCTTCGGAGATGATGCAAAGTGATGATCATAAATCTGACGAGTTCTGCATTGATGCTGGTTCAGTGGGTAATGTTGCCAGGTTTATTAACCATTCTTGTGAGCCAAATCTGTTTGTGCAGTGTGTCCTTAGTACCCACCATGACATAAAGATGGCTAGGATTGTCCTGTTTGCTGCTGACAACATTCCACCTCTCAAGGAGCTAACTTATGACTATGGCTATGCATTAGATAGTGTGGTTGGGCCAGATGGTGAAGTTAAAAAACTGCCATGTCATTGTGGTGCTGAGAAATGTCGGAAACGACTGCTA
>JGAB-2123289-JGAB-Mirabilis_jalapa-2_samples_combined
AAGAGACCGGACTTGAAGGCAATAACAAAGATGATGGATGGTGAGAAAGTTCTATACCCACGTAAGCAGTTTGGCTCAATTCCAGGGGTCGATGTAGGCCATCAGTTTTTCTCCAGAGCAGAGATGGTAGCAGTTGGTTTTCATAGCCATTGGTTGAACGGCATTGATTACATGGGCCAAGCGTACTGCACAGGGGAATATGCTAATTTACAATTTCCTCTAGCTGTTGCCATTGTGCTATCCGGCCAGTATGAGGATGATTTAGACAATTCTGATGATGTGATCTACACGGGTCAGGGTGGAAACAACTTGCTAGGTGACAAAAAGCAGGTCCTTGATCAAAAGATGGAACGTGGTAATCTGGCTCTAAAGAATAGCATGTTGGAAAAAACCCCAGTACGAGTTGTTCGTGGCCATGATTCCAAGAGCAGTTATGTTGGCAGAGTTTACACGTATGATGGTTTATATAAGGTGGAGAATTATTGGGCTGAGAAAGGTGTTTCTGGATTTACTGTGTTCAAGTTTCGCATGAAGAGGCTTGAAGGCCAGCCTGAGTTGACTACTCACCAGGTCCAGTTTATCAAAGGACGTGTTCCAGAAACTATCTCTGAAGTGCGAGGGTTGGTTTGTGAGGATATTTCTGGAGGTCAGGAGCGTATTCCTATTCCTGCAACCAATACGGTTGATGATCCACCTGTACCTCCAACAGGTTTCACGTACATTAAGTCAATGCAAGTGGCTGATAATGTGAAAATTCCTGCACCAATAGTTGGATGTGGATGTGAAGGGAGTTGTGATAATGCCAGAATTTGTGCTTGTGCCAGCCTTAATGGCTCTGACATCCCATATGTTCACCGAGATGGTGGCAGGCTTATTGAGGCAAAAGCTGTTGTTTTTGAGTGTGGCCCTAAATGTAGCTGTGGTCCTTCATGTGTTAACCGCACATCACAGAAAGGCCTAAGATACCGTTTTGAGGTCTTCCGTACCCCAAAGAAGGGTTGGGGTGTCAGATCATGGGATTACATACCAGCAGGTGCACCAATATGTGAATATATTGGGGTGTTAAGGAGATCAGATGAGGCTGACAGTGTTGCAGAGCACAATTACATCTTTGATATTGATTGCCTCCAAACAATGAAGGGACTTGATGGGAGACAGATGAGATTACGTGACGTGTCTATTCCACATGATGGTTCTTTGGATAAGGCTGAGAGTCCACCTGAGTTTTGTATTGATGCAGGAGTCACAGGAAACATGGCTCGGTTCATCAACCATAGCTGTGAACCCAACCTCTTTGTCCAGTGTGTTGTTAGTGGTCATCAAGACATCAAACTGGCAAGGGTGATGCTCTTTGCTGCTGACAATATACCACCTCTTCAGGAGTTGACATATGATTATGGGTATCCACTGGACAGCGTGCATGGTCCAGATGGGAATATCAAGCGAATGGCCTGTTACTGTGGTGCTGAGGGTTGTCGCAAGAGGTTG
>JGYZ-2002407-Holarrhena_pubescens
CCCAGTGAGGAGCATATGAAAGCTTCCAGACAACTTGACTTAAAGGCTCTATCCAAGATGTATGCAACTAATTCAATTATGTATCCAAGGAAACAATTTGGCCATCTTCCTGGTATTGATGTTGGTTATCAATTCCATTCACGAGCTGAAATGGTTGCTCTGGGTTTTCATAGTGACTGGCTCCATGGAGTTGATTACATGGGGAAAGCTTACGGTGAAATGGAGGAGTACAAAGATTACACTTTTCCTCTTGCCGTGGCAATTGTGTTGTCTGTTCAGGATGAAGAAGTTCAACAAAATTCAGATGATATTATTTATAATGCTTTACGTGGGCATAACCACATAGTTAATCAACGTCAAGTACTGAATTCAGGCATGGCTTACGGTAACCGGGCACTTAAGAACAATATGGAGCAATCAATTCCTATTAGAGTTGTCCGGGGCAATAACTTCCATAGTGGTTTCTGGGATAAAGTTTATACATATATTGGTTTGTACAAGGTCATTGAGTGCTGGACCCATGAAGATCTGTGTGATCATCTTGTCTATAATGCTCGATTAAGGAGGGTTGAAGGACAGCCCAAGCTGACAAAAAATCAGGTTTATTTCAATAAGGAACATCCCTTTGGTGTTTCTTGTAAATCACCCGGGCTGGTCTCCATGGATATCTCTGGTGGTCAAGAAGAGATACCTATTCCTCTCGTCAATTTAATTGATGACACTCCCTTTACACTGACAGGATTTACCTACTCGAAGTCTATGCAAGTCGCAGAAAGTGTGGACCTTCCTCCTAATGCTGATGGATGCAACTGTCAGGGAATCTGTACAAATCCAAAAAATTGTGCTTGTGCTCGTCTTAATGGTTCAAAATTTCCTTATGTACGGTGTAATGGGGGCAGATTGAGAAGAGCAAGGGATATTGTATTTGAGTGTGGACCAAACTGTGGTTGTGGACCTGATTGCATCAATCGTATATCCCAGCAAGGAATTAAATACCACCTTGAGGTTTTCCGGGCACCAAATAAAGGGTGGGCTGTCAGGACGAGAGACTTCATTCCTTGTGGTGCACCCGTGTGTGAATATGTAGGTGTTCTTAGGCAGTCTCATGAACTGAATAATGTGGATGATAACGATTATATTTTTGAAATTGATTGCTTGCATACCATCAAGGGAGTTGAAGGAAGAGAGAGGCGATTAGGAGCTGTATCTGTGCCTCTACGTAATCATTTGGAGGAAATAGATGATAGGTATTTAGAGCAAGCTCCAGAATTTTGCATAGATGCAAAATCAATTGGCAATGTTGCTAGATTTATCAACCACAGCTGTGAGCCAAATCTCTTTGTACAGTGTATCTTAAGTGCACACCAGGATGCCAGACTTGCTCGAGTTGTTCTATTTGCTTCAGAAAGCATAGCTCCATTTCGGGAAATAACTTATGATTATGGTTGTCCACTGGATAGTGTCGTTGGCCCTGATGGTAAAATTAAACAGCAGGCATGCTATTGTGGAACAGCAAGTTGCCGTAAGCGAATG
>JGYZ-2002409-Holarrhena_pubescens
AAAGCTTCCAGACAACTTGACTTAAAGGCTCTATCCAAGATGTATGCAACTAATTCAATTATGTATCCAAGGAAACAATTTGGCCATCTTCCTGGTATTGATGTTGGTTATCAATTCCATTCACGAGCTGAAATGGTTGCTCTGGGTTTTCATAGTGACTGGCTCCATGGAGTTGATTACATGGGGAAAGCTTACGGTGAAATGGAGGAGTACAAAGATTACACTTTTCCTCTTGCCGTGGCAATTGTGTTGTCTGTTCAGGATGAAGAAGTTCAACAAAATTCAGATGATATTATTTATAATGCTTTACGTGGGCATAACCACATAGTTAATCAACGTCAAGTACTGAATTCAGGCATGGCTTACGGTAACCGGGCACTTAAGAACAATATGGAGCAATCAATTCCTATTAGAGTTGTCCGGGGCAATAACTTCCATAGTGGTTTCTGGGATAAAGTTTATACATATATTGGTTTGTACAAGGTCATTGAGTGCTGGACCCATGAAAGATCTGATCATCTTGTCTATAATGCTCGATTAAGGAGGGTTGAAGGACAGCCCAAGCTGACAAAAAATCAGGTTTATTTCAATAAGGAACATCCCTTTGGTGTTTCTTGTAAATCACCCGGGCTGGTCTCCATGGATATCTCTGGTGGTCAAGAAGAGATACCTATTCCTCTCGTCAATTTAATTGATGACACTCCCTTTACACTGACAGGATTTACCTACTCGAAGTCTATGCAAGTCGCAGAAAGTGTGGACCTTCCTCCTAATGCTGATGGATGCAACTGTCAGGGAATCTGTACAAATCCAAAAAATTGTGCTTGTGCTCGTCTTAATGGTTCAAAATTTCCTTATGTACGGTGTAATGGGGGCAGATTGAGAAGAGCAAGGGATATTGTATTTGAGTGTGGACCAAACTGTGGTTGTGGACCTGATTGCATCAATCGTATATCCCAGCAAGGAATTAAATACCACCTTGAGGTTTTCCGGGCACCAAATAAAGGGTGGGCTGTCAGGACGAGAGACTTCATTCCTTGTGGTGCACCCGTGTGTGAATATGTAGGTGTTCTTAGGCAGTCTCATGAACTGAATAATGTGGATGATAACGATTATATTTTTGAAATTGATTGCTTGCATACCATCAAGGGAGTTGAAGGAAGAGAGAGGCGATTAGGAGCTGTATCTGTGCCTCTACGTAATCATTTGGAGGAAATAGATGATAGGTATTTAGAGCAAGCTCCAGAATTTTGCATAGATGCAAAATCAATTGGCAATGTTGCTAGATTTATCAACCACAGCTGTGAGCCAAATCTCTTTGTACAGTGTATCTTAAGTGCACACCAGGATGCCAGACTTGCTCGAGTTGTTCTATTTGCTTCAGAAAGCATAGCTCCATTTCGG
>JGYZ-2046756-Holarrhena_pubescens
GATGTAGCCGAAGCTGAACCTAAAAGGGGTTCAAAGAGACCTGATTTGAAGGCATTAACTAAGATGAGGGAGACAAATGCTATTCTGTATCCTAAAAAAAGATTTGGCTCCATTCCAGGGATTGACGTCGGCCATCAATTCTTTTCACGGGCTGAGATGGTTGCATTGGGATTCCACAGCCATTGGCTTAATGGAATTGACTTCATTGGCCAAGTGAAGAAATCGGATTATGGTGATTACAGATTACCACTTGCAATATCTATTGTTATGTCAGGCCAGTATGAGGATGATTTGGATAAGTATGAGGAGATTGTCTACACTGGTCAAGGTGGTAACAATTTACTTGGCGATAAGCGTCAAATGAAGGATCAAGTAATGCAACTGGGTAACTTGGGGCTAAAGAACTGCATGGAGCAGGGGGTACCTGTAAGAGTTGTTCGTGGCCATAAATGTGCAAATAGCTATGTGGGAAAGGTTTACACATACGATGGGCTTTACAAGGTTGACAGATACTGGGCAGAGAAAGGTGTTTCTGGCTATACAGTATATAAATTTCGACTGAAACGGCTTGCTGGACAGCCTCCTTTGACCACTAATCAGGTTCATTATTCTCGAGGTCCTGTTCCTAACTCAATCAGTGAATTACAAGGGTTGGTTTGTGACGATGTTTCTGGAGGCCAGGAGGCTATCCCCATTCCTGCTTCTAATTTGGTTGATGATCCTCCAATTGCACCTGCAGGCTTCACCTATTGCAAAGAAATGAAAATTTTCAAAAGCATAAAGCTTCCTCCCAAGGCTCCTGGATGCAGCTGTAAGGGTACATGTATTGATCCTAGAGTTTGTGCCTGTGCTAAATTGAATGGTTCAGACTTTCCCTATGTGCTGCGTGATGGTGGCAGACTGATTGAACCCAAGGCTGTTGTATTTGAATGCAATTCTAATTGTGGCTGTGGACCTGATTGTGTAAACCGGACATCTCAGAGAGGCTTGAAGTATCGATTTGAGGTTTTTCGTACTCCCAATAAGGGGTGGGCTGTAAGATCTTGGGATTATATACCTTCAGGGGCACCCATTTGCGAATACATTGGTATTCTTGCAAAAACAGATGAGATAGACTCTGCTGCTGGAAACAGTTATATTTTTGACATTGACTGTTTACAAACAATGAAGGGGCTTGACGGAAGAGAGAGACGACTGCGGGATGTATCATTACCTACTTTGGAAAAGGAAAAGGATGACGACAAGAGCATTGATAGTGTACCAGAGTTCTGTATTGATGCAGGTTCCACTGGTAACATTGCAAGGTTCATTAATCATAGTTGTCAACCAAATCTCTTTGTTCAATGTGTGTTAAGCACCCACCATGATGTCAAGCTTGCAAAGGTTGTGCTAATTGCTGCAGACAACATACCACCACTTAAGGAGCTTACATACGACTATGGATATGTCCTTGATAGCGTTGTGGGCCCTGATGGCAAGATAAGAAAAATGGCATGCTATTGTGGGGCAACAGATTGTAGGAAGCGATTG
>JHUL-2028986-Hemerocallis_sp.-Stewart
AAACGAGCATCAAAACGACCTGACCTTAAGGCTGTTACCAAGATGCAAGAAAATGGAACAATTCTATATCCAGTAAAGAGTATTGGTAGCCTTCCCGGTATTGAAGTTGGGTTTTATTCACGTGCTGAGATGGTTGCTCTGGGATTGCACAGCCACTGGCTAAATGGAATTGATTTCATGGGAAAATCGTTTGCCAAATTGGAGCAGTATAAAGACTATATTTTCCCACTTGCTGTATGTATTGTCCTCTCGGGCGTGTATGAAGATGATTTGGACAATTCTGAAGATGTTATCTATACTGGTCATGGTGGGCACGACTTAAATGGCAGTCATCAAATTGCTGATCAGAAAATGACTCTTGGAAATTTGGCCCTAAAGAATAGTTATTTAACTGGTGCTCCTGTCAGAGTCATTCGTGGTCATAAATCAAAAAGTAGTTATTGTGGTAAAGTGTACACATATGATGGCTTGTACAAGGTTACGAAGCAATGGGCAGAGAAAGGGCAGTCTGGATATACGATTTTCAAATACAAATTGAGGCGTGTTGAGGGGCAGCCAGTTTTGACTACCAACCAGGTTCATTCTACTCGGGGAAAAGCACCTCAATCAATTTCTGAATTGCGCGGGTTAGTGTCAGAGGATATCAGTGGGGGGCAAGAAAATATCCCCATCCCAGCTACTAATGTTATTGATGATCCACCCTTTGCTCCTGCAGATTTTGAGTATTGCAGGTCTATTAGATTCTCGAATAGCTTAAAGCTTCCTTCAGATGTTATTGGATGCCAGTGCAAAGGTGAATGTGTTGATCCGAGGATTTGTTCATGTGCGAAACTTAATGGTGGGGATTTCCCATATGTGCAGAAGGATGGTGGCAGATTGATCAAAGCCAAAGCTATTGTCTTTGAATGCGGACCTAATTGTGGCTGCGGCAACAGCTGTGTTAATCGGATATCTCAGCAAGGATTGAAATACCGCCTTGAGGTGTTTCGTACTGCAAATAAAGGTTGGGCTGTTCGGTCTTGGGACACTATACCTTCAGGTGCACCAATCTGTGAATACACTGGCTTGCTTACCAGGACTGATGAAATTGACACAGTTGCAGAGAATAACTACATCTTTGACATAGACTGTCTGCAGACAATGAAAGGCCTCAATGGAAGAGAGGAACACCCTGGTGATGGAACAGTTGTATCAAGTCTAGATGATAATATATCAGAAACCGAATATTCTATTGATGCTGGGTCAGTCGGGAATGTTGCTCGGTTCATAAACCATAGTTGTGAACCAAACCTCTTCGTTCAGTGCATTTTAAGTTCACACCATAATGTGAAAATGGCAAAAGTGATGCTATTTGCAGCCGATACCATTCCTCCTCTGCAGGAACTAAGCTATGATTATGGATATGCTTTGGACAGTGTGGCTGGAAAAGATGGTAAAATCATTAAGCTGCCGTGCTATTGTGGTGCTATTGGATGTCGGAAAAGACTC
>JKAA-2014074-Selaginella_wallacei
AGCCTCGGCTTGCACAATCACTGGCTCCATGGCATCGACTACATTTCCAAGTCGGGTGACAAAGCTGGGGCATACAAAGAGTGTGAGCTGCCTTTGGCTGTTTCCATCGTCATCTCGGGCGGATACGAGGACGATGTTGACAACCTGGAGGACGTCGTGTACACTGGCCAAGGAGGTAACAATCTGACCGGCGACAGGCGTCAAGTGAAGGATCAGGAACTTAATCGTGGGAATTTGGGACTCAAGAATTGCATTGCCAACGGGACACCTGTGAGAGTTACCCGGGGCCATGATTCACGGCTTAGCTACACGAAGAGAGTTTACACTTACGATGGTCTCTACAAGGTTGTAGAGTACTGGGCTGAAAAGGGAATATCAGGATTCACCGTCTACAAGTTCCGGCTAAAGAGGTGTGAAGGTCAGCCGCTGCTTACAACTGAGCAGGTACACTTCTGCAAGAACAAGATTCCTCAGTCCATCTCGGAAATCCGGGGTCTCGTTTCGAAGGACATCTCGAACTGTTTGGAGCCCGTACCTGTCCCTGCGTCGAATACGGTGGACGATCCTCCATTTGCTCCTGACGGCTTCAGGTACACAAACAAAGTGGAAATCGACAAAAGTGTTATAGTGCCGCATGCTCCAACCGGTTGCAACTGTGTTGGTCAGTGTGTCGACGCCAACAAGTGCGGCTGTGCGAGGCTCAATGGGAACACATTCCCGTATGTGGACAGCCACGGAGGGAGACTGGCTGTTCCTCTGGATGTAGTTTACGAATGCGGACCAAACTGTTCGTGTGGACCTTCTTGTCTCAACCGCACGACGCAGCGTGGTCTTCGATACAGACTGGAGGTGTACAAGACTTTGAACAAAGGATGGGGCGTCCGTTCCTGGGATCTAATTCCTGCTGGAGCACCTGTCTGCGAGTACTTTGGGAAGCTGGTCAAATCCGAAGGCTTGGAAGTAGAGAACGACGTCTACATATTTGATCTGGATTGCATACAGACAATGCGAGGAATTGACGGTCGACAGAGGAGATGGGGTGACCTGAAGAAGTTCCTGGACGATCAAAACGGGAGGACCGAGGTCCCTGCTCCGAGTGTTGCTGATGATGAGCAAGCCCATGCAGCAGAGTACTGCTTGGACGGCAGCGAATGTGGCGGGGTCGCCCGATTCATCAACCATTCTTGCGAGCCCAACCTGTTCATCCAGTGCGTTGTCTCGTCTCATCACGACTTGCGAATGCCTCGCATTGTCCTATTCGCTGCAGACAACATTGCGCCTCTTGAGGAGCTGAGTTATGACTACGGTTACCAGGTTAACCAAGTCGTCGGCCTCGATGGCCAACCCAAGGAAATGCCGTGCTACTGTGGAGCTGTAGGATGCCGCAAGCGGCTCTAC
>JNKW-2095150-Cicerbita_plumieri
AATTTACTTGGTAATAAACGCCAAATAAGTGATCAAGTAATGGCACGTGGTAACCTAGGACTGAAGAACTGCATGGAGCAAGATGTGCCTGGTAGAGTTATCCGAGGGCATCAGTCAAGTAGTAGTTATGTTGGTAAAGTTTACACATATGATGGATTGTACAAGGTTGTCAGATATTGGGCAGAAAAAGGGGTTTCTGGCTTCACTGTTTACAAGTTTCGTCTCAAGCGTATGGAAGGGCAGCCTTCTTTAGTGACTGAACAGGTTTATTTTCATAAAGGGCGAATTCCAAATTCGATGTCTGAACTACGCGGGATGGTATGTGAAGACATCAGTGGAGGCCTTGAGAATATTCCCATTCCAGCAACCAATCTAGTTGATGATCCACCTGTTCCCCCAACTGGTTACAAGTATATCAAGTCTATTAAAGTTTCAAAGAATGTTGTGGTCCCCGGTAGTGCCTCTGGATGCAATTGTAAGGGTAGTTGTGTTGACCCAAGAAATTGTGCTTGTGCTAGGCTTAATGGCTCTGATTTTCCTTATGTACATCGTGATGGTGGCAGGCTTATCGAACCCAAGGCTGTTGTATTTGAATGTGGACCAAATTGCGGGTGTGGGTCGGGTTGTGTGAACCGAACATCTCAAAAGGGGTTGAGATACCGACTTGAGGTATTTCGGACTCCAAAAAAGGGATGGGCGGTTCGATCTTGGGACTACATACCCTCAGGGGCACTTGTTTGTGAGTACATAGGAATACTGAAAAAGACAGATGATGTTGACTCTAACCCAGAAAACAACTATATCTTTGACATTGACTGCCTTCAAACAATGAAGGGCATTGGCAGAAGGGAGAGGCGAGTTGGAGAAGTAGCGATGCCGTCGTTACTGGATAAAGATGATGATGATAAAGACAGCGGTCCAGAATTTTGTATTGATGCGGGGTCCACTGGAAACGTGGCACGTTTTATCAATCACAGCTGTCAGCCAAATTTATTTGTGCAATGTGTGTTGAGTGTCCATCATGATATCACACAGGCACGTGTCATCCTCTTTGCTGCTGACAACATACCACCACTCAAGGAGTTGACATATGACTATGGATATGAATTGGACAGCGTGATGGGTCCAGATGGGAAGGTAAAGAAACTTGCCTGCTATTGTGGTGCACCAGATTGTCGCCAGCGCTTG
>JNVS-2007027-Datura_metel
GATGGTAAACGCAGTTCCAAGCGGCCTGATCTAAAAGCGGTTTCCAAGATGAAATCAGCAAAGGAGGTTTTGAATGTTGAGAGAATTGGCTCCATTCCAGGCATTGATGTTGGTCATCAGTTCTTTTCGCGTGCTGAGATGGTCGTTGTGGGATTCCATAACCATTGGCTAAATGGCATTGATTGTGTTGCCCAATCTGCAGGGAGAAAAGGGGTGTTCGAAGGTTACAGATTGCCCCTTGCGGTTTCCATTGTCGTATCGGGTCAGTATGAGGACGACCAGGACAACTATGAAGAAATTGTCTATACTGGTCAAGGTGGAAATGATCTTCTTGGTAACAAGCACCAAATAAAGGATCAAATCATGGAACGCGGTAATCTAGGGCTTAAGAACTGTATGGAGCATTCTGTCCCTGTAAGGGTTACACGCGGACATCGGTGTGTGAATAGTTATGTTGGAAAGGTTTACACCTATGATGGCTTGTATAAGGTTGTAAATTACTGGGCAGAGAAGGGTATTTCTGGATTCACCGTCTATAAATTCCGGTTAAAGCGTATTGAAGGACAACCTGTGTTGACCACCAACCAGGTACATTTTACTCGAGGGTGTATTCCCAATTCCGTTTCTGAAATACGAGGGTTGGTATGTGAGGACATTTCTGGTGGACTGGAGGATATTCCCATTCCTGCAACCAATTTAGTTGATGATCCACCTGTAGCACCGACAGGTTTGACTTATAGCAGGGATATTATATGCGCCAAAGGTATAAAGTTCCCTTCAGCTCCCACAGGTTGCAACTGTCGTGGTTCATGTCTTGATCCAAGAGTTTGTTCTTGCGCTAAACTCAATGGTTCTGATTTTCCCTATGTTCATAAAGATGGTGGAAGACTTATTGAGCCAAAGGCTGTTGTTTTTGAATGTGGTCCGAATTGTGGATGCGGACCTGCCTGTGTCAACCGCACTTCTCAGAAAGGAGTGACATATCGTCTTGAGGTTTTTCGTACTCCAAACAAGGGCTGGGGTGTGAGGTCATGGGATTATATTCCTTCTGGTGCAACCATTTGTGAATACACTGGTCTTTTAAAGAAGACAGATCAGATTGACCCAGCAGCTGATAACAACTATGTTTTTGACATTGATTGCTTGCAAACAATGAAAGGGCTTGATGGGAGGGAGAGACGGTTGGGTGAGGTTTCTTTACCGGGGTATTGGCAGAAGGATGTTGAGAAGACGTCAGATGGAGGGCCAGAATATTGCATTGATGCAGTCTCTGTTGGCAATGTTGCAAGGTTTATTAATCATAGTTGTCAACCTAATTTATTTGTTCAATGTGTATTAAGCACCCATCACGACATTGGTTTGGCAAGAGTGGTGCTAATGGCAGCTGACAACATACCACCTCTGCAGGAACTCACATATGATTACGGCTATGTCCTGGATAGCGTTATGGATCGCGATGGCAAGGTTAAACAAATGGCTTGCTACTGTGGAGCTGCTGATTGTCGTAAACGCTTG
>JRNA-2069720-Phyllocladus_hypohyllus
TCAAAACGACCTGATTTGAAAGCTGCAAGTGAGATGAAGAAAACAAATGCAATTCTCTACCCTAAGAAGCGAATTGGTCAGCTTCCTGGTGTCAATGTTGGAGACCATTTTTTTTCACGTTGTGAGCTGGTTGCTATCGGCCTACACAGCCACTGGCTTGGTGGAATAGATTCTATGGGAGCAGAGTACGGTAAAATGGAAGAATATCAAGGCTATCCTTTACCACTTGCTGTTTCGGTAGTACTCTCAGGGAAATATGAAGACGATGTTGACAATTCTGTGGATGTGATTTATACGGGCCAAGGTGGTAATAATATTCTTGGGAACAAACGACAAATAAAAGACCAAACAATGTCCCACGGCAATTTAGCATTGAAGAATTCTTTGGATCAAGGAACTCCTGTTAGGGTAATTCGTGGGCATAAATCTGTGCATAGTTATACTCAAAGGGTTTATACATATGATGGCTTATACAAGGTCATTGACCACTGGGTCGAGAAAGGATTATCAGGTTTCACTGTTTACAAATTTCGTCTTCGGCGGATTGAGGGGCAACCAGAATTAACAACGGATCAGGTTCATTTTCATCGTGCCGAGATTCCAAATTCTCCATCTGAGTTGCGTGGGTTAGTATGTAGGGATATAAGCAATGGGCTGGAGAAAATCCCCATCCCAGCATCAAATGTTGTTGATAACGCACCTCTAGCACCACAAGAGTATACATATTTAAATACTAGCAAGGTTGCTGAAGGTGTTAAAATTCCACCGCCTGCTAAAGGTTGTACCTGCAAGGGTCGATGCGTTGATGAAAAGAAATGTTCCTGCGCAAAACGAAATGGGAATGAGTTTCCATATGTTAACATTAATGGTGGCAGGTTGGTGCGTGCAAAGTCTGTTGTATATGAGTGTGGTCCTGACTGTGGTTGTGGACCTAGTTGTGTCAACCGCACTTCTCAACAAGGGCTTAAATACAAACTTGAGGTTTATCGCACTGCAAATAAAGGTTGGGCTGTGAGGTCTTGGGAATCTATTCCTTCCGGGGCTTTTGTTTGTGAATACACGGGCATTCTTATGAGGACAGATGAGTTAGATAATGTGTCTGAGAACAATTTCATCTTTGAAATAGATTGTCTCCAAACAATGAAAGGGATTGATGGACGAGAGAGACGTCTCGGAGATGTGTCAAATCATGCGGACATTCAAATGGACAAGACTGATGATAAGAAAGATGGACAGCCAGAATTTTGCATTGACGCAGGGGCAGCTGGTGGAGTTGCTAGATTCATCAACCATAGTTGTGAACCAAATCTTTTTGTGCAATGTGTATTGAGTTCTCACCATGATGCCAGACTTGCACGGGTTATGTTAGTTGCAGCTGACAATATTCAACCTCTTCAGGAGCTTACCTATGACTATGGTTACGCACTTGACAGTGTAGTCGATGAACATGGCAAAATCAAGCAAATGCCATGCTACTGTGGTGCAATCGGCTGTCGAAAACGTTTG
>JTQQ-2015646-Glycyrrhiza_lepidota
GTTGCTCCACAGCATTTGATGGTTTCTACGAGGAACGGGAAGAACTCTGAGCTCAAAATCGCCGTGAAATATGGCGGAAAGGGAGCCGAATCGAAGAGCTCTGAGCTCAAAACTGCTGTGAATCATGGCGAAAATGGAGCTGCTGTGTCGAAGGCTTCGCCATTGCAGCAGAGGAGAGCGAGTGCTCGAATCCAGGCGAAGCAAAAAGCGGCAGAGGAGCTTCTAGCTCGACAGAAAGCGGAGGTCGTGGAAGAGAAAGAAAAACTCAGCGAGGGGGCTGCTGCGACCGCGACGGCGAACAAGCGGAGTAGAACTGAGGAGAGTGTGGCTAAGGGAGAGGAGAAACAAAAGAAGAAGAAGCAGGTAGCGTGCGCGAAACGTGAGGTGAAGAAGGAGGAGGTCAAGGATGAAAAGAGAACGGTGGATTCGGAAAATGCGGTTGGGGCATTGGGTGAGAAGAGCTGTGCCGTCAAGGTAAAGGAGACGATTAGGATGTTCAACAAGCACTACCTTCATTTTGTTCAGGAGGAGGAGAAGAGGTGTGGGAAAGCGAAAGCGGAAGCTGAACAAAAAGCTGCTAAAAAAGCTAAATCGAAGAAGAAAGGCCCTCTACCTGCTGATTCAAAGAACACTGCCAAGCGACCTGATCTGAAGGCCATATCCAAGATGATGGAAAATAATGAGATACTGTACCCTGAGAAAAGGGTTGGCAACATTCCAGGTATTGAGGTTGGGTATCAGTTCTATTCTCGTGCTGAAATGGTTGCAGTTGGTTTTCATAGCCACTGGTTAAATGGCATTGATTATATGGGCCAATCCTATTCCAAATCCAAAATGTACAGCAGCTATGAATTCCCAGTTGCTGTAGCGATTGTTATATCGGGCATGTATGAAGATGATCTGGATAATGCGGAGGATGTTGTGTACACTGGTCAAGGTGGGCATAATCTGACTGGTGATAAGCGTCAAATCCGGGATCAAAAATTGGAGCGGGGTAATCTGGCACTCAAGAACTGTGTGGAGCAATGTGTGCCAGTTAGGGTGGTTCGAGGTCATGACTCTGCAAGCAGTTACACTGGTAAAGTCTACACATATGATGGCTTGTATAAGGTTGTCAATTATTGGGCAGAGAAGGGAATATCTGGCTTCACAGTATACAAGTTTCGTCTTAGGAGGCTTGAGGGACAACCTACATTAACCACAAATCAGGTTTATTTCTCACATGGACGCGTACCTCAGTCTGTAGCAGAAATACGAGGGTTGGTATGTGAGGATATCACTGGAGGTCAGGAAGATATGCCTATTCCTGCTACAAATTTGGTTGATGACCCCCCTGTTCCACCCACAGGTTTCACATACCGTAAGTCTCTCAAGGTTGCAAAAAATGTTAGGCTTCCCGTGAATGCCCCTGGATGCAAATGCAAAGGCATTTGTGTTGATCCAACAACTTGTGAATGTGCGCAACGTAATGGCTCCGATTTTCCCTATGTATCTAGGGATGGTGGCAGGTTAGTTGAAGCCAAAGACGTTGTGTTTGAATGCGGTCCCAAATGTGGTTGTGGTCCTGGTTGTGTGAATCGAACTTCTCAAAGAGGACTTCGATACCGTCTGGAGGTTTTCCGGACTGCAAAGAAGGGATGGGCTGTTAGATCCTGGGATTTTATACCTTCTGGAGCACCTGTTTGTGAGTACACAGGAATACTTGCTAGGACAGAAGATATGGATAGTGTATTGGAAAACAATTATATTTTTGAGATAGATTGCTTGCAAACAATTAAAGGACTTGGTGGAAGAGAGAGGCGGTCACAAAATGTATCGTTTGCTGCAAATCTGTTGGACAAATATGATGACCAAGGTTGTGAAAGTGTGCCAGAGTTTTGTATTGATGCAGGATCTACCGGAAATATAGCTAGGTTTATAAACCATTGTTGTGAGCCTAATCTGTTTGTTCAATGTGTTTTGAGCGCACACGATAATTTGAAATTGGCTCGAGTGATGCTGTTTGCTGCCGACAACATACCCCCTTTACAGGAGCTGACATATGACTATGGCTATGCGCTTGATAGCGTTTTGGGCTCCGATGGGAAGGTAAAGAAAATGGCATGCTATTGTGGAGCAGCAGGCTGCAGGAAGCGATTATTC
>JTRM-2001782-Dipsacus_sativum
AAAGCTGATGTCCCCAAAGAGGAGTCTAAAACTGTTGCAAAGAGACCTGATTTGAAGGCACTAAAGAAGATGAAAGAAACGAAAGAAATATTAATCCCTGAGACAAGAATTGGCAACATTCCAGGAATCGATGTTGGTTATAAGTTCTTTTCACGGGCTGAGATGGTTGCTGTAGGTTTTCATTGCCATTGGTTGAATGGCATTGATTTCATAGGGACAGGTGGAAGTAAGGGTATCTATAGCAAACACAAACTACCACTCGCGGTGGCCATTGTCATTTCTGGTCAGTATGAAGATGATGTTGATAATGCTGATCAGGTTGTTTACACTGGTCAAGGAGGTAACAATCTACTCGGCAATAGGCGTCAAATACGTGACCAAGAGTTACTACGTGGTAATTTGGGACTGAAGCACTGCATGGAGGAAGGGACACCTGTTAGAGTTGTCCGTGGCCACAAATGTAAAGAAGGTTATGTCGGCAAGGTCTACACATATGATGGGTTATACAAGGTTGAAAAGTTCTGGGCTGAAAAGGGCATATCTGGATTTACGGTGTACAAGTTTCAACTAAAGCGTATCGAGGGACAGTGTAGTTTGACTACTGAACAGGTTAATTACACTCGGGCTGGTGTTCCTAAATCAATTTCGGAAATACGCGGGTTGGTTTGTGAGGATATTTCACAGGGGATGGAGAACATTCCAATCCCTGCTACAAATTTGGTTGATGATCCACCCGTTGCACCAACTGGTTTTACATACTGCAACTCTCTTCAAATATCAAGAAGTGTCAAGGTTCCTGCGAATGCCCCTGGATGCAATTGTAAAGGTAATGGTGGTTGTAAGGACCCTAGGACATGTTCTTGTGCTAAGCTTAATGGCTCTAACTTCCCATATGTTCTTCGTGATGGAGGCAGACTTGTTGAAGCACGTGATGTTGTATTTGAATGTGGTCCAAATTGTGGCTGTGGACCTGATTGTGTCAACCGGATATCCCAGAGAGGAATAAGGCATAGACTTGAGGTTTTCAAGACCCCAAGTAAAGGGTGGGGAGTTAGGTCGTGGGATACTATTCGTTCGGGTTCTTTATACCTTAGAAAGACTGATGACTTGGATACAGTGAAGGACGATAGTTATATTTTTGACATTGATTGTTTGCAAACAATTAAGGGGCTGGATGGCCGTGAGAGAAGATTCAGGGACGTGTCCATCTCACATTTGGTGAAGGATGATGACAAGGAGAACGGTCCTGAGTTCTGCATTGATGCAGGTACCAGTGGCAATGTGGCACGTTTTATCAATCACAGTTGCCAACCCAATCTGTTTGTGCAATGCGTTCTGAGTGATCACCATGACATGAGACTTGCTCGTGTTATCCTATTTGCGGCTGATAATATACCGGCACTAAAGGAGCTTACTTACGATTACGGGTATGTGCTTAATAGTGTCGTTGGTGCTGATGGAAAGATTAAGAAGATGCCGTGTTATTGCGGTGCGCCTGATTGTAGGAAGAGATTA
>JTRM-2001784-Dipsacus_sativum
GAAACCATCAGGATTTTTAATAAACATTATCTTCATTTTGTACAGGAAGAGGAAAAGAGATGCAGGAAAGACGAAGTTGATGAGAAGAAACTGAAAAGCTCAAAAACTAACAGAGCCGATGTACCCGTAGAGGAGTCTAAAACCTGTGCAAAGAGACCTGATTTGAAGGCGTTAAACATGATGAAGGAAACAAAAGAAGTATTAATCCCTGAAACAAGAATTGGCAACATTCCAGGGATTGATGTTGGTTATAAGTTCTTTTCACGGGCTGAGATGGTTGCTGTAGGTTTTCATTGCCATTGGTTGAATGGCATTGATTTCATTGGGGCAGGTTCAAGGAAGGCAGGCACAAAGAAGGGTATCTATAGCAGACACAAACTACCACTTGCGGTGACCATTGTCATTTCCGGTCAGTATGAAGATGATGTTGATAATGCTGATCAGGTTGTTTACACTGGTCAAGGAGGTAACAATCTACTCGGCAATAGGCGTCAAATACGTGACCAAGAGTTACTACGTGGTAATTTGGGACTGAAGCACTGCATGGAGGAAGGGACACCTGTTAGAGTTGTCCGTGGCCACAAATGTAAAGAAGGTTATGTCGGCAAGGTCTACACATATGATGGGTTATACAAGGTTGAAAAGTTCTGGGCTGAAAAGGGCATATCTGGATTTACGGTGTACAAGTTTCAACTAAAGCGTATCGAGGGACAGTGTAGTTTGACTACTGAACAGGTTAATTACACTCGGGCTGGTGTTCCTAAATCAATTTCGGAAATACGCGGGTTGGTTTGTGAGGATATTTCACAGGGGATGGAGAACATTCCAATCCCTGCTACAAATTTGGTTGATGATCCACCCGTTGCACCAACTGGTTTTACATACTGCAACTCTCTTCAAATATCAAGAAGTGTCAAGGTTCCTGCGAATGCCCCTGGATGCAATTGTAAAGGTAATGGTGGTTGTAAGGACCCTAGGACATGTTCTTGTGCTAAGCTTAATGGCTCTAACTTCCCATATGTTCTTCGTGATGGAGGCAGACTTGTTGAAGCACGTGATGTTGTATTTGAATGTGGTCCAAATTGTGGCTGTGGACCTGATTGTGTCAACCGGATATCCCAGAGAGGAATAAGGCATAGACTTGAGGTTTTCAAGACCCCAAGTAAAGGGTGGGGAGTTAGGTCGTGGGATACTATTCGTTCGGGTTCTTTATACCTTAGAAAGACTGATGACTTGGATACAGTGAAGGACGATAGTTATATTTTTGACATTGATTGTTTGCAAACAATTAAGGGGCTGGATGGCCGTGAGAGAAGATTCAGGGACGTGTCCATCTCACATTTGGTGAAGGATGATGACAAGGAGAACGGTCCTGAGTTCTGCATTGATGCAGGTACCAGTGGCAATGTGGCACGTTTTATCAATCACAGTTGCCAACCCAATCTGTTTGTGCAATGCGTTCTGAGTGATCACCATGACATGAGACTTGCTCGTGTTATCCTATTTGCGGCTGATAATATACCGGCACTAAAGGAGCTTACTTACGATTACGGGTATGTGCTTAATAGTGTCGTTGGTGCTGATGGAAAGATTAAGAAGATGCCGTGTTATTGCGGTGCGCCTGATTGTAGGAAGAGATTATAC
>JUWL-2092147-Keteleeria_evelyniana
GGGTCAAATGACAAAAAGGATGACAAAAGGCCTGCAAGGCGCCCTGATTTGAAGGCTATTTCCAAGATGATGGAGAAAAATGCTATCCTCTATCCAGATAAGCGATTTGGTCATCTGCCCGGTGTCAATGTTGGAGATCATTTTTTCTCACGTGCAGAAATGGTTGCCCTTGGTTTGCACAGTCACTGGCTTAATGGGATAGATTATATGGGAGCTAAACACAAGAAAATGGAGGAGTATAAAGACTATACTTTTCCAATTACTGTTTCAATAGTACTATCAGGGGAATATGAAGATGATGTGGATAATTCTGAGGATGTAATCTATACTGGTCAAGGTGGTCAAAATTTACTTGGTGACAAAAGGCAAATAAGAGACCAAGAGATGCTCCGTGGCAATTTAGCATTGAAGAATAGTATGGATCAAAATATTCCAGTGAGAGTAATTCGTGGGCATCATTCAGCAAACAGCTATTCTGGAAAGGTCTACACATATGATGGTTTATACAAGGTTATTCAATACTGGGCTGAGAGAGGACTATCAGGCTTTACGGTTTTCAAATTTCGTCTTAGGCGGCTGGTAGGGCAGCCAGTATTGACAACAGATCAGGTTCGTTTCAGTCGTGCTCAGCTGCCGAAATGTCCATCTGAGTTAAAAGGGTTGGCATCTGAGGATATCAGCAATGGCCAGGAGAAATTACCTGTTCCTGCTTCTAATGAAATTGTTAAACCACCTGTTCCACCAGCAGGTTTCACATATTTAAAACGTGTCAAGGTTGCTAAGGGTATTGAGATTCCGCCTCCTGCTGAAGGTTGTAACTGCAAGGGTGAATGTGTCAATCCAAAGATGTGCTCTTGTGCGAGGTTAAATGGGATGGAATTTCCATATGTTCGAAGGGATGGTGGCAGGTTGGTGGAAGCAAAGGATGTTGTTTTCGAATGTGGCCCAAATTGTAGTTGTGGGCCCACTTGTGTCAATCGTACTTCTCAACAAGGGCTTAAATACCCCCTTGAGGTGTTTCTAACCACAAATAAAGGTTGGGCTGTGAGGTCTTGGGAATCTATTCCTGCCGGGGCTCCAGTTTGTGAGTACACAGGCATTCTTATGCGGACAGATGAACTAGATAATGTCTCGGAAAATAATTTCATCTTTGAAATTGATTGTCTACAAACAATGAAGGGAATTGATGGGCGACAGAGACGTCTAGGAGATGTATCAAAGCATGATAATGGTGACTTGGAGAAGCTTGATGATAAGAAAGGAGATGGACAACCTGAATTTTGTATCGATGCAGGAACATTTGGTGGTGTTGCCAGGTTCATCAATCATAGTTGTGACCCAAATCTCTTTGTACAATGTGTATTGAGTTCCCATCATGATCCCAAGCTTGCACGAGTTATGCTATTCGCATCCGATAACATTCCTCCCCTACAGGAGCTTACATATGATTATGGATATAGTCTTGACAGTGTTGTTGATGAAGAAGGGAGAGTTAAGGAAATGGCATGCTACTGTGGTGCTGTAGAATGTAGAAAACGATTG
>JVBR-2010199-Aloe_vera
CTTCAGTTTATCCAGGAGGAAGAGAAAAGAGCTAAAGAAGTTGAGGCAAAAATTTCAAAAGTTTCAAAACTTAAGAATGGAGCAGCAGGAGGGGAGGACGTAAAACGGCCATCAAAACGACCCGACCTTAAAGCTGTTTCCAAGATGCAACAAAATGGATCAGTGTTGTATCCTGTGAAGAGGATTGGTCATCTTCCCGGTATTGATCAATTTCTTTCACGTGCTGAGATGGTTGTGCTTGGACTACATAGCCATTGGCTTAACGGAATTGATTACATGGGAACATCATTTGCCAAAACGAAAGATTACAAGGACAAGGGTTATGTTTTCCCTCTTGCTGTTTGTATCGTGTTATCTGGCATGTATGAAGATGATTTAGACAATTCAGAAGATGTTGTCTATACTGGTCAAGGAGGCCATGATTTACTTGGCAGTAAGCATCAAATTGCTGATCAGAAAATGGAACGTGGAAATTTGGCTTTAAAGAATAGTTATGAACAACGCACTCCGGTTAGAGTAATTCGTATTCGTGGCCATGAGTCAAAAAACAGTTACTGTGGGAAGGTGTACACATATGATGGCCTTTACCAGGTAATTAATCAATGGGCAGAGAAAGGTGTTTCTGGGTTTACAGTTTTCAAGTACAAATTGAGGCGTGTCGAAGGGCAGCCAGTACTGACCACTAATCAGGTTTTCTTTACTCGGGCACAAGCTCCTCAATCTGTTTCTGAATTGCGTGGGTTGGTTTGTAAAGATATAAGCGGTGGCCAGGAGAATCTCCCTATTCCGGCTACTAATGTTATCGATGATCCTCCTTTTGCACCTAACGATTTTCAGTACTCCAAAACTATCAGACTAGCAAAGAATGTAAAGCTTCCGACAAATGTTGTTGGGTGCAAGTGCAAAGGGGAGTGTGTTGATCCCAGAATATGTTCATGTGCTAGACGTAATGGTGGGGATTTTCCATATGTGCGGAAGGATGGTGGCAGATTGATTGAAGCGAAAGCTGTCGTCTTTGAGTGTGGACCTGGTTGTGGTTGCAGCAGCAGCTGTGTGAATCGCATATCTCAGCACGGTTTAAAATACCGTCTAGAGGTATTCAGAACAGCTAACAAAGGTTGGGCTGTTCGATCTTGGGATACCATCCCTTCTGGTGCGCCAATATGTGAATATACTGGAATACTTACTAGGAGCGATGAGGTTGACACTAATTTAGAAAATAATTATATCTTTGACATCGACTGCCTTCAAACGATGAAAGGCCTTGACGGAAGAGAGAGACGCCCTGGCGATGAAACGCTTCTCGCATGTTTTGATGATAAGAAATCTGATTCAGAGTTCTCTATCGATGCCGGCTCTGTTGGTGGTATTGCACGGTTTATCAATCATTGTTGTGAACCTAATCTCTTTGTCCAGTGCATTTTAAGTGCGCACCATGATGTTGATGTTAAGATGGCAAAAGTAATGTTGGTTGCTGCAGACACTATTCCGCCCCTTCAGGAGCTCAGCTATGATTATGGCTATGCTCTGGATAGTGTGGTTGGGCCAGATGGTAACATCGTCAAGCTTCCTTGTTACTGTGGTGCAGTGGGATGCCGCAAAAGGCTCTAT
>JVSZ-2006742-Equisetum_hymale
AAAATTAAGGAAACCCTTAAGCTATTTAATGTCTGTTATCTGCGATGTGTCCAAGAGGAAGAAGAGCGGTGTAGGAAGGAGGATGTTGCCCAAAGTAAAAAAAAGAAATCCGGATCAAAAGGCGACTGTGAGGATTATCAGAAAAAGTCAAGGCGACCTGACCTGAAGGCAATCAACTTGATGAACAAAGAGAGAACATTATTGCACCCAACAAAGATACTTGGTGGCATCCCTGGGCTCAATGTTGGAGATCAGTTCTTCTCACGCTGTGAAATGATTGCTATTGGACTTCATGCGCACTGGTTGGCTGGGATCGATTACATTGGAACTAACTCTAGGAAAAATTCGATGGACTACAAGCCCCCAGTTGCAACATCGATTGTGTTATCAGGAATGTATGAAGATGATTTTGACAACTCAAATGATGTTGTATACACTGGTCAAGGAGGTAACGATCTTCTGGGAAATAAACGACAAATTGCAGATCAAGTAATGGAGCGCGGCAACCTTGCCCTGAAGAATAGCATGTTGCAAGACTTACCGGTGCGTGTGATCCGTGGTCATAAAACAAAGAAAAGCTACTCTGGAAAAGTTTACACATATGATGGTCTCTACAAGGTGAAGGAATTTTGGGCTGAGAAAGGAATATCGGGGTTCACGGTTTATAAGTTCCGCCTTTGTCGTATTGAAGGCCAACCCCAATTGGCAACTGGTCAGGTTCATTATTGCCGAGGTCAAGTTCCTTCTTGCACTGCGGAGCTAAGAGGGATGGTTTCTCCAGACATCAGCGGTGGACTAGAAAAAATACCGATTCCAGCTTCTAACTTGATTGATAATCCTCCCCTTCCTCCAACAGGCTATAAGTACTTGGCAGAGATTGAAGTTGACAAGAGTATTCCGGAGCAAATGCCTGCAAAAGGATGTAACTGTGTAGGGCAGTGCGTTGATGCCAATAAATGCGCTTGTGCGATTTTAAATGGCAAAAAGTTTCCTTATGTTTCCAAAAATGGTGGCAGGCTTGTAGAACCTTTTGATGTTGTTTATGAATGTGGGCCAAACTGCAAATGTGGACCGACTTGCTCAAACCGAGTAACTCAGAAAGGAATCTCCTACCGTCTTGAGGTTTTCCGAACTGCAGCCAAAGGGTGGGGTGTGAGGTCATGGGACTCAATCCCACCTGGAGCAGTTGTTTGTGAATACACTGGACTCCTCATGAAAACAGAGGACGCGGATGGACTTTATGAAAACGATTACATTTTTGATCTTGATTGCCTGCAGACAATCGAAGGCATAGGTGGCCGTCAGAGAAGAATTTTGTCGGCAGCAAAAAATGGCAATAACAGTTCTGATCCAAATGAAAAAGAGGATGTAATTGACCAACCTGAGTATTGCATCAATGCCGGAAACAGTGGAAATGTTTCGAGGTTTATTAACCACAGCTGCGAGCCTAATTTATTTGTGCAGTGTGTATTGAATAATCACCACGATTTATCAGTGCCAAGGGTTTTCCTAGTTGCGTCTCAGAACATCCATCCACTTCAGGAGTTATCATATGATTACGGATATGCACTTGGTAGTGTGGTGGTTGATGGGAAAGTGAAAGAACTTGCTTGCCATTGTGGTGCTCATGAATGCAGAAAACGTATGTAT
>JYMN-2018658-JYMN-Flaveria_brownii-2_samples_combined
TACAAGGTGTCTGAATGCTGGCCGGCAGAAGGCGTATCTGGTTTTGTTGTATATAAGTATCGCCTGAAACGGCTAGAAGGACAGCCTAAATTGACAAGCAATCAGGTCCAGGATAGCAATGGGCGTTCAAGAGTTTCTGCTAAAGCACCCCAGTTGGTGTGCCTGGATATAAGTGAAGGTCAAGAAGATGTGCACGTACCTGCTGTCAATACAATTGATGATACCACTATTACTGGATTTACGTATACAAAGTATAATAAAGTTTTGAGCAATTTGAAACTCCCACCAAATGTGGATGGATGTGATTGCAAAGGATATTGTAAAAATCCAAAAACTTGCTCTTGTGCTAGACTTAACGGTGATGATTTTCCATATGTACGAAGCAATGGAGGCAGATTGATTGAAGCGAAGGATGTTGTGTTTGAATGTGGACCAAACTGTGGATGCGGACCTGGTTGCATTAATCGCATATCCCAGCAAGGGTTAAAATATCAACTTGAGGTTTTCCGTACTGGTGATAGAGGGTGGGCTGTGAAGACCAAAGATTTTATCCCATCAGGTGCACCAGTGTGTGAATATATTGGAGAGCTGAGGAGAACAAATGAGCTGGATAATGTTGCTGAAAATGACTACATATTTGAAATTGATTGCTGGCAAACAATGAAGGGGATTGGAGGAAGAGAGAGGAGGCTGGGAGATGTATGTGAATCATTAAGTAAAAGATTGGAAAAAGCAGAGGAAAAGGATGCACCTGAGCCTGAGTTTTGCATAGATGCCGGGCGTATTGGTAATGTTGCAAGGTTTATCAACCACAGTTGTGATCCGAACCTTTTTGTTCAGTGTGTGTTAAGTTCACACCATGATTTAAAACTAGCAAGAATACTTCTATTTGCGTCTGACAACATAGCCCCCATGAAGGAACTTACATATGACTATGGCTATGCCCTTGATAGTGTTGTAGACAACAATGGTAATGTAAGGATGCTGCCATGTCATTGTGGGGCATCAGAATGTCGAAAGAGATTGTAT
>JYMN-2021881-JYMN-Flaveria_brownii-2_samples_combined
TATAAGTTGCCACTCACTGTGGCCATAGTGCTGTCTGGCCAATATGAGGATGATCTTGATAACTCTGAAGACGTTGTGTACACTGGTCAAGGTGGTAATAATCTACTTGGTAATAAACGTCAAATCAAAGATCAAGTAATGGCACGTGGTAATCTAGGATTGAAGAATTGTTTGGAACAAAATGTGCCAGTTAGAGTCATTCGAGGGCATCAATCTACAACTAGTTATGTTGGCAAAGTTTACACATATGATGGTTTGTATAAGGTTGTCAAGTATTGGGCAGAGAAAGGGATTTCTGGTTTCACTGTTTATAAGTTTCGTCTCAAGCGTATGGAAGGGCAGCCTTCTCTGTTGACCGAGCAGGTTTATTTTTCTCGAGGGCGCATTCCAAACGAAGTTTCTGAGTTACGCGGGATGGTATGTGAGGACATCAGCAGAGGCCTTGAGAATATTCCTATTCCAGCGACCAATCTGGTTGATGATCCACCAGTTCCCCCAACCGGCTGCACCTATATAAAATCTCTCCAAGTTTCAAAAAATGTGGTGCTCCCTTCTAGTGCCTCTGGATGCAACTGCAAGGGTAGTTGCACTGACCCTAGAAGTTGTGCGTGTGCTAGGCTTAATGGCTCTGATTTTCCCTATGTACATCGTGATGGTGGCAGGCTAATCGAACCTAAGGCTGTTGTATTTGAATGTGGACCAAACTGTGGCTGGGGTTCCAGTTGCATAAATAGAACGTCTCAACGTGGGTTAAGATACCGACTTGAGGTTTTCAAGACTCCAAAAAAGGGTTGGGCAGTTAGATCTTGGGACTTCATACCATCTGGTGCACCTGTTTGTGAGTACATAGGCGTTCTTAAAAAGACAGATGATGTTGACTCTAACCCTGAAAACAACTATATTTTTGACATTGACTGCCTTCAAACAATGAAGGGACTCGGTGGGAGAGAGAGGCGAGTCGGGGAGGTAGCTATGCCATCATTACTAGTTCAAAACGATGACAAGGATGGCGGGCCAGAGTTTTGCATTGATGCAGGAACCTCTGGAAACGTGGCCCGTTTCATAAATCATAGCTGTCAGCCGAATTTGTTTGTGCAATGTGTCTTAAGTGCTCACCATGATATCACCCAGGCCCGCGTGATTCTGTTTGCTGCTGACAATATACTGCCACTGAAGGAGCTCACCTATGACTATGGATACGAATTGGACAGCGTGCATGGTCCAGATGGCAAGATAAAGCAACTTGCTTGCTATTGCGGGGCACCAGATTGTCGCAAGCGGTTG
>JZVE-2042412-Parasitaxus_usta
TCAAAACGACCTGATTTGAAAGCTGCAAGTGAGATGAAGAAAACAAATGCAATTCTCTATCCTAAGAAGCGAATTGGTCATCTCCCTGGTGTCAATGTTGGAGATCATTTTTTTTCACGTTGTGAGCTGGTTGCTATCGGCCTACACCAACACTGGCTTGGTGGAATAGATTCAATGGGAGCGGAGTATGGTAGAATGGAGGAATATCAAGGCTATCATTTACCACTTGCTGTTTCGGTAGTACTGTCAGGCAAATACGAAGATGATGTTGACAATTCTGTAGATGTGATTTATACCGGCCAAGGTGGTAATAATATTCTTGGGAACAAACGACAAATAAAAGACCAAACGATGTCCCATGGCAATTTAGCAATGAAGAATTCTTTGGATCAAGGAACTCCTGTTAGGGTAATTCGTGGGCATAAATCTGTGCACAGCTACACTCACAGGGTTTATACATATGATGGCTTATACAAGGTCATTGACCACTGGGTTGAGAAAGGATTATCCGGTTTCACTGTTTACAAATTTTGTCTTCGGCGGATTGAAGGGCAGCCAGAATTAACAACAGATCAGGTACATTTTCATCGTGCTCAGATACCAAATTCTCTATCTGAGTTGCGTGGGTTTGTTTGTAGGGATATAAGCAATGGGCTGGAGAGAATCCCCATCCCAGCATCAAATGTTGTTGATAATGCACCACTAGGGCCACAAGGGTATACATATTTAAATACTAACAAGGTTGCCAAAGGTGTTAAAATACCACTGCCGGCTAAAGGTTGTACCTGCAAGGGTAACTGCGTTGATGAAAATAAATGTTCCTGTGCAAGACTAAACGGGGATGGGTTTCCATATGTTAACATTAATGGTGGCAGGTTGGTCTGTGCAAAGTCTGTTGTATATGAGTGTGGTCCTGACTGTGGTTGTGGGTCTAGTTGTGTCAACCGCACATCTCAACAAGGGCTTAAATACAAACTTGAGGTTTATCGCACTGCAAATAAAGGTTGGGCTGTGAGGTCTTGGGAGTCTATTCCTTCCGGTGCTCTTGTCTGTGAATACACAGGCATTCTTATGAGGACAGATGAGTTAGATAATGTGTCTGAGAACAATTTCATCTTTGAAATAGACTGTCTTCAAACAATGAAAGGGATTGATGGACGAGAGAGACGTCTAGGAGATGTATCAAATCATGTCGACATTCAAATGGACAAGATTGATGATAAGAAAGATGGACAGCCAGAATTTTGCATTGATGCACTAGCAGCTGGTGGAGTTGCTAGATTCGTCAACCATAGTTGTGAACCAAATCTTTTTGTGCAATGTGTATTGAGTTCCCACCATGATGCCAGGCTTGCACGGGTTATGTTAGTTGCAGCTGATAATATTCAACCTCTTCAGGAGCTTACCTATGACTACGGTTACGCACTTGACAGTGTAGCCGATGAACATGGCAAAATCAAGCAAATGCCATGCTACTGTGGTGCAATCGGGTGTCGAAAACGTTTG
>KBRW-2011023-Oenothera_clelandii-MTJ_390
GGTAATGTGGGTGAGAAAAGTGACTACGCGAAAGTGAAGGAGACGTTGAGGGTGTTTAACAAGCACTACCTCTACTTTGTCCAGGAAGAGGAGAAGAGATGCAGAAAAGAAGTAGTCGACAAGAAATCGTTAAAAAGTCCGCAAAAAGTTGAGAAAGGAAGTGCAAAAATGGATGGTAGCAAAAAGTCCCCTAAAAGTTTGGAAAAAGATCTGAAAGAAAATGCAAAGGATGGTAGCAAGAAGTCGCCCAAGAAGGCTGCTGCAAAGACAACGTCTAAGAAAGGTGTTACTGAGGAAGTTACGAAGAAACTGGCCAAGCGGCCTGATTTGAAGGCAATAACCAAGATGATGGATTCAAAGGCTGTTCTAAACCCTGAGAAAAGAATTGGCGAGGTTCCAGGTCTTAAAGTGGGGTATCAGTTCTATTCAAGAGCTGAAATGGTGGTTCTTGGGTTTCATGGCCACTGGTTGAATGGAATCGATTATCTGGGGACAAAATACAAGAAGGTGAAGGAGTTTGAAAGATATCAATTTCCTTTTGCAGTCTCTATCGTTCTATCAGGCATGTATGAGGATGATCTGGATAATGCCGATGAAGTCGTTTATACTGGTTCAGGTGGACATAATCTGACTGGTGATAAGCGTCAAATAAAAGACCAGGAATTGTCGCGTGGTAATTTGGCTCTCAAGAACTGTATTGCTAATGATACCCCTATTAGAGTCACAAGAGGACATGAAAACAAGAGCAGCTATACTGGCAAAGTCTATACATACGATGGGCTGTATAAGGTGATTAAGTACTGGGCAGATAAAGGTATCTCCGGGTTTACTGTCTATAAATACCTGTTACGACGTGTGCCAGGCCAACCAATACTGACAACTAACCAGGTTCAATTTGCCTTTGGCCAAGTACCGCAATCTGTCTCAGAACTACGGGGGTTGGTCTGTGAGGACATTGCAGGTGGTCAAGAGAACTTTCCTATACCAGCAACCAACTTAGTTGATGATCCACCAGTCCCACCCACAGGTTTCAAGTACATCAGTTCGCTTAAAGTTCCAAAAGACATAAAAATCCCTGCTGCTGCATCTGGATGCCGTTGTAAAGGAAGTTGCATGGACCCCACGACCTGTGCCTGTGCTAAACTAAATGGGTGTGATTTCCCCTATGTGCAGCGTGATGGAGGCAGATTAATTGAAGCAAAGGATGTGGTCTACGAGTGTGGCCCCAACTGTGGCTGTGGACCTGATTGCATAAACAGGTTTCGCCTTGAGGTTTTCCGAGCTCCTAGAAAAGGATGGGCTGTTCGATCCTGGGATTTCATACCTGCCGGAGCACCTGTTTGTGAGTACATTGGAGTCCTGAGAAAGTCAGATGATGTGGAAAGTTCATGGGAGAATAATTACATTTTTGACATTGATTGCCTTCAAACCATGGGCGGGCTCGGTGGGAGGGTGAAGAGATCTGGTGATGTCTCTGACCCAACCGATCAAACTGACAGCAATCACGAACATCCCGAGTTCTGCATCGACGCTGGTTCTTCAGGAAATGTAGCACGGTTCATAAACCACAGCTGTGAGCCGAATCTGTTTGTTCAGTGCGTTCTGAGCTCACACCACGACATGAAGCTGGCTCGGGTTATGTTATTTGCTGCAGATAACATCCCTCCATTGCAGGAGCTTGTGTATGATTACGGTTATGCCCTCGACAGTGTTCTCGGCCCTGATGGCAAGGTAAAACAAATGATCTGCTACTGCGGTGCTGCTGATTGCAGGAAACGGTTGCTT
>KFZY-2026207-Tragopogon_castellanus
GGACAACTTGGAGAAAAGAGTTCTTACGCTATGGTGACAGATACAATTAGAGCTTTTAACAAGCACTACCTTTATTTTGTTCAGGAAGAGGAAACGAGGTGCAAGAAAGATGAAGCTGAGAAAAAAACAAAGAAACTAAAATCTAAGGATGTGGTTGAAGAACGCAGTAAGACCAAGCGACCTGATCTCAAGGCCTTATCCAAGATGATGACATCCAAGACAACACTTTGCCCCCCGAAAAGAATAGGATCAATTCCAGGGATTGATGTTGGGCACCAATTTTTTTCGCGGTGTGAGATGGTTACCGTAGGTTTTCACAACCATTGGCTCAATGGAATTGATTTTATTGGGCAAGGTCAACAAAAGGAGTATTCGGAGTATGAGTTACCGATCGCTGTGGCCATAGTGTTGTCGGGTCAATATGAAGATGATCTTGATAACTCTGAAGATGTTGTGTACACGGGTCAAGGTGGTAATAATTTACTTGGCAATAAACGCCAAATAAGTGATCAAGTAATGAAACGTGGTAATCTAGGACTCAAGAATTGCATGGAGCAAGATGTGCCTGTTAGAGTTATTCGAGGGCATCAGTCTAGAACCAGTTATGTTGGCAAAGTTTACACATACGATGGATTGTACAAGGTTGTCAAATACTGGGCAGAAAAAGGGGTTTCTGGCTTTACTGTTTACAAGTTTCGACTTCAGCGAATAGGAGGGCAGCCTTCTTTGGTTACTGAGCAGGTTTATTTTGCTCGAGGACGTATTCCAAATTCAATTTCTGAACTACGCGGGATGGTCTGCGAGGACATTAGTGGAGGCCTTGAGAATATTCCCATCCCAGCAACCAATCTTGTTGACGATCCACCTGTTCCCCCAACTGGTTACACCTATATCCAGTCTATTAAAGTTGCAAAGAATGTTACAGTTCCTGGCAGTGCCTCTGGATGCAATTGTAAGGGTAGTTGCATTGACCCAAGAAACTGTGCTTGTGCTAGGCTTAATGGTTCTGATTTTCCTTATGTACATCGAGATGGTGGCAGGCTAATTGAACCGAAGGCTGTTGTGTTTGAATGTGGGCCAAATTGTGGGTGTGGGTCGGCTTGTGTAAACAGAACATCTCAAAGGGGGATAAGATACCGGCTTGAGGTTTTCAAGACTCCAAAAAAGGGTTGGGCGGTTCGATCTTGGGACTACATACCCTCCGGGGCAGTTGTTTGTGAGTACATAGGAATACTCAAGAAGACAGATGATGTTGATTCTAACCCGGAAAACAACTATATTTTTGACATTGATTGCCTTCAAACAATGAAGGGAATTGGCGGAAGGGAGAGTCGAGTGGGAGAAGTAGCAATGCCATCATTGGCGGATAAAGATGATGAAAAGGACAGCGGTCCAGAGTTTTGCATAGATGCAGGTGTGACCGGGAATGTGGCACGTTTTATCAATCATAGCTGCCAG
>KJAA-2009695-KJAA-Mollugo_pentaphylla-2_samples_combined
GGGAAGAAGCCTCATAAGCGTCCAGATTTGAAGGCACTCACAAAGATGATCGAGATGAATAAAATTCTAAATGCTAGTAAACGTTTTGGGAGTGTTCCTGGTGTTGATGTTGGCCACCAATTCTTTTCAAGAGCAGAAATGGTTGCAGTTGGATTTCATAGCCATTGGTTGAATGGTATAGACTATATGGGTCAGGCATATAGCATCGGGGAACATAGCAAATACACATTTCCCTTGGCTGTAGCAATTGTTTTGTCTGGTCAGTACGAGGATGATTTAGATAATTCTGAGGATGTTATTTACACCGGTCAAGGTGGTAACAACTTGTTGGGAAATAAGAAACAGATACAAGATCAGAAGATGGAACGTGGCAATCTGGCCCTCAAGAATAGCATGTTGCAAGACCTCCCTGTCCGAGTTATCCGTGGCCATGATTCAAAGAGTAGCTATGTTGGAAGAGTTTACACCTATGATGGTTTGTACAAGGTTGTGAATTATTGGGCAGAGAAAGGAGTCTCTGGTTTCACTGTATACAAGTTCCGCCTGAAACGGCTTGAGGGCCAGCCTGATTTAACTACTAACCAGGTTCAATTTATTCGAGGCCGTGTCCCTAACTCTGTCTCTGAAGTGCGAGGGTTAGTTTGTGATGATATTTCTGGAGGTCAAGAGGAAATTCCCATTCCAGCAACAAATTTGGTTGACGACCCTCCTGTACCACCTACTGGTTTCATCTACTTGAAATCTATTCAAGTAGCGGATAATGTGAAGATTCCATCACCAACCATTGGATGTGGATGTGTTGGAAGTTGTGATAATCCTAATGTCTGTGCATGTGCTAGACTTAACGGCTCTGACTTCCCATATGTTCATCGGGATGGGGGCAGGCTTATTGAGGCGAAAGCTGTTGTATTTGAGTGTGGACCCAGATGCGGCTGTGGCCCTTCTTGTGTCAATCGTACAACCCAAAAAGGACTCAGATACCGCTTTGAGGTCTTCCGTACGCCAAAGAAGGGGTGGGGAGTCAGATCATGGGATTACATTCCATCTGGTGCACCAATATGTGAATATGTTGGGTTATTGAAGAGTTCAGATGAGGCCGATAGTGTTGCTGAGAATAATTTCATATTCGACATTGATTGCCTGCAAACAATGAAAGGGCTTGATGGAAGACAGATGAGACTGCGAGAGGTATCAAATGGGTTGTTGGAGGAGAAGATTGTGGATTCAACAGCTGAGTTTTGCATTGATGCCGGTACCACTGGAAACCTCGCAAGATTTATCAATCACAGCTGTGAGCCAAATCTGTTTGTTCAGTGCGTTTTGAGTTCACATCATGACATAAGATTAGCAAGAGTGATGCTCTTTGCAGCTGACAACATATCGCCTCTACAGGAGCTTACTTACGATTATGGCTATCCTCTCGATAGCGTGATGGGTCCTGATGGAAAGGTGAAGCAAATGGCTTGCTACTGTGGTGCTGAAGGTTGTAGGAAACGGCTG
>KJAA-2015858-KJAA-Mollugo_pentaphylla-2_samples_combined
CTGAAGGCAATATCGAAGATGAAAGAGAAGAATCTAATCTTGTATCCAGAGAAGAGAATTGGCCATCTTCCTGGTATTGATGTTGGCTATGAATTTTTTTCTCGCGCTGAAATGGTTTCCATTGGTTTTCATAGTCATTGGCTGAGTGGAATTGATTACATTGGAAAGTCCAAGCGTGGAAAGGATGAGAAGCGGATTTATACTTTTCCGATTGCTGTGGCAATTGTATTGTCTGGCCAATATGAAGATAATAAGGATGATTCAGAGGACATTATTTATACAGGCCAGGGTGGAAATGATTTGCTTGGAAGTAAACTGCAATGCCATGATCAAGTTATGGCTAGAGGTAATCTGGCATTGAAGAATAGCATGGAGTATTCTGTTCCCATCAGAGTCATACGTGGGCATGAGTGTCTTCACAGTTATTCAGGGAAAATATATTCATTTGATGGTTTGTACAAGGTTGTTCATACATGGGGTGAAAAAGGCCAGCGAGGACACCTTGTTTACAAATTTCGGTTGAAACGACTTGATGGACAACCTAAACTAACTACAAAGCAGGTTCAATTTATTCGAGGAGGTCACTCTAAGATGTCTTGTGAACTTCCTGGGTTGATATGCGGGGATATTAGCAATGGTGAAGAAGATGTTCGCATTCCTGTTACCAATTTGATTGATGATTCATGTCTCCCGGCTGGATTTAAGTATATGAAGACAATGCAAGTAGCAAAAGGAGTAAATATACCTCCAAGTGCAGTTGGTTGCACTTGCAAGGGAAATTGCACAAACCCCAATACTTGTGCTTGTGCTAAACTTAATGGCTCAGATTTTCCATATGTAAGGCGTAATGGTGGGAGATTAGTTGAACCCAAGGATGTTGTCTTTGAATGTGGACCTAACTGTGGCTGTGGACCTGGATGCATTAATCGCGTGTCTCAAAGGGGCTTGAAGTACCGTCTTGAGGTATACCGCACAGCTGATAAGGGATGGGCTGTTAGGTCAAGGGACTTGATTCCATCAGGTGCTCCAGTTTGTGAATACATAGGATTGCTCAGAAGAAGCGATGAAGTAGATCATATTTCTGGTAATGAATTCATCTTCGAGATCGATTGCTGGCATACCATGAACGAGATTGGAGGAAGAGAGAGACGCTTTGGAAATGTGCCTGTGCCTGCCGCCATTAATCTGGCAAATATCGATGAGATGGCATCAGAGCCGGAGTTTTGCATTGATGCAGGTTCTGCAGGGAATGTAGCGAGATTCATTAATCACAGCTGTGAGCCTAATCTGTTTATACAATGTGTTTTAAGCTCACACCATGACCTGCGCCTTTCTCGCTTGGTGCTTTTTGCTGCAGATAACATCCCAGCCATGCAGGAGCTTACATATGACTACGGGTATTCTCTTGACAGCGTTATAGGGCCTGATGGTAAAATCAAGCAATTGCCATGTTTCTGTGGCACATCAGAGTGCCGAGGTCGCTTG
>KNMB-2001415-Lathyrus_sativus
GAACCAAAGAATGCCGCCAAGCGACCTGATCTGAAGGCATTAACCAAGATGATGCAAAATAGTGAGATACTGAACCCTGAAAAAAGAATTGGCGATATTCCAGGTGTTGAGGTTGGATATCAGTTCTATTCTCGTGCTGAAATGGTTGCCATTGGTTTTCATAGCCACTGGTTAAATGGCATAGATTATATGGGCCAATCTTATTCCAAAGTGTACAACAGCTACAATTTCCCAATTGCTGTGGCTATTGTTATTTCTGGAATGTATGAAGATGACCTTGATAATGCCGAAGATGTCATTTACACTGGTCAAGGTGGCCACAACCTGACTGGCAATAAGAGACAAATGGGAGATCAAAAAATGGAGCGTGGTAATTTAGCACTCAAGAACTGTTCAGAGCAATGTGTGCCAGTAAGGGTGATTCGAGGTCATAACTCACGTGACAGTTATACACGTAAAGTTTATACATATGATGGATTGTACAAGGTTGTCAATTATTGGGCAGAGAAGGGAATATCTGGCTTCACAGTCTACAAGTATCGGCTTAGGAGGGTTGAGGGTCAGCCTACATTAACCACTAATCAGGTTTATTTCACAAGTGGACGTGTACCTCAGTCTGTTGCAGAAATACGAGGGCTGGTATGTGAGGATATCACTGGAGGTCAGGAAGCTATTCCTATTCCAGCTACAAATTTGGTTGATGACCCTCCTGTTCCACCCACAGGTTTCAAATATTTTAAGTCTCTGAAGGTTGCAACAAGTGTTACGCTTCCTGCCAATGCCTCTGGGTGCAAATGCAAAGGCAATTGTACTGATCATACAACCTGTGAATGTGCAAAGCGCAATGGCTCTGAATTTCCCTATGTATCTAGGGATGGTGGCAGATTAGTTGAAGCTAAAGATGTTGTGTTTGAATGCGGCCCCAATTGTGGTTGTGATCCTAGTTGTGTGAATCGAATTTCTCAAAAAGGACCTCGATATCGTTTGGAGGTTTTTCGCACAGCAAAAAAAGGATGGGCGGTACGATCCTGGGATTTTATTCCATCTGGGGCACCCGTGTGTGAGTACACCGGAATTCTCGGCAGGACTGATGACGTAGACAGTTGTTTAGAAAACAACTATATATTTGAGATTGATTGCCTCCAGACTATTAAAGGTCTTGGAGGAAGGGAGAGGCGGTCGCAAAATGTACCATATGCTGCCAAGCTTTTGGACAAATATGATGACCAAAGTCCTGATAGTGCACCAGAGTTTTGTATTGACGCAGGATCTACTGGAAATATTGCTAGGTTTATAAACCATTGTTGTGAGCCTAATTTGTTTGTACAATGTGTTTTGAGCACACACCATGATTTGCGTCTGGCTCGAGTAATGCTGTTTGCTGCTGACAACATACCCCCTTTGCAGGAACTGACATATGACTATGGCTATGCTCTTGATAGCGTCTTGGACTCTGATGGGAAGATAAAGCAAATGGCATGTTATTGTGGAGCTTCAGACTGCAGAAAGCGATTATTC
>KOFB-2012366-Urginea_maritima
AAGAGTGAGAAACAAAGAGTGAAGGAGACTCTTAGGATGTTCAATACCTACTACCTTCAGTTAATCCAGGCGGAAGAGCAGCGAGCTAAAGAAGTGGTCCAAAATTTTTCCAAAAGTTCAAAGAATAAGAACGGGTCATGTGCTGAGGGGGATCTGAAACGACCATCAAAGCGACCCGACCTTAAGGCTGTTACCAAGATGCAGGAAAATAATCTAGTTCTATATCCTGAAAAAAAGATTGGAAATCTGCCAGGTATTTCTGTTGGGGATCAGTTTTTTTCGCGTGCTGAAATGGTTGTTCTTGGTCTCCACCATCACTGGCTTAACGGAATAGATTACATGGGACAATCATTTGCTAAGAAGGTACAGTACAAAGGTTATGCCTTCCCTCTTGCTGTGTGTATTGTACTGTCGGGCATGTATGAAGATGACCTGGACAATTCAGATGACATTGTCTACACTGGTCAGGGAGGTCATGATTTACTCGGCGCAAAACATCAAATCAGTGATCAGAAATTAGAACGTGGAAATTTGGCTTTGAAGAATAACTCTGAGACAGGTGTTCCAGTTAGAGTTGTTCGTGGTCATGGATCAAAAAGCAGCTACTGTGGGAAAGTGTACACCTATGATGGCTTGTATAAGGTTGTTAAGTACTGGGCAGAGAAAGGTGTTTCTGGGTTTACAGTGTACAAATTCAAGTTGAGCCGCGTTGAAGGGCAACCAATTTTGACGACAAATCAGGTTTTATTTACTAGGGCACAAGCTCCTCAGTCCATTTCTGAATTGCGCGGATTGGTTTGTGAAGATATCAGTGGTGGGCAAGAGAGTTTACCAATCCCTGCTACTAATGTTATTGATGATCCGCCTTCTCGTCCTACAGATTTTGAGTACTGCAAAGCTATTCGTTTGTCGAAGAGTTTAAAGCTTCCCACAAATGCTGTTGGATGCAACTGCAGAGGAGAATGTGTTGATCCCCGTACTTGTGCATGTGCTAGACTAAATGGCGGAGATTTTCCATATGTTCGAAAGGATGGTGGCAGATTGATTGAGGCTAAAGCGGTTGTTTTTGAATGTGGACCTAATTGTGGATGCAGCAGTACATGTGTCAACAGGACGTCACAACGAGGACTTCGATACCGACTTGAGGTGTTTCGTACAGCGAGTAAGGGTTGGGCTGTTCGTTCTTGGGATACTATACCGTCAGGTGCACCAGTGTGTGAATACACTGGAATACTTATGAGAACTGATGATGTTGATACCGACTTGAAGAATAACTATATTTTTGACATTGACTGTCTACAGACAATGAAAGGGCTTGATGGAAGAGAGAGACGTCCTGGTGGTGTAGCAGTGATGGCAAATCTCGATGATAAGAAAAATGATCCAGAGTTCTGTATTGATGCTGACCGAGTTGGTAGTGTCGCCCGGTTCATCAATCATAGTTGTGAGCCTAATCTCTTTGTTCAATGTGTCTTGAGTGCACACCATGACATCAAAATCGCCAAAATTATGCTGTTTGCTGCAGATACCATTCCACCATTGCAGGAA
>KPTE-2065495-Bixa_orellana
AAGCCGCCCAGGCGACCTGAGTTGAGGGCACTATCCAAGATGATTGAAAACAATGAGGTACTATATCATGACAGAAGGATTGGTGAACTGCCAGGTATTAATGTGGGACATCAGTTCTACTCAAGGGCTGAAATGTCTGCTGTTGGCTTACACAATCATTGGCTGAATGGGATTGCCTTTATAGGAGAATCTAACAAAATATCTGACTACCAAAAAGAGTATGCATCTTATACTTTTCCTATTGCAACAGCCATAGTATTGTCTGGCATGTATGAGGATGACTTGGATAATGCTGAGGAAATTGTTTATACTGGACAAGGAGGACATAATTTGACGGGTGACAAGCGCCAAGTTAAGTCTCAAGACATGAAACGTGGTAATTTGGCTCTCAAGAATTGCGTGGATCAAGATGTGCCTGTCAGAGTAATTCGTGGTCATAAATGTAAAAGTAGTTACACTGGCAAAGTTTATACCTATGATGGGTTGTACAAGGTTATTGAGTATTGGCCTGATGAAGGCATCTCTGGTTACACTGTTTTTAAGTACAAGTTAAAGCGACTTGCAAACCAGCCAACTCTGACAACCAGCCAGGTTTATTTTGTCAATGGACGTGTTCCCAAGTCCCTCTCAGAAATACGGGGGTTGGTGTGCAAGGACATAACTGGAGGTCAAGAGCAGTTCTCTATTCCAGCTACCAATTTGGTTGATGATCCACCTGTTGCACCAACAGGTTATACATATTCCAAAACAATGAAAGTTGCTCGAGGTATTAAGCTGCCTGTTAAAGCTATTGGGTGTGATTGCAAAGGGACTTGTGTGAATCCCAGAATTTGTGCATGTGCTAAGCTTAATGGTTCTTATTTTCCATATGTGGATAGTAAGGGTTGCAGGCTAATTGAAGCAAGGGATGTTGTGTTTGAATGCGGTCCAAAATGTGGTTGTGGGCCAAATTGTATCAATCGGACATCTCAAAGAGGAATTCAATATAGACTTGAGGTCTTTCGCACTCCTAAGAAAGGGTGGGCTGTGAGATCATGGGATTTTATTCCTGCTGGCGCTCCAGTTTGTGAATATATAGGAGTTCTAATGAGGTCTGAAGATCTAGATGTTTCTGACAACAACTATATTTTTGACATTGATTGTTTGCAAACTATGAGGGGACTTGGTGGAAGGGAGAAGCGACAAAGAAATTCCTCTGTAGAAGTGATTTCTGAAATATGTGAAGCTGGTGATAAGAAATCTGACAATTTACCAGAGTTTTGCATTGATGCAGGCTCTGTTGGAAATGTTGCCAGGTTTATCAACCATAGTTGTGAACCTAATCTGTTTATTCAATGTGTTTTGAGTTCACATCATGATATCAAACTTGCTCGGGTGATGCTTTTTGCTGCAGATAACATTCCAGCCTTACAGGAACTTACATATGATTATGGCTATGCTTTAGACAGTGTTTATGACGCAAATGGGAAGGTCAAAAAAATGGCGTGTTTTTGTGGTGCGGCAGATTGTAGAAAACGTTTGTTT
>KUXM-2010260-Selaginella_selaginoides
GGAACAACCGCTTTGAGCGATGAAGCAAAGGTGAAGAAATGCATGAGAATATTTAATTCTTGCAACCTCGAAGTCTTAAAGGTAAATGGGCTGTGGTTTCCAGTAACATTCCTTTGCCTTTTTCAGGACAGCCATATGAAATCTTCCATGCCGAAGGTGATAGCTAAGATGAAAGAGATGAACGCCTTACTGTATTCCACGCGGCAAATCGGACAACTGCTTGGTGTCAGTGTTGGACTTAGATTTCTATCTAGAGTGGAAATGGTTGCCATTGGATTACATCACCCTTGGGTGTCCGGGATCGACTACATAAATAACAAGAAAGAGCTGTCTGAAGATAAGGATATGAAACTTCCACTTGCAACGTCAATTGTGATGTCTGGAAATTATGAAGATGATGTTGATGGACAGGAAGAAATTGTCTACACTGGACAAGGCGGAAATGACCTCAAGGGTAACAAGAGGCAAGTGAAAGATCAAGAGATGGTCCGTGGAAATCTCGCTTTAAAGAATAGCATGGAAGAAGGGACTCCTGTGCGAGTTATTCGCGGCCACATGCTTCAAAAAAGAAAAGTCTACACTTACGATGGCCTTTACAAGGTTGTTCAATATTGGCAGGAAAAGGGGATTTCTGGCTACAAGGTTTACAAGTTCAAGCTAAATCGGCTAGAAGGGCAAGTTCCTCTTACATCAGACGAAGTGCGGTTTTGCAATCAGCAAGTTCCTAATTCGATAGCAGATATGCAAGGGCTGGTCAGCAAAGACATTTCAGAAGGGAAAGAATGTATACCTGTGCCAGCATCGAACAATGTTGATAACCCTCCATGTTCTCCCGAAGATTTCGAGTATTTGAAGGAGGTAGATACAGAAAACATAAATGTACCAAAAGCTGGAAAAGGCTGTCAATGCGTAGGAAATTGCAAAGACAACAAGCAATGTAGCTGTGCCCAGTTGAACGCCAATGGATTTCCTTATGTTGATAGTCATGGGGGCAGGCTAGCTGTACCCAGGGACGTAATTTATGAGTGTGGCCCAAATTGCGGGTGTGATTCCGACTGCTTGAATCGGGCATCTCAGCAAGGCCTTCGTTACCGTTTGGAGGTGTATAAAACACGGTCCAAGGGCTGGGCTGTTAGAACGTGGGATCTAATTCCTTCTGGGGCACCCGTGTGCGAGTACACTGGCCGTATAGTCAAGTCTGATCATCTCAAGAGTGCCTCTGGAAATGATTACATACTGGATTTGGATTTTGTGCAAACAATGCAAGGCATCAATGGTCGGCAGAAGCGGCAGGGAGAAGTAGACAGTGACAACGATGGACAAGCAATGCAACGCCAATGTGTAAAAGATGCATCACAACCGCACAGTGACGAGCACGGTGAACATGCTTTACCCACAAGTGGAATCGGAACAAACACTAATGCTGAAGATAATAATGAAAAAACGGAGGATGCAGAATATGCTATAGATGCAGGCGATTGTGGCAGTGTTGCAAGATTTATTAATCACAGTTGTGATCCTAACTTGTTCGTGCAATGTGTATTGTCTTCTCATAGAGACATTCAACTAGCAAGAGTGGTTTTATTTGCTGCAGACAACATCCAGCCTTTGCAAGAGTTAACATATGACTATGGATACACTTTGGATAGTGTCATAGGTGAAGATGGTCTTGTGAAAGAAAGGGCTTGTTTTTGTGGAACACTGGAGTGTAGAAAGAGATTGTAT
>KVFU-2009656-Diospyros_malabarica
AAAGGGAATGCATCTGTAGATGATTCAAAGCGTGGCTCAAAGCGACCTGATCTCAAGGCAATAACAAAGATGATGGAGACCAATGCTATACTTCATCCAGATAAAAGATTTGGTTCTATTCCAGGTATTGATGTCGGCCATCAGTTCTCTTCACGGGCTGAAATGGTGGTTGTCGGTTTCCACAGTCATTGGTTAAATGGAATCGATTTCATTGGCAAAAATGCTAGCAAGTTTCAAGACTTCGGTGGGTATACTTTACCACTTGCAGTTGCCATTGTTTTATCTGGCCAATATGAGGATGATATGGATAATTGTGAAGAAATTGTATACACTGGTCAAGGTGGGAACAATTTACTTGGCAATAAGCGCCAGATACAGGATCAAGTAATGGAACGTGGTAATTTGGGATTAAAGAATTGTATGGAGCAAAATGTGCCAGTTAGAGTAGTTCGTGGCCATCAGTCTGCAAATAGCTGTGGTCGCAAGGTTTACACATATGATGGCCTGTACAAGGTTATTAATTACTGGGCAGAAAAAGGGGTATCTGGATTTACTGTTTACAAGTTTCGGTTGAAGCGGCTTGAGGGGCAGCCTCTACTGACCACTAATCAGGTCCAATATACTCGAGGTCGCATCCCAAACTCAATCTCAGAATTGCGCGGGCTGGTGTGTGAGGACATCTCAGGAGGCCAAGAAGATATTCCCATCCCTGCAACCAATTTAGTTGATGAGCCACCTGTTGCACCTACAGGTTTCACATATTGCAAAAGCATTCAAGTAGCAAAAAACGTGAAGCTTCCTGGGAATGCCACTGGGTGTGATTGCAAAGATACCTGTATAGATCCTAAACGTTGTGCTTGTGCTAGACTTAATGGCGCAGACTTTCCATATGTTCATCGTGATGGCGGAAGATTAATTGAACCAAAGTCCATCGTATTTGAATGTGGCCCAAATTGTAGGTGTGGACCTGGTTGTGTCAACCGGACATCTCAACGAGGGTTGAGATATCGACTTGAGGTTTTCCGCACTCCAAAAAAAGGCTGGGGTGTGAGATCTTGGGACTATATTCCTTCTGGTGCGCCAGTATGCGAGTACACTGGAATTCTCATGAAGGCTGATGAAATAGACACTGCTCATGAAAATAATTATATTTTTGACATTGATTGTTTACAAACAATGAAGGGGCTTGATGGAAGAGAGAGACGACTGGGCGATGTTTCTTTACCTACCCCTTTGGATAAAATTGATGATCATAGAACTGACAGTGTGCCAGAGTTCTGCATTGATGCAGGTTCCACTGGGAACATTGCTAGATTCATAAATCATAGTTGCCAGCCTAATCTTTTCGTTCAGTGTATTCTGAGCTCGCACTATGATGTCAAGCTAGCTCGGGTAGTCCTATTTGCAGCAGATAACATTTCTCCTCTGAAGGAACTTACATATGATTATGGATATGCCCTTGATAGCGTCATGGGTCCTGATGGCAAGATAAAACAAGTTACCTGTTATTGTGGAGAAGCAGATTGTCGAAAGAGATTGTTA
>KXSK-2026617-Agave_tequilana
AGCTACTGTGGGAAAGTGTACACATATGATGGCTTGTACAAGGTTGTTAAGTATTGGGCGGAGAAAGGTGTCTCCGGATTTACAGTTTACAAGTACAAGTTGAAGCGTGAGCCAGGGCAACCATTTCTAACAACAAACCAGGTTCAGTTTACTCGGGCACAAGTTCCTCAGTCCATTGCCGAATTGCGCGGGTTGGCGTGTGAAGATATCAGTGGGGGCCAAGAGAATTTCCCAATCCCGGCTACTAATCTTGTTGATGATCCACCTTTTGCTCCTACAGATTTTGAGTACTGCAAAACTGTTCGTTTGACAAATAGTTTGATGCTTCCCACAAGTGCTGGTGGATGCAACTGCAAAGGCGAATGTGTTGACCCCAGAACTTGCTCATGTGCTAGGCTTAATGGTGGAGATTTCCCATATGTGCGGAAGGATGGTGGCAGATTGATTGAAGCTAAAGCTGTTGTGTTTGAATGTGGACCGAGCTGTGGATGCAACTCTTCCTGTGTCAACAGAACTTCACAACAAGGACTGAAGTACCGCCTTGAGGTGTTCCGCACAGCGAACAAGGGTTGGGCTGTGAGATCTTGGGATACTATCCCTTCAGGTGCACCCGTCTGTGAATATACTGGAATTCTCAGGAGGACAAATGATGATGAAGTTGATTTGGAGAACAATTATATATTTGATGTTGATTGTCTCCAAACAATGAAAGGGCTTGATGGAAGAGAGACACGCTCTGGTGACATTGCGCTGTTGTCAAAATTTGATGATAAGAAAGCTGAAGCTGAATACTGTATTGATGCCGGGCGAGTTGGTGGGGTTGCACGATTCATCAATCATAGTTGCGACCCAAATCTTTTTGTCCAATGTGTTTTAAGTACACATCATGATATAAGGATGGCAAAGGTTATGCTATTTGCGGCAGATACGATTCCGCCTCTACAGGAATTGTGCTATGACTACGGCTATACCCTTGACAGTGTGGTTAGAGATGGTAGCATCGTTCAGCTCCCTTGCTTTTGTGGCGCTGCGGGATGTCGTAGAAGACTG
>KYAD-2012244-Celtis_occidentalis
TCTAAACGACCTGATCTGAAGGCGATTTCTAAGATGTTGAGTAATGGGGAAACTCTATACCGTGAAAGAAGTTTTGGTCATCTACCGGGTATTGAGGTGGGGCATAAATTTTTTTCTCGGTCTGAGATGGTGGCTGTAGGACTTCATGGGCACTGGTTAAATGGAATTGATTATACAGGAAATTCTCAGGGCAAGAAAAAGTATAAAGGCTATACCTTTCCACTTGCGGTTGCAATTGTGTTGTCTGGCCAATACGAAGATGACATTGATAACTCGGACGAAGTTGTATATACAGGTCAAGGTGGACATAACTTACTTGGTAATAAGCGTCAAATTAAAGATCAAGTAATGCTTCGTGGTAATTTGGCTCTTAAGAATAACATGGAGCAATCCATACCCGTCAGAGTTGTTCGTGGGCATAAATGTCCAGCTAGTTACAGTAAAAAGGTTTATACTTACGATGGTTTGTACAAGGTAGTTCAACACTGGGCAGAGAAAGGTGTTGCTGGATTTACTGTTTTTAAATACCGGTTAAAGCGGCTTCCAGGGCAACCTCAGTTGGTCACAGATCAGGTTTATTTTATTCGTGGGAAAGGGCATAAAGCTCAGTCTGTAATACCTGGGTTGGTCTACGAGGACATTAGTAATGGTCAAGAATCTAAACCTATCCTTGTTACCAATGTAATTGATGATCCACCTATAGCACCAGAAGGCTTTACGTATATAAAGTCTATTAAAGTTGCGAGTAACATTAAAATCCCACCGAATGGTCGTGGATGCAATTGCAAAGGAAGTTGTACTAATCCTAAGACCTGTTTTTGTGCTCGGCTTAATGGCTCCGACTTTCCTTATGTGAGCCAAGATGGTGGCAGACTGATTGAGCCGATGGATGTTGTTTTTGAATGCGGACCACAGTGTGGCTGTGGACCTGAATGCGTAAACCGTACGTCGAAGCGGGAGCTAAAGCACCGACTCGAGGTTTATCGGACTCCAGAAAAAGGTTGGGCTGTTAGGTCGTTGGACTATATTCTTCCGGGTTCGCCAGTATGTGAATACGTTGGAGTTCTTAGGAAGACTGATGAATTGGACACTGTCTCTGAGAATGACTACATATTCGAAATTGATTGCTGGCAAACAATGAACGAGATAGAGGGACGAGAGAGGCGATTGCGCGATGTATCTCTCCCTCGTAATCATGCTTTTAGGAGATATGGGAAGATATCAGAAAGCGCACCCGAGTTTGGCATTGATGCAGTTTCCTTTGGCAATGTTGCCAGATTCATTAATCATAGTTGTGAGCCTAACCTCTTTGTTCAGTGTGTTTTGGACACCCACCATGACGTTAGACTTGCTCGAGTTATGTTATTTGCTGCAGATAACATTGCTCCTTTGGAGGAACTTACATATGACTATGGTTATGTACTTAATAGCGTGGTTGGACCTGATGGTAAGGTAAAGAAGTTGCCTTGCTTCTGTGGGGCAGCTGGCTGTCGAAAGTGGTTG
>KYAD-2054492-Celtis_occidentalis
GCAAAGAGACCTGATTTGAAGGCGGTGACTAAGATGATGGAGAATAAGGAGGTTTTGTATCCTGGTAAAAGAATTGGCAATATTCCAGGCATTGATGTTGGGCATCAGTTCTACTCTCGAGCTGAAATGGTTGTTGTTGGTTTCCATAGCCACTGGCTGAATGGGATAGACTATATGGGGCAATCCTACAGTAAAGGGGTGGAATACAGCGACTATACATTCCCACTTGCAGTAGCTATAGTTTTGTCTGGCATGTATGAGGATGATCTAGATAATGCCGAAGATGTTGTGTATACTGGTCAAGGCGGGCATAATTTGACAGGTGATAAACGTCAAATTAGAGATCAAGTTCTGGAGCGTGGTAACTTGGCACTCAAGAATTGTGTTGATCAAGATGTGCCTGTCAGAGTAGTTCGTGGCCATGTTACTGCAAGTAGCTACTGTGGTAAAGTCTACACTTATGATGGCTTATACAAGGTCGTTCAGTATTGGGCAGAGAAGGGTATATCTGGTTTCACTGTTTTTAAGTATCGCCTAAAGCGGCTAGAAGGCCAACCATTGTTGACAACTAACCAGGTTCAATTTACCTATGGGCGTGTTCCACAGTCACTTTCAGAAATACGAGGGTTGGTGTGCGAGGACATCACTGGTGGTCAAGAGAATATTCCTATTCCAGCTACAAATTTAGTTGATGATCCACCTGTTGCACCGACAGGCTACACATATATCAAGTCTAATCAAGTTGCAAAGAATGTGAAGCTTCCCCCAAGTGCTGGAGGATGCAATTGTATAGGAACTTGTGTGGATTCAAAGACGTGCGCATGTGCTAAGCTTAATGGCTCGAACTTCCCTTATGTGCATCGTGATGGAGGCAGATTAATTGAAGCCAAGGATGTGGTCTATGAATGTGGCCCTAACTGTGGTTGTGGACCTGCTTGTGTCAATCGTGCCTCTCAGAGAGGACTGAAGTATCGGTTTGAGGTTTTCCGCACTCCAAAGAAAGGTTGGGGTGTTAGATGTTGGGATTTTCTTCCTTCTGGTGCTCTTATTTGTGAGTATACAGGAATACTTAGGAGAACAGAAGATGTGGATACTGTCTCCGGGAATGATTATATTTTTGACATTGACTGCTTGCAAACAATGAAGGGTCTTGGTGGAAGAGAGCGGCGGTCACGTGATACATCAGCAGTGGAAATCAGCTCATTGGACAAGCATGAAGACAAATCTGAAAGTGTACCGGAGTTTTGCATTGATGCTGGCTCTAGTGGGAATATTGCTAGATTTATTAATCATAGCTGCGGGCCAAATCTGTTTGTCCAATGTGTTTTGCACTCGCATCATGACATGAAACTCGCTCGTGTAATGTTATTTGCTGCAGACAACATACCTCCTTTGCAGGAGCTCACCTATGATTACGGCTATGCCCTTGATAGCGTGTTGGGCCCAGATGGAAAGATAATACAGATGCCGTGTTACTGTGGTGCAGCAGACTGTAGGAAACGGTTATAC
>KZED-2006991-Senna_hebecarpa
GAGCAATGTGTGGCTGTAAGGGTGGTTCGTGGTCATGAATCTTCAAGCAGTTACACTGGCAAAGTTTACACATATGATGGCTTGTATAAGGTTGTAAACTATTGGGCAGAAAAGGGACTGTCTGGGTTTACAGTCTATAAGTTCCGTCTAAGGAGACTTGAAGGGCAGCCAACCTTGACAACTAATCAGGTTCATTTCACTAATGGACGTGTCCCTCAGTCTATTGCTGAAATACGAGGGCTTGTATGTGATGACATCACCAATGGTCAAGAAGATATGCCCATTCCTTCCACTAACTTGGTTGATGATCCCCCTGTGGCACCCACAGGTTTCACATATAGAAAATCAAATCTGGTTTCAAAAAATGTAAAATTTCCCATAGCTGGCCCAGGATGCAAGTGCAAAGGCTTATGTGTTGATCCTACATCTTGTGAGTGTGCTTTACGAAATGGCTGTGATTTTCCCTATGTATCTCGTGACGGAGGCAGGTTAATTGAAGCCAAAGATGTTGTCTTTGAGTGTGGGCCAAATTGCGGATGTGGTCCAGGTTGTGTTAATCGAACTTCTCAAAGAGGCCTGAGATATCGTCTTGAGGTTTTTCGTACTCCCAAGAAAGGATGGGCTGTTAGATCTTGGGATTTTATACCTTCAGGAGCCCCAGTTTGTGAATACATAGGATTTCTGAGGAGGACGGAAGATATGGAGAATGCATTTGAGAACAATTATATTTTTGAGATAGACTGTTTACAAACAATGAAGGGTATTGGTGGAAGAGAGAGGCGGTCACAAGATGAATCCTTAGCAATCAATCTTCTTGGCAAATATGAGGATGATATTTCTGAGTGTGCACCAGAGTTCTGTATTGATGCAGGAACAACTGGAAATATTGCTCGATTTATAAACCATAGTTGTGAGCCAAATTTATTTGTTCAATGTGTTCTGAGCTCACACCATGATTTAAAGCTTGCTAGAGTGATGTTGTTTGCTGCAGACAACATACCACCTTTGCAGGAGCTAACATATGACTATGGCTATGCCCTTGATAGTGTATCGGATCCTGACGGAAAAGTAAAGAAAATGACGTGTTATTGTGGAGCTGCCGACTGCAAGGAGAGACTATTC
>LDEL-2001130-LDEL-Portulaca_amilis-2_samples_combined
GAGATGGATGCCATGCACATTTCCAGCCGACCTGATTTCAAGGCAGTATACAAGATGAAAATGAGGAAGGAAATCTTGTATCCTCATCAGAGAATTGGTCATATTCCTGGTATTGAAGTTGGCTATCAATTCTTTTCTCGTGCTGAGATGATTGTTACTGGTTTCCATAGTCATTGGCTCAATGGAGTTGATTATATTGAACGGTCCACTGAAATGGAGGAACGTGGGCACTATACTTTCCCAATTGCTGTTGCAATTGTAATGTCTGGACAGGATGAAGATGATTTGAATAATTCAGAGGATATTGTTTCTGCTGGACAAGGGGAACATGATTTGGTTGGCGGTAAGCTGGAATGTGCGGTAGAGGTCTTGGCTCGAGGCAACCTGGCAATGAAGAATAGTATGGATCAGTCTATTCCAGTCAGGGTCATACGTGGACATGGAAGCGGAGGCAGTTACTCAGGAAGAGTTTACACATACGACGGCTTGTATAAGGTTGTGGACACTTGGGCTGATAAAGGACAAAGAGGACGATTTATTTATAAATATCGTTTAAAAAGAACTGAAGCAGAACCAAAATTGTCTAAAAATCAGGTTCTATTTTTCCGGGAATGTGAAACCAAGACCTTACTTGACTTACCTGGGTTGGTTTGTCGCGACCTTAGCAATGGTCAAGAGGCTGTCTGCATTCCTGTCACCAATTTATGTGATGATGCACGTATTGACAAAGAATTTACATATATCAAGACTTTAGAAGTTGCAGAAAGTGTAAATATGCCTCCAACTGCAGCTGGATGTGATTGTAAGGGGAATTGCACAAACCCCAAAGCTTGTGCCTGTGCTAAACTTAATGGATCTGATTTCCCATATGTACATTGTGACGGTAGGAGGTTATTTGAGGCAAAGGATGTGGTCTTTGAATGTGGACCTAGCTGCAAGTGTGGGCCTGAGTGTCTTAATCGCACATCTCAAAGGGGAATAAAGTACCATCTTGAGGTCTACCGCACTCATGATAAGGGTTGGGCAGTTAGATCATGGGACTTTATTCCCTCAGGTGCGCTGGTCTGTGAATACATAGGGGTGGTGAGGAGAAGTGACGAGGTTGATAATATTTCTGGGAATGACTTCATCTTTGAAATCGATTGCTGGCACACAATGAACGAGATTGAAGGCAGAGAGAGGCGCTTCAGAAGTGTACCTCTATCTGCTACTAATGTTACCCCAAAGATTGATGACAAGACGTTAGATAGTACACCAGAATTTTGCATTGATGCTGGCTCAAGAGGAAATGTTGCTAGATTCATTAATCATAGTTGTGAACCAAATCTCTTTGTGCAATGCATTCTGAGCACACACCATGATCTGCGACTTGCTCGATTGGCGCTTTTTGCTGCAGAAGACATCCCCCCTCTGCAGGAGCTTACATATGACTATGGATATGCTGTTGATAGCGTTGTTGGCCCGGATGGAAAAATCAAAGTATTGCCCTGCTTCTGTGGTACAGCTGATTGCCGGAAACGCTTA
>LDEL-2003363-LDEL-Portulaca_amilis-2_samples_combined
[truncated: 521,933 more chars]
