# Supplementary material for: The evolution of CHROMOMETHYLASES and gene body DNA methylation in plants
Source: Genome Biol. 2017 May 1;18:65. doi: 10.1186/s13059-017-1195-1 (PMC5410703; doi:10.1186/s13059-017-1195-1)
Supplement: Supplementary file 9 — Nucleotide SUVH5/6 sequences in fasta format. (FAA 479 kb) [file 13059_2017_1195_MOESM9_ESM.faa]

>27940.m000327
MIGSVPGVEVGDEFQYRVELNIIGLHRPTQGGIDYMKEGGLILATSIVASGGYDDNMDDSDVLIYTGSGGNMMNGGDKEPEDQKLERGNLALKNSMDAKNPVRVIRGDTRASESSSARTRTYIYDGLYLVEKCWQDLGPYGKLVFKFRLVRIPGQPELAWKVVKKSKKFKVRDGLCEDDISKGKEKIPICAVNTIDDEKPPPFEYITHVIYPDWCRPIPPRGCNCTNGCSETAECSCVAKNGGEIPFNHNGAIVEAKPLVYECGPSCKCPPSCYNRVTQHGIKIHLEIFKTESRGWGVRSLNSIPSGSFICEYVGELLEEKEAEQRAGNDEYLFDIGNNSSDLWDGLSNLISETHSSSCEVVEESCFTIDAAKYGNVGRFVNHSCSPNLYAQNVLYDHEDKRVPHIMLFAAENIPPLQELTYHYNYTIDEVFDSDGNIKKKSCYCGSSECTGRMY
>AAXJ-2011864-AAXJ-Atriplex_prostrata-2_samples_combined
KEIVVYVKAKNKKKKSTVVPCNNVGLQEDCIEGTGSQSKLVIVQGLMAADHCPLSEGRGAVKAAPNVVSVKRKKGKRDSSSQGTRKGSPNKNKVDTKLAEKGMMIIPYLEEDVNEISRPMDIINDSDSSENDELDNFQLLPRENVDVMLPPCGPRSSSVTGMRSKVRETLRLFQAINRKLLQEEEAKSKDQESASKRTDLRAVKMLKERGKYINTVKKIGPVPGVEVGDVFNFRVELAIIGLHTPLQSGIDTIKVDKQPVAISIVASGGYANDVDSSDVLIYTGQGGNAGGDKEPEDQKLERGNLGLKNCIDKKTLVRVIRGFKESKPVESSDGRPNNGRSKMIATYTYDGLYTVDKYWHDLGPHGKLVYKFELRRVPGQPELAWKEMKQSKKFKAREGRCIVDISDGKEDVPIGAVNTIDDERPPPFTYITSMMYPDWCRPIPPEGCDCKNGCSDSKHCACAIKNGGDIPYNYNGAIVQAKSLVYECGPLCKCPPSCHNRVSQHGIKLPLEVFKTDSRGWGVRCLSAIPSGSFICEYIGELLDDKEAEQRTSNDEYLFDIGQNYNDSTLWEGLSAVLPELPSSSVDVIESVGFTIDAVNYGNVGRFINHSCTPNLYAQNVLYDHEDKRIPHIMLFAAENIPPLQELAYHYNYTIDQVLDSNGNIKKKSCYCGSSECSGRMY
>AAXJ-2053266-AAXJ-Atriplex_prostrata-2_samples_combined
RGFKERKTIRGKRVTIPTYIYDGLYTAERCWQERGPHGKLIYKFELRRVPDQPELTWKKLEKVKKSKNSKAQKVQVDDISKGKEETPIFAVNTIDDEKPLPFTYITSVMYPDWCRPLPPKGCDCKDGCSDSEHCACALRNGGEIPYNYSGSLVEVKPLVYECGPSCKCPPTCHNRVSQHGIKLPLEVFKTESRGWGVRSLSSIPSGSFVCEYIGEILDDKEAEQRIDDDEYLFDIGRNYSDPILRDGLSALMPDMPSKFSAVVENIGFTLDAAKFGNIGRFINHSCSPNLVAQNVLYDHEDKRIPHIMLFASENIPPLQELTYHYNYTIDQVLDSKGNVKRKSCHCGSADCTGRMY
>ABEH-2016083-Heliotropium_greggii
YDFALPPFGPNTSNLSDARNRVRETLRLFQGICRKLLQGEENKSGPAEDGIPMQTEKPTRRIDLAAVKIIKERGKEVNTGMQHIGEVPGVEVGDEFQYRVELAIVGIHRLYQAGIDYMGMLLATSIVASGAYADEMDDSDVLVYSGQGGNVVGKKKQPEDQKLEKGNLALKNSVAEKNPVRVIRGSKELKASDTADGKDKLVTTYVYAGLYIVDRYWTETGAHGKMVFMFELRRLPGQPELAWKEVKLSKKYKKRQGVCVDDISGGKEPFPICAINTIDSEKPPPFTYITKMMYPDWFRPVPPKGCFCTGRCSDSRKCSCAVKNGGEIPYNHNGAIVEVKPLVYECGPACKCPLSCYNRVSQRGMKIKLEIFKTKTRGWGVRSLSFIPSGSFICEYVGELLEDKEAEKRTGSDEYLFDIGRNYTDNSKPSDVDMIDVNEDGYTIDAFKYGNVGRFINHSCSPNLYAQNVVYDHDDTRMPHVMLFAAENIPALQELTYHYNYTVDDVRDSNGNIKKKSCYCGSAECTGRLY
>ABSS-2073775-Sassafras_albidum
KNSIDAKTPVRVIHGFKVPSPDARGKMTSTFTYDGLYLVEKYWQEKGDYGCAVFKFQMRRMPGQPELALKEVRKSKTSAKREGLCMEDISQKKEKKAICVVNTVDNDSPLPFKYITKMIYPSWYTPTPPKGCDCPRGCSDSKKCVCVMKNGGEIPFNYNGAIVEAKPLVYECGPSCKCPPSCHNRVSQRGIKLQLEVFKTKLRGWGVRSLASIPSGSFICEYTGELLKDKEAEQRTGNDEYLFDIGKNLKEQSLWDGLSALAPTESQSNVFEKVVEDGGYTIDAAECGNVGRFINHSCSPNLYAQNVLYDHDDKSMPHIMFFAAENIPPLQELTYHYNYTIGQVHDSNGNVKQKNCYCGSHECTGRLY
>AEPI-2004369-Linum_leonii
KLLSDVSEKSNKKKEVIAQEQRKSASKEKDKSSTKIARPKSSLVEKTDGSVNQDADLGELNDAENDDKSGGSRSIRRRTEFSVNVTPFGPGSSKGFASARKKVRETLRLFNFICRKLVHEAEAKCKKGESHNKRVDFIAARELRIRGMSLNEGQYIVGAFPGVEVGDEFQFRMELNIIGLHRQTQGGIDFVKQGQDIIAVSVVASGGYDDNLDNSDILDYTGQGGNSAKDKEAEDQKLEKGNLALKNSITTKNPVRVIRGDTKISESADGRSKVYVYDGLYNVVKYWQEPGPHGKLVFKFRMIRIRGQPELAWKQVKKSRKLKQREGICVNDISQGKELIPICAVNTVDDEKPPPFKYITQIMYPDCPSPPSGCNCRNGCSESGSCSCVAKNGGEIPFNNNGAIVEAKDLVYECGPSCKCPPSCYNRVSQQGIKIQLEIFKTDSRGWGVRSLNSISSGSFICEYVGELLEDSEAERRTNDEYLFDIGGCTDDTEENGSCEAVQDPNFTIDAAEFGNVGRFINHSCSPNLYAQNVLYDHGDQRIPHIMLFAAENIPPLRELTYHYNYQLDQVLDSQGNIKMKNCYCGSSECTGRMY
>AEPI-2004371-Linum_leonii
VNVTPLALGSSKGFASARKKVRETLRLFNFICRKLVHEAEAKCKKGESHNKRVDFIAARELRIRGMSLNEGQYIVGAFPGVEVGDEFQFRMELNIIGLHRQTQGGIDFVKQGQDIIAVSVVASGGYDDNLDNSDILDYTGQGGNSAKDKEAEDQKLEKGNLALKNSITTKNPVRVIRGDTKISESADGRSKVYVYDGLYNVVKYWQEPGPHGKLVFKFRMIRIRGQPELAWKQVKKSRKLKQREGICVNDISQGKELIPICAVNTVDDEKPPPFKYITQIMYPDCPSPPSGCNCRNGCSESGSCSCVAKNGGEIPFNNNGAIVEAKDLVYECGPSCKCPPSCYNRVSQQGIKIQLEIFKTDSRGWGVRSLNSISSGSFICEYVGELLEDSEAERRTNDEYLFDIGGCTDDTEENGSCEAVQDPNFTIDAAEFGNVGRFINHSCSPNLYAQNVLYDHGDQRIPHIMLFAAENIPPLRELTYHYNYQLDQVLDSQGNIKMKNCYCGSSECTGRMY
>AFLV-2002906-Xerophyllum_asphodeloides
VLATSIVASGGYADDMDTTEVLVYSGSGGNPAGGDKQPGDQKLERGNLALKNSIDAQMPVRVIHGFKEAKGSEHDARAKTISTFTYDGLYIVESYWTEKGPHGFSVFKFQLRRMAGQPELALKEVRRSKKAKVREGLCIKDISEGKESIPICAVNTVDDDRPMAFKYTTKVIYPSWYVQTPPRGCDCTDGCLDSEKCACAVKNGGQLPFNYNGAIVQAKPLVYECGPSCKCPPSCHNRVSQHGIKIPLEIFKTKSRGWGVRSLYSIPSGSFICEYTGELLKDSDAEQRSNDEYLFDIGHNYEDKSLWEGLPSFIPGLQSNSPCETVEDVGFTIDAAEYGNVGRFINNSCSPNLYAQDVLYDHDDKRMPHVMLFAADNIPPLQELTYHYNYLVDQVRDSEGNIKRKNCYCGSPECTGRLY
>AFPO-2011575-Blechnum_spicant-gametophyte
QSGIDYIPGKQRNNGSPLATSIVASGGYEDDKDDGNTLIYSGQGGNNNKGNKKQESNQVLVRGNLAMSNSMKEGTPVRVIRGISDLTSPSLKIYTYDGLYDVVDSRFDCGATGYGVYHFTLTRRAGQPQVGLSFLSNLKKKGLARPYLLLDDMSRGQERLPVCVVNEVDEEPAPLNFTYISKIKHPVWYSPLLPQGCNCVGVCDEETCSCAVKNENELPYNEKGYIIRDKKVVYECGTSCSCSSFCQNRVSQKGLRYRLEIFKTKNRGWGVRSIDSIQPGGFICEYTGELLTDAEAEQKVENDEYLFDLGNECNPSCDQFNLAKMNGSTAIVPAAEDVAYTIDAKDLGNVARFINHSCSPNLYAQNVLYDSDDLRFPHVMLFAMENIPPMRELTYDYNYSLDQVRDAYGNVKTKACYCGAQDCQGRLY
>AHRN-2007072-Cuscuta_pentagonia
FAEEASTTYGHTLPEFDVTLPPSGPSGSKHGGDARARVRETLRLFQVLYRKVLQGEESKPKPDIKRIDIVAAKIIKEKGKEVNTGRLIIGEVPGAEVGDEFQYRVELALIGIHRLYQAGIDSTKHPTTGLLIAVSIVASGAYADEMDDPDVLVYSGQGGNVVGKVKTPEDQKLEKGNLALRNSISVKNPVRVVRGFKEVKPSESADARSKVAMTYVYDGLYTVANYWSEEGKHGKMVFMFELRRIPGQPELFWKEVKSSKKSTIRRGVCVDDITGGKEGLPICAINRIDSEKPPPFKYIRKMKYPEWFHPSPLKGCDCPGKCSDSKKCLCAVRNGGENRNGAIVEVKPLVYECGPHCKCPPSCYNRVSQNGIKVQLEIFKTESRGWGVRSLTSIPSGTFICEYAGELLEDREAERRVGNDEYLFDIGHNIDSSSIQTSTNDNKVGEEVGYTIDAAEYGNVGRFINHSCSPNLYAQNVLFDYEDKRMPHIMLFAADNIPPLRELTYHYNYSVDQVHDSCGNIKVKKCFCGSAECSGRLY
>AHRN-2024198-Cuscuta_pentagonia
YTYVGLYIVNNYKQERNQRGKLEFKFELCRLPGQQNLALPVAWDWEVVEPTQGDRDTHNVVVVDDVSQGKEKFPIPAMNSIDAEKPPPFTYITKMIKPSWFKSSLPKGCNCKNGCSNSKQCTRRNGGEVPYNNVGAILRAKPIVYECGPSCKCPPSCKNRVSQNGLRYHFEVFKTKSRGWGVRSRDHISSGSFICEYIGELLDEKQAEKRIDRDEYLFDIGNYDVGEDIDIDEIQRNDSEGFTIDAALFGNVGRFFNHSCSPNLYAQNILFDHDDKRVPHLVLFAQEDIPPFEELTYDYNYKIDQVRDSNGNLKKKDCYCGVRECTRRMY
>AIOU-2016651-Brugmansia_sanguinea
DSPVRQGQCEFDVTLPPFGPNSSSHGDARTKVRETLRLFQAICRKLLQGEESKSKPEEAKSKQGPNRIDLHAAKIIKAKGKEVNMGQHILGEVPGVEVGDEFQYRVELAIVGVHRLYQAGIDYMKQGGMLIAISIVSSGVYDDGLEDADVLIYSGQGGNVVGKVKTPEDQKLERGNLALKNSISVKNPVRVIRGSKETKTSESVDGKGKVVTTYVYDGLYTVENYWTEQGPKGKMVFMFKLVRIPGQPELAWKEVKSSKKSKVRHGVCVHDITEGKETLAISAVNTIDSEKPPPFNYIKKMIYPDWFKPSPSKGCDCVGRCSDSKKCSCAVKNGGEIPYNRNGAIVEVKPLVYECGPHCKCPPSCYNRVGQHGIKVPLEIFKTNSRGWGVRALTSIPSGTFICEYAGELLEDKEAERRIGNDEYLFDIGQNYSDCSVNSSGQAELSEIVEEGGYTIDAAQYGNIGRFINHSCSPNLYAQNVLYDHEDKKMPHIMLFAADNIPPLGELSYHYNYSVDQVHDSNGNIKVKKCFCGSSECS
>ALUC-2054003-Ipomoea_quamoclit
GNLALKNSMDAKLPIRVICLQKTLGMSGQGYTYVGLYTVSNYNQERDQRGNSVFKFELRRLPSQPNLTLPMVWDWEPVELTEREGGVNNRVVVDDVSQGKEKFPIPAVNEIDDEKPPPFTYITKMVYPCWFHCPLPKGCNCKNGCSDSKPCPCTRRNGGEIPFNNSGAVLKAKQVIYECGPSCKCPPSCNNRVGQNGPQYQLEVFKTKSRGWGVRSQDYISSGSFICEFLGELLDEKEAEKRIDCDEYLFDIGNYDKGEDTNIVDIRRKDSDGFTVDAAQLGNVGRFFNHSCSPNLYVQNVLFDHDDKRAPHLLLFAQEDIAPFQELTYDYNYKMDQVRDANGNLKKKNCYCGFPECTGRMY
>ALUC-2055417-Ipomoea_quamoclit
GNRLSKFDVTLPPFGPNGSSHGDSRSKVRETLRLFQVLCRKLLKGEESKSRPEEEAQSKQKTKRIDLEASKIIKVMGKEVNTGNIILGEVPGVEVGDEFQYRVELALVGIHRLYQAGIDSMKHAETGITIAVSIVSSGAYADETDNPDVLIYSGQGGNLISKAKTPEDQKLERGNLALRNSITVKNPVRVIRGYKETKPSESVDAKPKVATTYVYDGIYTVENYWTVEGKHGKMVFMFELRRIPGQADVFWKEVKSSKKSTMRHGVCVADITGGKELLPICAINRIDSEKPPSFNYIRKMKYPEWFHPAPLKGCDCTGKCSDSKKCACAVRNGGELPYNRNGAIVEVKPLVYECGPHCKCPPSCYNRVSQNGIKIQLEIFKTESRGWGVRSLTSIPSGTFICEYAGELLEDKEAERRIGSDEYLFDIGHNYSDCSINPPGQKCTSSEQVEEVGHTIDAAEYGNVGRYINHSCSPNLYAQNVLYDYEDKKVPHIMLFAAENISPLRELTYHYNYTVDQVRDSNGNIKVKQCFCGSAECTGRLY
>AQFM-2000801-Pseudolarix_amabilis
SSAQGQSDGDGTVTRSKVRETMRLFQVLYRKFLQEEETHTKPGQANARKRPDVQASQVLKENNKWVNTGKQILGPVPGVEVGDEFHYRIELCIVGLHRQSQGGIDYLKQGDTVIATSVVASGAYADDIDTGEVLIYTGQGGNSFSADRKQAEDQKLERGNLSLKNCIDAKSPVRVIRGFKEPKSSFGARGGKESSKSKNCITYTYDGLYLVEKYWQEKGASGFSVFKFQLRRMPGQPELAWNIVRTIGKSKTLSCREGLRKRDISQGKESKPISVVNTVDDESGPAPFEYTSKIMYPSWYNPTPPRGCDCVDGCSDSESCFCAIKNGGELPYNYNGAIVEAKPIVHECGPSCKCPPTCHNRVSQHGVKLELEVFKTAKRGVRSLTSISSGSFICEYTGELLSDMEAEQRTGNDEYLFDGSGSNEQSLWDGLAGLVNELPSHSIAETVEDAGYTIDAAKYGGVGRFINHSCSPNLYAQNVLYDHDDKTVPHIMLFAAENIPPLQELSYHYNYKLDQVRDSDGNIKMKSCYCGSAECTGRLY
>ARYD-2025887-ARYD-Oenothera_laciniata-5_samples_combined
KLKSGSRKKTKANKTQSKTSKKIRTVAGEGIDDGAGQIVPWEEEEVLEVEEQVKDLKSRKRPRKLSLDPPPFGHVSTGESSTATRNKVRETLRLYQAVYRKLLQEEEAKPHKEGRPKRIDLLAEGILKEKGRFLNTKKVIGELPGVEVGDEFQYRAELRIVGLHSPIMGGIDYVKQGNKIIATSIVSSGAYKDDLESSDQLIYTGSGGNVVEKKKEPEDQKLERGNLALSNSVAEKNPVRVIRGLKETRPSSSSNAKSKVAILYIYDGLYVVDKYWQEPGEHGKLVFKFLLKRKPNQPELAWKVVSKSKKHEAREGLCMKDISLGKEAFAIPAVNTINDEKPPTFKYITRVMYPNWCNPIPPEGCECTNGCSDSDKCPCAVKNGGEIPYNFNGAIVEVKPLVYECGPLCKCPSSCHNRVSQHGIKFPLEIFKTESRGWGVRSLASIPSGSFICEYIGELLEDKEAEARAGNDEYLFDIGNNYSDANLWDGLSTLIPDSNLSLNDTVDEMGFTIDAAQYGNIGRFINHSCSPNLYAQNVLYDHVDKRIPHIMLFAAENIPPLQELTYHYNYMIDQVRDSDGNIKQKPCFCGSAECEGRMY
>ATFX-2006391-Muntingia_calabura
ILATSVIASGGYDDDLDYSDVLTYMGQGGNVMNKGKQPEDQKLERGNLALANSQDAKNPVRVVRGEIRSSDSSDVRGKTYIYDGLYLVEEYKREPGPHGKLVFKFKLVRIPGQPELAWKVVKKTHKSSIREGLCVDDVSNGEERIPICAINTIDDEKPPPFEYVRGMIYPDWCRPIPPRGCDCTNGCSDSKKCPCVMKNGGEIPYNHNGAIVEAKPLVYECGPTCKCPPSCYNRVSQNGIKFQFEIFKTVSRGWGVRSLNSIPSGSFVCEYAGELLEDKEAEERTGNDEYLFDIGNNYNDSSLWDGLSTLISDVVSSSCQGVQERGFTIDAAKYGNMGRFVNHSCSPNLYAQSVLYDHEDKRIPHIMLFSAENIPPLQELTYHYNYEIDQVRDSNGNIKKKPCYCGSSECTGRMY
>AUGV-2006663-Capnoides_sempervirens
QLVVRDEYDSPGDDDDDENFALVPRAQAGSLSLIPFGLHMFVDKDDSSETVVTRNQVRETLRLFQAIFRKLLRDEEAKLKEHGNNFKRIDLISAKILKEKNKWVNTGKPILGPVPGVEVGDEFHYRVELSIIGLHRPFQGGIDILRKGSRIVATSIVASGGHDEMDSSDVLIYSGQGGNPVGKEKQAEDQKLERGNLALKNSMDESSPVRVIRGFKETKGADTVDTRAKVVATYIYDGLYLVERYWQEKGRYGTNVFMFRLRRIPGQPELAFKEVKKPKKLRVGICVDDISQGKEKMPICAINTIDDEKPPPFKYITSMIYPSWYKPTSPKGCECTNGCSDSEKCLCAVKNGGEIPFNYNGAIVEAKSLVYECGPLCKCPPSCHNRVSQHGIKFQLEIFKTELRGWGVRSLTSIPSGSFICEYTGELLEDKEAEQRTGSDEYLFDIGNNYNDGTLWDGLSNLIPPDLQSSSSCETVEDVGFTIDALEYGSVGRFINHSCSPNLYAQNVVYDHDDKRMPHIMLFAAENIPPLQELTYHYNYVVDQVLDSDGNIKKKKCYCGSHACSGRLY
>AUIP-2131349-Phelline_lucida
EDMVIVQGLMAAPNCPWRQGKEGLTSPDDVMSKSKVKRHSCTTPKKSKESNAAYIRKFVKGKLSSAGKAAYGGTLDLVVRKEEDFVAHNAEQSEDSPAVQGPHDLDVSLPPFGPKSSSDARNRVREILRLFQVLCRKLLQGEEAKIRERYESKSKHGKRIDLAAAKIVGDKIKDINKGKQYLGTVPGVEVGDEFQYRVELALVGVHRLYQAGIDYIKHGKEIVTASIVASGAYDDELDNPDCLIYSGSGGIGKDKQPEDQKLERGNLALKNSISLKNPVRVIRGSKDKATESSDARSKLVVTYVYDGLYTVERYWQDPGPHGKLVFKFELRRIPGQPELAWKEVKKSKKFKTRDGLCVDDITGGKEFFPICAVNTIDNEKPPPFNYITRMIYPDWYRPIPPKGCDCAGGCYDKRCSCAFKNGGEIPYNHNGAIVEAKTLVYECGPSCKCSPSCYNRVTQHGMKIQLEIFKTESRGWGVRSLNSIPSGSFICEYIGELLEDTEAEKRTGNDEYLFDIGKNYSDCSLNSDAKSLSSEVMEDGGFTIDAAESGNVGRFINHSCSPNLYAQNVLHDQEDKRMPHIMFFAAENIPPLQELTYHYNYAVDTVRDFNGNIKIKRCYCGSTECTGRMY
>AVJK-2016197-Cavendishia_cuatrecasasii
SRPEWPICGSNMLEDTDLRHKLPRRRVSATRDFPPFCGRNAPCPTEDERRRILLGNKTIFPQDKSAAGEIQLVRETVKPKQQGSPARETPRKGIDELDADVGDRKKATLLELKSKDGTASLDKLRGDVEVSPVREREVAVVEELKEEVRDGHAQKRKLEGSTPKRKIKAQKVIEKDVIGVKGEVRKEIAVYPLGKSFMEKNPGGAAVALADDSDRVIVQGMMAAPNCPWRQGKGSADPCPDVAVPNPDTVLTVSEERRNATSCFTPEEKPKSARKLKATKQLFPSHKEAFKGTGQLVVKDLGNFVIQVQDENPSGNKRPHDFEVTLPPFGPKSSSDGNERNKVRETLRLFQAICRKLLQAEEAKLRQKGDPAKRIDLQAAQIVRDKGKEVNTANFVIGSVPGIEVGDEFQYRVELALVGIHRLYQAGIDYTKHGKMIIATSIVASGVYADDLDNPDVLMYSGQGGTATGKKQAEDQKLERGNLALKNSITTKNPVRVIRGFKETKPSKIDARAKVVPTYTYDGLYTVEKYRHDVGPHGKLVFMFELRRIPGQPDLAWNEVKKSNKFKAREGLVVNDISGEEFFPICAVNTVDSELPSTFKYINKMKYPDWYCPSPPKGCDCSGGCSDSRKCYCVVKNGGEIPYNYNGAIVEAKPLVYECGPCCNCPPSCYNRVTQNGIQIQLEIFKTKSRGWGVRSITSIPSGSFICEYFGELIEDKEAEQRHNDEYLFDIGKNYSDCSLADGLSPEVAEEGCFTIDAAQFGNVGRFINHSCAPNLYAQNVLYDHEDKKMPHIMLFAAENIPPLQELTYHYNYSVDQVRDSSGNIKRKNCYCGSAECSGRMY
>AWJM-2001625-Edgeworthia_papyrifera
DRSVVQGLMAPVFCPWRRGKGSRKPELSGASVEKNVKKKEHAPLSKKCSDSNLNKRKRVENAKKANAIKKKSSLVRNADQGRGELVLWQGEDLLSHGGDNCDQNGTWKSCEYEVSLPRPGRVKGQGSDSSSPRSKVRETLRLFQVVYRKLLQDEESKPKRSGDTRKRLDFQAAKILKENGKYVNTGKAILGPVSGVEIGDEFQYMVELNIVGLHRQTQAGIDYVNECGKILATSIVASGGYDDNLDNSDVLIYTGQGGNVMQKGKQPEDQKLERGNLALANSRVAKNPVRVIRGESKSSDSPEGRGKTYTYDGLYLVKEVNQEVGPHGKLVFKFKLERIAGQPELSWKVVKKSRKSTLREGLCVVDISEGKELMPISAINTIDDEKPPPFRYVTRMIYPDWCRPIPPRGCDCIKGCSEFAKCVCVMKNGGEIPYNHNGAIVEMKNLVHECGPTCKCPPSCHNRVSQHGIKFKMEIFKTESRGWGVRSLNSIPSGSFICEYVGELLEDREAEQRTGSDEYLFDIGNNYNDGSLRDGLSRLMPEAPSNLLQDVPECGFTIDAAHYGNLGRFINHSCSPNLYAQNVVYDHEDQRIPHVMLFAVENIPPLQELTYHYNYVIDEVRDTNGNIKKKRCYCGSSDCTGRLY
>AWOI-2008049-Diphyscium_foliosum
EKFLRRRRIFSFLMRKYHQLKDRGLNLETHRLDLKASTEMKKNRLNYDYKGFGDVPGINVGDCFFYRAELVAVGLHWPYQAGIAWQSDGEDKVGCSIVASGGYEDDVDNGDTLIYTGHGGNNYKSDRRQGGDQKARGGNLALINSERWGIPVRVIRGHSKIPISQSPSEFIYSYDGLYKVQSHKYEEGNAGYKVYKFYLRRLPDQPELGSKLVQFIGKKPPQRTDVLTADISGGAENVPICVVNDVDGARPPSAFQYTTKLHYPKGLSVPPFPLSCSCKDACDNQHGACSCVERNKGKMLPYNHNGLLVSALPCVYECGKQCRCSKERCYNRVSQKGLQHRLEIFRTVNKGWGVRSWDFIPSGGFVCEYTGQIVDNKAANELEDDEYLFNLDFEQGNEARWGDLCEVLEDVDEEVAQPVPDTAKYAIDASKLGGVARFINHSCEPNLFVQCVLYDHNDLEFPHVMLFANTDIRPFQELTYDYGYTQDSVYDLRGNLKQKSCHCGALTCRGRLY
>AWOI-2011604-Diphyscium_foliosum
AELLRRRKIFQTLLRKYTQKQEHGEKLGKQTAFLQAGKEMRELGHAVDYKGVGHIPGIYTGDFFYYRIELNVLALHRQIQAGIAWVTFKGEKIGCSIVVSGGYEDDVDEGEELIYTGQGGNDYKGSRQQIRDQEERDGNLALLNSLKKNVPIRVIRGHKDIPCDQSPSTRLYTYDGLYTIYKHTLEPGTSGWLVYRFFLRRLPGQPELGSKLVSFMGKTTKTPSIREGVVKDDVSEGKERIPVCVVNTVDNTRPPSSFKYTKKLRYPPGLDRTPFPSSCSCRTLCQNLDNRCCCVGRNKDKLLPYNHSGLLVQAVPVVYECGRQCKCSEENCYNRVCQKGLRHRLEIFKTKDKGWGVRSWDFIPSGGFVCEYTGEILDNKAADELDDDEYLFNLDFKQGNQARWGEAFEDVNKDEAQTVSEQPKYAIDASKYGSVARFINHSCDPNLFVQCVLYDHNNLEVPHVMLFASDNIRPLQELTYDYGYTLDSVTDAHGNVKQKECHCGARNCRKRLY
>AWOI-2012927-Diphyscium_foliosum
LMNSCDMRLPVRVIRRAKDSGNATGQRFSYYGLYKVDKHILDRGAHGHPVYKFYLRREEGQPDLEAILPKPPPVPTMTPSLLLTADISEGVEQTPVRVVNAIDLNAPEPFLYSATVWYPYEDAKFPSRTLACDCNFGCKDDACPCVRRNNGGVLAYNDDGHLIRVRDVVYECGSLCNCSNAACRNRVSQRGLKWRLEIFRTPTKGWGVRTLEFIPSGSFLCELTGEMITATQAADRENDEYLFNLDFHKGAKARSKPSKASKRQGSLEVKDRGQLMKASVDYVIDCRPCGNVARFINHSCNPNLFVQGVLYDHDDLERGHIMLFAGEDIAAQTELAYDYGYELDSVRDHHGNVVAKQCHCGANICRKRMY
>AXNH-2015349-AXNH-Oenothera_filiformis-3_samples_combined
KLKSGSRKKTKANKTQSKTSKKIRTVPGEGIDDGAGQIVPWEEEEVLEVEEQVKDLQSRKRPRKFSVDPPPFGNVSTGESSTATRNKVRETLRLYQAVYRKLLQEEEAKPNKEGRPKRIDLLAEGILKEKGRFLNTKKVVGELPGVEVGDEFQYRAELRIVGLHSPIMGGIDYVKQGNKIIATSIVSSGAYKDDLESSDYLIYTGSGGNVVEKKKEPEDQKLERGNLALSNSVAEQNPVRVIRGLKETRPSSSSSSKPKVAILYTYDGLYVVDKYWQEAGEHGKLVFKFLLRRKPNQPELAWKVVSKSKKHEAREGLCVKDISLGKESFPIPAVNTIDDEKPPTFKYITRVMYPNWCNPIPPQGCECTNGCSDSDKCHCAVKNGGEIPYNFNGAIVEAKPLVYECGPLCKCPPSCHNRVSQHGIKFPLEIFKTESRGWGVRSLASIPSGSFICEYIGELLEDKEAEARAGNDEYLFDIGNNYSDTNLWDGLSTLIPDSNLSLNDSVDEMGFTIDAAQYGNIGRFINHSCSPNLYAQNVLYDHVDKRIPHIMLFAAENIPPLQELTYHYNYMIDQVRDSDGNIKQKPCFCGSSECTGRMY
>AYIY-2088979-Ruellia_brittoniana
RKMMNIEVSLPPFGPNGSGNGDARNRVRETLRTFNALCRKLLQQDESNTLQEEGKSTGRKLRRIDLLSAKAIKDMGKEVNTEKLHLGSVPGVEVGDEFQYRVELAVVGIHRLYQAGIDSIKKDGMLVATSIVSSGAYQDDVDNADVLIYSGQGGNVVGKTKQPEDQKLEKGNLALFNSISKKTPVRVIRGWKEPRVMDPLDPKPKMVTIYVYDGLYTVTKYWRQLGPHGKQVYMFELRRNPGQPELAWKELKKTNKFKVRPGMVVSDISGGKEPFSICAVNTSDEQKPPPFNYIAKMMYPEWFKPKPPAGCDCTARCSDSKRCRCAVRNGGEIPYNRNGAIVETKPLVYECGPHCRCPPSCYNRVTQRGIKFQLEIFKTGLRGWGVRALTSIPSGSFICEYAGELLEDKEAEERVGNDEYLFDIGHNYSDASVMSEEKSPVAELEEGGYTIDAAQYGNVGRFINHSCSPNLYAQNVIYDHDDKRMPHVMLFAMENIPPLQELTYHYNYSVDQIRDSNGNIKVKECYCGSSKCTGRMY
>Ambtr_v1_0_27-AmTr_v1_0_scaffold00002_167-
MAGSSLKFTLTSRPEDRLMDVPSTSNGNLSNGFSSKRSFESVDGGAFSDKSPVFKKRTLSAVRKFPRGCGRFAPRITALRTGEVMDSQRSMDGSEEMALVKIDDSKRLNVAVEPEQPKSLGSSTENGVEGVPENSVQKDNFLELEPKPVQNDKQKFQLDSVQNEELGLEISKVASSDQEEPLQLLPIKTDISIKDHSEKKSPSRNVSASSRFPSGHDRPNEALGSEASGVSSPVNQQAPLPPSVSIAEADSAVEDSAKKKFPSRNLSASRHFPYGCGRNVPKLTIEERMRFMASKNRKSTEGKPLEEEELNKLSNAKAVQADKPVQCERIESMSEKKDNVLPKKKKPKEGKPLEEEDKSSCSIRTKPTKLEKIESTPKIRDNKDVGDRGKSIKEGAKMSRPIEQSPYMTKKSHKKDGVRVKHLATKSEKLKKGDGFKSKITMESAEKSDGQVEVQDKEEDPMDFYSDKVIVQALMAAPNCPWMQGKGSTRRSSLSLSGNKPSAKKEDPSSHFKPKSSSKSKDKGLKRTSDAENSKQKTKSKATMKVNSSTRETDGEATMDEEENSSTRIAGEAMQLFEGEDEDGDSLLVGPDYEFGDEPRELSMSLIPFGVGIRRNSSNQQEEVATRSKVRETLRLFQALYRKLLQDDEAKRKNQDLGQNAKRLDLQAARLLKDKNMWVNSGKQILGPVPGVEVGDEFHYRIELCIVGLHRQIQAGIDYIKRGNITLATSIVSSGGYAGDVDDSSDVLVYSGHGGNHSFFDKKLPAENQKLERGNLALKTSMDEQIPVRVIRGFKETRVIDPQENSRGKVIATYTYDGLYQVEKFWTVTGSKGCSTYQFQLRRLPGQPMLAWKLAKQVGKSKKLKRREGVCIEDISEGKEAKSVCSVNTIDDELPTPFKYITKMIYPPWYKLIPGEGCECTNGCSDSETCACAVKNGGELPFNRNGAIVEAKPIVYECGPKCRCPLTCHNRVSQHGIKFPLEIFKTENRGWGVRSMISIPSGSFICEYTGELLRDTEAEQRTGNDEYLFDIGHNYSDHALWDGLSTLIPDMQLSTACDVVEDVGYTIDAAEYGNVGRFINHSCSPNLYAQNVLYDHHDKTMPHIMLFAAENIPPLQELTYHYNYTLDQVRDSDGNIKKKDCYCGSHECSGRLY
>Ambtr_v1_0_27-AmTr_v1_0_scaffold00008_107-
MATTVVRKQVLIEQQEKSHLGGQIERRRVKTSGTNIHRECMEESVPDRVQKAKLRVNRARASNSVLESQSRAKVSNKRTILLSELSPVKKQRVLSESNEKKQRVLSERNEGSKYQGRVLHGSGKMAHRHVCCDIYSRLEPIPWGIEGETDLGLPQMAIKPRISLSERIPTIEEVRKTLRLYQWAYRKFSQDTEGNIFRGERNPPNRPELWAMEFLREKNKFVNTGDPILGKVPGIEVGDEFQFRAELIVVGLHRQRQAGIDCMRKNGTLLATSVVISGGYADNDDQGDVIIYSGHGDNASYVVKGKPKDQKLERGNLALLNSKRFKTPVRVIRGFKKSKKCPLALGIQGFVNGRKPLMYTYDGLYQVESHFIKRGSHGCDVFQFILRRQPNQPELVLNPFKQVDKFRRLAGLERVIVRDVSKRMETKPICVVNNINRDAPSQFEYIKKMIYPKIYSPSPHEGCSCIGRCSEIANCSCAIKNGKEFPYSNGCLVESKPLVYECGPSCTCHPSCGNRVSQGGIKFELQLFKTKLKGWGVRPLGSIPSGSFICEYLGEILTRKMVEKRVGPNEYFFDIGVNFTDKSFKDTLSFLVPESEPTEACDTVEIKGFTIDASINGNVARFINQSCSPNLYAQSVLYDHGDKAVPHIMLFAGENIRPFEELTIYYKFALNHVCDNNSNRKKKKCHCGSSECTG
>Ambtr_v1_0_27-AmTr_v1_0_scaffold00008_37-
MVVKYGDFDRKPCWRETQEVNSSLVQEKNPRMCHPISRREFKVAKKSVCTERVKLRDECSVNKNIGHGDGKGFQPLKLKRTVLGNGKVPKFRNINLDFQSSSKKNAEAPNKRSMPLIENSPLKRSRFLSDKPEPIEASKFILHGKAKTKHCHDSYDIYSRRVPISEDTEEVEDNIGLSRKPMKNRVADNKLVSAQKGIKLREVNDNMSSAQNPIKKDLRSLLLAGKIRKGKSTRETVRRTLQLYQCVYRKLLQDQGKAVNKSGKRPHKRPDLAAFNLLRESNLVINCDDHILGNVPGVEVGDEFQYRAELCIIGLHRPTQGGIAYMHRASKIVATSIVVSGGYKDSDYGEVLIYSGQGGNACFYGARKRPENQKLERGNLALYNSIECKTPVRVIRGMKFPVSVCQSSTSSHESSRLKPIIYTYDGLYYVEKHCKEKGSDGFYVYKFQLRRERGQTKLGSKNSKEPGKLQRWIAPESLVCLDISCRRERSPIRALNGIDGDRPGPFKYITQMRYPEFHSRTLQKGCKCIGGCNDPIKCECTQKNKGQFPYFDGCVVESKPLIYECGPNCKCPQSCKNRVSQHGLKFELEVFKTEKRGWGVRTLTSIPSGSFVCEYLGKILTNEMAEKLIGRDEYLFDIGCKYIDESVKDIVSSLIPNELPTEACEEVEEGFTIDARVYGSVARFINHSCYPNLYAQNVLIDHDDKAMPHIMFFARENIPPLQELTYHYQMAHDQVYDSNGNIKKKACHCGSSMCSGWLY
>Ambtr_v1_0_27-AmTr_v1_0_scaffold00008_39-
MATTVVRKQVLIEQQEKSHLRGQIERRRVKTSGTTNMHRECMEESVPDRVKRAKLRVNRACASNSVLESQSRSKVSNKRTILLSEQSPVKKQRVLSERNEKKQRVLSERNEGSKYQGRLLHGSGKMAHRHGSCDIYSRLEPIPWGIDEGETDLGLPQMAIKPRISLSERIPTREEVRKTLRLYQWAYRKFSQDTEGNIFRGERNPPNRPELWAMEFLREKNKFVNTGDPILGKVPGIEVGDEFQFRAELIVVGLHRQRQAGIDCMRKNGTLLATSVVISGGYADNDDQGDVIIYSGHGGNASYVVKGKPKDQKLERGNLALLNSKMFKTPVRVIRGFKKSKKCPLALGIQGFVNGRKPLMYTYDGLYQVESHFIKRGSHGCNVFQFILRRQPNQPELVLNPFKQVDKFRRLAGLERVIVRDVSKRMDTKPICVVNNINSDAPSQFEYIKKMIYPKIYSPSPHEGCSCIGRCSEIANCSCAIKNGKEFPYSNGCLVESKPLVYECGPSCTCRPSCGNRVSQGGIKFELQVFKTKLKGWGVRPLGSIPSASFICEYLGEILTRKMVEKRVGPNEYFFDIGVNFTDKSFKDTLSFLVPESEPTEACDTVEIKGFTIDASINGNVARFINHSCSPNLYAQSVLYDHGDKAVPHIMLFARENIRPFEELTIYYKFASNHVCDNNSNGKKKECHCGSSECTG
>Aquco_v1_1-Aquca_001_00249_1-
MQRSLIGKQIGGDETRRVKLVLKSSKKQLGDTSVGMSPSFDTKVDGEIEGSAEKLCVDSVKIGKGICLKRKCLDRSQEYVGLESSYKRGIIQRPVSAPEGSPATLKGEELKDGFLRQRYCNTNVRKKKYEVERYTKKNISHNEYISKEDVGEENDNKAGFVRKEVRETLRLYQAMVRKLLQQQELKSKVSDHRSRRADLLAAKILKENNKWVNTGKQILGAVPGVEIGDEFHFRAELAIVGLHHPFQAGIDFSVRSNKLLATSIVAAWCYADDVKYSDVLVYLGIGGNPTGKDKKPEDQKLEGANLSLKNSMDEGTPVRVIRGFKETREKGKGLLSTRGKLVTTYTYDGLYLVEKYWKEKNGHGTDVFKFQLRRTPGQPELPVEELKKSTKTRVLRVDDISRGKETMAIGAVNTIDDEIPPTFEYITNMIYPPWYKLTPPKGCKCKDNCADPTKCYCAVKNGGEIPFNHNGAIVQAKPLVYECGPSCGCPPSCYSRVSQLGIKFQLEIFKTKSRGWGVRSLNSIPSGSFICEYTGELLRDNEAEQRTNNDEYLFDIGRNYNDQAFWEGLSKLMPPDLRTSFSSNTVEDVAFTIDGAQCGNVGRFINHSCSPNLYAQNVLYDHDDKRLPHIMLFAAENIPPLHELTYHYNYVLGQVRDANGNVKKKSCYCGSIDCTKRMY
>Aquco_v1_1-Aquca_002_00419_1-
MSSFPRRRKSATRDWPAGCGTKGEEEEEEEFEKSINKRLFKEKCEEPLVMKRFSNGEGSNSLRLEKKLFRVGDATPSEVKKTLSMYQTICRILLRDEEGKSKDGTRIRRIDYASWKIMKDNNRLIDTGYKRLGNVPGVEVGDEYHYRVELCLIGLHHQTQGGIDYMDRGDKILATSIVASGGYDDKMDGSNILIYTGQGGEPGRGKKATDQELKRGNLALKNSMEEGTPVRVIRGFKETKGQSWSEARMNMAAALVYDGLYLVKDYWKERGCHGNYVFKYKLERIEGQPELAMKELKKFSKASAREGVCMYDVSQGAENMRISAVNTIDNERPPRFQYKARMEYPQRYNPAPAQGCECINGCSSFSKCPCTEKNGGKIPFNHNGALVEVNSLIYECGRSCKCPHTSCYNRVSQHGIKLPLEVFKTKNKGWGVRCLSSIPSGTFICEYTGVLLQDIEAEKRTGADEYMFDIRDKYNDHSVLNDLSYILAKLRPSSVCATVENGGFTIDAAKCGNVGRFINHSCSPNLCAQNVLYDHHDKRMPHIMFFAATNIPPLQELTYRYNYKVGQVFDSDGNIRKKNCYCGSLECNGSW
>Aquco_v1_1-Aquca_005_00512_1-
MKEENKLINNGRKRLGNVPGVEVGDKYHYRMELCVIGMHHQTQGGIDYMRRGGKILATSIVASGGYDDKMDGSNILIYTGQGGEPGRGKKATDQVLKQGNLALKNSMVKGTLVRVIRGFKETNGQSWSEVKMNMSPALVYDGLYFVKNFWKERGCHGAHVFKYKLERKEGQPELAMKELKKFSKAKAREGIRLNDISEGAGIYAVNTIDNERPPGFQYKTSMEYPQRYKPAPAHGCECTNGCSSFSKCPCTEKNGGKIPFNHNGVLVETKPLIYECGRSCKCPSTCYNRVSQHGIKLPLEVFKTKNKGWGVRCLCSIPSGTFICELTGELLQDMEAKERTGADEYLFDIGNNYDDHGLLWGLSSILAKLRSSPVCATVENGGFTIDATKRGNVGRFINHSCSPNLCVQNVLYHHHDKRMPHIMFFASVNIPRLQELTYNYKVGQVFDYDGNIRKKNCYCGSSECTGRMY
>Aquco_v1_1-Aquca_005_00513_1-
PGGVTLTMVKNTLRLFQTICRILLHGEEGKSKDGTSIRRVDFAAWKIMKQNNRLINISGKKLGNVPGVEVGDEYHYRVELCLIGMHHQTRGCIDFMDRGDKILATSIVASGGYDDKMDGSNILIYTGQGGELGRGKKATDQLLKRGNLALKNSMEEGTPVRVIRGFKETKGQNWSEARMNMVAALVYDGLYFVKDFWKEQGCYNTNVFKFKLERKEGQPEIGMKKLKKSYKASARVGICVYDISEGAEKMRIAAVNTIDNERPQFQYKARMEYPQRYNPTPAQGCAFINGCSRQIPFNHNGALVETKPLIYECGRSCNCPPTSCYNRVSQHGIKLPLEIFKTKNRGWGVRCLSSIQSGTFICEYTWELLQDMEAEERTGADEYLFDIGNNNDDHGLLWELSNILTGLRSSSVCATVENGGFTIDAAKCGNVGRFINHSCSPNPYAQNVLYDHHDKRMPHIMFFAVANIPPLQELTYNYHYKVDQVFDCDGNIKKKNCYCGSSECTGRMY
>Aquco_v1_1-Aquca_010_00310_1-
MVEDGVDDVLLNELDLAELLEGGIDVGSVYELEEGEFVENGAAGGLVSQLKMGELVDDCLDVGSINDLEEGEFIEPDSFIQLGISANQNSEDNNSEVYVPTLKAKPSEDGRHDDSLNEFQVKESAFEEVNFSEQLGTFANQAFSKHCEHASQVDPKLSEEGLTGGRFNESKVMAGDALQGPDYVKHSRSSLLSETVEVAENLAPIKLSHSLKDLTSETTKLLELDQAGISKLLNSLEPMSSNALHLKESVNSRNTFKHRTSDLSKNLNQTKLLDSMMDCNRRDSTDISNIVSQPEEKELPILPDLIQLKDLDQFEASFPFESIDSGMHQISFPRRRASARRNYPAGCGREVMADVVGKCEYSGDHSTNRILENEKFSEKNRLKQIDKADAEERVVVQGLMSSSNCPWTQLKTTSQLPVSKHKYVVQNSSKSIFRKKKNEDEEMKYVSRHDQTDSVVVKKAWNRDLSSIKLDLHTLEDNYDDIQAGVARNKVRETLRLFQIICRKLMRSEEEKCKRGRVDLVSASILKEKKKWINSGNQILGVVPGVEVGDEFHYRVELSIIGLHRPYQSGIDYMKRRGKIVATSIVASGGYDDDICSSDVLIYSGQGGCPVRGLTTATDQKLVRGNLALKNSIDEGTPVRVIRGLKETNGHDSRDGRNDMAAALTYDGLYRVDKYWIQRGRYGTNVFLFQLSRIAGQPELAIKELKRSKKASVREGICVNDISFGKEKIPVGAVNTINDERPPLFRYITKMIHPPSYNPTPHRGCECRDGCLSSMTCSCANKNGGQIPFNYDGAIVEAKPLVYECGRSCRCPPSCYNRVSQHGIRFRLEIFKTRSKGWGVRSLSSIPSGSFICEYTGEFLQEREAEKRTGNDQYLFDVGHKYDDHALWEGLSNLIPSDLKSSSSCEAVEDAGFTIDAAEYGNVGRFINHSCSPNLYAQNILYDHDDKRMPHIMLFAAENIPPLKELTYHYNMAVDQVYDSNGNIKRKNCYCGSLQCTGRLY
>Aquco_v1_1-Aquca_021_00113_1-
MSSHYFPLRRKTAIRDYPQGCGKEVKEEEEYDEPIVGIRKKLGNGEISRLRLEKKLVRPGDVTPSMVKDTLRLFQTICRILLRGEEGKSKDGNSIRRVDYASWKIMRENNRLINTGDKRVGNVQGVEVGDEYHYRVELCIIGMHHQTQAGIDFMDRGDKILATSIVASGGYDDKMDGSNVLIYTGQGGEPRRGKKATDQVLKRGNLALKNSMDEQTPVRVIRGFKEAKGQSWSEARMNMAAALVYDGLYYVKDYWKEPGCYGTNVFKFKLQRKEGQPEIGMKKLKKSYKASTRVGICVYDISEGAEKMRIAAVNTIDNERPPQFQYKARMEYSHRYNPTPSQGCACINGCSSLTICPCTEKNGGQIPFNHNGALVETKPLIYECGRSCRCPHTSCYNRVSQHGIKLPLEVFKTKNRGWGVRCLSSIPSGTFICEYTGELLQGMEAEERTGTDEYMFDIGNKYDDHDLLRGLSNILTELRSSSVCATVENGGFTIDAAECGNVGRFINHSCSPNLCAQNVLYDHHDKRMPHIMFFAVVNIPPLQELTYHYNYKVDQVFDSDGNIKKKNCYCGSSECTGRMY
>Aquco_v1_1-Aquca_133_00028_1-
MAPPNCPRNLGKWTSKFPSDPESPSSSKDVDRGSESSEEKLSTESSQFSEDLSLKRKLPVESHGYCALNQSQIDEFFGFGHSGERVIVQAVMAPPNCPWTMGKGTSKSPSGLSDAKAKNKQGNLELLVKDDSKSVSQRQKGETTKSKVKFTKKIISPGNVSYEDALQLALVDEGDNTRHDMEDGGFLVQTSQNVDLSLVPYGFPKLDDSNDDIEAGSTNNKVREALPTDQASHNKDLSVIPFGLHSSLDTDDENKAGVTRTIVRETLRLFQGLLRKLMQDAESKSKNAREKPPGRADLVSSRILKEKNKWVNTGKSILGTVPGVEVGDEFHFRVELAIIGLHRPYQAGIDYLKVNGKILATSVVASGGYADNMDSSDVLIYSGQGGLPNGDKEAEDQKLERGNLSLKNSCDERTPVRVIRGFKEPKGNDSSDSKGKMVATYTYDGFYLVDNYWEEIGSYGTKVFKFELRRIPGQPELARKEVKKSKKSKVRKGLCLDDVSQGKEVMRIGAINTMDDEKPPLFEYITEMIYPPLYNRDTPRGCGCIDGCSDSETCFCAIKNGGEIPFNYDGAIVEAKPLVYECGPSCRCPPSCHNRVSQKGIKFQLEIFKTESRGWGVRSLTSIPSGSFICEYTGELLEDKEAEKRTSNDEYLFDIGHNYNDPALWEGVSNLVPDGLKSSSSHDYVDKDNMGFTIDAAHYGSVGRFINHSCSPNLYAQNVLYDHDDKRMPHIMLFAAENIPPLQELTYHYNYELDQVLDSDGNIRKKNCYCGSDECTGRLY
>Arath_TAIR10-AT2G22740_2-
MEMGVMENLMVHTEISKVKSQSNGEVEKRGVSVLENGGVCKLDRMSGLKFKRRKVFAVRDFPPGCGSRAMEVKIACENGNVVEDVKVVESLVKEEESLGQRDASENVSDIRMAEPVEVQPLRICLPGGDVVRDLSVTAGDECSNSEQIVAGSGVSSSSGTENIVRDIVVYADESSLGMDNLDQTQPLEIEMSDVAVAKPRLVAGRKKAKKGIACHSSLKVVSREFGEGSRKKKSKKNLYWRDRESLDSPEQLRILGVGTSSGSSSGDSSRNKVKETLRLFHGVCRKILQEDEAKPEDQRRKGKGLRIDFEASTILKRNGKFLNSGVHILGEVPGVEVGDEFQYRMELNILGIHKPSQAGIDYMKYGKAKVATSIVASGGYDDHLDNSDVLTYTGQGGNVMQVKKKGEELKEPEDQKLITGNLALATSIEKQTPVRVIRGKHKSTHDKSKGGNYVYDGLYLVEKYWQQVGSHGMNVFKFQLRRIPGQPELSWVEVKKSKSKYREGLCKLDISEGKEQSPISAVNEIDDEKPPLFTYTVKLIYPDWCRPVPPKSCCCTTRCTEAEARVCACVEKNGGEIPYNFDGAIVGAKPTIYECGPLCKCPSSCYLRVTQHGIKLPLEIFKTKSRGWGVRCLKSIPIGSFICEYVGELLEDSEAERRIGNDEYLFDIGNRYDNSLAQGMSELMLGTQAGRSMAEGDESSGFTIDAASKGNVGRFINHSCSPNLYAQNVLYDHEDSRIPHVMFFAQDNIPPLQELCYDYNYALDQVRDSKGNIKQKPCFCGAAVCRRRLY
>Arath_TAIR10-AT2G35160_1-
MVHSESSILSSLRGGDGGGIPCSKDELAINGSYTDPMGRRKSKRFKVAAESEFSPDFGSITRQLRSRRMQKEFTVETYETRNVSDVCVLSSQADVELIPGEIVAERDSFKSVDCNDMSVGLTEGAESLGVNMQEPMKDRNMPENTSEQNMVEVHPPSISLPEEDMMGSVCRKSITGTKELHGRTISVGRDLSPNMGSKFSKNGKTAKRSISVEEENLVLEKSDSGDHLGPSPEVLELEKSEVWIITDKGVVMPSPVKPSEKRNGDYGEGSMRKNSERVALDKKRLASKFRLSNGGLPSCSSSGDSARYKVKETMRLFHETCKKIMQEEEARPRKRDGGNFKVVCEASKILKSKGKNLYSGTQIIGTVPGVEVGDEFQYRMELNLLGIHRPSQSGIDYMKDDGGELVATSIVSSGGYNDVLDNSDVLIYTGQGGNVGKKKNNEPPKDQQLVTGNLALKNSINKKNPVRVIRGIKNTTLQSSVVAKNYVYDGLYLVEEYWEETGSHGKLVFKFKLRRIPGQPELPWKEVAKSKKSEFRDGLCNVDITEGKETLPICAVNNLDDEKPPPFIYTAKMIYPDWCRPIPPKSCGCTNGCSKSKNCACIVKNGGKIPYYDGAIVEIKPLVYECGPHCKCPPSCNMRVSQHGIKIKLEIFKTESRGWGVRSLESIPIGSFICEYAGELLEDKQAESLTGKDEYLFDLGDEDDPFTINAAQKGNIGRFINHSCSPNLYAQDVLYDHEEIRIPHIMFFALDNIPPLQELSYDYNYKIDQVYDSNGNIKKKFCYCGSAECSGRLY
>BAHE-2035764-Solenostemon_scutellarioides
PGVEVGDEFQYRVELAVVGIHCPYQSGIDSVKVNDVPLATSIVASGAYFDDVENADVLIYSGQGGNVIGKSKQPEDQKLERGNLALKNCIAAKTPVRVVRGWKETRFVDPMDTKPKIVTTYVYDGLYTVTKYWTEQGPHGKQVFMFELMRNPGQPELAWKELKKSSKSKTRLGVCVADISGGKERIPIPAVNTIDDEKPPTFNYTSPDWYSPEPPEGCSCTGRCSKSKKCLCAASNEGDIPYNHNGALVETKTLVYECGPHCKCPPSCYNRVTQRGIKFQLEVFKTESRGWGVRAQTSIPSGSFICEYAGELLEEKIADERIGNDEYLFDVGQNLIDSSADPEEQAEAGVEKAGYTIDALTYGSVGRFINHSCLPNLHAQNVIYDNGDKRMPHIMLFAMENIPPLTELTYHYNYSLGQIQDSNGNVKVKKCYCGAAGCCGRMY
>BBDD-2008283-Microstrobos_fitzgeraldii
RAEVRETLRLFQVLCRKLLQNEESRVKDPAQAGTRCPVHLIASKILKEKNLYVNMGKQIVGSVPGVEVGDQFHYRIELCIVGLHRQIQAGIDFLRERKEPVATSIVASGGYEDDEDNGDVLIYTGHGGNNHFGNRRQSAHQKLERGNLALKNSIDLRIPVRVIRGVKQKNAEHKESGRNKMTTIYTYDGLYNVEKYWPDIGASGYTVYKFLLRRQPGQPELGYKLVHFAGKPTIQKGLRVKDISEGKERKLVRVVNTRDEENGPQPFVYTTRVLYPRWCQPMPHRGCECTDGCSDCTKCFCALKNGGQFPFNYDGAIVFTKPLVYECGPSCSCPPNCHNKVSQHGIRFHLEVFKTDKRGWGVRSLDSIPSGSFICEYTGELLSDTEAEQRIDNDEYLFDIGRNSKDQSLWPDISLLVPEIDCNSHCDMVENLGFTVDAYGNVGRFVNHSCSPNVIAQNVLYDHDDRRIPHIMLFAAENIPPMRELFYNYNYSVDQVYDCYGNIKKKYCFCGSPECTGRMY
>BCGB-2048764-Cinnamomum_camphora
RIDLTAVKLLKKENLCVNTGMPILGAVPGVEVGDEFHFRVELAIIGLHRPYQSGIDYMKQNKIVLATSVVASGGYEDDMDGSDVLIYSGQGGKPAGVDKQAEDQKLERGNLALKNSIDAKTPVRVIHGFKELRGSDSQDVKGKKIITYTYNGLYLVESYWQERGDHGRFIFKFQMRRLPGQPELAIKEIKKSKKSAEREGLCIADISEGKEKIAICVVNTIDDERPLPVEYTTTMIYPPWYIPTVPSGGCDCTDGCSDSKKCVCVNKNGGEIPFNHDGAIVEAKRLVYECGPSCKCPPSCYNRVSQHGITFKLEVFKTVSRGWGVRSLTSIPSGSFICEYAGELLNDKEAERRISNDEYLFDIGRNYSELQLWEGQSSFGPTDSQSSAPEKVMEDGEYTIDAAKHGNVGRFINHSCSPNLYAQNVLFDHDDESKPHVMLFAAENIPPLQELTYHYNYKI
>BCGB-2049969-Cinnamomum_camphora
KPTKRKSTMLKSASREKYKAAVKDEEDSLLLDDESKGVLSSQKLSSNLIPFGPKGSSKSDDSDNASPRRKVKETLRMFQAICRKLLREEETKSNRSTQAVGRIDLVAAKLLKEGNKCVNTGPAILGLVPGIEVGDEFSFRVELAVVGLHRPYQSGIDYTRQGKTILATSVVASGGYADDMDSSDVMIYSGQGGNPASGDKQPEDQKLERGNLALKNSIDAKTPVRVIRGFKVPSPDARGKMTGTFTYDGLYLVEKYWQEKGDHGCAVFKFQMRRMPGQPELALKEVRKSKTSAKREGLCMEDIAQKKEKKAICVVNTVDNDSLLPFKYITKMIYPSWYTPTPPKGCDCPRGCSDSKKCVCVMKNGGEIPFNYNGAIVEAKPLVYECGPSCKCPPSCHNRVSQHGIKLQLEVFKTKLRGWGVRSLASIPSGSFICEYTGELLKDKEAEQRTGNDEYLFDIGKNLKEQSLWDGLSALAPTESQSNVFEKVVEDGGYTIDAAECGNVGRFINHSCSPNLYAQNVLYDHDDKSMPHIMFFAAENIPPLQELTYHYNYTIGQVHDSNGNVKQKNCYCGSHECTGRLY
>BEFC-2017121-Manilkara_zapota
RRKVSAVRDFPPFCGRNAPSPTDEERQRILLINGTLDAPVEAAVHGGLLRETVTAEEGSSPVRDAAKTSIEELNRDIQEGNAKERELKGIVPEQKTDSLEASVQGRSFIETVRDDVEGIPVRERPKAEVEVLDGEVQCRNNQKRKLEASVPKPKTKSRKVIKKDSENVSSIAGETGKEIVVYSHDTSIKNRPLYGEVDKVIVLGLMAAANCPWRRGKGAIETSPDGTMTSSKARRHNVNRVTGKEKSKSISGEIAHEADYSGGRSKKKKLLPSGKAAIENRPAQVNTSEVDFGIRDEDGDSSVGQTPRDFEVILPPFGPNSSNLGDVRNKVRETLRLFQAVCRKLLQGEEAKLRQGHPSKRIDLQAAQIIRAKGKEVNTGKHIIGSVPGVEVGDEFQYRVELALVGIHRLYQAGIDYMKHDKKIIAASIVASGGYADDLDNPDVLIYSGQGGNIIGKDKQPQDQKLERGNLALKNSISTKNPVRVIRGSKETKASASTSDARGKVVATYTYDGLYTVERYYHDVGAHGKLVFKFELKRISGQPELAWKEVKKSKKFKIREGLCVDDISEGKELFPICAVNTIDNEKPPKFNYITEMKYPDWYCPTPPKGCDCVGGCTDSRKCSCVVKNGGEIPYNYNGAIVEAKPLVYECGPSCKCPPSCYNRVSQHGMKIQLEIFKTKSRGWGVRSLTSIPSGSFICEYIGELLEDKEAEQSQNDEYLFDIGQNYSDCSLSGGLSTLKPNAQLSSNEVTEDGGFTIDAAEYGNVGRFINHSCSPNLYAQNVLYDHEDKRMPHIMLFAAENIPPLQELTYHYNYSVDQIQDSDGNVKMKNCYCGSTECIGRMY
>BEGM-2011817-Botrypus_virginianus
DASSPSGKTYTYDGMYKVEKCWSEKGKTGFEEFKFKLQRLPGQPELGSAVIKLTNHLKYKPSMRKGLRVEDISRGKENVPVCVVNTVDDDESPPFFEYSTKVQYPCSFSELQLPMGCDCKGVCSTSKGCLCFSKNGDEFAYNSGVLVKEKDMVFECGSHCTCPPACRNRLTQKGSKHRFEIFKTEKKGWGVRSWDSIPAGNFVCEYTGKAINNMEALHTMHNNNFLLNLRKGSNDKTYWGDVSGIVENHFSNSNSQTVRRQDLLLDASEIGNVARFINHSCSPNLLAQPVLYDHQPVLYDHHDFRFPHIMLFAMDNIPPLRELTLDY
>BEKN-2004374-BEKN-Papaver_rhoeas-5_samples_combined
LSVIPFGRPASSSDNVVTRSKVRETLRLFQTMFRKLLQGEESSKVRGALPKRIDLVVFTEMKTQGKCVNTATKILGHVPGVEVGDEFHYRVELCIIGLHGQMQSGIDYVEKNGKTVATSVVSSGGYDDIDNFDVLLYSGHGGNPVRGNKLAEDQKLERGNLALKNSINAKTPVRVIRGFKEMKGRDSLNTRGKNVGITYTYDGLYLVNGYWKEKGRYGNNVFMFELRRMPGQPELALREVQKSKNSNVREGLCVDDISQGQEKMRICAVLDSEKPPPFKYIAKMKYTSRHNLIPRRRGCECTDGCSNSKKCFCTVKNGGGIPYNYNGAIVETKTLVYECGPLCKCPPSCHNRVSQHGIKFQLEIFKTKSKGWGVRSLNSIPSGSFVCEYTGELLAEKEADQRTGNDEYLFDLGRSNNQSKGDGFSNVEEEGFTIDALRYGNVCRFINHSCSPNLIAQNVLYDHADKRMPHIMLFAGDNISPLQELTYDYNYVVDSVRDSAGNIKIKECHCGSVECTGRMY
>BERS-2000205-Zaleya_pentandra
EMPNDFILAPRKGRGEVTLPPLGAGSSSERDVRSKVRETLRLFQGLVRKLLQGEETKTKDEAKLKDPDANKRIDLRASKILRDHGRCINTGKKSLVGVGDFFHYRMELSLIGLHRPPQGGIDYIKQGKKMIATSIVFASGGYANDVDSADVLIYTGQGGNAKSADKEPEDQKLERGNLALKNSIDEKNVVRVIRGFKEAKPSETADGKSKVIATYTYDGLYSVEKYWQDLGPHGKLVYKFELRRLPGQPELAWKEVKRSKKFKEREGRCVDDISGGKETFPICAINIVDDEKPPPFTYITSMMYPSWCQPIPPRGCDCKDECSDSDQCSCAVKNGGEIPYNYNGAIVEAKPLVYECGPLCKCPPSCHNRVSQRGIKFPLEIFKTESRGRSLSSIPSGSFICEYIGELLDDKEAEQRTGSDEYLFDIGQNYNDPTLLDGLSALLPDLASSSGDVVENVGFTIDAAYYGNIGRFINHSCSPNLYAQNVLYDHDDKRIPHIMLFAAENIPPLQELTYHYNYSIDQVFDSDGNIKKKNCYCGSSECTGRMY
>BFJL-2010125-Cornus_floridana
KYKPRRVSCVRDFPPMCGPNAPGINLRPRETGVALVSDEKISVGGESKVGVVETYCDKTAEVGDRSESHELVKSLVKLETLESVDDLVGKVFSADGMVHGDDKLSPKVDSLRTGLEKDSEDPSEVSKESHEVQVQIKVENVGALENEPALEIGAPADGVVPVGSAKLRSAPKWSEAAVLKAKYRPRRVSATRDFPAFCGINAPAPTEEERRRILSANRSLGAEKTGVEDGPSSETARTAVEDGPPVETMRTSLEEAERNVQDRNAQKKELKGIASEHRNKSETVNRPSRETVRTAVEDGPPIETMRASLEEGERNVQDRNAQKKELKGIDPRNKSQTVNRPSREAVRTAVEDRAPVETMGSSLEEAERNVQNRNAQKKELKGIVSEPRNESQTVNEESKADVRGSTGKGGLEMVVYSHDRSLKRMPLGDPVGLGYDADRVIVQCLMAAPNCPWRQGRGASKIISAQGVSESKEKKHDFTPREKSKRVSRTKNHKADYSGEKSMEEESLSAGKMDFEGIESESKEKKHDFTPREKSKGVYRKKNHKADYLGEKSMKEESVSAGKKAFEGIDVPIDEDEEDSVAHDEELHKSSPAGKRLHTFDVSLPPFGPNSSSYGDARNKVRETLRLFQAICRKLLQGEEAKLRQGGDTKSKQKGPTRIDLEAAKIVRDKGKEVNTGKQILGPVPGVEVGDEFQYRVELALIGVHRLYQAGIDYIKQGKDIIATSIVASGGYADDLDNADVLIYSGQGGNPSGPDKKAEDQKLERGNLALKNSISSQNPVRVIRGFKETKASNSDARAKIVATYTYDGLYTVQRYWQEPGQHGKLVFKFVLHRNPGQPELAWKEVKKSKKFKIREGLCVDDISDGKELFPICAVNPIDNEKPPPFNYIEQMIYPVWYRPIPPKGCDCIDGCSDSKKCSCVVKNGGEIPYNHNGAIVEVKPLVYECGPSCKCPPSCYNRVSQNGIKIQLEIFKTVSRGWGVRSLTSISSGSFICEYVGELLEDKEAEQRTGNDEYLFDIGQNYSDCSLGDGLRTLKPDAQSGSSVVMEEGGYTIDAAQYGNIGRFINHSCSPNLYAQNVIYDHDDTRMPHIMFFAAENIPPLQELTYHYNYSIDQVHDSNGNIKIKRCYCGSTECTGRMY
>BGZG-2001909-Cissus_quadrandularis
DVLIYSGQGGNPKVGKKQAEDQKLERGNLALKNSMDAGTPVRVIRGFQGTKISSPGYTYEGLYFVDSYEQVQNENDTLIFKFQLRRITGQPKCNTREPKNSILYWETRLNNIFHGKKLKRLKKSKLQRRIILNDISRGKEERPIPVVNTIDDEEPQPFTYIARMLYSESSNCSISNGCDCTNGCLDSVKCACVLKNSGEIPFNCNGGVMEAKPWIYECGPLCKCPPSCANRVSQNGIKFGLEVFKTKSTGWGLRSRNYIPSGSFICEYVGELIQGKEAEKR
>BHYC-2013697-Linum_lewisii
IVGAFPGVEVGDEFLYRLEFHIIGFHRPPVNGIDFVKQGNITIAVSVVASGGYDDDLDDSDFLEYTGQGGRPTRTKEAEDQKLEAGNLALKNSIEAKNPVRVIRGDEKMSADVKGREGRVYVYDGLYTVERYWQEQGPNGKLVFKFHMVRIPGQPELAWKQVKKSRKLKQREGICVNDISQGKELIPICAVNTVDDEKPPPFKYITQIMYPDCPSPPSGCNCRNGCSESGSCSCVAKNGGEIPFNNNGAIVEAKDLVYECGPSCKCPPSCYNRVSQQGIKIQLEIFKTDSRGWGVRSLNSISSGSFICEYVGELLEDSEAERRTNDEYLFDIGGCTDDTEENGSCEAVQDPNFTIDAAEFGNVGRFINHSCSPNLYAQNVLYDHGDQRIPHIMLFAAENIPPLRELTYHYNYQLDQVLDSQGNIKMKNCYCGSSECTGRMY
>BHYC-2013698-Linum_lewisii
IVGAFPGVEVGDEFQFRMELNIIGLHRQTQGGIDFVKQGQDIIAVSVVASGGYDDNLDNSDILDYTGQGGNSAKDKEAEDQKLEKGNLALKNSITTKNPVRVIRGDTKISESADGRSKVYVYDGLYNVVKYWQEPGPHGKLVFKFRMIRIRGQPELAWKQVKKSRKLKQREGICVNDISQGKELIPICAVNTVDDEKPPPFKYITQIMYPDCPSPPSGCNCRNGCSESGSCSCVAKNGGEIPFNNNGAIVEAKDLVYECGPSCKCPPSCYNRVSQQGIKIQLEIFKTDSRGWGVRSLNSISSGSFICEYVGELLEDSEAERRTNDEYLFDIGGCTDDTEENGSCEAVQDPNFTIDAAEFGNVGRFINHSCSPNLYAQNVLYDHGDQRIPHIMLFAAENIPPLRELTYHYNYQLDQVLDSQGNIKMKNCYCGSSECTGRMY
>BIDT-2020234-BIDT-Flaveria_cronquestii-2_samples_combined
KSIKKEQKNKEKIAYTGTLEMVVRKEEDFAADVEEKEEEFLNSQGTNDVDVSLPPFGPKSSNDARNKVRETLRLFQALCRKLLQGEEARPDDLKLPKRRVDLAAKAIMGKRGRLLDLGKKTHGPVPGIEVGDEFQYRVELALVGIHRPYQGGIDFVKQGKDFFAVSVVASGGYDNEVDKPDCLMYSGSGGIGKDKSYENQKLERGNLALKNNIELKYPVRVVRGYKVKSFESPESKSKLSTTYIYDGLYTVESCLKSTGPHGNMVFKFELKRVPGQPQLAIREVTSKRFKTREGVCVKDITNGKEPFPICAFNTIDDEKPPEFTYITKIMYPDCYKPIPPKGCDCVGRCSDKRCTCAFRNGGEIPYNRNGAIVEAKPLVYECGPSCGCPPTCYNRVTQHGMKIHLEIFKTESRGWGVRSLSSIASGSFICEYIGELLEDTEAEKRTSNDEYLFDIGQNYSDCSLNPDSGEMVNTGGGFTIDAALYGNVGRFINHSCSPNLYAQNVLYDQDDKRMPHIMLFAAENIPPLKELTYHYNYTVDTVHDADGNIKVKSCYCGSPECTGRMY
>BJSW-2017589-BJSW-Cannabis_sativa-4_samples_combined
KLLGHVPGVEVGDAFKCRMELSILGLHRQTQSGISCSKHGGKNVAASIVASEDHTDDLDDSSVLVYTGQGGSTTNSDKKPEDQKLEGGNLALTNSMVLKTPIRVIRGCDPYKRRFRKFVYIGLYLVKSYKQVTGPHGNLVYKFWLERIPGQPEVVCKETERTRRLKTKKSVGLGDVSQGKVIPTSSMDTIDERLEAERFPNQPEAAQEVKLTNKSNVHKGVSLDDMFPGKEVVMPCGMDTKDGERPPPSNDETVKSIGEIEVAQKGVKRKRSRSRKGVCLDEEAIPMRDVNTKDDERPPSSRYKAIKSILDEPKAAQKGVKRRKRSESKKGVCLDDISHGKELIPIRAVNTIDDEKPPSFKYATNLVYPDWCHITPPKGCDCIDGCSDSITCSCAVKNGGEMPYSSNGTAVDGKLFLYECGPSCKCPPSCHNRVSQHGLKFKLEIFKTKLRGWGLRSRECIPLGGFICEYIGELLMDEEAEKRAGYDDYLFDIGKNHDSNTSIDEGLNNCEDVDDDSGFTIDAAEYGNVGRFINHSCSPNIYAQKILYDHEDESIPHIMFFAAEKIQPFKELTYDYHYVIDQVHDANGNIKKKSCFCGSRQCTGRLY
>BJSW-2018710-BJSW-Cannabis_sativa-4_samples_combined
ELEGNGSKVARNEVRSEPEENAVEEKRNKNKCVVSSERIEEKGKKENSNEPPFEEALYWWDHEFETVLEKDDGDAEGSEENLCQEMVVYSEGQTPNEMPSVTSENQLQAVNLASDRVVVQGLMAASHCPWRKGKSSGMTKPAGRSGIKSKKIDNITHVGRYKKKSVARSRVDENDLKGKSVQMISPDSPQGKGQLVIQDKKNSLKLNESDFHVAPRSRGAHVFVPPLHYGTSSSNDHDNSGTVTRNKVRETLRLFQAVCRKLLQEEEAKSKQEKQKKRFDCIAAKIIKDKGKCVNTGKILGAVPGVEVGDEFQYRLELNIIGLHRPTQGGIDYVKHDGKILATSIVASGGYYDDLDNSDVLVYTGQGGNVMNSDKEPEDQKLERGNLALKNSIDEKNPVRVIRGGESSDGKSKTYVYDGLYLVEKSWQEIGSHGKLVFKFQLKRIPGQPELARKEVKKSKKFKVREGVCVDDISGGKEKIPICAVNTINDDKPPPFKYTTSLIYPDWYHPPSPQGCDCISGCSDSDKCSCAVKNGGEIPFNFNGAIVEAKPLVYECGPSCKCPPSCHNRVSQHGIKFQLEVFKTNLMGWGVRSLNFIPSGSFICEYIGELLKEKDAEERTGNDEYLFDIGNNYNDNSLWGGLSTLKPDTHSAPCEAAEEGSFTIDAAEYGNIGRFVNHCCNPNLYAQNVLYDHQDKRIPHIMLFAAENIPPLKELTYHYNYTIDEVRDSNGDIKKKSCFCGSLECSGRLY
>BKQU-2023835-Phytolacca_americana
RVNKEFIVYTKDKHKKKKSIRGVSSNHIELQEKSVGVQNKENMVVVQGLMSVANCPWRQGKPTTTTYPVESHQGGVWRRGKETVKSRPSTSNVKRSQRKKNNTARQYQQKHSLDKSTNNTENLEERSKMIIPYLKETETKEVSVNGADHEGEESSENEELSDDFMLVPRRPIDVTLLPLGVGERGVRSKVREILRLFQAVVRKLLQGEETKTKDGIKLKDQDNATKRIDLRAAKILKAHGKCVNTGKKGTLGPIPGVEVGDFFHYRMELSIIGLHRPPQGGIDYLKKGERIVATSIVAMASGGYANDVDSSDVLIYTGQGGTKSGDKQAEDQKLERGNLALKNSIDEKNVVRVIRGFKETKPSETGDSTSRAKIIATYTYDGLYTVEKYWQDIGLHGKLVYKFELRRLPGQAELAWKEVKRSKKFKVREGRCVDDISGGKERFPICAVNTVDDEPPPEFMYITSMMYPDWCQPIPLWGCDCKDGCSDSEHCACAVKNGGEIPYNYNGAIVEAKPLVYECGPSCKCPPTCYNRVSQSGIKFPLEIFKTESRGWGVRSLSSIPSGSFICEYLGELLDDKEAEQRAGSDEYLFDIGQNFNDSTLWDGLSALMPDVASSSGDVVENVGFTIDAAKYGNIGRFINHSCTPNLYAQNVLYDHDDKRIPHIMLFAAENIPPLQELTYHYNYTMDEVFDSDGNIKKKNCYCGSPECTGRMY
>BMJR-2008041-Adiantum_tenerum
RALVKRTLHEFESIRKALVKSQNAVKRADLDAGALLREKGKWRNCEEKIVGEVPGVEVGDQFSFRMEMLIIGLHRQVQGGIDFIPGKRRRNGSPLATSIVASGGYEDDKDDGNTLIYSGQGGNNIKGNKKQESNQELVRGNLALSNSMKEKTPVRVIRGTTDFASPSSKVYTYDGLYDVVNYAFECGAAGFWVYQFTLTRRPGQPQVGLSFLSTLKKKGLCRPHLLLNDISRGQERLPVCVVNEADEEPAPLHFSYIPNVKYPVWYSSLLPQGCQCGAVCDEDTCSCAIKNGGEFSYNEKGYIVRDKKVVYECGPSCSCSSSCQNRVTQKGLRYRLEIFKTKNRGWGVRSLDSIQPGGFICEYTGELLSDAEAEQRVENDEYLFDLGNECNPSVVQSDVNSTLAIVPVVEDIGYTIDAKDLGNVARFINHSCSPNLYAQNVLHDSDDLRFPHVMLFAMENIPPMRELTYDYNYSIDQVRDAQGNVKTKACYCGAQDCEGRLY
>BMJR-2008042-Adiantum_tenerum
LEANEGVSDRALVKRTLHEYESIRKAMVKSQMAVKRADLDAGAHIRKKGMLRNCNEKIIGEVPGVEVGDQFSFRMEMLIIGLHRQVQGGIDFIPGKQRLNRSPLATSIVASGGYEDDKDDGNTLIYSGQGGSNINKKQESNQELVRGNLALSNSMKEKTPVRVIKGTIDLASPSSKVYTYDGLYDVVNYAFERGAAGFCVYQFTLTRRPGQPQVGLSFLSNLKKKGLSRPNLLLDDISRGQERLPICVVNEVDEEPAPLHCSYIPSMKYPLWYSPLLPQGCQCIGGCDEERCSCAIKNGGEFPYNEKGYLLRDKKVLYECGPSCSCSSSCQNRVTQKGLRYRLEIFKTENRGGVRSLDSIQPGGFICEYTGELLSDAEAEQRVGNDEYLFVLGNDCNPSAAQFDTVDANSSLAVATVPADVEYTIDAKDLGNVARFINHSCSPNLYPQNVLYDSDDLRFPHVMLIAMEHIPPMRELTYDYNYSLDQVQDAFGNVKTKACYCGAQDCQGRLY
>BMJR-2015578-Adiantum_tenerum
HDTDCYASSRFQVKKTLQEFDCVRRSLAVEKERNCRPDLAAARILKNKGRWQNCREEKIVGHVPGVEVGDQFSFRIEMLIIGLHRQVQGGIDYIAASVRPKGPLATSIVASGGYEDDNDHGATFIYTGQGGNNYKTDRRQGKDQILQRGNLALSNSFKERTPVRVIRGSLDDKFYTYDGLYDVIDCWFQIGVAGFGVYQYKLSRRPGQPELVSSIIRFMGSVKKKGLARPHVLLGDLSRGKERLPVSVVNEVDEESPPELFIYIPKMKYSSWYHPEVSRGCDCVGGCVDASKCLCAAKNGGDFPYNELGQIVTCNKTVFECGKSCACPSSCYNRVSQKGLKHQLEVFKTRKRGWDVRSLEPIRPGDFICEYAGELLSDADAERRTVCDEYLFDIGHRTNSWMDVSDLMDISNKEKAIVPVVEDEGYTIDARLFGSVARFINHSCSPNLYAQNVVYDSDDLRFPHVMLFAMENIPPMRELAYDYNYTIGHVRDANGEVKSKACYCGAGDCRGRLY
>BMSE-2001163-Senecio_rowleyanus
KSTKKKLKMKDKVVYTGTLEMVVKEEEEEEEKGAELVVSQGAYDVNFMLPFFPKSSNDARNKVRETLRYFQAICRKIIQNVESKTDESKSDVAIRRVDLAAKAVMDARGKSPVLGEKTYGPIPGVEVGDEFLFRVELALLGIHRPFQSGIDYVRQGKKFFAVSVVASGGYDNEIDKPDCLIYSGAGGVGKDKSIGNQKLERGNLALNNNIDLRYPVRVIRGYKVKSAEFSDSKTKISTMYIYDGLYMVDKCNQVTGPLGNLVYKFELNRIPGQPQLAIREVKSKKFKTRPGIIVNDISDGKEVFRISAINTIDAEKPPLFTYIKKIVYPDWYKPLPPKGCDCVGRCSNKKCSCALKNGGEIPYNRNGAIVEAKTLVYEPPSCYNRVTQHGMKIQLEIFKTETRGWGVRSLSSISSGSFICEYIGELLEDTEAEKRTSNDEYLFDIGKNYNDCNLKPVIDDSEEMDGFTIDALNYGNVGRFINHSCSPNLYAQNVLYDQEDKRMPHIMLFAAENIPPLQELTYHYNYSVDTVHDSDGNIKVKNCYCGSAECTGRLY
>BNDE-2024160-Hypericum_perforatum
AGESSLGRMSSDTGTACQGIGQVALLSQDNYQKRAGANDNFRLVRRATNSVNLPPRPASLVGKTNDNDSAGSRRQVRETLRLFHAICRKLLQAKESKQGNAPRRIDLHAAGLLKGKFINVEKIIGPVPGVEVGDEFQYRIELNIIGLHRQIQGGIDYVKQGNKILCTSIVASGGYDDNMDDSDELIYTGQGGNVMSGDKQREDQKLEKGNLALKNSADVKNPVRVIRGDTKVSDDGKAKTYIYDGLYDVERWWQEMGQHGKLVYKFKLIRRPGQAALAWKVVKKSKKIKVREGICAEDISKGKEIIPICAVNTVDDEKPPVFQYITRMIYPDCVDLMPAIGCGCIDGCTDHSKCTCVAKNGGEIPYNHNGAIVEAKPLVHECGPSCKCPPSCHNRVSQNGIRFQLEIFKTESRGWGVRSLNSIPSGSFICEYIGELLEDKEAEKRTGNDEYLFDIGNEYDGAALQNEVSSLMPAKHSSSNEVVEDGSFTIDAAQYGNIGRFINHSCSPNLYAQNVVYDHVDKRIPHIMFFAAETIPPLQELTYHYNYAIDQVRGSDGSIKKKNCYCGSPECTGRMY
>BNTL-2000229-Souroubea_exauriculata
GIDYMKQDGTIIAASIVASGGYADSLDNPDVLIYSGQGGYVPGSSKQPEDQKLERGNLALLNSISAKNPVRVIHGSKETKSSNSEARAKIASTYTYDGLYLVERYWHEMGQHGTLVYKFELRRIPGQPELAWKEVKKMKKFRLREGLCDDDISLGKEVFPICAVNTIDNEKPPTFTYITKMQYPDCYNPIPPEGCDCIGGCLDSRKCSCVVKNGGEIPFNYNGAIVESKPLVHECGPSCKCPPSCNNRVSQHGMKIQLEIFKTQSRGWGVRSLTSIPSGSFICEYMGELIEDKEAEKRHNDEYLFDIGQNYSDYFLKDDLDTIKLDAQ
>BOLZ-2008962-Atropa_belladonna
TGQHILGEVPGVEVGDEFQYRVELAIVGVHRLYQAGIDYMKQRGMLIAISIVSSGVYDDGLEDADVLIYSGQGGNVVGKVKTPEDQKLERGNLALKNSISVKNPVRVIRGSKETKTSESMDGKGKVGTTYVYDGLYHVENYWTEQGPKGKMVFMFKLVRIPGQPELAWKEVKSSKKSKVRHGVCVPDIAEGKETPPISAVNTIDGEKPPPFNYIKKMIYPDWFQPSPSKGCDCVGRCSDSRKCSCAVKNGGEIPYNRNGAIVEVKTLVYECGPHCKCPPSCYNKVSQHGIKVPLEIFKTNSRGWGVRALTSIPSGTFICEYAGELLQDKEAERRIGNDEYLFDIGQNYSDCSVHSSGQAELSEVVEEGGYTIDAAQYGNIGRFINHSCSPNLYAQNVLYDHKDKKMPHIMLFAADNIPPLAELTYHYNYSVDQVRDSDGNIKVKKCFCGSSECSGRMY
>BPKH-2013018-Neurachne_annularis
DEVDQAAASAVSPVAQNGTLPQQQGLDKVEAALVPVQNGAPPLQGQNKVDESPAPAAVLAWACNGTLWHTLTESGLEKAGENGDRGEHGEAQLLGDAGMPPLDGQEGNRVVKVVAPAVTVPDSYSNVGSGNSAQDGVERCGFLMAEGEVGKEEVSGDGDVMEMGNRAGGGGVLEMKQNGVAGSRRKRWLATAVNPPPKKLEVSAVRTFPSGCGRAAVTTIDSGVLEVSPIRTLPPGRGKSALTTTGSGDEGLPLEATPVTNGSAEAAIPVSGGAASLTLALEVSNKKLEGNRMADEGHGKAHSRVQVPDDFVGTEQDANLQQNVDTKSTQRNSYDEKMKGRLSRREGKQVAQVVMDDKMKNKIEGSLHGSTLKTPLRDPIDAKAKGKRLVNDKMNAALLGHVGGKKQLDTLSAKKEVVCPNVNIKQDKFARKLKKFGKHVATNQIEESQDMNLIPDQIIVQALMAPDKCPWTRGRKSIPSASKLLASRNIASRNKLNAKDVTPRKLLTGKVASGELINDETMDDNDDSNSEDNDNSKALVMCGEKREICVTVPPCVPSGPYHRQLGDNDVDARSKVRKLRQLFQAACRKLTRLVEQGNHNIRRVDREAMNALKKDPIYNKLGPIVGNIPGVEVGDEFNFRVELSMVGLHRPHQGGIDTSKVNGVLIAISIVASGGYPDELSSSNELIYTGSGGKVGGNKQGDDQKLERGNLALKNCIDTKTPVRVIHGFKGQSRSEVGHSKGKQTSTFIYDGLYEVVECWQEGAKGEMVFKYKLQRIAGQPELALHALKAARKSKVREGRCLTDISQGSERIHTCVVNTIDDMRPAPFKYTTTVIYPSWYEKEPPKGCDCTNGCSDSITCACAVKNGGEIPFNFNGAIVEARPLIYECGPSCRCPPTCHNRVSQHGVKIPLEIFKTGKTGWGVRSLSSIPSGSFICEYAGELLEDKDAEKRQNDEYLFDIGSNYHDEVLWEGLKSVVGVQSSTSSSKTMEGFTIDAAECGNVGRFINHSCSPNLYAQNVLWDHDDIRMPHVMLFAVENIPPLQELTYHYNYTVGQVHDENGKEKVKNCYCGASECCGRLY
>BPKH-2019926-Neurachne_annularis
GRKAVVPWRFQVGYKRSFSRTFGSNNGSPDFVDSSTQCTSATRSSVRYYASAHPGVRVSAMRDNSTAEGEKETGSECKKRKTNNDDQDKAMPNNGGVIVRESIMRSLQDFRLIYRELLDEEEENSREEVLNVRPDLQAYRIFRERFSTGCDDKIGTVPGIYPGDIFHLRVELCVVGLHRPHRVGIDYTKKHDGTSVAISIVSYAQSSDINYNLDVLMYSGSVAVTVNQKIEGTNLALKKSMDTNTPVRVIHGFTTVNGKKKFPIYIYGGLYHVEKYWRVKEREDRYVYMFRLRRMEGQKQIDIKEILQTGKSRSNDSIIIKDLSEGLERVPVSVVNRISAECPMPYRYISRLQYPCNYRPTPPAGCDCVDGCTDSKKCACAVKNGGEIPFNDKGRIVEAKPLVYECGPSCKCPPTCHNRVGQHGLKFRLQVFKTKSMGWGVRTLDFIPSGSFVCEYIGEVLEDEEAQKRTTDEYLFAIGHNYYDEYLWEGLSRSIPSLQKGPGKDDEAGFAVDASEMGNFAKFINHSCTPNLYAQNVLYDHEDISVPHVMFFACDDIRPHQELAYHYNYKIDQVHDANGNIKKKKCLCGSVECDGWLY
>BRUD-2004125-Typha_latifolia
IYSGAGGKPAGKKLPEDQKLERGNLALKNSIDAQIPVRVIHGLKELKGSNSLDVRPKMVSTFTYDGLYLVEKYWSEIGPHGTSVFKFQLRRMPGQPELALHIVKKSKKSKVREGLCLSDISQGKEPICAINTIDDERPPTFKYITRIIYPPWYVKTRPKGCDCSKCACAVKNGGEIPFNFNGAIVQAKPLIYECGPSCKCPPSCHNRVSQRGIKIPLEIFKTSSRGWGVRSLSSIPSGSFICEYVGELLQDKEAEKRSNDEYLFDIGHNYDDQSLWEGLPTLIPDLQSSSCSEVVEDQGFTIDAAECGNVGRFINHSCSPNLYAQNVLYDHDDKRMPHIMFFAAENIPKLQELTYHYNYMIDQVHDSEGNIKRKDCYCGSSECSGRLY
>BSTR-2020222-Chondropetalum_tectorum
IADGALEDDTLDAYSGRLVVQALMSADRCPWMQGRKSITSPHTLPPKGKSKKDGLPKKPLLTKEATGSKLNCKAKLKEEGCSKLEDPENVKTLVVYEGKRQRKCELSVNLPPCVPQSRSNETGDHHTDARSKVRRLLKLFQLICRKLLQGEESKKCKIGRLDLEAAKVIKRCPEYEKHKSIIGHVPGVEVGDEFHYRVELSIVGLHGPFQGGIDSTVVNGKRLATSIVASGGYPDELMSTDELTYTGSGGKPDSSKKKGPEDQKLERGNLALNNCIDAQSPVRVIHGFKGPNRGEFCDPRAKQVSTFTYDGLYRVVKCYPDKGANGFKVFKFTLKRIPGQPELALHIVRKTKGSEVREGLVVQDISGGNERIPICAINTIDGEQPAPFNYITNIIYPPWYKKSPPLGCDCKNGCSDSDKCACAVKNGGEIPFNFNGAIVQAKSLIYECGPSCRCPPTCHNRVSQHGIRTKLEIFKTATRGWGVRSLSSIPSGSFICEYVGELLQDTEAEQRDNDEYLFDIGHNYDDQELWKDLPQSLIPDLKSSSCVETVADNGEEMGFTIDAVQWGNVGRFINHSCSPNIYAQNVLFDHDDIKMPHVMFFAAENIPPMQELSYHYNYNIDQVRDADGNIKRKDCYCGSAECTGRLY
>BSTR-2020223-Chondropetalum_tectorum
NTITNGAGEDDALNAYSGRLVVQAFMSADRCPWRQGMKSVASPQSFPPTKNNGLPEKPSSMKLNCKAKLEEEGCSKLADPENVKTRVDNEGKRELSINLRPCVPPQSHSNKTGDHHTDARIKVRRLLKLFQLIYRKLQQGKESKKYKIRRLDQEAANVIKKCPEYEKPEGIIGHVPGVEVGDEFHYRVELSIVGLHRPFQGGIDSTNVNGKYLATSVVASGGYPDELKSTDELTYTGAGGKPDNRKKKGPEDQKLERGNLALNNCIDAQSPVRVIHGFKGPNRGEFCDPRAKQVSTFTYDGLYRVVKCYPDKGANGFKVFKFTLKRIPGQPELALHIVRKTKGSEVREGLVVQDISGGNERIPICAINTIDGEQPAPFNYITNIIYPPWYKKSPPLGCDCKNGCSDSDKCACAVKNGGEIPFNFNGAIVQAKSLIYECGPSCRCPPTCHNRVSQHGIRTKLEIFKTATRGWGVRSLSSIPSGSFICEYVGELLQDTEAEQRDNDEYLFDIGHNYDDQELWKDLPQSLIPDLKSSSCVETVADNGEEMGFTIDAVQWGNVGRFINHSCSPNIYAQNVLFDHDDIKMPHVMFFAAENIPPMQELSYHYNYNIDQVRDADGNIKRKDCYCGSAECTGRLY
>BSTR-2026190-Chondropetalum_tectorum
KRHKALTPWRFQSGLKRTFSTTFFLGKCSVRSVETPKSEDPDSASSVPGMYTVCTGNANERIPRSCPSTVRVSASCILSAKKDGKLTSGQSKKRRLETDAQYEGKGQKEASDNIISLREFQKIYRKLMSEKENNISEAGQSTHLDLAAFKIFKERHGTIDDSRYIGNVPGVHVGDVFHFRVELCIVGLHNPVRHSVECITQGGSCTAVSIVSYPNIGDIKSDFDVFVFCGQTVATGDQKIDGSNLALKKSMEMKTPVRVIHGFIKYQGEKYRQTKSKKISTYVYAGLYVVDRYWREKNDEHYVYKFRMRRIPGQPQIHIEEILRSPKMQTFYNVCMEDISHGLERVPISVVNSVDDDYPKAFKYITQLIYPLKHLPDPPSGCDCVNGCSDTDKCACAVKNGGELPFNHNGCILEAKPLVYECGPFCKCPPTCHNRVSQHGIKFQLQVFKTKSMGWGVRSLNFIPSGSFVCEYIGELLEDEEAQQRASDEYLFAVGNNYDDETLWAGLKKSIPSLQEGPKGDEETGFAVDASLCGNFVRFINHSCTPNLYAQNVLFDHDNKSMPHIAFFASEDIPALQELSYHYNYTMDQVYDSHGNIKKKQCYCGTDECTGWLY
>BSVG-2013761-Gyrocarpus_americanus
RTILQVFQINFRKYLREEEKRSKQQAEHTNRIDLLVAKLLRDNNRFVNSGPSILGPVPGVEVGDEFHYRVELAIVGLHRPYQNGIDYLRQGDIIIATSVVASGGYADDKDSDVMIYSGQGGKPFGANKKKSEDQKLVRGNLALKNSMDAKTPVRVIHGYKETKAGDSQDGKGKTMLTLTYDGLYLVEKYWRERGEYGFSVFRFQMRRMPGQPEVAIKELRKSKKMGPRQGLCVKDISYGKDKKPIFVVNTLDDSRPLPFEYITKMIYPSWYVPTRPEGCDCTNGCLDSKKCLCVMKNGGQIPFNHNGAIVEAKPLVYECGPSCKCPPSCYNRVSQNGIKYQLEVFKTQSRGWGVRSLTSISSGSFICEYAGELLKDTEAEERTGNDEYLFDIGNNYNDQSLWGGLSDLIPKESYLSVADEVLEDGEYTIDAFKYGNVGRFINHSCSPNLYAQNVLYDHNDKRMPHIMLFAAENIPPLKELTYHYNYTIGQVRDSDGNEKKKSCHCGSAECAGRLY
>BSVG-2079240-Gyrocarpus_americanus
PTGPGGNEDNSETVSPRKKVKDTLRLFQGICRKLLRDEEARTDKPTQNQQRIDLAAVKILKNSNKCVNTGKPVLGLVPGVEIGDEFHFRVELAIIGLHRPYQGGIDYMSQGGKPLAISVVSSAGHADDKDSDLLVYSGSGGKPAEGDKPPEDQKLERGNLALKNSMDARTPVRVIHGFKDFRSSDSQEVKGKMGTTFAYDGLYLVEKYWQEKTDQGYNVFKFQMKRMPGQPEFAMKVIKRSKKLSEREGVCVKDISHGKEKMPIPVVNTVDDDRPVPFKYITKMMYPSSYKLTSPEGCDCIDGCSDSNKCACVIKNDGEIPFNHNGAIVEAKPMVYECGPSCKCPRSCHNRVSQHGIRYQLEVFKTESKGWGVRSLTSIPSGGFICEYIGELLKDTEAELRTGNDEYLFDIGKNYTEQSLWDGISELVPTDSQLNVSGNTLDDGEYTIDAAEYGNVGRFINHSCSPNLYAQNVLYDHNDKSMPHIMFFAVENIPPLQELTYHYNYTIGQVHDSDGNEKRKDCSCGSHECTGRLY
>BUWV-2002359-Platycladus_orientalis
KSSHKSKGKAKVADDGSSANKSKKKSQINLKPKVQSVSFALTPFDIADGQAKSDADGTVTRAKVRETMRLFQVLYRKFLQEEENRTKEPKHTKRRPDIMAANVLKEKNKYLNNGEKIVGNVPGVEVGDEFHYRIELMIVGLHGQSQGGIDYLNLKQGKSILATSIVASGGYEDNDEGEVLTYSGQGGNDKKGKQIEDQKLERGNLALKNCIDAGSPVRVIRGFKDSRNSSEGRGSKDGTMGKTGTTYTYDGLYLVERYWQETGSTGFSVFKFQLRRMPGQPELAWNIVKSVGRSKKGAPREGLCLQDISQGRETRPICVVNTVDDEAGPAPFEYSAKIIYPSGFNPPTPRGCDCVDGCSDSEKCLCAVKNGGELPYNHNGCIVEAKSLVYECGPSCKCPPTCHNRASQHGVRINLEIFKTEMRGWGVRSLSSITSGSFICEYTGELLSDMEAEQRTGNDEYLFDIGRNNDQSLWDGLSVLVTELPSHSISETVEDAGYTIDAAKYGSVGRFINHSCSPNLYAQNVLFDHDDKNIPHVMLFAAENIPPLQELCYHYNYKPDSVRDSDGNVKKKNCYCGSDECTG
>BVOF-2015702-BVOF-Linum_perenne-2_samples_combined
KLLSDVSEKSNKKKEVIAQEQRKSASKEKDKSSTKIARPKSSLVEKTDGSVNQDADLGELNDAENDDKSGGSRSIRRRTEFSVNVTPFGPGSSKGFASARKKVRETLRLFNFICRKLVHEAEARCKKGESHNKRVDFIAARELRIRGMSLNEGQYIVGAFPGVEVGDEFQFRMELNIIGLHRQTQGGIDFVKQGQDIIAVSVVASGGYDDNLDNSDILDYTGQGGNSAKDKEAEDQKLEKGNLGLKNSITTKNPVRVIRGDTKISESADGRNKVYVYDGLYNVVKYWQEPGPHGKLVFKFRMIRIRGQPELAWKQVKKSRKLKQREGICVNDISQGKELIPICAVNTVDDKKPPPFKYITQIMYPDCPSPPNGCNCRNGCSESGSCSCVAKNGGEIPFNNNGAIVEAKDLVYECGPSCKCPPSCYNRVSQQGIKIQLEIFKTDSRGWGVRSLNSISSGSFICEYVGELLEDSEAERRTNDEYLFDIGGCTDDTEENGSREAVQDPNFTIDAAEFGNVGRFINHSCSPNLYAQNVLYDHGDQRIPHIMLFAAENIPPLRELTYHYNYQLDQVHDSQGNIKMKNCYCGSSECTGRMY
>BWRK-2009894-BWRK-Alternanthera_sessilis-2_samples_combined
LDMRDNDDSSENDDLDNFQLLPRVRAFDVSLPPFGASSSSERGVRSKVREALRLFQAVYRKLLQVEEKSKDQDNESKRPDLQAAKALKDRGMYVNTKKVIGSVPGVEVGDIFNYRTELAIVGLHAPLQGGIDTIKLDKEPVAISIVASGGYANDVDSSDVLIYTGQGGNASGKDKQPEDQKLEKGNLALKNCIDKKTLVRVIRGFKETKPPDTPGGRAKTISTYTYDGLYSVDRYFHDIGPHGKLVYKFEMNRVPGQPELAWKEMKQSKKHTAREGRCVADISGEKENFPISAINTIDDETPPLFTYITRMVYPDWCQPIPSKGCNCKNGCSDSERCACALKNGGEIPFNYNGAIVQAKPLVYECGPLCKCPPSCHNRVSQHGIKLPLEVFKTKSMGWGVRCLSAIPSGSFICEYIGELLDDKEAEQRTGSDEYLFDIGQNYNDAALWEGLSDLLPDLTSSSDSVIDVGFTIDAVRCGNVGRFINHSCTPNLYAQNVLYDHDDKRIPHIMFFAAENIPPLQELTYHYNYEIDQVCDSEGNIKKKSCYCGSAECIGRMY
>BWRK-2087683-BWRK-Alternanthera_sessilis-2_samples_combined
DKIDVRRKVRDTLRLFHGVLRKLVQATEKEKQGRVDASLQLIAAAKILKDNERYINTRKIVGPVPGVEVGDIFNYRVELAIIGLHRQVQSGIDFIKLDGKMFANSIVASGRYDNIMNNSDILIYSGQGGNVDSGCKQLEDQKLERGNLALKNSIDSKNKVRVIRGFKERKQINWKRTTTPTYIYDGLYTVERYWPDLGPNGKWNFKFELKRAPHQPELTWKKVQLSKNTRAREGRHVDDISRGKEKNPICAVNTIDDEESPSFTYITEVKYPDWCRPLPPEGCGCEDGCSDSKLCACARKNGGAIPYNYSGTLVEEKSLVYECGPSCKCPPTCHNRVSQHGIKLPFEIFKTESKGWGLRCLSPIPVGSFVCEYVGELIDDNEAEQRIDKDDYLFDIGQNYNDLTLRDGLSSLIPDMTSKASELVDNVGFTLDARVYANVGRFINHSCSPNLLAQNILYDFEDKRIPHIMFFAAENIPPLQELTYHYNYTIGQVVDSKGNVKEKSCHCGSPDCVGRMY
>BXAY-2023233-Neurachne_minor
DKVDQAAASAISPVAQDGALPQQQGLDNLEAALAPVQKGSPPLQGHNKVDDSPASAAVSAVACNGTLQHTLTESGLEKAGENGDRGENGEAQLMGDAVVPPLDGQEGNRVVMVVAPPAVTVPDSYDNVGSSSFAQNGGERCGFLVAEGEVGKEERADDGDVLEMGNRAGGGELVMKQNGVAGSRTKRWLATAVNPPPKKLVSAVRTFPSGCGRAAVTPIDSGVLEVSPIRTFPPGCGKSALITSGSGDEDGLPLEAAPVTNGGAEAAIPVSGGAGSQTLALEVSNKKLERKRMADEGHSMAHCRVQVPDDFLGTEQDGSVQQNVDARSAPRNSFDEKMKGRLSRREGKQVAQVVVDSKMKNKFEGNLHGSNLKTPLSDPIDGKTKGKRLVSDKKNAALLGDVGGKKQLDTLSTKKEVVRPNVNIKQDKLAHKLNKCGKHVATNRIEGSHDKKLIPDQIIVQALMAPDKCPWTRGRNSIRSASKPLASRNKLNAKDVTPRKLLTGKVATHELINDETMEDNDESNSEDDDNSKALVACGEKREISVTVPPCVPFGPCHRQLGDHDVDARSKVRKLRQLFQATCRKLTQLVEQGNHNIPRVDRDAMNALKKDPMYNKLGPVVGNIPGVEVGDEFHFRVELSLVGLHRPHQGGIDTTRVNGVLIALSIVASGGYPDELSSSNELIYTGSGGKAGGNKQGDDQKLERGNLALKNCIDTKTPVRVIHGFKGQSRSEVGHSKGKQTSTFIYDGLYEVVECWQEGAKGEMVFKYKLQRIAGQPELALHALKATRKSKVREGRCLADISQGSERIPICVVNTIDDMRPAPFKYTTTVIYPSCYKKEPPKGCDCTNGCSDSITCACAVKNGGEIPFNFNGAIVEARPLIYECGPSCRCPPTCHNRVSQHGVKIPLEIFKTGKTGWGVRSLSSISSGSFICEYAGELLEDNEAEKRKNDEYLFDIGSNYHDEALWEGLKSVVGVQSSTSSSKTMEGFTIDAAECGNVGRFINHSCSPNLYAQNVLWDHDDIRMPHVMLFAVEDIPPLQELTYHYNYTVGQVHDENGKEKVKHCYCGASECCGRLY
>BXAY-2085210-Neurachne_minor
PGDIFHLRVELCVVGLHRPHRVGIDYYKKHDGTNVAISIVSYAQSSDINYNMDVLVYSGSVAVTANQKIEGTNLALKKSMDTNTPVRVIHGFTTVNGKKKFPIYIYGGLYHVEKYWRVKEREDRYVYVFRLRRMEGQKHIDIKEILQTGKSGSNDRIIIKDLSQGLERVPVSVVNKISAECPMPYRYISHLQYPCNYRPNPPAGCDCVDGCSDSKKCACAVKNGGEIPFNDKGRIVEAKPLVYECGPSCKCPPTCHNRVGQHGLKFRLQVFKTKSMGWGVRTLDFIPSGSFVCEYIGEVLEDEEAQKRTNDEYLFAIGHNYYDESLWEGLSRSIPSLQKGPGKDDEAGFAVDASEMGNFAKFINHSCTPNLYAQNVLYDHDDISVPHIMFFACDDIRPHQELAYHYNYTIDQVHDTNGNIKKKKCLCGSVECDGWLY
>BYQM-2010723-Posidonia_australis
DEIVARERVRDTMRLFQTLCRKFMQEDKSVNGKRNRIDFRAFDLMKKKALWLTEGQQHVGKVPGIEIGDEFHYRMELRLVGLHRFPMAGIDYKLINGRLVATCVVSSGGYSDVMDNSDVLIYEGQGGHPDYQRRAKKPAGDQKLTKGNLALKNSIAAGLPVRVIHGLREQSANSDSRLSDGRLLATYVYDGLYKVEKYWSEPGWQGFSVFKFWMRRMPGQLPLAMKEVFMLKQVKERQGLCMDDISKGKEKRAITAVNTVDNELPVPFRYSTKMKYPSWHKPRPSRGCNCVGVCKDSQTCACAAKNGGEFPFNCDRAIVRAKPLVYECGPSCTCPPSCYNRVSQHGIPFQLEIFKTKSRGWGVRSLASIPSGSFVCEYTGELLEDSEAEKRTNDEYLFDIGKNYNDESLWEGLLKFMPDLQKDLADANVDDTGFTIDAAKYGSVARFINHSCSPNLYAQNVLYDHDDKSVPHIMLFAAENIPPLKELTYHYNYTIDQVYDLNGNVKKKACYCGSAGCTGWLY
>BYQM-2060578-Posidonia_australis
KSKIFSTFTYDGLYMVEKYWKEKVPQGFFALKYQLRRIPGQPELALKEVKKARKSSARPGVRVTDISDGKERIPICAVNIFDDNRPPPFKYITKIMYPTSCFHNPPRGCGCTKGCSDSGKCACAVKNGGEIPFNYNGAIVQAKPLVYECGPLCKCPPTCHNRVSQNGIKIPLEVFKTKSMGWGVRSLSSIPSGSFICEYIGELLPDSVAEERDNDEYLFDIGHNYEDSTLWEGLPAIIPDASSNVLGEAVKDTGFTIDAAECGNIGRFINHSCSPNLYAQNVLYDHDDRRMPHIMFFAAENIPPLQELTYHYNYTIDEVHDTNGNIKRKDCHCGSHECAGRLY
>BZDF-2022358-BZDF-Oenothera_biennis-5_samples_combined
KLKSGLRKKTKANKTQSKTSKKIRTVAGEGIDDGAGQIVPWEGEEVLEVEEQVKDLKSRKRPRKLSLDPPPFGHVSTGESSTATRNKVRETLRLYQAVYRKLLQEEEAKPNKEGRPKRIDLLAEGILKEKGRFLNTKKVVGELPGVEVGDEFQYRAELRIVGLHSPIMGGIDYVKQGNKIIATSIVSSGAYKDDLESSDQLIYTGSGGNVVEKKKEPEDQKLERGNLALSNSVAEKNPVRVIRGLKETRPSSSSNGKPKVAILYIYDGLYVVDKYWQEPGEHGKLVFKFLLKRKPNQPELAWKVVSKSKKHEAREGLCMKDISLGKEAFAIPAVNTINDEKPPTFKYITRVMYPNWCNPIPPEGCECTNGCSDSDKCPCAVKNGGEIPYNFNGAIVEAKPLVYECGPLCKCPSSCHNRVSQHGIKFPLEIFKTESRGWGVRSLASIPSGSFICEYIGELLEDKEAEARAGNDEYLFDIGNNYSDANLWDGLSTLIPDSNLSLNDTVNEMGFTIDAAQYGNIGRFINHSCSPNLYAQNVLYDHVDKRIPHIMLFAAENIPPLQELTYHYNYMIDQVRDSDGNIKQKPCFCGSAECEGRMY
>Betvu_v1_1-Bv1u_020610_wphf_t1-
MSPEEMLCDDGGNSMLISPSVKCEELLEMPLVNPKLPSTWKDARMLHMKEPAYAIKVKMPEVVDEGTSVQPHFPPNYKTVDGHVNFLEMPVLNPELPSAWKDSFMFHLNEPACAIKVEVPEVVGEGTSVQPCFLPNHKTMYGNEELLEMAVVDPELSTAWKDSGMLCLGEPACAIPVEVPEVVNEGTSVHPCFLPNHKTMDGYEEFLKMLVVNPELPSAGKDSGMLYSGMLCLGEPAFAIPVEVPEVVNEGTSVQPCFLPNHKTMDGYEEFLKMLVVNPELPSAGKDSGMLCLNKPAYAIKVEVPEVADEGTNVQPCFLPNYKTVDGNEEFLDMPVVNPERPSSWDGTVMLHLNESAYATKVKVTELADEGTSVRPCCMQSHKTVDGNEESLQMPVVNHELPIPWEDTNMFQLNESAYGIKVEVPEVADEGNNVQPCFLPNHKTMGENEELADMPVVNPELPSSWDGTGMLHLNEPAYAIKVEVTEVASEGTIVQPCCLQNQKTVDGNEELLEMPVVKHKLPNPREDTNMFHLNVPGSAIKVEVPEVVDEGTSVQPCFLPNHNTVDGNEELQEMPVVNCKLPSGEKDTGMLHSNKPAYAIKVEVADDPNVVNVGTSEQPCFLPNHPIPPNLVQKEVMCPSCKRDFPVSGLPASCDCKLPRLGDMQDKHLSQCETNSNIFKEAVMNDVNQIKEEHDADNAFKDKIQHVVSPGKRGVKPKDTSKAHIRACVVGKLHETRGQKEVFIDNNDDEQETGVEWNCAGNNRCNLSPMTNDARRKVRGTLRLFHGVLRKLVQAQEKKKMGRVDASLQLHAALKIFKDHGKYINTKKRMGPVPGVEVGDLFNYRVELDIIGLHKPIQSGIDFIKLDDEYVAISIVASGRYDNDMVNSDVLIYTGQGGNVAGGCKQLEDQKLERGNLALKNSIDKKNLVRVIQGFKERKMTGGVRTTIPSYIYDGLYSVNRYWQESGRHGMLIYKFELRRVPHQPEITWNKVKQSKKSKKRKGRCVDDILQDKETPICAEISKGEKTPIFAVNTIDNEKPPSFTYITEVIYPDWCRPIPPKGCDCKDGCLDSLRCACSLKNGGEIPYNYGGVIVEEKSLVYECGPSCKCPPTCHNRVSQHGIKLPLDVFKTESRGWGVRCLSSISCGSFVCEYIGELLDDKEAEERIDNDGYLFDIGQNYNDPTLRDGLSALIPDMPSSCSDVVENIGFTLDARIYGNVGRFVNHSCSPNLFAQNVLYDHEDKRIPHIMFFAAENIPPLQELTYHYNYTIGQVLDSEGNIKKKSCYCGSSECTGRMY
>Betvu_v1_1-Bv3_064050_gjrj_t1-
MGSVVSEKKPLENGDCSLLMSPPRYKKRKISAIRDFPDGCGPHAAGISDQMKDVESSRQKEGGNLEYVESSGDKGRDLCEVVKGIYPEENVESLNPHIPVFPNGADFERSTVKNDMVERGNEEFLKLPAENPKLPEVLFTMDEESEPKNGIQETPKDVSEKRVKSPSSQKDTSVLDFKEATQASDSKMVDEGTSRQSCSLPHYSLPPDLVWKEHKYPPRKRVSAVRDFPVGCGRNVPRLGDTEGKDTVQLEDSRIDKALLLTDENLIAGVCEADSVCKDNVQDLVSGKGRDTREHYSESDKTSLLNKSYEIKEQDKTSEDKNSEQHGKEIEQSEYDEKDERDSENFLDGLIKDIMVYVKDKDKDKGKSKNKSLVVVPCSNVVLQEESTMGIGSGNDMVIVQGLMSELHCPWRQGKGTVKATSTVATPAVASVRKKKVRKYESSGQDTRKCSPNKSKGDTSNMAEKSMMMVPYVEKDVDEDARPLDVVDDDELSENDESNDYLLLPRGRIFDVSLPPFEASSSSERGIRSKVRETLRLFQVIHRKLLQEEETKSKNQENASKRTDLRAAKVLKDRGKYVNTGKVIGPVPGVEIGDIFNYRIELSIIGLHGPLQGGIDTTKVDKQAVAISIVASGGYANDVDSSDVLIYTGQGGNATGGDKQPEDQKLERGNLALKNCIDRKTLVRVIRGFKETKPSDTPDGRSKTIATYTYDGLYTVEKYWHDLGPHGKLVYKFELRRVPGQPELAWKEVKQSKKHKAREGRCIADISEGKEDVPICAVNTIDDEKPAPFNYITSVMYPDWCQPIPPKGCDCKNGCSDSERCACAVKNGGDIPFNYNGAIVQAKPLVYECGPLCKCPPSCHNRVSQLGIKLPLEVFKTDSRGWGVRCLSAIPSGSFICEYIGELLDDKEAEQRTGNDEYLFDIGQNYNDTSLWDGLSALLPEMTSATDDVIENIGFTIDAVRYGNIGRFINHSCSPNLYAQNVLYDHEDKRIPHIMFFAAENIPPLQELTYHYNYTIDQVFDSLGNIKKKSCHCGSMECSGRMY
>Betvu_v1_1-Bv3_064070_upng_t1-
MDSVVSEKKPLGNGDCSLLMSLPRYKKCKILAIRDFPDGCGPHAAWISDQMKEVESGGQKEGGDLEYMESSRDKRRDLCEVAKRIFLEEIVESQNPHIPVYPNGVNFGRSTSVKNDMVKRENEEFLNLPVENPELSESLLTMDEELEPKERIQGTSEDVTEKRVKSPSSQKNTSVLDLKEAAQASDNKMVDEGTSGKSCLLPHYPIPPYLVWKEHKYHPPKRVSAVRDFPVGCGHNVPRLGDVEGKDTAQGEEDSRIDKVLLKDIVGVCEADSVSKDKVQGLVCGKGTDTHDHYSASDKASLLNKSYEIREQEKSSEDKKSEQHRKEMKQLEYNGKHERDSGNLLDGLSKEIMVYVEDKSVKKNSVVVPCSNFGSQEESIVGIRSGKEMVIVQGLMSEFHCPWRQRKGTVKAKSTVATQAVASVRKKNVKKCESSCQDKRECLPNKSKYDISNSAEKGMMMIPYVDKDIDEDSRPLDAIDDDDFSENDESNDYLLLRKGCVFDVSSPPLEASSSSERGMRRKVRETLRLFQVIQRKLLQEEETKSKNQENASNRTDVRRAQMILKDRGKYLNTTPVIGPVPGVEVGDIFNYRVELAIIGLHTPILGGIATTQTGKDAVAVSVVASGGYDNDVDSSDVLIYTGQGGNSTSGDKQPEDQKMIQGNLALKNCIDRKTVVRVIRGFRERKPSETRRRSKTVATYTYDGLYTVEKYWHDLGSHGKLVYKFEMRRVPGQPELAWKEVKQSKKHKAREGRCIADISEGKEDRQICAINTIDDEKPAPFNYITSVIYPDWCQRRPPKGCDCKNGCSDSEHCACAVKNGGDIPFNYSGAIVQAKPLVYECGPLCKCPPSCHNRVSQHGIKLPLEVFKTDCRGWGVRCLSAIPSGSFICEYIGELLDDKEAEQRTGNDEYLFDIGQNYNDVSLWDGLSALLPEMTSATDDVIENVGFTIDGLRYGNIGRFINHSCSPNLYAQNVLYEHDDERIPNIMFFAAENIPPLQELTYHYNYTIDEVHDSLGNIKKKSCHCGSMECTGRLY
>Betvu_v1_1-Bv5_100500_wuwu_t1-
MPKKEVGVLGEKEGDVQKKSRDLCEAEWVTFSEQSENHDIYVCPDGVELAASSSVKRDKAEYGNEELLEMPVVNAKPARALNSTGILDLKDHTAGIQPCLLRYHSIPLNLVREGQRCPSRKRVSPVHGFPAGRGRKVPRLSESQEKPLGQRETVSNIHKRVLLNGVNQRGEEPNADTAGKDKEREVLISGKNRDVLENSVESHKGVKKVMQAPLLSKSSDVKQEEKFEGNNEEKQGKIMKQSENNGKESTSFVKDINNKKKSTGYSSSNMKWLEKGNCSPYKRDDRRKVRDTLRLFHTVLRKLVQANETKKMGRVDASIQINAALQIFKDHGKYVNTKKKVGPVPGVEVGDLFKYRVELAIIGLHKPLQSGIDFVKLDDEYVAISVVASGRYDNDVGNSDVLIYVGQGGNVAGGCKYLEDQKLERGNLALKNSIDKKNPVRVIRGFKERKMSGGKRTTTPSYTYDGLYTVKKYWRDTGPQGKLIYKFELRRAPNQPELIRKRVKQSKKSKKWEGSCINDISKGKERTPICAVNTIDNEKPPPFTYITAVMYPDWCRPIPPKGCDCKDSCADSKHCACSLKNGGKIPYNYSGAIVEEKSLAYECGPSCNCPPTCHNRVSQHGIKLPLEIFKTESKGWGLRSLSSIPSGSFVCEYIGELLDDKEAEQRVGNDEYLFDIGQNYSDPTLREELSALMPDKPSSCRDVVENVGFTLDAGIYGNVGRFINHSCSPNLFAQNVLYDHDDKRIPHIMMFACENIPPLQELTYHYNYAIDQVFDFEGKIKKKSCHCGSSECSGRMY
>Bo4g038960.1
MENKSSKLLSKKKEATLELDNGSFIDPLGRRKSKRFKAAAVRDFPPHCGPSSTGLRSSTELMKNNASDEAEVDEKLVEVVTEGAEQQVKDMKGGWRSVGIKQLGGRKIIAVRDFPPNTGTKFSDYGKTVNDDAASKKEITLDPTKSMSPHVSKPLEAEKPKFTIPKPNETASKFKKTEGVVLPSPLRLLQKINKDNGEGSSRKDSETLSTAPSRPRGDTSARDKVMETLRLFSEACRKLIREEEAHPRKKNGKHFNVSVEASKIVKSKGKYLNVGTQFIGTVPGVEVGDEFQYRIELNFLGIHRAIQAGIDYTRDANKELLAVSIVASGGYDDDLFNSDVLIYTGQGGNLSKKFQQGNITNEPKDQQLLRGNLALANSIDKQNPVRVIRGNKKTPPSDNNTKNYVYDGLYLVEEFWKEVGCFGKLVFKYRLRRIAGQPELTWKVVKKAKSSKARDGLCCDDISGGKERLPICAVNEIDDEKPPVFDYTVNMIYPDWCQPIPPKGCGCTKRCKDSKNCFCVAKNDGELPYNYDGAIVFRKPMVYECGPLCKCPPDCYLRVTQRGIKIQLEIFKTESRGWGVRSLESIPSGSFICEYAGELLQENEADRLAGKDEYLFDIGTDNGSSSFYESSFFTIDAARKGNVGRFINHSCSPNLYAQDVLYHHEDMRIPHVMLFAKDNIPPLKELTYYYNYKIGQVLDADGNVKVKNCYCGSAKCSGRLY
>Bo4g150950.1
MVHAESVKLSSLSNGHVPQEKLGGDVLQNSTNVRVTASTKTLKFKRRKVFAHRDFPPGCGTPSMRLKARMAENVNVVGADDHHPSVPSSEANMNVANADDPCKEEKKSQQHPRNDMVLVVFESHVAKQEPEPKKEESGELTVYTSDRHVEPVAVKPLRICLPDGNDKTAVKSSSSEPKRTHGAVKRKATKSVAFHEPLKVAKKMNIDYGEGSKMKKNLYARERGRSPDRGELPRQPRTLQVGLPPSRPSGSSGGGDSRTKVKETLRLFYGACRKLLQEEEAKPVKQKRFRVDCEAAKILKEKGKYLNTGKHIMGAVPGIEVGDEFQYRMELNILGIHKPSQGGIDYMKIGDEVFATSIVASGGYDDELDNTDVLTYTGQGGNVIKNKKGKEVPMPEDQKLVTGNLALANSVKKKNPVRVIRGNKKAVLESSGDKKGRSYVYDGLYVVETFWQETGSHGKLVFKFKLRRMPGQPELAWKVVKNTKKAEERVGLCRIDISEGHERLPICAVNEIDDEEPPSFIYTVKMIYPDWCRPIPPKGCRCTRRCAEAKDCACVAKNGGEIPYNYDGAIVSAKNLIYECGPLCKCPASCYLRVTQRGIKFPLEIFKTESRGWGVRSLSSIPSGSFICEYVGELLEDKEAERRTGNDEYLFDIGNRYDNSLAEGMSKLMPETQPAMGGDDDEMSGFTIDAARKGNIGRFINHSCSPNLYAQNVLYDHEDTRIPHVMFFAMDNVPPLQELTYHYNYMIDQDWR
>Bradi3g35330.1
IAGACLRGSIDGRDGPLRGGLPHGYGCTDALPPPLLAAGGSVVRARGEAEVAHGRRHQGGSDGAGRGEAGGIAVAVSGGLVGDSAEGVSGLVAGQVSLEERGSGGGELGRKRGLALAAHPPPKRRAVSAIRRFPPGCGRDAPPLIAGGGDGLRVEASPPPHGDFRLLEQAAAARPAGSVGRDDGGLLLEAASANAGLGVLENVAAAGDGAPVSDGCHDSPEAAVVKSLDGAEGVASLVVKDREKTDGSASGEVDLQLETLPAHGGLGALEEVVATDDRRSESDLCAKDTVEAASKNALDGVAEVHELEEGEIATETEHVLHEPQVTVTSSMLKAGRHEFDVPPVAAAEPYVAHFSEDKIHGNMLQRKGKGASWPVAEDVKEMNKYEGSSAKVPAKPSAEGLSREYLQNKRGSESCTIKRTSVDVAAGKFGEGRMRNKVTFTARKTVPLPVEANHKTTLPNLDRPYPMGKGKESVATMRESFGPRKKLKVNGPGQSKRLPVNIAFTSALLSKEKLKDKKASHLEDDEILKALAVNEGKLEMYLNDPSCVPAVWRHMQHGGQTADARSKVRMICRRFQFICRTLVQAVEQRSLNVRRIDLAADKLIRKLPGFMKHGPIVGEVPGVEIGDEFLYRVELAIVGLHRPYQGGIDTTKDITDILVAISIVASGGYPDKLSSSGEVIYTGSGGKPAGKKESEDQKLERGNLALKNCIKTKTPVRVIHGFKGQNKEECSHSKAREVSTFTYDGLYHVVDCWQEGLPGSRVFKYRLQRIPGQLELPLHVAKELRKSVVRPGLCISDISQGKEKTPICVINDIDNVRPASFKYITRMKGSSLPAKRNPQGCDCTDGCSDSSSCACVVKNGGEIPFNFNGAVVHAKPLIFECGPSCRCPPSCHNRVSQLGMKISLEVFRTSKTGWGVRSLRSIASGSFICEYVGELLHSKEANQRTNDEYMFDIGCNYDIWKGEASTIPCLNSSGPRSLTMKDEDFTIDAAEYGNIGRFINHSCSPNLYTQNVLWDHDDKRVPHIMFFAAENISPLQELTYDYNYKIDHVHDVNGKVKVKYCHCGSPQCRGRLY
>Bradi4g28792.1
MAGVEPPASTPIGGRLAARGLRPRRVSAKRSWPPGCGRFPAAPPAPEAGDGETGAAVVVEGTAEEATGRSGVSSVVCNGDLPPTLEAGDGEKGATVVVKGTAEETTGRSGVSSAVCNGDLPHTPEAGDGEKGAAVVFEGTAVCNGDLPPTPEAGDGEEILEGKAEEAAGHAGVSSLSCNGSLPHTMPKPEAEGVVGEMKEGGEAQLPGGSDVRPLSDQVENMAIDVMPLAFAVRQSFTVAAVNGSVENGVDGIEPLPMEGREGLGSGQLVKEEDVPSNGDGRVMGSRDAQLEREEEGHVAVRKKRWLTSVVNPPPKRRAISAIRKFPPGCGRAAVTGTGSRVEEGLVLEATPISFASGSASVADDSSMVPVPSHGASSVSVRDISNETEDKSAEGKHVAKDGELRDKCEGSSLEGTPKTYKGGGVLVDAKTNGKRPKSITIDETLLDDVRVSGDGTSRNKTPSTQRGVRHSNINMKHGLAGSKLKSDGIGNDSSNRSSKEKCANHVVTDQIEEDDDLNFVTDMPIVQALMAPDICPWTQGRKSITGVSKSSTPRSKNKLKKKVSTPSEKLPPKVSPSTSTKHETIEDKEYPEKLPPKVSPSTSTKHETIEDKEYPCSEDDGDSMALGVVERKNELCVTLPPCAPSGDQSVDARSKVKKLLKLFQLICRKLVQTEEQQARRVGRIDIEAVNAIKSNCEYYSKPGPIVGNVPGVDVGDEFHFRVELSIIGLHRPYQGGIDTTKVNGIPIAISIVASGGYPDELPSSDELIYTGSGGKAIGKKEAEDQKLERGNLALKNCIKTQTPVRVTHGFKGQSRGEVGHSKSKQVSTYTYDGLYVVVECWQEGAKGSMVFKYKLKRIPGQPELALHIVKETRKSKIRKGLCCPDISEGKERIPICVINTIDDLQPTPFKYITKVIYPPPYAKDPPEGCDCTNGCSDSNRCACAVKNGGEIPFNFNGAIVHAKPLIYECGPSCRCPPTCHNRVSQHGVKIPLEIFKTGETGWGVRSLSSISSGSFICEYGGELLQDTEAEKRENDEYLFDIGHNYDDEELWKGLPSMIPGLESATPETMEDDVGFTIDAAISGNVGRFINHSCSPNLYAQNVLWDHDDKRMPHIMFFAAENIPPLQELTYHYNYTIGQVRDKNGVEKEKKCFCGSSDCCGRLY
>Brara.D01371.1
MVHAESFKVSSLSNGHVPEEKLGGDVLHNVRVTASTKMLKFKRRKVFAHRDFPPGCGTPAMRLKARIAENVNVVGGADDHHPSVPSSEANMNVANADDPCKEERKSEQRDEHHPRNDMELVVFESRGDKHEPEPKKEESGESTVYTSDRHVEPVAVKPLRICLPDGNDKNVVKSVSSEPKRTHGAVKRKATKSVAFHEPLKVPKKMNIDYGEGSKMKKNLYSRERGRSPDRGELPRQPRTLQVGLPPSRPSGSSGGGDSRTKVKETLRLFYGACRKLLQEEEAKPVKQKRFRVDCEAAKILKEKGKYLNTGKHIMGAVPGIEVGDEFQYRMELNILGIHKPSQGGIDYMKIGDEVFATSIVASGGYDDELDNTDVLTYTGQGGNVIKNKKGKEVPMPEDQKLVTGNLALANSVKKKNPVRVIRGNKKAVLESSGDKKGRSYVYDGLYVVETFWQETGSHGKLVFKFKLRRMPGQPELAWKVVKNTKKAEERVGLCRIDISEGHERLPICAVNEIDDEEPPSFIYTVKMIYPDWCRPIPPKGCRCTRRCAEAKDCACVAKNGGEIPYNYDGAIVSAKNLIYECGPLCKCPASCYLRVTQRGIKFPLEIFKTESRGWGVRSLSSIPSGSFICEYVGELLEDKEAERRTGNDEYLFDIGNRYDNSLAEGMSKLMPETQPAMGGDDDEMSGFTIDAAKKGNIGRFINHCCSPNLYAQNVLYDHEDTRIPHVMFFAMDNVPPLQELTYHYNYIIDQVRDSNGNIKKKKCYCGSSDCTGRLY
>Brara.E00919.1
MENKSSKLLSKKKEATPELDNGSFIDPMGRRKSKRFKAAAVRDFPPHCGPSSTGLRSSTELMKNNVSDEAEVDEKLVEVVTEGAEQQVKDMNGGWRSVGIKQLGGRKIIAVRDFPPNTGTKFSDYGKTVNDAAASKKELTLDSDKSMSKPLEAEKPKFIIPKPNETASKFKKTEGVVLPSPLRLLQKINKDNGEGSSRKDSETLSTAPSRPRGDTSARDKVMETLRLFSEACRKLIREEEANPRKKNGKNFNVSVEASKIVKSEGKYLNVGTQFIGTVPGVEVGDEFQYRIELNFLGIHRAIQAGIDYMRDANKELLAVSIVASGGYDDDLCNSDVLIYTGQGGNLSKKFQQGNITNEPKDQQLLRGNLALANSIDKQNPVRVIRGNKKTPSSDNNTKNYVYDGLYLVEEFWKEVGSYGKLVFKFRLRRIAGQPELTWKVVKKAKSSKARDGLCCEDISGGKERLPICAVNEIDDEKPPVFDYTVNMIYPDWCQPIPPKGCGCTKGCKDSKNCGCVAKNDGELPYNYDGAIVFRKPMVYECGPLCKCPPDCYLRVTQRGIKIQLEIFKTESRGWGVRSLESIPSGSFICEYAGELLQENEADRLAGKDEYLFDIGTDNGSSSFYESSFFTIDAARKGNVGRFINHSCSPNLYAQDVLYHHEDMRIPHVMLFAKDNIPPLKELTYYYNYKIGQVLDAEGNVKVKNCYCGSAKCSGRLY
>CCID-2011674-Akebia_trifoliata
EASKSKLGKESVKLDKNMSFKRKFLREREDERNPINQSQGKESDNFVIVHGLMAAPNCPWREGKRAFTSPIGKEHELVEQENSTNVSEKNDAAEYSQGKSTKKKMSYEDLDLLRDSYDSPGHDKGDGNYQLVQRSQDLDLILIPFGLHTSVDKDDNNEAVATRNQVRETLRLFQGICRKLLRGEESKTKAQGKGSGRIDLMSARILKEKHKWVNTGKPILGSVPGVEVGDEFKYRVELAIIGLHHPFQGGIDYVRRNGTILATSIVASGGYADEMDSSDVILYSGQGGNPSGKYKKAEDQKLERGNLALKYSMDERSPVRVIRGFKESKGSDSLDTRGRIVTTYTYDGLYLVERYWKERGRYGTNVFKFELRRIPGQSELALKEVKKSKKLRVREGLCVDDISQGKEKMPICAVNTIDDEKPPQFRYITRTIYPSWYNPIPPKGCKCTGGCSDSVNCACAVKNGGEIPFNYNGAIVGAKPLVYECGPSCKCPPSCHNRVSQHGMKFQLEIFKTESRGWGVRSLTSIPSGSFICEYMGELLQDKEAEQRTGNDEYLFDIGHYNDRALWDGLLNLIPPDLQSSSSCEAVEDVGFTIDAAQCGNVGRFINHSCSPNLYAQNV
>CCID-2011675-Akebia_trifoliata
EASKSKLGKESVKLDKNMSFKRKFLREREDERNPINQSQGKESDNFVIVHGLMAAPNCPWREGKRAFTSPIGKEHELVEQENSTNVSEKNDAAEYSQGKSTKKKMSYEDLDLLRDSYDSPGHDKGDGNYQLVQRSQDLDLILIPFGLHTSVDKDDNNEAVATRNQVRETLRLFQGICRKLLRGEESKTKAQGKGSGRIDLMSARILKEKHKWVNTGKPILGSVPGVEVGDEFKYRVELAIIGLHHPFQGGIDYVRRNGTILATSIVASGGYADEMDSSDVILYSGQGGNPSGKYKKAEDQKLERGNLALKNSMDERTPVRVIHGFKESKGSDSVDTREKIVVTYTYDGLYLVEKYWQEKGCHGTNVFMFKLRRIPGQPELALKEVKKSKKSRVREGLCVDDISQGKEKMPICAVNKIDDEKPPPFVYITNMIYPSWYNPIPPRGCECTDGCLDSVKCVCVVKNGGAIPFNHNGAIVEAKPLVYECGPSCRCPPSCHNRVSQHGIKFQLEIFKTESRGWGVRSLTSISSGSFICEYTGELLHDKEAEQRTGNDEYLFDIGHNYNDHDLWDGLSTLIPRDLRSNSSRETVEDGGFTIDAAQYGSIGRFINHSCSPNLYAQNVLYDHDDKRMPHIMLFAAENIPPLQELTYHYNYMLDQVHDSDGNIKKKDCYCGSLECTGRLY
>CCID-2011676-Akebia_trifoliata
NFQFVPRSQNLDVDLIPFRLHSSVDKDDDSEAVVTRNKVRETLRLFQAIFRKLLQDEEAKSKEVESSSKRIDLISGKILKEKQKWVNTGKQILGIVPGVEVGDEFHYRVELAIIGLHRPFQAGIDYVKKGGIILATSIVASGGYADDMDSSDVLLYSGQGGNPSGGDKKAEDQKLERGNLALKYSMDERSPVRVIRGFKESKGSDSLDTRGRIVTTYTYDGLYLVERYWKERGRYGTNVFKFELRRIPGQSELALKEVKKSKKLRVREGLCVDDISQGKEKMPICAVNTIDDEKPPQFRYITRTIYPSWYNPIPPKGCKCTGGCSDSVNCACAVKNGGEIPFNYNGAIVGAKPLVYECGPSCKCPPSCHNRVSQHGMKFQLEIFKTESRGWGVRSLTSIPSGSFICEYMGELLQDKEAEQRTGNDEYLFDIGHYNDRALWDGLLNLIPPDLQSSSSCEAVEDVGFTIDAAQCGNVGRFINHSCSPNLYAQNV
>CDFR-2065495-Manoao_colensoi
DGTVTRSKVRETMRLFQVLYRKFLQGEENHANEHPKGPRRPDVLASNILKENNKWVNTGKQIVGIVPGVEVGDEFHYRIELCIVGLHRQSQGGIDYLKQGNSIITTSIVASDGYADDVDTGEVLIYTGQGGKGTGKEKKVQTEDQKLERGNLSLKNCMDLKSPVRVIRGVKESKSSHGGQGKDGSRGKGMMKYTYDGLYLVEKYWQERGASGYSVFKFQLRRMPGQPELAWNILKLVGRSKKGAPREGLLCQDVSEGKETTPVCVVNTTDDEPGPPDFIYTSKIIYPSWYNPSPPRECDCVDGCSDSDKCFCAVKNGGELPYNHNGAIVEAKPIVYECGPFCKCPPTCHNRVSQNGVRISLEIFKTDKRGWGVRSLCSISSGSFICEYTGELLSEAEAEQRTGNDEYLFDIGRSNDQSLWDGLSGLVNELPSNSISETVEDAGYTIDAAMYGGVARFINHSCSPNLYAQNVLYDHDDRNVPHIMLFAAENIPPLQELCYHYNYSLDNVRDSDGNIKMKNCYCGSSECTGRLY
>CIEA-2009865-Juncus_inflexus
PMNNKATDPRGKVRRILCIFQTLCRKKLQEEESKAEKDPEKSEPKSNKTNKKKKDKFRIDLKAAEDLKNSCEYSDPGKPVVGSVPGIEVGDEFRYRMELHLIGLHRPLQCGIDWTELLDGVRVATSIVSSGGYSDKFNDSGVLIYTGSGGKPCKKRKQSQAEDQKLEKGNLALKNSMDLKMPVRVIHGSCSADSKRVMTFTYDGLYMVESYEYVDEVYKEYCTKVFKFKLRRMAGQPELGLHMAAKTKEARVREGLCVADISEGKEKMPICAINTIDDEKPPKFKYITSIIYPSWYERMPPKGCDCNGKCSNLKNYKRCACALRNGGNLPFNSQRLIIETKDLVYECGPTCKCPPSCPNRVSQNGITIPLEIFKTESRGWGVRSLSSISSGSFICEYVGELLEDEEAEKLEKEDEYLFDIGKNYDDAPETDSGAGEEEEGFTIDAGKMGNVGRFINHSCSPNLYAQNVLFDHGDKRMPHVMFFAAKNIPPLQELTYYYNYRIGEVLDKYGNEKRKDCYCESIECEGRLY
>CJGZ-2051331-Oenothera_nana-MTJ_0233
YIYDGLYVVDKYWQEPGEHGKLVFKFLLKRKPNQPELAWKVVSKSKKHEAREGLCMKDISLGKEAFAIPAVNTINDEKPPTFKYITRVMYPNWCNPIPPEGCECTNGCSDSDKCPCAVKNGGEIPYNFNGAIVEVKPLVYECGPLCKCPSSCHNRVSQHGIKFPLEIFKTESRGWGVRSLASIPSGSFICEYIGELLEDKEAEARAGNDEYLFDIGNNYSDANLWDGLSTLIPDSNLSLNDTVD
>CJNT-2015756-Polypodium_glycyrrhiza
RSLVKRTLQEYEFIRKALVKSKDPVRRPDLDAGSLLKERGKWRNCGEKIVGEVPGVEVGDQFSFRMEMLIIGLHRQVQSGIDYILGTKRDNGAPLAISIVSSGGYENDIDDGNTLIYSGHGGNNSKGNKKQESNQELVRGNLSLSNSMKEGTPVRVIRGTTDHTSPSSKIYTYDGLYDVIDCRFDCGATGFGVYHFTLTRRAGQPQVGLSLLSNLKKKGLARPFLLLDDISRGQERLPVCVVDEVDEETAPLNFTYIPKIKHPVWYTPLVPQGCSCVGVCDEETCSCAVKNGDELPYNEKGYLVRDKNVVYECGNSCSCSSSCENRVSQKGLRYRLEVFKTKNRGWGVRSLDPIQPGGFICEYSGELLTDAEAEQRVGNDEYLFDLGNGCNPSRDQHKLAETDESAALVPATEEVAYTIDAKDLGNVARFINHSCSPNLYAQNVLYDSDDLRFPHVMLFAMESIPPLREFTYDYNYRLDQVRDADGKVKTKACHCGAQDCQGRLY
>CJNT-2081284-Polypodium_glycyrrhiza
KAVIDTLRLYDALRRNLLVEEESKDKDASKGSRPDLQAGSIINSKGLMVNRNKKYVGSVPGVEIGDQFYFRMELCSIGMHGPIQGGIEYLTVKESEYKIPVAISIISSGGYDATDNGDELVYTGQGGKSALDGKSNEDQKLERGNLAMESSMKHQVPIRVTRGIRDSTSPSSKTYTYDGLYKVEQCWSEKGKYGFEEFKFKLCRLPGQPDLGSATLKLSNSLKYRPSEREGLCQSDIAGGKEGMPVCVVNTVDDLKSPPPFEYSTSLQYPQGATYVQFGGTQGCDCTGVCGASDSCSCFVKNNYAFAYLRGGILVKERSVIYECGSNCRCSFSCRNRLTQKALKFRLEVFKTEDRGWGLRSWNTIPAGSFICEFTGRLVQNAQLLETRDYVVDLGRLPKSNPLWGDVSSLLDTQPSQATVNASIPEFAIDSSQIGNASRFINHSCSPNVLVQCILRDHQDTKRPHLMLFAMDNIPPFRELTRDYGSDSPRLNSEEHGMQCLCKSEDCRGKFY
>CKDK-2002975-Ochna_serrulata
KREIVTGIMAADTCPLRQVRRQIEKPESASKDQKEELAVHEPRPVVKKKKSIAKFHSRAKKKSLSPAENGREGTKQMVICDSKDNSEDDENVDDFRLVERPRNLEVALPPSHLSNNNVDEAVTRSKVRETLRLFHAVCRKLLQEEESKSKQSVGPRKRVDLKAALILKDKKRYINEGKIVGCVPGVEVGDEFQYRIEIHIIGLHRPIQAGIDYLVEGSKSIAISIVTSGGYDDDTDNSDELIYSGSGGNKTKTQGPEDQKLERGNLALKNSVDEKNPVRVIRGDTKASDSDGRGKTYIYDGLYVVDKYWAESGPQGNRVYKFRLVRLPGQPEIAWKVLKKSKKFQRDGICVNDISKGQEHLPICAVNTIDDEKPPPFNYVTKMIYPDWCRPIPPKGCDCVKRCSESGKCSCVAKNGGEIPYNHNGAIVEAKPLVYECGPTCKCPPSCYNRVTQKGITFQLEIFKTETRGWGVRSLDSIPSGSFICEYVGELLEEKEAEERTGNDEYLFDIGNQYNDGCLWDGLNTLMPDAHLSPHKEVIHSSFTIDAAQYGNVGRFINHSCTPNLYAQNVLFDHEDKRIPHITLFAAENISPLQELTYHYNYTIDQVFDSNGNIRRKDCYCGSSECTGRMY
>CLNU-2065365-Escallonia_sp._cv._Newport
GEVGQELVVYPYDKSPKMRSSSDAVGLGGEADKVVVQGLMAEQNCPWRSGKADLTSPDDARGRSKVKEHGSTGNLKYKFATGANKDEANHSGGKSVKKKSTRAGKGKAAYVVTGTPGINYEVDYSPHVEEQNEGSPAGQGGCTVDVSLPLYGPSCSAKGGARDRVRETLQLFHAICRKILQGEEARSSQGHGAKSRQQEKEIRRIDLLAASMIKAKRKEVNKEQTIGAVPGVEVGDEFQYRVELALVGIHRLYQAGIDSIKPQNVAVSVVASGGYDDELDNADVLIYSGQGGNPGGRDKQPEDQQLVRGNLALYNSIAAKNPVRVIRGCKETKLADSSDARGKLVSTYVYDGLYTVERYWQDVGPHGKLVFKFEMRRIPGQPELAWKEVKKSKNFKTREGLCVDDISGGKELFPVCAVNTIDNQKPPQFDYITRMIYPDHYLYHLIPPKGCDCVGGCLDSKRCSCAVKNGGELPYNYNGAIVESKPLVYECGPSCNCRPSCYNRVSQHGIKIQLEIFKTESRGWGVRSLNSISSGSFICEYTGELLEDKEAEKRTNDEYLFDIGQKCDEFSHKTEEQSKSSEVVEDGGFTIDAAQYGNVGRFINHSCSPNLYAQDVLYDHEDNRMPHIMLFAAENIPPLKELTYHYNYKVGQVRDSDGNIKTKSCYCGSTACTG
>CMCY-2005216-Hesperaloe_parviflora
EVGDEFHYRVELSIIGIHRPFQGGIDYTKKNGMVLATSIVASGGYPDDIDSSDVLIYSGSGGNASGGGDKQAGDQKLERGNLALKNSIDARTPVRVVYGSKELVKSDSQDVKTKRVATFTYDGLYIVEKYWPEMGSNNFNVFKFQLRRMPGQPEIALKEVKKTKKSKVREGLCVKDISDGKERIPICAVNTIDSDQPMPFKYITRVIYPSWYVKKPPRGCDCIDGCSDSERCACAIKNGGEIPFNFNGAIVQAKPLVYECGPSCKCPPSCHNRVSQHGLRLPLEIFKTKSRGWGVRSLYSIPSGTFVCEYLGEMLEDAEAENRVNDEYLFDIGHNYDDHNLWEGLPGFIPGVQSDAASGIDSELKDVGFTIDAAEYGNVGRFINHSCSPNLYAQNLLYDHDDKKVPHVMFFAVDNIPPLQELTYHYNYTIDQVRDSEGNIKEKACFCGSPECTGRLY
>CMCY-2005217-Hesperaloe_parviflora
EVGDEFHYRVELSIIGIHRPFQGGIDYTKKNGMVLATSIVASGGYPDDIDSSDVLIYSGSGGNASGGGDKQAGDQKLERGNLALKNSIDARTPVRVVYGSKELVKSDSQDVKTKRVATFTYDGLYIVEKYWPEMGSNNFNVFKFQLRRMPGQPEIALKEVKKTKKSKVREGLCVKDISDGKERIPICAVNTIDSDQPMPFKYITRVIYPSWYVKKPPRGCDCIDGCSDSERCACAIKNGGEIPFNFNGAIVQAKPLVYECGPSCKCPPSCHNRVSQHGLRLPLEIFKTKSRGWGVRSLYSIPSGTFVCEYLGEMLEDAEAENRVNDEYLFDIGHNYDQDVHTLWEGLPGFIPGVQSDAASETDSELKDVCFTIDAAEYGNVSRFINHSCSPNLYAQNLLYDHDDK
>CMCY-2005219-Hesperaloe_parviflora
EVGDEFHYRVELSIIGIHRPFQGGIDYTKKNGMVLATSIVASGGYPDDIDSSDVLIYSGSGGNASGGGDKQAGDQKLERGNLALKNSIDARTPVRVVYGSKELVKSDSQDVKTKRVATFTYDGLYIVEKYWPEMGSNNFNVFKFQLRRMPGQPEIALKEVKKTKKSKVREGLCVKDISDGKERIPICAVNTVDSDQPMPFKYITRVMYPSWYVKKPPRGCDCIDGCSDSERCACAIKNGGEIPFNFNGAIVQAKPLVYECGPSCKCPPSCHNRVSQHGLRLPLEIFKTKSRGWGVRSLYSIPSGTFVCEYLGEMLEDAEAENRVNDEYLFDIGHNYDDHNLWEGLPGFIPGVQSDAASGIDSELKDVGFTIDAAEYGNVGRFINHSCSPNLYAQNLLYDHDDKKVPHVMFFAVDNIPPLQELTYHYNYTIDQVRDSEGNIKEKACFCGSPECTGRLY
>CMCY-2031444-Hesperaloe_parviflora
SRKRVKQTLHEFISIYEKLAEEDEAMQKKAPKKKEAGERSRFDLDAYRLFKDKNKDLGARCVGAVPGVEVGDKFHFRVELSLLGLHCQLQADIDYIRKDEKLLAISVVSVRMGKYNTNTCKSDVLLFCGSGSKNRDQKMVKGNLALKNSIDAKTPIRVFHGFRKNKLVTLYVYYGLYLVEKHWRKKDDNGHYVFMFRLRRLPGQPELDIKEAKKLLSLRSCSAHKYTEDISRGKEKVPIRVVNTIDDQRFLPFEYITEVIYPLNCHPAPLEGCNCINGCLDSDTCACAVRNGGELPFNSKGAIVEAKPLVYECGPSCKCPPSCHNRVSQHGIKFPLEIFKTKTMGWGVRSRTFIPSGSFICEYVGEMLEDEEAQKRTTDEYLFAIGNNYYDESLWEGLSYVPCLQKSVSSEAEEDGGFTVDASKYGNVGKFINHSCTPNLYAQNLLYDHDDKRMPHVTFFACEDIPPLQELTYHYNYTIDDVQDSDGNIRKKSCYCGSIECTGRLY
>CMEQ-2016067-Orthotrichum_lyellii
LMNSCNMGLPVRVIRREKDTGSETGQRFTYYGLYKVDKFFLDTGAHGHPVYKFFLLREGNQAGLQTILPQPDPSTSPGVVLTADVSDGVEQTPVRVVNAVDVSAPDPFHYITNVINRNRRDVLLLQTQACECVYTCEDGVCACIKRNSGGVSAYNDDGHLIRVRNIVYECGSHCHCSRAACRNRVSQKGLRWRLEVFRTLAKGWGVRTMEFIPSGSFLCELTGELLTATKAAGRDNDEYLFNLDFHSNARARNKPASSKSSKGKVLEQVTDQAVHYVIDCRLSGNVARFINHCCQPNLFVQGVLHDHVDLNRGHIMLFAGEDIAAQTELSYDYGYELDSVRDVHGNVVAKHCHCGARFCRGRMY
>CMEQ-2085624-Orthotrichum_lyellii
DSEEELYSKRRKRFAALLRFYQQMHESGELTGRKRPDLEAVRKMTEDKQNSNWRGLGPVPGSVVGDFYYYRSELHILGMHRATQAGIAFSTIDGEKIGSSVVASGGYEDDKDEGETFFYTGHGGCDKASKRQVRDQVAEGGNLALQNSCHKVQPVRVIRGHSDIAAIQSPSKRIYSYDGLYNVVQEGAILGNAGFKVFQFKLERLPDQNELGSRLVSFVGKLNKAPSERTGLLVADISDGKEPIPVGVVNTVDSTSLPSSFQYTTSLLFSRGIALPTRASSQCSCLTPFPCHTVGHSCSCIAKNASRMMPYNQYGLLIRAVPAVYECGRLCRCPMDCHNRVCQKGLRYRLEIFKTENKGWGVRSWDFIPSGGFVCEYTGEVMDTVTADELDDDEYLFNLDMKQGNEARWGDKLTDAFTDVPSTSPDALALEKPKYVIDASKYGGVGRFVNHSCKPNLFVQCVLYDDCDLDIPHVMLFAGREIRPFQELTYDYGYALDSVFDANGNPKHKACHCDARNCRRRMY
>COBX-2014635-Polypremum_procumbens
GSVGKEIVVYSPDRTGEMQPSYNQFSSQHEVNREVVRGLMAAHSCPWKKVKADLKDSHGRKSQGRVRRHKAVARKSKPNHSTGSPIKKKPAPLSINVDRSPGAADEEDYSTLLPETSPAIGKRTHFDVSLPPFGPKTTNHGDARNKVRETLRMFHAICRKLLQGEEAKLTPEEEGKPKRHLNRVDLPAAKMIKEKGKEVNANQQVLGDVPGVEVGDEFQYRVELAIVGIHRLYQAGIDSMKHDGVLLATSIVASGGYADDTDNADVLRYSGQGGNIIGKNKQPEDQKLEKGNLALYNCISAGTPVRVIRGWKEPKAPNSLDSKGKIVTTYVYDGLYTVTDCKTEKGPHGKSVFMFELRRNPGQPELAWKELKKSNKFNTRPGVCLPDISAGKEPFPICAVNTLDNEKPPSFNYIAKMMYPDWYHPLPPEGCDCAGRCYSRKCRCAAKNGGEIPYNRNGAIVEVKPLVYECGPHCKCLPSCYNRVSQRGIRFKLEIFKTETRGWGVRSQASIPSGSFICEYAGELLQDTEAEQRIGSDEYLFDIGQNYCDSSVQPELTDSSALADGGGYTIDAAQYGNVGRFINHSCSPNLYAQNVIHDHDDIRMPHVMLFAAENIPPLQELTYHYNYSVDQIRDSDGNIKVKKCYCGSAECTGRLY
>COCP-2085772-Triglochin_maritimum
FVATSIVSSAGGYSDVMQNSNILIYEGEGGHPGFQKRKQSLPGNQKLNRGNLALKNSMEAGTPVRVIHGIREQTPVGFHGRSLATYIYDGLYIVEKYWYELGDKGFKVFKFQLRRKSNQPALGWKEVMHSKQMKVRHGVRDNDISRGKEKKEIPVINTIDKEVPMPFKYTTRIIYPPSYKPLPPRGCNCVGGCTDTKTCACVAKNGGEFPFNHDGAIVRAKPLVYECGPSCKCPPSCFNRVSQHSARFQLEIFKTEERGWGVRSLTSIPSGSFVCEYVGELLEDTEADKRTFDEYLFDIGRNYNEEALWKGLSEFLPTPDNIDLYEGVDCKGFTIDAANYGNVGRFINHSCSPNLYAQNVLYDHDNKGMPHIMLFAAENIPPLKELTYHYNYTVDQVRDLDGNIKKKDCKCRSAGCTGWLY
>CPOC-2022844-Convolvulus_arvensis
GNRLPKYNVTFPPFGPNGSSHGDVRSKVRETLRLFQVLCRKLLQGEESKSRLEEEGQPKQKTKRIDLEAAKIIKAKGKEVNVGDIILGEVPGVEVGDEYQYRVELALVGVHRLYQAGIDSMKLETGMLIAVSIVASGGYADEMDEPDVLIYSGQGGNLVGKAKAKAKSPEDQKLERGNLALKNSISYKNPVRVIRGYKEIKTSESGDARPKVATTYVYDGVYTVDNFWEEEGKHGKMVYMFELRRIPGQPDVFWKEVKSSKKSTMRHGVCVHDITGGKEMLPICAINRIDSEKPPTFSYIRKMKYPGWFHPIPPKGCDCTGKCSDSKKCSCAVLNGGELPYNRNGAIVEVKPLVYECGPHCKCPPSCYNRVSQNGIKIQLEIFKTESRGWGVRSLASIPSGTFICEYAGELLEDKEAERRIGSDEYLFDIGHNHGDGSIGQKPTSSEQVDEVGYTIDAAEYGNVGRFINHSCSPNLYAQNVLYDYDDKKVPHIMLFAADNIPPLRELTYHYNYTVDQVRDSNGNIKVKKCFCGSSECTGRLY
>CSSK-2018572-Houttuynia_cordata
VSIIPFGTSDMGSKVNNQKGIVTRKTVRETLRLFQACCRKLLQEAEAKDKRNSNKRVDLHAYEILKQKNKFVNTGKPILGIVPGVEVGDEFHYRSELCIIGLHRQTMAGIDCLQGARYLATSIVSSGKYDDQIDDSDVLIYTGQGGRPSAKKTDGEDQKLTRGNLALKNSMEAQTPVRLIRGIKETQYKDKKQGVVTTYIYYGLYLVEKYWSEKGRHGLEYKFQLRRIPGQPNLAVREVKKLTKSKAREGICVVDISGGNEKLPICAVNTIDNEKPPPFKYITKMMYPTWYTLVPPDSCSCTNGCSDSENCICAVKNGGEIPYNYNGSIVQAKPIVYECGPSCRCRPSCHNRVSQHGIKFQLEVFKTENRGWGVRSLTSIPSGSFICEYIGEVLLDTEAEQRTGNDEYLFDIGHNYNDEFLHGDLSTVIPNQQTNSICEIVEDSGFTIDAATYGNVGRFVNHSCSPNLYAQNVFYDHEDKRLPHIMLFAAENIPPLQELTYHYNYTLDQVRDSNGNVKKKECCCGSLECTGRLY
>CSUV-2062607-Cochlearea_officinalis
GLYVVEDFWQETGSHGKLVFRFKLRRMPGQPELSWKVVKKSTSLKYRQGLCKLDISEGRERLPISAINEIDDEKPPMFTYMVKMIYPNWCKPIPHKTCGCTTRCTETRNCLCVAKNGGEIPYNYSGAIVSAKPLIYECGPLCKCPASCYLKVTQRGIKFQLEIFKTESRGWGVRSLNSIPSGSFICEYVGELLDDKEAEQRTGSDEYLFDIGNKYDTTLSEGMSKLMPETRIDEEEDHEEETSSGFTIDAAKKGNIGRFINHSCSPNLYAQNVLYDHEDARIPHVMFFAMDNIP
>CUTE-2002554-Blutoparon_vermiculare
DKADARRKVRDTIRLFHGVLRKLVQATEKVKQGRVDASLQLIATAKILKDNNKYINTKKIMGPVPGVEVGDIFNYRIELGIIGLHRQLQSGIDFIILNRKMIAVSIVASGRYDNIMNNSDVLIYSGQGGNIAGGCKQLEDQKLERGNLALKNSIKFKNTVRVIRGFKERKQINWRRTTTPTYIYDGLYTVERYWSELGNNGKLSFKFELKRVRHQPELTWKRVKLPVQRGRYADDISRGKEKKNPICAVNTIDDVKPIPFTYITQVKYPDWCRPIPPKGCNCIDGCSDSKLCACAHKNGDEMPYNYSGALVEEKSLVYECGPSCKCPPTCHNRVSQHGIKLPFEIFKTESRRGWGLRCLASIPIGSFVCEYIGELIDDNEAEQRIDFDDYLFDIG
>CUTE-2007042-Blutoparon_vermiculare
LDIRYDDDSSENDDLDDFQLLPRSRSLEISLLPFGAASSSERGIRSKVRETLRLYQALYRKLLQEEEKSKGLAIESKRTDLQAMKILKDRGMYINTKKVIGSVPGVEVGDIFNYRTELAIIGLHGPLQGGIDTMKLGKETVAVSIVASGGYANDVDSSDVLIYTGQGGNATGKDKQPEDQKLEKGNLALKNCIDKKTLVRVIRGFKESKPSETRGRSKTIATYTYDGLYTVDRYFHDLGPHGKLVYKFELNRVPGQPELAWEELKHSKKHTPREGRLVADISSGKENSPISVVNMIDDERPPVFKYITSMMYPDWCQPIPSKGCDCKSGCSDSKHCVCASKNGGEIPFNYNGAIVQAKPLVYECGPLCKCPPSCHNRVSQNGIKLPLEIFKTSSMGWGVRCLSAISSGSFICEYIGELLDDKEAEQRMGTDEYLFDIGQNYNDPTLWEGLSDLLPELASSSDSVVDVGFTIDAARSGNIGRFINHSCSPNLLAQNVLYDHDDKRIPHIMFFAAENIPPLQELTYHYNYTIGEVLDSNGNVRVKSCHCGSMECSGRMY
>CVDF-2020375-Simmondsia_chinensis
VSTEDKQSRRVVDDEDVHTTKMRGISSGEHGVKLEALSVSHESACGDTIIKPVESEEKYEVKEQQRNSEGERQIHHESNIGKSIRKSECKKVEGSVDIAKKEVKAYKTSESNKKKLPIVPQGKIQSREETMANIKHSNDVVVVQGLPAAQYGQPVVKSSPSISGGKGMKRKKNHLVEEDTPKPSSSKAKVHAENVAGKSVKSISSSTDADTDLGTGQLVVRDEGDATDNDEEVNDFRLVPRLPKIDVSLPPFGTGSSSDKGARTKVRETLRLFQAIVRKLLHPEETKSKDQENTIRRLDLYAAKILKEKGKYVNPGKSVIGIVPGVEVGDEFHYRIELMIIGLHRQLQGGIDFVKKGQKVLATSIVASGGYANDVDNSDVLIYTGQGGNSTGGDKQPEDQKLERGNLALKTSIDEKNVVRVIRGFKETKSAESSEGRGKLLTTYTYDGLYTVEKYWQDMGKHGKLVFKFQLRRLPGQPELAWKEVKKSKKFKVREGRVIDDISEGKEKFPIGAVNTVDDEKPPRFTYINRMMYPNWCQPIPRKGCDCTEGCRDSDNCACAVKNGGEIPYNYNGAIVEAKPLVYECGPSCKCPSSCHNRVSQHGIKFPLEIFKTESRGWGVRSLSSIPSGSFICEYIGEMLDDKEAEQRTGNDEYLFDIGQNYNDHALWDGLATIMPDVASSSSDLVENVGFTIDAAEYGNVGRFINHSCSPNLYAQNVLYDHDDRRIPHIMFFAAENIPPLQELTYHYNYTIDQVHDSEGNIKKKSCYCGSSECTGRMY
>CVDF-2021043-Simmondsia_chinensis
DQKLERGNLALKNSIDEKNPVRVIRGIKETKATESADKRSKLISTYTYDGLYTVEKYWHDIGQHGKLVFKFELRRIPGQPELAWKEVKKSKKFKVREGRILEDISEGKEKFPIGAVNTIDNEKPPCFTYINHVMHPDWCRLIPRQGCDCTTGCSDSEKCSCAVKNGGQIPYNYNGAIVQAKSLVYECGPSCKCPLSCPNRVSQHGIMLPLEIFKTKSRGWGVRSLSSIPSGGFICEYIGELLDDREAEQRTGNDEYLFDIGQNYNDHTLWDGLSALMPDSAASSSDFVEDVGFTIDAAKFGNVGRFINHSCSPNLYAQNVLYDHDDRRIPHIMFFAAENIPPLQELAYHYNYVMDQVHDSNGNIKIKNCYCGSSECTGRMY
>CVEG-2017576-Azolla_cf._caroliniana
KSKRSDLEAGSMLRQKGRWQNHSAEKIIGEVPGVEVGDQFSFRIEMLIIGLHRQLQGGIDYIPASRRSSGMPLATSIVASGGYEDDKDSGDKLIYSGQGGNNYKGDKRQGSDQSLVRGNLAMSNCMKERTPVRVIRGTFDPASPSSKLYTYDGLYDVVNVHFDNGAAGFGVYQFTLIRRPGQPQLGLSIVQFVGNLKKKGLARPNLLLEDLSQGQENWPICVVNEVDGDPAPTNFTYIPNIKYPKWFSRVLPQGCDCEGGCSDETNCKCVLKNGGELPYNEKGYIIRDKKVVYECGSSCRCSSNCSNRVSQKGLRYQLEVFKTKNRGWGVRSVNPIQPGGFICEYTGELLSDAEAEQRVENDEYLFELGNNCNLESTDGGLQLKNLSTTMLSSVNEDIGYTIDAKCMGNVARFINHSCSPNLFAQNVLYDSDDLRFPHVMLFAMENIPPMRELTYDYNYTVGQVLDASGNIKSKACYCGALDCKGRLY
>CWYJ-2072185-Heracleum_lanatum
KVKETLNLFQQVLQKLLLSKEKVSQYTYVEAAMQLKEQKKWVNMDRRILGAVPGVEIGDKYHCRAELVIIGLHHPFAAGIDSMEVDGKKVAISIVASGRYANETEFTDVLIYSGEGGNPAIKDRELKDQTLERGNLALKNSMDAETPVRVVRGYRAWKSFRAGDKKREKETTFTYDGLYVVSKYWQEKGRHGNLIYMFQLNRLKGQPKLTTNNLSNSIISGSSAISSVSSRSRKCKRILGKIGRSKPLNMPGDSKALLMLEKSDVQRNPILIEDISYGKEKIAIRLVNDIDDTKPPVFNYLANMEYPHLKVSSTKTKSCQCKDGCSDSVRCSCVVKNRGSVPFNEHGAILRQKTIIYECGPSCKCPSSCHNRVSQLGLKFQLEVFKTESVGWGLRSRDFIPSGSFICEYVGELLDDMQAEERSGCDEYLFNLGGADEYTIDAGIYGNVGRFLNHSCSPNLYAQNVLYDHTDKRMPHVMLFATMDIPPLQELTFDYNYEIDSVYDANGNVKIKICCCGAPDCSGRMY
>CWYJ-2072774-Heracleum_lanatum
KAKKRNFSGKEKSKSGSEMKKFKNISSRKKSKKAASVQKNRYEDLYDSVMREDGDFSAERAEQIEGSSVSRAVGEFEVTLPPYGPNTSSHDMRNRVREALRLFQAVCRKILQGEEARTRGGEKSKSKEKIKRIDILAAKIVKEKGKEVNTGNRILGAVPGVEVGDEFQYRVELAIVGIHRLYQAGIDSMKYKGDTNVAVSVVASGGYADELDNSDVLIYSGQGGLSGKDKQPEDQKLERGNLALKNSIDVKNYVRVIRGSKEIKASESADAKAKTVMTYVYDGLYTVERFWQEEGAHGKLVFKFELRRLPGQPELAWKEVKKSNKSRSREGLCVNDISGGKEITPICAVNTLDDDKPPPFTYVTRMTYPDSFNLSPPKGCDCKGRCLDAKRCSCAAKNGEIPYNFNGAIVEVKPLVYECGPSCRCPPSCYNRVSQLGIKFQLEIFKTESRGWGVRSLNSITAGSFICEYTGELLEDREAERRTGNDEYLFDIGQNYSDCSHRPDAEANLNNVTEDVGFTIDAAHCGNVGRFINHSCSPNLYAQNVLYDHEDKRMPHIMLFAAENIPPLKELTYHYNYAINQVFDSNGEIKMKMCYCGSSECTGRMY
>CWYJ-2072810-Heracleum_lanatum
RSKVREVLNLFQKTLKEQLRKNQATRNLKGKTKTISSDVYEEVAMLLKQQKKWIYMNKQVLGAIPGVEVGDQFQYRAELVIVGVHAQFVASIDYMEKDGKKIATSIVSTHIYSNDEELTGVIFFCEDGIQTMAEQNFNDQTLVRGNLALKNSMDEETPVRVIRGNQSLEGKSTTFTYDGLFTVSKFWQERAQNGEWVYMFQLNRMQGQPKLKVNKLGRNGKSKALYYRTLIDDISYGNEKISIPVVNDIDNSKPPAFKYITKMVYPKLKKSANARGCRCVDGCSDLVRCSCVVKNEGMVPFNENGALIRAKENIVYECGPSCKCPPSCMNRVGQHGPKIQLEVFKTETRGWGIRSRNFISSGSFICEYVGELLDDKQAEERIGFDEYLFDIGDEDGFAIDAAKIGNIGRFVNHSCSPNLFAQDVLFDHVDKMMPHVMLFAMRKIYPLQELTYDYNYKIDHVSDSNGNVKIKKCHCGAHKCKGRLY
>CWZU-2000787-Betula_pendula
ILKDKGKHVNTGEKILGSVPGVEVGDEFHYRIELNIIGLHRPSQGGIDFMKHGGEILAISIVSSGGYDDDLDNSDSLTYTGQGGNVMNTDREPEDQKLERGNLALKNSMHKRNPVRVIRGSESSNGKTYIYYGLYLVEKYWQELGSHGKLVYKFQLDRIPGQPELAWKEVKKSKNFKIREGLCVDDTPLCVVNTIDDEKPAPFKYVTSMIYPHWCHPLPPKGCDCINGCSDSEKCSCAVKNGGEIPFNYNGAIVEAKPLVYECGPCCKCPSSCHNRVSQRGIKFQLEIFKTKSRGWGVRSLNSIPSGSFICEYIGELLEDKEAERRTGNDEYLFDIGNNYNDSSLWDGLSSLMPDVQATSCEVVEDVGFTIDAAEYGNVGRFINHSCSPNLYAQNVLYDHEDKRIPHIMLFAAENIPPLQELTYHYNYMIDQVRDSNGNIKKKSCFCGSIECTGRLY
>CZPV-2011006-Moringa_oleifera
TRNKVRETLRLFQAVCRKLLQEEEAKPQARPNTCRRIDYMAARILKDKGKYVNTGKQILGSVPGVEVGDVFHYRVELTIIGLHRQTQSGIDYVKEGGKILATSIVASRGYDDELDNSDVLIYTGQGGNVMNGDKEPEDQKLERGNLALANSKQTKNPVRVIRGEMKASDSSDIRARTYIYDGLYLVEDLWQEQGPHGKLVFKFRLLRIPGQPELAWKEVKKSKKSKEREGLCVHDISEGELIPICAVNTIDDEKPPPFEYITGMMYPDWCQPLPPKGCNCTTGCSESGNCSCVIKNGGEIPYNHNGAIVEAKPLVYECGPSCKCPPSCYNRVSQHGIKLQLEVFKTETRGWGVWGVRSLNSIPSGSFICEYAGELLEEKEADERTGNDEYLFDIGSNYSDSSLWDELSNLMPESTSNSSQVVEDGGFTIDAAKYGNVGRFINHSCSPNLYAQNVLYDHDDKRIPHIMLFAAENIPPLQELSYHYNYMIDQ
>Carubv10022678m
MGVMENNMVNTETSKVRVMSNGDDSVEKRGLLQNGVAGVAGVGYRSDRMTGLKFKRRRVGAVRDFPPGCGTSFKSFTWKKTDVVKFTCDENGSVVADGDDKVESLIKEEQDDGKGCSDLGGSGALMVFASEDVSMAEAVEVKPLSICLPDGDVMVGSVTGESSNSEQDSGSDVSSSSGTENMMRDIVVYADDTSLGRGDLAQTEPLEIEMADVTAPKRSRALHRKKTKKGVAFRSARGSAVVRIPPSHPSGSRSIDSTRDKVKETLRLFHGVCRKVLQEDEAKPDELRVKKLRVDYIARQILKSKGKFLNVGVQILGNVPGVEVGDEFQYRMELNILGVHRPSQGGIDYMKVGKDLVATSIVASGGYDDHLDNSDVLTYTGQGGNVMQVKKKGQELKEPEDQKLVTGNLALANSIEKKTPVRVIRGKKKAALQSSSSAGGNYVYDGLYLVEKYWQEVGSHGKCVFKYKLRRMPGQAELSWRVMKKSTSKRQENVRILDISEGKERRPISAVNDIDEEKPPKFTYTVKMIYPDWCKPVPPKSCGCTTACKEASMCACVLKNNGEIPYNYDGAIVGAKPLIYECGPLCECRSDCYLRVTQLGIKIQLEIFKTKSRGWGVRSVKSIPIGSFICEYVGELLEDSEAERRIGNDEYLFDIGNRYDDSLAQGMSELMPGKKKKPAMEEVEETSGFTIDAATKGNVGRFINHSCSPNLYAQNVLYDHEDTRMPHVMFFAMDNIPPLQELTYHYNYAIDQVRDSKGNIKKKACFCGSDGCTRRLY
>Carubv10022753m
MVHSESSVLSSLRGGSDFSKDEVATSVSGNGSYTDPVVRRKSKRFKVAAESELSPDCGSVSKRLRSRSIQKEVLIETCENRNVSDDCVLSSEAEVVLIPRENVVAQDRLISIDVHFCKDIDVGVTESAESHRVNLQTQLKDKNLLGNTSELYTVEVQPPSISLQEDAVVGSVYRQSITTRKQLRGRTISVVRDFPPNMGSIFPKSGKTFEVPISVEEKHFVLRNSDSGDHLSQSPDEIISPEVLEPSELEKEKSKVTVPKPIEAAGRRGTHIIGTVPGVEVGHGFQYRMELNSLGIHRPSQGGIDYMKDDSGELVALSIVSSGNYDDVLDNSDVLIYTGQGGNVGKGKKNIEPKDQQLVRGNLALKNSIHKKNPVRVIRGYKNTTLESSAAVKNYVYDGLYLVEEYWEETGSHGKLVFKFKLRRIPGQPERSWKVVENSKKSELREDVCNVDISEGKEALPIRAVNNLDDEKPPPFIYTVKMIYPYWCRPIPPKSCGCTKRCSESKNCSCVAKNDGKIPYNYDGAILEVKPLVYECGPHCKCPPSCYMRVSQHGIKIQLELFKTESRGWGVRSLESVPVGSFICEYAGELLEDKQAEILTGKDEYLFNLGKEEDPFTIDAAREGNIGRFINHSCSPNMYAQDVLYDHDETRIPHVMFFAQENIRPLEELTYDYNYKIDQVRDSNGNIKKKFCYCGSAECSGRLY
>Ciclev10023329m
ACLWLLSVSNLRGLSCMCRVSVCGVLTESARVVSLPNGSHSDGRLGKAPMENGHCASQGGPKHKRRKISAVRDFPPGCGPSASRINWIPNEEAIVGVVRPDAENVVVSSNHVDMLDLVSADPNGTLLLDTENVNTSGGKIYDGSKNLNMMHIGVSDEEMVLQSGSKALSSPNSRNAVPHLSNLERILTRNYPPRRRVSAIRDFPPFCGQNASVLGKEECMEAHPSFRSSPQEESDSKGKPLKETVKTDENQIRVNGYDGDVCMNEFGGDVSKITSGKVLADFEEHATMETKSETLATSSKKMMTVAQEDTDFSVSDNQFQEEDSEGLQLALNRVIVQGLMASLNCPWRREKGVCKPNYVSGTGQRERKKHNLLPPSKSPSEEIIKAKGSEGSYCKRNSYSGRNAYENRSALVMRDGKDSLGHDRGQENFHLGQRSHVFDVTLPPHPRSSSGKGPENDAIGARNKVRETLRLFQAVCRKLLHEEEAKPSRQNSHKRVDYLAARILKDKKKYIPVDKKVIGSVPGVEVGDEFQYRVELNMIGLHLQIQGGIDYVKRKGKILATSIVASGGYDDNLDNSDVLIYTGQGGNVMNGGKEPEDQKLERGNLALANSIHEQNPVRVIRGDTKAVESRTYIYDGLYLVERYWQDVGSHGKLVFKFKLARIPGQPELSWKVVKKCKKSKVREGLCVDDISQGKELIPICAVNTVDDEKPPSFKYITNIIYPDWCRPVPPKGCDCTNGCSELGKCACVAKNGGELPYNHNGAIVQAKPLVYECRPSCKCPPSCYNRVSQQGIKFQLEIFKTEARGWGVRSLNSIPSGSFICEYAGELLEEKEAERRTSNDEYLFDIGNKYSDGSLWGGLSNVMPDAPSSSCGVVEDGGFTIDAVEYGNVGRFVNHSCSPNLYAQNVLYDHEDKRMPHIMLFAAENIPPLQELTYHYNYVIDQVYDLSGNIKKKSCFCGSSECTGRLY
>Cucsa.321310.1
MSLTCNDSTERIQKLNIENGDSFSHPKLLKYKRRKVSVVRDFPPGCGRSLLLNSSTATKGVIGDVIESPLSVHHEVLGSVEMSNANTTLEATTKKTNISCLEDGHNTMNVESSLLIEDLEGKDESFINIKNSIGDEPSLKDLHGVVVSGIGKEVLEPSKLRPCSPLDDTTFVSNGKDVKKVVREYPPRRKISAIRDFPPFCGQNAPPLSKEEGSPMIVSQNNFVHQNKLSKLDKNGECLGDNARKEERNIELVEDVTKLAMDKICSDSMVEPIKATKMDDKCGSKIKCTSKRMQTSCSDKFKFGKKRKSTVNEVKETMEKEVDTGEAPSEENISNIPSHRKQLKLVPCEQTLAVERPVVLGLMASSTCPWRQGKLNLKPSPGGGSNGKKVKKHDLRQLEKTKSILKKEDRKEYQKNSSKKTSVVEKDVNGDMHQLVVAGSMDTSINDDESIDSHVNHRSNNANVSLIPFSQINESGSEQGTDSKGTRTRVRETLRIFHAVCRKLLQEEEAGKKAQGNAPRRIDFIAAKILKDKGKYVNVCKQILGQVPGVEVGDEFRYRIELNIIGLHRQTQGGIDYVKCGQKILATSIVASGGYANNLDNSDVLIYTGQGGNLMHSDKKPEDQKLERGNLALKNSFDEKSPVRVIRGSESSDGRTYVYDGLYLVEKWWQDMGPHGKLIFKFQLCRIPGQPELAWKEIKRSKKFKVREGLCVDDISQGKESTPICAVNIIDNEKPPPFNYITNMIYPDWCRPLPFKGCNCTNGCSDSERCYCVVLNGGEIPFNHNGAIVEAKALVYECGPSCKCPPSCHNRVSQHGIKFQLEIFKTKSRGWGVRSLNSIPSGSFICEYIGELLEDKEADQRTGNDEYLFDIGNNYSDNSLWDGLSTLLPDAQANACDIVEDGSFTIDAASYGNIGRFINHSCTPNLYAQNVLYDHEDKRIPHIMFFAAENIPPLQELSYHYNYMMDQVRDSEGNIKKKRCHCGSAECTGWMY
>DCDT-2016908-Cheilanthes_arizonica
GDQFSFRMEMLIVGLHRQVQSGIDYIPGSKRYNGSLATSIVASGGYEDDKDDGNTLIYSGQGGNNIKGNKKQESNQELVRGNLALSNSMKEKTPVRVIRGTTDLASPSSKVYTYDGLYDVVNYAFECGASGFWVYQFTLTRRPGQPQVGLSFLSLLKKRGLSRPNLLMNDISRGQERLPVCVVNEVDDEPAPLHFTYFPSIKYPIWFSPLLPRGCQCVGVCDEETCSCAIKNGGELPYNEKGYLIRDKTVVYECGPSCRCSSSCENRVTQKGLRYRLEIFKTKNRGWGVRSLDSIQMGGFICEYTGELLSDAEAEQRIGNDEYLFELGNDCNPAVVQSDAVYANSTSAIVPVEEDIAYTIDAKDLGNVARFINHSCSPNLYAQNVLYDSDDLRFPHVMLIAMERIPPMRELTYDYHYNLNQVRDADGNVKVKACYCGAQDCQGRLY
>DCDT-2076623-Cheilanthes_arizonica
LSHAAARKVVTETMRLFDALRRNLLLEDEQKSVRLDLNAGNILTSHGRSLNRSAKRIGVIPGLEVGDIFYFRMELSCAGMHGPIQAGIDYLGAKETKYGAPVAISIISSGGYDAKDEGDELIYTGQGGKSGLDSKPNEDQKLERGNLAMKESMKHQVPVRVIRGVKDATSPSGKTYTYDGLYKVDKFWSEKGKSGFEEFKFKLQRLPDQADLGSVAIKLSEELKVRPSVRSGLKTADISGGLEAAHVCVVNIVDDEVAPAPFKYTTTSQYPERSSNFGQSEKCACKNLCNSSKSCSCLARNDNVSAYVNGLLVKERGVIYECGKNCKCSNNCANKATQRSSKFRFEVFKTQDRGWGLRCQDIIPAGTFVCEYTGRLVQDVSSLQNKDYLLDSSMLSFLNPRWGDVSSLIGKQESARAGNDLPRPNFAIDSSTSGNMARFINHSCSPNVLVQCVFQDGQDTRWPHAMLFAMDSIPPFRELTMDYG
>DDRL-2069501-Tragopogon_dubius
QKLERGNVALKNSIESKIPVRVIRGYKGKSTPTENSSESSSKSRILTTYIYDGLYTVERYWQETGPHKNLVFKFELKRIPGQPELALREVKSKKFKTREGLCLPDITNGQEPIRIPAYNTLDDEKPPVFTYITKRISPETYRRPEPPKGCDCTGRCTGKKCACAAKNSGEIPYNHNGAIVEAKPLVYECGPACKCPPSCYNRVTQHGMKTQLEIFKTGTRGWGVRSLSSISSGSFICEYVGELLEDTEAEKRTGNDEYLFDIGQNYTDTGAGTDTDTDKTDTEGFTIDAAKYGNVGRFINHSCSPNLYAQNVLYDEEDKRMPHIMFFAAENIPPLQELTYHYNYAVDTVHDSEGNIKVKKCFCGSPECTGRMY
>DESP-2107784-Erigeron_speciosus
TKKKQKRREKAVWRGESSSTGKVAYTGTLEMVVGKEDDFAVGAKEQDEYRNPQGACDMDVTLPPFGPKNSNDARNKVRELLRLYQAICRKIVQGEESKINELTSGAPVRRVDLKAKEILYARGRSLDLGPKTYGPVPGVEVGDEFLFRVELNLVGLHRPYQGGIDYVNQGNEFFAVSVVASGGYDNDVKYPDRLVYCGAGGVTKDKNLENQKLKRGNLALKNNIDLKYPVRVIRGYQVTIESVDSKPKTMKTYIYDGLYTVDECTQVPSKKGNMVFNFVLTRIPGQPELAIREVKSKKFKKREGICVNDITDGKEVFPICAVNTIDDEKPPSFTYITKIVYPDWYQLVPLKGCDCVGRCNSKKCSCVLKNGGEIPYNHNGAIVEAKSLVYECGPSCRCPPSCYNRVTQHGMKIHLEIFKTKTRGWGVRSLSSISSGSFICEYIGELLEDKEAEKRTGNDEYLFDIGQNYSDCYLNPEMKPDEEVCEGGFTIDALKYGNVGRFINHSCSPNLYAQNVLYDQEDKRMPHIMLFAAENIPPLQELTYHYNYTVDTVHDSDGNIKVKNCYCGSSECTGRLY
>DFHO-2009095-Danaea_nodosa
RKAVIETLRLYDALRRNLLQEEEIRGKEAGKGRADLIAGSIVNAKGLSVNRMEKIVGSVPGVEVGDNFYFRTEICCIGMHGPIQGGIEYLTAKESQWKTPVALSIISSGGYNDRDAGDVLIYTGQGGKSSLDNKQTEDQKLERGNLAMDESMKHQVPVRVIRGIKDAASPSGKTYTYDGVYKVIESWSEKGKAGFEEFKFRLQRLPGQPELGSAVIKLTNHLKYKPSMREGLILNDISMRKENFPVCLVNTVDAELSPGSFEYSTRVQHPPACAQLELPAGCECSGACSTSNACPCVEKNGNAFAYINSGVLVKEKDTIFECGGTCKCSLSCCNRLTQKGQKFRFEVFKSSSRGWGLRSLDSIPAGSFVCEYIGKVVSGIEAGKMGCREHLLNLKRVPKSKRAWGDVSGILEKQTSDASYGLERPELFLDASQIGNVARFINHSCAPNLLVQSVLYDHHDVRFPHIVLFAMDNIPPLRELTFDYGSQVSEGNDSDVKSKDCLCGVADCRGQLY
>DFHO-2055876-Danaea_nodosa
ARLNVKQTLHDFDALRRAFLQTSEVVRKDGARLVRRPDLKAATVLKEKGRWVNCGDKIVGEVLGVEVGDQFYYRIEMCLVGLHRQIQAGIDYIPASQSKKIGCSIATSIIASGGYEDDVDNGETIVYTGQGGNNYNGDRRQTGDQVLVRGNLALKNSYSTGTPVRVIRGCKVSQGGGESGGENKVKVNIYNYDGLYTVVSYWRAKGKSGFGVFKFELKRLPGQPHLGSAVVKFAGRLKKRITARKNLLLEDISEGKERLPVCVVNEVDSEPRPHFFEYITGMKYPKWLDLGSLPEGCNCVGGCFDPDKCLCAARNGGEFPYNHDGAIVQAKAVVYECGITCRCPSSCSNRVSQRGVRYRLEVFKTHNCGWGVRSWDSIPSGGFVCEYAGELLLDAVAEQRIGEDEYLFDIGTNRNDQKRWGDVSDLIGVKPSSDACPIVEDAGFTIDAKEFGNVGRFINHNCSPNLYAQNVVYGHHDLRFPHVMLFATENIPPMRELCYHYNYEEGDVQDADGNVKRKDCHCGAPDCRGRLY
>DGXS-2104156-Freycinetia_multiflora
LHRQIPGCIDFSNLNGRNVAVSIVSYGSYANYMENSSVLTCSGTGVPTEHQKLEYGNLALKNSIDAMTPVRVIRGIKGPKKVTRYIYDGLFLVEKHWRNKGKNGYFVFMFQLRRMPGQPELSIKMDRLPRSRTISGLCMEDISQGEEKIPIPVVNTMDNERLPTFKYITKIIYPSRSQHTPPRGCDCVDGCSDSETCACAVKNGGEIPFNYSGALVEAKPLVYECGPNCKCPQSCHNRVSQHGIKFPLEIFKTETMGWGVRCLTSIPSGSFICEYTGELLEDEEAQKRDSDEYLFAIGNNYYDETLWEG
>DGXS-2106809-Freycinetia_multiflora
ERLIVQALMAAQNCPWSQGKRSSAVVMPSATPKNKVKKEVKVLSKKFSHVEASTSKCKNKVENKEDEDGMPRDEDNAKARDVYRRLCEMNVNLTPFGPSTLNQKGGESDDRVTRNKVKKALRLFQVICRKLLQGEEDKSKEFGRIHRVDLTVAAILKENKEWVNTGKPILGNVPGVEVGDEFHYRVELCIVGLHRPFQGGIDFTKIDGILLATSIVASGGYPGDMDSSDVLIYSGSGGNPGKGKQASHQKLERGNLALKNSIDAKTPVRVIHGFKEPMSSDSRDARARCLSTFTYDGLYVVEKYWPELGPHGYNVFKFRLRRMPGQPELALKEVKKSKKSRVREGLCMIDISEGKEKIPICAVNTIDGDRPVPFKYTTKLMYPSWYVQAPPAGCDCTDGCSDSEKCACSVKNGGEIPFNFNGAIVQAKPLVYECGPSCKCPPSCHNRVSQNGIKIPLEIFKTKSRGWGVRSLNSIPSGSFICEYVGELLKDTEAEQRSNDEYLFDIGHNYDDHSLWEGLPRGIPGLQSMSLCDAAEDMGFTIDAAEYGNVGRFINHSCSPNLYAQNVLYDHDDKRMPHIMFFAADNIPPLQELTYHYNYTVDHVRDSEGNIKRKNCYCGSPECTGRLY
>DHPO-2002871-Eupomatia_bennettii
EFSLSVIPFGLPSANDKGTRNKVRETLRLFQAIYRKLLQEEETKPKVQGQAGGRIDLAAYTLLKQKNKCVNTGGVILGSVPGVEVGDEFHYRAELAVIGLHRHLQGGIEYTKREGMIVATSIVASGGYEDEMDSTDVLTYSGQGGNPAGKDKQPEDQKLERGNLALKNSIDTKTPVRVIRGFKEAKARDTQGTRGKIISTFAYDGLYLVEKYWQQKSDHGFLVFKFRLGRIPGQPELALKEVKKSTKFKVREGVCVADISGGKEKMPICAVNTLNDERPPPFNYITKMIYPSWSDPIPPKGCDCTGGCLDSEKCFCAVKNGGEIPFNYDGAIVEAKPLVYECGPSCKCPPSCHNRVSQHGIKIQLEIFKTESRGWGVRSLASIPSGSFICEYTGELLQDTEAEQRTGNDEYLFDIGHNYNDRSLWDGLSNLIPELQSNAVCEIVEDVGFTIDAVQYGNVGRFINHSCSPNLYAQNVLYDHGDKRMPRIMFFAAENIPLLQELTYHYNYTIDQVRDANGIIKKKDCYCGSHECAGRLY
>DJSE-2011399-DJSE-Ophioglossum_vulgatum-2_samples_combined
KKWIGDVPGIEVGDQFYYRIEMCMIGLHRQLQAGIDFIPGSQTADGKCIATSIIASGGYEDDVDDGETILYTGQGGNNYAGDKRQSQDQKLVRGNLALRNSYRRASPVRVIRGCQEMQSRWMNYDGMYLVSSYWSEKGKSGFLVYKFLLKRMDGQPKLGSALVKFLGDVKKKKVVRLNIVMDDISEGRENKPVCVVNEVDDEPRPTYFTYVPKVLYSNWLYHEMGTGCDCIGECIDPSLCLCAARNGGCFPYEKDGGLRRRANLVYECGINCKCSDTCHNRVSQKGLKYRLEIFKTKNRGYGGFICEYTGELLLDTEAEQRVGDDEYLFDIGLNRNVNNTFGDVSDLIDSNLFGGTTVCNALSSTVENSCFTIDAAKFGNVARFINHSCSPNLIAQDVVFDHYSLDHPHIMLFSMDNIPPLTELTYDYNYTVGTIHDSQGNAKRKDCLCGSVSCRGRLY
>DJSE-2011400-DJSE-Ophioglossum_vulgatum-2_samples_combined
KKWIGDVPGIEVGDQFYYRIEMCMIGLHRQLQAGIDFIPGSQTADGKCIATSIIASGGYEDDVDDGETILYTGQGGNNYAGDKRQSQDQKLVRGNLALRNSYRRASPVRVIRGCQEMQSRWMNYDGMYLVSSYWSEKGKSGFLVYKFLLKRMDGQPKLGSALVKFLGDVKKKKVVRLNIVMDDISEGRENKPVCVVNEVDDEPGPTHFTYVPKVLYPNWLDHEMGTGCDCIGECTDTSLCLCAARNGGCFPYEKDGGLRRRANLVYECGINCKCSDTCHNRVSQKGLKYRLEIFKTKNRGYGGFICEYTGELLLDTEAEQRVGDDEYLFDIGLNRNVNNTFGDVSDLIDSNLFGGTTVCNALSSTVENSCFTIDAAKFGNVARFINHSCSPNLIAQDVVFDHYSLDHPHIMLFSMDNIPPLTELTYDYNYTVGTIHDSQGNAKRKDCLCGSVSCRGRLY
>DMIN-2022521-Phycella_aff._cyrtanthoides
ARTKVMETLSSFRSIYDSLQQKGNLFQANHHRALKLFKERIGGSTSNQMVIGNVPGVEIGDEFRLRVEMFVIGLHHQHQAGIDYIKHNGIDVAISIVSAGRYSNKRSNPSVLLYSGSGVSHEDQKLERGNLALKNSIEAQIPVRVIHGITKYQPRKSKIYVYDGLYLAEKYWIRKSIEGHLVLMYQLRRIPGQPEIAIGKKQQCSTLFPQSDVSNGEEVIPIRVVNTNSRDTPMPFKYTTKVIHPSSYIPTPRNSCDCVNGCSDSKKCACAVKNGGKIPFNSSGAIMKAKPLVYECGPSCKCPPTCHNRVSQHGIKFQLEIYKTGSRGWAVRSPSFIPSGSFVSEYIGEILMDEEAQKRANDEYLFAIGSNYHDKALWKGLSKRIPSLRKGASSELLNASFAVDAFEYGNVGRFINHSCTPNLYAQNILYDHDDLRMPHIMLFATEDIQPFQELTYDYNYAVDQVHDSNGNVKKKECHCGSQECTGWLY
>DMIN-2024590-Phycella_aff._cyrtanthoides
EGNERLEAYGDRLIVQALKSAENCPWRKDRKSGGIASRTFTPKTKTKKVMKFASASPSSVHKNIVDVEDDEDSLLQYGGNEKALVIYNSCRELDVTMTPSVPTRLISIDNSYNEEVASRYRVKKVLRLFRLITRKLTQGEEKSKGTDAKSKDSGNKRVDLAASGILKKHNEWVNHGKQIIGHVPGIEVGDEFHYRAELSIIGLHRPFQAGIDYTKRNGVLLATSIVASGGYPDDVDNSDVLIYSGSGGNASGSGDKQAGDQKLERGNLALKNSIDAQTPVRVIYGTKELCKSDSRDAKSKMISTFTYDGLYAVEKYWPESGTNSFIIYKFQLRRLPGQPEIALKEIKKVKKSNVRVGLCVKDISNGKESLPICAVNTVDKELPLPFKYIKNVIYPSSYAKKAPKGCGCTDGCLDSEKCACSMKNGGEIPYNFNGAIVQAKILVYECGPSCRCPPSCHNRVSQHGIKLPLEIFKTGTRGWGVRSLYSISSGTFVCEYVGEMLQDAEAEKRSNDEYLFDIGHNYDDHTLWDGLPSFVPSMQSDASHETLEDAGFTIDAAKCGNVGRFINHSCSPNLYAQNVLYDHDEKK
>DMIN-2024592-Phycella_aff._cyrtanthoides
IVHALMSAENCPWRKGKKSGGIISRSYTPKTKSKTVTKASGSNSASLHKDIADAEDDQDSLPQDGGNENTLVTQNSPHELCFTMTPFAPSRPISEGNSSNEEVVNRNMVKKALRLFQLVRRKLLQGEEKSKEKEAAPKKYGKKRADLDAARILKDNNEWVNFRKPTIGHVPGVEVGDEFNFRVELSIIGIHRPFQGGIDYMKKNGVILATSIVASGGYPDDVDNSDVLIYSGSGGNASGSGGKQAGDQKLERGNLALKNSIDAQTPVRVVYGSKDLCKSDSCDAKPKMVSTFTYDGLYIVEKYWPESGTNNFIVFKFQLRRMRGQPETALKEIKKAKKSKVREGLCVKDVSNGKESIPICAVNTIDNELPMPFKYINKVIYPSSYVRMAPKGCNCMDGCLNSEKCACAIKNGGEIPYNFNGAIVQAKVLVHECGPLCKCPPSCPNRVSQHGIKLPLEIFKTSTRGWGVRSLYSIPSGTFVCEYIGEMLQDAEAEQRVNDEYLFDIGQNYEDHTLWDGLPSFIPGVQSDAIHETVEGVDFTIDASECGNVGRFINHSCSPNLYAQNVLYDHDEKK
>DRIL-2010424-Kalanchoe_crenato_diagremontiana
DEPDSWEVEEDRNSFYVNHRSHDIDLPPVVPSNAKLQKDSNDCVSYNKVRETLRLFQAVFRKLMHEEEAILRRGETASKRVDLLTAKFLKDQGKYINTGKQIVGSVPGVDVGFEFQFRVELAIVGLHRLYQAGIDYMKKDGSLIATSVVASGGYADDMDSADVLIYSGSGGNPTKGDKKAEDQKLERGNLALKNSVTVKNPVRVIRGHDHKISDGRTRTVKTYTYDGLYVVTAYWQKPGPNGNLVYMFRLERIPGQPELAWNVIKKSKKSKVRHGVCTQDISEGKELIPICAVNTIDDQKPPFFKYITSMLYPDWCRPLPLRGCNCVGGCTDSASCSCAVRNGGEIPFNNNGSIVEVKPLVYECGPSCKCPPTCPNRVSQFGVRFQLEIFKTEARGWGVRSLNYIPSGSFICEYLGELLEDRQAEQRIGNDEYLFDIGSSFSDRNLLDEFPNIMPHLQIGPSEVVDDVGFTIDAERYGNVGRFINHSCSPNLYAQNVLYDHEDRRIPHIMLFAAENIPALQELTYHYNYNIGEVRDVNGNVKVKHCFCGSAECIGRLY
>DSUV-2007819-Asclepia_curassavica
VIVNALMAAPHCPWRRGKMASNSIAVKTEGRTKKREAIWLKKGRVVAKKTTINADLSESSSSLDMDFAPFSEEGGMGLPAEEDGEEHGEHGRPSQNLSFDSTHDIVVALPPYGPNSSRGDARNKVRETLRLFQTIYRKILQGEEAKTTPKARRLDLEAIKIMKAKGKDVGGKEYLGVIPGVEVGDEFQFRVELAIVGIHRLYQAGIDYMNQNGMLVAISIVSLGAYTDDVEDTDSLIYCGQGGHKAVKGKEVEDQKLDRGNLALRNSITAKNPVRVIHGFKEAKVSDLVDSKSKTVTTYVYDGLYTVENYWQEEGKRGKQVYLFKLKRIPGQPELAMKEVKKSNKLKVRHGICETDIAGGKELIPICAVNAFDSEKPPAFSYIAKMIYADLTNLLPPQGCDCTGRCADSLTCSCACKNGGEIPYNHNGAIVEAKPLVYECGPSCKCPPYCYNRVTQNGIKLPLEIFKTETRGWGVRSLTFIPSGTFICEYVGELLEDKEAEKRKNDEYLFDIGQNYSDCSLDPDRQRSSTESSEEVGYTIDAAYYGNVGRFINHSCSPNLYAQNVLYDHSDKKMPHIMLFAAENIPAMKELTYHYNYSLDQVHDSDGNIKMKSCYCGSSDCIGRLY
>DTNC-2016238-Sinningia_tuberosa
HDVAEVSKNKVKKALELFAMQYMKLLEGYKAEPKEGKGVPRFDVEAAELLKKEGKWICPKKQFGHIPGINIGDKFQFRAELAVVGLHCQYVYGIDYITLDGKKFATSIVNSGCYENKARSADILIYSGEGGNTNFGVKAVDQKLRRGNLALKNNIEMGYPVRVVYKSKSLKANDKGFAYVYNGLYLVKRSWVERSQDHRLMFKFELHRMPGQPRLTRQIAGESKKLAVYKERCVVHDISQGKENMPIHAMNGVDDEKPQPFTYITKIVYPEWCKPIEHSGCDCNNGCSSSRQCLCVLRNQGEIPFSNKGVILGQKYIVFECGPSCRCPSSCMNRVSQHGPRYQLEIFRTKSGDWGVRSRNYISSGSFICEYVGELLQCKEAEQRIGQDKCQLIDFHNSGDDAGFAVGFPHSQLGKTDSGFIIDAVKMGNVGRWINHSSSPNLFAQEVLYDHDDIRMPHIMLFSAKNIPPLKELTCDYNQLLGRI
>DTNC-2016583-Sinningia_tuberosa
PVPMSQIVLDTGEDTGGPLGNEIVVYSPDQSEKMSHLHSVFNLEDEMEREVVHGLVAVPCSQWWNGREILNNSDVGISGEKEWKQKLSGKKKTKAVAKKNSSKMNFPRRQSMKQKEVTVVNDADVSPAALMLTEKGYNHNGESPANSPAIHKTQDFDVSLPPFSFNNSSQGDARNKVRETLRLFHTICRKLLQKEEAAITPDEEGNSMQSGRKSKRIDLLSAKIIKDKGKEVNTDKQIFGHVPGVEVGDEFQYRVELAVVGIHRLYQAGIDWMKFNGVPVATSIVASGAYSDDLDNADVLIYSGQGGNIVGKAKKPEDQKLERGNLALRNSISAETPVRVVRGWKETKAIDPVDSKPKTVTIYVYDGLYTVKKYWTETGPHGKLVFMFELWRNPGQPELAWKELKSSNKFNTRPGVCVGDISGGKESFPICAVNTLSDEKPPAFNYISKMMYPDWYHPIAPEGCNCTGRCTDSKKCQCAVRNGGEIPYNRNGAIVEVKPLVYECGPSCKCPPSCYNRVSQRGIKFKLEIFKTESRGWGIRSLNSISSGSFICEYAGELLEDKEAEQRIGNDEYLFDIGLSCNDISLKPEEHAISVESREDVGYTIDAAQYGNVGRFINHSCSPNLYAQNVIYDHNDERMPHVMLFAAENIPPLQELTYHYNYTVDQIHDCNGNIKVKRCYCGSAECTGRMY
>DUNJ-2024622-Helenium_autumnale
DQLETVVKDEEEDDFADLKGVDVTLPPYGPTSSNDARDKVRKTLRLFQALCRKLLHGEEAKTDDIKLPKRRVDLGAKALMNHRGQIPVLTKKTYGPIPGVEVGDEFQYRVELALVGIHRPFQSGIDFVKKGKEFFAVSVVASGGYDNDIDKPDCLMYSGSGGVRKDKSFENQKLERGNLALKNNVDLGYPVRVIRGYTVKSAEAPDSKAKMSKMYIYDGLYTVEACLNVPGPQGNMVYKFELKRVPGQPQLAIREVSSKNFKMREGVCVKDITNGKEVFPICAINTIDDEKPPAFTYISKIMYPDWYKPIPPKGCSCVGRCSDKRCPCAARNGGEIPYNRNGAIVEAKQLVYECGPSCRCSPTCYNRVTQKGMKIHLEIFKTEKRGWGVRSLSSISSGSFICEYIGELLEDTEAEKRTGSDEYLFDIGQNYNDCSLNPDLNPGETVNEGCGFTIDALNYGNVGRFINHSCSPNLYAQNVLYDQDDKRMPHIMLFAAENIPPLQELTYHYNYAVDTVQDADGNIKVKSCYCGSSECTGRLY
>DUQG-2017174-Tanacetum_parthenium
EMVVKEEENIAAKTEEQGDCFFNSYGSGPRDFVVTLPPVRHRSSNDARNKVRETLRYYHSICRKLIRCEESKTADFMASYQKKRVDLAAKAMMEKEGKLMALGPKQCGSVPGVEVGDEFQYRVELALVGIHRPFQGGIDSVKQGKDVVAVSIVASGGYDNEIDKPDCLIYSGAGGVTKEKTIEDQKLERGNLALYNNIAAKLPVRVVRGWKSSETSDLDSKTKIMTTYIYDGLYMVNDCKRETGPKGNLVFKFELKRIPGQPELAVREVKSKKFRTKREGVCAKDITDGKESFRICAINTIDDETPPSFTYITKIMYPDWYRPVLPKGCTCVGRCSDKKCECSFKNGGEIPYNHNGAIVEAKPLVYECGPSCGCPPSCYNRVTQHGIKLKLEVFKTESRGWGVRSLSSISSGSFICEYIGELLEDSEAEKRTGNDEYLFDIGQKCSDSLYPDGEMVDKTGFTIDALHYGNVGRFINHSCTPNLYAQNVLYDQEDKRMPHIMLFAAENIPPLQELTYHYNYAVNTVHDADGNIKIKNCYCGSSECTGRLY
>DVXD-2072839-Allionia_incarnata
DGSVCRNARDVLCLFRSIVRKLLQGEEITDNIGMLESENAGRRVDLLAADVLKASGKCVITGKRGTLGPIPGVEVGDFFHYRMELSITNLHRPLQGGIDFIRQGDKNIATSIVASGGYDNDSDYSDVLIYTGQGGNPKYGDRKLVDQKLERGNLALKNSIDEKNVVRVIQGFKETKSSDGAGERSKTITTYTYDGLYTVEKYWPDAGPCGNLVYKFELRRIPGQPELVWKEMKRSKKLSVLTDRCVDDISEGKEAIPVSAVNTIDDEKPPPFTYITSMIYPDWCHPIPPRGCDCKDGCSDSSHCACSIKNGGEIPYNFDGAIIEAKRLVYECGPTCKCPPSCRNRVTQHGMKIPLELFKTESRGWGVRSLSSIPSGTFICEYLGELLDDQEADQRTGSDEYLFDIGQNYNDSTIWGEPPAFTSGSDDMVENVGFTIDAANFGNIGRFVNHSCSPNLYAQNVLYDHDDERIPHVMLFATENIP
>DZQM-2013615-Pinus_radiata
DGTVTRSKVRETMRLFQVLYRKFLQEEETHTKGSGQANTRKRPDVQASQVLKENNKWVNTGKQIVGPVPGVEVGDEFHYRIELCIVGLHRQSQGGIDYLKQGNTIIATSVVAADDIDTGEVLIYTGQGGNNSGMDKKQAEDQKLERGNLSLKNCIDENSPVRVIRGLKESKSSFGAKGSREGSKSKAGITYTYDGLYLVEKYWQEKGTTGSSVFKFQLRRMPGQPQIAWNILRTIGKSKTLACREGHRQRDISHGKETRPISVVNTVDDESGPAPFEYTSKIIYPSWYNPTPPRGCDCVDGCSDSESCFCAIKNGGELPYNYNGAIVEAKPLVHECGPFCKCPQTCHNRVSQHGVKLELEVFKTAKRGWGVRSLTSISSGSFICEYTGELLSDMEAEQRTGNDEYLFDIGSGSNDQSLWDGLAGLVNELPSHSIAETVEDSGYTIDAAKYGGVGRFINHSCSPNLYAQNVLYDHDDKTVPHIMLFAAENIPPLQELSYHYNYKLDQVRDSDGNIKKKSCYCGSAECTGRLY
>EAAA-2014132-Marrubium_vulgare
DIVVNLPPFGTNSSGPGDARMRVRETLRHFYTVYRKSLQQEEANTKPEEEGKSKQSNRIDLSTAKFLKESGKMVNTDKIIGPVPGVEVGDEFQYRVELAIVGIHFPYQSGIDSTKINGVPLCTSIVASGGYSDNLDDADVLIYSGQGGNVAGSFKAREAEDQKLERGNLALKNCIEAKTPVRVVRGWKESKIVDPLDVKPKLVTTYIYDGLYMVTDYWTETGPRGKQVFQFKLERNPGQPELAWKELKKSNKFKTRPGTCVSDISEGKESSPISAVNTIDDQKPPPFIYISKMMYPDWLRLKPPQGCDCNGRCSDSKRCPCAEKNGGEIPYNRNGALVETKTIVYECGPNCKCPPSCYNRASQRGIKYKLEIFKTESRGWGVRPLTSIPSGSFICEYAGELLEDKEAEQRIGNDEYLFDIGHDVTDSNEPEGQESVAEITDGFTIDACQYGNVGRFINHSCLPNLHAQNVIFDHDNKRMPHIMLFAMENIPPLQELTYHYNYHKGGVRDSDGNVKRKECYCGAEKCDGKLY
>ECTD-2005161-Gentiana_acaulis
VRVVRGSKETKISDSQGSKSSKVVTTSYVYDGLYTVEKCWPETGPRGKMVYMFELRRIPGQPELAWKEVKNAKIGKVRRGVCVADISGGQEKLPICALNLIDDEKPPAFTYIREMKYPDGFHFILPQGCSCTTRCSDSRKCSCRPKNGGELPYNRNGAIVEVKPIVYECGPSCKCPPTCYNRVSQHGIKIQLEIFKTENRGWGVRSLASIPSGSFICEYAGELLDDKEAELRTGSDEYLFDIGKNNLDPSTNDVDVGVESVDEAGGYTVDAAVYGNVGRFINHSCSPNLYAQDVLYDHDDKKMPHVMLFAADNIPPLQELMYDYNYSMNQVHDSNGNIKMKSCYCGSTECRGRLY
>ECTD-2005162-Gentiana_acaulis
LMQGEEAKSEKFEKNKRIDLEAKKILDEKGVETNTEKDRIGSVPGVEVGDEFQYRVELAIVGVHRLYQAGIDCIKQDGMVIATSIVASGVYADGWDNADVLIYSGQGGNVVGKKKEPEDQKLERGNLALSNSVKTKNPVRVVRGSKETKTSDTQDSKSSKVVSTYVYDGLYTVEKCWPETGPRGKMVYMFELRRIPGQPELAWKEVKNAKIGKVRRGVCVADISGGQEKLPICALNLIDDEKPPAFTYIREMKYPDGFHFILPQGCSCTTRCSDSRKCSCRPKNGGELPYNRNGAIVEVKPIVYECGPSCKCPPTCYNRVSQHGIKIQLEIFKTENRGWGVRSLASIPSGSFICEYAGELLDDKEAELRTGSDEYLFDIGKNNLDPSTNDVDVGVESVDEAGGYTVDAAVYGNVGRFINHSCSPNLYAQDVLYDHDKMPHVMLFAADNIPPLQELMYDYNYSMNQVHDSNGNIKMKSCYCGSTECRGRLY
>EDBB-2018264-Polyscias_fruticosa
DNQADLSRHKVREALNLFKQILEKRLLTEKKVSLYTYVEVAMQLKEQGKWVNMNERILGVVPGVEIGDKFHCRAELVIIGLHRPFAAGIDFMEKDGKKIATSIVASGRYVNETEFTDVLIYSGEGGNPAIKDKKLEDQTLVRGNLALKNSMEAGTPVRVIRGCRVWKSYRAGDRKREKETTFTYDGLYVVSKYWQDKGKYGKLVYMFQLNRMQGQPNLATNMSNTSGKSKILSKSRLSKALCRSGKSKLLSRSEKSRVRHDRTMVDDISCGKEKIPLRVVNDIDNEKPPIFNYIADMVYPQLNDSSMTRFCQCIDGCSDSVKCSCVIKNRGTVPYNENGAIVRRRPIVYECGPFCKCPPSCKNRVSQHGVQFQLEVFKTESRGWGVRSRNFISSGSFICEYVGELLNDKQADERIDCDEYLFDLGDGDGFAIDAAQFGNIGRFLNHSCSPNLYAQDVLFDHDNKRMPHVMLFATENIPPLQELTFHYNYKIGQVYDMNGNVKKKTCCCGARDCTGRMY
>EDBB-2088650-Polyscias_fruticosa
KVGNEIVVFSQEKSLSRKMPMDEDVGGGLDRMIVQGLMATVCDPLKQEGDLTSPDYGISRSKAKKRDFTGQEKSKLGSKKKTTNKSFSSRQSKKKLLSAQKAGYGDILDLVIKDEEDYVAHYEEKTEASHAGQGSPEFEVTLPPFGPKSSNHGDARNRVRESLRLFQAICRKILQGEESKSRLGEQTKSRHKKFRRIDLLAAKIVKEKGKEVNTEKKILGAVPGVEVGDEFQYRVELAIVGIHRLYQAGIDCTKYRGETVAASIVASGGYADELDNADVLIYSGQGGIIGKDKDKQPEDQKLERGNLALKNSISAKNAVRVIRGSKETKASDSVDARGKGVMTYVYDGLYTVDRYWQEVGQHGKLVFKFELRRIPGQPELAWKEVKKSKKSKTREGLCVDDISGGKEVIPICAVNTIDDEKPPPFSYITKMIYPDHCLPIPPKGCDCKSGCLDGRTCLCAAKNGEIPYNFNGAIVEMKPLVYECGPLCKCPPSCCNRVSQHGIRFQLEIFKTESRGWGVRSLNSISAGSFICEYTGELLEEAEAEKRTGNDEYLFDIGQNYNDCSLKPDEEACASKIVEDGGFTIDAAQSGNVGRFINHSCSPNLYAQNVLYDHEDKRMPHIMFFAAENIPPLQELTYHYNYAVDQIHDLNGNIKMKRCYCGSAECTGRMY
>EDEQ-2009986-Wrightia_natalensis
KTIATSNEVQQALKDFEELYNKLSSKYKAELKGGRVTKQMHTEAAVSLRNQQKWVNVQPIFGHVPGVEVGDKFQFRVQLAMVGLHHQFISGINCVTVSGKKYANSVVDSGRYENKVLSRDVILYSGQGGNPKVLSVSEKSGDQKLEGGNLALKHSKDANLPVRVIRKVMIENRKMYIYEGLYNVTNFWQEQSRRSDNMAFMFEMVRISGQPDCNYQEINKPRTSIDYLEQSNDAAAVYDVSQGKEGIPISIVNDMSDEKPQPFTYITKMKYPDWYHISEPCGCDCIDGCSDSKPCYCANKNGGEIPFNEEGSIIKAKHLVHECGPLCKCPPSCQNRVSQHGPRFQLEVFKTKSTGWGVRSKEDIPSGSFICEYIGEVLPDKEAERRINDEYLFDLDDCDGFTIDAAQYGNVGRFINHSCSPNLHAQNVVYDNDDNRLPHIMLFATKKIPALQELSYDYNYKIDRVCDANGNIKNIKKKICQCGSRKCTGRMY
>EDEQ-2071669-Wrightia_natalensis
QKLERGNLALRNSITAKNPVRVIHGFKETKMSDLADSKSRIVTTYVYDGLYTVENYWQEEGKHGKQVFMFKLKRIPGQPELAWKEVKKSNKSKVRLGVCVSDTTGGKELIPICAVNTVNSEKPPAFSYIPRMMYDDWSHLPSPQGCDCIGRCSDSGKCSCAQKNGGEIPYNHNGAIVEAKPLVYECGPSCKCPPSCYNRVSQHGIKLQLEVFRTETRGWGVRSLTSISPGTFICEYVGELLEDKEAEQRKNDEYLFDIGQNYSDCLPNPDRQGTSTELVEEVGYTIDAAYYGNVGRFINHSCSPNLYAQNVLYDHDDKRIPHIMLFAAENIPALKELTYHY
>EDHN-2055250-Ficus_religiosa
PANEPVANGNGLEKQVARKYPPRRRVSAVREFPPFCGRNAPPPVQEESLEVPSSPKSISSGQEKPERDVFEGTSTEAVKDDAKQTVGDAEGGDLFKSELERNKSEVDAKQTLEDVPPKESPEVLASPKNKACVREKFRPEMNDKPSTDTVNSKLKQTVEDLLGGDSYKGELKGNGAIVIRDRFQPECEKNAIKDEHVKLSQLKMDREEKENCNETPFEDELYWWDHEFETVVGKDDEVEGSTEHVGKEIVGYSEEKSIDKKDSDTYGYRSQLQVADEGNLILAPNRVIVHGLIATSNRLWQENFAFKCKPTAGMGGSKEMKADTVSPLKRRTTKITVRKKVGAGMSGSKEKKLDVISPVERQKTKITARKKVDVNIAKGKSLKKTPPETASQGTGQLVMWDKEDFRRHNEGEALVPISRSSGDRSSGSVLVFPICPIDSSGKDQGDKANVARLKVRETLRMFQGVYRKFLQEEETKSKEGGQACKRIDCKAANLLKAKNKYINTGKILGPVPGVEVGDEFQFRVELHIIGLHRPMQGGIDFVREGGKVLATSIVASGGYADDLDYSDVLIYTGQGGNVMNSGKEPEDQKLERGNLALKTSMHEKNPVRVIRGCESLEGRSRTYVYDGLYLVEKFWQDVGPHGKLVFKFQLERIPGQPELAWKEVKKSKKHKVREGVCVADISEGKEVIPICAVNTIDDEKPPPFKYITSLIYPDWCQPTPPKGCSCTSRCSDSARCSCAVKNGGEIPFNHNGAIVEVKPLVYECGPSCRCPPSCHNRVSQHGIKFQLEIFKTKERGWGVRSLNFIPSGSFICEYLGEFLSEKEAEARTSNDEYLFDIGNNYNDNALWDGLSTIMPGAVFASDEVVEDGEGFTIDAAEYGNIGRFINHSCTPNLYAQNLLYDHEDKRIPHIMLFAAENIRPLEELTYHYNYVIDQVRDSNGNIKKKSCYCGSHECTGRLY
>EDXZ-2006528-Schlegelia_violacea
KNTVKETLKLFRELYKELLGEYKAERKGEGTGARRFDIEAANHLKKKGKWIHSVKQFGHIPGIAIGDQFYFRAELAVVGLHSQYISGIDYVVLDGQKFAISIVNSGRYENKAKTVDVLIYSGQGGHGGWGGNKADQKLERGNLALLNTMKVGYPVRVIQKSKSLKAYDTLVINDRGNFAYTYDGLYIVKKFWQERDRDGKLVFKFELHRMSGQQKLSHQNVEETRKLSHKECCMVDDVSQGKENMPMRAMNGIDDEKPPTFTYITKIIYPEPEWCKQIQHSGCNCTNGCSNSGQCLCILKNGGEIPFSEKGFILRQKAVVYECGPSCKCPPSCMNRVSQHGPQYRLELYKTESRKWGVRSRSYISSGSFICEYVGKLQQIRESKQKVDHNQGRFVGFLNSKSRNHDARSAVSSPDTRSDKNEMGFIIDASKLGNVGRFISYSSSPNLFVQRILYDHDDERMHHIMLFAAKNIPPLQELTYDYNLQMDRI
>EDXZ-2006529-Schlegelia_violacea
QLISGIDYVVLDGKKFATSVVNSGRYENKAKAHDVLIYGPKIADKAVDQKLEKGNLALVNSMEMGYPVRVSYKRKGMSNARNFAYVYDGLYKVNNFWQERDQNGKLVFKFELHRMSGQPRPHQINAISRKPIICMEVCTLEDVSQGKENLPIRAMNGVDDDKPQPFIYTTNIVYPYWYRHSEPIGCNCINGCSDSQQCPCVLKNGGEIPFNENGAVIRARPIVHECGSSCKCPPSCMNRVSQHGPQYRLELYKTESRKWGVRSRSYISSGSFICEYVGKLQQIRESKQKVDHNQGRFVGFLNSKSRNHDARSAVSSPDTRSDKNEMGFIIDASKLGNVGRFISYSSSPNLFVQRILYDHDDERMHHIMLFAAKNIPPLQELTYDYNLQMDRI
>EDXZ-2006531-Schlegelia_violacea
KNTVKETLKLFRELYKELLGEYKAERKGEGTGARRFDIEAANHLKKKGKWIHSVKQFGHIPGIAIGDQFYFRAELAVVGLHSQYISGIDYVVLDGQKFAISIVNSGRYENKAKTVDVLIYSGQGGHGGWGGNKADQKLERGNLALLNTMKVGYPVRVIQKSKSLKAYDTLVINDRGNFAYTYDGLYIVKKFWQERDRDGKLVFKFELHRMSGQQKLSHQNVEETRKLSHKECCMVDDVSQGKENMPMRAMNGIDDEKPPTFTYITKIIYPEPEWCKQIQHSGCNCTNGCSNSGQCLCFLKNGGEIPFNEKGSILRQRAIVYECGPSCKCPPSCMNRVSQHGPQYRLELYKTESRKWGVRSRSYISSGSFICEYVGKLQQIRESKQKVDHNQGRFVGFLNSKSRNHDARSAVSSPDTRSDKNEMGFIIDASKLGNVGRFISYSSSPNLFVQRILYDHDDERMHHIMLFAAKNIPPLQELTYDYNLQMDRI
>EDXZ-2092250-Schlegelia_violacea
GPVGKDLVVYSPRESDEKRPSHSVFISADEVDRQVVHGLMAAPYCPWRKGKTVLSNSDGGMSGGKKRKQNLSWRQGAKAVARKSTPKVKSSGLPSKKHNEVHISNDADGSSSALVLADDEGHDHDGDFPTSSPASHNKSQDFEVSLPPFGPNSSGHGDARNRVRETLRLFNAICRKLLQREEANSMPEEEGKSRQSGRKLKRIDLVTAKMIKEKGKEVNTAKLILGQVPGVEVGDEFQYRVELAVVGIHRLYQAGIDWMKLNGVPVATSIVASGAYADDVENADVLIYSGQGGNVIGKVKQPEDQKLERGNLALRNSISAQTPVRVVRGWKETKAVDPLDPKPKMVTTYVYDGLYTVKNYWTETGPHGKQVFMFELRRNPGQPELAWKELKKSNKSKTRPGVCVSDVSGGKEPFPICAVNTFDNEKPPPFNYTSKMIYPDWYHPIPPAGCDCTGRCSDSKKCRCAVRNGGEIPYNRNGAIVETKPLVYECGPHCRCPPSCYNRVSQRGIKFQLEIFKTESRGWGVRPLTSIPSGSFICEYAGELLEDKEAEQRIGNDEYLFDIGQNYSDLSLRPEEQAISAELTEEGGYTIDAAQYGNIGRFINHSCLPNLYSQNVISDHDDRKMPHVMLFAMENIPPLQELTYHYNYSVDQIRDSNGNIKVKKCYCGTAECTGRMY
>EEMJ-2007587-Thuidium_delicatulum
LMNSCNLELPVRVIRREKDTGSDTGQRFTYYGLYKVTKFFLDTGPHGHPVYKFFLLRDVNQPGLETILPQLSDLASSPGVLVTADVSDGIEHTPVRVVNAVDASAPDKFRYITRVVYPNQRGTHLVQSQRCECVYTCGEGVCACVKRNSGGVSAYNDDGHLIRVRNIVYECGPFCSCSITACRNRVSQKGLRWRLEVFRTMAKGWGVRTLEFIPSGSFLCELTGELLTATAAAERENDEYLFNLDFHSNARARNRPASKSNKGKDPAEASEQAQVHYVIDCRLSGNVARFINHCCQPNLFVQGVLHDHVDLNRGHIVLFAGEDIAAQTELSYDYGYELDSVRDGQGKVVAKNCHCGARFCRGRMY
>EEMJ-2007964-Thuidium_delicatulum
PTDSPEELYSKRRKRYAALLRYYQQMHECGELTGRSRPDLEAAKKMQEDKQHSEWRGLGHVPGSVVGDFFYYRSELYILGLHRAVQAGIAYTNVDGEKIGCSVVASGGYEDDKDEGETFFYTGHGGCDKSSKRQVRDQVAEGGNLALQNSCYKVQPVRVIRGHSDIATIQSPSKRIYSYDGLYNVVQEGSILGNAGFKVFQFKLERLPGQTELGSRLVSFVGKLNKAPSERTGLLVADISNGREPIPVGVVNTVDSSSLPSTFQYTTTLMYPRGIALPSHPSSQCSCIEPFPCHTVGHSCSCIAKNAGRMMPYNQYGLLIRAVPAVYECGRNCRCPPDCHSRVCQKGLRYRLEIFKTENKGWGVRSWDFIPSGGFVCEYTGEVMDTITADELDNDEYLFNLDMKQGNEARWGDKLTDIFSDVPSTGPDALALDKPKYVIDASKFGGVARFINHSCKPNLFVQCVLYDDCDLDIPHVMLFAGREIRPFQELTYDYGYALDSVFDANGNPKQKACHCDARNCRRRMY
>EFCZ-2045640-EFCZ-Eleusine_coracana-4_samples_combined
VGRKRSFSKAFGSDCGSMGFSETRSYDVEDSSTQCTPATRSNVRCYASTHSGVRVSAMRDFSSVNGVESGIGNENRKPSKDGRGTAVARESTMRSLQDFRLIYREILDKGRNLREAAVSYLASDLQAYRIFRERFSLECDDKKYVGSVPGIHVGDIFHLRVELCVVGLHRPHRVGVDYIKNDDGTCVAISIVSYAQPSDVKNLDVLVYSGSVAVTSNQKIDGAPNLALKKSMDTKTPVRVVHGFTTHFKANFRQKKSSTYVYGGLYLVEKYWREKESEDRYVYMFRLRRMEGQKHIDIEEILKTGKAESNYRIIMNDISHGLERIPISVVNSISDEYPMPYRYMSRLQYPRSYQPARPAGCGCIGGCSDSKKCACAMKNGGEIPFNDKGCILEAKPLVYECGPSCKCPPTCHNRVGQHGIKFRLQVFKTKEMGWGVRTLDFIPCGSFVCEYIGEVLEDEEAQKRKTDEYLFAIGHNYYDEALWEGLSRSIPALQKGPGNDDEAGFAVDASEMGNFAKFINHSCTPNLYAQNVLYDHDDITMPHIMFFACENIRPHEELAYHYNYTIDQVHDANGNIKKKKCLCGSIECDGWLY
>EFCZ-2221930-EFCZ-Eleusine_coracana-4_samples_combined
PAPPPPALAVAGYGENGVGGRANEAVAPAAVPPVAQNGALPSTGQDKVDVATAAVPPAAQNGALPPTGQDKVDAPAAAVSPVAQNGALPQQGQNKVEEVAAAAAVSPAKCNGAFQHALPQQELKQMGEEGDRGENDKAGSLINGTDTASLDGQETEVAPPVVPVPKSNIVGASSSMQNGGEGAGLLVEEGHGISGDVSRNEATGDADGQENGNKPAEGELERKVDGVERSRKRWLMSALNPPPKRRAVSAVRRFPPGCGRTAVTTEGSGVSEVSPICTLPLGSETSAVATDGSRVLEVSPVRTFPAGCGRTAVTSDGIAVLEVSPIRAYPPGCGRAAVSTIGSGDEEMVQLGATTISNGDASAMEAVPALSDSGGSAKEKMEGKRVVGKGSTKEHNGIQESHQVASDTSPVDFVGTKQDYVQLPNVVTKDSPKHGFTEKMKGNIKGKHVAQALGEDKVRSKLDGSPRKDNFKTPTSHTVDANTKNKSSDGDKMNVMRKKTLSAKKESMPSNVIVKKVKFAHKPKGDAIGKNTLQQSIESKYGKHVTTNEIKEDNDVDLVPDQIIVQALMAPDKCPWTRGRKSSGSASKSLSSRKKLKGKDSQLPWKVASCKLANEDSYHEDDGNSRALVVYDEKREKREFSVNLPPSVPSSSHHGQSGDSDIDARTKVRKLLQKFQGVCRKLMQAEEQHVRNVGRIDLEAINMLKKDPKYTKPEAIVGNVPGVEVGDEFHFRVELSLVGLHRPYQGGIDTNKVNGVLVAISIVASGGYPDELSNSDELIYTGSGGKASGTKEAEDQKLQRGNLALKNCIETKTPVRVIHGFKGQSRGEVAHSKGKQVSTFTYDGLYNVVEYWQEGPKGSMVFKYKLQRIPGQPQLALHVVKVTKKSKVREGLLLPDISHGSERIPLCVINTIDGLSPAPFKYVTKIIYPPWYKKEPPTGCDCTNGCSDSVNCACAVKNGGEIPYNFNGAIVEAKPLIYECGPSCRCPPTCHNRVSQHGVKIPLEIFKTGNTGWGVRSLSSIPSGSFICEYAGELLEDKEAEKRENDEYLFDIGNNYQDEELWEGLKSIPGLKSSASSSKTMEGFTIDAAECGNVGRFINHSCSPNLYAQNVLWDHDDVEKPHVMFFAVENIPPLQELTYHYNYKIGQVQDKNGAEKVKHCYCGSFECSGRLY
>EFMS-2002173-Torreya_taxifolia
TRGKVRETLRLFQVLCRKFLSGTRFRADLIASKILKDNNFYVNTGKQILGAVPGLEIGDQFHYRIELCIVGLHRQIQAGIDFLKQGSVQVATSIVASGGYEDDLDSGDVLIYTGQGGNNYNGDRRQSEHQKLERGNLALKNSIDLKIPVRVIRGIKQKHTGNEENRENGKNKVSVIYTYDGLYNVEKYWLDRGASGYSVFKFLLRRQLGQPELGFKIVQFVGKPAKYTIQEGLRVKDISEGKERKAISVVNTRDEENGPPSFVYTTEVLIPQRGCNCSDGCSDPEKCFCALKNGGQFPFNYDGAIVYSCPANCYNRVSQRGIRFQLEVFKTDKRGWGVRSLDSIHSGSFICEYTGELLSDMEAEKQIGNDEYLFDIGRNSKDQSLWAELSNLMPEMECSSVCDMVEDAGFTIDAAKSVGRFINHSCSPNLYAQNVLYDHDDKRLPHIMFFAAENIPPMRELFYHYNYTVDQVYDRSGCYCGSPECTGRMY
>EGLZ-2040677-Prumnopitys_andina
DGTVTRSKVRETMRLFQVLYRKFLQEEENHANQHQKGPKRPDVMASNILKENNKWVNTGKQIVGIVPGVEVGDEFHYRIELCIVGLHRQSQGGIDYLKRGNTIIATSIVASDGYADDIDTGEVLIYTGQGGKHGTGKDKKVQSEDQKLERGNLSLKNCMDLKSPVRVIRGFKDSKSSSGGRGKDGTRSKGGMKYTYDGLYLVEKYWQDRGASGYSVFKFQLKRMPGQPELAWNILKLVGRSKKGAPREGLFCQDASEGKETTPICVVNTTDDEAGPPDFIYTNTIIYPSWYKPPPPRGCDCVDGCSDSDKCFCAVKNGGELPYNHNGAIVEAKPIVYECGPYCKCPPTCHNRVSQHGVRISLEIFKTDKRGWGVRSLCSIPSGSFICEYTGELLSEAEAEQRTGNDEYLFDIGRSNDQSLWDGLSGLVNELPSHSISETVEDAGYTIDAAKYGGVARFINHSCSPNLYAQNVLYDHEDRNVPHIMLFAAENIPPLQELCYHYNYSLDTVRDSDGNIKQKNCYCGSFECTGRLY
>EILE-2002227-Rhamnus_japonica
GEGGNPLVGSKTPTDQKLAGGNIALKNSMESRTPVRTIRKFQIPNECSVVGTSGKEICNSMYVYDGLYIVVDYWQERGKYGKLVFKFLLRRIAGQPVHEIGNFVNKSRGQRKQKDVLVNDISQGKEKFAVCLKNAIDGDQPPPFNYIINMIYPSSFVHSIPAGCECTDGCPNNKNCACAIKNGNSIPYNALGRIVINNPLVYECGPSCKCSSTCINRVGQNGIHFQLEVFKNKSTQWGVRSRSYISKGSFVCEYIGEVVRGKKTNGNLIYDLGNNFFIDGEKFGNVGRFINHSSSPNLFARDVLYDHDDKRMPHVMLFATKDIPPSRELT
>EILE-2011311-Rhamnus_japonica
QLVIWDKKDSLQHDEESEHIHVARKSSSLEVCVPPHHFDSSSSKCLDSDSVVTRNKVRETLRLFQAICRKLLQDEESRSKGVRDRNNGKNIKKRVDLEASNFLKKGNKYINTGKQIIGVVPGVEVGDVFQYRVELNIVGLHRVIQGGIDYVKHGGKVLATSVVASGGYDDDLDDSDVLIYTGQGGNVMNSDKKPEDQKLERGNLALKNSIDDKNPVRVIRRSESVDGKSKTYVYDGLYLVEKCWQEVGPHGKQVFKFQLERIPGQPELAWKEIKKSKKYRIRLGLCMDDISEGKELIPICAVNTIDDEKPPPFNYITSMIYPNWCHPIPPKGCDCIVKCSDSQRCSCAVKNGGEIPYNYNGAIVEAKSLVYCKCAPSCHNRVSQLGIKFQLEVFKTETRGWGVRSLNSISSGSFICEYIGELLEEKEAEQRTGTDEYLFDIGNNYNDHTLWDGLSNPKYDAQSSSGEVEDGSFTIDASQYGNVGRFINHSCTPNLYAQSVLYDHDDKRIPHIMLFAVENIPPLQELTYHYNYIIDQVRDSNGNIKKKSCHCGSSECSGWMY
>EJCM-2013389-EJCM-Lindenbergia_philippensis-2_samples_combined
KVMEALKLFEKHYERLVKEHKAEPRGEKKNYVHLQAVECLKKDGKCFSPDKPFGHIPGIEIGHEFQFRAQLAAVGLHRQLISGIDIWVLDGKKYATSVVDSGRYANMAETSNVLIYSGQGGNPKISDNSVDQKLEKGNLALMNSMEMGYPVRVTYKRKRPMASSKAFGTSLDRDVVFVYDGLYTVEKTWQERDQNGKLVFKFELHRLSGETNSHPMEDVKLIKAEMRVEVCVVYDISKGKEKMPIRAMNGVDDDMPPPFTYATDIVYPYWYQEIEPVGCDCVNGCSDFHPCLCVKKNGGEIPYNEHGLIVEAKPKGFVHECGPSCKCPPSCMNRVGQHGRRYQLEIFKTEKSGWGVRSQDPIPSGGFVCEYVGEFLRDKEAELRVDDDEYLFDIFDSRNRRFDGYAIDAALFGNIGRFINHSCSPNMYAQKVLYDHGDKKMPHIIFFATEDIPPLQELSYDYNYKLGQVRDANGNIKTKACYCGSHECNGRMY
>EJCM-2022037-EJCM-Lindenbergia_philippensis-2_samples_combined
SSGHGDARDRVRETLRLFNAVCRKILQREESNSTPKEERIIKKKGLRIDLLAAAKIKEKGKLVNNEKHILGEVPGVEVGDEFQYRVELAIVGIHRTYQGGIDSLKLDNGMSVATSIVSSGAYADDLENADVLIYSGQGGNVVGNSKQKAKPEDQKLERGNLALKNCITLGTPVRVTRGWKEKVVDPLDPKPKMAMTYVYDGLYTVIKYWTEKGPHGKQVFMFELRRNPGQPELAWKQLKKSNKSKFRPGVCVPDISGKERIPISAVNTFDDDKPPRFNYISKMMYPDGHQLNPPAGCDCKGRCSDSRKCRCAVRNGGEIPYNHNGALVETKLLVYECGPHCKCPPTCYNRVSQRGIRFQLEIFKTESRGWGVRALTSIPSGSFICEYAGELLEDKEAEQRIGNDEYLFDITQNMSDSSVNPEDQAICAELVEDGGYTIDAAQYGNVGRFINHSCSPNLYAQNVIYDHDDMKMPHVMLFAMENIPPLQELTYHYHYSVDQIHDSNGNIKVKKCFCGTAECTGRMY
>EMAL-2002546-Ehretia_acuminata
LYTVERYWSEIGKHGKMVFMFELSRIPGQPEIAWKVMKSSKKIREGVCVDDISGGKESFPVCAVNTIDSEKPPTFTYTAKMLIPSEGCDCTGRCSDSRKCLCAVKNGGEIPYNYNGAIVEAKPVVYECGPSCKCPPSCYNRVSQRGTKIKLEIFKTELRGWGVRSLSFIPSGSFICEYAGELLEDKEAEQRAGKDEYLFDIGQNCDNCSNKHDVELVSSEVTEEGGFTIDAAQFGNIGRFINHSCSPNLYAQNVVYDHEDTRIPHIMLFAADNIPALQELTYHYNYSVDQVRDSNGNIK
>EMAL-2019015-Ehretia_acuminata
VPGVEVGDEFQYRVELAIVGVHRLYQAGIDYLNRDGMLLATSIVASGAYADEMETADVLVYSGQGGNVIGKNKQPEDQKLERGNLALKNSITERNPVRVIRGSKEMKAADSSDAKDKIVTTYVYDGLYMVERFWTETGTHGKMVFKFELRRIPGQPELAWKEVKLSKKSKKRQGVCVDDISGGKESFPICAVNTIDIEKPPTFTYITKMMNPDWFRPIPPKGCDCTGRCSDSRRCLCAVKNGGEIYNYNGAIVEAKPLVYECGTSCKCPPSCYNRVSQRGTKIKLEIFKTESRGWGVRSLSFIPSGSFVCEYAGELLEDKEAEQRTGNDEYLFDIGRNYNDCSSKPNDIDWSDFNEDGGYTIDAAQYGNIGRFINHSCSPNLYAQNVLYDHEDTRMPHIMLFAAENIPALQELTYHYNYSVDQIRDSNGNIKVKKCYCGSAECTGRMY
>EMBR-2016047-Ipomoea_pubescens
GNRLPKFDVTLPPFGPNGSSHGDVRSKVRETLRLFQVLCRKLLQGEESKSRPEEEAQSKQKTKRIDLEASKIIKAMGKEVNTGNVILGEVPGVEVGDEFQYRVELALVGIHRLYQAGIDSMKHTETGITIAVSIVSSGAYADETDDPDVLIYSGQGGNVISKAKTPEDQKLERGNLALRNSITVKNPVRVIRGYKETKPSESVDAKPKVATTYVYDGIYTVQNYWTVEGKHGKMVFMFELRRIPGQADVFWKEVKSSKKSTMRHGVCVADITGGKELLPICAINRIDSEKPPSFNYIRKMKYPEWFHPAPLKGCDCTGKCSDSRKCACAVRNGGELPYNRNGAIVEVKPLVYECGPHCKCPPSCYNRVSQNGIKIQLEIFKTESRGWGVRSLTSIPSGTFICEYAGELLEDKEAERRIGSDEYLFDIGHNYSDCSINPSGQKCTSSEQVEEVGHTIDAAEYGNVGRFINHSCSPNLYAQNVLYDYDDRKVPHIMLFAVENISPLRELTYHYNYTVDQVRDSSGNIKVKQCFCGSAECTGRLY
>EMJJ-2025030-Borya_sphaerocephala
DRLIVQALMAAQNCPWRKGKKFVATGSRSVPPKSKAKKEEKKLTKARAWSASPEKNEDVEENHEYSSPRDDGKVKALALYKGSGEPQDNGKEKAPYLYKGSRELTVTLTPSIAHKGKNKGARSEEIVTRNMVKKTLRLFQVLCRKLLQGEESRSKELGNISRIDLKAASIIKENNECVNTGKAILGDVPGVEVGDEFHYRVELSIIGLHRPYQGGIDFTKTDGHVIALSIVASGGYPDEMDSSDVLIYSGSGGTPAGGDKQAGDQKLERGNLALKNSIDAQTPVRVIRGFKELKGSDSHDARSKLVSTFTYDGLYLVESFWPEKGPYGFSVFKYQLRRMRGQPELALKEAKKSKKSKVREGLCVKDISQGKESLPICAVNTFDDERPMPFQYITKIIYPSWHIHNPPRGCDCTDGCSDSEKCACAVKNGGDIPFNFNGAIVQAKPLVYECGPSCKCPPSCHNRVSQHGIKIPLEIFKTKSRGWGVRSLYSIPSGSFICEYVGELLQDKEAEQRSNDEYLFDIGHNYDDTSLWEGLPPLLPDLQSSSLSETVEHVGCTIDAVDYGNVGRFINHSCSPNLYAQNVLYDHEDKRMPHIMFFAADNIPPLQELTYHYNYTVDQVRDSEGNIKQKDCHCGSPECTG
>EMJJ-2114151-Borya_sphaerocephala
RKRVMEALNGFQEIYRKLVQEKESKPKEDVHGMRFDLMAFKLFKEKREDLNNENNGYLGAVPGVEVGDKFQFRVEVCMVGLHRQLQAGIDFIKQGERCLAISIVSSHSGRYNDDVDNSDVLVYSGAGMGNQDQRLEYGNLALKNSIDAQTPVRVIHGFKNAKKIVTYTYGGLYSVEKYWRKKDTKGRYVFMFQLRRMPGQPRIGFKEVKKSKQRRPRACSGLLTEDISQGKEKIPIRVVNSIDDEHPMPFEYTTKMIYCLKFSQTPPQGCDCVKGCSDSCKCPCSVENGGEIPFNSHGAIVEAKPLVYECGPSCKCPSTCHNRVSQHGIKFPLEVFKTESMGWGVRCITSIPSGSFVCEYIGEVIDDEEAQNRTNDEYLFAIGNNYYDESLWEGLSTSIPSLQKRDSSGQIVEDVGLTVDASIYSNVGRFINHSCTPNLYAQNVLYDDDDKRMPHIMLFASEDIPPFQELTYHYNYTIDEVHDSDGNIKKKNCYCGSIECTGRLY
>ENQF-2015342-Lycopodium_annotinum
GNLALKHSYKVGVPVRVIRGSKCKDSPTGTIYTYDGLYKVEKFWLEKGLSGYGVYKFQLQRLPGQWQTSSALVKFTGTMKSKSDGTEAIIHEDISRGKEGLRICVVNSVDTLTEVPAAFEYATSVRLPPEREKGPALEGCQCVNGCSDRALCCCIRRNGGQLPYTGDKALVEIKNLVYECGQQCQCPPTCDNRVSQHGAKHRLEIFKKEGGWGVRSWDSIPSGSFICEYIGQVVVSDNTRKCTEQRDYVLHVNGLNQTIARGVDVSMYLGEPAKNNVAEAVLKGADFLIDAREYGNIARFINHSCSPNLNAQFVLYDHEDLRFPHVMLFAMENIRPFTELTFYHGKDMTPVSEA
>EQYT-2001310-Oenothera_berlandieri-MTJ_65
KKTKANKTRSKTSKKITVPGEGIDDGAGQIVPWEEEEVLEVEEQVKDLKSRKRPRKLSLDPPPFGHVSTGESSTATRNKVRETLRLYQAVYRKLLQEEEAKPNKEGRPKRIDLLAEGILKEKGRFLNTQKVVGELPGVEVGDEFQYRAELRIVGLHSPIMGGIDYVKQGNKIIATSIVSSGAYKDDLESSDYLIYTGSGGNVVEKKKEPEDQKLERGNLALSNSVAEQNPVRVIRGLKETRPSSSSKAKPKVAILYTYDGLYVVDKYWQEAGEHGKLVFKFLLKRKPNQPELAWKVVSKSKKHETREGLCVKDISLGKESIPIPAVNTIDDEKPPTFKYITRVMYPNWCNPIPSKGCDCTNGCSDSDKCNCAVKNGGEIPYNFNGAIVEAKSLVYECGPLCKCPPSCHNRVSQHGIKFPLEIFKTESRGWGVRSLTSIPSGSFICEYIGELLEDKEAEARANNDEYLFDIGSNYSDTNLWDGLSTLIPDSNLGLNDTVDEMGFTIDAAQYGNIGRFINHSCSPNLYAQNVLYDHVDKRIPHIMLFAAENIPPLQELAYHYNYMIDQVRDSDGNIKQKPCFCGSSECTGRLY
>ERWT-2045507-Ipomoea_coccinea
GNRLSKFDVTLPPFGPNGSSHGDSRSKVRETLRLFQVLCRKLLKGEESKSRPEEEAQSKQKTKRIDLEASKIIKAMGKEVNTGNVILGEVPGVEVGDEFQYRVELALVGIHRLYQAGIDSMKHAETGITIAVSIVSSGAYADETDNPDVLIYSGQGGNLISKAKTPEDQKLERGNLALRNSITVKNPVRVIRGYKETKPSESVDAKPKVATTYVYDGIYTVENYWTVEGKHGKMVFMFELKRIPGQADVFWKEVKSSKKSTMRHGVCVADITGGKELLPICAINRIDSEKPPSFNYIRKMKYPEWFHPAPLKGCDCTGKCSDSKKCACAVRNGGELPYNRNGAIVEVKPLVYECGPHCKCPPSCYNRVSQNGIKIQLEIFKTESRGWGVRSLTSIPSGTFICEYAGELLEDKEAERRIGSDEYLFDIGHNYSDCSINPPGQKCTSSEQVEEVGHTIDAAEYGNVGRFINHSCSPNLYAQNVLYDYEDKKVPHIMLFAAENISPLRELTYHYNYTVDQVRDSNGNIKVKQCFCGSAECTGRLY
>ETCJ-2065501-Pilgerodendron_uviferum
ALTPFDSANGQAKADGDGTVTRAKVRETMRLFQVLYRKFLQEEENRTKEPGQSKRRPDIMAANVLKEKNKYLNNGEKIVGIVPGVEVGDEFHYRIELMIVGLHGQSQGGIDYLNLKGKSILATSIVASGGHEDNDEGEMLIYSGQGGNIDKKGKQTDDQKLERGNLALKNCIDAGSPVRVIRGFKDSRNSCGGRGSNGTMSKTGTTYSYDGLYLVERYWQETGSTGFSVFKFQLRRIPGQPELAWNIVKSVGRSKKGGPREGLCLQDISQGKETRPICVVNTVDDEAGPAPFEYTSKIIYPSGFNPPPPRGCDCVDECSDSDMCLCAVKNGGELPYNYNGCIVEAKPLVYECGPSCKCPQTCHNRVSQHGVRNNLEIFKTDKRGWGVRSLSSITSGSFICEYAGELLSDMEAEQRTGNDEYLFDIGRNTDQSLWDGLSGLVDELPSHSISETVEDTGYTIDAAKYGSVGRFINHSCSPNLYAQNVLFDHDDNNIPHIMLFAAENIPPLQELCYHYNYNPDSVRDSDGNVKKKSCYCGSDECTGRLY
>EVOD-2032475-EVOD-Eschscholzia_californica-5_samples_combined
YPPRRKTSAVRDFPPNCGRNALAINQKEPMKLAAQLENQNIETSGGNLPPEKIVRDRKVRDIVKDEEDHRRKLKKSVMKDFVDNVRVKSERDIMKVTHENVQVQLVRQSKLEKDEEINVMSPAVSDLPKSNMKSLSLSKAVGRDIANLGGKLEKESFKINKDNNFKRNVSEVVQGEDSSSVFSNDREIVMALMAAQNCPWTQLQTKHGFKSTDHGTTKEKVSKHESIVHARQKKGADSSEEKSTKRNDSCEISNYMVAEDEENSSEYNGESENLSLALKPQDHTMSLIPFGLHSLLHEDDNNGGAATRNQVRETLRLFQAIFRKLLRDEEAKSKEKGISCGRIDLNSAKILKEKRKWVNTGKSIVGIVPGVEVGDEFHWRVELAIIGLHRPYIGGIDYVKNGKGRVLATSIVASGCYAGDMDSSDILIYSGQGGNRVSGEKAEDQKLERGNLGLKNSMDDNSPVRVIRGFKETKASDSVDTRGKMVATYIYDGLYMVERYWQEKGRYGNNVFMFRLSRIPGQPELAWKEVKKSKKLRVREGLCVDDITQGKEKMPICAVNTIDNEKPPPFKYITSMIYPSCYELTTPNGCECVDGCSDTEKCICAVRNGGEIPFNYNGAIVEAKPLVYECGPFCKCPPSCHNRVSQKGIKFQLEIFKTESRGWGVRSLTSIPSGSFICEYTGELLEDKEAEQRTGNDEYLFDIGSNYNDQTLWDGLSNLVPPELQPCYSYETVEDVGFTIDAAEYGSVGRFINHSCSPNLYAQNVLYDHGDKRMPHIMLFAAENIPPLQELTYHYNYVVDQVRDSSGNIKKKNCYCGSSECTGRLY
>EYKJ-2063819-Silybum_marianum
PVRVIRGSKSKSTEPSDSRSRITTYIYDGLYTVEKYYQEPGQLGNMVYKFELKRIPGQPELALREVKSKKFEKREGICVDDITGGKEVFPICAINTIDDEKPPLFTYITKIIYPDWYDPVPPKGCDCVGRCSDKKCSCAIKNNGEIPYNHNGAIVEAKPLVYECGPSCRCPPSCYNRVTQNGMKIELEIFKTESRGWGVRSLSSISSGSFICEYIGELLEDPEAEKRTGNDEYLFDIGQNYNDCTKPTTGEVVEGGGFTIDAAHYGNVGRFINHSCSPNLYAQNVLYDEEDKRMPHIMLFAAENIPPLQELTYHYNYAVDTVHDSDGNIKIKSCYCGSSECTGRLY
>EYRD-2025941-EYRD-Alternanthera_tenella-2_samples_combined
TYIYDGLYTVQRYYTERGSNGKLSFKFELKRVPHQPELTWKKVKLSKNTRAQEGCHVDDISKGKEKNPICAVNTIDDEKSPSFTYITQVMYPDWCRPLPPKGCDCEDGCSDSKLCACARKNGGEFPYTYSGTLVEEKSVVYECGPSCKCPPTCHNRVSQHGIKLPFEIFKTESKGWGLRCLSSIPIGSFVCEYVGELLDDNEAEQRIDKDGYLFDIGQNYNLLFVKDYLIPDMTSRASDFVDNVGFTLDARVYANVGRFINHSCSPNLLAQNILYDSDDKRIPHIMFFAAENIPPLQELTYHYNYVIGQVVDSKGNVKEKRCYCGSTNCTGRMY
>Elagu_v2_0-p5_sc00023_V1_gene522-
MDETAGEGEDWKSLQNSSSGGDVGIRYKKKSLAPWRFQEGYLRSFSKGLNLNKDESRKLIEEKEKYSGKESCDSLEEKEKASKFIEEKEKYPEMESCNSLEEKGSGEKEDLKAPENLKSDGDAKVMGKRQKQLAPWRFQIGYVRSSSKTLDWRKKIWDESLEESFCFGREESVGSMKTMNYGTQGSSEEPLKSVEMVSVSTKKESAPKRYPSRIRNSADRYTVTTVKKDTTNGSKNDTHKTEERVQNVVAVIQTTNGKDVKGIEILTKKRRLEEAHQENKLMETNKKDSSWHIEQDGSSHVYQAAWKSNMASNNLLENIAARCKVKETLQDFRTILRKVFEEEESKSKEADQGLRADLTAFKLFREKYGLGDGRKYLGSVPGIEVGDEFHRRVELCIVGLHCQHQAGIDFVNQGKINVAISIVSSGRYSDLKDKSDVLMYSGSGIPNKDQTLDRGNLALKNSMETKTPVRVIYGFAYYQSNNSREARAKQKKVPVYIYDGLYLVESYWRTKGNGDHYVFMFQLRRMAGQPKLETAEIMKSKKSPAGFNFYIGDISQGREKLPISAVNAIDTEYPMPFKYLTNLIYPFEHRPPSPSGCDCIDGCSDSDKCACAVKNGGEIPFNHNGAIVEAKPLVYECGPSCKCPPSCHNRVSQHGIKFPLQIFKTEARGWGVRSLKKIPSGSFVCEYVGEILEDEEAQKRRNDEYLFAIGNNYYDKSLWEGLSTSIPALQKGASCETDEVGFTVDASAFGNVGRFINHSCTPNLYAQNLLYDHDDKRMPHIMFFASEDIQPLQELTYDYNYTIDQVHDSDGNIKRKNCFCGSIECTGSEAVIYLNMVMQD
>Elagu_v2_0-p5_sc00028_V1_gene273-
MLEVSAPTVPVKYKQRKVSAIRQWPKGCGPLAAVANVKPINEHPASVELDPNGVSNFNKRPRPDDAVEFPAVGEEAASLERVDEVGSSMISKQEVSELTGLAEILSHNDVDSLKCLEHLGAETKKEEMGAKIFPEPVGIVHTRTYPPPKRRMISAVRDFPVGCGRNASLMSKESLDIVATGPCKNKSVDEKRKCLVNQQLVTEGPAKVVSADEVIDSLEKRNGKKKIQEGDQEAQAAPAKGNILDGEKQHVVKQPLAVKVPNMDAYTDEAVDGTVKGNDTKKIQQSNQETRSEAHAKPASASSKGKSLDWVKMPVVNRSLSVKGLDKVVPTKKVDNELRNRDYKLTQETFKETSDKFQAKTALKSCMKEDILKEHHERKKLSESAYERKSEGCSLKLVNDNLQIAEAQKRKPSSLVERSQFGGDRKSVGRAINKLSAKLQKDNKNIMRKFSEKQENEDRGTSAQSQQFEALEAHGDRLIVQCLLAAQNCPWRHGRKSHASLSVTPRGKVKKEEKMLSKKSTLNGRKDKEDLVPRSEENEKALIVYRKPNEFSVTVTPVIPSNWNNNNAGSEDITARNKVKKALRLFQLICRKLLQNEESKSKQIGKIKRVDLTAAGILKENKEWVNTGEPILGNVPGVEVGDEFHYRVELSIVGIHRPFQGGIDSMKLNGKPVATSIVASGGYPDDTDSSDADILIYSGAGGNPGGGDKQAGDQKLERGNLALKNSIDSMTPVRVIYGYKESKGSDSYDAKSKIISTFTYDGLYFVERYWQERAPHGFLVFKFQLRRMPNQPVVGLQEVKRSMKSKVREGLCLRDVSDAKEKIPICAINMIDDEKPPPFKYITKTIYPSWYVKTPPKGCDCTGGCSDSNKCACAVKNGGEIPFNFNGAIVQAKPLVYECGPSCRCPPSCHNRVSQHGINIQLEIFKTVSRGWGVRSLNSIPSGSFICEYVGELLQDTEAEQRNNDEYLFDIGHNYDDQSLWEGLPTLIPGLQSSSNCETVEDVGFTIDAAEYGNVGRFINHSCSPNLYAQNVLYDHDDKRMPHIMFFAADNIPPLQELTYHYNYMIDQLEGVSISRTKPRIEPMVGSGTKSRAGPRIEMKGFG
>Eucgr_v1_1-Eucgr_E00362_1-
MAVLNNTLRHEPSRAVTSVYGCSSVWRSGLPVMANGNCYSHNGAPKYRRRMVSAIRDFPSGCGRFAPSINVEPTKSSVYIASSQNKGTAAEAGDASWGGHVDSRVGDSTAILTQTGVVESNLKKLGQVADVVDGLSSVSEKQPTGMSLGTLECTGIVEPRKVLESELFERDGGVAATPQNKDTTESLITGSTGKSLEKPKARSYPPRRRVSAIRQFPPRFGRNAPLLDKEAHLDVAAHLKEIKVSEESHSKNEKTLRGTEVAGTNLIKESLQDLDSQEFKSLNEVTEATKAEVQAEHEENGVEGKREPDKLGTFSETNIELEVANDGWGGSPCGSNPDLSVCQSEAYIDKSIRHKRKRAKKMVAYNKEESLKRKHADILGIQTSEDNAGPSQVSSGRVLVQGLMAASFCPWQQSREGSKMSSPNNMTARIGKKEDPVGPEKSKLTQKKKDPVVPEKLKLTQRVKLIEAKTSVGKTPQKSQAFKEESAHASTSELVVWGNQDVVDINEHHEDLQVFLHPRAFTVNPPPFGDGLLQRKHSDDVTRHKVRETLRLFQAVCRKLLQEEEAKTKGENKHKRVDQQAAKILKDKGRYVNTGKQIIGPVPGVEVGDEFQYRVELNIIGLHRQTQRGIDYFKKGGNVLATSIVSSGSYCDDLDNSDFVIYTGSGGNVIGKDKEPEDQKLEKGNLALSNSISERNPVRVIRGLKETRPSDSAEAKPRLVTTYTYDGLYVVEKRWQELGPHGKQVFKFRLNRIPGQPELAWKVVKKSKKFEAREGLCVHDISQGKESIPICVVNTIDNEKPLPFEYITRTIYPDGLCLPCRGCDCSRGCSDTERCICTVKNGGEIPYNYNGAIVEVKPLVYECGPRCKCPSSCHNRVTQRGLKFQLEIFKTESRGWGVRSLNSIPSGSFICEYIGELLSDEEAEERTNDEYLFDIGTNYNDSNLWDELSTLMPDVHMDSCEIVEDGGFTIDAAKCGNVGRFINHSCSPNLYAQNVLYDHEDKRVPHIMFFAAENIPPLQELTYHYNYTIGQVHDSSGNIKKKDCYCGSVECTGRMY
>FALI-2003931-Calycanthus_floridus
KVGENLRLFQTIYRKLLHEEEVKSNLHLQTTSRIDMLAYELLKKKKIWVNTGKPILGNVPGIKVGDEFYFRVELVIVGLHRLLQSGIDYFKQGGLSLAASVVASGGYADEMDSSDVLIYSGQGGQPVGLKKQAEDQKLQRGNLALKNSMDSRTPVRVIRGFKELRGSDSQYLRGKITTTYIYDGLYFVEKYWLEKGQHGCSVFKFQLRRLPGQPELALKELKLSKKSVAREGICIDDISQGKEKMPICAVNTIDEERPMPFKYVAEMIYPSWYNPTPPRGCDCFNGCSDSKKCVCVVKNGGEIPFNHDGAIVEAKPLVFECGPSCSCPPSCHNRVSQHGIKYQLEIFKTESRGWGVRSLISIPSGSFICEYAGELLRDKDAEQRTGNDEYLFDIGHNYNDQSLWDHLSTLTPPDLQSSYRVADDGEYAIDAAEYGNVGRFINHSCSPNLYAQNVLYDHDDKSIPHIMLFAAENIPPLQELTYDYNYTIGQVRDSNGNIKQKNCYCGSSDCTGRLY
>FALI-2017981-Calycanthus_floridus
RQKVKESLRMFQMIYRKLLREEESNHPVQNIGRIDLFVSNFLKKKNKWVNTGKSIVGVVPGVEVGDEFHYRVELALVGLHRPFQSGIDYLTQGKTCLATSVVASGGYADDMDNSDVLVYSGQGGQPVGANKQAEDQKLERGNLALKNSIDAKTPVRVIRGFKEQRASDTSDARGKITSTYTYDGLYSVEKYWQEKGQYGCLIFKFELKRMPGQPEVAVKEVKKSKKLAPREGICIRDISQGKEKIPICAVNTLDEERPLPFKYMAKMKYPSWYSPSPPTGCNCTNGCLDSIKCVCVVRNGGEIPYNYNGAIVEAKPLVYECGPSCSCPPSCHNRVSQHGSKLKLEIFKTESRGWGVRCLTSIPSGSFICEYTGQLLQDKEAEQRISNDEYLFDIGHNYNEQSLWDGLSTLIPPDLHSSDLDKDADNEQYTIDAAECGNVGRFINHSCSPNLYAQNVLYDHDDKRVPHIMFFAAENIPPLQELTYHYNYKIGQVHDSNGNIKQKNCYCGSSDCTGRLY
>FAMO-2016367-Conopholis_americana
KVMVVLKLFEEYYKDLVKEHEAQPRGERKSMYAHLQAAARLKKEGKYIFLEKPFGHIPGVEIGDEFRFRSQLAVVGLHRQLIAGIDHVVLGGKKYATSVVDSGRYENTAKTLDVLIYSGQGGNMKIGDNSVDQKLERGNLALMNSMEMRYPIRVTYKRKSLVAPSKTLGTGHEHSVVYVYDGLYTVNNIWEERDQIGKLVYKFELHRMSGQPRSHQIDAKSKKADTSTEVCTIDDISNGREKIPIRAMNGVDGDHPPSFTYVTTMVYPYWYRQIEPEGCDCVNGCSDSHQCPCVVKNGGEIPYNEEGAIVQRKPRVHECGPSCKCPPTCMNRVGQHGDRYQLEIFKTEKRGWGVRSRDLIPSGGFICEYIGEFLEDKEADLRVGGDEYLFDIYNSRGGCVGFAIDAAMYGNIGRFINHSCSPNLYGQDIFYDHGDKRMSHVMFFATKDIPHLQELCYDYNYKLGTVCDANGNV
>FAMO-2097417-Conopholis_americana
VGKDLVVYSRGRSDEKKPSRRVFGSADEVDRKVVHGLMSAPNCPWRKGKAVSSNPDAKTRGEKYRKQNYSWRQKANAVAKKSSFKVKSSGFSSKKLKKFHIYDADESPGALEFSDDEGHNGDSPTKSPASHKPRDVEVTLPPFGPNNSGNGDDRNRVRNTLRLFNAICRKLLQKEEAKSTSEEEGKLKKNIRRIDLYAAKLIKEKGKEVNTGKQILGEVPGVEVGDEFQYRVELAVVGIHRLYQAGIDSMKLNNGVLVATSIVSSGAYEDDLENNDVLLYSGQGGNVVGNSKQRQQPQDQKLVKGNLALKNCIDAKTPVRVIRGWKEKAVDPLDPKHKFVTTYVYDGLYTVTRYWTETGPHGKRVFMFELRRNPGQPELAWKELKKSNKSRFRPGICIPDISLGKESFAICAVNTIDDEKPPPFDYTSKMMYPDWRKPVALAGCDCTGRCSDSKKCRCAVRNGGEIPYNRNGALVETKLLVYECGPHCKCPPSCYNRVSQRGIRYQLEIFKTKWRGWGVRALTSIPSGSFICEYAGELLEDTEAERRIGNDEYLFDIGQNLSDSSQNPEDQAISAELVEDGGYTIDACQYGNIGRFVNHSCSPNLYAQNVIYDHDDMKMPHIMLFAMENIPPLQELTYHYNYAVDQIRDSSGNIKIKKCYCGTAECSGRMY
>FCCA-2010950-Boswellia_sacra
EEMVPHSSLRAFSPHETDPIPDGDGHKRTLTRTYPPRRKISAVRDFPPDCGPNAPCLEEVSEVLASLNSLDLEKSVSVDNPLKETVETDMKHREEDTFIGDAYRSRLNGDVSIITCDKVEADVEGHSATGMEKHDEFCASAKNIMKVTKEDCKENRIKSPHGTKEYRFDSKTGNSIKSSDRDAGVVEENLVRDIVVYAEEKQLDRTCSDLSNSQYLDNDSEYLQDESNLFIVQGLMASSNCPWRQGRGARKSNPAGVTGEIKKKNHVFLPLAKSALKTMNDAESSGRSFSKKKSSPTGSAYQSLGPLVIRDEEDSLGRDGEYKNFHLGPRSLTFDVNLFPSRPHSSMGKVPDNDVTGARNKVRETLRLFQAVCRKLLQEEEAKADGQNTKKRVDYQASRILKTKGKCLNGGKQIIGSVPGVEVGDEFHYRVELNIIGLHRQIQGGIDYVKHEGGVLATSIVASGGYDDDLENSDVLIYTGQGGNVMNGGKEPEDQKLERGNLALVNSVHAKNPVRVIRGDTKSSDSARTYIYDGLYFVERYWQDMGPHGKLVFKFRLVRNPGQPELSWKVVKKCKKVKVREGQCESDISRGKELIPICAVNTIDDEKPPPFTYTTSMIYPDWCHPNPLKGCDCTNVCSDSAKCSCAAKNGGEIPYNHNGAIVEVKTLVYECGPACRCPPSCYNRVSQHGIKFQLEIFKTESRGWGVRSLNSIPSGSFICEYVGELLEDKEAEKRTGNDEYLFDIGNNYNDSFLWQGLSNLMPDTQLSSCGVVEDVGFTIDAAQYGNVGRFINHSCSPNLYAQNVLYDHEDKRMPHIMLFAAENIPPLQELTYHYNYVIDQVHDSEGNIKKKSCYCGS
>FCEL-2013855-Phormium_tenax
DVKAKMVSTFTYDGLYLVEKYWTEQGPNGYNIFKFQLRRMPGQPEVALKEVTKTKKMKVREGLCVKDISDGKERTPICAVNTVDNDFPMPFKYITKVIYPSSSVIKPPRGCDCTDGCSDSEKCACAVKNGGEIPYNYNGAIVQAKPLIYECGPSCNCPPSCYNRVSQHGIRQPLEIFKTKSRGWGVRSLYSIPSGTFICEYMGEMLEEAEAEQREQRINDEYLFDIGHNYDDHALWDGLPSIISGMQSSSAHETVENVGCTIDAANYGNAGRFINHSCSPNLYAQNVLFDHDDQRMPHIMFFAIDNIPPLQELTYHYNYQLDQVRDSEGNIKKKECFCGSPECSGRLY
>FFFY-2002812-Valeriana_officianalis
VASGGYNDDVESADTLIYSGQGGVPSSKDKLPEDQKLERGNLALKNSIDLKNPVRVVRGSKETKTGDSDSRGKLVATYVYDGLYTVERYWQDMGPLGKLVFKFVLKRMPGQRELAWKEVKKSKKVKLRTGVCVDDISGGKEVFPVCAFNTIDDEKPPPFTYITSMMFPDHYSPIPPKGCDCIRGCVDSKKCSCAVNNGGELPFNHNGAIVEAKTLVYECGPSCKCSGSCHNRVSQHGMKIQLEIFKTESRGWGVRSIHSISSGSFICEYIGELLDDREAEQRTGNDEYLFDIGQNLSGGSLGPDSEQNSSEALEEVG
>FFPD-2007124-Ceratodon_purpureus
PNDTPEELYPKRRRRYAALLAYFQQLHERGEVTVRPDQEAMRIMRQDKQSCEWTGIGDVPGVPIGDFYYYRSELFVLGLHRAMQAGIAYKGQGENSIGCSIVASGGYEDDKDHGETMTYTGQGGNDKATRQQVRDQVAEKGNLALQHSCWQGQPVRVIRGHFNIPTNQSPSRKIYSYDGLYTITKESLERGASGFLVFQFSLLRTPGQPELGSKLVSFVGKLNKGTERRTGLVIVDISDGEEPLPVGVVNTVDGSRPPAAFEYTTKLRYPRGFSFPSYPSSRCFCQDCSADHMCSCVAKNSGRMLPYNQYGQLIRALPAVYECGKQCRCSSDCHNRVCQKGLRYRLEIFKTQNKGWGVRSWDFIPSGGFVCEYTGEVMDTNTANDMDDDEYLFNLDFKQGIEARWGDKVSNIMGSDNVRGQPKYCIDASKYGGVARFINHSCKPNLFVQCVLYDNSNVDLPHVMLFAATSIRPLQELTYDYGYALDSVFDENGVPKQKPCHCDARNCRKRMY
>FFPD-2057543-Ceratodon_purpureus
LMNSCNLGLPVRVIRREKDTDSDTGQRFTYYGLYKVVKYFLDSGPHGHSVYKFFLLREGNQPSLETMLPHLSPKPDLSSAPGILLTADISDGVEQTPVRVVNAVDVNAPDTFQYITTVVYLYKNGSAQLPFRAQACECVYTCENGVCSCVKRNSGNVSAYNDDGHLIRVRNIVYECGPLCNCSIIACRNRVSQKGLRWRLEVFRTMSKGWGVRTLDLIPSGSFVCELTGELLTSTVAAERENDEYLFNLDFHSNARARNKPSSKSSKGKPVLVEPATDQGSKAVHYVIDCRLKGNVARFINHSCKPNLFVQGVLHDHADLNRGHIMLFAGEDIAAHTEISYD
>FGRF-2008100-Asparagus_densiflorus
ARNSLQVKGLREEKVGRSLVEKPVDKGFIKRVKEGGEYLEVLGDKEIVHALMAADNCPWRKGKKSVAALSRSITPRVKAKKAKRLLGSNSASASGKKSVYAHENRVDMEDEQDSQLQHDENEMALALYDGPQELSITMTPSVPPRLTHKDGSNEEVTSRMMVMKTLRTFQLMFRKLLKREEANSKENEKVQRIDLMAAGMLKKNNEWVNHRGEAIIGHVPGVEVGDEFHYRVELSIIGIHRPFQGGIDYTKKNGVHLATSIVSSGGYPDDVASSDVLIYSGSGGNAAGGDKPAGDQKLERGNLALKNSIDAQTPVRVVYGSKELVKSDSRGSKPKMVATFIYDGLYIVEKFWPELNNKGFSVFKFQLRRMAGQPEIALKEIKKSKKSKVREGLCVKDISDGKESRPICAVNTVDSEQPMPFKYITKVMYPSWYLKKPPMGCDCKNGCSDTEKCACAVKNGGEIPFNHNGAIVNAKPLVYECGPSCKCPPSCHNRVSQHGIKLPLEIFKTSKRGWGVRSLNSIPSGTFVCEYIGEMLKDADAEKRTTNDEYLFDIGHNYEDRALWEGLPSYIPGLELDATSEIASEMKDDGFTIDAAEFGNIGRFINHSCSPNLYAQNLLYDHDDKRVPHVAFFAVDNIPPLQELTYHYNYTIDQVRDSEGNIKEKECLCGSSECIGRLY
>FLTD-2015287-Pteris_ensigormis
RALVKRTLHEFESIRKALVKSQTAVKRADLDAAAMLREKGKWRNCDEKNVGEVPGVEVGDQFSFRMEMHIIGLHRQVQSGIDFIPGKKRHNGTPLATSIVASGGYEDDKDDGNTLIYSGQGGNHFKGNKRQESNQKLVRGNLALSNSMKERMPVRVIRGSTDLASPSSKVYIYDGLYDVVNCAFERGAAGFWVYQFTLTRRPGQPQVGLSFLTNLKKKGLSRPHVLLNDISRGQERVPVCVVNEVDEEPAPPPFSYIPSMKYPSWYSPLWPQGCRCAGICDEETCSCAIKNGGELPYNEKGYLMRDKDVVYECGPSCSCSNSCENRVSQKGLRYRLEIFKTKNRGWGVRSLDSIQSGGFICEYIGELLSDAEAEQRVANDEYLFDLGNKCNSSDVHSDQMDTGSTLEHVPSAEEVAYTIDAKDLGNVARFINHSCSPNLYAQNVLYDSDDLRFPHVMLFAMESIPPMRELTYDYNYSIDQVQDAHGNVKIKACYCGAQDCRGRLY
>FMWZ-2010844-Dacrycarpus_compactus
DGTVTRSKVRETMRLFQVLYRKFLQEEENHANQHQKGPRRPDVMASNILKENNKWINTGKQIVGIVPGVEVGDEFHYRIELCIVGLHRQSQGGIDYLKRGNVIIATSIVASDGYADDIDTGEVLIYTGQGGKGTGKDKKVQSEDQKLERGNLSLKNCMDLKSPVRVVRGVKDSKSSSGGRGKDGTKGKGMKYTYDGLYLVEKYWQERGAFGFSVFKFQLRRMPGQPELAWNILKLVGRSKKGAPREGLLCQDASEGKETTPICVVNTVDDEAGPPDFIYTNKIIYPSWYKPSPPRGCDCVDGCSDSEKCYCAVKNGGELPYNHNGAIVEAKPIVYECGPCCKCPPTCHNRVSQHGVRISLEIFKTNKRGWGVRSLCSIPSGSFICEYTGELLSEAEAEQRTGNDEYLFDIGRSNDQSLWDCLSGLVNELPSHSICETVEDAGYTIDAAKYGGVARFINHGCSPNLYAQNVLYDHDDKNVPHIMLFAAENIPPLQELCYHYNYSLDNVRDSDGNVKKKNCYCGSFECTGRLY
>FROP-2014339-FROP-Epifagus_virginiana-2_samples_combined
VGKDLVVYSRGRSDEKKPSRRVFGTADEVDRKVVHGLMSAPNCPWRKGKTVSSNPDAKTRGEKNRKQNYSWRQKAKAVAKKSSSKVKSSGFSSNKLKKVHINDADESPGALVFSDDEEYNGDSPTKSPASHKPRDVEVTLPPFRPNNSGHGDSRDRVRNTLILFNAICRKLLQKEEAKSTSEEEGQPMKKIRRIDLYAAKLIKEKGKEVNTGKQFLGEVPGVEVGDEFQYRVELAVVGIHRLYQAGIDSMKLNSGVLVATSIVSSGAYEDDLENNDVLLYSGQGGNVVGNSKQRQQPQDQKLVKGNLALKNSIDAKTPVRVIRGWREKAVDPLDPKHKLVTTYIYDGLYTVTKYWTETGPHGKQVFMFELRRNPGQPELAWKELKKSNKSRFRPGVCIPDISLGKEHFAICAVNTIDDEKPPPFDYTSKMMYPDWRKPVALAGCDCTGRCSDSKKCRCAVLNGGEIPYNRNGALVETKLLVYECGPHCKCPPSCYNRVSQRGIRYQLEIFKTEWRGWGVRALTSIPSGSFICEYAGELLEDTEAERRIGNDEYLFDIGQNLSDSSQNPEDQAISAELVEDGGYTIDACQYGNIGRFVNHSCSPNLYAQNVIYDHDDMKMPHIMLFAMENIPPLQELTYHYNYAVDQIRDSSGNIKIKKCYCGTAECTGRMY
>FRPM-2008795-Calocedrus_decurrens
GKAKAADDGSSANKSKKKSQLNLKPKVQSVSFALTPFDIADGQAKSDGDGTVTRAKVRETMRLFQVLYRKFLQEEENRTKEPKQTKRRPDIMAANVLKEKNKYLNNGDKIVGNVPGVEVGDEFHYRIELMIVGLHGQSQGGIDYLNLKQGKSILATSIVASGGYEDNDEGEVLIYSGQGGNIDKKGKQTEDQKLERGNLALKNCIDAGSPVRVIRGFKDSKNSSGGRGSKDGTMSKTGTTYTYDGLYLVERYWQETGSTGFSVFKFQLRRMPGQPELAWNIVKSVGRSKKGAPREGLCLQDISQGRETRPICVVNTVDDEAGPAPFEYSAKIIYPSGFNPPTPRGCDCVDVCSDSEKCLCAVKNGGELPFNHNGCIVEAKPLVYECGPSCKCPPTCHNRVSQHGVRINLEIFKTDKRGWGVRSLSSITSGSFICEYTGELLSDMEAEQRTGNDEYLFDIGRNNDQSLWDGLSVLVTELPSHSISETVEDAGYTIDAAKYGSIGRFINHSCSPNLYAQNVLFDHDDKNIPHVMLFAAENIPPLQELCYHYNYKPDSVRDSDGNVKKKSCYCGSDECTGRLY
>FWCQ-2007403-Garcinia_oblongiflolia
PGVEVGDEFMYRVELNIVGLHRQIQGGIDYIKKGKRILASSIVASGGYDDDMDDSDTLIYTGSGGNAKGTGKKPEDQKLEQGNLALKNSADEKNPVRVIRGDMKASDDGKSRTYIYDGLYVVEKWWQEQAQHGNLVFKFKLVRMPGQPELAWKVVKKSKSFKAREGLRVQDISHGKEVIPICAINTIDDKKPPAFQYITKMIYPKSICPTPHKGCGCTNGCSESGRCACAAKNGGEIPFTSSGAIVESKALVYECGPSCKCPPSCPNRVSQNGIRFQLEIFKTELRGWGVRSLNSIPSGSFICEYIGEILEEKEVDRRSGNDDYLFDMGNLYNDCSIRGELSEVIPSAHLSSCEVEVGSSFTIDATSFGNVGRFINHSCSPNLYAQNVLYDHEDKRIPHIMFFAAENIPPMQELTYHYNYAIGQVRDSDGSIKRKNCCCGSSECTGHMY
>FWCQ-2007404-Garcinia_oblongiflolia
DDSGTLIYTCSGGNAKGADKKPEDLKLEQGNLALKSSADEKNPVKVIRGDTKASDDGKARTYIYDGLYVVEKWWQEQAQHGNLVFKFKLVRMPGQPELAWKVVKKSKSFKAREGLRVQDISHGKEVIPICAINTIDDKKPPAFQYITKGCGCTNGCSESGRCACAAKNGGEIPFTSSGAIVESKALVYECGPSCKCPPSCPNRVSQNGIRFQLEIFKTELRGWGVRSLNSIPSGSFICEYIGEILEEKEVDRRSGNDDYLFDMGNLYNDCSIRGELSEVIPSAHLSSCEVEVGSSFTIDATSFGNVGRFINHSCSPNLYAQNVLYDHEDKRIPHIMFFAAENIPPMQELTYHYNYAIGQVRDSDGSIKRKNCCCGSSECTGHMY
>FXGI-2054495-Stylidium_adnatum
KENELDEDESTEAFPAAQGPVDLDVTLPPFGPRSSSDARNKVRETLRLYQAIYRKLLQGEEAKSCKEKKLKRIDLVAMSIIKNRKMEVNKKKIFGHAPGVEVGDEFHFRAELHVVGVHGPLQGGIDYIVLDGQKFACSIVASGGYDDDLDNPDCLIYSGSGGVGKDKQPENQKLERGNLALKNSISKKNPVRVVRGSKELNASDSSSRKGKVELTYIYDGLYTVERYWQDPTEHGNLLFKFELKRIPGQQELSWKEVKRSTKHKIREGLCVDDISGGKEPFRICAINTINNERPPPFKYITKMIYPDWYRPSPTKGCSCVGGCIDNKCSCGLKNGGEIPYNHNGAIVEAKKLVYECGPHCRCPRSCYNRVTQHGMRIQLEIFKTESRGWGVRSLNSIASGSFICEYIGELLEDSEAEKRTSNDEYLFDIGQNYSDCRDDTSSSITAAEDGGFTIDAALYGNVGRFINHSCSPNLYAQNVLYDHDDKRMPHIMLFAAENIPALKELTYHYNYQLDAVHDSNGNIKVKKCFCGSAGCTGRMY
>FZJL-2013742-Austrobaileya_scandens
DKIIVHALMAEPNCPWRHGKRTTKFNTGSSSSDKGGHKAKKEEPATKEISKLAYKKKNHDRISPENSEGKTEAPNYKSLSAKKRSPSKSEVSSEVKNKKVTKDEEDSPEREDTQLIPMLEGEEEELPIVESMPISTLAPKYQELSVSLIPFGVSSSRSKGRNDEIVTRNKVRETLRLFQVIFRRLLQEEESAKHKEQGHNSKRIDLLAFKLLKEKNKLVNTGKQILGNVPGVEVGDEFHYRVELCIIGLHRQIQGGIDYIKQGSTILATSIVASGGYADDMDSSDVLVYSGQGGNPITGDKQPEDQKLERGNLALKNSIDSKTPVRVIRGFKESKSGDAQDMRGRTITTYTYDGLYLVEKYWKDKGPHGFWVYKFELRRIPGQPELAWKIVKQVSKSKKLAHREGLCVEDISQGQEKMPICAVNTIDDDRPPSFKYITKMIYPDWYEPIPPRGCDCSNGCSDSENCSCAVKNGGELPFNHNGAIVEAKPLVYECGPSCKCPPTCHNRVSQHGISFQLEIFKTESRGWGVRSLTSIPSGSFICEYTGELLRDTEAEQRTGNDEYLFDIGHNYNDHSLWDGLSTLIPDLQSSVSCDVVENGNFTIDAAEYGSVGRFVNHSCSPNLYAQNVLYDHDDKRMPHIMLFAAENIPPLQELTYHYNY
>GANB-2018611-Cyathea_spinulosa
KIVGEVPGVEVGDQFSFRIEMLIIGLHRQVQGGIDYIPGARRTNGCPLATSIVASGGYEDDKDGGDTLIYSGQGGNNYKGNRRQQSDQVLVRGNLALSNCMKEKSPVRVIRGTSDPASPSSKLYTYDGLYDVVGFRFESGAAGYGVYHFTLIRRSGQQEVGLSIVKFVGNLKKKGLARPNLLLEDISGGKEKLPLCVVNEVDAEAAPTHFIYIPNIKYPMWFSPVLPQGCDCVGGCFDEKKCICALKNGGELPYNEKGYMIRDKKVVYECGSSCRCSSSCHNRVSQKGLRYQLEVFKTKNRGWGVRSINSIQPGGFICEYTGELLSDAEAEQKIDNDEYLFDLGNNCN
>GBVZ-2000090-Thalictrum_thalictroides
LSLKNSCDERTPVRVIRGFKEPKGNDSSDSKGKMVSTYTYDGLYLVEKYWEEIGPYGTKVFKFELRRIPGQPELAIKEVKKSKKSRVRKGLCVDDISQGRETMCICAINTMDDENPPLFEYITDMIYPPWYNRDIPKGCECVDGCSDSETCFCAIKNGGEIPFNYDGAIVEAKPLVYECGPSCKCPPSCHNRVSQKGIQFKLEIFKTESRGWGVRSLTSIPSGSFICEYTGELLEDKE
>GBVZ-2015045-Thalictrum_thalictroides
TASKVKDTLRLFQTICRIILRDEERKSKDGSSIRRVDYESWKIMKANNKLLNIGDKGVGNVPGVEVGDEYHYRVELCLIGLHRQTQGGIDYMGSGDNVLATSIVASGGYDDKMDGSDILIYSGQGGEPGPRKKVATDQVLKRGNLALRNSMVAKTPVRVIRGFKQTKGQTWSEARMDMAAALVYDGLYLVTDYWKEQGCFGTNVFKFKLERMKGQPELGIKELKRSYKASTRIGICVYDISEGAEKMRIAAVNTVDNEKPPPFVYKARMEYPQRYNPTPTQGCACINGCSSLTKCPCTEKNGGQIPFNHNGALVETKPLIYECGRSCKCPLTSCYNRVSQRGIKLPLEVFKTRNKGWGVRCLSSIPSGSFICEYTGELLQDMEAEERTGADEYMFDIGNKYDEHGLLRGLSNILSELRSNSVCATVENCGFTIDAAKCGNVGRFINHSCSPNLCAQNVLYDHHDKRMPHIMFFAVVNIPPLQELTYHYNYKVDQVVDSDGNIKKKNCYCGSSECTGRMY
>GCFE-2056797-Verbena_hastata
DAGTSGERKKTPNSSWRKKGKAVAKKSIPKMKNSGSPSKKKHKKVHISHHTSMLATDENNDDDENSPTNSHAKYKKQELEISLPPFGPSSKDNGDARHKVRETLRLFNAICRKLLQKEEANSTPEDEAKSSQPRNKHKRIDLLAAKAIKDQGKEVNTSKYILGQVPGVEVGDEFQYRVELAVVGIHRLYQGGIDYMKYSGKEIIATSIVASGGYEDDTENADVLYYSGQGGITKDKICIDQKLERGNLALFNSIKQKTPVRVVRGWKETKAIDPLDPKPKVVTTYVYDGLYTVKDCETKDGPRGTKVFMFELRRNPGQPELAWKELKKSSLSKFRPGVCVADISKGKEKLAICAVNTLNDEKPPHFNYVSKMKYPDWFNPIAPPGCDCLTKCSDSKKCKCAVKNGGEIPYNRNGAIVETKPLVYECGPHCKCPPSCYNRVTQRGIRFQLEIFKTESRGWGVRAVTSIPSGSFICEYAGELLEDTEAEQKIGNDEYLFDIGQNYSDCSVKPEDQAISAELMEEGGYTIDAAQFGNIGRFINHSCVPNLYAQNVIYDHDDKKMPHVMLFAMENIPPLKELTYHYNYSVDQIRDSNGNIKVKKCYCGTAECTGRMY
>GDKK-2007179-Gloriosa_superba
IYGGLYLVERYWRKKGDDSLYACMFRLKRIPGQPELVMKGAKSSRFKSHMIEDISEGKEKLPIPVVNMVDNELPKPFKYITKSVYPLQQTPPPPRGCDCVDGCSDSDNCACAVKNGGEIPFNYSGAIVEAKPLVYECGPSCKCSASCHNRVSQHGIKFHLEVFKTESRGWGVRSRDRIPSGSFICEYTGVLLDDQVADRRANDEYLFDIGNNYYDETLWEGLNNKIPDLQKGVSSEVEESFALDASEYGNVGRFINHSCTPNIYAQNLLFDHDKKCMPHVVFFASEDIPPLQELAYDYNYAIDQVRDSNGNIKKKVCCCGTSDCT
>GDKK-2014702-Gloriosa_superba
DRLIVQALMAAQNCPWRQGKNSVRVNSHSTPPKSSVKKERKSLSNSAIKGASTSQLMNEIDAEDKEDSVMHGEEYEKSLVLFNGPREHSVTMPPLVPPKHERKGSDDELSERSKVKRTLRLFQMLVRKFVKGEESKTMDLGRVRVDYKAAEILKKNNWSLNTGGVPGVEVGDEFHYRVELALVGLHRPYQAGIDSTKMDDDTLVATSIVASCGYADDIDSSDVLIYSGSGGNPVDGDKQAEDQKLERGNLALKNSIEFGTPVRVIRGFKEAKALSTFTFDGLYVVENYWKEKGRKGFSVFKFQLRRMAGQPELSLKEVKRSKKAKEREGLCVEDISEGKESIPICAVNTIDDEVPMPFKYTAKNIYPSWHVSNLPRGCDCMEGCSDSDKCACAVKNGGEIPFNHNGAIVQAKPLVYECGPTCKCPQSCPNRVSQHGIRRPLEIESRGWGVRSLYSIPSGSFICEYIGELLKDSEAEQRSNDEYLFDIGHNYEDRTLWEGLPSLIPGLQANSPCETVDDAGFTIDAAEYGNVGRFINHSCSPNIYAQNVLYDHDDKRMPHIMFFAADNIPPLQELTYHYNYTVDQVRDSEGNIKQKNCYCGTPDCTGRLY
>GGJD-2019616-Strychnos_spinosa
EFGVNMLPFGPSSSHSDARYRVRETLRLFQGICRKLLQGEEAKSMPEEEAKSKKSEKIKRIDLEAAKLIKEKGKEINVGEHYLGAIPGVEVGDEFQYRVELAIVGVHRLYQAGIDYTKHNGMIVATSIVASGAYADDMDNADVLIYSGQGGNIVGKDKQPEDQKLERGNLALRNSISAKNPVRVIRGSKEIKASDSSDSRAKNVMTYVYDGLYTVENYWTETGKHGKLVFMFELRRIPGQPELAWKEVKKSKKSRVRQCIDDISGGKELLPICAVNTIDDEKPPPFSYIREMIYPDWFHLLPPQGCDCISRCSDYRKCSCALKNGEIPYNRNGAIVEAKPLVYECGPSCRCPPSCYNRVSQHGIKVQLEIFKTETRGWGVRSLTSISSGSFICEYAGELLEDKEAEKRTGNDEYLFDIGQSYNDSFLNPDGQIHLGEPVEEGGYTIDAAKYGNVGRFINHSCSPNLYAQNVLYDHDDKKMPHIMLFAAENIPPLQELTYHYNYTVDQVRDSNGNIKMKSCYCGSADCTGRMY
>GHLP-2012997-Solanum_dulcamara
DFDVTLPPFGPNSSSHGDARTKVRETLRLFQGICRKLLQGEESKSKPEEAKLKQGPNRIDLHAAKIIKAKGKEVNTGQHILGEVPGVEVGDEFQYRVELAIVGVHRLYQAGIDYMKQGGMLIAISIVSSGVYDDGLEDADVLIYSGQGGNVVGKTKTPEDQKLERGNLALKNSISVKNLVRVIRGSKETKTSESVDGKGKIVTTYVYDGLYTVENYWTEQGTKGKMVFMFKLVRIPGQPELAWKEVKSSKKSKVRHGVCVHDVTDGKETLAISAVNTIDGEKPPPFNYIKKIIYPDWFQPSPFKGCDCVGRCSDSKRCSCAVKNGGEIPYNRNGAIVEVKPLVYECGPHCKCPPSCYNRVSQHGIKVPLEIFKTNSRGWGVRSLTSIPSGTFICEYVGELLEDKEAERRIGSDEYLFDIGQNYSDCSVNSAGQAELSEVVDEGYTIDAAQCGNIGRFINHSCSPNLYAQSVLYDHEDKKMPHIMLFAADNIPPLGELSYHYNYSVDQVHDSNGNIKVKKCFCGSSECSGRMY
>GIWN-2021083-Sarcobatus_vermiculatus
RSNVREVLRLFQAVVRKLLQGEETKTRGKTKSKDQENAKRIDLRAAQILKSHGKCVNTGKNFILGPIPGVEVGDFFHYRMELSMIGLHRPPQGGIDYIKQRNKIIATSIVASGGYANDVDSSDVLIYTGQGGTKVGDKLPEDQKLERGNLALRNSMDEKNVVRVIRGFKETKPSETDDGKPKTVATYTYDGLYTVEKFWQDLGPHGKLVYRFELRRLPGQPELAWKEVTRSKKFKVREGKCVDDISGGKETIPICAINTIDDEKPPIFTYITDMMYPDWCQPIPPRGCDCKDGCSDSGHCACAVKNGGEIPYNYNGAIVEARPLVYECGPSCKCSSTCHNRVSQSGIKFPLEIFKTDSRGWGVRSLSSIPSGSFICQYIGELLDDREAEQRAGSDEYLFDIGQNYNDTNLWDGLSALMPDVQSSSGDAVEDVGFTIDAANYGNIGRFINHSCTPNLYAQNVLYDHDDRRIPHIMLFAAENIPPLQELTYHYNYVLDQVFDSNGNIKKKSCYCGSSECSGRMY
>GKAG-2003440-Huperzia_lucidula
MRDEEGIATQNGAAKRSDLKAGTLMNEKKLSVNRVKQIGFVPGVEAGDHFYFRMELCIVGLHRQIQGGIDYISGKEKENEWGHPVAASITASGGYEDDIDDGETLIYTGQGGNNYKGDKRQQVDQKLERGNLSMDNSCRLGLPVRVIRGCKDKSSPSGTIYTYDGLYLVKESWLDRGVSGFGVYKFKLQRISGQPQLGSAIVKFVGSLKSKPSTREGMIIEDLSDGQEKVAVCVVNEVDDTTPRTDTFRYITSVSYFEGFDKPSPAAGCGCKKSCSSSDVCECISKNNQKAPYICSLLVEAKNVVYECGVQCGCPPTCHNRVTQHGIKHRLEFTKEKGWGVRSWDSIPSGSFICEYAGELIDTQEAEALVGKDEYLFDLDLIKGNKSRGVDVSMFFLLEVTDEVEEAKLAIDASNYGNVGRFINHSCSPNLFAQCVLFDHHDVRIPHIMLFAMENIPPLTELTYDYGYAVGQVMGTDGDPKVKFCHCGEKNCRGRMY
>GMHZ-2006299-GMHZ-Cryptomeria_japonica-2_samples_combined
ALTPFDSADGQAKSDGDGTVTRAKVRETMRLFQVLYRKFLQEEENRSKESRQGHRRPDIMAANVLKEKNKYLNTGEKIVGNVPGVEVGDEFHYRIELMIVGLHGQSQGGIDYLNLKKGKSILATSIVASGGYADNDEGEVLIYSGQGGNRDKKGKQMEDQKLERGNLALKNCIDAGSPVRVIRGFKDSRNSGGGRGSQDATLSKTGTTYTYDGLYLVERYWQETGTSGFSVFKFQLRRMPGQPELAWNIVKSVGRAKKGAPREGLCLQDISQGKETRPICVVNTVDDEAGPAPFEYTAKIIYPSGFNPPPPRGCACVDECSDSEKCLCAVKNGGELPYNYTGSIVEAKPLVYECGPSCKCPPTCHNRVSQHGVRNNLEIFKTDKRGWGVRSLSSITSGSFICEYTGELLSDMEAEQRTGNDEYLFDIGRSNDQSLWDGLSGLVNELPSHSISETVEDVGYTIDAAKYGSVGRFINHSCSPNLYAQNVLFDHDDKNIPHIMLFAAENIPPLQELCYHYNYNPDSVRDSDGNIKKKSCYCGSDECTGRLY
>GNPX-2108969-Oxera_neriifolia
KKAKAIAKKSTPKIQISGSTSKKKNKVHISDDVDASPGDLVLADDVDNVLDGDSPTNSPANLKPQDFEVNLPPFGPTSSGNSDARNKVRETLRFFHAIYRKLLQQEEAHSKPEEGQSGKKSTRIDLMTAKVLKDKGKLVNPDKGIGPLPGVEVGDEFQYRVELAVVGIHFPYQSGIDSTKINDVPLATSIVSSGGYSDNLDDADVLIYSGQGGNVVGNLKSKEAEDQKLERGNLALKNCVDARTPVRVVRGWKESKYVDPLDTRPKMVTTYIYDGLYTVTRCWTEKGPRGKQVFQYELKRNPGQPELAWKELKKSNKFKTRPGTCVTDISGGKESVPIAAVNTLDDENPPQFNYIAKMMYPDWYEPKPPAGCDCTGRCFGSKKCRCIAANGGEIPYNRNGALVETKTLVYECGPHCKCPPTCYNRVSQRGIKFKLEVFKTESRGWGVRPLTSIPSGSFICEYAGELLEDKEAEQRIGNDEYLFDIGQNYIDSSKPEEQEIAAELNEEGGFTIDACLYGNAGRFINHSCSPNLHAQNVIYDHDDKRMPHIMLFAMDNIPPLQELTYHYNYSVDQVRDSDGNIKVKKCYCGSAQCTGRMY
>GNQG-2005739-Encephalartos_barteri
DRPATRLKVREVLRLFQALCRKLLQDAEARTKEPDQVGTRIRPDLAASKLLRDNAMYVNVGKQIVGRVPGLEVGDQFHYRIELCVVGLHRQVQAGIDFLKQGNVQVATSIVASGGYEDDIDDGDVLVYTGQGGNNYAGDRRQSMNQKLERGNLALKNSMDRNVPVRVIRGIKQNTGGHGMKEKGKLGIIYTYDGLYDVERYWQERGASGYAVFKFLLRRQPGQPQLDFKTVQFTGRTRKYATPEGLRMKDISEGKETKCICVVNTIDGDPYPPLFEYTTKVLYPSWCQPTPQRGCDCTDGCLDPQNCFCAMKNGGEFPFNYNGAIVHDKPIVYECGPSCRCPPTCHNRVSQHGIRFNLEIFKTDKRGWGVRSRDSIPSGSFICEYTGEILSDIEAEQRIGSDEYLFDIGNYNKDQSLWGGLAGLMPEIQTNSVCDIVENVGFTIDAAKYGSVGRFVNHSCCPNLYAQNVLHDHDDKRLPHIMLFAAENIPPMQELFYHYNYTVDQVRDSYGNIKKKYCYCGSPACTGRMY
>GNRI-2031491-Digitalis_purpurea
VDIGDKFQFRSELVVIGLHRQFIGGIDYVELGGKKVATSLVNSGRYENEATTGDVLVYSGQGDTISNQKLEKGNLALVNSMEMGYPVRVTYKSKRLKSSNTLGARKDHCEYIYDGLYTVEKQWEEKSQNGKLVFKFELHRLPNQPRSHPKQNVVNPRKLIYHEVCVLDDVSYGKERVKIRVMNDVDNDRPLPFTYTTKIICPQWFEPVKPIGCNCIDGCSDLHPCSCVLKNGREIPFNEKGAILKQKRIVHECGPQCNCPPTCMNRVGQHGPNCTLEIFKTKSKGWGLRSRNYVPSGSFICEYIGELLRDGEADERIGNDEYLFDIFNDDVKKDGFAIDAAKYGNIGRFINHSCSPNLYAQEVLYDHDDKKMPHVMFFATKNIPPLKELTYDYNYKIDQVCDRNGNIK
>GRMZM2G021044_T01
METGAAAAPASRADGVRRCKILVPWRFQPGFVRQPLKQAANDAAVNGDGGNTAGAPDAKSCRADGAASDGGETNVFRDAKKFGSGRATRGKNGEVDGGEEHSERCTSSQSLKSPDVENGGRPGPGDACNLGESVRGGWVKSSPLEGTGNSRGANGGVEAGEDYNLGSSNCDASWKDARTQEFRGAGDGAACDPEVIESNVGAEKCFAKGLKKPFMDQTGSKSNGSSAPGLESEDPEGNVGLEDSSYQAAKGCSMGDGAAKENEATANGCSSATPGSIGNGTYVRKGRKAAVPWRFQARYKRSFSDAFGSNNESPDLPAYMFDSSSTQCTPATRSTVRCYASAHSGVRVSAMNNFSVKGDTECKKRKTNNDYQDESMLNNGGVVVRERIMRSLQDLRLIYRDLLDEEDNSREKVLNVRPDLKAYRIFRERFCTDFDDEKYIGSVPGIYPGDIFHLRVELCVVGLHRPHRVGIDCTKKDDGTTVAVSIVSCAQSHDIKYNLDAFVYTGLVAVAVNQRIEGTNLALKKSMDTNTPVRVIHGFTTFNGKKKFPAYIYGGLYLVEKYWREKEHGDRYVYMFRLRRMEGQKHIDIQEILQTGNSGSNDNVIIKDLSRGLERVPLPVVNKISDERPMPYCYISHLRYPRNYRPTPPAGCNCVGGCSDSNKCACAVKNGGEIPFNDKGRIVEAKPLVYECGPSCKCPPTCHNRVGQHGLKFRLQIFKTKSMGWGVRTLEFIPSGSFVCEYIGEVLEDEEAQKRTNDEYLFAIGHNYYDKSLWEGLSRSIPSLQKGPGKDDENETGFAVDASEMGNFAKFINHNCTPNIYAQNVLYDHEDISVPHIMFFACDDIRPNQELAYHYNYKIDQVHDANGNIKKKKCLCGSVECDGWLY
>GRMZM2G300955_T01
MVVQVLGMPGAGVKPPAPPVEAATGLPPRRLTPSRVSAKRSWPPGCGRFPAPLPAPASPAAAGPEVNGVDGAFTIVGGRADDEAAPAVISPSAQNGCPDKVEEAVAAATVSPLPENGAPPRPQGSDKVEEAAATVSPLPENGAPPRQQGSDKVEEAVAAATVSPLPQNGAPPRQQGSDKVEEVADPAAVSPVAQSCGLPHQEDDKVDDLSAVLPAARSSALPHALPQSGPERARQDGDGGENGEVQLVGGAVKLSSDGQQGDRVVQVAGPTLEVLGSCTTVGASSMQNGGEGDGLLVAAEKGCGGSSDMGQEVAANDFTEIENKTGTGELQGKENGIAGSRTKRWSSESSLNPLPKRRAVSAVRKFPPGCGRTIVTTADSGVLEVSPIRSFAPSFGMSAVNTTGSGDREWLPSEATPVNNGDALVAIPVLVLGESAFPTSAIEASNKKVESKKIVDEGHSKAHNRVQVRDDFAGTKQDGDQRNVVSKATQRNVSDEKMNGKFSAHKGEQVAQEMVDHKMKNELESSLQRSNLRTPLSNPIDVKVKRLDSGKMNAGLLGNARSSAGGKMQSKTLSAKKEVSSNMNTKQNKFAHKLKSDDTSKGNLHLSARESKLGTHVAINQIEEPNQIIVQALMAPDNCPWTRGRKSFASASKSLVPRNKLKGKDGSASKSLVRMNKIKEKDTTRKDILARKVTSNESINDETMDDNETRGREPIDSTSKWLVPVNKLDATPNDIPVGKVVSCDSSNDEAMDDNDGIILEDDDNSRALVVYGQKQEMCLTVLPVVPSGSHHKQSRDHDIDARSKVRKLLQLFQATYRKLTQVEEQGKRKVGRIDIEAAKALKNDPIYKKLGAVVGNFPGVEVGDEFHFRVELSIIGLHGPLQAGIATSKVNGINVAISIVASGGYPDELSSSDELIYTGSGGKAGGNKEGDDQKLERGNLALKNCIETKTPVRVIHGFKGQNRSEIGHSKGKQTSIFIYDGLYEVLECWQEGPKGERVFKYKLQRIAGQPELALHAVKATRKSKVREGLCLPDISQGRERIPICVINTIDDMKPAPFKYITEVIYPDWYEKEPPKGCNCTNGCSDSITCACAVKNGGEIMFNFNGAIVEARPLIYECGPSCRCPPTCHNRVSQHGVKIPLEIFKTGKTGWGVRSLSSISSGSFICEYTGELLEDEEAEKRENDEYLFDIGHNYHDKELWEGLKSVVGLGSATSSSETMEGFTIDASECGNVGRFINHSCSPNLYAQNVLWDHDDMRMPHVMFFAVENIPPLQELTYHYNYKIGEVYINGEEKVKHCYCGASDCCGRLY
>GRRW-2000933-Grevillea_robusta
GVEVGDEFHYRVELAIVGLHRPFQGGIDSMKKGGKILATSIVASGGYHDVMDNSDVLIYSGQGGKPMGGEKQRQAEDQKLERGNLALKNAMDEATAVRVIRGFKEANSSDSAESKGKIIATYIYDGLYLVEDYWTESSSYNTSVFKFKLSRIPGQPELALKEVKKSKKSKVREGLCVDDISQGKMPIGAVNTIDDEKPPPFTYITKMIYPDWYKPIPPKGCDCSNGCLNSKTCSCVAKNGGEIPFNYDGAIVEAKPLVYECGPSCKCPPSCHNKVSQRGIKFQLEIFKTGSRGWGVRSLTSIPSGSFVCEYTGELLHDKEAEKRTGNDEYLFDIGSNYNDHALWDGLPDVIPDLHVNSPCEVVDDAGYTIDAFQYGSIARFINHSCSPNLYAQNVLYDHDDKRMPHIMLFAAENIPPLQELTYHYNYQIGEVYDAEGKVKEKICCCDSAECSGRLY
>GSXD-2063876-Myriopteris_eatonii
KRVGVISGLEVGDIFYFRMELSCAGMHGPIQAGIDYLNAKETKYGGPVAISIISSGGYDAKDEGDELIYTGQGGKSGLDSKPNEDQKLERGNLAMKDSMKHEVPVRVIRGVKDATSPSGKTYTYDGLYKVDKFWSEKGKSGFEEFKFKLQRLPDQPDLGSAAIKLSEELKVKPSTRSGLKTADVSGGVEAGHVCVVNTVDNEVGPAPFKYTTTLQYPQRPSHFGQPEKCACKNLCNSSKACSCLARNDNVSAYVNGLLVKERGVIYECGKSCKCSNNCANKATQRTSKLRFEVFKTQDRGWGLRCQDIIPAGTLVCEYTGRLVEDVCSLRNKDYLLDSS
>GSXD-2065868-Myriopteris_eatonii
RALVKQTLHEFESIRKALVKSKNAVKRADLDAGALLREKGKWRNCDEKIVGEVPGVEVGDQFSFRMEMLIIGLHRQVQSGIDYIPGSKRQNGSPLATSIVASGGYEDDKDDGNTLIYSGQGGNNNKGNKKQESNQELVRGNLALSNSMKENTPVRVIRGTTDLASPSSKVYTYDGLYDVVNYAFECGAAGFWVYQFTLTRRPGQPQVGLSFLSILKKKGLSRPNLLMKDISRGQERLPVCVVNEVDDEPAPLHFSYIPSIKYPKWYSPLLPQGCQCVGICDEETCSCAIKNGGEFPYNEKGYILRDKDVVYECGPSCRCSSSCENRVTQKGLRFRLEIFKTKNRGWGVRSLDSIRPGGFICEYTGELLLDAEAEQRIGNDEYLFDLGNQCNPSGVQSDAVDANSTSAIVPVAEDVAYTIDAKDLGNVARFINHSCSPNLYAQNVLYDSDDLRFPHVMLIAMEHIPPMRELTYDYHYSLDQVRDARGNVK
>GSZA-2004581-Lonicera_japonica
AADSSDARAKVVMTYVYDGLYLVEKYWQDIGPHGKLVYKFELRRIPGQRELAWKEVKKSNKFKTREGLCVVDISGGKELFPICAVNTIDDETPPSFTYITSMMFPNHYSPITPKGCDCTGGCVDSHRCSCAVNNGGELPYNYNGAIVEAKPLVYECGPSCKCPPSCHNRVAQHGIKIQLEIFKTGSRGWGVRSLNSISSGSFICEYIGELLEDKEAEQRTGNDEYLFDIGQNYSDCSLRNDAQLSSNEVSEDVGFTIDAVEFGNVGRFINHSCSPNLYAQNVLYDNDDKRIPHIMFFAAENIPPLTELTYHYNYSVDQVRDSNGNIKKKSCYCGSAECTGRLY
>GSZA-2004582-Lonicera_japonica
KLERGNLALKNSISKKNPVRVVRGSKETRAADSDSKGKLVATYVYGLYTVERYWQAVGPHGKLVFKFELRRVPGQPELAWKEVKKSKKFKMREGLCVDDISGGKELFPICAVNTIDDETPPSFTYITSMMFPNHYSPITPKGCDCTGGCVDSHRCSCAVNNGGELPYNYNGAIVEAKPLVYECGPSCKCPPSCHNRVAQHGIKIQLEIFKTGSRGWGVRSLNSISSGSFICEYIGELLEDKEAEQRTGNDEYLFDIGQNYSDCSLRNDAQLSSNEVSEDVGFTIDAVEFGNVGRFINHSCSPNLYAQNVLYDNDDKRIPHIMFFAAENIPPLTELTYHYNYSVDQVRDSNGNIKKKSCYCGSAECTGRLY
>GTHK-2014804-Gnetum_montanum
VVTRAKVRETMRLFQALHRKFVQEDEKRKEDKKKGKKEDDEAYVRPDIRASRVMKKSGKWINTGKQIEGQVPGVEVGDEFHYRIELCIIGLHRQTQSGIDYLKIGKNHTRCTSIVAQGGYPDDIDNGEVLIYNGQGGNNSVSDKNQAEDQAEDLEEEKGDAENQKKKRKGDKDNQNKKRKGDKKQSEKKKPEDQKLVRGNLALKNSMDDKTPVRVIRGFKQAKKGSDSEIKYTYDGLYLVKRYWQDKGSSGCMVYKFELERIPGQPELAWKIFRTGARSKGLPEGLRVQDISNGNEVRPIAVVNTVDDDPAPAAFEYTREMIYPSCYNPVPPQGCDCKDGCLDSENCSCAVKNGGEIPYNHNGAIVEAKPIVYECGPHCRCSPDCYNRVSQNGIKMPLEIFKTENRGWGVRAQCSIPSGTFICEYTGELISDLEAERRTGNDEYLFDIGGSNNDNSLWNGFSELVNESVSNSVAEVVEDAGFAIDAFKYGGIGRFINHGCSPNLYAQNVLFDHDDKKVPHVMLFAAENIPPLQELCYHYNYKLDNVRDSEGNVKKKDCYCGSEECSGRLY
>Glyma.01G204900.1
MAAPVSNGHSEEGRNEKSLMENGEYTFFARSMYKRRKVSAVRDFPDGCGPFALRIDPVLNVNIVGCGSTNGTIIEDKNGEHLGDDTVKTSNCENDGSHSEVKDSLLTETLGQTTDSGLNMENPVVSSPQVNGSTAEHEPAKVTIGQTIESGLNKENPVVSSHKMDGLTAEEEAAKVTVEQTIDRVLNKENPVVSSHQVDGPTAEDESVKVPLVDIEILNAEFARTANTVKCDSSYMLKSSSQVGEVVMSGGLKPLLPNVNISGSSACMVEPVTRRYLPRRKVSALRDFPALCGRNAPHLSKDKDVCLEGISSLNNKKACQQNLALDDNNPLKEVGAMAVDPLKEVGPADVKEIKSNIQDEYGYKRKLVDIVQTDSESNAAKRVKKPLEIKRDKHFTLPEESNHHVKINSKAEVKEQNREETKPLDLSHSKHKLKGNFNGSRVSSERKVVLGLMAESECPWRSDKGSSKFKFGDAKNEGKKKKVTVALPDRSKTAIKSKGAQNYSRQKPFKKKKGNATSEGMSELVICEKKDSLDSYENNEDLQIVLKSHEFNVNVTPSHSNFTGDEDDSNVTRKKVRKTLRLFQVVFRKLLQEVESKLSERANSKRVDLIAAKILKENGHYVNSGKQILGDVPGVEVGDEFQYRVELNIVGLHRQIQGGIDYVKQNGKILATSIVASGAYADDLDNSDGLIYTGQGGNVMNTDKEPEDQKLERGNLALKNSIEEKNSVRVIRGSESMDGKCRIYVYDGLYVVESCWQDVGPHGKLVYKFRLRRILGQPELALKEVKKSKKFKTREGVCVDDISYGKERIPICAVNTIDDENPPPFNYITSMIYPNCHVLPAEGCDCTNGCSDLEKCSCVVKNGGEIPFNHNEAIVQAKPLVYECGPTCKCPSTCHNRVSQLGIKFQLEIFKTDTRGWGVRSLNSIPSGSFICEYIGELLEDKEAEQRTGNDEYLFDIGNNYSNSTLWDDLSTLTTLMPDAHSASCEVVKDGGFTIDAAQFGNLGRFINHSCSPNLIAQNVLYDHHDTRMPHIMFFAADNIPPLQELTYDYNYEIDQVRDSDGNIKKKYCYCGSVDCTGRMY
>Glyma.11G038000.1
MATPVSNSHFEEGRNKKSLMENEEYAFLARPMYKWRKVSAVRDFPEGCGPFASRIDPVLNVNIAGYGSANGTIIEDKNGEHLVGDTVKTSNCENDGQHSEVKDSLLTETLGQTTDSGLNKENPIVSSPQVNGSTAEHEPAKVTIGETIDSGLNKGNPAVSCHKMDELTAEDEAAKVTIGQTTDCVFNKENPVVSSHKVDGPTAEDKPVKVPLVDMEILNTEFARTANTVKCDSYMLKSSSQVGEVVMSGGSKPLLSNVNISAGSSACMVEPVTRRYLPRRKVSALRDFPTLCGRNALHLSKDKDVCLEGISSLNNKKLCLQNLAVDENNPLKEVRALAVDDSPLKEVGTVAVDDSPLKEVGTVAVDDSPLKEVGAADVKEIKSNIQDEYGCKRKLVDILKTDSESNAAKRVKKPLEIKRDKHVTLREESNHRVKINSKAVVKEQNREETRPLVLSHSKHKLKGNFNGSRVSSDRKVVLGLMAESECPWRSGKGSSKFKFSDAKNEGKKKKVASALPDRSKTAIKSKGALSYSGQKPLKKKKGNATSEGMSELVIWEKKDSLDPNENNEDLQIVLKSHEFNVNVTPSHSNFTGDEGDSNVTRKKVIKILRLFQVVFRKLLQEVESKLSERANGKRVDLIALKILKENGHYVNSGKQILGAVPGVEVGDEFQYRVELNIVGLHRQIQGGIDYVKHNGKILATSIVASGAYADDLDNPDVLIYTGQGGNVMNPDKEPEDQKLERGNLALKNSSEEKNSVRVIRGSESMDGKCRIYVYDGLYVVESYQPDVGPHGKLVFKFFLRRIPGQPELALREVKKSKKFKTREGVCVDDISYGKERIPICAVNTIDDEKPPPFNYITSIIYPNCHVLPAEGCDCTNGCSDLEKCSCVVKNGGEIPFNHNGAIVQAKPLVYECGPTCKCPSTCHNRVSQLGIKFQLEIFKTDTRGWGVRSLNSIPSGSFICEYIGELLEDKEAEQRTGNDEYLFDIGNNYSNSALWDDLSTLMPDVHTTSCEVVKDGGFTIDAAQFGNVGRFINHSCSPNLIAQNVLYDNHDTRMPHIMFFAADNIPPLQELTYDYNYEIDQIRDSGGNIKKKYCHCGSVECTGRMY
>Gorai.004G192900.1
MKLKSRRTTLSRFRQFLSSSSYTLVYKWPYGLKIIHEISMVASSSHSEGRSGRVPTENGHVAPAPRFKQRKVSAVRDFPPGCGRVAAPITRPSEQAQGLVVSESENPASLPDSVERVQCETKVSEESENATSSVNEVSGSQKDLPEENAASITRPSEQAQGQAVSESENPASLPDCVDKVQCETKFSGESRIATSSVNEVSGSEKDLPEENAAISEEEVPENGVEFHPGESSLARNYRPRKGVTVVRHFPPFCGRNAPPLSDEERMKWLTSLKNKGFNLDKFVNKEKPLEKTLCTDVRQAIEDVQEIYALDGKVEGCSPRLPVEEIQTKPEESASEKVGKRGAYEEASSRNDVEEDVENTNENNIKPSCESFPNEPDSNSEKVTETRDDSRGLEENPIRDIVVYEGGDSFEKKLSVSSAFEGQLMEEDCIFVNEEGNSFEKKLSDLSAFGDQLLEENHGSQEILSTSPHRQGKISFKADLAGGSLKRKKRSNATTKSSSRKRAHQGQVIVWNKEDSLEQDELHKNDNFAWRSYSYDVSLPPCPSRSDHDNDEMTTRNKVRETLRLFQAIFRKLLQEEESKMKEKGKAPKRIDILAAKILKEKGKYVNTGKQIIGPVPGIEVGDEFQYFVELNLVGLHRQSQGGIDYVKQGDKIIATSIIASGGYENDLDNSDVLCYMGQGGNVMQKGKQPEDQKLERGNLALANSRFVKNPVRVIRGETKSSSTLLEARGKTYVYDGLYSVEEFKQEPGPHGKLVYKYKLVRIPGQPELTWKVVKKSKVREGLCVHDISLGKEVIPISAINTIDSEKPPPFEYVCHMIYPDWCRPIPPKGCGCTKGCSELGKCSCVMKNEGEIPYNHNGAIVEAKPLVYECGPNCNCPPSCYNRVSQHGIKIQLEIFKTESRGWGVRSLNSISSGTFICEYAGELLEDREAEERKGNDEYLFDIGNNIDSSLWDGLSNLLPDAHSSSCQVVHESGFTIDAARCGNIGRFINHSCSPNLYAQNVLYDHEDTRIPHIMFFAAENIPPLQELTYHYNYMIDQVRDENGNIKKKICYCGSSECTGRLY
>Gorai.008G231400.1
MVVSDDMLHIKTSKLASGTHSEKCSGRVSTENGHFASTSKYKHAKVYAIRDFPPDCGWLDEPIDRPSEQKDLPQENVATSEIEVFPQGGVKSYPDQSSRRRILGRKCYTQEEVTVVRDFPPFCGRNAPPLNEEERMKWLASLKNKGIKLVTAVNEEKLSEKTRCTDGKQVIEAVQDVIALEGRAPRLSAEEIQSKPEEPPSEKMRKQGACEASSRNDVKECMYNIIGNSTKSPCGASPKEFHSKLKKVIEKRDGNIRVSEENPICNIALKAEDKDFETNLSDSSAFENQLLEEDDESQEVLSDRSIVPGLIASPWLHAKVTCNPGLAGGSSKRKRMNSFALLSRANTKNNSPTKRAHQGLSQVVIWNKKDSLQQDVLYTNDSSAQRSYGNNVSLPPCRTSTGRANDAMTSRNKVREILRLFQDICQKLLHEEESKINGEGKTLKRVDFLAAKILKEKMEHVNTGKQIIGSVPGVEVGDEFQYFVELNIVGLHRPSQGGIDYIKRGERTIATSIIASGAYEDELDNSDILTYMGQGGNVMQKGKQPEDQRLERGNLALANSRFVKNPVRVIRGETRSSGLSEGRGKTYVYDGLYVVEEFKQEPGPHGKLVYKFKLVRIPGQPEIAWKVVRKSKVREGLCVQDISQGKEIIPICAINTRDSERPPLFLYVPHMIYPDWCRRTPSKGCDCINGCSQSVKCSCVMRNGGQIPYNHNGAIVETKPLVYECGPTCKCPASCYNRVSQHGIKFQFEIFKTKSTGWGVRSLNSIPSGSFICEYAGELLEDREAEKRTGKDEYLFDIGNKYSDSSLWDDLSTLIHDSRSSFRQVVPECGFTIDAARFGNMGRFINHSCSPNLYAQNVLYDHDDKRIPHIMLFAAENIPPLQELTYHYNYMIDQVHDESGDIRKKVCCCGSSKCTGRLY
>HANM-2014190-Pholisma_arenarium
DFDVSLPPFGPNSSSLGDARNRVRETLRLFQAICRKLLHGEEAKSGPEVGGVARPSEKSARRIDLQAAKIIKEKGKEVNTGKHHIGAVPGVEVGDEFQYRVELAIVGVHRLYQAGIDYLNRDGMLLATSIVASGAYADEMETADVLVYSGQGGNVIGKNKQPEDQKLERGNLALKNSITERNHVRVIRGSKEIKAAESSDAKDKIVTTYVYDGLYMVERFWTETGTHGKMIFKFELKRIPGQPELAWKEVKLSKKSKKRQGVCVDDISGGKESFPICAVNTIDVERPPTFTYITKMMYPDWFHPIPLKGCDCIGRCTDSGKCSCAVKNGEIPYNYNGAIVEAKPVVYECGPSCKCPPSCYNRVSQRGMKLKLEIFKTRSRGWGVRSLSFIPSGSFICEYAGELLEDKEAEQRTGNDEYLFDIGQNYNDYSSKPNDSDWNDVNEDAGYTIDAARYGNIGRFINHSCSPNLYAQNVLYDHEDTRMPHIMLFAAENIPALQELTYHYNYSVDQIRDTDGNIKVKNCYCGSAECTGRMY
>HATH-2014309-Aristida_stricta
VSAVRRFPPGCGKAAIATTGSGDEEGVLLEDALVTNGKASTVDASAAIPISKRPASPTSALEASNEKLEGKKMVDKGSSKAHNSIQEPQVASDDVPVDIIGEKKDCDGSQNVVTKASHRHGFDEKMGKISPREGKQVTQVVGNDKVKNKLERKDTFRTPMSNPIDAKTKGKRLGTDKMNVALLDSAAASSKEMQSKTSSTKKEVIRSNVNLKQDKVAHKLKDNGIGKVTLHKSTSDSKFGKHVAVNQVEESDGMNLVPEKIIVEALSAPDKCPWTQGRKSIVSASKSLGPRNKRKGKDAAPKKQLSGKVASCKSINNEAIEDNKETPCLEDDDNSRALVAYEEKDKKELCVTIPPSVPSGSHHKETGDHDRKRVRKLLKMFQGACRKLMQVEEQHSRNFGRIDLEAAKVIKNDPIFIKHEPTIGSVPGVEVGDEFHFRVELSMVGLHRPYQGGIDTHKVNGVLVALSIVASGGYPDELSSSDELIYTGSGGKAVGKKEAEDQKLERGNLALKNCIKTKTPVRVIHGFKGQSRSEVAHSKVKQTSTYTYDGLYMVVDYWQEDLKGSMVFKYKLQRIPGQPELALHIVKATRKSKVREGLCLPDISEGSERIPICVINTIDDMRPAPFKYVTKVLYPSWYKKEPPQGCECKNGCSDSIKCACAVKNGGELPFNFNGAIVEAKPLIFECGPSCRCPPTCHNRVSQHGVKIPLEVFKTGKTGWGVRSLSSISSGSFICEYTGELLRDKEAEKRENDEYLFDIGHNYNDEELWEGLKSRIPVLQSSTSSSKAIEGFTIDAAECGNVGRFINHSCSPNLYAQNVLWDHDDLRMPHVMLFAAENIPPLQELTYHYNYTMGQVKDKNGEEKVKPCDCGSSDCSGRLY
>HDSY-2030780-HDSY-Aerva_persica-2_samples_combined
RRNVRDTLRLFHGVLRKLLQVTEKEKKGRVDASRQLIAAAKILKDNGKYINTKKIVGPVPGVEVGDIFNYRAELTIVGLHRQVQSGIDFVTLDGKMIAISIVASGRYDNIMDNSNVLIYSGQGGNVAGGCKQLEDQKLERGNLALKNSIDTKNKVRVIRGFKERKQTNWVRTTTPTYIYDGLYTVERYWPDLGPNKKWSFKFELRRVPHQPELTWKKVKLSKKTRAREDLRVDDISNGKEKNPICAVNTIDDEKPLSFMYITEVMYPDWCRPLPPKGCDCKDGCSDSKFCSCARKNGGQIPYNYSGALVEERPLVYECGPSCKCPPTCHNRVSQHGIQLPFEIFKTESRGWGLRCLSSIPIGSFVCEYIGELLDDNEAEQRIDNDDYLFDIGQNYNDSTLRDGLSTLIPHMASGDCDLVENVGFTLDARIYANVGRFINHSCSPNLVAQNVLYNHDDKRIPHIMFFAAENIPPLQELTYHYNYEIDQVFDFKGNVKRKTCYCGSSECTGRMY
>HDWF-2015521-Francoa_appendiculata
LYLVEKCWQEVGPHGKLVYKYMLSRIAGQPSLSWKEVKNSKKCKVREGLRVNDIPICAVNIIDYQKPPPFKYITRVIYPDWCRPVSPKGCNCINGCSKFEKCSCAVKNGGIPFNCNGAIVQAKPIVYECGPSCKCPPSCYNRVSQHGIKFQLEIFKTESRGWGVRSLNSIPSGSFICEYLGELLEDTEAERRINDEYLFDIGKNYSDGTLWDGFSTLMPHSQASYCKVVEDDGFTIDAAQYGNIGRFINHSCSPNLYAQDVLYDHEDKRIPHIMLFAAENIPPLKELTYHYNYKLDQVYDSMGNIKKKQCFCGSSECIGRMY
>HGSM-2001944-Gelsemium_sempervirens
VISVDNEEGKGSVSKEIVPYAPDLTCDGRPLDNLCGSGHENKREIVNALMAAPYCPWSMDKVALSSYGGKTRGKVTWRQKSKAVAKKTNLKAYTPERSSTKKHSFSACKDADGTPVTQVDWYEDEYDAQHDGPPLDSPSGNHSHDIYVNVTPNGPSSSQGDSRKRVRETLRLFQVICRKLLQGEESKSMQSGKTKRIDYEAVRIMKERGKAVRPDKQYLGAVPGVEVGDEFQYRVELALVGIHRLYQAGIDSMKDNGMLIATSIVASGAYADDMDNADVLIYSGQGGNVVGKVKQPEDQKLERGNLALYNSISRKNPVRVIRGYKESKASESEDSKVKLVTNYVYDGLYTVEKYWREKGPHGKLVYMFELKRIPGQPELAWKEIKKSKKSKIRQGLCVEDITGGKELIPICAVNTIDDEIPPPFNYIREMMYPDWFHRLPPQGCDCTGRCSDSRSCSCALRNGGEIPYNHNGALVETKAFVYECGPSCKCPPSCHNRVSQHGIKIPLEVFKTEKRGWGVRSLTSISSGSFICEYAGELLEEKEAEERTGNDEYLFEIGNNYSDSSLNLDGQVNFSEAVKEGGYTIDAAKYGNVGRFINHSCSPNLYAQDVLYDHNDTRMPRVMLFAAENIPPLQELTYDYNYTLDQVHDSNGNIKRKSCFCGSPECTGRMY
>HGSM-2001946-Gelsemium_sempervirens
DINVNVTPFGPSSSQVDARKRVRETLCLFQLNCRKLLQGEEAKSSQSGKIKRIDLEAVKIMKDKGKEVSPGKQYLGAVPGVEVGDEFQYRVELALVGIHRLYQAGIDSMKDNGMLIATSIVASGAYADDMDNADVLIYSGQGGNVVGKVKQPEDQKLERGNLAISRKNPVRVIRGYKESKASESEDSKVKLVTNYVYDGLYTVEKYWREKGPHGKLVYMFELKRIPGQPELAWKEIKKSKKSKIRQGLCVEDITGGKELIPICAVNTIDDEIPPPFNYIREMMYPDWFHRLPPQGCDCTGRCSDSRSCSCALRNGGEIPYNHNGALVETKAFVYECGPSCKCPPSCHNRVSQHGIKIPLEVFKTEKRGWGVRSLTSISSGSFICEYAGELLEEKEAEERTGNDEYLFEIGNNYSDSSLNLDGQVNFSEAVKEGGYTIDAAKYGNVGRFINHSCSPNLYAQDVLYDHNDTRMPRVMLFAAENIPPLQELTYDYNYTLDQVHDSNGNIKRKSCFCGSPECTGRMY
>HILW-2017623-Acmopyle_pancheri
DGTVTRSKVRETMRLFQVLYRKFLQEEENHANQHQKGPRRPDVMASNILKENNKWVNTGKQIVGIVPGVEVGDEFHYRIELCIVGLHRQSQGGIDYLKRGNIIIATSIVASDGYADDIDTGEVLIYTGQGGKGTGKDKKVQSDDQKLERGNLSLKNCMDLKSPVRVIRGVKDSKSSNGGRGKDGTKGKGMKYTYDGLYLVEKYWQERGASGYSVFKFQLRRMPGQPELAWNILKLVGRSKKGAPREGLLCQDASEGKEMTPICVVNTVDDEAGPPDFIYTNKIIYPLWYKPSPPRGCDCVDGCSDSEKCSCAVKNGGELPYNHNGAIVEAKPIVYECGPCCKCSPTCHNRVSQHGVRISLEIFKTDKRGWGVRSLCSIPSGSFICEYTGELLSEAEAEQRTGNDEYLFDIGRSNDQSLWDCLSGLVNELPSHSISETVEDAGYTIDAAKFGGVARFINHSCSPNLYAQNVLYDHDDKNVPHIMLFAAENIPPLQELCYHYNYSLDNVRDSDGNVKKKNCYCGSSECTGRLY
>HJMP-2076649-Astragalus_membranaceus
RESSCISKSSSPVGEVAMSDDSKSLSANNNIAGSSTCMEKAVTLMYPPRRKVSAVRDYPHLCGRNAPRLSYSDCLKQISSLNNKRAGQQNLAVDDNPSKKVAASDVKRVENNIQYEHGYKRKLADIDQVDSEGNATQRVKKLNVSGPSSEMRSPLGNPKKKHITFPEKSNHHQVYMNSEAVVKEENSDTIKVEESSGLCLQAKPLAMSSQRVLTGEINRLQVSSDRKVVLGVMHKSECPWRSDIGSSKSKSMGGTDGKGKKVDFFAGLDRSKTAIKTKHGLNHSGQKQLKKKKENSDFDDTKQLVTWEKDSLDPDKNKKDFQSVPKSNGLEVTIPPFVHRNFSGHVNDSNARNKVREALRLFQVVFRKLQHELETKPNERASRRIDLQAANILKKKDKYVNTGKQILGTVPGVEVGDEFQYRVELNVIGLHRAIQGGIDYVKHNDKSLATSIVASGGYSDDLDNSDVLVYSGQGGNVMTSGKEPEDQKLLRGNLALKNSSEEKNPVRVIRGSESMDGKSKTYVYDGLYLVESYWQDMGPHGKLIYRFRLRRIPGQPELAWKEVKKSKKFKTREGICVADISYGKERIPICAVNTIDDEKPPPFKYITSIIYPDSCDLVPSEGCNCTHGCSDLKKCSCVVKNGGEIPFNHNGAIVEAKPLVYECGPKCKCPSTCHNRVSQLGIKFQLEIFKTNARGWGVRSLNSIPSGSFICEYIGEVLEDKEAEERTGNDEYLFDIGNNKNCSTLWDGLSALMPDSQSRSSEESKDVDVGFTIDAAQLGNVGRFVNHSCSPNLYAQNVLYDHHDQRIPHVMLFAAENIPPLQELSYDYNYTIDQVRDSNGNIKKKYCYCGSVECTGRLY
>HNCF-2005475-Linum_hirsutum
PGVEVGDVFRYRWELFLIGLHCQQTKGIAVGFKGKSIALSVVASGGYDDKLDESDMIVYTGEGGKPTKTKSARDQQLVDGNRALMNSMELETPVRVIRGDVRFSDFAGFVYDGLYKVESFWKEIGPEGKQVYKFRMVRIPGQQELVWKTVIKARKSKVREGLCVADISQGKESTPIRAVNTIDDEKPPSFNYITQMTYPDKPTCGRCCDCPQGCSKFSQCSCVEKNGGEMPYNHTGVIVEMKDLVYECGLCNCPPSCYNRVSQKGIKLELEIFKTESRGWGVRSLDSIPSGTFICEYVGELLEDDEVHRRINDEYMFEIGGHRGNGEGDSSNSGYLQGVEDSNFTIDAAKYGNVGRFINHSCSPNLEAQNVLYDHGDPRMAHIMLFAVKNILPLQELTFDYNYQLGKVCDSHGNIKMKFCFCGSAECRGRMY
>HNDZ-2025286-Cystopteris_utahensis
ARSLVKRTLHEFESVRKALVKSQDAVRRADLDASSLLKERGKWRNCEEKIVGEVPGVEVGDQFSFRIEMLIIGLHRQVQGGIDYIPGTKRSSGSPLATSIVASGGYEDDKDDGNTLIYSGQGGNNNKGNKKQESNQMLVRGNLAMSNSMKEGTPVRVIRGISDLTSPSSKIYTYDGLYDVVDFRFECGATGYGVYHFTLTRRKKKGLARPYLLLDDISRGQERLPVCVVNEVDEEPAPLNFTYISKIKHPVWYSPLLPQGCNCVGVCDEETCSCAVKNGNELPYNEKGYIVRDKKVVYECGTSCSCSSSCQNRVSQKGLRYRLEIFKTKNRGWGVRSIDSIQPGGFICEYTGELLTDAEAEQKVENDEYLFDLGNECNPSCDQSNLAKMNGLTAIVPVAEDVAYTIDAKDLGNVARFINHSCSPNLYAQNVLYDSDDLRFPHVMLFAMENIPPMRELTYDYNYSLDQVRDAYGNVKTKACYCGAQDCQGRLY
>HOKG-2019810-Nolina_atopocarpa
QDGGNEMAIALYDGSRELCITMTPAVPPRQVSNSEEAISRNMVKKTLRMFQLICRKLVKGEEKKSKGRLEANSKENGNNRVDLKAASMLKDSKQWVNHGEPIIGHVPGVEVGDEFHFRVELSIIGLHRPFQAGIDTRGKALASGGYPDDIDSSDVLIYSGSGGNAAGGGNKQAGDQKLERGNLALKNSMDTQSPVRVVYGSKELVKSDPRDPKPKMVATFTYDGLYIVEKYWPERGNNGFNVFKFQLRRMPGQPEIALKEVKRTKKSKVREGLCVKDISDGKESIPICAVNTVDGDQPMPFHYITRVIYPSWYVQKPPRGCDCIDGCSDSEKCACAVKNGGEIPFNYNGAIVQAKPLVYECGPSCKCPPTCHNRVSQHGIRLPLEIFKTSKRGWGVRSLYSIPSGTFVCEYVGEMLDEADAEERSNDEYLFDIGHNYDDNTLWEGLPSSIPGLQSDAVSEAASESMNGVSFTIDAAEYGNVGRFINHSCSPNLYAQNLLYDHDDKKMPHVMFFAIDNIPPLQELTYHYNYSINQVRDSAGNIKKKECLCGSPECTGRLY
>HQRJ-2013686-Loropetalum_chinense
GMHELVVRDDVDSIEHHEEHEGFHVSGRSHDFDVKLPLLGSSCLNGKGKDHQAIVTRKKVRDTLRMFQTVRRKLLREAAAKSKIERKVSIMVNLEAARILKDKGKYVNRGKQILGPVPGVEVGDEFQYRAELATIGLHCQFQAGIDYIEQGGKVVAASVVSFGGYANDLDNSDVLIFTGIGGSGMGRDKKREDQKLERGNLALKNSIDERNPIRVIRGFKGTIYKGGERVSRYIYDGLYLVKKCWQEVGPHGKLVFKFHLGRIPGQTELAWSEAKKSKKMKIQEGLCVNDISQGELIPICVVNTIDDKKPPPFNYITSMIYPKWYSPVPLEGCDCIGECSDSERCSCAVRNGGEIPYNHNRAIVEAKRLVYECSPSCKCSPSCHNRVSQYGINFKLEIFKTESRGWGVRSLNSIPSGSFICELLGELLEDEEADLRTSNDEYLFDIGQNYNDHTLWDGLSNLMLDTQSSSCEVAEDGGFTIDAARYGNVGRFINHSCSPNLYAQNVLYDHDDKRMPHIMLFAAENIPPLEELTYHYNYTIDQVRDSNGNIKKKSCYCGSAECTGRMY
>HQRJ-2013687-Loropetalum_chinense
GMHELVVRDDVDSIEHHEEHEGFHVSGRSHDFDVKLPLLGSSCLNGKGKDHQAIVTRKKVRDTLRMFQTVRRKLLREAAAKSKIERKVSIMVNLEAARILKDKGKYVNRGKQILGPVPGVEVGDEFQYRAELATIGLHCQFQAGIDYIEQGGKVVAASVVSFGGYANDLDNSDVLIFTGIGGSGMGRDKKREDQKLERGNLALKNSIDERNPIRVIRGFKGTIYKGGERVSRYIYDGLYLVKKCWQEVGPHGKLVFKFHLGRIPGQTELAWSEAKKSKKMKIQEGLCVNDISQGELIPICVVNTIDDKKPPPFNYITSMIYPKWYSPVPLEGCDCIGECSDSERCSCAVRNGGEIPYNHNRAIVEAKRLVYECSPSCKCSPSCHNRVSQYGINFKLEIFKTESRGWGVRSLNSIPSGSFICELELLGELLEDEEADLRTSNDEYLFDIGQNYNDHTLWDGLSNLMLDTQSSSCEVAEDGGFTIDAARYGNVGRFINHSCSPNLYAQNVLYDHDDKRMPHIMLFAAENIPPLEELTYHYNYTIDQVRDSNGNIKKKSCYCGSAECTGRMY
>HRWG-2007946-Buxbaumia_aphylla
QRQECGQTRTHRRPDLLALEEMRAKKESSNFKGFGHVPGIEVGDCFFYRAELLLVGLHRQLQGGIACVDKVGCSIVVSGGYEDDEDNGETLIYTGQGGNNYNGDRRQAFDQELGAGNEGLKNSQQLKQPVRVMRGHRDIDSSPSSKVYSYDGLYMVENFTKDRGHSGYRVFKFYLRRLPGQRAIGSALVKFVGDLNKKPSQRVGIVGQEKLPICVVNTVDDTRIPDTFRYITWLKFPSQLPKPCPPPPCSCRNYCHSLESACPCVEKNFDKMLPYNHDGCLVFARPIIFECGPQCSCPKACFNRVSQNGIRYKLEIFKTENRGWGVRPWDFIPSGGFVCEYFGEVLESKTAHDLDNDEYIFQLDFKQGNQARWGETSDEDQAPETAEYVIDGRNYGGVSRFINHSCEPNLFVQCVLYDHDDLRFPHIMLFASCNISPFQELTYDAYAPDSVFDADKIKKKPCYCGAPNCRRRLY
>HTIP-2006996-Paeonia_lactiflora
TYIYDGLYLVEKYWPIVGPHGKQVFKFQLRRIAGQPELAWNVVKNSKKFKREGLCVDDISEGKELIAIGAVNTIDDEKPPSFKYTTSMIYPNYYCPIPLIGCDCTTGCLDCEKCFCAVRNGGELPYNYDGAIVEAKSLVYECGPSCKCPPTCHNRVSQHGIKFQLEIFKTESRGWGVRSLNSIPSGSFICEYLGELLDDKEAEQRTGSDEYLFDIGQNYNDHTLWDGLSNLMPDAPTNPCSVVEDVGFTIDAAQYGNVGRFINHSCSPNLYAQNVLYDQEDKRMPHIMLFAAENIPPLQELAYHYNYTIDQVYDSEGNIKKKNCYCGSSDCSGRMY
>HUSX-2001429-Roridula_gorgonias
ESKTVLEIGSMVDEMVPSGGAKVWSPPQWPISNVNTLGNFSLKSKYPKRRSVSAIRDFPPFCGRNAPRLTEEERLRIALGNKALSGPDKDAVQGNMNVQNGNSKEDDVEGSGTEPKSKSEKTAVQGKPLMEKLTADVQGSPVREKKAIVEEVKGDLQETNAQKRKLEGSVPQRKKSQKVTGKGYEDVNDVAREVGKEIVLYPGDKSLKSKIASDHIAMGHVVDRVIVQGLMAAPNCPWRHGVSSITGKEKSKSTSRAKVNGADCLRREVMKKKLVLPGMAAYKGKGPLVVKDEGDSATKEQDEDSSWGRKTRNVEVTLPPFGPNSSSYGDARNKVRGTLRLFQAICRKLLQEEEAKMRQKGDSAVRIDLLAAQIIREKGKEVNPEKCIIGAVPGVEVGDEFQYRVELALVGIHRVYQSGIDFTNHDGMKIATSVVASGGYADDLDNPDVLIYSGQGGNAVGKNKIPEDQKLERGNLALKNSISTRNPVRVVRGFKETKASKSDARAKVVPSYTYDGLYTVDKYWHDVGKHGKLVFMFELRRIPGQPELAWKEVKKSNKFKIREGLCVDDISGGKELFPICAVNTIDNEVPPTCSYITEMKYPDWYCPTPPKGCDCVGGCSDLKKCSCVVKNGGEIPYNHNGAIVEAKPLVYECGPSCKCPPSCHNRVSQHGIKIQLEIFKTELRGWGVRSLTFIPSGSFICEYVGELLEDKEAEQRHNDEYLFDIGKNLSDAGFEPDAENSPSEVAEDGGFTIDAAKFGNVGRFINHSCSPNLYAQNVLYDHEDEKMPHIMLFAAENIPPLQELTYHYNYSVDQICDSSGNIKMKDCYCGSAECTGRMY
>HVBQ-2018335-Tetraphis_pellucida
YTQMQENGDKTIRRPDLCAGSIITDKKENFDYKGVGVVPGINVGDCFFYRYELNIIGLHRQMQAGIAWVPLSKPADLPRSKETVCASIVASGGYEDDEDNGETLTYTGQGGNNYKGDRRQGKDQKPEKGNLALTNSCKRKLPVRVIRGHHKVASSPSGRVYSYDGLYMVEKAGQEVGASGFMVFKFFLRRLPGQPDSVTNTVRFMGRMKDAALNREGLVTSDISSGQEPLPVCVVNTEDGLIPPKAFQYTSRLRYPNHMVRPPLPNHCHCRPSCSVNSSCLCVRRNVGKMLPYNHDGNLVRARPIVYECGPRCNCSKLCYNRVSQRGLRHKLEIFKTKDKGWGVRSWEFIPSGGFVCEYTGDLLDSNTANELDDDEYLFNLDLKGGNEARWGDVSDVIEDIASDVPCPVPDTADYVIDASKSGGVARFINHSCEPNLFVQCVLYDHHDLRFPHIMLFASSNIPPLRELTYDYGYALDSVYDSHGNLKQKACHCGVPSCRKRLY
>HWUP-2099498-Sabal_bermudana
KDKEDLVPRSEENEKALTIYRRPNEFSVTITPVIPSNWNNNNAGSEDITARHKVKKALRLFQLVCRKLLQNEESKSKQIGKAKRVDLMAAGILKENKEWVNTGEPILGNVPGVEVGDEFHYRVELSIVGIHRPFQGGIDSVKLNGKPVATSIVASGGYPDDTDSSDADVLIYSGAGGNPGGGDKQAGDQKLERGNLALKNSIDVRTPVRVVYGYKESKGGDSYDARARIISTFTYDGLYFVERYWQERGPNGFLVFKFQLRRMPNQPVVGLQEVKRSMKSKVREGLCLRDISEGKEKIPICAINTIDDEQPPPFKYITKTIYPPWYVKTPPKGCDCTGGCSDSNKCACAVKNGGEIPFNFNGAIVQAKPLVYECGPSCRCPPLCHNRVSQHSINIQLEIFKTKSRGWGVRSLNSIPSGSFICEYVGELLQDTEAEQRNNDEYLFDIGHNYDDQSLWEGLPTLIPGLQSNSNCETVEDVGFTIDAAEYGNVGRFINHSCSPNLYAQNVLYDHDDKRMPHIMFFAADNIPPLQELTYHYNYMIDQVRDSEGNIKRKDCYCGSAECSGRLY
>HXCD-2062346-Flaveria_vaginata
KSTKKEQKNQEKIAYTGTLEMVVRKEEDFTADVEEKEEFLNLQGTNDVDVSLPPFGPKSSNDARNKVRETLRLFQALCRKLLQGEEARPDDLKLPKRRVDLAAKAIMDKRGRLLDLGKKTHGPVPGIEVGDEFQYRVELALVGIHRPYQGGIDFVKKGKDYFAVSVVASGGYDNEVDKPDCLMYSGSGGIAKDKSYENQKLERGNLALKNNIELKYPVRVVRGYKVKSFESPESKSKLSTTYIYDGLYTVESCLKSTGRHGTMVFKFELKRVPGQPQLAIREVKSKKFKTREGVCVKDITNGKEPFPICAINTIDDEKPPEFTYITKIMYPDCYKPIPPKGCDCVGRCSDKRCTCAFRNGGEIPYNRNGAIVEAKPLVYECGPSCGCPPTCYNRVTQHGMKIHLEIFKTESRGWGVRSLSSIASGSFICEYIGELLEDTEAEKRTSNDEYLFDIGQNYSDCSLNPDSGEMVNSGGGFTIDAALYGNVGRFINHSCSPNLYAQNVLYDQDDKRMPHIMLFAAENIPPLKELTYHYNYTLDTVHDADGNIKVKSCYCGSPECTGRMY
>HYZL-2000491-Akania_lucens
RRIDYQAARILKDKGKYVNTGKQIIGSVPGVEVGDEFHYRVELNMIGLHRQIQGGIDYVKEDGKILATSIVASGGYDDEVDNSDILIYTGQGGNVMNGDKEPEDQKLERGNLALANSKHTKNPVRVIRGETKASDSSDAKARTYIYDGLYLVEDLWQEPGPHGKLVFKFRLLRIPDQPDLAWKVVKKSRKSEVRNGLCVNDISQGKELFPICAVNIIDDEKPPQFAYITDMIYPGWYHPLAPKGCDCTSRCSESGKCSCVLKNGGEIPYNHNGAIVQAKPLVYECSPSCKCPPSCYNRVSQHGIKFQLEIFKTESRGWGVRSLNSIPSGSFICEYGGELLEEKEADERTGNDEYLFDIGHNFDASFWDELSTIMPEAQSTSCQVVEDGGFTIDAAEYGNVGRFINHSCSPNLYAQNVLYDYEDKRIPHIMLFAMENIPPLQELTYHYNYSIDEVRDSNGNIKKKSCYCGSPECTGRMY
>IAJW-2025867-Amentotaxus_argotaenia
NFALTPFDSADGQTRSDGDGMVTRAKVRETMRLFQVLYRKFLQGEENHPKQPGQGPRRPDIMAATVLKEKNKYLNTGKKIVGNVPGVEVGDEFHYRIELMIVGLHGQSQGGIDYLKQGNTIIATSIVASGGYADNDEGEVLTYSGQGGNMDKKGKQTEDQKLERGNLALKNCIAAGSPVRVIRGFKDSRNSSGARGGKDGTMSKTGITYTYDGLYLVESYQQEMGANGFSVFKFQLRRMSGQPELAWNIVKSVGRSKKGAPREGLCLQDISQGKETRPICVVNTVDDEAGPAPFEYTAKIIYPSGFNPPSPRSCDCVDGCSDSERCLCAVKNGGELPYNYNGSIVEAKSIVYECSPSCKCPPTCHNRVSQHGVRINLEIFVRSLSSISSGSFICEYTGELLSDMEAEQRTGNDEYLFDIGRSSDQSLWDGLSGLVNELPSHSISETVEDAGYTIDAAKYGSVGRFINHSCSPNLYAQNVLYDHDDKNIPHIMLFAAENIPPLQELCYHYNYNPDSVRDSDGNIKKKSCYCGSAECTGRLY
>IANR-2014147-Rosa_palustris
EKTAARRYPPRRHVSAVRDFPPFCGRNAATEARNFGEEQSDMGDKPSSSNMNTIMQQAREDDVQEEEFHKNELGGNVSEVTGGGVQTEYKGHAVEEMERKDQCIVYSGINEVLEDTRKDDTEPQESNGCQGTREDVEHSEKKGGKQIVVYHEKNCRGRNSQKSRVIVLGLMAASNCGMSESKQKKPDGGMSGRKRKKTDGMSERKQKKPGGGVSECKPKTPDFKSEGSNSTPQGTSQQLVIRDEDVIPISCYTHVCPPPFGQSSLSNEVRDDGAIVTRNKVRETLRLFQAVYRKLLQEDEAKSKEGGNSRRRFDLQAAKILKEKGKYVNLGKQILGAVPGVEVGDEFHYRVELNMIGLHRQIQGGIDYVRHGGTILATSIVASGGYADALDNSSSLIYTGQGGNVINTEKEPEDQKLERGNLALKNSLHEKNPVRVIRGSESSDGKSRTYVYDGLYLVEKCWQDLGPHNKLVYKFQLDRIGGQPELAWKELKKSKKFQIREGICVDDISGGKESIPICAMNTIDDEKPPSFEYITSVIYPDWCRPLPPKGCSCTAGCSDSEKCSCAVKNGGEIPFNFNGAIVEAKPLVYECGPSCKCPPSCHNRVSQYGIKFHLEIFKTKSMGWGVRSLNSIPSGSFICEYIGELLEEKEAEARAGNDEYLFDIGNNYNDNSLWDGLSTLMPDAHSSSYEVVEEGSFTIDAARKGNLGRFINHSCSPNLYAQNVLYDHEDNRIPHIMFFAAENIPPLQELTYHYNYIMDQVHDSNGNIKKKNCYCGSPECTGRLY
>ICNN-2034376-Yucca_filamentosa
ATFTYDGLYIVEKYWPEMGSNNFNVFKFQLRRMPGQPEIALKEVKKTKKSKVREGLCVKDISDGKERIPICAVNKVDSDQPMPFKYITRVIYPSWYVKKPPRGCDCIDGCSDSERCACAIKNGGEIPFNFNGAIVQAKPLVYECGPSCKCPPSCHNRVSQHGLRLPLEIFKTKSRGWGVRSLYSIPSGTFVCEYLGEMLEDAEAENRVNDEYLFDIGHNYDDHNLWEGLPGFIPGVQSDAASGIDSELKDVGFTIDAAEYGNVGRVGRFINHSCSPNLYAQNLLYDHDDKKVPHVMFFAVDNIPPLQELTYHYNYTIDQVRDSEGNIKEKACFCGSSECTGRLY
>IDAU-2045047-Oenothera_elata_hookeri-MTJ_664
KPKVAILYIYDGLYVVDKYWQEPGEHGKLVFKFLLKRKPNQPELAWKVVSKSKKHEAREGLCMKDISLGKEAFAIPAVNTINDEKPPTFKYITRVMYPNWCNPIPPEGCECTNGCSDSDKCPCAVKNGGEIPYNFNGAIVEAKPLVYECGPLCKCPSSCHNRVSQHGIKFPLEIFKTESRGWGVRSLASIPSGSFICEYIGELLEDKEAEARAGNDEYLFDIGNNYSDANLWDGLSTLIPDSNLNLNDTVNEMGFTIDAAQYGNIGRFINHSCSPNLYAQNVLYDHVDKRIPHIMLFAAENIPPLQELTYHYNYMIDQVRDSDGNIKQKPCFCGSAECEGRMY
>IDGE-2001078-Heliotropium_racemosum
EDGILKQTEKPTKRIDLAAVKIIKERGKEVNTGMQHIGEVPGVEVGDEFQYRVELAIVGIHRLYQAGIDYVKKDGMLLATSIVASGAYADEMDDSDVLVYTGQGGNVIGKNKQPEDQKLARGNLALKNSVAEKNPVRVIRGSKEMKASDAADGKDKIVTTYVYAGLYIVDRYWTETGAHGKMVFKFELRRLPGQPELAWKEVKLSKKYKKREGVCVDDISGGKEPFPICAINTIDSEKPPPFTYITKMMYPDWFRPVPPKGCFCTGRCSDSRKCSCAVKNGGEVPYNHNGAIVEVKPLVYECGPCCKCPPSCYNRVSQRGMKIKLEIFKTETRGWGVRSLSFIPSGSFICEYVGELLEDKEAEKRTGSDEYLFDIGRNYTDNSSKPSDVDMIDVNEDGYTIDALQYGNVGRFINHSCSPNLYAQNVVYDHDDTRMPHVMLFAAENIPALQELTYHYNYTVGDVRDSKGNIKKKSCYCGSAECTGRLY
>IDGE-2001079-Heliotropium_racemosum
RRIDLAAAKIIKERGKEVNTGMQHIGEVPGVEVGDEFQYRVELAIVGIHRLYQAGIDYVKKDGMLLATSIVASGAYADEMDDSDVLVYTGQGGNVIGKNKQPEDQKLARGNLALKNSVAEKNPVRVIRGSKEMKASDAADGKDKIVTTYVYAGLYIVDRYWTETGAHGKMVFKFELRRLPGQPELAWKEVKLSKKYKKREGVCVDDISGGKEPFPICAINTIDSEKPPPFTYITKMMYPDWFRPVPPKGCFCTGRCSDSRKCSCAVKNGGEVPYNHNGAIVEVKPLVYECGPCCKCPPSCYNRVSQRGMKIKLEIFKTETRGWGVRSLSFIPSGSFICEYVGELLEDKEAEKRTGSDEYLFDIGRNYTDNSSKPSDVDMIDVNEDGYTIDALQYGNVGRFINHSCSPNLYAQNVVYDHDDTRMPHVMLFAAENIPALQELTYHYNYTVGDVRDSKGNIKKKSCYCGSAECTGRLY
>IGUH-2167568-Schwetschkeopsis_fabronia
LMNSCNLDLPVRVIRREKETGSETGQRFTYYGLYKVSKFFLDSGPHGHPVYKFFLLRDGNQPGLETILPQLSPMPDLAASPGVLLTADVSAGIEQTPVRVVNAIDDSAPDKFRYITSVVYPNRRDTHLVQSLGCECVYTCGEGLCTCVKRNSGGVSAYNDDGHLIRVRNIVYECGPLCNCSITACRNRVSQKGLRWRLEVFRTMAKGWGVRTLEFIPSGSFLCELTGELLTATAAAERENDEYLFNLDFHSNARARNKHASKSSKGKELVETSEQAHVHYVIDCRLSGNVARFINHCCQPNLFVQGVLHGHVDLNRGHIMLFAGEDIAAQTELSYDYGYELDSVRDGQGKVVAKNCHCGARFCRGRMY
>IHPC-2074798-Platycodon_grandiflorus
VPGIKVGDQFCFWAQLALIGLHCQHTSCIDYMQKDGKIFATSIVDTGRYFYKKASDHYLSETESPDVFLYSGQGGNPQVGSGTCNKRPEDQKLEGGNLALKNSMEARTPVRVIQKLQTLQASSSSAKSGNTPAFLYDGLYVVSNCIQERGPYGELIFKFQFNRIHGQLELTKCLLSSSSKLEVHQDCYVVDDDISQGKEKLPIRALNTYDNEKPPRFHYITKMVCSKKLDYLLSRGCDCINGCSDIEPCSCLIKNGGEIPFNENGAILKVKSIVYECGPTCKCPRSCKNRVSQRGVQFQLEIFKTELKGWGVRSHNFISRGSFICEYAGELLSEKEAEKRTGNDEYLFDIGNNGALDESMGHPHSQSSFSKPIEDYGFTIDAAEYGNVGRFVNHCCSPNLYAQDVLYGHNNKKRPHVMLFASKNIPPLQELTFDYNYKIDQVRDSNGNIKKKNCYCGARNCIGRMY
>IHPC-2076582-Platycodon_grandiflorus
PRRRVSAVRDFPPFCGWNAPALTEEERLKITGNTSSAVGDMDGAGLKLTEAVTVGGEVSQGNVGDATVDKSEMNYAVSEPTNMYWNKSSGVADKGGEGSWRPVEAMTVGDEGSAQSVQEGTVQKNQSTAFVTESTNELQAKNQKEVEDVKGQAEKAGKEIVVYSRDKPLKRKPSNDACNLVGEASEGVVREVTLEKSESEEIVPEPRNKSKIGIQKGEEEVSSQVGKEGQEIVVYSGGEPLNDAGDFGCEVEDRVIVQGLMASANCPWRLGKESQTSPDNVMSRSQVKRSAFTTPKKSKVRKAAQGGISVKGKSKSAGKVSYVGTFDLVVRNEEDFVANDEGKTEDSPAVQGPREFDVNLPPFGPKSSSDARNRVRETLRLFQAVCRKILQGEESKTNQGDESKPKQNKRIDLAAAKIVQEKGKEVNAGNKILGAVPGVEVGDEFQYRVELALVGVHRLYQAGIDYINYGDGKDKVATSIVASGGYDDELDNPDVLIYSGSGGVVGKGKKPEDQKLERGNLALKNSISLKNPVRVIRGSKETKTAESSDARGKVVASYVYDGLYTVERYWQDPGPQGNLVFKFELRRIPGQPELAWKEVKKSKKFKMREGLCVDDISGGKELFPICAVNTVDNEKPPAFNYITKMIYPACYNPILPKGCDCARQCHDKSCSCASKNGGEIPYNRNGAIVEIKPLVYECGPSCNCPPSCYNRVTQHGIKIQLEIFKTETRGWGVRSLNSIASGSFICEYIGELIEDTEAEKRTGNDEYLFDIGQNYSDCSLNPDAISNPSEPVEEGGFTIDAAEYGNVGRFVNHSCSPNLYAQNVLYDQEDKKMPHIMLFAAENIPPLQELTYHYNYSVDTVHDSNGNIKIKSCFCGSSECTGRMY
>IKFD-2001270-Quassia_amara
LEKHLNRNYPPRRRVSAVRDFPPLCGRNVSCIIQEECAKAAPSSQNLVQGKSVSEEKPLKDAGEIDDKQKGETVFDQHVYPGTFGGDVYKGLAEVEVYATTEMENHQECITSSGNVMDVAQEDTSGNETTITTGKILAEFEGHAAMEMKNQDEFGTSSKNMVEVSQEDMRGKSIISLHGTKRYRFDSKTGEVINSSNTNVGVLEKNPVRDIVVYGEERQLDRSYSESSESNNYYQEEDSETLQLGLGMVVVNGLMASPFCPWRKGKGAYEPNSDSVTGERKRRKNNLPLPPKSASKTAQTSGESDSENNSSVRGNACKNMCVLVARDEDDNFRRDGEHKNFLLGQRSHFVNVTLPPRPCRSSGTGVENDATGARNKVRDTLRLFQAVSRKLLQREEAKPNTHKRIDYQAAKILKEKGKYVNIGKQIIGSVPGVEVGDEFQYRVELNMIGLHRQIQGGIDYVKHDGKILATSIVASGGYDDDLDSSDVLTYTGQGGNVMNGDKEPEDQKLERGNLALVNSKHEQNPVRVIRGEIRGSDSSRTYIYDGLYLVEKYWQDMGPHGKLVFKFRLARIPGQPELAWKVVKKCKKFKVREDLCIDDISQGKELIPICAVNTIDDEKPSPFTYITNVIYPDWCQTIPPKGCDCSSGCSDLGKCPCVAKNGGEIPYNHNGAIVEAKSLVYECGPDCKCPPSCYNRVSQRGIKFQLEIFKTETRGWGVRSLNSIPSGSFICEYVGELLEEKEAEKRAGNDEYLFDIGNNYNDSSLWGGLSTVMPDVQSSAGGVVEDGGFTIDAAQYGNVGRFINHSCSPNLYAQNVLFDHEDKRMPHIMLFAAETIPPLQELTYHYNYVIDQVHDSYGNIKKKGCYCGSSECTGRLY
>IMZV-2015398-IMZV-Oenothera_grandis-5_samples_combined
KLKSGSRKKTKANKTQSKTSKKIRTVAGEGIDDGAGQIVPWEEEEVLEVEEQVKDLKSRKRPRKLSLDPPPFGHVSTGESSTATRNKVRETLRLYQAVYRKLLQEEEAKPNKEGRPKRIDLLAEGILKEKGRFLNTKKVIGELPGVEVGDEFQYRAELRIVGLHSPIMGGIDYVKQGNKIIATSIVSSGAYKDDLESSDQLIYTGSGGNVVEKKKEPEDQKLERGNLALSNSVAEKNPVRVIRGLKETRPSSSSNAKSKVAILYIYDGLYVVDKYWQEPGEHGKLVFKFLLKRKPNQPELAWKVVSKSKKHEAREGLCMKDISLGKEAFAIPAVNTINDEKPPTFKYITRVMYPNWCNPIPPEGCECTNGCSDSDKCPCAVKNGGEIPYNFNGAIVEVKPLVYECGPLCKCPSSCHNRVSQHGIKFPLEIFKTESRGWGVRSLASIPSGSFICEYIGELLEDKEAEARAGNDEYLFDIGNNYSDANLWDGLSTLIPDSNLSLNDTVDEMGFTIDAAQYGNIGRFINHSCSPNLYAQNVLYDHVDKRIPHIMLFAAENIPPLQELTYHYNYMIDQVRDSDGNIKQKPCFCGSAECEGRMY
>INQX-2019417-Salix_acutifolia
TRNKVRETLRLFQAICRKLLHEEEAKFKERGNTRRRVDLQASKILKEKGKYVNTGERIIGSVPGVEVGDEFIYRVELNIGIDYMKQDGKLLATSIVSSGAYDDDTDNSDVLIYTGSGGNMMSGDKEPEDQKLERGNLSLKNSMDAKNPVRVIRGESKGADSVDARGRTYIYDGLYLVEKCWQEIGPHGKLVFKFKLVRIQGQPELAWNVVKKSKKFKVREGVCVDDISQGKEKIPICAVNTLNDEKPPPFKYTDRMIYPHWCRRLPPKGCDCINGCSESRKCPCLEKNGGGIPYNYNGAIVEAKPLVYECGPSCKCPPSCYNRVSQHGIKFQLEIFETESRGWGVRSLNSIPSGSFICEYAGELLEEKEAEERTGNDEYLFDIGNQFNDNSLWDGLTSLMPEAHSDAVVEVQNSGFTIDAAQCGGVGRFINHSCSPNLYAQNVLYDHDDKRIPH
>IRAF-2006341-IRAF-Argemone_mexicana-5_samples_combined
DSKQIRENIQDDLRSKLKKSVMKDFVDNVRVKSDRDDIKAQTKHFEVRSVPEGKSEKDDLEVIKSEGTSNMPGSGTKSLSISKKVDRKTADSGKTSGKESFNLSRNNSFKRKIPENFEDAGRVKNQSEGEESIVLASSSSERMIIQALMAAPNCPWRKAKRVVKSSTQGTAKSKVKKQEIVLHARKNDEANNSKGKSASVKIAHHVSDQVIALDENEDSQGLDDMDEKLALVPRPRDMSLSLIPFGLHTFDKDDNGEAAVTRNKVRETLRLFQAIFRKLLRDEEARSKEQGTTSKRVDLESAKMLKEKKKWVNTGKQILGLVPGVEVGDEFHYRVELAIVGLHRPFQAGIDYLKKEDGRVVATSIVASLGHDDMDSSDVLVYSGSGGNPVNGEKQAEDQKLERGNLALKNSMDDGSPVRVIRGFKETKGPDSLETRGKMVATYIYDGLYLVERYRQEKGRYGNNVFMFELRRISGQPELALREVKKSKILKVREGLCVDDISQGKEKMPICAVNIIDNEKPPPFKYITNMMYPSCYNLAPPKGCQCNDGCSDSEKCLCAVKNGGEIPFNYNGAIVEAKPLVYECGPFCKCPPSCHNKVSQQGIKFQLEIFKTKTRGWGVRSLTSIPSGSFICEYTGELLEDKEAEQRTGNDEYLFDIGNNYNDQNLWDGLSNLIPLDLQSSLSCETVEDVGFTIDALEYGNVGRFINHSCSPNLYAQNVLYDHNDKRMPHIMFFAAENIPPLQELTYHYNYMLDQVRDTAGNIKKKDCYCGSLECTGRMY
>IWMW-2018506-Buxus_sempervirens-green_branch_with_leaves
VSQVSKEFNLSVTPYGLHASNNKDSVTVGTRKKVRETLCLFQGIFRKLLHEEEAKSKEQGNALRRVDLQAAKLLKEKHMWVNTGKQILGPVPGVEVGDEFHYRVELAIIGLHHPFQGGIDYLKKDGIILATSIVASGGYADDMDSSDVLTYSGQGGNPIGGDKQAEDQKLERGNLALKNSIDAQTPVRVIRGFKETVISDSLDAKGKIVATYIYDGLYLVENYWQEMGRHSKLVFKFQLRRIPGQPELALKEVKKSKKSKVREGLCVDDISNGKEKNPICAVNAIDDEKPPPFNYITNMIYPEWYEAVPPKGCDCIDGCLDSEKCSCAVKNGGEIPFNYNGAIVQAKPLVYECGPSCRCSLSCINRVSQHGIRFQLEVFKTNLRGWGVRSLTSIPSGSFICEYTGELLQEKEAEKRTGKDEYLFDIGHSYNDHSISAGLSTLIPDLQSSSSCEVVEDGFTIDAAKHGNVGRFINHSCSPNLYAQNVLYDHEDKRMPHIILFAAENIPPLQELTYHYNYKVDQVRDADGNIKKKSCYCGSSECTGRMY
>IXEM-2007257-Brodiaea_sierrae
GGYPDDIDSSDVLIYSGSGGTGGGDKQAGDQKLERGNLALKIDAQTPVRVIYGSKELVKSESLDTRAKTVATFTYDGLYMVEKYWPERSNNGYNVFKFQLRRMPGQPEIALKEIKKTKKSKIREGLCVKDISDGKERLPICAVNTADNDLPMPFKYLTKVMYPSWYVQKLPRGCDCTDGCSDSGRCACAVKNGGEIPFNFNGAIVQAKPLIFECGPSCKCPPSCHNRVSQHGIRLPLEIFKTKSRGWGVRSLYSIPSGTFVCEYVGEMLEDTEAEQRTNDEYLFDIGHNYDDHTLWEGLPGFVPGALMDAASETHPELKDDGFTIDAAEYGNVGRFINHSCSPNLYAQNVLYDHDDKKMPHVMFFAVDNIPPLQELTYHYNYTIDQVRDSEGNIKKKECFCGSPECTGRLY
>IXVJ-2030461-Menyanthes_trifoliata
EDRKTVLCLIAAPYCPWRQAKAGLTRSDSSKSRGKEQGLASVTPKKSKKIKSSSARKAAYTGTLDLVVRNEVDFIPESEAQREDSPTAQGPHDLDVSLPPFGPKSSSDARTKVRETLRLFQAICRKLLQGVEAKTREGDKSKSRQQGKEVKRIDLAAMKILKEKGKEVNPGIQILGVVPGVEIGDEFQYRVELAIVGIHRLYQAGIDYLKQGKQIVAASIVASGGYDDELDNHGCLIYSGSGGIGKDKQPEDQKLERGNLGLKNSIAVKNPVRVIRGSRETKAAESSDARAKAVMTYVYDGLYTVERYWQDPGPHGKLVFKFELRRIPGQPELTLKEVKKSKKFKTREGRCVDDISGGKELFPICAVNTIDNEKPPPFNYISKMIYPDWYHSVPPKGCDCIGPCSDNRCSCAIKNGGDIPYNHNGAIVESKPLVYECGPSCKCKIQLEIFKTESRGWGVRSLSSISSGSFICEYIGELLEDTEAEKRTGNDEYLFDIGKNYTDCSLNPDANSSSRLFVEDGGFTIDAANSGNVGRFINHSCSPNLYAQNVLYDQEDKRMPHIMFFAAENIPPLRELTYHYNYVEDTVHDSDGNIKIKRCYCGSAQCTGRMY
>IYDF-2018042-Thymus_vulgaris
LEMNLLPHFGPKHSGRGDARYKVRETLRFFNAICRKLLQHEEAEPEGEEGKSRQPSRKVKRFDLLTVRIVKQSNMLLNQTKMIGAVPGVEVGDEFQYRVELKVVGIHFPFQSGIDSMKVDDLLLATSIVASGAYLDDVENANVLRYSGQGGNIVGKCKKPEDQKLERGNLALKNSIAAKTPVRVVRGWKEMKYVDPLDPKPKLITTYVYDGLYTVTGYSTEKGPHGKKVFMFELKRNPGQPELAWKELKKTTKAKLRPGLCVSDISEGKERIPIWAVNTINDEKPPPFKYVSKMMYPDWYRPNPPMGCSCVGKCSTRKKCKCALRNGGDIPYNHNGALVETKTLVYECGPHCTCPPSCYNRSTQRGIKFQLEIFKTESRGWGVRALTSITSGSFICEYTGELLEDKEAEERIGNDEYLFDIGQNLIDSPTNSDDQEAAAEVKGGGFTIDALTYGSVGRFINHSCAPNLWAQNVIYDNDDKRMPHVMLFAMENIPPLTELTYSYNYSLGQIRDSEGNIKVKECYCGAVGCSGRLY
>IZGN-2001035-Dacrydium_balansae
DGTVTRSKVRETMRLFQVLYRKFLQEEENHASQHQKGPKRPDVMASNILKENNKWVNTGKQIVGIVPGVEVGDEFHYRIELCIVGLHRQSQGGIDYLKRGNIIIATSIVASDGYADDIDTGEVLIYTGQGGKGTGKDKKVQSEDQKLERGNLSLKNCMELKSPVRVIRGVKDSKSSSGGRGKDGTKGKGMKYTYDGLYLVEKYWQERGVSGFSVFKFQLRRMPGQPELAWNILKLVGRSKKGAPREGLLCQDASEGKETTPICVVNTVDNEAGPPDFIYTNKIIYPSWYKPSPPRGCDCVDGCSDSEKCYCAVKNGGELPYNHNGAIVEAKPIVYECGPCCKCPPTCHNRVSQHGVRITLEIFKTDKRGWGVRSLCSIPSGSFICEYTGELLSEAEAEQRTGNDEYLFDIGRSNDQSLWDCLSGLVNELPSHSISETVEDAGYTIDAAKYGGVARFINHSCSPNLYAQNVLYDHDDRNVPHIMLFAAENIPPLQELCYH
>IZLO-2009664-Lobelia_siphilitica
EDRGVVQGLMASAFCPWKAGKEGQSSPSNVLRRKKVNRKPFSTPKMFMEKKAAHGKKSVKGKSKSAYRGALDMVVRNEEDVAANGEEQNEDSPAGHGPQEFDVHLPPFGPKSSSDARNQVRETLRLFQAVCRKLLQGEESKANQGDEQKSKQHKRIDLAAARIVQEKGKEVNAGNKLLGAVPGVEVGDEFTYRVELALVGVHRLYQAGIDYIKYGNGKEKVAASIVASGGYDDELDSPDVLIYSGSGGVAGKGKKSEDQKLERGNLALKNSIALKNPVRVIRGSKESKVAESSDARTKLVATYVYDGLYTVERYWQDPGPQGTLVFKFELKRIPGQTELAWKEVKKSKKFKTREGLCVEDISGGKEVFPICAVNTVDNEKPPPFNYITKMMYPAGYNPIPPKGCACARQCYDKSCACAFKNEGEIPYNRNGAIVEIKTLVYECGPSCNCPPSCYNRVTQHGIKIQLEIFKTETRGWGVRSLNSIPSGSFICEYIGELLEDTEAEKRTGNDEYLFDIGQNYSDCSVNPDAKSLSSEAVEEGGYTIDAAEYGNVGRFVNHSCSPNLYAQNVLYDQEDKRMPHIMLFAAENIPPLQELTYHYNYAVNTVRDSNGNIKIKSCFCGSSECTGRLY
>IZLO-2012134-Lobelia_siphilitica
RIKVKKALNLFDDVYRKLLQQLKANPKSERKNTGHTPVEAAMIAKQQLKWFNTKERALGAVAGTNVGDQFRFRAQLALIGLHCQYMSGIDYVEKDGQIIATSIVDSGRYAYKEASDYYLTETACPDVFSYLGQGGKPQVPCGSCTREPEDQKLEGGNLALKNSMEARTPVRVIRKFQSSLASVHNRSGKVPVFRYDGLYIVNSCTQQRGPYERLIFKFQLSRIDWQPEFTKCLVSESTKLKMHCDFIVDDDISQGKETMPIRAVNTLNNETPGPFKYVTEMVCPEELDSLPSCSGCDCVNGCLDFEPCSCLNKNGGGIPFNENGAILRVKSIVHECGPSCKCPPSCKNRVSQHGVRYQLEIFKTERKGWGVRSQDFIASGSFICEYAGELLSEKEAENRTDNDEYLFDIGNNYDSHVAFDKSLGHPHSQSRFSFSKPINDCGFTIDAAEYGNVGRFVNHSCSPNLYAQDVLYDHDDIRRPHVMLFASENIPPLRELTFDYNYKIGQVRDANGNIKKKMCCCGAHNCVGRMY
>IZLO-2064088-Lobelia_siphilitica
LNRINVCKALKLFDDIYQKLLQQLEASPKSVRKKAGQIPIEAAMIAKQKLKWLNSNERIVGAVPGIEVGDQFRFRAQLALIGLHCHYFFGIDYMKKDGQIFATSIVDSDGYTHEKAPNQHAGESESPDVFTYSGQGGNPGVDHRHLGLKNSMEARTPIRVFRKRQTDQTISHTSAKSGKITSLLYDGLYAVSNCTQERGPHGKLIFKFQFTRITGQPELNKSLVSTANKLQVHGDCNVVDDDISQGKEKIPIRALNALGDEKPPRFKYVTEMVCQKDLVIFASSCGCKCINGCSDLEPCSCLIKNGSEIPFNENGSILRAKSIIFECGPSCKCPPSCKNRVSQHGVQYPLEIFKTKSKGWGVRSQDFIPQGSFICEYAGELLSETEAEKRKDKDEYLFDIGSNYDHHDAAKATAHHQQSRNSKKRNDNCDFTVDAAEYGNVGRFLNHSCSPNVFAQDVLYDHDDKGRSHIMLFASKSIPPLCELTFDYNYKIDQVCDANGNIKRKDCCCGARKCNGRMY
>JADL-2010485-Rhynchostegium_serrulatum
LMNSCNLALPVRVIRREKDTGSDTGQRFTYYGLYKVTKFFLDTGPHGHPVYKFFLLRDGNQPGLETILPQLSPDLASCPGVLLTADVSDGVEQTPVRVVNAVDDSAPDKFRYITRVVYPNQRDTHLVQSQRCECVYTCGEGVCACVRRNSGGVSAYNDDGHLIRVRNIVYECGPLCNCSITACRNRVSQKGLRWRLEVFRTMSKGWGVRTLEFIPSGSFLCELTGELLTATAAAERENDEYLFNLDFHSNARARNRHASKSSKGKDLAEASGQAQVHYVIDCRLSGNVARFINHCCQPNLFVQGVLHDHVDLNRGHIVLFAGEDIAAQTELSYDYGYELDSVRDGQGIVVAKNCHCGARFCRGRMY
>JAFJ-2008628-Bougainvillea_spectabilis
ILGPIPGVEVGDFFQYRMELSIIGLHRPPQGGIDYVKQGGKIIAISVASGGYANDVDSSDVLIYTGQGGNPKYGDKQPENQKLERGNLALKNSVDEKNVVRVIRGFKETKPSDAADGKPKTIATYTYDGLYTVEKYWPDVGPCKKLVYKFELRRLPGQPELAWKEVKRSKKFKVREGLCVADISEGKETFPICAVNTIDDEKPPSFMYITSMIYPDWCQPIPPRGCDCKNGCSDSEHCACAVQNGGEIPYNYDGAIVEAKPLVYECGPLCKCPPTCHNRVSQRGIRIPLEIFKTESRGWGVRSLSSIPSGSFICEYIGELLDDREAEQRTGSDEYLFDIGQNFNNPTLWDGLPSHVPDVASASDDMVENIGFTIDAANYGNVGRFINHSCSPNLYAQNVLYDHDDKRIPHVMLFAMENIPPLQELSYDYNYTIDQVFDSDGNIRKKSCYCGSSECTGRMY
>JCLQ-2046546-Apocynum_androsaemifolium-A
EHNEEPVLVNALLAAQHCPWRQGKVDPTPVAVKTGGRTKSTWLKKFKAVAKKTTTNADSSERPSLTVSVCKHAHRTPGLPAVEDEEEHGKHSAPPQDLPSGFTHDIEVTLPPYGPNASRGDTRNKVRETQRLFQTICRKLLQGEEAKTRPEAKRIDLEAVKIMKNNGKDVAGKKYLGAVPGVDVGDEFQYRVELAIVGIHRLYQAGIDYMKQNKMLIAISIVSSGAYDNDKEDVDTLIYCGQGGNVVGKGKEPEDQKLERGNLALRNSITTKNPVRVIYGFKESKISDMADSKSKMVSTYVYDGLYTVENYWQEEGKHGKQVFMFKLKRIPGQPEVGWKAVKKSNKSKVRHGVCVTDIAEGKELIPVCAVNIVDNEKPPPFSYVTRMMYADLSHLLPPQGCNCIGRCSDSLRCSCAQKNGGEVPYNRNGAIVEAKPLVYECGPYCKCPPSCYNRVSQHGIKLRLEIFKTDTRGWGVRSLTSIPSGTFICEYVGELLEDKEAEKRTNDEYLFDIGQNYSDCSLNLDRQGSSIEAIEEVCYTIDAAYYGNVGRFINHSCSPNLYAQNVLYDHDDKRMPHIMLFAAENIPALKELTYHYNYSLDQVRDSNGNIKMKSCYCGSSDCTGRLY
>JEPE-2000031-JEPE-Flaveria_bidentis-2_samples_combined
KSTKKEQKNQEKIAYTGTLEMVVRKEEDFTADVEEKEEFLNLQGTNDVDVSLPPFGPKSSNDARNKVRETLRLFQALCRKLLQGEEARPDDLKLPKRRVDLAAKAIMDKRGRLLDLGKKTHGPVPGIEVGDEFQYRVELALVGIHRPYQGGIDFVKKGKDYFAVSVVASGGYDNEVDKPDCLMYSGSGGIAKDKSYENQKLERGNLALKNNIELKYPVRVVRGYKVKSFESPESKSKLSTTYIYDGLYTVESCLKSTGRHGTMVFKFELKRVPGQPQLAIREVKSKKFKTREGVCVKDITNGKEPFPICAINTIDDKKPPEFTYITKIMYPDCYKPIPPKGCDCVGRCSDKRCPCAFRNGGEIPYNRNGAIVEAKPLVYECGPSCGCPPTCYNRVTQHGMKIHLEIFKTESRGWGVRSLSSIASGSFICEYIGELLEDTEAEKRTSNDEYLFDIGQNYSDCSLNPDSGEMVNSGGGFTIDAALYGNVGRFINHSCSPNLYAQNVLYDQDDKRMPHIMLFAAENIPPLKELTYHYNYTLDTVHDADGNIKVKSCYCGSPECTGRMY
>JEXA-2005909-Impatiens_balsamifera
RRIDLLAAEVIKEKKKEVNTECHFVGSVPGVEVGIEFQYRVELVLVGVHHLYQAGIAYTRKDGKIIATSIVASGGYADCLDNPDILIYSGQGGFLHGNKKAPEDQKLERGNLALFNSISEKNAVRVIHGIKETTKPKVKSQNAKAKARITTTYTYDGLYLVEKYWQEIGPYDKLVYKFELRRIPGQPDIAWKEVKKIKKFKVREGLCDDDISKGKELFPFCAVNTVDTEKPPRFTYITKMRYPDSYDPVPRNGCDCIDGCVDSHKCFCVVKNGGEIPFNYNGAIVEAKSVVYECGPSCKCPPSCHNRVSQHGPKIQLEIFKTESRGWGVRSLNSISSGSFVCEYMGELIEDKDAEKRKNDEYLFDIGEKYGVGGYTIDAAEFGNVGRFINHSCCPNLYAQNVVYDNEDERKPHIMFFAAENIPPLQELSYDYNYAVDSVFDSNGGAVDCTGRMY
>JGAB-2122987-JGAB-Mirabilis_jalapa-2_samples_combined
DAGVCRNAREILSLFRSVVRKLLQGEEIINKVGKLKDPENASKRIDLLAADILKASGKCVITGKRGTLGPIPGVQVGDFFHYRMELLITNLHRPLQGGIDFLRQGEKNIAISIVASGGYDNDLDYSDVLIYTGQGGNPKGDKQPEDQKLERGNLALKNSIDEKNVVRVIQGFKETKSSGTAGGRSKTITTYTYDGLYTVEKYWPDVGPCGNLVYKFELRRIPGQPELVWKEVKRSKKFSVRKGRCVDDISEGKEAIPICAVNTIDDEKPPPFTYITSMIYPDWCQPIPPRGCDCKDGCSDSNRCACAVKNGGGIPYNFDGAIIEAKRLVYECGPTCKCPPSCRNRVTQHGIKIPLEIFKTESRGWGVRSLSSIPSGTFICEYLGELLDDGEADQRTGSDEYLFDIGQNYNDSTLWDGVPALMPNAASGSDDVVEDIGFTIDAANFGNIGRFVNHSCSPNLYAQNVLYDHDDERIPHVMLFATENIRPLQELSYHYNYEIDKVFDCDGNIKRKSCHCGSEECSGRMY
>JGYZ-2043910-Holarrhena_pubescens
VIHGFKETKISDLADSKSKIVTTYVYDGLYRVENYWQENGKHGKQVFMFKLKRIPGQPELTWKEVKKSNKSKIRLGVCDTDIAGGKESIPICAVNTINNEKLPAFSYINKMMYADLSHPVPQGCDCTGRCSDSVRCSCARKNGGEIPYNRNGAIVEAKPLVYECGPSCKCPPSCYNRVSQHGIKLPLEIFKTQTRGWGVRSLTSIPSGTFICEYVGELLEDKEAEKRTNDEYLFDIGQNYSDCSLNPDGQGISTESIEEVGYTIDAAYYGNVGRFINHSCSPNLYAQNVLSDHNDKRMPHIMLFAAENIPALKELTYHYNYSLDQVHDSNGNIKMKSCYCGSTDCIGRMY
>JHUL-2127726-Hemerocallis_sp.-Stewart
YFYYGLYLVEKYWRKKDESGHYIFMFRLRRLPGQANLDIKDPKKSLGIRSHISSHHIVDISLGKEKVPIKVVNTIDDDKLPPFKYRTAVIYPPNCSLAPLEGCNCIDGCTDSDACACAVRNGGELPFNSKGAIVEAKPLIYECGPFCKCPPSCHNRVTQHGMKIPLEIFKTKTMGWGVRSPVFIPSGSFVCEYIGELLEDEEAQKRSTDEYLFAIGNNYYDESLWEGLSSIPCLQKDTSSEAVEDGGFTVDASRFGNVGKFINHNCTPNLYAQNLLYDHDDKRMPHVVFFACEDIPPLQELFYHYNYTIDDVHDSDGNIRMKECYCGSIECTGRLY
>JHUL-2128769-Hemerocallis_sp.-Stewart
EVCGDRLIVQALMAAENCPWRKSKKSGGTRSGYGVPRSKTKKRVQSRGNSSAIVVYQNKNEVDEEGDEGDEDRVSEEDDANEMALTVYSGPRELSVTMTPAVPHGLVGKGSSSEEAVNRNKVKMALRLFQLVRRKLLQGEESKSKGKLLEEGKSKEPGKKRVDLEAASILKDKGQWVDHGGKREGILGAVPGVEVGDEFHFRVELSIIGLHRPFQAGIDYVNKQGVVLAASIVASGGYPDDVDSSDVLIYSGSGGNAVGNKPAEDQKLERGNLALKNSIDFQTPVRVVFGSKELNKSNSPDMKGKMVSTFTYDGLYLVEKYWPETGSNHCNVFKFQLRRMPGQPEVSLKEVKKTNNSKVREGLCVKDISDGKERIPICAVNTIDNDVPMPFKYITKVMYPSGCADKPSRGCDCTDGCSDSENCACAVKNGGEIPYNYNGNIVQAKPLIYECGPSCKCPPSCYNRVSQHGIRQPLEIFKTKSRGWGVRSMYSIPSGTFICEYIGEMIDEAEAEERMNDEYLFDIGNNYDDHALWDGLPSIISGMQFSAACETVDAGGFTIDAAEYGNVGRFINHSCSPNLYAQNVLFDHDDKRMPHIMFFAVDNIPPLQELTYHYNYSLDQVRDSEGNIKKKECFCGAPECTGRLY
>JKAA-2180790-Selaginella_wallacei
RVENLLQTFEKIRLRLIRNADASRRKRGNVAVQAGVKLRNHYVNRKKRIGHVPGVDVGRVFWFRFEMLLVGLHQQIQGGIAWMDDGGVPVATSLVLSGGYEDDVDAGDTFVYIGQGQNHQGKQIGDQVLTRGNLALANSCSKNLSVRVIRGFRDANSPSAKIFSYDGLYKVLRFWSERGSSGFIVYKYYLQREPNQPGLTSRLVKFANKLKNKQGGRSNVVCEDISGGMELVPVSAVNDVDKPPFAPSGYVYVTEVIFPPWYEKPARPSGCRCKGRCGDPQTCKCIRKNGGMPPYSASGTLLEWKTIIYECGPQCRCPPGCSNRVTQQPSKIRVEVFKTGNRGWGVRTWQSIPYGSFICEYVGELINNEEAERRVGNDEYIFDIDCIQGSKNRGVDVSGFFEEEDGAAEGQLCERVEEGMSIDASNCGNFTRFINHSCEPNIFVQCVFYDHNDLKVPHIMMFAYRHIHPLEELSYDYGYAIDSVRDPATGEIKRKACLCGAKSCRKRLY
>JKNQ-2050931-Oenothera_suffulta_suffulta-MTJ_92
YTYDGLYVVDKYWQEAGEHGKLVFKFLLKRKPNQPELAWKVVSKSKKHEAREGLCVKDISLGKESFPIPAVNTIDDEKPPTFKYITRVMYPNWCNPIPPKGCECTNGCSDSDKCHCAVKNGGEIPYNFNGAIVEAKPLVYECGPLCKCPPSCHNRVSQHGIKFPLEIFKTESRGWGVRSLASIPSGSFICEYIGELLEDKEAEARAGNDEYLFDIGNNYSDTNLWDGLSTLIPDSNLSLNDSVDEMGFTIDAAQYGNIGRFINHSCSPNLYA
>JMXW-2008372-Bryum_argenteum
PNDTPEELYLKRRKRYAALLRYFQQMHECGELSSARAARPDQEAAKRMNDDKQASDWKGIGHVPGSSVGDFFYYRSELFILGMHRATQAGIAYLNQNGQKIGCSVVASGGYEDDKDEGETFFYTGCGGSDKVTKRQVRDQVPEGGNLALQNSCSRKQPVRVIRGHSDIATIQSPSKKVYSYDGLYNVVQESLQPGNAGYKVFQFKLERLPNQTELGSRLVSFVGKLNKAPTERTGLLIADISHGQEPIPVGVVNTVDNSSLPSSFQYTTKLMYDKGIVLPTRPSSQCTCNEAFKCHDVNHSCSCIARNTGRVLPYNQYGLLIRAVPAVYECGRLCRCPDDCHSRVCQKGLRYRLTENKGWGVRSWDFIPSGGFVCEYTGEVMDTKTADELDDDEYLFNLDMKQGNEARWGDKLTDVVTDVPGPGALDTKPKYVIDASKFGGVARFINHSCKPNLFVQCVLYDNCDLDIPHVMLFAGRDIRPFQELTYDYGYALDSVFDASGNPKQRACYCDAR
>JMXW-2010793-Bryum_argenteum
LMNSCTMGFPVRVIRREKDTGSDTGQRFTYLGLYKVDKFFMDSGAHGHSVYKFLLVREGNQPGLETILPELAAKPDLAPSPGTLLTNDISQGFECTPVRVVNAVDVNCPDTFHYTTKVIYPKRGERLPVQTHACECLYTCEGGVCPCIRRNSGGVSAYNDDGHLIRVRNIVYECGPLCNCSSTACRNRASQKGLRWRLEVFRTKSKGWGVRTLEFIPSGSFLCELTGEMVTATVAAERDNDEYLFNLDFHSNARSKPGKGKEPVSACPEPVVHYVIDCRLTGNVARFINHCCEPNLFVQGVLYDHGDLNRAHIMLFAGGDIAAHTELSYDYGYELNSVRDIHGNVLSKQCHCGARFCRGRMY
>JNUB-2029301-Maranta_leuconeura
LSITIPPCGPSGLDYCSSSRKDIADRLKVRRVLRLFQVLCRKLLQSEEAKSKVSGSTKRVDLTAAKMLKKKGEWVNVNTQTIGSVPGVEVGDEFQYRVELSIVGLHRPFQGGIDSITKNGIKIATSIVASGGYNDDMDSSDVLVYSGSGGNPSGPNKPPEDQKLERGNLALKNSIDTETPVRVIHGIKEMKAGNSYDTKPKLVSTFTYAGLYLVEKYWQEQGPHGFNVFMFQLRRIGGQPELALQEVKRTKKLKIREGLCIKDISEGKEKIPICVINTINDERPPPFRYITNVKYPSWYTKAPPKGCDCTRGCSESRNCACAVKNSGEIPFNFNGAIVQAKPLVFECGPACKCPPSCHNRVSQRGIQIPVEIFRTKNMGWGVRSLYSIPSGSFICEYVGELLEDKEAEKRSNDEYLFDIGHNFDDCSLWDGLPSLVPDRATASRCDAVDDVGFTIDAAVYGNVGRFINHSCSPNLYAQNVLYDHDDRRIPHIMLFAAENIPPLQELTYHYNYSIGQVRDAEGNVKRKDCFCGSPECTGRLY
>JSAG-2016316-Masdevallia_yuangensis
KATRYVYDGLYLAEKYWVEKNVDGSNIFIFQLRRQREQPELKIKNVKLRASISFSDICVEDVSYGKEKIPICAVNTIDKESPESFTYTKEMIYPSNYTPIRPKGCGCIGICTDSIKCACAVKNGGGKPLVYECGPSCNCPPSCYNRVSQHGINFPLEVFKTETMGWGLRSLSFIPCGRFVCEYVGELIQDDEAQRRTNDEYLFAIGNNYHDVALWEGLPTSIPELQKKGSSLVDEMSYTVDASMFGNVARFINHSCMPNLYAQNLLFDHGNKSVPHIMLFASEDIPPLQELT
>JSZD-2012580-Bursera_simaruba
HDAEHKKFHLGQRSRSLAFDVSLFPSHPSRSMGKVPDNDVTGTRNKVRETLRLFQAVCRKLLQEEEAKADGQNTHKRIDYQAARILKEKGKDVNGGKQIIGPVPGVEVGDEFHYRVELNIIGLHRQIQGGIDYVKHKGQVLATSIVASGGYDDDLDNSDVLIYTGQGGNVMNGSKEPEDQRLERGNLALVNSIHAKNAVGETKSSDSGRTYIYDGLYVVDRYWQDMGPHGKLVFKFRLVRMPGQPELSWKVVKKCKKFKVREGLCESDISQGKELIPICAVNTIDNEKPPPFTYITSMIYPDWCDPNTLEGCDCTNICSNSSNCSCAAKNGGEIPYNHNGAIVEVKTLVYECGPACRCSPSCYNRVSQQGIKFQLEVFKTESRGWGVRSLNSIPSGSFICEYVGELLEDKEAEKRTGNDEYLFDVGNNYNDGSLWQGLSNLMPDTQPSSCGVVEDVGFTIDAAQYGNVGRFINHSCSPNLYAQ
>JTQQ-2014948-Glycyrrhiza_lepidota
ACIEDSPARRYPPQRKVSAVRDFPPLCGRNAPPLRKDECLTGISCLNNKRVGQQNLAVNDSPLKKVAATDVKEVENNIQDKYGHKRKLADIVQADSEGNATQKGKKLDVFEPSSELRLPLENTREKYNTLPEKSNHRQLYINSKAVVKEENRDTVQVEGTSGLEVVQSPETKPLAISSQHKLKRDFNRLKVSSNRKVVLGLMSESECPWRSYKDSSKSKLTVGSNENKGKKVGFFARLDRSKTAIKTKDALNHSGQPLKKKKGNAASDDMGQLVIWEKNDPLDPTENNKGFQVVPKSHGLNVNVPPLGHRNFIGHENDSNVTRDKVRETLRLFQAVSRKILRELEAAKSDDRSRRIDLQAAKILKDKEKYVNTGKQILGSVPGVEVGDEFQYRVELNIIGLHRQIQGGIDYVKHNGKILATSIVASGGYADDLDNSDVLIYTGQGGNVMSTGKEPEDQKLERGNLALKNSSEEKNPVRVIRGSESMDGKCRTYVYDGLYLVESYWQDMGPHGKLVYRFRLRRIPGQPELALKEVKSERFKTREGLCVHDISYGKERIPICAVNTIDDEKPPPFKYITSMIYPDCCNLDPPEGCDCTNGCSDLEKCSCVVKNGGEIPFNHNGAIVEVKPLVYECGPNCKCPSTCHNRVSQLGIKFQLEIFKTNSRGWGVRSLNSIPSGSFICEYIGEVLEDKEAEQRTGNDEYLFDIGNNFSNSALWDGLSKLMPDSQPNASDSMKDGGFTIDAAQYGNVGRFINHSCSPNLYATNVLYDHDDKRIPHVMFFAFENIPPLQELSYDYNYTIDQVRDSDGNIKRKNCYCGSVACTGRMY
>JTRM-2015615-Dipsacus_sativum
EREVVVSLVAAPNCPWRQGRGLIASPDSVKFRSKSKKKSKVGTNTDKDESNTLKVEETVIENALVVRDEENFRVDFDEQKQDIKNDSPSVCRPRDFNVSLPPFGPNSSSHGDARNRVREVLRLFQAIVRKLLQGEEARSRQGEEATKSKIQRIDLVAAKIVRDKGKEVNTGKQILGSVPGVEVGDEFQYRVELAIVGIHRLYQGGIDYVKQGKMIVAASIVASGGYADELDSADTLIYSGQGGNPSGKDKLPEDQKLERGNLALKNSISTKNPIRVVRGSKETKVGDSDSKGKLVATYVYDGLYTVERYWQEVGPHGKLVFKFELKRIQGQPELAWKEVKKSKKIKTREGLVIEDISGGICAINTVDDEKLPSFTYITNMMFPYHYSPIPPRGCDCVGGCVDSHKCSCAVSNGGELPYNHNGAIVEAKPLVYECGPSCKCPPACHNRVTQHGIKIQLEIFKTFSRGWGVRSINSIASGSFICEYIGELLDDREAESRTGNDEYLFDIGQNYSDCAVGSESQSSTIEVFEEGGYTIDAVEFGNVGRFINHSCSPNLYAQNVIFDNEDKRIPHIMFFAAENIPPLQELTYHYNYSVDQVRDSNGNIKKKNCYCGSAECTGRLY
>JTRM-2015617-Dipsacus_sativum
ERVVVVSLMAAPNCPWRQGRGAIPSPDSVKCRSKLRQNFKVGTKTNKDGSNTLKGNEIVNENAFRDGEDLVVGGIEEQNEDIKEDSSSVCRSRDFNVCLPPFGPNSSLHGDARNRVREVLRLFQAIVRKLLQGEEARSRQGEEATKSKIQRIDLVAAKIVRDKGKEVNTGKQILGSVPGVEVGDEFQYRVELAIVGIHRLYQGGIDYVKQGKMIVAASIVASGGYADELDSADTLIYSGQGGNPSGKDKLPEDQKLERGNLALKNSISTKNPIRVVRGSKETKVGDSDSKGKLVATYVYDGLYTVERYWQEVGPHGKLVFKFELKRIQGQPELAWKEVKKSKKIKTREGLVIEDISGGICAINTVDDEKLPSFTYITNMMFPYHYSPIPPRGCDCVGGCVDSHKCSCAVSNGGELPYNHNGAIVEAKPLVYECGPSCKCPPACHNRVTQHGIKIQLEIFKTFSRGWGVRSINSIASGSFICEYIGELLDDREAESRTGNDEYLFDIGQNYSDCAVGSESQSSTIEVFEEGGYTIDAVEFGNVGRFINHSCSPNLYAQNVIFDNEDKRIPHIMFFAAENIPPLQELTYHYNYSVDQVRDSNGNIKKKNCYCGSAECTGRLY
>JTRM-2019550-Dipsacus_sativum
YIYDGLYLVSKCWQEKEAYGKLLVFKFKLDRIKEWEKLTFGKASTVGTNKTKLDCDGCVMDDLSEGTPPPFTYITKMVYPRLRRSPKPRSCNCTNGCSDFVKCSCVIKNEGEIPYNDNGAIVRAKPMVYECGPSCKCPPSCKNRVAQRGIRYRLEVFKTEKRGWGVRSKDFIPSGGFVCEYIGEILGDNEADDRTGDDEYLFDIGNNYGNFFFGDGKDSLKRVDDNDFAIDAAHSGNIGRFINHSCSPCLYAQNVFYDHDDKRLPHIMLFATKNIKPLQELTYDYNYKIDQVYDSHGNIKRKVCYCGARGCTGRLY
>JTRM-2024726-Dipsacus_sativum
DIGVSLPPFWSKNSDQGDPRNRVRETLLYFHAICRKLLQGQEAKSVKSKELRISGKKDKTNSLRIDLLAARIMKKKGLEVHKGIQFIGSVPGVEVGDEFVYRVELAIVAVHRLYQGGIDYKKEGDQIVAVSIVASGGYDDDLDFADVLIYCGQGGCQMGKNKVIEDQKLIKGNLALKNSICTRNPVRVIRGSRDTKAADSSDSRIKGNMLYIYDGLYTVENYKQVRGPQGNLVFKFELRRIPGQPELAWKEVKKSKKYNNREGLCVSDISGGKELYPISAVNTVNEEKPPQFCYITHMIYPSPVSPRGCNCVGGCVDTKTCLCAAKNGGEFPYNHNGAIVETKQLVYECGPSCKCPPSCYNRVSQHGIKIQLEIFKTESKGWGVRSLNSIASGSFICEYTGELLEDAEAEQRTNDEYLFDIGQNYIDCCVNPNEEMVDQTGVVTIDALEYGNVGRFINHSCSPNLYAQNVL
>JVBR-2010633-Aloe_vera
GSCSSSSSSSSREDVVYRNRVKRALRLFQLVSRKLLQGEEAKSNNQGRIKRVDLAGARILKKNNEWVHYGETFIGHVPGVEVGDEFQYRVELSIVGIHRPFQAGIDFTKRNGTVLATSIVASGGYPDDIDSSGILIYSGSGDKEAGDQKLERGNLALKNSIDAQTPVRVVYGSKEHIKGEKRDTKAKSVSTLTYDGLYLVEDYWPDKGYNKYKVFKFQLRKIPGQPEIALKELKRTKKLAVREGLCVNDISGRRESMPICAINTVDDTHPPYFKYITKVIYPSRCINGSPRGCKCKNGCLDSEKCACTVKNGGEIPFNFNGAIVQAKALIYECGPSCKCPPSCHNRVSQHGIKLPLEIFKTKTRGWGVRSLCSIPSGTFICEYIGEMLEDAEAEQRDNDEYLFDIGHNYDDDALWDGLPSVIPGMQSSAACETVEDVGFTIDAAKYGNVGRFINHSCSPNLYAQNVLYDHDDKRMPHIMFFAIDNIPPLQELTYHYNYTVDQVRDSEGNIKKKECYCGSPVCTGRLY
>JVBR-2011295-Aloe_vera
IARNKIMHNLSIYRAIHAEMLQKDPSHASMVAFNVYKDKTKGCNSSERQIGSVPGVKIGDMFHLRAEMYIAGIHCHLQAGIDYIKQNGREIAVSIVSSGRDSNSQKDPDLLLYSGSGVLKEDQKLLNGNLALKNSMDAQIPVRVIHGVQKYPRRRHTKFYVYDGLYLVEKHWVEKGNKGNSVLMFCLRRIAGQPQIAEPCTVSLEDISNGEESTPIHLVNTIDRDQPTRFTYITKVKEPLFHRPSTPVGCDCVDGCSDSRTCACAAKNGGKLPFNDAGAIVKAKPLVYECGPSCMCPCSCMNRVSQHGVKFQLEVFKTESRGWGVRSSDFIPSGSFICEYVGEILEDEEAQKRKNDEYLFSIGNNYHDKDLWKGLSKSIPSLQKDASGEMTGVGFAVDGLKYGNVGRFINHSCTPNLYAQNLLYDHDDIRMPHIMFFASKDIRPWEELTYDYNYPVDQVHDSDGNLKKKKCVCGSAECTGWLY
>JVBR-2015689-Aloe_vera
KRIKQTLHEFKFTYAKLVEEDEATQMGKKKKELGEGSKVYLNAYMLLKKKNKDLRDIRRQLGDIAGVEIGDKFHFRVELCLIGVHCQLQSDIDYIRKDDKLLAVSIVSFRLEQCSESSSSDVLVFCGSGMKSRDQKMVNGNLALKNSIKTKTPVRVFHGFRRKPAASVYIYFGLYSAERCWQKLDKTGQHVFMFQLRRLPGQRKFDIKDAKKFISLKSQTASNKLEDITEGKEKVPIRAVNTVDDEQLLPFKYITEVIHPLNYSPVSLEGCNCIKGCSDSDTCACAVRNGGELPFNRKGDIVEAKPLVYECGPLCKCPPSCHNRVSQRGIKFPLEIFKTKTMGWGVRSRTFIPCGSFICEYIGELLEDEEAQKRTTDEYLFAIGNNYYDESLWEGLSSVPCLQKSASSEDEEDGGFTIDASEYGNVGRFINHNCTPNLYAQNVLYDHDDKRMPHVAFFACEDIPPMQELTYHYNYTIDDVRDSEGNIRKKNCYCGSDECTGRLY
>JYMN-2029029-JYMN-Flaveria_brownii-2_samples_combined
KSTKKEQKNQEKIAYTGTLEMVVRKEEDFAADVEEKEEEFLNLQGTNDVDVSLPPFGPKSSNDARNKVRETLRLFQALCRKLLQGEEARPDDLKLPKRRVDLAAKAIMDKRGRLLDLGKKTHGPVPGIEVGDEFQYRVELALVGIHRPYQGGIDFVKQGKDFFAVSVVASGGYDNEVDKPDCLMYSGSGGIGKDKSYENQKLERGNLALKNNIELKYPVRVVRGYKVKSFESPESKSKLSTTYIYDGLYTVESCLKSTGPHGNMVFKFELKRVPGQPQLAIREVTSKRFKTREGVCVKDITNGKEPFPICAINTIDDEKPPEFTYITRIMYPDCYKPIPPKGCDCVGRCSDKRCTCAFRNGGEIPYNRNGAIVEAKPLVYECGPSCGCPPTCYNRVTQHGMKIHLEIFKTESRGWGVRSLSSIASGSFICEYIGELLEDTEAEKRTSNDEYLFDIGQNYSD
>JZVE-2042844-Parasitaxus_usta
DGTVTRSKVRETMRLFQVLYRKFLQGEENHANQNQKPPRRPDVLASNILKENNKWINTGKQIVGIVPGVEVGDEFHYRIELCIVGLHRQSQGGIDYLKRGNTIIATSIVASDGYADDIDTGEVLIYTGQGGKIGNVKDKNAQPEDQKLERGNLSLKNCIDLNSPVRVIRGVKDYKSSNGGLGKDGRRSKGGMKYTYDGLYLVEKYWQERGASGYSVFKFQLRRMPGQPELAWNILKLVRRSKKGAPREGLLCQDASEGKETTPVCVVNTADDEAGPPDFIYTNKIIYPSWYKPTLLRGCDCVDGCSDSDKCFCAVKNGGELPYNHNGAIVEAKPIVYECGPLCKCPPTCHNRVSQHGVRISLEIFKTDKRGWGVRSLCSIPSGSFICEYTGELLSEAEAEQRTGNDEYLFDIGRSNDQSLWDGLSGLVNEVPSHSIIETVEDAGYTIDAAKYGGVARFINHSCSPNLYAQNVLYDHDDRNVPHIMLFAAENIPPLQELCYHYNYSLDNVRDSDGNVKKKNCYCGSSECTGRLY
>KAWQ-2012223-Stangeria_eriopus
RKLLQDAEACTKEPDQAGTRIRVDLTASKMLRDNEMYVNPGKQLVGRVPGLEVGDQFHYRIELCVVGLHRQVQAGIDFLKQGNVTVATSIVASGGYEDDIDDGDVLVYTGQGGNNYSGDRRQTTNQKLERGNLALKNSMDRKVPVRVIRGIKQNTGGHGSKEKGKLGIIYTYDGLYDVEKYWQERGASGYAVFKFLLRRQPGQPQVDYKLVQFTGRTRKYETPEGLRMKDISEGKETKCICVVNTIDGDPRPPLFEYTTRVHYPSWCQPTPQRGCDCTDGCMDPQNCFCAMKNEFPFNYDGAIVYDKPIVYECGPSCRCPPTCHNRVSQHGIRFNLEIFKTDKRGWGVRSRDSIPSGSFICEYTGEILSDIEAEQRIGSDEYLFDIGNYNKDQSLWGGLSNLIPELQTNSICDIVENVGFTIDAANYGSVGRFVNHSCSPNLYAQNVLHDHDDKRLPHIMLFAAENIPPMQELFYHYNYAVDQVRDSYGNIKKKYCYCGSPVCTGRMY
>KBRW-2002461-Oenothera_clelandii-MTJ_390
DGAGQIVPWEEEEVPEVEEQVKDLKSRKRPRKLSLDPPPFGHVSTGESSTATRNKVRETLRLYQAVYRKLLQEEEAKPNKEGRPKRIDLLAEGILKEKGRFLNTKKVIGLPGVEVGDEFQYRAELRIVGLHSPIMGGIDYVKQGNKIIATSIVSSGAYKDDLESSDQLIYTGSGGNVVEKKKEPEDQKLERGNLALSNSVAEKNPVRVIRGLKETRPSSSSNAKSKVAILYIYDGLYVVDKYWQEPGEHGKLVFKFLLKRKPNQPELAWKVVSKSKKHEAMKDISLGKEAFAIPAVNTINDEKPPTFKYITRVMYPNWCNPIPPEGCECTNGCSDSDKCPCAVKNGGEIGAIVEVKPLVYECGPLCKCPSSCHNRVSQHGIKFPLEIFKTESRGWGVRSLASIPSGSFICEYIGELLEDTEAEARAGNDEYLFDIGNNYSDANLWDGLSTLIPDSNLSLNDTVDEMGFTIDAAQYGNIGRFINHSCSPNLYAQNVLYDHVDKRIPHIMLFAAENIPPLQELTYHYNYMIDQVRDSDGNIKQKPCFCGSAECEGRMY
>KDCH-2003273-Portulaca_umbraticola
DGRSKTSATYTYDGLYTVEKYWHDIGSHGKLVYKFELRRVPGQPELAWKEMKKSNKSKIREGRCVLDISDGKETYAISAINTIDDEKPPAFTYITSMMYPDWCQTLPPKGCDCKGACSDSKRCACAIKNGGEIPYNYNGAIVEAKPLVYECGPSCRCSSTCPNRVTQFGIKFPLEIFKTESRGWGVRSLSSIPSGSFICEYIGELLDDKEAEQRTGNDEYLFDIGQNYNDPTLWDGLSDMMPDLASSSSDVVENVGFTIDAAKYGNIGRFINHSCSPNLYAQNVLYDHEDKRIPHIMFFAAENIPPLQELTYHYNYTIDQVYDHAGNIKKKSCYCGSSECTGRLY
>KEFD-2001439-Encalypta_streptocarpa
LMNSCNMSLPVRVIRREKDVGSNTGQRFTYYGLYRVVKFILDTGIHGHPVYKFFLLRQEGQQSLETILPSLSPKSDPSVHPGVLLTADISEGVEQTSVRVVNAVDVNAPDTFHYITTVIYPHKDVKLPMQTSQACNCHFGCEDGVCSCVKKNSGGVLAYNDDGHLIRVRNIVYECGVFCSCSISSCRNRVSQKGLNWRLEIFRTMWKGWGVRTLDCIPSGSFLCELTGELITATAAAERENDEYLFNLDFHKNARVRKSSSKSSKRQVTVQVEEPSVHYVIDCRLKGNVARFINHSCNPNLFVQGVLHDHDDLNRGHIMLFAGEDIAAYDYGYELNSVRDIHGNVVVKECHCGVSVCRKRMY
>KEFD-2008049-Encalypta_streptocarpa
EVDPNDLDSDLYQKRRKRYAALLRHYQQLQERGDLNGRRPYLQATKKMQEEKMTSNWKGIGHVPGSSVGDFFFYRTELFLLGFHRAMQAGIAWTQKGQHKIACSIVASGGYEDDEDHGETLIYTGQGGNNKSDKRQVKDQKAEGGNLALQNSWRTRNPVRVIRGHSNIPSSQSPSNKIYSYDGLYMVVSQTLESGNSGFMVFKFKLERLPNQKELGSRLVSFVGKLNKAPSIRSGVVIEDLSGGKEPIPVGVVNTVDDSRTPSSFEYTTTLRYPKGVSLLRSSPCSCQGDSCHSVGHRCSCVVRNPGKMLPYNQYGHLIRALPAVYECGSHCRCSQDCHNRVCQKGLRYRLEIFKTEKKGWGVRSWDFIPSGGFVCEYTGEIMDTQTADELEDDEYLFNLDFKQGNEARWGDKASDDFGGLDFGGIAPLEQDSPKYVIDASKFGGVARFINHSCGPNLFVQCVLYDHGDLDLPHVMLFAGSDIRPFQELTYDYGYALGSVYDLDGNIKVKDCHCGARNCRNRLY
>KEGA-2070551-KEGA-Glycine_soja-9_samples_combined
RKSNGTLVYSGHGGNPNVKSNVSIQDQKLQGGNLALKNSMDTKSPVRVILKFCKKFEVGSNFDYLYVYDGLYLVDKMTEERGKLGKLVFKFTLNRISEQPQSCVALKDDVMGNDDSSRQLASSRPRNRHKSRGSVVQKDVVRVNDLSKGKEKFPIRVVTLTNCVHIPKSFYYIVKSIYSDKFNQATIPCGCDCKDGCVNCDKCVCIIKNGGIMAYDCKKRLASPMGSLLIYECGPSCKCSSSCINRVSQHGIQFQLEIFMTELKGWGVRTRSFIPSGSFVCEYIGEVRDSRQSGLSIDVDDDYLFHTGVGKGFIDATKCGNIGRFINHSCSPNLHVKDVMYDHDDKNLPHKMLFAAKDIPAGRELSFDYNSKGKFINDRSCYCGSQECNGQIYIKVKQNDRLTEEFGSF
>KFZY-2023492-Tragopogon_castellanus
NKIRESLRLFQALCRKLLQGEESKTSGEEESKPIKRVDLAARAILLQKGRAPDRGKKTWGSVPGVEVGDEFMYRAELALVGLHWVLQGGIDHVKKGKDPVAISVVASGGYDNDVDKPDCLTYSGAGGVAKDKTHEDQKLERGNVALKNSIESKIPVRVIRGYKGKSTPTDNSSESSSKSRILTTYIYDGLYTVERYWQETGPHKNLVFKFELKRIPGQPELALREVKSKKFKTREGLCLPDITNGQEPIRIPAYNTLDDEKPPVFTYITKRISPETYRRPEPPKGCDCTGRCTGKKCACAAKNSGEIPYNHNGAIVEAKPLVYECGPACKCPPSCYNRVTQHGMKTQLEIFKTGTRGWGVRSLSSISSGSFICEYVGELLEDTEAEKRTGNDEYLFDIGQNYTDTGAGTDTDTDKTDTEGFTIDAAKYGNVGRFINHSCSPNLYAQNVLYDEEDKRMPHIMFFAAENIPPLQELTYHYNYAVDTVHDSEGNIKVKKCFCGSPECTGRMY
>KGJF-2013363-Tragopogon_porrifolius
DVDVSLPPFGPQSSNDARNKVRESLRLFQALCRKLLQGEESKTSGEEESKPIKRVDLVARAILLQKGRAPDRGKKTWGSVPGVEVGDEFMYRVELALVGLHWVLQGGIDHKRERSPVAISVVASGGYDNDVDKPDCLTYSGAGGVAKDKTHEDQKLERGNVALKNSIESKIPVRVIRGYKGKSTPTDNSSESSSKSRILTTYIYDGLYTVERYWQETGPHKNLVFKFELKRIPGQPELALREVKSKKFKTREGLCLPDITNGQEPIRIPAYNTLDDEKPPVFTYITKRISPETYRRPEPGCDCTGRCTGKKCACAAKNSGEIPYNHNGAIVEAKPLVYECGPACKCPPSCYNRVTQHGMKTQLEIFKTRGWGVRSLSSISSGSFICEYVGELLEDTEAEKRTGNDEYLFDIGQNYTDTGAGTDTDKTDTEGFTIDAAKYGNVGRFINHSCSPNLYAQNVLYDEEDKRMPHIMFFAAENIPPLQELTYHYNYAVDTVHDSEGNIKVKKCFCGSPECTGRMY
>KIIX-2091608-Pilularia_globulifera
RSLVKRTLQEFESLRKFFVKSSDAKRADLEAGGKLKAEGRWRNTGEKIIGEIPGVEIGDQFSFRMEMLIIGLHRQLQGGIDYIPSSRCTDGLPIAVSIVASGGYEDDKDSGDTIIYSGQGGNNYKGDKRQQFDQQLVRGNLALNTSMEKQSPVRVIRGMSDANSPSSKVYTYDGLYDVVGQQFERGAAGFGVFHFTLVRRPGQPQVGLSIVKFVGNLKKRGLARPNLLLEDISQGQERLPVCVVNEVDEEPAPTHFRYILNVKYPLWFSAIQPQGCDCTGDCFDESKCRCAQKNGGELPYNEKGHIIRDKKVVYECGSFCQCSSSCPNRVSQKGLRYQLEIFKTKNRGWGVRSVNPIQPGGFICEYTGEILSDAEAEERVENDEYLFDLGNHCTPDGAGSELMNNDVSYTIDAKGLGNVARFINHSCSPNLFAQNVLYDSDDLRFPHVMLFAMENIPPMRELTYDYNYSVDEVRDADGNIKKKACYC
>KJAA-2017866-KJAA-Mollugo_pentaphylla-2_samples_combined
DDEGSSENEDLSNAFMFVSRRPGPVVSVPPLVTSGSSPEKSARTKVRELLRLFQSLIRKLTQGNETKAKGDRKPNDQENTSKRIDLQAMNLLKDRGKCFSENRKSVGSIPGVEVGDIFGYRVELSIIGLHRPPQGGIDFLKKGKKNIATSIVAMASGGYANDVDSSDVLIYTGQGGQPSGGKQAEDQKLERGNLALKTSMEEKNFVRVIRGFKETRPPETAGGRPKVVPTYTYDGLYTVEKCWQEPGPHGKLVYKFELRRVPGQPELAWKEVSRSKKYQVREGLCVKDISEGKENVPICAINTVDEEKPPSFTYITKMMYPDWCQPIPPRGCSCEVECSDSEHCACAVRNGGEIPFNYNGAIVEVKSLVYECGPLCKCPLSCHNRVSQRGITFPLEIFKTEKRGWGVRSLSSIPSGSFICEYIGELLDDKEAEQRTGSDEYLFDIGQDYTDKTLQNEVFDLMPDLPLISNDVVENVGFTIDAEKYGNIGRFINHSCSPNLFAQNVLYDHEDKRIPHIMLFAGENIPPLQELTYDYNYKVDHVLDSHGNIKKKSCYCGSSECTGRMY
>KJZG-2000532-Asplenium_platyneuron
TEGGSARSLVKRTLHEYESIRKSLVKSQDVRRADLDAASVLKERGKWRNCEEKIVGEVPGVEVGDQFSFRMEMLIIGLHRQVQSGIDYIPATKRDSRSPLATSIVASGGYEDDKDDGNVLIYSGQGGNNAKGNKKQESNQVLARGNLAMSNSMKEGTPVRVIRGISDLTSPSSKIYTYDGLYDVVNFRLESSATGYGVYHFTLTRRPGQPQVGLSILSSLKKKGLARPYLLLNDISGGQERLPICVVNEVDEEPAPTSPLNFTYIPKIKHPVWYAPLVPQGCNCVGVCEEETCSCAVKNGGELPYNEKAYILRDKVVVYECGTSCSCSGACQNRVSQKGLRYRLEVFKTKNRGWGVRSLDSIQSGGFICEYTGELLTDAEAEQRIGNDEYLFDSATNVICNPSYDQSDPETDAEDIAYTIDAKDLGNVARFINHSCSPNLYAQYAQNVLYDSDDLRFPHVMLFAMESIPPMRELTYDYNYSLDQVRDAYGNVKIKACYCGAQDCQGRLY
>KKDQ-2022129-Salix_viminalis
TRNKVRETLRLFQAICRKLLHEEEAKVKERGKTRRRVDLQASKILKEKGKYVNIGEHIIGSVPGVEVGDEFIYRVELNIVGLHRQIQGGIDYMKQDGKLLATSIVSSGAYDDDTDNSDVLIYTGSGGNMMSGDKEPEDQKLERGNLSLKNSMDAKNPVRVIRGDSKGADSVDARGRTYIYDGLYLVEKCWQEIGSHGKLVFKFKLVRIQGQPELAWNVVKKSKKFKVREGVCVDDISQGKEKIPICAVNTLNDEKPPPFKYTARMIYPHWCRRLPPKGCDCINGCSESRNCPCLDKNGGGIPYNYNGAIVEAKPLVYECGPSCKCPPSCYNRVSQHGIKFQLEIFKTESRGWGLNSIPSGSFICEYAGELLEEKEAEERTGNDEYLFDIGNQLNDNSLWDGLTSLMPEAHSDAVVEVQNSGFTIDAAQCGGVGRFINH
>KLGF-2094814-Sundacarpus_amarus
DGTVTRSKVRETMRLFQVLYRKFLQEEENHANQHQKGPKRPDVMASNILKENNKWVNTGKQIVGIVPGVEVGDEFHYRIELCIVGLHRQSQGGIDYLKRGNTIVATSIVASDGYADDIDTGEVLIYTGQGGKHGTGKDKKVQSEDQKLERGNLSLKNCMDLKSPVRVIRGVKDSKSSSGGRGKDGTRSKGGMKYTYDGLYLVEKYWQDRGASGYSVFKFQLKRMPGQPELAWNILKLVGRSKKGAPREGLLCQDASEGKETTPICVVNTTDDEAGPPDFIYTNKIIYPSWYKPPPQRGCDCVDGCSDSDKCFCAVKNGGELPYNHNGAIVEAKPIVYECGPYCKCPPTCHNRVSQHGVRISLEIFKTDKRGWGVRSLCSIPSGSFICEYTGELLSEAEAEQRTGNDEYLFDIGRSNDQSLWDGLSGLVNELPSHSISETVEDAGYTIDAAKYGGVARFINHSCSPNLYAQNVLYDHEDRNVPHIMLFAAENIPPLQELCYHYNYSLD
>KOFB-2004468-Urginea_maritima
EGDESLEAYADKVIVQALMSAQNCPWTKGRKSGSVVSRSVTPKSKAKKVKKVSTTDSARSSDPFHNNIVDVEDGDDFLPQDGGNEMALTLHNRPRDLCVTMTPCVPSGLVSKGGMSDEAVSRSMVKKTLRMFQLICRKLVQEEESSRGKPLQMVEANSKDNGKSQRVDLKAARILKESNQWVNHGEPIIGPVPGVEVGDEFHYRVELSIIGIHRPFQGGIDYTKKKGMVLATSIVASGGYPDDIDSADVLIYSGSGGNASGGGDKQAGDQKLERGNLALKNSIDAQTPVRVVYGSKELTKSDSQDTKPKMVATFTYDGLYLVEKYWPERGSNGFNVFKFQLRRIAGQPEIALKEVKKTKKSKVREGLCVKDISGGKEKIPICAVNTVDSEPPMPFKYITSVIYPSWYAQKPPRGCDCTDGCSDSEKCACAMKNGGEIPFNFNGAIVQAKPLVYECGPSCKCPSSCHNRVSQHGIRLPLEIFKTKSRGWGVRSLYSIPSGTFVCEYIGEMLEDAEAEHRNNDEYLFDIGHNYDDHALWEGLPGFIPGVQSDTASETDSELKDVGFTIDAAEYGNVGRFINHSCSPNLYAQNLLYDHDDKKMPHVMFFAIDNIPPLQELTYHYNYTIDQVRDSQGNIKKKECLCGSGECTGRLY
>KPTE-2063855-Bixa_orellana
ISARNPVRVIRGGVRSSSSSNAKIKTYVYDGLYLVENYKKKPGPHKKLVFKFKLVRIPDQPKLARKVINNFKKSKVREGLCVNDISQGKELISICAINILNDEKPPPFEYITGMMYPDWCRPIPAEGCDCIDGCSDSRKCLCVMRNGGEIPYNHNGAVIEVKPFVYECGPNCKCPPSCHNRVSQHGVKFTLEIFKTDSRGWGVRSLNFIPSGSFICEYAGELLDDKEAEQRTGNDEYLFDIGNKHDDTSLCCGLSTDSFEEGGFTIDAAQYGNVGRFINHSCSPNLYAQDVLYDHEDTRIPHIMFFAAENISPLRELTYDYNYTLDQVYDADGNIKRKDCHCGSADCTGRLY
>KPUM-2102887-Exacum_affine
ELEDERVIVNALMAASHCPWMQVKGNVSSDGRKTEGRVDTPKASWRQNSETVVKKTKVQANLSGISSLKKQKHTPFSREESVGTSHVSKEGNSDALEEGILEDSKIVHRNSFTVNIPPCGVSSSHGDSRSKVRETLRLFQTICRKLLHGLESNSGQSEKVRRVDLEAAKILKAKGVEVNTGTSFVGSVPGVEVGDEFHYRVELAIVGVHRLYQGGIDYSKKGKMIIATSIVASGSYSDGWDTSDVLIYSGQGGNVVGKNKKPEDQKLERGNLALKNSASEKNPVRVVRGTKEMKAPDSLEAKSKLVTAYVYDGLYTVEKYWQEPGPHGKLVFMFQLRRNPDQPDLAWKEVKNAKGSKVRRGVCVDDISGGKESLPVCAVNTIDDEKPPPFNYIKEMRYPLGFQLLHPQGCNCTTRCSDSRRCPCAQRNGGEIPYNRNGAIVEVKPLVYECGPSCKCPPSCYNRVSQHGITIQLEIFKTEKRGWGVRSLASISSGSFICEYIGELLEDKEAEQKAGSDEYLFDIGKISSLNSDGQGDSSLTVEEAGYTIDAAVYGNVGRFINHSCSPNLYAQDVLYDHDDKRMPHVMLFAAENIPPLQELTYDYNYSMGQVRDSNGNIKMKSCYCGSADCTGRMY
>KRJP-2010934-Peumus_boldus
RIDLSAARLLKGKNKFVNTGGPILGPVPGVEVGDEFHYRVELALIGLHRPYQSGIDYMKQGGKIIATSVVASGGYADDMDSSDVMIYSGQGGKPGGGNMHATDQKLERGNLALKNSIDANTPVRVTHGFKEVKGSDYQDVKGKTISTFAYDGLYLVEKYWEEKVDHGCSVFKFQMRRIPGQPELAVREGLCMKDISQGKEKIPICVLNTLDDEQPLPFEYITKMIYPPWYKPTQPSGCDCTNGCSDYKKCVCVIKNGGGIPFNHNGAIVEAKPLVYECGPSCKCPPSCYNRVSQRGIKIRLEVFKTKLRGWGVRSLTSIPSGSFICEYTGELLKEKEAEQRTGNDEYLFDIGHNYNEQSLWDGLSTLIPTGLKSNVFEEVEGGEYTIDAAEYGSVARFINHSCSPNLYAQNVLYDHDDKSLPHIMLFAAENIPPLQELTYHYNYTIGQVHDSTGNVKQKSCYCGSHECTGRLY
>KTAR-2034881-Chionanthus_retusus
IRVIRGWKETAASDSLDSRAKIVSTYVYDGLYTVEKYWVKTGHHGKLVFTFELRRNPDQPKVAWKELRKSHEYRACSGICVNDISGGKEPFPICAVNVIDTENPPKFNYITKMMYPDWFSPIPPQGCNCTGRCSDSEKCPCAVKNGGEIPFNHNGAIVEVKPLVYECGPSCKCPPSCYNRVSQHGIKIQLEIFKTESRGWGVRCPTFIPSGSFICEYAGELLDDKEAEQRIGNDEYLFDIGQKYHDSEKSVNLVEFWEENSFTIDAGQYGNIGRFINHSCSPNIYAQNVIYDHDDKRTPHVMLFAAEDIPPLQELTYHYNYSLDEVLDSNGNIKIKRCYCGTVECSGRMY
>KTAR-2140774-Chionanthus_retusus
ADEDTGGPVGRDIVVSSTDRSDKARTSQHAFISGNGVNLEIVHALMAAPNCPWTKDKAAFSNSSGGKVRKQSLSSQEKSKPVAKKSTIKREISGGPSLKKKRIPVSSGNPGALIIWDEKNNGACDEDVPANSPSSHKPHDFDVSLPPFGPKSSSHTDIRNRVRETLRLFHSICRKLLQGEEAKSIPEEERKSKQPEKSRRIDLRAAQIIKDRKMEVNTGKLILGVVPGVEVGDEFQYRVELAIVGIHRLYQAGIDSMKHNDILVATSIVSSGVYFDDTEDADVLKYSGEGGNVVGKNKQPEDQKLVRGNLALWNSIDAKTPVRVIRGWKTKPSDSLDSRSRLVTTYVYDGLYTVTECREEIGPHGKMVFLFELRRNPGQPELAWKELKKSNKHTVRPGICVNDISEGKEPLAICAVNTLDNEKPPPFNYVPKMLYPAWHQPVAPEGCDCSGRCSDSRKCRCVVKNGGEIPYNRNGAIVEAKTLVYECGPSCKCPPSCYNRVSQRGIKFRLEIFKTESRGWGVRSLNSITSGSFICEYAGELLEDKEAEQKIGNDEYLFDIGHNYMESSLRPEEPGNSIEVFQEGGYTIDAAQHGNIGRFINHSCSPNLYAQNVIYDHDDKRMPHVMFFAAENIPPLQELTYHYNYTIDQVRDSNGNVKIKKCYCGTAECTGRMY
>KVFU-2008061-Diospyros_malabarica
EGSLPEMNTKSRRIIRKDPKDVSGLPVEVGKQVVGYPRGKSLKRRPMGYSVALAPIADVVIVQGLMAAPNCPWRQGKGAVNSSPGSILARSEAKKHAVKCITGGEKSKRVSWQKAYETDQVGGTSRKKMSTSSKKAESESKGQVVVKDEEDSATKEQDESSPACQSLPEFEVILPPYGPQSSSNGNARNKVRQMLRFFQAVCRKLLQVEEAKVKQQGQLSKRIDMEAAKIIRAKGKEVNTGKLIVGSVPGVEVGDEFQYRVELALVGIHRLYQAGIDYMKHEGMIIATSIVASGGYPDELDNPDVLIYSGQGGNVTAKDKVPQDQKLERGNLALKNSISVKNPVRVIRGFKEMKASHSDSRAKLASTYTYDGLYKVERYWHEVGSHGKLVFKFELKRVPGQPELAWKEVKKSTKFKVREGLCVDDISGGKELFPVCAVNTIDGEKPPNFNYVKEMKYPGWYCPTPPQGCDCIGGCSDSKKCSCVVKNGGEIPYNYNGAIVEAKPLVYECGPSCKCPPSCYNRVSQHGIKIQLEIFKTESRGWGVRSLTSIPSGSFICEYIGELLEDKEAEQRHNDEYLFDIGQNYSDCFHMDGVSSLKPDAHLNSREVIEDGGFTIDAAQFGNVGRFINHSCSPNLYAQNVLYDHEDKRMPHIMLFAAENIPPLQELTYHYNYSVDQICDSNGNIKVKSCYCGSADCTGRMY
>KYNE-2011922-Cyanella_orchidofromis
ASAILKENNEWVNYGKPILGHVPGVEVGDEFHYRVELSIIGLHRPFQGGIDYMNKNGMVLATSIVASGGYHDDMDSTDVLIYSGSGGNSAGGDKKAGDQKLERGNLALKNSIDAKTPVRVIYGFKEKGGDSHDSRSKLVTTFTYDGLYLVEECREEMGTNLFKVFKFQLRRMPGQPELSLKEVKKTKVSKVREGLCVKDISNGKESIPICAVNMVDNEQPVPFNYITKIMYPSWYVKRPPKGCDCTDGCSDSEGCACAMKNGGEIPFNFNGAIVQAKPLVYECGPLCKCPPSCHNRVSQHGIKIPLEIFKTKSRGWGVRSLYSIPSGTFICEYIGEMLQETEAEKRSNDEYLFDIGHNYDDKSLWEGLPSFIPGLQSTATCETVEDVGCTIDAAEYGNIGRFINHSCSPNLYAQNVLYDHDDKRIPHIMFFAADNIPPLQELTYHYNYLIDHVRDSEGNIKQKECCCGSHECTGRLY
>LDEL-2008622-LDEL-Portulaca_amilis-2_samples_combined
KDEGFSTENEDSLDDFQLVPRKREYDVTLLPFGTGSSDERGARNKVRETLRFFHAIVRKLQQGDQSKPKDQDNPSKRIDLRASNILKAHGKFVNTNKKSVVGPVPGVEVGDIFNFRIELSIIGLHRPPQAGIDFVKRGDKIVATSIVASGGYANDVDSSDVLVYTGQGGNAKGGDKGPEDQKLERGNLALKNSKDEKNFVRVIRGFKETKSSDHGSDGRSKISATYTYDGLYTVEKYWHDIGTHGKLVYKFELRRVPGQPELAWKEMKKSNKSKRREGRCVLDISDGKETYAISAINTIDDEKPPPFTYITGMMYPDWCQTLPPKGCDCKGGCSDSKRCACAIKNGGEIPYNYNGAIVEAKPLVYECGPSCKCSSTCPNRVTQFGIKFPLEIFKTESRGWGVRSLSSIPSGSFICEYIGELLDDKEAEQRTGNDEYLFDIGQNYNDPTLWDGLSDMMPDLGPSSSDVVENVGFTIDAAKYGNIGRFINHSCSPNLYAQNVLYDHEDKRIPHIMFFAAENIPPLQELTYHYNYTIDQVYDHAGNIKKKSCYCGSSECTGRLY
>LELS-2002951-Haemaria_discolor
EKMIILGLMASKNCPWRNTMKRIASSDSSVPKSKIRKERRSADKTPTSKNYFTSKHKRKGLIEDEDDTLEGDNDLSITMTPFVPPKSSQKGGDNEEVVARHKVKRVLRLFQLLCRKLLQGEESRSNKSGKSKRIDLLASGILKDKREWVNCSETIIGNVPGVEIGDEFHFRVELAIVGLHRPFQGGIDSTKKKGMLLATSIVASGGYQDDMDSSDVLIYSGSGGTSVVGGDKLKGHQKLERGNLALKNSISAQTPVRVIYGFKEKASESHDANARVKFVTTYTYDGLYYVESYWQEMGSDQYNVFKFQLRRMAQQPELAFKELKRSAKLKIREGLCVKDISQGKEKIGISVVNTIDTEQPMPFKYITKSIYPSWYVKTPPSGCNCIDGCSDSDKCACAVKNGGEIPFNYNGAIVQAKKLIYECGPSCKCSSSCHNKVSQRGIKVQLEIFKTKGRGWGVRSLRSISSGTFICEYIGEMLQDGEAEQRVNDEYLFDIGHNYDDCSLWEDLPDLIPGLQSSSQCDTVESVGFTIDAAEYGNVGRFINHSCSPNLYAQNVLYDHDDKRMPHIMFFAVDNIPPLQELTYHYNYTINEVRDSEGNIKQKACHCGSPECCGRLY
>LELS-2019753-Haemaria_discolor
MSRKKVKQALHEFHTIYNKLSQEAETDLKPKLEFRRRFDLKALKLLKKSNMELQFDSACIGRVPGVEVGDEFHLRVELCMLGLHRQLQAGIDFCKRDGRLLARSIISSGSSRYLDNGRISELLMYSGSGAPDKNQKMEYGNLALKNSIDAQNLIRVIRGFEEVQIGNSKNYKGRKAIRYVYDGLYLAEKFWVDKNDNGFDIFIFQLRRQRQQPELKIKQVRLRTSISFSDICIEDISNGKEKVQICAVNTIDEECPQPFTYTKEIIYPLNYTPIPPKGCSCVGVCSDSIKCACAVKNGGELPFNSRRAIVQAKPLVFECGPSCKCAPSCHNRVSQHGIKFPLEVFKTKGMGWGLRSLSFISSGSFVCEYAGELIQDDDAQKRTNDEYLFAIGNNYHDEALWEGLPTSIPELQKRDPSEVDEVNYTVDASTFGNVARFINHSCMPNLYAQNLLFDHGNKSMPHIMLFASEDIPPLQELTYHYNYTLDQVHDSNGNIKQKVCHCGTAECTGRLY
>LELS-2021781-Haemaria_discolor
QKSNELNVIQTPFVLSKLSQKDGDNIEILARRRVKRVLRLFQLICRKLLQHEESSLKRLGKFNRIDLHASNMLKKNNELVNYGGPILGNVPGVEIGDEFHYRVELSIIGLHRLYQGGIDSMKQNGMLVAVSIVASGGYHDEMDGSDVLIYSGSGGNSVGADKQPEDQKLERGNLALKNSIDAQSPVRVIYGFKEKSDDHDSKGKLVSTFTYAGLYHVESYWQERSPKGSNVFKFQLKRKAGQPELAIKELKLLTKLKIRHGLCINDISLGKEKVPVSVINTIDTDLPMLFKYITKNIYPSCYASIPPRGCNCFKGCSDSENCACAAKNGGEIPYNFSGSIVQAKPLIYECGPSCKCPPSCYNRVGQHGFRIQLEVFKTKGRGWGVRSLKSISSGSFICEYIGELLLDGEAEQRANDEYLFDIGQNYDDQPLLDGLPYLKELQSTSACDTVENVGFTIDAAEYGNIGRFINHSCSPNLYAQNVLYDHDDKRMPHIMFFAVDNIPPLQELTYHYNYKMDQVHDSEGNIKQKACHCGSSECRGRLY
>LFOG-2073733-Salix_purpurea
TRNKVRETLRLFQAICRKLLHEEEAKVKERGNTRRRVDLQASKILKEKGKYVNTGKHIIGSVPGVEVGDEFIYRVELNIVGLHRQIQGGIDYMKQDGKLLATSIVSSGAYDDDTDNSDVLIYTGSGGNMMSGDKEPEDQKLERGNLSLKNSMDAKNPVRVIRGESKGADSVDARGRTYIYDGLYLVEKCWQEIGSHGKLVFKFKLVRIQGQPELAWNVVKKSKKFKVREGVCVDDISQGKEKIPICAVNTLNDEKPPPFKYTDRMIYPHWCRRLPPKGCDCINGCSESRKCPCLEKNGGGIPYNYNGAIVEAKPLVYECGPSCKCPPSCYNRVSQHGIKFQLEIFKTESRGWGVRSLNSIPSGSFICEYAGELLEEKEAEERTGNDEYLFDIGNQLNDNSLWDGLTSLMHEANSDAVVEVQNSGFTIDAAQCGGVGRFINHSCS
>LHLE-2009884-Cystopteris_fragilis
ARSLVKRTLHEFESVRKALVKSQDAVRRADLDASSLLKERGKWRNCEEKIVGEVPGVEVGDQFSFRIEMLIIGLHRQVQGGIDYIPGTKRSSGSPLATSIVASGGYEDDKDDGNTLIYSGQGGNNNKGNKKQESNQMLVRGNLAMSNSMKEGTPVRVIRGISDLTSPSSKIYTYDGLYDVVDFRFECGATGYGVYHFTLTRRAGQPQVGLSFLSNLKKKGLARPYLLLDDISGGQERLPVCVVNEVDEEPGPPNFTYISKIKHPVWYSPLLPQGCNCVGVCDEETCSCAVKNGNELPYNEKGYIVRDKQVVYECGTSCSCSFSCQNRVSQKGLRYRLEIFKTKNRGWGVRSIDSIQPGGFICEYTGELLTDAEAEQKVENDEYLFDLGNECNPSCGQSNLATINGSTAIVPVVEDVAYTIDAKDLGNVARFINHSCSPNLYAQNVLYDSDDLRFPHVMLFAMENIPPMRELTYDYNYSLDQVRDAYGNVKTKACYCGAQDCQGRLY
>LKKX-2010732-Talinum_sp.-A
RGKVRETLRLFHAIVRKLQQKEETNSRDKENAIKRIDFHAARILKDHGKYINSSKKSIPGPIPGVEVGDLFQFRVELAIVGLHRPLQSGIDYLNLGRTTIATSVVASGGYANDVDSSDVLIYTGQGGNASGDKEPEDQKLERGNLALKNSIDEKNKVRVIRGFKEKKPADTVDGRPKTIATYTYDGLYTVEKCWQDIGPHGKLVYKFELKRLPGQPELAWKEVTRSKNFKVREGLCVDDISGARETVPIRAINNLDHEKPPSFTYITSMMYPDWCQPIPPRGCDCKDGCSDSEHCACAVKNGGEIPYNYDGAIVEAKPLVYECGPSCKCPPTCHNRVSQYGVKFPLEIFKTESRGWGVRCLSSISSGSFICEYIGELLDDKEAEQRTGSDEYLFDVGQNCNEAALLDGLSGLMPDGPSSSSDVLENVGFTVDAANYGNIGRFINHSCSPNLYAQDVLYDHEDKRIPHIMLFAAENIPPLQELTYDYNYAIDQIKDSDGNVKIKSCYCGSSECTGRMY
>LPGY-2033774-Viola_tricolor
EPLKEMVMTVGKEITDSNLDRDAYRSTLQRDVPRSKRGEVQQEPKGSSTKGVINQDEIGDGSKNAVKVVQEGRPQRSVEFVVGNAQDQKFDAVPKSAIGAPEKDPGKKIAAFIETGSRKRKIPDVSGWENESLKVDIVPGRLVIGLMAKKNCPWRQVKPNNKLDNVAGSMSENQWKIDDFTLVPRSDYEGVDIIAESDMEDHLDQDDERDDFQLVKIQHSVVVNLPPSIPSSSGGKVVENDATVSRKKVRETMQLFQSVYRKILQKEEAKVKESGGCKRIDYAAAKAVKEQGKYVNVGKQIIGSVPGVEVGDEFQYRVELTIIGLHRQTQGGIDYVKQGSKIIATSIVSSGGYDDDTDNSDVLIYTGSGGNMITAGKEPEDQKLERGNLALKNSADAKNPVRVIRGNIKVSDSSDAKAARTYVYDGLYLVERYWQETGQRGTLVFKFKLVRMQGQPELAWKVVKKSKKSKVREGLCMDDISAGKEKMPICAVNTIDDDRPQSFTYVTSMIYSDQCRPGPPKGCSCTKVCSAAAKCLCIKKNGGEIPYNHNGALVEVKNLIYECGPSCGCPPSCYNRVSQFGIKFQLEIFKTESRGWGVRSLNSIPSGSFICEYVGELLEEKEANQRTGNDEYLFDIGDKNSDAPPSDGLHATIPRNSSFSEALRDVSFTIDAKQYGNVGRFVNHSCSPNLYAQDVLFDHDEKRIPHVMLFARENIPPLQELTYHYNYTIDTVFDSDGILKKKNCYCGSHECSGRMY
>LQJY-2015594-Solanum_xanthocarpum
KYKIRKVSAVRDFPPGCGKISLKVDLNCDQNAVVSTSIEDMANTISVDGVKESNVEIKSQCVEVVNSLLNLEDQEKMDRLAGEVIAVNMSSIANEVGEKLSDEKSIGVELPKDLKISEMELSKKTEDIQYDTSVKEVDEQGVPLVENVGGGHKTPVSDVKMFSPAQQLSSVIEHTSSSLKNKYHKRRVSAVRDFPPFCGTNAPKSTEQNCLGVAEESKDVAGFGKAVTNNEVIETLRDVTDTGALQEKLIGNENADSLKERDVSSPKDRELEQITMVQNEEQEGVQCDYDGRSQVEGTVVMPEIMTKKESDAGVIGKETLVYSENESKKSTTASSALGSGNEKPITKGDKPYCSRKQGKKKSLDDPVSGNEIVVSQVKSHLTKTAVDAFGSGHEIVKPIVQGLMAEPYCPWRQGERTNLDCGNQVEKDDLSWRKKGKAIARKSNPRSKKKSASVDVATDGLSSALVVFDDEGSGLRAASNDGACSLNREAVHEDSPMQRGQCDFDVTLPPFGPNSSSHGDARTKVRETLRLFQGICRKLLQGEESKSKPEEAKSKQGPNRIDLHAAKIIKAKGKEVNTGQHILGEVPGVEVGDEFQYRVELAIVGIHRLYQAGIDYMKQGGMLIAISIVSSGVYDDGLEDADVLIYSGQGGNVVGKTKNPEDQKLERGNLALKNSISAKNPVRVIRGSKETKTSESVDGKGKVVTTYVYDGLYTVENYWTEQGTKGKMVFMFKLVRIPGQPELAWKEVKSSKKSKVRHGVCVPDITDGKETPTISAVNTIDGEKPPAFNYIKNIIYPDWFQPSPFKGCDCVGRCSDSKKCSCAVKNGGEIPYNRNGAIVEVKPLVYECGPHCKCPPACYNRVSQHGIKVPLEIFKTNSRGWGVRALTSIPSGTFICEYVGELLEDKEAERRIGNDEYLFDIGQNYSDCSVNPSGPAELTEVAEEGYTIDAAQYGNIGRFINHSCSPNLYAQSVLYDHEDKKMPHIMLFAADNIPPLAELTYHYNYSVDQVHDSNGNIKVKKCFCGSSECSGRMY
>LRRR-2024945-Teucrium_chamaedrys
RKKAVAKKSTPKVYSSGSASKKKNKVHISNDFGESPGDLMLADDLDHELEGESPTKSHANHKTQEVEVNLPPFGPTSSGNTDDRNKVRETLRFFHAIYRKLLQQEETHSKPEEEGNSQQSGKKLNRIDLMTAKVLKEKGKFVNPGKKTGALPGIEVGDEFQYRVELAVVGIHFPFQSGIDSTKVKGVPLATSIVASGGYSDNLDDADVLIYTGQGGNVVGNNKSKEAEDQKLERGNLALKNCIDARSPVRVVRGWKESKYVDPLDSRPKLVTTYIYDGLYTVTRFWTEKGPRGKQVFQFELKRNPGQPELAWKELKKSNKFKTRPGTCVADISGGKETIPISAVNTLDDEKPPAFNYIPKMMYPGWYRPTPPAGCDCTGRCSSSKKCRCAVANGGEIPYNRNGALVETKALVYECGPHCKCPPSCYNRASQRGIKFKLEIFKTQSRGWGVRPLTSLPSGSFICEYAGELLEDREAEKKIGNDEYLFDIGQNYIDSSKREGQEIAAELNEEGGFTIDACQYGNVGRFINHSCSPNLHAQNVIYDHDDKRMPHIMLFAMENIPPLQELTYHYNYAVN
>LRTN-2001638-Monotropa_uniflora
LDNPDVLTYSGQGGNATGKDKQPEDQKLERGNLALKNSIATKNPVRVVRGFKETKSPKVDARAKLVPTYTYDGLYMVEKYRHDVGQHGKLVFMFELRRIPGQPALAWKEAKKSSKFKTREGLCVDDVSGEKEIFSICAVNTVDNELPPTFNYINEMKYPDWHSPTPPKGCDCIGGCSDSRKCSCVVKNGGEIPYNYNGAIVEAKPLVYECGPSCTCPPSCYNRVTQHGIQIQLEIFKTQCRGWGVRSLTSISSGSFICEYFGELIEDKEAEQRHNDEYLFDIGKNYCDCSPADGLSPELAEEGCFTIDAAQFGSVGRFINHSCSPNLYAQNVLFDHEDKKMPHIMLFAVENIPPLQELTYHYNYSVDQVRDSSGNIKTKNCYCESAECNGRMY
>LSKK-2022065-Orchidantha_maxillaroides
QKLERGNLALKNSIDEKTPVRVIHGTKEMKEGSSHDMNTRQKLVSTFTYAGLYLVEKYWKEKGPHGFYVFKFQLRRIVGQPELKLQEAKRSRKSKVRKGLCLKDISDVKEKIPICVINEINDDHPPPFKYITKIKYPSWYAKTPPQGCDCANGCSDSEKCACAVKNGGEIPFNFNGAIVQAKPLVYECGPSCKCPPSCHNRVSQRGIQIPLEIFRTQTRGWGVRSLYSIPSGSFICEYLGELLQDKEAEKRSNDEYLFDIGNYDDHSLWEGLPSLIRGLKTSSHCETVDDIHFTIDAAEYGNVGRFINHSCSPNLYAQNVLYDHDDKSMPHIMLFAAENIPPLQELTYHYNYSIDQVHDAEGNIKRKDCYCGSPECTGRLY
>LWCK-2003523-Lycium_barbarum
VQALMAEPYCPWRRGEQTSLDCGNQVEKANQSRCKKAKATPSWHKKAKHVARKSNPSGKKSVSVGEAADGLSSALVVFDDQGPGLRASSNDGPCGLNREALHEDSPVRQGQREFDVALPPFGPNSSSHGDARTKVRETLRTFQAVCRKLLQSEESKSKPEEGKSKQGPNRIDLQAAKIIKEKGKEVNTGQHILGEVPGVEVGDEFQYRVELAIVGVHRLYQAGIDYMKQGGTLIAISIVSSGVYDDGLEDADVFIYSGQGGNVVGKVKTPEDQKLERGNLALKNSISVKNPVRVIRGSKEMRASESRGERAKPVTTYVYDGLYTVENYWREQGPHGKMVFMFKLVRIPGQPKLTWKEVQSTKKSNMRHGVCVPDITEGKVIPIAAVNTIDGEKPPPFKYIKKMMYPAGFRPTPPKGCDCVGRCSDANRCSCAVKNRGEIPYNHNGAIVEIKPLVYECGPSCGCPPSCYNRVSQHGIKVPLEIFKTDTRGWGVRALTSISSGTFICEYIGKLLEDTEAERRIGNDEYLFDIGQNYSGCTMNSLAEEGGYTIDAAHYGNVGRFINHSCSPNLYAQNVIYDHNDKKMPHIMLFAADNIPPLKELSYHYNYSVDQVYDSDGKIKEKRCFCGS
>LWCK-2003524-Lycium_barbarum
NSSSHGDARTKVRETLRTFQAVCRKLLQSEESKSKPEEGKSKQGPNRIDLQAAKIIKEKGKEVNTGQHILGEVPGVEVGDEFQYRVELAIVGVHRLYQAGIDYMKQGGTLIAISIVSSGVYDDGLEDADVFIYSGQGGNVVGKVKTPEDQKLERGNLALKNSISVKNPVRVIRGSKETKTSESVDGKGKVVTTYVYDGLYTVENYWTEQGPKGKMVFMFKLVRIPGQPELAWKEVKSSKNKVRHGVCVHDITEGKETFAISAVNTIDGEKPPPFNYIKKMIYPDWFKPSPFKGCDCVGRCSDSKKCSCAVKNGGEIPYNRNGAIVEVKPLVYECGPHCKCPPSCYNRVGQHGIKVPLEIFKTNSRGWGVRALTSIPSGTFICEYAGELLQDKEAERRIGNDEYLFDIGQNYSDCSVNSSAELNEVVEEGGYTIDAAQCGNIGRFINHSCSPNLYAQNVLYDHEDKKMPHIMLFAADNIPPLAELTYHYNYSVDQVHDSDGNIKVKKCYCGSSECSGRMY
>LWDA-2004470-Alnus_serrulata
FGVNLPPIGISGQSHNSDAITRNKVRETLRLFQAVCRKLLQEEEAKSKEREKGNRRVDQKASKILKDKNKFVNNGEKILGSVPGVEVGDEFHYRIELNIIGLHRPSMAGIDFMKHGGEILAISVVSSGGYDDDLDNSDSLTYMGQGGNVMNTDKEPEDQKLERGNLALKNSMHKRNPVRVIRGSESSNGKTYIYDGLYLVEKYWQDLGPHGKLVFKFQLDRIPGQPELAWKEVKKSKKFKIREGLCVDDISQGIESTPICVVNTIDDEKPAPFKYITSMIYPHWCRPVSPKGCDCINGCSDSEKCSCAVKNGGEIPFNYNGAIVEAKPLVYECGPSCKCPSTCHNRVSQQGIKFQLEIFKTKSRGWGVRSLNSIPSGSFICEYIGELLEDKEAERRTGNDEYLFDIGNNYNDSSLWDGLSSLMPDAQATSCEVVEDGGFTIDAAQYGNVGRFINHSCSPNLYAQNVLYDHEDNRIPHIMLFAAENIPPLQELTYHYNYMIDQVRDSNGNIKKKSCFCGSIECTGRMY
>LYPZ-2015794-LYPZ-Flaveria_pubescens-2_samples_combined
KSTKKEQKNQEKIAYTGTLDMVVRKEEDFAADVEEKEEEILNLQGTNDVDVSLPPFGPKSSNDARNKVRETLRLFQALCRKLLQGEEARPDDLKLPKRRVDLAAKAIMDKRGRLLDLGKKTHGPVPGIEVGDEFQYRVELALVGIHRPYQGGIDFVKQGKDYFAVSVVASGGYDNEVDKPDCLMYSGSGGIAKDKSYENQKLERGNLALKNNIELKYPVRVVRGYKVKSFESPESKSKLSTTYIYDGLYTVESCLKSTGPHGNMVFKFELKRVPGQPQLAIREVTSKRFKTREGVCVKDITDGKEPFPICAINTIDDEKPPDFTYITKIMYPDCYKPIPPKGCDCVGRCSDKRCTCAFRNGGEIPYNRNGAIVEAKPLVYECGPSCGCPPTCYNRVTQHGMKIHLEIFKTESRGWGVRSLSSIASGSFICEYIGELLEDTEAEKRTSNDEYLFDIGQNYSDCSLNPDSGEIMNTGGGFTIDAALYGNVGRFINHSCSPNLYAQNVLYDQDDKRMPHIMLFAAENIPPLKELTYHYNYTLDTVHDADGNIKVKSCYCGSPECTGRMY
>MDP0000197322
MGIVETLQYLESSRRIASVNDSHSEGRLVRMPMANGECSIRTQSPKLKRRKISAVRDFPPGCXRFGQLSNLGPDKEAASVGTLLTALTESLVSGGKYGDGRGAENLMPSTGQVDDTVLISGXDVSTGETVESLTALEHEIYDSLKIQHQLGAAAPEEEIVAVLPDRNICSPPDRSISISXCNLLEKTAVKKYPPRRKISAXRDLPPLCGRNASLEVRKFGQEKSLIDGEPSSLNTVKTDVKXTLXXNXLXKAMDAKAWGXLDXQRRXXGXRWWYTKRRXXXGKEVSMRKPEDGASESKPSQESNGCQGMGGVGHSEEKVGKEMVVYQAKETLGETCLEVSYYNNQLHKEDFESSELTSDTVVVLGLMAASNCPWRKGKRVSKHKAKGGTSEXEQNKLDLKCQLEGSSTVSTKVDSDIGRKSVKKIFRKARKSAYQGTSLFWDEEYSLEHDPEDLHVTPRSCYSDVSPHLFSPSSATSKNNENNAIVNRHTVKETLHLFQALCRKXLQEEEGKSKEGGISRQKIDYSALKILRDKGKYVNXGKHIGAVPGVEVGDEFHNRVELTIVGLHRLTQGGIDYVNHCGKILATSIIASGGYADDLNDSNSLIYTGQGGNVMKTNKEPEDQKLERGNLALDNSLHERNPVRVIRGSESSDGKSKTYVYDGLYLVKKRWQELGSHGKLVFKFQLDKIRDQXLARKEVKKSKIIQVQEGLCIDDISLGKELIPVSAVNTIDDEKPPTFVYVTSMLYPDWCRPIPLKGCSCIVECSDSEKCSCAVQNGGEIPYNFDGAIVEVKPLVYECGPSCKCPPSCYNRVXQHGIKFQLQIFKTESRGWGLRSLNYIPSGSFICEYMGELLEEDKAEERIGYDEYLFDIGNNYNDNNLWDELSTLVPDALSSSFEVVDDGKFTIDAANYGNVGRFINHSCSPNLYAQDVLYDHNDNRIPHIMFFAAEDIPPMQELTYHYNYTIDSVYDSNGNIKKKNCYCGSLDCTGRLY
>MDP0000248514
MGVVEAMQHSESSRRIASLNGSHSEGRLGRSMENGECSFRAPNLKRRTVSAVRDFPLGCGRFGQLRENLRRHEGAASGGNFDSVPTENLVSRGENGDARGVDKLGRSNVHVDETDLMNGKDVGTVERIESVATLEHEISDLPNDQHGLNNWRPVEEAASVVAAEALISGGNDDDEQGIEVRMVPAGSINETALTNGKAFGTVETVDLNALLNEISDSLKDPLQLGVATPNEDMSSVMPDSPPNGSISISSGNGLEKTAVKKYPPRRVVSAIRDFPPLCGRNPALEARNFGQERSAMDGEPSSLNTAKTTVRQTGRYIFQGTGSVEHSEEKVGMEMVVYHGKESPSETDLGKPYYHNQLHEEDFVRSEITSEKAVVMGLMTASNCPWRMGKVVDLHKLEGGSSERKRKKLDVKCQIERSKAISRKKDDSDIGGKSPKNILPISQMSAYEGTRQLVVWDKKEYSLELDQKEDFYVSPRSGCSDVCPPPFGTSSSTSKVRDNTRNTVRETLRLFQALCRKLLREEEGKSKEGGVPRKRVDYSAAKILKDKGKYVNTGKQILGTVPGVEVGDEFHYRVELTIVGLHRQIQGGIDYVKHGGKILATSIVASGGYADDLDNSSSLIYTGQGGNVMNTDKEPEDQKLERGNLALKNSLDEKNPVRVIRGSEDGRSKTYVYDGLYLVEKCWQDMGSHGKLVFKFQLDRVRDQPELAWKEVKKSKKYKVREGLCIDDISGGKESIPVCAVNTIDDEKPPTFVYITSMIYPDWCRPVPPKGCTCIVECSDSEKCSCAVENGGEIPYNFNGAIVEAKSLVYECGPSCKCPPSCYNRVSQRGIKFQLEIFKTESRGWGVRSLNSIPSGSFICEYIGELLEEKEAEERTGNDEYLFDIGNNYSDNSLWDGLSILMPDAQSSSHGVVGEGGFTIDAVEYGNVGRFINHSCSPNLYAQNVLYDHDDTRIPHIMFFAAENIPPLQELTYHYNYMIDQVRDSNGKIKKKSCYCGSPECTGRLY
>MFIN-2000491-Pistia_stratioides
DGKPKTFSTFTYDGLYLVEDHWLQQGPQGFSVYKFKLRRIPGQPELALKEIKRTRKSAVREGLCIEDISEGKEKIPISVVNTVDDERPAHFEYITKMIYPSWYKMKPPDGCNCKRRCSDSEKCACSVKNGEIPFNFSGAIVQAKALVYECGPSCGCPLSCHNRVSQHGIKIRLEIFKTKSRGWGVRSLSSIASGSFICEYIGELIEDKEAEQRSNDEYLFDIGHNYDDHDLWEGLPSLMPDSESSSHSKDEGKDDETGFTIDAAKYGNVGRFINHSCSPNLYAQNILYDHDNKKMPHITFFAAENIPPLQELTYHYNYTINEVRDSDGNIKEKACHCGSHECTGRLY
>MFTM-2082628-Pinus_jeffreyi
DGTVTRSKVRETMRLFQVLYRKFLQEEETHTKGSGQANTRKRPDVQASQVLKENNKWVNTGKQIVGPVPGVEVGDEFHYRIELCIVGLHRQSQGGIDYLKQGNTIIATSVVASGGYADDIDTGEVLIYTGQGGNNSGMDKKQAEDQKLERGNLSLKNCIDENSPVRVIRGLKESKSSFGAKGSREGSKSKAGITYTYDGLYLVEKYWQEKGTTGSSVFKFQLRRMPGQPQIAWNILRTIGKSKTLACREGLHQRDISHGKETRPISVVNTIDDESGPAPFEYTSKIIYPSWYNPTPPRGCDCVDGCSDSESCFCAIKNGGELPYNYNGAIVEAKPLVHECGPFCKCPPTCHNRVSQHGVKLELEVFKTAKRGWGVRSLTSISSGSFICEYTGELLSDMEAEQRTGNDEYLFDIGSGSNDQSLWDGLAGLVNELPSHSIAETVEDSGYTIDAAKYGGVGRFINHSCSPNLYAQNVLYDHDDKTVPHIMLFAAENIPPLQELSYHYNYKLDQVRDSDGNIKKKSCYCGSAECTGRLY
>MHGD-2010103-Microcachrys_tetragona
DGTVTRSKVRETMRLFQVLYRKFLQEEENHANQDQRGRKRPDVMASNILKQNKKWVNTGKQIVGIVPGTEVGDEFHYRIELCIVGLHRQSQGGIDYLKQGNTIIATSIVASDGYADDIDTGEVLIYTGQGGKNGTGKDKKVQSEDQKLERGNLSLKNCMDLKSPVRVIRGIKDSKSSSGGRGNDGTRSKGGMTYTYDGLYLVEKYWQERGAYGYSVFKFQLRRMPGQPELAWNILKLVGRSKKGAPREGLLCQDASEGKETTPICVVNTVDDEAGPPDFIYTNKIIYPSWYKPSPPSGCDCVDGCSDSEKCSCAVKNGGELPYNHNGAIVEAKPIVYECGPFCKCPPTCHNRVSQHGVRISLEIFKTDKRGWGVRSLCSISSGSFICEYTGELLSEAEAEQRTGNDEYLFDIGRSNDQSLWDGLSGLVNELPSHSISETVEDVGYTIDAAKYGGVARFINHSCSPNLYAQNVLYDHDDRNVPHIMLFAAENIPPLQELCYHYNYSLDNVRDSDGNIKQKICYCGSSECTGRLY
>MHYG-2087404-MHYG-Conzya_canadensis-2_samples_combined
ESSSIGKVAYTGTLEMVVGKEDDFAAGAKEQDEYRNPRGACDMDVTLPPFGPKNSNDARNKVRELLRLYQAICRKIVQGEESKTNELTGGAVRRVDLKAKEILDARGRSLDLGPKTYGPVPGVEVGDEFLFRVELALVGLHRPYQGGIDYVKQANEFFAVSVVASGGYDNDVKYPDRLVYCGAGGVTKDKNLENQKLERGNLALKNNIDLKYPVRVIRGYQVTIESVDSKPKTMKTYIYDGLYTVDECTQVPSKKGNMVFNFVLTRIPGQPELAIREVKSKKFKKREGICVNDISDGKEVFPICAINTIDDEKLPSFTYITKIVYPNWCQPVPLKGCDCVGRCNNKKCSCVLKNGGEIPYNHNGAIVEAKSLVYECGPSCRCPPSCYNRVTQHGMKIHLEIFKTRTRGWGVRSLSSISSGSFICEYIGELLEDKEAEKRTGNDEYLFDIGQNYSDCYPNPEMKADEEVCEGGFTIDAFKYGNVGRFINHSCSPNLYAQNVLYDQEDKRMPHIMLFAAENIPPLQELTYHYNYTVDTVHDSDGNIKVKNCYCGSSECTGRLY
>MIXZ-2074061-Agathis_robusta
DLKSPVRVIRGIKDSKNSSKDIAKNKSGITYTYDGLYLVEKYWQERGATGFSVFKFQLRRMAGQPELAWNIVKSVGRSKKGAPREGLRLQDVSQGKETRPICVVNMVDDEAGPPPFEYTSKIINPPWYHPAPPRGCDCVDGCDDSDKCFCAVKNGGELPYNYNGAIVEAKSLVYECGPSCKCPPTCHNRVSQHGIRINLEIFKTDKRGWGVRSLSSIPSGSFICEYTGELLSEMEAEQRTGNDEYLFDIGRTDNQSHLWDGLSGLVNKPLSLSLSETTEDSGYTIDAAKHGGVGRFINHSCSPNLYAQNVLYDHDDTNVPHIMLFAAENIP
>MKZR-2025129-Nicotiana_sylvestris
LMAEPHCPWRQGKQTSVGVSGNQDEKSPLSWRKKAKAVARKSNPRGKKKSASGGEATNEFSRALVVFDDEGSALHAVSNDGAHSLNREALHEDRPVGQGRREFDVTLPPFGPNSSSHGDARTKVRETLRMFQAICRKLLQEEESKSRPEEAKPRQGSNRIDLQAAKIIKAKGKEVNTGQHILGEVPGVEVGDEFQYRVELAIVGVHRLYQAGIDYMKQGGMLIAISIVSSGVYDDAVEDADVLIYSGQGGNVVGKVKTPEDQKLERGNLALKNSISVQNPVRVIRGSKETKTSESVDGKGKVVTTYIYDGLYKVDNFWTEQGPKGKMVFMFKLVRIPGQPELAWKEVKSSKKSKVRHGVCVHDITEGKDTLPISAVNTIDGEKPPPFTYIKKMIYPDWFQRSPPKGCDCIGRCSDSKRCSCAVKNGGEIPYNRNGAIVEVKPLVYECGPSCKCPPSCYNRVGQHGIKIPLEIFKTNSRGWGVRALTSIPSGTFICEYAGELLEDKEAERRIGSDEYLFDIGQNYSDCSVNSSTQAELSEVVEEGGYTIDAAQCGNVGRFINHSCSPNLYAQNVLYDHEDKKMPHIMFFAADNIPPLAELSYHYNYSVDQVRDSNGNIKVKKCYCGSSECSGRMY
>MQIV-2000965-Phyla_dulcis
QGLQELEVSLPPFGPKSSDNGDARHKVRETLRLFNALCRKLLQKEEANTRQEDEPKSSQSRLKPNRIDLLAAKAIKDQGKEVNTTSEFIIGQVPGVEVGDEFQYRVELAVVGIHRLYQGGIDGVNYNGKKVAVSIVASGGYDDDTENADVLYYSGAGGIGKDKEPEDQKLERGNLALYNSISEQTPVRVVRGWKETRTLDPLDRKPKTVMTYIYDGLYTVKGCETKIGSHGKKVFMFELRRNPGQPELAWKELKRTSLSKFRPGMCVADISNGKEQFPICAVNTLNDEKPPQFNYVSKMKYPNWFNPVPPPGCDCTTRCADSKKCKCAVKNGGEIPYNRNGAIVETKPLVYECGPHCDCPPSCYNRVTQRGIRFKLEIFKTESRGWGVRALTSIPSGSFICEYAGELLEDKEAEEKIGNDEYLFDIGLNYSDCYVKPEDQAVSAELMEEGGYTIDAAQFGNIGRFINHSCAPNLYAQNVLYDHDNKKMPHVMLFAVENIPPLQELTYHYNYSVDQIYDSYGNVKVKKCYCGTAECTGRMY
>MTHW-2010400-Platanthera_clavellata
EGDDSLDAIGERMIIQALMSAKNCPWRNARKRTSIISDFVVPKSKIEENKFKYKTPASKKSFSSQQKRKGLVEDDDDDYAYDDIPQEKNQLSIIMTPFVPPESRQKGGDADEVVVRHKVKRALRLFQLICRKLLQGEESKTKRLGKNRIDLQASGMLKDSGEWVNSGDPIIGHVPGVEVGDEFHFRVELSIVGLHRPFQGGIDCTKKNGILLATSIVASGIYSGAGGTSVVGGDKQQRDQKLERGNLALKNSIDEQTPVRVIHGFKEKGSESHDARAKMVSTFTYDGLYHVESYWQETGSHGFNVFKFQLRRLANQPELALKVLKRSAKLKSREGLCVKDISQGKEKMAISVVNTIDTDQPMPFKYITKSIFPSWYTKTPPQGCDCTNGCSDSDKCACAVKNGGEIPFNFNGAIVQAKPLVYECGPSCKCSPSCHNRVSQRGIRMQLEIFKTNGRGWGVRSLKSIPSGTFICQYIGEMLQDGEAEQRTNDEYLFDIGHNYDDRSLWEGLPNLIPGLQSNSQCDTVESVGFTIDAAEYGNVGRFINHSCSPNLYAQNVLYDHDDKRMPHIMFFAVDNIPPLQELTYHYNYTIDQVRDSEGNVKQKACHCGSPECCGRLY
>MTHW-2054402-Platanthera_clavellata
LSRKKVKLALRVFHTIYSRLTQELETESKSKPRIDLMALRLLKESNLELKFDSAFIGRVPGIEVGDEFHLRVELCMLGVHRQLQAGIDFLKKDGRLLARSIISSSSSRYPDDGQISEVLIYSGSGPPDKNQKLEYGNLALKNSIDAQNLIRVIRGFEDIQIRKSKSSKSRKALRYIYDGLYLAEKFWIEKNDNDCDIFMFQLRRQQEQPELKIKQVKLRSSISFSDICVEDISCGKEKVPICAVNTIDEGSPLPFTYIKENIYPSNYSQIPPKGCDCFGVCSDSIKCACAVKNGGELPFNGRGAIVQAKPLVYECGPSCKCAPSCHNRVSQYGIKFPLEVFKTKSMGWGLRSLAFISSGSFVCEYAGELIQDDDAQKRSDDEYLFAIGNNYHDAALWEGLPTSIPELQNSGSSEVEETNYTVDASIFGNVARFINHSCMPNLYAQNLLFDHGNKSMPHIMLFASEDIPPLQELTYHYNYTLDAVHDSNGNIKQKVCYCGTVECTGRLY
>MTII-2003033-Acorus_americanus
NMVARNKVMETLALCRELYQRFLREQELMPKEPGKCIRVDFMVSKHLKEENKWVNTNNSKIPGSVPGIEIGDVFHSRMELLLIGLHRRHLAGIDFARQKRGLTLATSIVASGRYANKMNDLDVLIYNGSGGNPSFCACKIPRDQTLEHGNLALKNSMDAKSPVRVIYGNKKDAAQNKKKGKTVVTYVYDGLYLVEKYWTEKENGCSVFKFQLRRIPGQPELAEMKILKKFQVGEDLKVYDVSQGKENLPIKLVNTIDDEYPKPFTYVSRMTYASYVRTPLEGCNCVNGCSDSVKCACVLKNQGEVPFNDGGCILHARPLVYECGPSCGCPPSCYNRVSQHGLKFKLEVFRTERMGWGVRSSMFIPSGSFICEYTGELLMDMEADKRDDDDYLFDIGQNYHDQELWEGLPAFTTKAPLQDDDGPAFTIDAAERGNVGRFINHSCTPNLYAQNILYDHGDERVPHIMFFASEDIPPFQELTYHYNYNIGQVCDSDGKIKIKDCYCGSIECTGRLY
>MUNP-2011274-Piper_auritum
RLVTTYIYYGLYLVEKYWSERGRLGFLEYKFQLRRMPGQPPLAVREVKKLKKFKAREGVCVVDISRGKEMIPICAVNTIDNEKPPLFNYVTKMIYPAWCRLEPPKGCSCKDGCSDSEKCFCAVRNGGEIPYNYNGSIVEAKHMVYECGPYCQCAPSCPNRVSQNGIKFKLEVFKTENRGWGVRSLTSIPSGSFVCEYVGEVLQDTEAEQRMGNDEYLFDIGQSLNDGFRQDELSNIIPNLQNTAICERVEDSGFTIDAASFGNVGRFINHSCTPNLYAQNVFYDHDDKRLPHVMLFAAENIPPLQELTYHYNYTLDQVQDSNGNIKKKECFCGSIECTGRLY
>MVRF-2003570-Sansevieria_trifasciata
EGDESLEAFADREIVYALMATEKCPWRNGRKSGGCTPRSTTPKVKAKRVKKLLRGNSASASRRASASLHENIVDVEDDDDDDSQAQDAGNEMAIDLYKGPRELCITMTPAVPPGQVSCSGEAISRNMVKKTLRMFQLICRKLMQEEEKKSKGRLQASSKENSNSRVDLKAASMLKEIKQWVNHGEPIIGHVPGVEVGDEFHFRVELSIIGLHRPFQAGIDFMRKGLATSIVASGGYPDDVDSSDVLIYSGSGGNAAIGGNKQAGDQKLERGNLALKNSMDAKSPVRVVYGSKEIVRSDPRDPRPKKVATFTYDGLYIVEKYWPERGDNGFNVFKFQLRRIPGQPEIALREVKKTKRSKVREGLCVKDISDGKECIPICAVNTVDGDKPMPFHYITRVIYPSWYVQKPPRGCECTDGCSDSEKCACAVKNGGEIPFNYSGAIVQAKPLVYECGPSCKCPPTCHNRVSQHGIRLPLEIFKTSKRGWGVRSLFSIPSGTFVCEYVGEMLDDSDAEQRSNDEYLFDIGHNYDDHTLWEGLPMSIPGLQSDALSEAASERMNDVGFTIDASKYGNVGRFINHSCSPNLY
>MVRF-2003571-Sansevieria_trifasciata
EGDESLEAFADREIVYALMATEKCPWRNGRKSGGCTPRSTTPKVKAKRVKKLLRGNSASASRRASASLHENIVDVEDDDDDDSQAQDAGNEMAIDLYKGPRELCITMTPAVPPGQVSCSGEAISRNMVKKTLRMFQLICRKLMQEEEKKSKGRLQASSKENSNSRVDLKAASMLKEIKQWVNHGEPIIGHVPGVEVGDEFHFRVELSIIGLHRPFQAGIDFMRKGLATSIVASGGYPDDVDSSDVLIYSGSGGNAAIGGNKQAGDQKLERGNLALKNSMDAKSPVRVVYGSKEIVRSDPRDPRPKKVATFTYDGLYIVEKYWPERGDNGFNVFKFQLRRIPGQPEIALREVKKTKRSKVREGLCVKDISDGKECIPICAVNTVDGDKPMPFHYITRVIYPSWYVQKPPRGCECTDGCSDSEKCACAVKNGGEIPFNYSGAIVQAKPLVYECGPSCKCPPTCHNRVSQHGIRLPLEIFKTSKRGWGVRSLFCSIPSGTFVCEYIGEMLDETDAEQRRNDEYLFDIGHNYDDHILWEGLPSSIPGLQSDAISEAVSESMNDVGFTIDAADYGNVGRFINHSCSPNLY
>MVSE-2035673-Griselinia_littoralis
QKLERGNLALKNSISEKNPVRVIRGSKETKAADSVDARGKVVMTYVYDGLYTVDRYWQEVGPHGKLVFKFELRRIPGQPELAWKEVKKSRKSKTRDGLCVDDISGGKEVIPICAVNTIDDEKPPPFSYINRMIYPDQHLPIPPKGCDCKGGCLDSWSCSCAAKNGEIPYNFNGAIVEMKPLVYECGPSCKCPPSCYNRVSQHGIKFQLEIFKTESRGWGVRSLNSILAGSFICEYTGELLEDREAEKRSGNDEYLFDIGQNYNDCSLNPDAEASSSKVVERVFTIDAAQCGNVGRFINHSCSPNLYAQNVLYDHEDKRMPHIMLFAAENIPPLQELTYHYNYSVDQVHDSDGNIKMKSCYCGSAGCTGRMY
>MWYQ-2000460-Smilax_bona_nox
DRMIVQALMAAQNCPWGQGRMSGGSSSRSVALKNVKREQKSSSKHSAFKGASVSRLKNEASTEDDEDSVHQDEENSKALTVYNKPHEWNVNLTPLVPPKPHRKGGENDEISDRNKVKRALRLFQLLCRKLLQGEESKSKDLGRVQRVDLKASAVLKENNEWVNSGKPIIGHVPGVEVGDEFHYRVELSIVGLHRPFQGGIDYTKKNDMVLATSIVASGGYPDDVDSSDVLIYSGSGGNPAGGDKQGGDQKLERGNLSLKNCIDAETPVRVIYGIKVKGNEHDAKAKTITTFTYDGLYVVEKYWSEKGPRGFSVFKFQLRRMAGQPELALKEVKRSKKAKVREGLCIKDITEGKENMPICAVNTIDDDRPMPFKYITENIYPSWYVHTPSRGCDCTNGCLDSEKCACAVKNGGEIPFNYNGAIVQAKPLVYECGPSCNCPPSCYNRVSQHGIKIPLEIFKTKSRGWGVRSLYSIPSGTFICEYIGELLKDSDAEQRSNDEYLFDIGHNYEDKTLWEGLPTLISGLQSSSVCETVDDAGFTIDAAEFGNVGRFINHSCSPNIYAQNVLYDHDDKRMPHIMFFAADNIPPLQELTYHYNYTVDQVRDSEGNIKRKNCCCGAPECTGRLY
>MWYQ-2000462-Smilax_bona_nox
DRMIVQALMAAQNCPWGQGRMSGGSSSRSVALKNVKREQKSSSKHSAFKGASVSRLKNEASTEDDEDSVHQDEENSKALTVYNKPHEWNVNLTPLVPPKPHRKGGENDEISDRNKVKRALRLFQLLCRKLLQGEESKSKDLGRVQRVDLKASAVLKENNEWVNSGKPIIGHVPGVEVGDEFHYRVELSIVGLHRPFQGGIDYTKKNDMVLATSIVASGGYPDDVDSSDVLIYSGSGGNPAGGDKQGGDQKLERGNLSLKNCIDAETPVRVIYGIKVKGNEHDAKAKTITTFTYDGLYVVEKYWSEKGPRGFSVFKFQLRRMAGQPELALKEVKRSKKAKVREGLCIKDITEGKENMPICAVNTIDDDRPMPFKYITENIYPSWYVHTPSRGCDCTNGCLDSEKCACAVKNGGEIPFNYNGAIVQAKPLVYECGPSCNCPPSCYNRVSQHGIKIPLEIFKTKSRGWGVRSLYSIPSGTFICEYIGELLKDSDAEQRSNDEYLFDIGHNYEDKTLWEGLPTLISGLQSSSVCETVDDAGFTIDAAEFGNVGRFINHSCSPNIYAQNVLYDHDDKRMPHIMFFAADNIPPLQELTYHYNYTVDQVRDSEGNVKQKNCYCGAPECTGRLY
>MWYQ-2004787-Smilax_bona_nox
VDYISQGGKNVAISLVYSRRYADIMGGSETFDYSSSGDLKLDGNLALKNSMDTQTPVRVIHGFKGYQSSSTRETKAKTKITTYIYDGLFLVEKYWRKKCSDGLYVCMFQLRRMPGQPELVMKGVKDSKIIKDSSHRKEKQASDPLVNYIVDDKYLIMKDISQGKEKIPIPVVNTIDDEHPRPLKYITKTICPSQHTPPPGCDCSNGCSDSDSCACAVRNGGEIPFNEIGAIVEAKPLVYECGTSCKCPPTCHGRVSQHGIKFQLEIFKTELRGWGVRSRVPIPSGSFICEYTGVLLDDQEADKQTNDEYLFDIGNNYYDEALWEGLKTSIPDLQKGASCKEDEVGFAVDASEYGNVGRFVNHSCTPNLFAQNLLYDHDYKSMPHVVLFAAEDIPPMQELTYDYNYAIDQVRDSDGNIKKKNCYCGSIECTGRLY
>MXFG-2022261-Pinguicula_agnata
DREIVHGLMAKAFCPWRKGKRVAKKSNGKMNREKGREQFLGFKAVARKSSQQSVSSILPSKKHREVRYPNDADLRAGALALSDDGSPRHDEEIPSASRCKPKYFEVSLPPFGPSSSGHGDARNKVRESLRLFQAICRKLLHEEESNLMPKDKTKSKKPGKKPRRIDLEASKIIKDMGKEVNVDKQILGEIPGVEVGDEFQYRVELTFVGIHRLYQGGIDSMKFKGVRVATSIVSSGAYADDFENSDVLIYCGQGGNVVEKSKTPEDQKLEKGNLALRNSISAQTPVRVIRGWKEPKASSDPLDTKPKLFSTYVYDGLYTVKNYWTERGPHGKNVFMFELRRNPGQPELAWKQLKKPNKSKFRPGVCFQDISGGQEHFPISAVNILDNQKPPPFNYISKMKYPDWFRPIPLAGCDCTGRCSDSKRCRCALRNGGEIPYNRNGALVETKPLVYECGPHCRCPPSCYNRVSQSGIKFQLEIFKTECRGWGVRALNSIPSGSFICEYVGELLEDKEAERRVGNDEYLFDIGRIYHDSEEASFIDPKVEGGYTIDAAGYGNVGRFVNHCCLPNLYAQNVIYDHNDTRMPHIMLFALENIPPLQELTYDYNYSMGQIEDTDGNIKVKKCYCGAAQCTGRLY
>MYZV-2010234-Tropaeolum_peregrinum
PKTESLTKTGDKDDEHLEENTVRDIVVYREEKCFEGRLSDLSIRVNQLQLEYSNDLEEVSKNILVQGFMKPEEKALKNGSSTGKRKVRKHDFELVPRPRAIQKTNNSKDNVSKINENSSSSAKANQSMNQLVTVEETSFFEHHDESKSSRIGAKSRNFEVSLPPSGPSRRASAGDERDVISSRNKVKETLRLFQVVARKLLQEEEAKPPEQLNSHKRIDLQAARILKDKGKFVNTGKQIMGSVPGVEVGDEFRFRVELNMIGLHRQIQGGIDYVKVGGKILATSIVSSGGYDDEVDNSDVLTYTGQGGNVMNKDQAPEDQKLERGNLALANSKHEKNPVRVIRGSSSDAKMRTYTYDGLYVVEDLRQEKGPHGKLVFKFRLVRIPGQPELSWKVVKKSRKSEAREGLCINDISLGKELLPICAVNTIDDEKPPEFVYITSMKYPDWYLASSLKGCDCTSGCSESGKCSCALKNGGEIPYNHNGAIVQAKPLVYECGPSCKCPPSCHNRVTQHGIKLQLSLNSIPSGSFICEYVGELLEEKEANDRTGNDEYLFDIGHNFDASYWDELSSVLPEAQSTSSQYLDDTGFTIDAAEYGNVGRFINHSCSPNLYAQNVLYDYE
>MZLD-2003357-Ligustrum_sinense
KDEEDFSANDKQHDFVLCLPAYGCCNNFSHDDARNRVRETLRLFHAICRMLLQKEAAKFELEDRGKSRQLENSPLRVDLRAAKIIEAKRKDFNMGKQILGEVPGVQVGDEFQYQVELTIVGIHHSCQAGLDSMKHNGLLLATSIIASGSGYADDMENADVLIYSGQGPQDHKLEKGNLALRNSLSTKAPVRVIRGWKETRVSDASDSRDKIITTYVYDGLYTVEKYWTKTGQHGNLVFTFELRRNPNQPKLAWKEWKKSNKYKAHSGICVNDISRGKELLPISAVNVIDTENPPRFNYVTKMMYPDWFSPIPPQGCNCTGRCSDSEKCLCAVKNGGEIPFNHNGAIVEVKPLVYECGPSCKCPPSCYNRVSQHGIKIQLEIFKTESRGWGVRCPTFIPSGSFICEYAGELLEDKEAEQRAGNDEYLFDIGQNYHNSEDSVRLVEFWEEDGFTIDAAQYGNIGRFINHSCSPNLYAQNVIYDHDDKRTPHVMLFAAENIPPLQELTYHYNYSLDQVLDSNGNIKIKKCYCGTAECSGRMY
>MZLD-2029441-Ligustrum_sinense
GPVGRDIVVYSTDTGDKARTSQHASVSGDGVHVEIVHALMAAQNCPWTKDKAAFSNLSGGRSGGKVRKQSLSLQENSKPVAKKSSIKKEISGGPSLKKKAIPVSSGNLGAVILWDDKNNGACDEDLPANSPSSHKPHDFDVSLPPFGPKSSSHSDIRNRVRETLRLFHSISRKILQGEEAKSIPEEEKKSKKNEKPRRIDLRAAQIIKNRKMEVNTEKQILGEVPGVEVGDEFQYRVELAIVGIHRLYQAGIDSMKHNDIQVATSIVSSGVYFDDTEDADVLKYSGEGGNVVGKNKQPEDQKLVRGNLALWNSIAAKTPVRVIRGWKTKPSDSLDSRSKLVTTYVYDGLYTVTECSEEKGPHGKMVYLFELRRNPGQPELAWKELKKSNKHTVRPGICVNDISEGKEPFSICAVNTLDNEKPPPFNYIRKMLYPAWHHPIAPEGCDCSGRCSDSRKCRCVIKNGGEIPYNRNGAIVEAKTLVYECGPSCKCPPNCYNRVSQRGIKFRLEIFKTESRGWGVRSLNSIPSGSFICEYAGELLEDKEAEQKIGNDEYLFDIGQNYMDSSHKPEEPGYSIEVFQEGGYTIDAAQHGNIGRFINHSCSPNLYAQNVIYDHDDKRMPHVMFFAAENIPPLQELTYHYNYTIDQVHDSNGNVKIKKCYCGTAECTGRMY
>MZOB-2015790-Heliotropium_mendocinum
NYDFALPPFGPNTSNLSDARNRVRETLRLFQGICRKILQGEENKSGPAENGMPMQTGKPTRRIDLAAAKIIKERGKEVNTGMQHIGEVPGVEVGDEFQYRVELAIVGIHRLYQAGIDFVKKDGMLLATSIVASGAYADEMDDSDVLVYSGQGGNVVGKKKQPEDQKLEKGNLALKNSVAEKNPVRVIRGTKEMRPSDTADGKDKLVTTYVYAGLYVVDRYWTETGAHGKMVFMFELRRLPGQPELAWKEVKLSKKHKKRQGVCVDDISGGKEPFPICAINTIDSEKPPPFTYITKMMYPDWFRPVPPKGCFCTGRCSDSRKCSCAVKNGGEIPYNHNGAIVEVKPLVYECGPACKCPLSCYNRVSQRGMKIKLEIFKTKTRGWGVRSLSFIPSGSFICEYVGELLEDKEAEKRTGSDEYLFDIGRNYTDNSSKPSGVDRIDVNEDGYTIDAFKFGNVGRFINHSCSPNLYAQNVVYDHDDTRMPHVMLFAAENIPALQELSYHYNYSVDDVRDSNGNIKKKSCYCGSAECTGRLY
>Manes_v4_1-cassava4_1_000778m-
MGFADTLQIESTSVVSLSNCSHSEGKSGRLLMENGHSDSRAGLSKYKRRRVSAVRDFPPGCGRFDLRISPRPNTEAICIGLAENSVDQGRSGDASGDGTRLESQSPIVLENLDLPVMPRQTNHEESKPEAPVVSSDPRGGLNSVNIKPDKMPSPGAPDTLNDAGNIETLKSLEHAKVDVQKDMLKVDVSGPVESLVPPNYPPRRRISAVRDFPPFCGRNSPRLIKESGNIIFASIEKKNIGKEKSCVEEELTNCAVKTDVKKVGENVQNGGAEKHRLARDVSSFGSDSTQVKSEGPTAIDMTNQDEYGASCEMKKIQKDSLEESIKSPRGNIQNQCDLKSEAVPETGKRSIQGLEDNLEMDFGFKMEKKISGRELLSLSGCTNTRLKEDIEGLEFPLQRVVVQGLMASGNDPWRQGKMAHKPKNFVGDTNEGKGKKNDCTVLQISGSAVRTKDSVDNFGVEHMKKNKISSPSGKAYQGIDQMVVWETKDEPDDFQSVGSSHNFDVTLPPSCPSSLSGKGNGNDVFVTRNKVRETLRLFQVVYRKLVKEDESKMKNIKRPDLVAATVLKNNGKFVNTNKKIIGSVPGVEVGDEFQYRVELNVIGLHRQIQGGIDYVKEGKTVLATSIVASGGYDDDMDDSDVLIYTGSGGIAKGGDKEPEDQKLERGNLALKNSMVAKNPVRVIRGQTRVSESSSARTRTYVYDGLYLVKKCWQEMGPHGKLVFKFRLDRIPGQPELAWKVVKKSKKFKVREGLCVDDISNGKELIPICAVNTTDNEKPPLFEYITHVIYRNWCSPIPPRGCDCTNGCSETGKCSCVAKNGGEIPYNHNGAIVEAKPLVYECGPSCKCPPSCYNRVSQNGIKFQLEIFKTESRGWGVRSLNSIPSGSFICEYAGEILEEKEAEQRTGNDEYLFDIGNNSGDSSLWDGLSNLLSGTRPSSCEVMEESSFTIDAAKYGNVGRFINHSCSPNLYAQNVLYDHEDKRFPHIMLFAAENIPPLQELTYHYNYTIDQVLDSDGNIKKKSCYCGSSECTGRMY
>Manes_v4_1-cassava4_1_030586m-
MNYGPKSEGGKGKAKKYPPKRILTLLHHVERDFPLYCGKQSHSMTKDIVLSKDISLDNVWVDDLVLHDLPSFSRENPIDFLEFSAHRYKLEETLTLFHKVLNELWEENRMPKAQKSKFAASVIRDSWLNTEKKLGPIPGVEVGDRFQYRAELRIIGLHHQYDKGIDYFEKDGTILATSIVSTGRYANFMYSSDILIYSGEGGNPKVCTQLQVKDQVLKNGNLALKNSMERRTPVRVIRKGINKDSKLTTCRRSLYVYDGLYFVEKYWKERGKFGKLVFKFELRKISGITRALLEELDRNRQIIPVMRRLDYKKPSPYVSNIDYSVVSNQPMSSGCDCIDGCSDSEDCSCKVKNGKALPYDYGERLVRRKICIYECGPSCKCYGSCINRVTQRGIKFRLQVFKRKSRRWGVRSLVNIPSGSFICEYVRETHETKEVEGRVGGNEHCLDKANYNGVLMSENDNVLCLDNAGRLINHSNYPNLYVQNVFHGDIKMPRMMLFAMKDIYPFQELTYDYNCRTKF
>Medtr4g010550.1
MRMTQWKPKQNQKSNVKEVKRFDLQAAKKLKEEGSHVNEGENILGSVPGVEVGDEFQFRIELNIIGLHRQIQGGIDYVRQKDKILATSIVASGGYADDLDNSDLLIYTGQGGNVTSSDKEPEDQKLERGNLALKNSNEEKNSVRVIRGYESMDGKRKIYVYDGLYVVESCWQDIGPRGKMVYKFSLRRIPGQPELRRSMCRRYFLREREIPICAVNTIDNEKPPTFKYITEMIYPECCNLVPPKGCNCTNGCSDHKKCSCVVKNGGEIPFNHNGDIVEVKPLVYECGPKCKCPSTCHNRVSQLGINIQLEIFKNLNSMGWGVRSLNSIPSGSFICEYIGEYLFDIGNNKNNNNLWDGLSNLFPDSSSSEVVEDSDFTTDAAQFGNVGRFVNHSCSPNLYAQNVLYDHQDSRVPHIMLFAAENIPPLQELTYDYNYTIDTVRDSDGNIKKKYCFCGSVECTGRLY
>Medtr4g010830.1
MKNGDSTIVDRPKFKRWKISADGTSVGDKSGKDSGEAYSPNEEKYPQDFGLNDLLVTNTVEQTSDCTLKEDPMVLSDIVDGDNLANDEPAKVELVGIESMDTEFATEDCTLNKEDRVVPSQQLDLPILETFDVEFATESCSLMNENDVPILETFDVEFATEDCSLKNKNAVISSHQMDESNLAKDEPAKLELAGMETLDTEFATEGSVKQDLSYISKASYPVGEAAMSDDSKSSLSNINIGGSGPCMKEALTIRYATRKRVAEFRGFPSLCGGNAPRLSQDECLKELSSLKEVADTDVKEAENNKRKFDNIVQADSAGNPKLPEKHNHHHHQVNINSKAVVKVENMNTVKLKSNSKVSSGRIVVRGLASMSEWKEIKRKGKKVDFNAQLDRSKPATKSRGVLNHSGNQPLKKKRENSSSAATGQLVTLEKNSLDSNENNKHFKSVTKSPGSSVNVFPLGRSNLSGHENDSVARNKVRKALRLFQAFYRKILQEAKAKPKSNEKEIKRFDLQAAKKLKEEGNYVNEGENILGSVPGVEVGDEFQYRVELNIIGLHREIQGGIDYVKQKDKILATSIVDSGGYADDLNNSDVLIYTGQRGNVTSSDKEPEDQKLERGNLALKNSSVVKNSVRVIRGSESMDGKSKKYVYDGLYVVESCWQDIGPHGKLIYKFCLRRIPGQPELSFKEVKKSKKFKTREGLCVEDISYGKEKIPICAVNTIDNEKPPTFKYVTEMIYPECCNLIPPKGCNCTNGCSDHKKCSCVVKNGGEIPFNHNGDIVKVKPLVYECGPKCKCPSTCHNRVSQLGINIQLEIFKTNSMGWGVRSLNSIPSGSFICEYIGEVLEEKEAEQRTSNDEYLFDIGNNKNNNNLWDGLSNLFPNSHSSSSDVVKDFDFTIDGAQFGNVGRFVNHSCSPNLYAQNVLYDHQDTRVPHIMLFAAENIPPLQELTYDYNYTIDTVLDSDGNMKKKYCFCGSVECTGRLY
>Medtr5g013420.1
MNSEPSMSVCDEHSEEELGKPVIENGDSTIVDPPKFKRRKVSAVRDFPEECGPFGSADGMGVEVKSGKDLGGGDSGEADSPNDEKDPQTFEFNEELFVADTVEQTSDCSLKKEDPVVLSDQVDVGSFANDEPAKVELVGVEAMDISFETEDCSLKKEDPVVSSHRVDGDILVNDEASKVELVGMEAVDMELETEDCSLRKEDPMVSSHQLDMPILDNNEDTKLTLVGMETLDAELATESCSLKNENAEILSYQIDESTLANDGPAELALVGMETSDMEFTTEGSVKQDLSYISEALAPVGEVAMSDNSKSSLSNINIGGSSACMKEALTKRYPPRKKVAALRDFPRLCGRNAPRLSQDECLKELASLKEVAATDLQEVENNKRKFANLVEADFEGNAVKKLDVAEPSTEMRLALDNHHQVKAENMNTVKVEGTSELDIDYPELESSLKVSPGRKVVLGLRATSECPLESDICSPKFKPTSIGGTDDRKGKKVDFYAHLDRSKTATKSKGVMNHSGHQPLKKKRENSSSDDMGQLVTREKNSLDPNENNKHFKSVPKPRGYVNVFPLGRSNLSGHESDSVARNKVRKTLRLFQAVCRKLLQEAEAKPKSNVKESKRVDLQASKILKEKGSYVNEGEKIMGSVPGVEVGDEFQYRIELNIIGLHRQIQGGIDYMKQKNKVLATSIVASGGYADDLDNADVLIYTGQGGNVMSSDKEPEDQKLERGNLALKNSSEVKNSVRVIRGSESADGKSRIYVYDGLYEVESYWQDMGPHGKLVYKFRLRRKPGQPELAWKELKKSKKLSKTREGLSVVDISYGKEKIPICAVNTIDNEKPPPFKYITKMMYPDCCNIVPPKGCNCTNGCSDHEKCSCVLKNGGEIPFNHNGAIVEAKPLVYECGPKCECPPTCYNRVSQLGINIQLEIFKTKSMGWGVRSLNSIPSGSFICEYIGEVLEDKEAEQRTGNDEYLFDIGNNKNNSNLWDGLSNLLPDSHLSSSEVVNDVGFTIDAAQFGNVGRFINHSCSPNLYAQNVLYDHHDNRVPHVMLFAAENIPPLQELTYDYNYTIDQVRDSDGKIKKKYCFCGSVECTGFLYRR
>Mimgu_v2_0-Migut_A00261_1-
MVSFSNGSLSGVVSNKRPLENGYLPKFKPRRVSAVRDFPPLCGSNAVPTNLKPDENGGSVVGVTETVGVKDSQMNDAAVGNGVVISEIADQTEAEAVGNSETDKIEADGFTTAEMPQPVKLNEMENSDVQNLADSSGFESSNIKVDCQSNEEINCTVDVDMTESLDALVERVTASANFFDELMIEIGPLGFQLPNEAVNNPIEEERTESMNTLVGNVETTVMDVFSKNFDELITETAFIGVDTPINMESDSSNAGCQKELNEVGGLALVPSSVVEEAKPISYPDTSHDEDPSVKPTDKYRLRRVSAIRDFPPHCGRNVTLPIDEEKQTVKEYLDTVQEIHVKEDTTETLNGGAVRGPLELIAEATVECVIVDSEELIEKKEARQSVPRPGDTSKAGEDTTISNAGGPVGREIAAKSPDTYGEESGFSMENEVHREVVYGLMAAPYCPWRNPKVSTNNSDGKTRRLKVRHSKKSRIHKSKGVAVDSNLKADGSGGPSPKKTASPDSHDVDGSAGSSTFMNEKDRSVKRPLQITPIAMFNPWPDNSDNNSAGPVKNETVVYSPGGSDDMMPPHNVASAADEVDGEVVGGVVKENAGSSHGKKKQILPWRQKGKAVARKSTPKVKFSGSPFRKKQHKVRTSDDVDEGPGSSKSSTSRKSRDFEIDLPPIAPPSGRKSSGQGDARNRVRETLRLFHAICRKCLQHEEANTVPGQEGKKSKQSEKKLIRIDLHAAKIVIAEGRDVNTGRQILGQVPGVEVGDEFQYRVELALVGIHRLYQAGIDSIKLDNGVPVAVSIVSSGSYADDVENADTLIYSGQGGNVVVQAKQKSKEPEDQKLEKGNLALKNSITTQTPVRVVRGWKETKVVDLADQRAKIVTTYVYDGLYTVTNYWTETGPHGKQVFMFELKRNPGQPELAWKELKKSSKSKIRAGVCVADISGGKEALAISAVNTCDSDKPPNFNYISKMMYPNWHRSIPPAGCDCIGRCSDSRKCRCAVKNGGEIPYNRNGALVETKPLVYECGPHCKCPPSCYNRVGQRGIKFRLEIFKTESRGWGVRPLTSIPSGSFICEYVGELLEDKEAERRVGSDEYLFDIGQNYSDCPSLKPEEQHSEESGYTIDAAHYGNVGRFINHSCSPNLYAQNVIHDHDDRKMPHVMLFAMENIPPLQELTYHYNYSVGQISDPNGNIKVKKCYCGTAACTGRMY
>Mimgu_v2_0-Migut_F00537_1-
MQGKKLFEDNNSSIKRRKLDCVRQFPVNCGAPVGEMPSSNYTKCPEVGVVSYVTKSSSSSPFDSGVDGDENKPPGFQVDNDDSRQIGKKIPLLIPGLPFRSGPKDSVRHEPHCVNDVVVGRKTVFAFEESWKRDSEKLAAVIAKAKEFISKFDPTSKCSSIGAAISNKRARDEICDKFLAPQDSDRSLREKRIGVEENNSREDEEEVCVLSHAEWSGLQFGSENCSNTSKVKIESNQEVVSDTQPIEAKCGENDEDLICTDSMDECASHGEEEEDESSEMFCVDDHNSLVLYSDISSKEVFIGGNNSEARYDESQELVNMSIVKHNQPHGIKVSEALSIFELQYAELLRAETRGETKVAYPHLEAARILKEKGVWIEVEKHFGHIPGVEIGDEFRFRVELAVVGLHQQLISGIDYVFQDGKKFATSVVNSGRYENEAKALDVLIYSGHGGNLNIADNAVDQKLEKGNLALVNSMEAGYPIRVTYKKKCTRDHERNYVYVYDGLYTVNRYWQERDQKGKLVFKFELQRMAGQPRPYRSTNKSRKSKISTEVCVLDDVSRGREKMPIRAMNGVDTERPPLFTYETVIEYPNWYRLTNPVGCDCIDGCSDSEPCSCVLKNGGEIPFNENGDIIRAKPRVHECGPLCKCPPSCMNRVSQNGLRYKLEIFKTKSRGWGVRSRSYISSGSFICEYVGKLLRDKEAETRVGRDEYLFDISKSENGVVVEERGERLVRNRKPSVDGYAIDAAMHGNVGRFINHSCSPNLYAQEIFYDNDDKRMPHIMFFASKNIPPMQELTYDYNYKLDRICDVNGNIKTKACYCGARNCTGRMY
>NAUM-2007968-Ipomoea_lindheimeri
KRIDLEASKIIKAMGKEVNTGNVILGEVPGVEVGDEFQYRVELALVGIHRIKYQAGIDSMKHTETGITIAVSIVSSGAYADETDDPDVLIYSGQGGNVISKAKTPEDQKLERGNLALRNSITVKNPVRVIRGYKETKPSESVDAKPKVATTYVYDGIYTVQNYWTVEGKHGKMVFMFELRRIPGQADVFWKEVKSSKKSTMRHGVCVADITGGKELLPICAINRIDSEKPPSFNYIRKMKYPEWFHPAPLKGCDCTGKCSDSKKCACAVRNGGELPYNRNGAIVEVKPLVYECGPHCKCPPSCYNRVSQNGIKIQLEIFKTESRGWGVRSLTSIPSGTFICEYAGELLEDKEAERRIGSDEYLFDIGHNYSDCSINPSGQKCTSSEQVEEVGHTIDAAEYGNVGRFINHSCSPNLYAQNVLYDYDDRKVPHIMLFAVENISPLRELTYHYNYTVDQVRDSSGNIKVKRCFCGSAECTGRLY
>NEBM-2081839-Syzygium_macranthum
KYKRRAVSAIRDFPPGCGRFAQRITVEPAKNSVYIASSQSKGTAAEAVDASWGGHVDSRVGDSTAVLTQTNVVESNLKKLGQVADVVEGLNLVNEKQPTGMSLGPLERAGIVEPRKASESELFERDGGVAAAPQNKETTESSYANVCPGHASLTTGSTGKGLEKPKARSYPPRRRVSAIRDFPPHCGRNAPLRDNDACLNVAAPLKEIKVSEESHFKDEKILRQTEVTVTNLIKESLRGQDSQECKTLNEVTEATKAEVQAEHEENGVGGKRERDKLGTISEMNIQPEDANDGWGGSPHGSNQDLFVCPSGAFIDKRIQDIGIFGRNKKGESLKRKHADVSGNQTSEDNAGSSEVSSERVLVQGLMAAPFCPWQQSKEGSKMSFPINMTAGIGKKKDPVGPEKSKLTPKQKDPVGPEKSKSTPKVKLIEAKTSVRKTAQKSQPFKEESAHESTSKLVVWEDQDVVDTDEHAKDLQLSLHPRTFAVNPPPFGHGPSESKNNDDVTRKKVRETLRLFQAVCRKLLQEEEAKTKGENKHKRVDYQAAKILKDKKRFVNSGKQIIGPVPGVEVGDEFQYRVELNIIGLHRQIQSGIDYVNQGGKVLATSIVSSGAYCDDLDNSDFVIYTGSGGNVIGKDKEPEDQKLEKGNLALSNSITERNPVRVIRGLKETRSSDSAEAKYRTVITYTYDGLYLVEECWQETGPHGKLVFKFRLNRIPGQPELAWKVVKKSKKFEAREGLCVHDISQGKESVPICVVNTIDNEKPLPFTYVTRMIYPGWLRPMPSKGCECPRGCSDMEKCICTVKNGGEIPYNYNGAIVEAKPLVYECGPRCKCPSSCHNRVTQRGLKFQLEIFKTELRGWGVRSLNSIPSGSFICEYIGELLEDKEAEERTGNDEYLFDIGTNYNDSNLWDGLSALMPDVHMDSCEVVEDVGFTIDAAKYGNVGRFINHSCSPNLYAQNVLYDHEDKRVPHIMFFAAENIPPLQELTYHYNYTIGQVRDSSGNIKKKDCYCGSSECTGRMY
>NGRR-2011750-Ternstroemia_gymnanthera
RNKVRETLRLFQAICRKLLQGEEAKFTEQRNSTRRIDLLASQIVRAKGKEVNTGKQMIGSVPGVEVGDEFQYRVELALVGIHRLYQAGIDYMKHGGMIIVTSIVASGGYPDDLDNPDVLIYSGQGGNKSGRDKQPEDQKLERGNLALKNSISAKNPVRVIRGSKETKTSNSDARAKIVLTYTYDGLYTVERYWHEVGPHGKLIFKFELKRISGQPELAWKEVKKSNKFKERVEGLCVNDISGGKELFCICAVNTIDNEKPPTFNYTTKMKYPDWYCPTPPKGCDCIGGCSDSQKCSCVVKNGGEIPFNYNGAIVEAKPLVYECGPSCKCPPSCYNRVSQHGIKIQLEIFKTESRGWGVRSLTSIPSGSFICEYIGELLDDKEAEQRHNDEYLFDIGQNYSDCSLIDGLSTLKHDAQSSSTEVVEDAGFTIDAAQWGNVGRFINHSCSPNLYAQNLLYDHEEKRMPHIMLFAAENIPPLQELTYHYNYSVDQVRDSKGNIKMKSCYCGSAECTGRMY
>NGTD-2100049-Dicranum_scoparium
LMNSCTLSLPVRVIRREKDTDSDTGQRFTYYGLYKVTKYFLDTGPHGHPVYKFFLLREGNQPGLDTVLPQPDPATLPGVLLTADISDGVEQTPVRVVNAVDVNAPDTFQYITAVVYPYGEELQTRTQACECVYTCEDGVCSCVKRNSGGVSAYNDEGHLIRVRNIVYECGPFCNCSVVACRNRVSQSGLRWRLEVFRTMAKGWGVRTLDFIPSGSFVCELTGELLTATVAAERENDEYLFNLDFHANARARNKASKGKVLVEGVESKAVHYVIDCRLKGNVARFINHSCKPNLFVQGVLHDHGDLNRGHIVLFAGEDIAAHAEISYDYGYELDSVRDVHGNVIAKECHCGARFCRKRMY
>NHAG-2007427-Ipomoea_nil
GNRLPKFDVTLPPFGPNGSSHGDVRSKVRETLRLFQVLCRKLLQGEESKSRPEEEAQSKQKTKRIDLEASKIIKAMGKEVNTGNVILGEVPGVEVGDEFQYRVELALVGIHRLYQAGIDSMKHTETGITIAVSIVSSGAYADETDDPDVLIYSGQGGNVISKAKTPEDQKLERGNLALRNSITVKNPVRVIRGYKETKPSESVDAKPKVATTYVYDGIYTVQNYWTVEGKHGKMVFMFELRRIPGQADVFWKEVKSSKKSTMRHGVCVADITGGKELLPICAINRIDSEKPPSFNYIRKMKYPEWFHPAPLKGCDCTGKCSDSKKCACAVRNGGELPYNRNGAIVEVKPLVYECGPHCKCPPSCYNRVSQNGIKIQLEIFKTESRGWGVRSLTSIPSGTFICEYAGELLEDKEAERRIGSDEYLFDIGHNYSDCSINPSGQKCTSSEQVEEVGHTIDAAEYGNVGRFINHSCSPNLYAQNVLYDYDDRKVPHIMLFAVENISPLRELTYHYNYTVDQVRDSSGNIKVKQCFCGSAECTGRLY
>NJLF-2008599-Viola_canadensis
PPGCGQLEPPIVGPNEEAVCVSTEKLVPRKYPPRKRVFAVRDFPPSCGRNAPRISKEMDEVLGFDGSKNIGQEKSDAEPMKEMVMTVGKEITDSDLDGDLQRDVPRSKGGEVQQEPKGSSTKREIDQDEFGDGSENEVKVVQEGRPERSVEFLVGNTRDQNFDAVPKSAIAASEKDLGKNIAACIENGSYKRKVADVSGCENESLEVEIALGRAVVCGLMSQKDCLWRQVKANNKLDKLIGSMSEKKWKRDDFKLVPRSDSQPEKNEEENHGESYIKKNSFPTQGAYLGVDHIVESDTEDYLDHDEEHDDFRLVKRQHNIDVSLPPSCPSSSGGKVVENDATVSRKKVRETMQLFQSVCRKILQKEEAKVKEPGVRKRIDFLAAKVLKEQGKYINVDKKIIGSVPGVEVGDEFQYRVELNVIGLHRQTQGGIDYIKQGSKILATSIVSSGGYDDDTDNSDLLIYSGSGGNMMSADKEPEDQKLERGNLALKNSADAQNPVRVIRGDTKVSDSSDAKARTYVYDGLYMVERYWQETGSHGKLVFKFKLVRMQGQPELAWKVVKKSKKSKVREGLCMDDISQGKEKMPICVVNTIDDERPLTFTYVTRMIYSDQCRPGPPKGCSCTKECSEAAAKCLCIKRNGGEIPYNHNGALVEVKFLVYECGPSCGCPPSCYNRVSQFGIKFQLEIFKTESRGWGVRSLNSIPSGSFICEYVGELLDEKEANLRTGNDEYLFDIGDKDNEASLLDGLHTTIPGASSSFSEAVGNASFTIDAKQHGNVGRFLNHSCSPNLYAQDVLFDQYDKRIPHVMFFARENIPPLQELTYHYNYKIDTVYDSDGNVKKKNCYCGSPECTGRMY
>NMGG-2008729-Hypecoum_procumbens
QDEYDSPGDDEEDENFALVPRSQSRSMSLIPFGLHTLADKDDDTEAAATRNKVRETLRLFQGIFRKLLRDEEAKSKEKGNNPKRVDLAAAKILREKNKWVNTGKQILGPVPGVEVGDEFHFRVELAIVGLHHPFQGGIDYLKKGNRVLATSIVASGGHNEMDSSDVLVYSGQGGTPVNGVKPAEDQKLERGNLALKNSMDESSAVRVIRGFKETKGPDSVDARGKVVATYIYDGLYLVERYWQEIGRYGTNVFMFRLRRIPGQPELAFKEVKKLKKYRVGICVDDISQGKEKTPICAVNSIDHEKPPSFKYITSSIYPSWYNPSPPKGCECTNGCSDSEKCLCAVKNGGEIPFNHSGAIVEAKPLVYECGPSCKCPPSCHNRVSQHGIKFQLEIFKTESRGWGVRSLTSIPSGSFICEYTGELLEDTEAEKRTGNDEYLFDIGSNYNDQSLWDGLSNLIPPDLQSSFSSETVDDMGFTIDALEYGSVGRFINHSCSPNLYAQNVLYDHDDKRIPHIMLFAAENIPPLQELTYHYNYMIDQVRDSNGDIKKKECFCGSQECSGRLY
>NNOK-2016918-Neurachne_tenuifolia
GEPQSVGSTPSCLKSPDMDNGGRPVPGYACDLGKSGRDGGAKSSRLYGAGNNRGADAGVEAGDDWNLGGSSCGGNVKDAGKQDLGSSGDGAACEPEVTESNVEGDKCFAEGLKEAFVDQTGLKSNACSASDLRSEDPERNVGLGNSACHTAKECGTGDGAAKENDAAAEGCSSATPGNNGNGIYCRKGRKAVVPWRFQVGYKRSFSRAFGSNNGSPDSDDSSTQCTSATRSSVRYYASAHPGVRVSAMRDNSGVKGEKETGSECKKRKTNNDDQDKAMPNNGGVIVRESIMRSLQDFRLIYRELLDEEEENSREEVLNVRPDLQAYRIFRERFSTQCDDKKYIGTVPGIYPGDIFHLRVELCVVGLHRPHRVGIDYTKKHDGTSVAISIVSYAQSSDINYNMDVLVYSGSVAVTANQKIEGTNLALKKSMDTNTPVRVIHGFTTVNGKKKFPIYIYGGLYHVEKYWRVKEREDRYVYVFRLRRMEGQKHIDIKEILQTGKSGSNDSTIIKDLSQGLERVPVSVVNKISAECPMPYRYISRLQYPCNYRPTPPAGCDCVDGCSDSKKCACAVKNGGEIPFNDKGRIVEAKPLVYECGPSCKCPPTCHNRVGQHGLKFRLQVFKTKSMGWGVRTLDFIPSGSFVCEYIGEVLEDEEAQKRTTDEYLFAIGHNYYDESLWEGLSRSIPSLQKGRGKDDEAGFAVDASEMGNFAKFINHSCTPNLYAQNVLYDHEDISVPHIMFFACDDIRPHQELAYHYNYTIDQVHDTNGNIKKKKCLCGSVECDGWLY
>NNOK-2017047-Neurachne_tenuifolia
NGGLPQQQGLDKVEAALAPVQNGAPPLQGHNKVDELPAPAAVSAVACNGALRHTLTESGLEKAGEDGDRGDNVEAQWLGDAGVPPLDGQEGNRVVKVVAPAVTVPDSNGNVGSGSSAQNGGERCGFLVAEGEVGKEELAGDGDVMEMGNRAGGGELLMKQNGVAGSRTKRWLATAVNPPPKKLEVSAVRTFPPGCGRAAVTPIDSGVLEVSPIRTFPPGCGKSALTTSGSGDEDGLPLEATPVTNGGAEAAIPVSGGAASLTLALEVSNKKLERKRMADEGHSKAHSRVQVPDDFVGTEQDGNLQQNVDAKSTPRNSSDEKMKGRLSRREGKQVAQVVVDGKMKNKIEGSLHGSNLKTPLSDPIDAKTKGKRLVSDKMNAALLGDVGGKKQLDTLSTKKDVVCPNVNTKQDKLARKLTKCGKHAATNQIEESHDKKLIPDQIIVQALTAPDKCPWTRGRKSIRSASKPLASRNKLNAKDVTPRKLLTEKVATRELINDETMEDNDDSNSEDDDNSKALVICGEKREISVMVPPCVPSGPYHRQLGDHDLDARSKVRKLRQLFQAACRKLTRLVEQGNHNIRRVDREAMNALKKDPIYNKLGPIVGNIPGVEVGDEFHFRVELSMVGLHRPHQGGIDTSRVNGVLVAISIVASGGYPDELSSSNELIYTGSGGKAGGNKQGDDQKLERGNLALKNCIDTKTPVRVIHGFKGQSRSEVGHSKGKQTSTFIYDGLYEVVECWQEGAKGEMVFKYKLQRIAGQPELALHALKATRKSKVREGRCLLDISQGSERIPICVVNTIDDMRPAPFKYTTTVIYPSCYEKEPPKGCDCTNGCSDSITCACAVKNGGEIPFNFNGAIVEARPLIYECGPSCRCPPTCHNRVSQHGVKIPLEIFKTGKTGWGVRSLSSISSGSFICEYAGELLEDKEAEKRQNDEYLFDIGSNYHDEVLWEGLKSVVGVESSTSSTKTMEGFTIDAADCGNVGRFINHSCSPNLYAQNVLWDHDDIRMPHVMLFAVENIPPLQELTYHYNYTVGQVHDENGKEKVKHCYCGASECCGRLY
>NOKI-2008800-Lindsaea_linearis
PHKAVTNVLRLYDALRRNLLLEEERKNKDANKGSRPDLLAGSVINSRGLAVNRGQKLIGSIPGIEVGDQFYFRMEICCTGLHGPIQAGIEYVTAKESEYKSSVAISIISSGGYDAKDDGEVLVYTGQGGKSSVDNRKPTEDQKLERGNLAMEGSMKHQVPVRVTRGIKDSASPSGKDGLYMVEECWSEKGKFGFEEFKFKLRRIPGQPELGSAFLKLSNTLKYRPGANGKEGVPVCVVNSVDSEQGPPPFDYSTSVYYPHETDYQRFGQMQGCNCEGVCNSQECLCCVANGGVFPYLTGGVLVRERGVVYECGSNCRCSFGCKNRLTQRAVKYRLEVFMTQDRGWGLRSWDSIPAGSFLCEYTGKLVQDPHSLSSRDHVLDLSRLPVNDPAWGDVSNYLDAQAAQMASHVPRPDAIIDASQAGCASRFINHSCSPNVVVQCVLRDHQDTKRPHVMLFAMDNIPPFRELTIDYGSGLPTSEHQITGKPCLCKSEDCKGTF
>NRXL-2066570-Metasequoia_glyptostroboides
GKVKAADGGSSMNKSKKKSQLNLNPKVQSVSFALTPFDSADGQARSDGDGTVTRAKVRETMRLFQVLYRKYLQEEENRTKEPRQGPRRPDIMAANVLKAKNKYLNTGTKIVGTVPGVEVGDEFHYRIELMIVGLHGQSQGGIDYLKQGKSIVATSVVASGGYADNDEGEVLIYSGQGGNIDKKGKQMEDQKLERGNLALKNCIDAGSPVRVIRGFKGNSSGGRGSKDGAMSKTGTTYTYDGLYLVETYWQETGSSGFSVFKFQLRRMPGQPELAWNIVKSVGRSKKGAPREGLCLQDISQGKETRPICVVNTVDDEAGPAPFEYTAKIIYPSRFNPPPPRGCDCVDECSDSEKCLCAVKNGGELPYNYNGAIVEAKPLVYECGPSCKCPPTCHNRVSQHGVRINLEIFKTDKRGWGVRSLSSITSGSFICEYTGELLSDMEAEQRTGNDEYLFDIGRSSDQSLWDGLSGLVTELPSHSISETVEDAGYTIDAAKYGSVGRFINHSCSPNLYAQNVLFDHDNKNIPHIMLFAAENIPPLQELCYHYNYNPDSVRDSDGNIKKKSCYCGSDECTGRLY
>NTEO-2005730-Pittosporum_sahnianum
LKEQGKWINMNKRFLGEVPGVEVGDQFRFRAELVIIGLHRQFAAGIDFMEKDGKKIAISIVASGRYVNETKFSGVLVYSGEGGNPALSDKEPKDQTLVRGNLALKNSMDAGNPVRVIRGFRAWKASQAGKKREKEATFTYDGLYIVSKYWQEKGKYGKVVFKFELNKMQGQPKLSTDIMRFTTKPEAIPDCKSVDDISEGKEKIPIRVVNDIDDEKPPFFNYITYVAYPPVVKSMPVQASPFCKVFGELDMTSSGCRCVNGCSDKVQCSCVVKNGGQVPYNDNGAIVRSKPIVYECGPSCKCPPSCKNRVSQHGLRFHFEVFKTEKRGWGVRSRDSIPSGSFICEYVGELLNDKQAEERTGYDEYLFDLGNEEDGFAIDAAIFGNIGRFVNHSCSPNLYAQNVLFDHENKKMPHVMLFATENIPPLQELNFDYNYKIGQVHDEYGNVKKKNCYCGAHDCIGRLY
>NTEO-2068544-Pittosporum_sahnianum
LVVKDREDFSAHNEEETEVSPTGRGSVEFEVTLPPFGPNSSSHGDARNRVRETLRLFHAICRKVLQGEEAKSRNGEQRKSKKDIKRIDLFAAKTVKDKGKEVNTEKQILGAVPGVEVGDEFQFRVELAIIGIHRLYQAGIDFIKHKGENVAASVVASGSYDDELNNPDVLIYSGQGGLSGKDKQPEDQKLERGNLALKNSISAKNPVRVIRGSKESKTSESANAKGRPSMTYVYDGLYKVDRYWQEVGSRGKLMFKFELRRIHGQPELAWKEVKQSNKTKTRDGLCIVDISGGEEETRICVVNTIDNERPPPFKYVTKMIYPNYCLRSPLKGCDCKGRCSDSGKCLCAEKNGGIPYNHNRAIVEMKPLVYECGPRCKCPPSCYNRVSQHGIKFQLEIFKTESRGWGVRSLNSIPSGSFICEYTGELLEDGEAEKRTGNDEYLFDIGQNYNDCAIDGGGPQASCSNIGDDGGFVIDAAKFGNVGRFINHSCSPNLYAQNVLYDHVDKRMPHIMLFAAENIPPLQELTYHYNYSVDQIHDSNGNIKRKVCYCGSAECTGRMY
>NUZN-2006641-Cercidiphyllum_japonicum
GGKSMKKKSPSTGKVAYHGMYELAVRDEVDSSEDDEEHEGFHVSRRKHDFDVSLPPFGHSSSSGKGDDHDIVTRNKVRETLRLFQAVCRKLLQEEEAKSKEGGSASRRVDLQASRILKDKKKFVNTGKQIMGPVPGVEVGDEFHYRVELGIVGLHRQVQAGIDYVKRGGNVLATSVVASGGYADDLDNSDVLIYTGSGGNVMGGDKQPEDQKLERGNLALNNSISEKNPVRVIRGFRETKASDSSDTRAKIVTTYTYDGLYVVEKCWQELGAHGKLVFKFRLGRIPGQPELAWNEVKKSKKFKIREGLCVNDISEGEELIPICAVNTIDDEKPPPFKYITSMIYPNWYSPIPLKGCDCTAGCSDSEKCSCAVNNGGEIPYNYNGSIVEAKPLVYECGPSCKCPPSCHNRASQHGIKFQLEIFKTESRGWGVRSLNSIPSGSFICEYLGELLEDKEAEQRTGNDEYLFDIGQNYNDHTLWDGLSNLMPDAQSSSCEVVEGGGFTIDAVQYGNVGRFI
>NVGZ-2012593-NVGZ-Cephalotaxus_harringtonia-2_samples_combined
NFALTPFDGADGQTRSDIDGMVTRAKVRETMRLFQVLYRKFLQEEENHPKQPGQGPKRPDIMAAAVLKENNKYLNTGDKIVGNVPGVEVGDEFHYRIELMIVGLHGQSQGGIDYLKQGKTIIATSIVASGGYADNDEGEVLVYSGQGGNDKKGKQNEDQKLERGNLALKNCIAARSPVRVIRGFKDSRNSSGTRGGKDGTMSKTGTTYTYDGLYIVETYQQEAGTNGFSVFKFQLRRMPGQPELAWNIVKSVGRSRKGAPREGLCLQDISQGKETRPICVVNTVDDEAGPAPFEYTAKIIYPSGFNPPPPRGCDCVDGCSDSEKCLCAVKNGGELPYNYNGSIVEAKSIVYECSTSCKCPPTCHNKVSQHGVRINLEIFKTERRGWGVRSLSSISSGSFICEYTGELLSDMEAEQRTGNDEYLFDIGRSSDQSLWDGLSGLVNELPSHSISETVEDAGYTIDAAKYGSVGRFINHSCSPNLYAQNVLYDHDDKNVPHIMLFAAENIPPLQELCYHYNYNPDSVQDSDGNIKKKSCYCGSAECTGRLY
>NVGZ-2017963-NVGZ-Cephalotaxus_harringtonia-2_samples_combined
TRGKVRETLRLFQVLFRKILQNTETDVKNPALSGTRFRPDLIASKRLKDNNLYVNTGKQIVGVVPGLDVGDQFHYRIELCIVGLHRQIQAGIDFLKQGNVQVATSIVASGGYEDDLDSGDVLIYTGQGGNNYYGNRRQSEHQKLERGNLALKNSIDLKIPVRVIRGIKRKHTGNEGNIESGKNKVGVIYTYDGLYNVEKYWLDRGASGYSVFKFLLRRQPGQPELGFKIVQFVGNPAKYTIQEGLRVQDISEGKEKKAICVVNTRDEENGPASFVYTTEVLYSSWCRPMPHRGCNCSDGCSDLAKCFCALKNGGQFPFNYDGAIVYAKPIVYECGPSCSCPPNCSNRVSQHGIRFQLEVFKTDKRGWGVRSSDSIPSGSFICEYTGELLSDIEAEQQIGNDEYLFDIGRNSKDQSLWAELSSLMPEMECTSVCDMVEDVGFTIDAAKYGSVGRFINHSCSPNLYAQNVLYDHDDKRLPHIMFFAAENIPPMRELFYHYNYTVDEVYDRNGNIKKKFCYCGSPECSGRMY
>NVSO-2059680-Flaveria_palmeri
KSTKKEQKDQEKIAYTGTLEMVVRKEEDFAADVKEKEEEFLNLQGTNDVDVSLPPFGPKSSNDARNKVRETLRLFQALCRKLLQGEEARPDDLKLPKRRVDLAAKAIMDKRGRLLDLGKKTHGPVPGIEVGDEFQYRVELALVGIHRPYQGGIDFVKKGKDFFAVSVVASGGYDNEVDKPDCLMYSGSGGIAKDKSYENQKLERGNLALKNNIELKYPVRVVRGYKVKSFESPESKSKLSTTYIYDGLYTVESCLKSTGRHGTMVFKFELKRVPGQPQLAIREVKSKRFKTREGVCVKDITNGKEPFPICAINTIDDEKPPEFTYITKIMYPDCYKPIPPKGCDCVGRCSDKRCSCAFRNGGEIPYNRNGAIVEAKPLVYECGPSCGCPPTCYNRVTQHGMKIHLEIFKTESRGWGVRSLSSIASGSFICEYIGELLEDTEAEKRTSNDEYLFDIGQNYSDCSLNPDSGEMVNSGGGFTIDAALYGNVGRFINHSCSPNLYAQNVLYDQDDKRMPHIMLFAAENIPPLKELTYHYNYTLDTVHDADGNIKVKSCYCGSPECTGRMY
>NXTS-2042692-NXTS-Mollugo_verticillata-2_samples_combined
VSENDGDSSENEERSNDFRIVSRWPRGEIPILPGGVGPSSGKDDRNKVREILKLFQAVIRKLTQGDETKPRSQENASKRVDLRAAQILKDRGKCFNPGRKSIVGSVPGVEVGDFFNYRMELSIIGLHRPPQGGIDYLKQGNKIIATSIVAMASGGYANDVDNSDSLIYTGQGGNASGDKQAEDQKLERGNMALKNSIDEQNFVRVIRGFKENKPSETGDGRSKTVATYTYDGLYNVVKCWQDLGRHGKLVYKFELRRLPGQPELAWKEVKRSKKFKVREGRCVDDISNGKENVPICAINTIDNEKPPPFTYITKMMYPGWCQPIPPRGCDCKDGCSDSEHCACAVKNGGEIPYNHNGAIVEAKALVYECGPCCKCPPSCHNRVSQRGIKLPLEIFKTDSRGWGVRSLSSIPSGSFICEYLGELLDDKEAELRTSSDEYLFDIGQNYNDRTLWDGLAALMPDMSSNVSDVVEDVGFTIDALNYGNIGRFINHSCSPNLYAQNVLYDHDDRRIPHIMLFAAENIPPLQELTYHYNYTVDEVRDANGNVRKKSCFCGSSECTGRMY
>Nelnu_v1_0-NNU_008700_RA-
MVEIEMEEVKTATEPSKIGALVNGSSSNAEMLRKHPLENGFHVLNNFPPKYKRRKISANRDFPKGCGRFVPRIIASSGEGNAVVNIVIKDSQIGVDSSAVLERMPADSDFAKGYGGITPGTDDSQTEGDPIAVVSAVDSKSGVESAAVLEPSPAIHVGFTENFEAPDLLNGSGQAEEGEPTQGVEPLPNALDQPELLNTLKNSEPQATSILELQSSKNFSDQTRPSSPVVEDKNEKLLKKYPPRRRISANRDFPPGCGRNALFVSKEIHLRVISSSKGKSLVDENSSREQIGDKIQGKNDINSKLKGDITNEVKGEAQDKYKRDVNREMTEQFEEKAPSEIRNDAKKCKDKIRDGDDQNNKMKGNVNKEIGKARVRTASQSKLKHEDTKETNMKPLRESMLNKFSSVSKKVERGVGALEGKEGKESAKHDKDKSHKLKLVVESKDGSRATSQSQPEGSSGSYDNRVIVQALMAAPNCPWRQGRRAFQSTPTTGTPKNKAKKSENGEQDKSASASRKRKDRSRDSEGKSSKKKFSPTHETAHEEMGQMVVRETAYDEMGEMVARETSYEEMDQMVLRDKEDFLEHGEEAENVPIVKRSQDLELSLIPFGPSTSSDKSARNKVRETLRLFQVIFRKLLHEEESKSKDQGNPSKRIDLAASGILKDKNKWVNTGKILGPVPGVEVGDEFHYRVELAIVGLHRPFQGGIDYINRGGKILATSIVAMASGGYADDMDSSDVLVYSGSGGKPATGDKQAEDQKLERGNLSLKNSMDAGTVVRVIRGYKEMKASDSLDTRGKFVATYTYDGLYKVEKFWQEKGRYGSSVFKYQLRRIPGQPELALKEVKKLKELKARDGLCVHDISYRKEKIPICAVNTIDDEKPLPFKYITKMIYPNWYNPSPPRGCDCTDGCSDSEKCSCAAKNGGEIPFNYNGAIVEVKPLVYECGPSCKCPSSCHNRVSQHGIKFQLEIFKSESRGWGVRSLTSIPSGSFICEYIGKLLEDKETKQRTNNDEYLFDIRHNYNDHTLWDQLSTLVPDLQTSPSKVVEDVGFTIDAAQYGNVGRFINRSCSPNLHAQNVLYDHDDKRMPHIMLFAAENIPPLQELTLPLQLYDRQDS
>Nelnu_v1_0-NNU_025255_RA-
MEIEMGETENSLESSSMGILINGGANAEMLLKRPLENGFAVPNDFLAKYKRRKMSANRDFPKGCGRFASISNRISREGDAVAVIAVDDSNVRVECVAAILEPGPVNRDSPEGCGGSAQRICSPREVDAIATIAVEDSKVGVEGAAVLEPNPANLDFSNGSERVAPITNGSSREGDAAAVIAIKDLKVGAGNASVLESIPALQVGTCVNFEAPALLEGSVRAKPLDSSENLKTKSPKLLESPVESEAGEPAELLDSSKNLDMQATSILELQSAKNSVLAVTLELSKISDQPQPSSLVVDNTNARLSKKYPSRSKISANRDFPQGCGRNAPSASKEEQLRAISSSGGKYLADAMPSGKQIGQEVQGRDVFNDKSKGGVTNEIEKKAKSKGDVTKEMAEHFQVKITCEVKDDAEQNTDRIHDGDAQNKKPKGNVHKELKEQVQIRADSESNSKWEDTEETNMKSPREITTEDSPGFGHHDNRVIVQALMAAPNCPWRQGRRAFKSTPTSYTKNKAKKSENGVREKSASVSRKKNNESGNLVGKTTKKLSLIGKIAYEEIGQLVVREEEDFLEHEQEAENIPVGKKSHDLELSLIPFGVNSSSDKGARNKVRETLRLFQVICRKLLQEEEAKSRDQGNPSKRIDLIASAILKDKNKWVNTEKILGPVPGVEVGDEFHFRVELAIIGLHRPFQGGIDYMKQGKKIIATSIVALASGDYADDMDSSDVLVYTGSGGKPASADKKAEDQKLERGNLSLKNSMDAGTFVRVIRGYKEMKASDTKGKLVSTYIYDGLYKVEKFWQERGRYGSSVFKYQLRRNPGQPELALKEVKKSKKLKVREGLCVDDISGGKEKMRICAVNTIDDEKPPQFTYTTNIIYAEWYNQLPPRGCDCTDGCSDSEKCFCAVKNGGEIPFNYNGAIVEAKPLVYECGPSCKCPPSCHNRVSQHGIKFQLEIFKTKTKGWGVRSLTSIPSGSFICEYTGELLEDKEAEQRTNNDEYLFDIGHNYNDHTLWDGLSTLVPDLQTSSSEVVEDVGFTIDAALYGNIGRFVNHSCSPNCYAQNVLYDHDDKRMPHIMLFAAENIPPLQELTYHYNYMIDQVHDSDGNIKKKNCYCGSHECTGRLY
>OAGK-2010437-Matricaria_matricariodes
EMVVREEENIAVKSEEQGDCFFNSYGSGPREFVVTLPPVRVTHRSSTDARNKVRETLRLYHSTCRKLIRGEESKTEGFMAGYQIKRIDLAAKAYMEKEGKLMDLGPKECGSVPGVEVGDEFQYRVELALVGIHRPFQGGIDSVKKGKDAFAVSIVASGGYDNEIDKPDCLIYSGAGGVTKEKTIEDQKLERGNLALYNNIAAKLPVRVVRGYKSSETSDSDSKSKIMTTYIYDGLYMVNDCKRETGPKGNLVFKFELKRIPGQPELAIREVKSKKFRTKREGVCSNDITDGKESFRICAINTIDDEPPPSFTYITKIMYPDWYRPVLPKGCACVGRCSDNKCECSFKNGGEIPYNHNGAIVEAKPIVYECGPLCGCPPSCYNRVTQHGIKLKLEIFKTESRGWGVRSLSSISSGSFICEYIGELLEDSEAEKRTGNDEYLFDIGQKCSDSLYPDGEMVDKTGFTIDALHYGNVGRFINHSCTPNLYAQNVLYDQEDKRMPHIMLFAAENIPPLQELTYHYNYAVDTVHDADGNIKIKNCYCGSSECTGRLY
>OBPL-2001009-Myristica_fragrans
TPHESKLCQSDKPQSAVRNSDKEIGSPGGKASKELVGQSKDKNYKRKLMGEPKDENSVVNQSQGDDNVVFEFPTDRVIVLALMAEPNCPWRQGKRLVTSTKAGSSSGRNSQISASKKKNVSNLENSERTMASKKSPPAGKSASQNKRKAIVCYDNDSLPHDDEEDHESIPIGQELSLSVIPFGLPSSNDKSARNKVRETLRLFQAICRKLLQEEEMKSKELGRRIDLEASKLLKQKNKWINTGNVAILGTVPGVEAGDEFRYRVELSIVGLHRPFQSGIDYAKLRGTIVAASIVASGGYADEMDSSDILIYSGQGGNPVGADKQPEDQKLERGNLALKNSIDEKTPVRVIRGFKEPKGKDSQDAKGKTISTFVYDGLYLVQKYWQEKADNGCFVFKFQLRRIPGQPELALREVKKSKKTTAREGLCVADISQGKEKMPVCAINTIDDERPLPFNYITKMVYPSWYVRTPPRGCDCTSGCSDSEKCSCAGKNGGEIPFNHNGAIVEAKPLVYECGPSCKCPPSCHNRVSQYGIRFRLEIFKTESRGWGVRSLTSIPSGSFICEYTGELLQDKEAEQRTGNDEYLFDIGHNYNDHSLWDGLSNLIPDLQSSNLCEVVEDVGFTIDAALQGNVGRFINHSCSPNLYAQNVLYDHDDKRMPHIMFFAAENIPPLQELTYHYNYTIDQVRDSDGNIKKKNCYCGSHECTGRLY
>OBPL-2011594-Myristica_fragrans
VIKDEDSSLLHDQSIHIDPESHDQSTSILPLVLPNSSNKGHDARHEVREVLRLFQATFRKLLRGEEAKLKGQGQTIRRIDLVASKLLKDRNRWLNPGKPMLGSVPGVEVGDEFHYRVELSIVGLHRPFQSGIDYVKVRGRVLATSVVASGGYADEMDDMDMLIYSGQGGAQISGDKQPKDQKLERGNLALKNSIDAKKPVRVIRGFKELKCCDSHSRWAKSGMTLTYYGLYWVEKFWQEKGNHGFSVFKFQLRRMSGQPELSLKEVKKSKTSAVREGLCASDISLGKEKIPICAVNTIDGEHPLPFTYRAKMVYPSWYNPTPSKGCDCTNGCLESEKCICVMKNGGEIPYNHNGAIVEAKPLVYECGPSCKCPPSCYNRVSQHGIRFRLEIFKTKTRGWGVRSLSSIPSGSFICEYTGELLDEKEAEQRTGNDEYLFDIGRSYNDHSLIPNLDPSASCEVEPDSGFTIDAAHYGSVARFINHSCSPNLYAQNVLYDHDDKRLPHIMLFAVENIPPLQELTYDYNYKIGEVHDLDGNVKEKKCYCGSHECHGRMY
>OBTI-2002498-Peganum_harmala
EMVPQTCLDADSSPDYPDAVPNGNNTEKDVTRNYPPRRRVSAVRDFPPFCGRNAPCLSEEKCRKLHASPNEEMVGLEDKLSKEFVETDVKLMGDNAYDGQASKTKSESDVLAESSCENKEYHVDHHTGATISSSSMDAGVLKENLVRDIVVYEGDKQFDENYSDVFEGINQFQEEYAEALELSSSLAAGQGLTTSLTSPQRQGNGSNKTDLVVDGAGEGKIKKNKKLARKSTFKTRNEADSFGGSLKKKNVSPTRKASQGVGQLVPRGVEGSFGLAQEKQDLVVSRRSQSFNVSLPPSRPSGNGLDNDSIGARNKVRETLRLFQAVCRKLLQEEEAKSPEQNVRRRIDLQASKILKDKGKVVNVGKQIIGLVPGVEVGDEFQYRVELNIIGLHRQTQGGIDYIKHNGKILCTSIVASGGYDDILDNSDILTYTGQGGNVMNGKKEPEDQKLERGNLALVNSLHEKNPVRVIRGESKAADAARTYVYDGLYLVEKYWQDVGTHGKLVFKFRLVRIPGQPELGWKVVKKCKKFKVREGLCDEDISQGKELIPICAVNTIDDEKPPKFNYVTRMMYPGWLRLTPPRGCDCTKKCTDSGNCSCTAKNGGEIPFNHNGAIVETKPLVYECGPQCQCPPSCYNRVSQNGIKFQLEIFKTESRGWGVRSLNSIPSGSFICEYAGELLEEKEAEMRTGNDEYLFDIGNNYSDDSLKDGLSSVMPDSHTNTCDVVEDGGFTIDACQYGNVGRFVNHSCSPNLYAQNVLYDHDDKRMPHIMFFAAENIPPLQELTYHYNYMIDQVRDANGNIKKKDCYCGSSECTGRLY
>OCWZ-2003066-Dioscorea_villosa
EFDVTLTPLGPSMSSPPERVHNEGAVTRNRVKKTLRLYQVIVRKLLQREESKRADPNRSHRIDLMAATILKEHNEWVNKGKNFIGAVPGVEGVQTCSDLSIVGLHRPFQGGIDATKLGDISVATSIVASDSSDSSGVLIYSGSGGNPQKGEKQGGDQKLERGNLALKNSIETKTPVRVIYGFKETKAGESQESRPKLVSTFTYDGLYLVESYWKERGKHGDVFKFRLRRIPGQPDIGLKEVKKSKKLKEREGLCVKDISNGKEIIPICVVNTIDSDQPLPFKYITKVIAPSWYIPTPPVGCECTNGCSDSDKCACALKNGGEIPYNFSGAIIQAKPLVYECGPSCKCRPSCSNRVSQYGIKIPLEVFKTRSRGWGVRSLSSIQSGSFICEYIGELLQESEAEQRSNDEYLFDIGHNYDDQALWEGLPTLIPALQSNPLGEIKEDTGFTIDAADYGNVGRFINHSCSPNLYAQNVLYDHDDKRIPHIMFFAADNIPPLQELTYHYNYTIDQVRDSEGNIKRKDCYCGAPDCTGRLY
>OCZL-2059082-Homalosorus_pycnocarpos
ARSLVKRTLHEFESVRKALVKSQDAVRRADLDAAGLLKERGKWRNCEEKIVGEVPGVEVGDQFSFRIEMLIIGLHRQVQGGIDYIPGTKRNNGSPLATSIVASGGYEDDKDDGNTLIYSGQGGNNNKGNKKQESNQVLVRGNLAMSNSMKEGTPVRVIRGISDLTSPSSKIYTYDGLYDVVDFRFECGATGYGVYHFTLTRRAGQPQVGLSFLSNLKKKGLARPYLLLDDISRGQERLPVCVVNEVDEEPGPLNFTYISKIKHPLWYSPLLPQGCNCVGVCDEETCSCAVKNGNELPYNEKGYIIRDKKVVYECGASCSCSSSCQNRVSQKGLRYRLEIFKTKNRGWGVRSIDSIQPGGFICEYTGELLTDAEAEQRVENDEYLFDLGNECNPSSDQSNLAEMNELTAIVPAAEDIAYTIDAKDLGNVARFINHSCSPNLYAQNVLYDSDDMRFPHVMLFAMENIPPMRELTYDYNYSLDQVRDASGKVKTKACYCGAQDCQGRLY
>ODDO-2019708-Ardisia_humilis
NHETVRKRKQVTAALDSYRQILAKLFEDYKTPELDGKGKVSKQLHIEAAMLLKKEKQWVNTEQVLGHVPGVEVGDRFRFRAELACIGLHRQFQGGIDYMRKDGEILATSIVDSGRYANGAEFSDVLRYCGQGGNPMVGKDKQPQDQKLVRGNLALKNSMDAKTPVRVIRKTMKSDFTYFYDGLYFVTKVSQERSSYGKLIYMFELNRMISGEASITKVEKLPFLVDDISHGKEKVPIRAVNTVDDEDFPSFNYIANMTYTESCYRHVFGCDCTDGCSNSKKCRCVIKNGGELAFNDDNAIIIKPKSKPFIYECGSSCKCPPSCKNRVCQYGIRHQLEVFKTKTRGWGLRSRNYISAGSFICEYVGELLKDHEAEKRTGKDEYLFNIGNNGYTIDAANYGNVGRFINHSCSPNLYAQNVLYDHDNKRMAHVMFFAVNGIFPLQELTYDYNYKVDQVRDGNGNIKKKACRCGSPRCSGRMY
>ODDO-2104816-Ardisia_humilis
DFQVIVPRFGPSSSCDGDMHNKVRETLRLFHAICRKLLQGEEARLRLTGRISNRIDILSSNMIKYLGKEVNKDKQCIGSVLGVEVGDEYQYRVELALVGVHRPYQSGIDYVKHGSSIIATSIVSSGGYADDLDSGDVLMYTGHGGNVVGPKKEAKQPEDQKLVRGNLALKNSISAKNPVRVTRGYKETRTSTNGRPKVFTSYTYDGLYNVERYWQEVGSHGKLVYMFELKRRNDQPDLAWKKVKKKGKLREGLCDDDISRGKEKFPVSAVNIIDDEKPPKFNYITRMICPDWCCPTPPKGCNCVGKCSDSQSCSCVAKNGELPYNYDGAIVETKTLVYECGPSCKCPPSCYNRVTQHGIQIQLEIFKTESRGWGVRSLVSIPSGTFICEYLGELIEDKEAEQRANDDYLFDVGQNYNDCSVVSTLRTSAPQSFDDVSDNSGFTIDAAQIGNVGRFINHSCSPNLYAQNVLYDHEDKRMPHIMLFAADNIPPLQELSYHYNYAVNQYQDSSGTIKTKNCYCGSEVCTGRLY
>ODDO-2105884-Ardisia_humilis
HAGHGANEVEVTLPPFGPSSSSGGNMRNKVRETLRLFQAICRKILQGEEANSKQQGKTTNRIDLEAAKIIKTRGKEVNTSTQIIGAVPGVEVGDEFQYRVELALIGVHRLYQAGIDYMMDNGMIICVSIVASGGYPDELDNPDILIYSGQGGMPGGRNKEKQAEDQKLERGNLALKNSIKAKNPIRVIRGTKEKISKLDARSKMVPSYAYDGLYIVEKYWQEVGHKGKLVFKFELRRIPGQPELSWKEVKKSKKFKLREGVCVDDISNGKEVFRICAVNTIDNEKPPAFNYITRMIYPSWYSPTPPEGCDCVDGCSDSRKCSCVIKNDEEIPYNHNGAIVEAKPLVHECGPSCKCPPSCHNRVTQHGMKIQLEIFKTVSRGWGVRSLSSIPSGSFICEYIGELLDDKEAELRRNDEYLFDIGQNYTDCSQHMSSQMSLAEVTEDSGFTIDAAVYGNVGRFINHSCSPNLYAQNVLYDHEDKSMPHIMLFAAENIPALQELTYHYNYSVDQVRDSNGNVKMKSCYCGSEECTGRMY
>OEKO-2063816-OEKO-Heliotropium_filiforme-2_samples_combined
DGMLLATSIVASGAYADEMDDSDVLVYSGQGGNVVGKKKQPEDQKLLRGNLALKNSVSEKNPVRVIRGSKEMKASDTPDGKDKIVTTYVYAGLYIVDRYWTETGAHGKMVFKFELRRKPGQPDLAWKEVKLSKKYKKREGVCVDDISGGKEPFPICAINTIDSEKPPPFKYITKMMYPDWFRPVPPKGCVCTGRCSDSRKCSCAVKNGGEIPYNHNGAIVEVKPLVYECGPSCKCPPSCYNRVSQRGMKIKLEIFKTERRGWGVRSLSFIPSGSFICEYVGELLEDKEAEKRTGSDEYLFDIGRNYTDNSSKPSDVDMIDVNEDGYTIDALQYGNVGRFINHSCSPNLYAQNVVYDHDDTRMPHVMLFAAENIPALQELTYHYNYTVDDVRDSNGNIKKKSCYCGSAECTGRLY
>OHAE-2004893-Polygala_lutea
LEVASDRTVVLGVMAQSVCPWRQGKTSRHLDGEPSSKKGKGISFFAQLEKSKCATKTKKAKNHSVSRPWKKTPVSFDDGGDNDNNNNNDLFDDVHIDNCQLAHLPHDVEVSAFPGGGRRTIESENNNSNGSRHRVKESLRLFQALCRKLLHIDEAKSKEEIGRRKRVDLRAYQLIVSSNKCVNKDEKIVGSVPGVEIGDEFQYRVELNMIGLHNQMQGGIDYVKLKGKILATSIVASGGYANDLDNSDVLIYTGQGGNVMNTDKKPEDQKLERGNLALKNSCDEKNPVRVIRGSESVDGKTKVLVYDGLYHVERYWQDMGPHGKLVFKFLLRRNSGQPELAWKELKKSKKLRKREGLILEDISRGKEEKIPISVFNTVDDTKPPSFNYITRMIYPNWCNPIPPKGCNCNGGCLDSGSCPCVHKNGGEIPYNHNGAIVESKSLVYECGPTCKCPPSCHNRVTQHGIKFQLEIFKTEKMGWGVRSLNSIPSGSFICEYIGELLDDIEAEKRAGSDEYLFDIGKNYTDNSIWD
>OINM-2019348-Hydrocotyle_umbellata
LGSVPGVEVGDKFHFRAELVVIGLHRPFAAGIDFMDIDGKKIATSIVASGRYMNETEFNDVLIYSGEGQNPAIKDKKLEDQTLVRGNLALKNSMDEGTPVRVIRGFRAWKSYRSGDRKREKEATFTYDGLYVVTKYWQDKGKFGKLVYMFQLNKIQGQPNLTLKSLSCSGKSKILSKSRLSKALCKSGRTKLLTVSAKAKVLHDNIILDDIAYGKEKIPIRVVNDIDDEKPPHFNYIANVVYPQVNGSHMTKCCDCIDGCSDDVKCYCVSKNRGEVPYNENGAIIRRRPIVYECGPFCKCPPSCKNRVSQHGVKLQLEVFKTKSRGWGLRSRNFISSGSFICEYVGEFLDDKQADERIDCDEYLFDLGSGNSFAIDAAKYGNVGRFLNHSCSPNLYAQDVLFDHDNKNMAHLMLFATEDIPPLQELTFHYNYKIGQVRDMNGNVKKKGCYCGAQDCTGRMY
>OLES-2024444-Schiedea_membranacea
QLALRDDEDYFKDEEHEFESLPSTYDCDVTLAPFVACSSIEKGARTKVREALRLFQALVRKILQGEEPNSKESRNAGKNVHSQAANILKKEGKYINTKKIIGLVPGIEIGDTFSYRVVLAIIGLHSPLQGDIETIKLGNLYFATSVVASGGDDTDVDDRNVLIYTGQGGNQLLDRGNLALQNCIDNKYPVRVIRSFQETEPTDTGDWKPKTITTYTYDGLYTVERYWHQWITVGSHGDLVYRFELIRIPGQQPLTLKKRKTWDRVCVDDISNGKETIPIRAVNTIDETFAFAVNTIDDEKPPPFTYITSTIYPDWCRPLPLKGCECKTDCSGYNLCSCTIKNGGEIPYNLSGAIVEAKDIVYECGPSCDCPPSCPNRVGQHGIKLPLEIFKTDSMGWGVRCLSPIPSGSFICEYIGELLDDREAEQRVGSDEYLFDIGQNYNDLVSDVPEIARNVESIGFTIDAASYGNVGRFVNHSCSPNLYAQNVLYDHEDERIPHVMLFAAEDIPSLQELTYHYNYTIDQVFDLKGNIKKKNCYCGSSECTGRMY
>OLES-2025111-Schiedea_membranacea
RRKVRETLKLFQALVRKLLQGEETKWIGKGKARNRVDIGASNVLKEKGMYINTNKVIGEVPGVEIGDLFSYRIELAVIGIHSPLQSGIDTIKQGKNYFAISVVASGGYDNDVGSSDVLIYTGQGGNPIGADKEAGDQKLERGNLALKNCIDKKNPVRVVRGFKEAKPADKGGGKPKVVSTYTYDGLYTVERYWHDLAHHGKLVYKFELKRIPGQRQLSWKEVKQAKKCKVREGCCVDDISNGKDKPPICAINTIDDEKPPAFTYITTMMYPEWCSPVPPMGCNCKDGCSDSNCCTCVVKNGGEIPFNLNGAIVVAKPLVYECGPSCNCPPSCPNRVSQHGIKLPLEIFKTESRGWGVRCLSTISSGSFICEYIGELLDDKQAEQRVGSDEYLFDIGQNYNDTTLWDGLSALMPNMPSISSDVVENIGFTIDAARYGNIGRFINHSCSPNLYAQNVLYDHEDKRIPHIMLFAAENIPPLQELSYHYNYTVDQVFDSKGNIKKKNCHCGSDECTGRMY
>OLXF-2028807-Hibiscus_cannabinus
IIGPVPGVEVGDEFQYFVELNIVGLHRQSQGGIDYVKQGEKIIATSIIAAGGYENDLDSSDVLSYMGQGGNVMQKGKQPEDQKLERGNLALATSKVVKNPVRVIRGETRSSSTLLESRGKTYVYDGLYLVEEFKQEPGPHGKLVYKYKLVRIPGQWKVVKKSKVREGLCTNDISQRKEKIPICAINTVDGETPPSFVYEPHMIYPDWCRPIPPKGCGCIKGCSESGNCSCVTKNGGEIPYNHNGAIVEAKPLVYECGPNCSCPASCHNRVSQHGIKFQLEIFKTESRSGSFICEYAGELLEDREAEERKGNDEYLFDIGNNIDNSLWDGLSTIMPDAHSSSCQVVQESGFTIDAARSGNIGRFINHSCSPNLYAQNVLYDHEDMRIPHIMFFAAENIPPLQELTYHYNYMIDQVRDENGDIKKKICYCGSSECTGRLY
>OMYK-2023758-OMYK-Trianthemum_portulacastrum-2_samples_combined
VGLMAARNCPWRQGKETVDSPSATNIKRSRGKKNYSAGKDKDRLLPKSSPGKTKNLGERSKMIVPYPTETETERVCGGRHENDSSDNEEMSNDFILAPRKGRGEVSLPPLGVGSSSERDIRSKVRETLRLFQALVRKLLQGEETKTKDETMSKDPDSNKRIDLRAAKILRDHGKYINTGKKGLLGAIPGVEVGDFFHYRIELSIIGLHRPPQGGIDYIKQGKKIIATSIVASGGYANDVDSADVLIYTGQGGAKSADKEAEDQKLERGNLALKNSIDEKNVVRVIRGFKEAKPSETADGRSKVTATYTYDGLYSVEKYWQDLGPHGKLVYKFELRRLQGQPELAWKEVKRSKKFKEREGRCVDDISGGKETFPICAINTIDDEKPPPFTYITSMMYPSWCQPIPPRGCDCKDECSDSEHCSCAVKNGGEIPYNYNGAIVEAKALVYECGPLCKCPPSCHNRVSQRGIKFPLEIFKTESRGWGVRSLSSIPSGSFICEYIGELLDDKEAEQRAGSDDYLFDIGQNYSDPTLLDGLSALLPDVASSSGDVVENVGFTIDAAYYGNIGRFINHSCSPNLYAQNVLYDHDDKRIPHIMLFAAENIPPLQELTYHYNYSIDQVFDSDGNIKKKSCYCGSADCTGRMY
>OMYK-2023759-OMYK-Trianthemum_portulacastrum-2_samples_combined
VGLMAARNCPWRQGKETVDSPSATNIKRSRGKKNYSAGKDKDRLLPKSSPGKTKNLGERSKMIVPYPTETETERVCGGRHENDSSDVEDFILAPRKGRGEVSLPPLGVGSSSERDIRSKVRETLRLFQALVRKLLQGEETKTKDETMSKDPDSNKRIDLRAAKILRDHGKYINTGKKGLLGAIPGVEVGDFFHYRIELSIIGLHRPPQGGIDYIKQGKKIIATSIVASGGYANDVDSADVLIYTGQGGAKSADKEAEDQKLERGNLALKNSIDEKNVVRVIRGFKEAKPSETADGRSKVTATYTYDGLYSVEKYWQDLGPHGKLVYKFELRRLQGQPELAWKEVKRSKKFKEREGRCVDDISGGKETFPICAINTIDDEKPPPFTYITSMMYPSWCQPIPPRGCDCKDECSDSEHCSCAVKNGGEIPYNYNGAIVEAKALVYECGPLCKCPPSCHNRVSQRGIKFPLEIFKTESRGWGVRSLSSIPSGSFICEYIGELLDDKEAEQRAGSDDYLFDIGQNYSDPTLLDGLSALLPDVASSSGDVVENVGFTIDAAYYGNIGRFINHSCSPNLYAQNVLYDHDDKRIPHIMLFAAENIPPLQELTYHYNYSIDQVFDSDGNIKKKSCYCGSADCTGRMY
>ONLQ-2013765-ONLQ-Atriplex_hortensis-2_samples_combined
RRKIRDTLRLFHGVLRKLVQADENKSKGRVDASIQISAALKIFKDHGKYISAKKMLGHIPGVEVGDLFTYRVELDIIGLHKPLQSGIDFVRRGTKLIAISVVASGRYDNVVENSDVLIYVGQGGNIAGGCKQLEDQKLLGGNLALKNSIDKKNPVRVVRGFKERKTIRGKRVTIPTYIYDGLYTAERCWQERGPHGKLIYKFELRRVPNQPELTWKKLEKVKKSKNSKARKVQVDDISKGKEETPIFAVNTIDDEKPLPFTYITSVMYPDWCRPLPPKGCDCKDGCSDSEHCACALRNGGEIPYNYSGSLVEVKPLVYECGPSCKCPPTCHNRVSQHDIKLPLEVFKTESRGWGVRSISSIPSGSFVCEYIGEILDDKEAEQRIDDDEYLFDIGRNYSDPILRDGLSALMPDMPSKFSAVVENIGFTLDAAKFGNIGRFINHSCSPNLVAQNVLYDHEDKRIPHIMLFASENIPPLQELTYHYNYTIDQALDSKGNVKRKSCHCGSADCTGRMY
>ONLQ-2013766-ONLQ-Atriplex_hortensis-2_samples_combined
DVTLPPCGPRSSSVTGMRSKVRETLRLFQAINRKLLQEEETKSKDQESASKRTDLRAAKMLKECGKYINTVKKIGPVPGVEVGDIFNFRVELAIIGLHTPLQSGIDTIKVDKQPVAISIVASGGYANDVDSSDVLIYTGQGGNAGGDKQPEDQKLERGNLGLKNCIDKETLVRVVRGKETKPVESSDGKPNNGRSKMIATYTYDGLYTVDKYWHDLGPHGKLVYKFELRRVPGQPELAWKEMKQSKKYKAREGRCIVDISDGKEDFPIGAVNTIDDERPPPFTYITSMMYPDWCRPIPPEGCDCKNGCSDSKHCACAIKNGGDIPYNYNGAIVQAKSLVYECGPLCKCPPSCHNRVSQHGIKLPLEVFKTDSRGWGVRCLSAIPSGSFICEYIGELLDDKEAEQRTSNDEYLFDIGQNYNDSTLWEGLSAVLPELPSSSVDVIENVGFTIDAVNFGNVGRFINHSCTPNLYAQNVLYDHEDKRIPHIMLFAAENIPPLQELAYHYNYTIGQVLDSNGNIKKKSCYCGSSECSGRMY
>OOSO-2011920-Helonias_bullata
LGHVPGIEIGDEFHYRVELCIVGLHRQYQAGIDFVAQNGTTLATSIVCSGGYPDDMDSSDVLIYTGSGGNIAGGKKQPGDQKLKRGNLALKNSIYAQTPVRVIYGSKEKGSGHDERAKIVSTFTYDGLYKVESYRTVKGPHNYSMFKFQLRRLPGQPELALKEVRRSLKAKVREGLCIKDVSEGKESMRICAVNTVDGDRPMPFKYTTKNIYPPWHIQTPPRGCGCTDRCLDSAKCACTIKNGGEIPFNYSGAIMQEKPLVYECGPSCKCPPSCYNRVSQHGIKIPLEIFKTNSRGWGVRSLTSISSGSFICEYIGEIVSDLEAERRSYDEYLFDIGHNYEDKTLWEGIPSFIPGLQPSSACDTVEDVGFTIDAAEYGNVGRFINHSCSPNLYAQNVLYDDDDKRMPHIMLFAAGNIPPLQELTYHYNYTVDQVHDLEGKVKRKNCYCGSQECTGRLY
>OOSO-2086638-Helonias_bullata
YPPPKRRRVSAIRDFPAGCGTNAPLISREECSAVVTAGSSKNTSLDGEKEHVVNQQPAADMEAPTERAEIESKRGDSKQISEELQETRGEVQSKPTAAPLKRKVLDGETKPVVKQPQEAKGSAKVASTEKVQGEVRRNDAKPIRERAQEFSGDVRGKSALKRSLSENTVEERSEKKILARSTSEKSEGHEAKQINRNLSVKEARESKLSPDARFQPGSKIVDKEGSTSVGKPVEKRLVKHQMDAKNLKRKLPEEKENKGHSANDRIGKDLSLEVPCDRLIVQALMAAPNCPWRQGRKSGGFISRSVTPKSGKKERKSSSIKKAVSASRLKNETASEDEEDSVPQDEENEKALTVYKPRDLSVTLAPLVPPKLSHGDGENDEVGNRNKVKRALRLFQVLCRRLLQGEEAKSKDLGRSIRVDLKASAVLKENNEWVNYGKPHLGHVPGVEVGDEFHYRVELSIVGLHRPFQGGIDYMKHGGMIVASSIVASGGADDMDNTDVLTYSGSGGNPAGGDKLPGDQKLERGNLALKNSIDAQTPVRVIHGFKEKGSEHDTRAKTVSTFTYDGLYIVESYWMEKGPNGFSVFKFQLRRMAGQPELALKEVKRSKKAKVREGLCIKDISEGKERMAICAVNTVDDDRPMAFKYTTKNIYPPWYVRSAPRGCGCTDGCLDSEKCACAVKNGGEIPFNYNGAIVQAKPLVYECGPSCKCPPSCHNRVSQHGIKIPLEIFKTKSRGWGVRSLYSIPSGSFICEYIGELLKDSDAEQRDNDEYLFDIGHNYEDKSLWEGLPSFIPALQSSSPCETVEDVGYTIDAAEYGNVGRFINHSCSPNLYAQNVLYDHDDKRMPHIMLFAADNIPPLQELTYHYNYIVDQVLDPEGNIKRKNCYCGSPECTGRLY
>OQBM-2013031-Ipomoea_indica
GNRLPKFDVTLPPFGPNGSSHGDVRSKVRETLRLFQVLCRKLLQGEESKSRPEEEAQSKQKTKRIDLEASKIIKAMGKEVNTGNVILGEVPGVEVGDEFQYRVELALVGIHRLYQAGIDSMKHTETGITIAVSIVSSGAYADETDDPDVLIYSGQGGNVISKAKTPEDQKLERGNLALRNSITVKNPVRVIRGYKETKPSESVDAKPKVATTYVYDGIYTVQNYWTVEGKHGKMVFMFELRRIPGQADVFWKEVKSSKKSTMRHGVCVADITGGKELLPICAINRIDSEKPPSFNYIRKMKYPEWFHPAPLKGCDCTGKCSDSKKCACAVRNGGELPYNRNGAIVEVKPLVYECGPHCKCPPSCYNRVSQNGIKIQLEIFKTESRGWGVRSLTSIPSGTFICEYAGELLEDKEAERRIGSDEYLFDIGHNYSDCSINPSGQKCTSIEQVEEVGHTIDAAEYGNVGRFINHSCSPNLYAQNVLYDYDDRKVPHIMLFAVENISPLRELTYHYNYTVDQVRDSSGNIKVKKCFCGSAECTGRLY
>OQHZ-2006210-Quillaja_saponaria
EDSLESGGKIEDFYVSQRSSNFNVNLPPFGHSSFSGQGHDSDSNVTRIKVRETLRLFQAVSRKLLQEEEAKLKDRGRKRIDLDAAKILKDKNKYINTGKQIMGSVPGVEVGDEFHYRVELNIIGLHRPIQGGIDYLKQGGKVLATSVVASGGYADDLDNSDVLTYTGQGGNVMNTDKEPEDQKLERGNLAMKNSSEEKNHVRVIRGSESKDGKSKTYVYDGLYIVEKYWRELGPHGKMVFKFLLHRVPGQPELAWKEVKKSKKFKIREGLCVQDISHGKELIPIFAVNTIDDDKPPPFTYVTSMIYPDWCNTIPPMGCNCTNGCSNLEECSCTIKNGGEIPYNHNGAIVEAMPLVYECGPSCKCPSTCHNRVSQHGIRFQLEIFKTRTRGWGVRSLNSIPSGSFICEYIGELLEEKEAELRAGNDEYLFDIGNNDNTLWDGLLTLIPDAHSSSCEGVADGGFTIDAAQYGNVGRFINHSCSPNLYAQNVLYDHDDKRIPHIMLFAAENIPPLQELTYHYNYMIDQVHDSDGNIKKKSCFCGSVECAGRMY
>OQHZ-2006211-Quillaja_saponaria
EDSLESGGKIEDFYVSQRSSNFNVNLPPFGHSSFSGQGHDSDSNVTRIKVRETLRLFQAVSRKLLQEEEAKLKDRGRKRIDLDAAKILKDKNKYINTGKQIMGSVPGVEVGDEFHYRVELNIIGLHRPIQGGIDYLKQGGKVLATSVVASGGYADDLDNSDVLTYTGQGGNVMNTDKEPEDQKLERGNLAMKNSSEEKNHVRVIRGSESKDGKSKTYVYDGLYIVEKYWRELGPHGKMVFKFLLHRVPGQPELAWKEVKKSKKFKIREGLCVQDISHGKELIPIFAVNTIDDDKPPPFTYVTSMIYPDWCNTIPPMGCNCTNGCSNLEECSCTIKNGGEIPYNHNGAIVEAMPLVYECGPSCKCPSTCHNRVSQHGIRFQLEIFKTRTRGWGVRSLNSIPSGSFICEYIGELLEEKEAELRAGNDEYLFDIGNNDNTLWDGLLTLIPDAHSSSCEGVADGGFTIDAAQYGNVGRFINHSCSPNLYAQNVLYDHDDKRIPHIMLFAAENIPPLQELTYHYNYMIDQVYDSDGNIKKKSCYCGSLECTGRMY
>OQHZ-2006212-Quillaja_saponaria
ATSVVASGGYADDLDNSDALTYTGQGGNLFVSDKRPEDQKLVRGNLALKNSSEAKNLVRVIRGSESKDGKSKTYVYDGLYIVNNYWEELGPHGKMVFKFLLHRVPGQPELAWKEVKKSKKFKIREGLCVQDISHGKELIPIFAVNTIDDDKPPPFTYVTSMIYPDWCNTIPPMGCNCTNGCSNLEECSCTIKNGGEIPYNHNGAIVEAMPLVYECGPSCKCPSTCHNRVSQHGIRFQLEIFKTRTRGWGVRSLNSIPSGSFICEYIGELLEEKEAELRAGNDEYLFDIGNNDNTLWDGLLTLIPDAHSSSCEGVADGGFTIDAAQYGNVGRFINHSCSPNLYAQNVLYDHDDKRIPHIMLFAAENIPPLQELTYHYNYMIDQVHDSDGNIKKKSCFCGSVECAGRMY
>ORKS-2010747-Philonotis_fontana
LMNSCTMGLPVRVIRREKDTGSDTGQRFTYYGLYKVEKYFLDTGAHGHSVYKFFLLREENQPSLDTILQLSPKPDLSAAPGVLLTADISEGVEQTPVRVVNAVDVNAPDTFHYITSVVYPNQSRHTLPFQTQACECVYTCEDGVCSCVKRNSGGVSAYNDDGHLIRVRNIVYECGPLCNCSITTCRNRVSQKGLRWRLEVFRTMTKGWGVRTLEFIPSGSFLCELTGELLTATAAAERDNDEYLFNLDFHSNARARNNSKPSSRSSKGNTEQQQQQQPIVHYVIDCRLSGNVARFINHCCQPNLFVQGVLHDHVDLNRGHILLFAGEDIAAHTELSYDYGYELDSVRDIHGNVVAKPCHCGARFCRGRMY
>OTAN-2099327-Deutzia_scabra
LCTSIVAAGASDELDQSDVLIYSGSGGTAEDQKLERGNLSLKNSIDAQNPVRVIRGFKELAASESSDSRAKLVSTYIYDGLYLVEKFWKEAGKHGKMVFKFQLRRIQGQPELALKEVKKSKKSKVRIGLCVDDISNGKEKIPIGAVNTVDDDKPPIFKYITSVIYPDSYKLIPPQGCDCIDGCSDSEYCSCAVKNGEIPYNYNGAIVEEKSLVFECGPSCKCPPSCYNRVTQHGIKFQLEIFKTESRGWGVRSLCSIPSGSFICEYTGEILEDKEAEGRIGNDEYLFDVGHNYNDQPSSCEVVDGGFTIDALKYGNVGRFVNHSCSPNLYTQNVLFDHGDKSVPHIMLFAVENIPPLQELTYDYNYKMDQIRDSNGEIKKKSCYCGSSECTGRMY
>OUER-2026921-Heliotropium_convolvulaceum
DGKDKIVTTYVYAGLYIVDRYWTETGAHGKMVFKFELRRLPGQPELAWKEVKLSKKYKKREGVCVDDISGGKEPFPICAINTIDSEKPPPFTYITKMMYPDWFRPVPPKGCFCTGRCSDSRKCSCAVKNGGEIPYNHNGAIVEVKPLVYECGPCCKCPPSCYNRVSQRGMKIKLEIFKTEKRGWGVRSLSFISSGSFICEYVGELLEDKEAEKRTGSDEYLFDIGRNYTDNSSKLSDVDMIDVNEDGYTIDALQYGNVGRFINHSCSPNLYAQNVVYDHDDTRMPHVMLFAAENIPALQELTYHYNYTV
>OVIJ-2082464-Papuacedrus_papuana
VPGVEVGDEFHYRIELMIVGLHGQSQGGIDYLNLKGKSILATSIVASGGYEDNDEGEVLIYSGQGGNIDKKGKQTEDQKLERGNLALKNCVDAGSPVRVIRGFKDSRNSCGGRGSKDGTMSKTGTKYTYDGLYLVERYWQETGSTGFSVFKFQLRRMPGQPELAWNIVKSVGRSKKGGPREGLCLQDISQGKEPRPICVVNTVDDEAGPAPFEYTSKIIYPSGFNPPLPRGCDCVDECSDSVLCPCAVKNGGELPYNHNGCIVEAKPLVYECGPSCKCPPTCHNRVSQHGVRINLEIFKTDKRGWGVRSLSSITSGSFICEYAGELLSDMEAEQRTGNDEYLFDIG
>OWFC-2009846-Halocarpus_bidwillii
PLDSDAPIASDDGTVTRSKVRETMRLFQVLYRKFLQGEENHANQNQKAPRRPDVLASNILKENKKWVNTGKQIVGNVPGVEVGDEFHYRIELCIVGLHRQSQGGIDYLKRGNTIIATSIVASDGYADDIDTGEVLIYTGQGGKGTGKDKKVQAEDQKLERGNLSLKNCKDLMSPVRVIRGVKESNNCSRGRGKDGTRSKGGMKYTYDGLYLVENYWQERGANGFSVFKFQLRRMSGQPELAWNILKLVGKSKKGAPREGLLCQDASEGKEATPICVVNTEDDEAGPPDFIYTNKIIYPSWYKPSPPRGCDCVDGCSDSDKCFCAVKNGGELPYNHNGAIVEAKPIVYECGPHCKCPPLEIFKTDKRGWGVRSLCSISSGSFICEYTGELLSEVEAEQRTGNDEYLFDIGRSNDQSLWDGLSGLVNELPSHSIIETVEDSGYTIDAAKYGGVARFINHSCSPNLYAQNVLYDHDDRNVPHIMLFAAENIPPLQELCYHYNYSLDTVRDSDGNIKMKHCYCGSSECTGRLY
>OXGJ-2012693-Glyptostrobus_pensilis
ALIPFDSADGQAKSDGDGTVTRAKVRETMRLFQVLYRKFLQEEENRTKEPRQGHRRPDIMAANVLKQKNKYLNTGEKIVGNVPGVEVGDEFHYRIELMIVGLHGQSQGGIDYLNLKQGKSILATSIVASGGYADNDEGEVLIYSGQGGNRDKKGKQMEDQKLERGNLALKNCIDAGSPVRVIRGFKDSRNSGGGRGSQDGTMSKTGTTYTYDGLYLVERYWQETGSSGFLVFKYQLRRMPGQPELAWNIVKSVGRAKKGAPREGLCLQDISQGKETRPICVVNTVDDEAGPAPFEYTAKIIYPSGFNPPPPRGCDCVDECSDSEKCLCAVKNGGELPYNYTGSIVEAKPLVYECGPSCKCPPTCHNRVSQHGVRINLEIFKTDKRGWGVRSLSSITSGSFICEYTGELLSEMEAEQRTGNDEYLFDIGRSNRSNDQSLWDGLSGLVNELPSHSISETVDDAGYTIDAAKYGSVGRFINHSCSPNLYAQNVLFDHDDKNIPHVMLFAAENIPPLQELCYHYNYNPDSVRDSDGNIKKKSCYCGSDECTGRLY
>Orysa_v7_0-LOC_Os04g45990_1-
MGIPEVVVPPRAAGPRRYKGLVPWRFQPGFVRPPPVKPPAAAAAVAGGGVAGTPGGKGRGLGASGEGVGSSGGRGDPQSRRCTRSASAKGSGDARSVEEGGPRVAGDDGGSGKSGVAAEGSGFEGLRNGRGGGVGTAAAEDCGLEKSNPDGIVGDADVHLESGSDARDGECVSEGLKKPCVNNSNGSSAADCAPKVKKGNDSGNGGADECNAAAKSSNLACPGNNGDETNRKGRKVVLPWRFQVGFKRSFSKAFCSDSESSGPSGTQFYRAQDSSTPCTPATRSSVRCYASAHSGVRVSAMRDFSVKGEKETSTPYKKSKTGMDGPSQGMPKNGVVLARENIMGSLQNFRLIYRDLLDEEEEKSTEAVIRPDLQAYRIFRERFITDCDEKKYIGNVPGIKVGDIFHLRVELCVVGLHRPHRVGVDHIKQEDGTCIAVSIVSYAQSSDIKNNLDVLVYSGAMTAIANQKIEGTNLALKKSMDTNTPVRVIHGFVTHLNGNCQRKKIPTYIYGGLYIVEKYWREKEGNDRYVYMFRLRRMAGQKHIDIQDILNSGQAESYGGIIIKDISRGLEKIPVSVVNSISDEYPMPYRYIAHLQYPRNYQPAPPAGCGCVGGCSDSKRCACAVKNGGEIPFNDKGRILEAKPLVYECGPSCKCPPTCHNRVGQHGLRFRLQVFKTKLMGWGVRTLDFIPSGSFVCEYIGEVLEDEEAQKRSTDEYLFAIGHNYYDEALWEGLSRSIPSLQKGPDKDEEAGFAVDASKMGNFAKFINHSCTPNLYAQNVLYDHDDKSVPHIMFFACEDIPPRQELSYHYNYTIDQVHDANGNIKKKKCLCGSIECDGWLY
>Orysa_v7_0-LOC_Os08g30910_1-
MSGLDLREMLSSAARRHTWRRSGWGAEWGGGDDARSAALPARCPPPPPPRRPAAAGGRGDEGSGGVRGRGEEGTSRGGSGARREDAAGTGRNAVAVVAGGSATSGAERVAARAEDGRRSMDGPTLELSEMMLHAAQPWRSRCTQRDVRPGAVPPRPVAADGRGEGTSTVRGRVLEGTTRGGGRGGGMEREREVVAPARNAVAVAGDLATHGGERVAGPLVAKEKRNGGGELGTKRGLEKRAPLPPPKRRVVSAKRQFPPDFGRDSAVPLGRGRGRGGGVRPSDGAPARAVLGEKVASAGNGDSMANVHHHAVMDTVLMKSSHASDENLVAFKVGSPENGAEGAARGKGAHNGELLGKREVLAQAVNLLPMRRTVSATHRFTAGCGRDAAAPLARREEGKVGSGLEVMPVDVGGGVSKEVMATDGSKHSVNQCTANIVGAVGVLDGTVQYQELEEGEVADEAYCDVESQKVVGCDSFDDSAGERHEGVVPVTFAVTEVLTSHAYDEMMQIKALQEGGSDAAQETEHDLPMGGKCETILPDASPKCSFGGPSNEIVHGKRVLGSHGMKGEVPSLAIEDHGGIAQIDQELEDVEMTTGEYRVQDAQIATHVIPHESTTGRHEGGLCASAAAEDVKVMNKYKGTLPKGAAKSSMNIATGVFGDGIMRSKILSTARKVVKPPVRASHKPPLNTLHRPFSTNSASFGHKKLKVKRPDQSKDIPMKIASTSGLAGKDNLIDEKALSLEDDDILKALVVHDGKLEVYLNVPSCVQLHRQHGSGNADDRSKIRMLCRRFQFICRALLHAVEQGSLKIRRVDLAADKIIRKLPGFTKPGPTVGNVNGVEVGDEFMYRVELALVGLHRPYQGGIDTTDYNGVLVAISIVCSGGYPDELSSSGELIYTGSGGKPAGKKKDEDQKLERGNLALKNCIETKTPVRVIHGFKGQNREDNSHSRAKQILTFTYDGLYLVVDCWTEGLKGSRIFKYKLQRIPGQPELPLHIAKGLRRSLSRPGLCIADISQGKEMDPICVINDVSNVHPTSFQYISRIKYPSWLTKRHPQHHGCDCSDGCIDSTKCFCAVKNGGKIPFNSNGAIVHDKPLIFECGPSCRCHSSCHNRVSQKGMKIHLEVFRTANKGWGVRSLRSISSGSFICEYVGILLTDKEADKRTNDEYLFDISHNCDDEDCSKGRPSTISSLNSSGGCSQTMEDVCFTIDASEYGNIGRFINHSCSPNLYAQNVLWDHDDQRVPHIMFFAAENIPPLQELTYDYNYKIGEVRDLNGRVKVKDCHCGSPQCCGRLY
>Orysa_v7_0-LOC_Os09g19830_1-
MGGVEPPPPPAPAPAGLAAWLVARGVKRRAVSAKRSWPPLCGRFPAPPPPPPTAPVAGDDGSKGVEGVVANQGGAEGVAVSPDRSVPLSGGPTAASSLPPPPPSIIAGNVGDNSVEGRGDVGDKGVHGVTEGNEEEQVASAVVSSAACIGALSHGPSQPEAERMEVDEGEGRETGEAQLPNDTDARLSDDQGMGEVLDVMPLAVAAPVSCGANVSNGSAENVRDVASLLMDREGGKWGCEFERKEVTSDRDGRETESRVGVGQLERTNDVHDGGRKKRWLMSVLNPPPKRRAISAIRKFPRDCGRAASTLAESGASMEELPLEATPISVATGGASMEDSLARTPISVQGASLVCGLDHSSEAIDGKTIEDDESSKVENRIQEFQVATNVALDDFEGAKNGSTHPNDSIAKPSPSHGFVERVNGKGSQQEKKLVARSAGDGKMVSKYEERLQKGTPETRMRDLVDVKAKKKILKSDKMNGALQNDARSSGDGKMKTKASSTQRGVVRSDMSLKQGDIARKVDATGKCKGGVNSLIKEATSGKHATTNGIEENDDRDLVSDRIIVQALMAPDKCPWTRRRKSIGGSSESRTPKLKKKFGRPRKELKDTTPREEVSPEVASCKAIKHEAIEDKEDSYFEDEGNSKASYSDVEGNSKELVRGGKALVVCGGKKELCVTLPPSAPFGTDPRSKIRNLLIKFHAACRKLVQVEEQHKGNIGRIDIEAGKALKQNGFIKPGPIVGNVAGVEVGDEFNFRIELSFVGLHRPYQGGIDSTKVNGILVAISIVASGGYHDELSSSDELIYTGSGGKAIGNKAAGDQKLERGNLALKNSIETKTPVRVIHGFKGHSKGEASHSKSKQISTYIYDGLYMVVDYWKEGPEGSMVYKYKLQRIPGQPELALHIIKATRKSKVREGVCVPDISQGRERIPIPAINTIDDTQPTAFKYTTEVIYPHSYAKEPLKGCDCTNGCSDSNRCACAVKNGGEIPFNSNGAIVEAKPLVYECGPSCRCPPTCHNRVSQHGIKIPLEIFKTGNKGWGVRSLSSISSGSFVCEYAGEVLQENGDEHVETDEYLFDIGHHYHDEVWEDPKFEGILGLESSTSKTTEDTEGSKTTEDTEGSTIDASKCSNVGRFINHSCSPNLYAQNVLWDHDDMKKPHIMFFATENIPPLQELTYDYNYGKVEDKNGKEKVKPCFCGSPDCSRRLY
>PACid_16046688
MVHSESSKLISLRGGSGPFSKDELATNGSYTDPMGRRKSKRFKVAAESEFSPDCGSGSMRLRSRTIQKEVQIETCENKNASEVEVELIPGEKVADRDGFKSVDCNDMSAGGTEGAKSLRVNMQEPMEGRNLPENTSEQNLVEVHPPSISLPEEDVVGSVCRKSITGTKELRGRTVSVVRDLSPNMGSKFSKSGKTAKGSISMEEDNLVLEKSDSGDHLGQSLSKSISPEVLELDKSKVTVPKPIEAAVRIITNKGVAMPPPLKPSEKTNGDYGEGSMRKNSERVAPDKKRLARNPRLSNGGLPSGSSSGESARYKVKETLRLFHETCKKIMQEEEARPRKRDGSKFRVDNEASKILKGKGKNLNSGTQIIGTVPGVEVGDEFQYRMEMNFLGIHRPSQSGIDYMKDDGEELVATSIVSSGGYDDVVDNSDVLIYTGQGGNVGKKGKKNNEPKDQQLVTGNLALKNSIHKKNPVRVIRGIKNTTLQSSAVAKNYVYDGLYLVEEYWDETGSHGKLVFKFKLRRIPGQPELPWKVVEKSKKSEFRDGLCNVDISEGKETLPICAVNNIDDEKPAPFIYTVKMIYPDWCRPIPPKSCGCTKRCSESKKCACVVKNGGEIPYNYDGAIVSIKPLVYECGPHCQCPPSCYMRVSQHGIKIKLEIFKTESRGWGVRSLESIPIGSFICEYAGELLEDKQAERLTGKDEYLFELGEEEDQFTIDAARKGNIGRFINHSCSPNLYAQDVLYDHEDTRIPHIMFFALDHIPPLEELSYDYNYKIDQVTDSNGNIKKKICYCGSAECSGRLY
>PACid_16059935
MEMGVMENSMVHTETSKVKSLSNGEVLVEKRGVSVLENGGVCKLDRMTGLKFKRRKVFAVRDFPPGCGTRVERFGSMEVKIACENGNVAEDVKVVESLVKEERDDGVDVSGGELEAENGSDVSMAEAVEVQPLSICLPEGDVERNVEQTVEVAGSMGQSLVLEDSGSGASSSGTTENMVRDVVVYADESSLGIDDLDYTEPLEIEMSDVSVAKPSLVAGRRKAKKGVAFHSSLKLTKKNNREYGEGSSKRNSKSNIYWLDRESLDFPHQETSRELRILDVGSSSGDDSIRNKVKETLRLFHGVCKRILQEDEAKPEDQRRKGKGLRIDFDASKILKRNGKYLNSGTQILGHVPGVEVGDEFLYRMELNILGVHRPSQAGIDYMKYGKGIVATSIVASGGYDDHLDNSDVLTYTGQGGNVMQVKKKGKELKEPEDQKLISGNLALATSLKKKTPVRVIRGKHKSTLKTSSGGNYVYDGLYLVEDYWQEVGSHGMYVFKFQLRRIPGQSELSWIEVKKCKSKYREGLCKLDISEGKELSPISAVNEIDDEKPPLFTYTVKMIYPDWCRPVPPKSCGCTTRCTEARKCACVVKNDGEIPYNYDGAIVGAKLFIYECGPLCKCPSSCYLRVTQHGIKLPLEIFKTKSRGWGVRSLKSIPIGSFICEYVGELLDDSEAERRIGNDEYLFDIGNRYDNSLAQGMSELMPGTQAGRAMAEGDEAGGFTIDAAKKGNIGRFINHSCSPNLYAQNVLYDHEDKRIPHVMFFAQDNIPPLQELCYDYNYALNQVRDSKGNIKKKPCLCGAPGCRHRLY
>PAWA-2003645-Aristolochia_elegans
RKKVRETLRLFQVCCRKLLQEEESKSKDQGQTSKRVDLKVSRLLKEKNKWVNTGKQILGSVPGVEVGDEFHYRVELAIVGLHRQFMANGRHLATSIVASGGYNDEVDNSDVLIYSGHGGQNASGDKIPQDQKLIRGNLALKNSMDAQTPVRVIRGFREKANDLNQDAKSKIVATYTYDGLYLVEKYWMEKEHHGGSVFKFQLKRIAGQPELALRIMTKTKKSSVREGLFSHDISDKKEPIPISGVNTIDDERPYPFEYTAKVIYPSWYKAEPPRGCQCTNGCSDSESCMCAVKNGGEIPFNHDGAIVEAKTLVYECGPSCKCPSTCHNRVSQRGIKFPLEVFKTESRGWGVRCLTSIPSGSFICEYTGAVLKDTEAEERTSNDEYLFDIGSNYNDYALWDGLSTVIPDLQTNAICEIVETVGFTIDAAEKGNVGRFINHSCSPNLYAQNVLFDHDDKTLPHIMFFAAENIPPLQEITYHYNYTIDQVRDANGNIKKKPCYCGSHECTGRLY
>PAZJ-2008939-Ricinus_communis
LYLVEKCWQDLGPYGKLVFKFRLVRIPGQPELAWKVVKKSKKFKVRDGLCEDDISKGKEKIPICAVNTIDDEKPPPFEYITHVIYPDWCRPIPPRGCNCTNGCSETAECSCVAKNGGEIPFNHNGAKPLVYECGPSCKCPPSCYNRVTQHGIKIHLEIFKTESRGWGVRSLNSIPSGSFICEYVGELLEEKEA
>PBUU-2007848-Lygodium_japonicum
KRPDIEAANILKQRNKWRNCGEKIIGEVPGIEVGDQFTCRLEMCVVGLHRPSQAGIDFIAGSRRSNGKPLATSIVASGGYEDDDDGGDTFIYTGQGGNNFKGDKRQEKDQELLRGNLALKTAMLERSPVRVIRGSIDPSSGDKLYTYDGLYDVVDVWEKPGVSGFKVFQFKLTRRPGQPELGSSIVNFVGNLRKKGIARPNLLLGDISGGQERLAVCVVNEVDDEAAPTRFVYISRVKYPSWYSPVLPKGCDCVGNCVDETKCLCAAKNGGEFPYNESGYLMWDKQVVYECGPSCRCSGSCQNRVSQRGLRYQLEVFKTKNRGWGVRSLNSIRSGGFICEYTGELLSDAEAEQRTGNDEYLFDIGNKCGAWSDVSGMVKTSESTNAVAAVIEEVGFTIDAKDFGSVARFINHSCSPNLFAQNVLYDSDDLRFPHVMLFAMENIPPMRELSYDYNYTVGHVRDANGNVKTKACYCGAQDCSGRLY
>PCGJ-2068540-Anisacanthus_quadrifidas
LKADGMYLFPEKPFGHIPGVQIGDEFRFRAELSVIGLHRQLMGGIDSVVLDGQKLATSVINSGRYENEAKALDVLIYSGQGGNQKSAEKAEDQKLVKGNLALMNSMKLRYPVRVTYKRKSLVAGNSLSVSKEGSFVYVYDGLYIVKRMWQERDQNEKLAFKFELHRMTGQPRPHQTTYAKPTRQVKSGEVSIIDDISQGKEILPICAMNGLDNEGHPVFKYITSILYPSWYERIEPIGCDCIDGCLDAQKCLCVLKNGGEIPYNEKGQITRAKPIVHECGPLCKCPPSCMNRVSQHGLKCQLEIFKTVSRGWGVRSRNHISSGSFICEYVGELLRDKEADQRTNNDEYLFDITDDREESGDREYQGDLGSKPNNDSFAIDGAKFGNIGRFINHSCSPNLYAQKVLYDDKRMPHIMFFATKNIHPLQELSYDYNYKIDRVCDANGNIRMKSCYCGSRKCTGRMY
>PCGJ-2068589-Anisacanthus_quadrifidas
KAVAKKSAPKSKFSGSSSKQRNEISVYNDADSKADHYEDFLTNPRANRKMVEIEVSLPPRAPKSTGHSDARNKVRETLRLFNAFCRKLLQREESNSLLEDGKFGKKPRRIDLLSAKAIKDRGKEVNTEKQYIGHVPGVEVGDEFQYRVELAVVGIHRLYQAGIDSIKVNGMLICTSIVSSGAYGDDVENADVLLYSGQGGNVVGKCKIPEDQKLEKGNLALYNSISKKNPVRVVRGWKEARVLDPLDPKAKMVSMYVYDGLYTVTRYWPEKGPHGKQVFMFELRRNPGQPELAWKELKKTNKFKVRPGMVVSDISGGKEPLAICAVNTFDDEKPPSFNYTSKMMYPDWFKPITPPGCDCIGRCSDSEKCRCAVRNGGEVPYNRNGAIVETKPLVYECGPHCKCPPSCYNRVTQRGIKFPLEIFKTESRGWGVRALTSIPSGSFICEYAGELLEDKEAEKRIGNDEYLFDIGHNYSDASVMNEEKAALAEHAEGGYTIDAAQYGNVGRFINHSCSPNLYAQNVIYDHDDKRMPHVMLFAMENLPPLQELTYHYNYSVDEIRDSYGNIKVKECYCGSAECSGRMY
>PCNH-2009773-Psychotria_marginata
LDVSLPPFGPSSSNGDARKKVRETLRLFQTLCRKLLQGEESRPKADAKSKRLDKVRRIDIRASNILKEKGIEVSTGKQILGSVPGVEVGDEFQYRVELAIVGVHRLYQAGIDFMNLNGKKIATSIVASGGYDDDLENPDVLRYSGQGGFKVGKDKQPEDQKLERGNLALLNSKSTKNPIRVIRGSKEKDSDSQDSKVKMVTKYVYDGLYTVENHWPEMGSHGKLVFMFELKRIPGQPELAWKEVKKSKKATVRQGVCVDDIAGGYPVCAVNTIDNEKPQPFNYTKKMIYPDSLHLVSPTGCDCIGRCSAARKCSCALRNGGEIPYNHNGAIVEAKPLVYECGPHCKCSPSCYNRVSQHGIKIDLEIFKTKSRGWGVRSLSSISSGSFICEYVGEILEDKEAEKRAGSDEYLFDIGQNTDCSLNSNGQENSSEAVEEGGYTIDAAQFGNVGRFINHSCSPNLYAQNVLYNHDDKRVPHVMFFAAENIPPLQELTYDYNYVVGQVYDSKGNVKVKSCYCGAPDCSGRMY
>PDQH-2067546-PDQH-Aerva_lanata-2_samples_combined
ELNKELVVYGKDKNKRKKSIGLPFRNVRLQDESTVAVGSGNKMVIVQGLMSALHCPWSRGKGVVKRTPASSSVRKNKGKKKGNFSGQDTCKRSPIKSKDDTENLVENSMMVIPYVEEEIDEVSRPLDTRDNDDSSENDDLDDFQLLPRERSSDVMLPPRVASSSSERGIRSKVRETLRIFQAVYRKLLQEEETKTNDQEGESKRVDLRAAKVLKDRGMYVNTEKVIGSVPGVEVGDVFNYRTELAIIGLHGPLQSGIATIKLDKDPVAVSIVASGGYANDVDSSDVLIYTGQGGNASGKDKQPEDQKLEKGNLALKNCIDKRTLVRVIRGIKETKPAETPGGRPKTIATYTYDGLYTVDRYWHDLGPHGKMVYKFELNRVPGQPELAWKEVKQPRKYTAREGFFLADISGGKENFPISVVNPIDDEKPPLFTYITCMMYPDWCQPIPSKGCDCRSGCSDSGHCACTLKNGDEIPFNYNGAIVQAKALVYECGPLCKCPPSCHNRVSQHGIKLPLEVFKTSSMGWGVRCLSAISSGSFICEYIGELLDDKEAEQRTGSDEYLFDIGQNYNDTTLWDGLSALLPDLTSSTDDVIDVGFTIDAARFGNVGRFINHSCSPNLYAQNVLYDHEDKRIPHIMFFAAENIPPLQELTYHYNYDIDQVYDSEGNIKKKDCYCGSAECTGRMY
>PEZP-2069959-Glycyrrhiza_glabra
SRRIDLQAAKILKDKEKYVNTGKQILGSVPGVEVGDEFQYRVELNIIGLHRQIQGGIDYVKHNGKILATSIVASGGYADDLDNSDVLIYTGQGGNVMSSGKEPEDQKLERGNLALKNSSEEKNPVRVIRGSESMDGKCRTYVYDGLYLVESYWQDMGPHGKLVYRFRLRRIPGQPELALKEVKKSKKFKTREGLCVHDISYGKERIPICAVNTIDDEKPPPFKYITSMIYPDCCNLDPPEGCDCTNGCSDLEKCSCVVKNGGEIPFNHNGAIVEVKPLVYECGPNCKCPSTCHNRVSQLGIKFQLEIFKTNSRGWGVRSLNSIPSGSFICEYIGEVLEDKEAEQRTGNDEYLFDIGNNFSNSALWDGLSTLMPDSQPNACDSMKDGGFTIDAAQYGNVGRFINHSCSPNLYATNVLYDHDDKRIPHVMFFAFENIPPLQELSYDYNYTIDQVRDSDGNIKRKNCYCGSVACTGRMY
>PGKL-2008830-Phellodendron_amurense
GVLMGFMDNMLHPESLKTVTSVNSGHSEEKLGRLSMENGDCSCHTDLPKYKRRSVSSVRDFPPGCGPFVRRTHSLEPKSVLTSEEEKVVASSGQVNRLESVSDEHVESQSPASQALNNARLSEPVKGLEDAAMALSKDLHLVVASASKEEMISPSSFKSFSPSDGSSAVPNGNGFGGTMDKRYPPRINVSAIRDFPPMCGRNAPCLSKESLKVFSSPKNNILGQEKSDMDDRTFKKTIETNVRLMGEDVQDKNVPESKLQGNVDRQSETDVIKESKDIGELEEKMGKEMVVYREDLSIKRKLSKISGNQNRLLEEDKDNESLEPMLDWVVVQGLMAAPNCPWKKGKAAYKPHQSGATSESKEKKHSFLQSGKYKSAVRTKHEAKDSVVKSKKKNSFVTGNPANQSVGQMVIAEKEDSAEDVDEHDDFHLAPRPRSFEVNVPPIEWSVSSNGQNNDVVTRNKVRETLRLFQAICRKLLQEVEAKSKVKGKSKENKENGKSKENKEKKRRIDFEAAAILKDNKKYVNTGKQILGSVPGVEVGDEFHYRVELNIIGLHRPIQGGIDYVKHGGKILATSVVASGGYADLLDNSDSLIYTGQGGNVMNTDKEPEDQKLERGNLALKNSMHEKNSVRVIRGSESSDGKTYVYDGLYLVGKCWQELGPHGKLVFKFQLDRIPGQPELAWQEVRKSKKYKIREGLCVNDISQGKELIPISAVNTIDDAKPPPFTYITSMIYPNWCHPLQPKGCNCTNGCSDSERCLCAVKNGGEIPFNHNGAIVEAKPLVYECGPSCSCPPSCHNRVSQRGIKFQLEIFKTKSRGWGVRSLNSIPSGSFICEYIGELLEEKEAEQRTGNDEYLFDIGNLYNDSSLWDGLSSLMPDVQASSSEVVEDGGFTIDAAQYGNVGRFINHSCSPNLYAQNVLYDRDDRRIPHIMLFAAENIPPLQELTYHYNYVIDQVRDSNGNIKKKSCYCGSIECTGRMY
>PIVW-2092299-Ceratopteris_thalictroides
RTLVKRTLHEFECIRKALVKSQNAVKRADLEASTLLREKGKWRNCGDKIIGDVPGVEVGDQFSFRMEMLIIGLHRQVQSGIDYIPGTKRSNGSPLATSIVASGGYEDDKDDGNTLIYSGQGGNNSRGSKKQESNQVLRRGNLALSNSMKENTPVRVIRGATDLASPSSKVYIYDGLYDVVNCSFECGAAGFQVYQFTLTRRPGQPQVGLSFLTNLKRKGLSRPHLLSHDISSGQERLPVCVVNEVDQEPAPLHFSYIPSIKYPAWYSPIPSQGCQCHGNCNEETCSCAIKNGGEFPYNEKGYILRDKNIVYECGPSCRCSSSCQNRVTQKGLRYRLEIFKTTNRGWGVRSLDSIQPGGFICEYTGELLSDAEAEQRVENDEYLFDLGNGCNPSCNLLDTEDGASETNSAADDISYTIDAKDMGNVARFINHSCSPNLYAQNVLFDSDDLRFPHVMLIAMENIPPMRELTYDYNYTLDTVRDADGKVKVKACYCGAQDCQGRLY
>PJSX-2021235-PJSX-Acacia_pycnantha-2_samples_combined
TSTNNGNNDERSGKPSMENGHCSVTNKVIFKRRKVSAVRDFPEGCGRHAPRIDLTPNVNIANSGIDEGTLVEGKNGEDLKDEFVRTSKLEDESQHTVFPTQTLGQSNDYSLKEETPRTVDEPPLTNDETLKMGSLGLEDLESRRTAETVICDSSNISKDLHKNGPSSQVGEVVLSGSKFLSPNASMADDKTVMRRQFPKRRVSATRHFPPFCGRNAPRLDKDECLEIYSRDNKIMGQQDLAVDDKELSKVTTSDVKEVEKNVECGDACNPVNIVQSDFEGNVMQEVNKLVGIGSSSEMKLLPKNPGDKDIALPEQILTSSPTEVEEESRYAIQVEGTLGKEIVVEEESRDAIQVEGTVGKELVVYSGAQSLVTEPPGTSARHHKSKRDVNELQASSSRVVVLALMAESTHSWRNSIGTPKSSMVGGKNKSKVKKIDYSAQFDRSKAATKSKDSPNCSGKKPVIKKKGSCAAEGTGQLVVWENKDTLDSDKNMEETSFVPKSQGFEVHVPPFGHGNLSGNDEGSNVTRNKVRETLRLFQAVTRKLLREEEAKPKDKANTNRKARIDTIAAKMLREKGKYVNTGKSILGLVPGVEVGDEFQYWVELNVIGLHRPPQSGIDYVKHDDKILATSVVSSKGYADESGSSDVLTYTGQGGGMLKNGKEPEDQKLERGNLALKNSVAEKNPVRVIRGCESRDGKRRYVYDGLYEVEAYWQEMGPHGKLVFRFRMRRIPGQPELAWKEVKECKKFKKRVGVCVDDISNGKEPIPICAVNTIDDEKPPPFEYTTRMIYPNWCNPIPLEGCSCTNGCSDSEKCSCAVKNGGEIPYNHDGAIVEAKSLVYECGASCKCPPACHNRVSQHGITFQLEIFKTKTRGWGVRSLNSIPSGSFICEYIGELLEEKEAEKRTGNDEYLFDIGNTTNNTLWDGLSSLLPESQSSSCEIVENSGFTIDALQYGNVGRFINHSCSPNLYAQDVLYDYDDKRIPHVMLFAAENIPPLQELCYDYNYKIDQVRDSDGNIKRKDCFCGSAECTGRMY
>PKOX-2101097-Isoetes_tegetiformans
DPRQAVCQALRIYDALRRKFLRDDESASKERVAGTIKRPDLKAGTFMKDRNQWLNRKKYIGAVPGVEVGDHFYFRMEMCIIGLHRQVQAGIDFIGAKESGYDVSVAASIIASGGYEDDIDTGETLVYTGQGGNNYKGDKRQKEDQKLERGNLALSKSCEKDLPVRVIRGCKDKNSPTGTIYTYDGLYKVERHWLERGVAGFGVFKYKLIRLPDQPELGSTMVKFSGNLKSKSARREALIMADISDGKEAVPICVVNDVDHPPEGPPPFEYVSRVMYTERFPKPILSEGCDCKGGCKDSSICVCLAKNNSRLPYTHGGILADVQSVVYECGDMCKCPPSCHTRVSQHGIKYQLEVFKTKDKGWGVRSWDYIPNGSFVCEYVGEFIDNEEAEKRVGNDEYLFDLDCLKGSKARGIDVSAFFNEPAKINIDQVVEGADHSIDAGKFGNVGRFINHSCAPNLFVQCVLYDHHDLKAPHIMLFAAENIPPLRELTYDYGYTVGGVTDSNGNVKTKICHCGAKTCTGRMY
>PLBZ-2030895-Chlorogalum_pomeridianum
SRKRVKQTLHEFISLYEKLAEEYEAKQEKAPKKKEAGERSRFDLDAYRHFKDKNKDLGIRCVGAVPGVEVGDKFYFRVELSLLGLHCPLQAGIDYIRKDEKLLAISVVSIRMREYNTNSCKPDVLLFYGSGSKNRDQKMVKQNLALKNSIDAKTPIRVFRGFRKNKLVTLYIYYGLYLVEKQWRKKDDNGHYVFMFRLRRLPGQPELDIKEAKKSLSLRSCSAHKYTEDISRGKEKVPIRVVNTIDNQRFLPFEYITELIYPLNCHPAPLEGCNCVNGCLDSDTCACAVRNGGELPFNSKGAIVEAKPLVYECGPSCKCPPSCHNRVSQHGIKFPLEIFKTKTMGWGVRSRTFIPSGSFICEYVGEMLEDEEAQKRTTDEYLFAIGNNYYDESLWEGLSSVPCLQKSVLSEAEEDGGFTVDASKNGNVGKFINHSCTPNLYAQNLLYDHDDKRMPHVTFFACEDIPPLQELTYHYNYTIDDVQDSDGNIRKKSCYCGSFECTGRLY
>POPJ-2023766-Pteris_vittata
YRALVKRTLHEFESIRKALVKSQTAIKRADLDAAAMLREKGKWRNCDEKIVGEVPGVEVGDQFSFRMEMLIIGLHRQIQSGIDFIPGKKRHNGSPLATSIVASGGYEDDKDDGNTLIYSGQGGNNFKGNKRQESNQELVRGNLALSNSMKENTPVRVIRGSTDLASPSSKVYTYDGLYDVVNCAFECGAAGFWVYQFTLTRRPGQPQVGLSFLTNLKKKGLSRPHLLLNDISRGQERVPVCVVNEVDQEPAPLHFSYISSMKYPSWYSPLRPQGCRCAGICDEETCSCAIKNGGELPYNERGYLMRDKDVVFECGPSCSCSSSCENRVSQKGLRYRLEIFKTMNRGWGVRSLDSIQSGGFICEYIGELLSDAEAEKKVSNDEYLFDLGNKCNPSGVQSDETDMGSTLAHIPVAEEVAYTIDAKDFGNVARFINHSCSPNLYAQNVLYDSDDVRFPHIMLFAMESIPPMRELTYDYNYSIDQVRDAHGNVKIKACHCGAQDCQGRLY
>POZS-2018377-POZS-Linum_usitatissimum-3_samples_combined
IIGDLPGVEVGDEFQFRLELNVIGLHRQTQAGIDFVKKGRDFIAVSIVASAGYDDNLENSDVLDYTGQGGNSTKDKEAEDQKLEKGNLGLKNSIATRNPVRVIHGYTKKLESGKVRSKVYVYDGLYNVEKYWQEPGPHGKLVFKFRLVRIPGQPELTWKQVKKSKKLKLREGLCVSDISQGKELIPICAVNTVDNEKPPSFSYITKIMYPNTLAAPDGCGCRTGCSESGSSCSCVARNGREIPFNNNGAIVEAKDLVYECGSSCKCPSSCYNRVSQNGIKIQLEVFKTDSRGWGVRSLNSISSGSFICEYVGELLDDVEAERRTNDEYLFDIGGCSDDDDSEGNNGSPNFTIDAAEFGNVGRFINHSCSPNLYAQNVLYDHGDRRIPHIMLFAAENIPPLRELTYHYNYQIDQVRDSQGNIKMKSCYCGSSECTGRMY
>POZS-2018379-POZS-Linum_usitatissimum-3_samples_combined
EDQKLEKGNLGLKNSIRTRNPVRVIRGYMKKPESGEVRSKVYVYDGLYNVEKYWQEPGPHGKLVFKFRLVRIPGQPELTWKQVKKSKKLKLREGLCVSDISQGKELIPICAVNTVVNTVDNEKPPSFSYITKIMYPNTLAAPDGCGCRTGCSESGSSCSCVARNGREIPFNNNGAIVEAKDLVYECGSSCKCPSSCYNRVSQNGIKIQLEVFKTDSRGWGVRSLNSISSGSFICEYVGELLDDVEAERRTNDEYLFDIGGCSDDDDSEGNNGSPNFTIDAAEFGNVGRFINHSCSPNLYAQNVLYDHGDRRIPHIMLFAAENIPPLRELTYHYNYQIDQVRDSQGNIKMKSCYCGSSECTGRMY
>PPQR-2011623-Typha_angustifolia
IVQAMMAAARCPWRQGKRSAANTSRPTPSKSKLKKERKILNKSLALKVSSDSVPINEVKVEDGEDAMLEDNVNEKALTIYQGKHELSVNITPCVPPGWNSKGSDNKHVDARSRVLVCRKLLQGEEAKSKESGKIKRVDLDAVAILKRCNDYVNHREIFGNVPGVEVGDEFHYRVELSIVGLHRPFQGGIDSAVKNGIRLATSIVASGGYPDDVDASDVLIYSGAGGKPAGKKLPEDQKLERGNLALKNSIDAQIPVRVIHGLKELKGSDSLDARPKMVSTFTYDGLYLVEKYWTEIGPHGTSVFKFQLRRMPGQPELALHIVKKSKKSKVREGLCLSDISQGKERIPICAINTIDDERPPTFKYITRIIYPPWYVKTRPKGCDCSGGCSDSSKCACAVKNGGEIPFNFNGAIVQAKPLIYECGPSCKCPPSCHNRVSQRGIKIQLEIFKTSSRGWGVRSLSSIPSGSFICEYVGELLQDKEAEKRSNDEYLFDIGHNYDDQSLWEGLPTLIPDLQSSSCSEVVGDQGFTIDAAECGNIGRFINHSCSPNLYAQNVLYDHDDKRMPHIMFFAAENIPKLQELTYHYNYMIDQVHDSEG
>PQTO-2012603-Lycopodium_deuterodensum
KAGTLMNEKKLSVNRVKKIGYVPGVEVGDHFYFRMELCIVGLHRQIQGGIDYISGKEKENEWGHPVAASITASGGYEDDIDDGETLIYTGQGGNNYKGDKRQQVDQKLERGNLALENSCRLGLPVRVIRGCKDKSSPSGTIYTYDGLYMVKESWLDKGASGFGVYKFKLQRIPGQPQLGSVIVKFVGSLKSNPSKRESVIIEDISKGQEKMAICVVNEIDDTTPVADTFQYITTVSYPEGFDKPSLLSGCVCKKACSSSSVCECIKKNGQKAPYISGMLVEAKSVIYECGVKCGCPPTCHNRVTQHGIKHRLEVFKTKQKGWGVRSWDSIPAGSFICEYMGELIYSQEAERLVGNDEYLFDLDLITGNKVRGVDVSMFFDESTTGEIIDEIKKVKLAIDASSYGNVGRFVNHSCFPNLFAQCVLFDHHDVRIPHIMLFAMENIPPLTELTYDYGYTVGQVKDSDGNPKSKICHCGEKNCRGRMY
>PQTO-2081754-Lycopodium_deuterodensum
KAGTIMNANNLWLNRAKKIGATPGVEVGDQFYFRVELCIVGLHRQIQAGIDSISPKDSQWDVPVAASIIASGGYEDDLDTGETLVYTGQGGNNYGGNKRQQQDQKLERGNLALKHSYKIGVPVRVIRGSKCKDSPTGTIYTYDGLYKVEKFWLQRGLSGYGVYKFQLQRLPGQWQTSSALVKFTGTMKSKSGGTEAIIHEDISRGKEGLKICVVNSVDTLTEVPAAFEYATSVRLPPELEKGPALERCQCINGCSDPALCCCIRRNGGQLPYTADKALDEIKNLVYECGQQCQCPPTCHNRVSQHGAKHRLEIFKKQGGWGVRSWDSIPSGSFICEYMGHVVVSDKILKCTEQCRYVLHVDRLNQQMIARGVDVSKNLGVGARNNVSEAVMNTNFSIDARVYGNIARFINHSCSPNLHAQFVLYDHEDLRFPHIMLFAKENMRPFTELTFDYG
>PSHB-2014673-Lantana_camara
QKLERGNLALYNSISEQTPVRVVRGWKETRTLDPLDRKPKIVMTYIYDGLYTVKGCETKTGANGKKVFMFELRRNPGQPELAWKELKRTSLSKFRPGMCVADISYGKEQFAICAVNTLNDEKPPHFNYVSKMKYPNWFNPVPPPGCDCTSRCSDSKKCKCAVKNGGEIPYNHNGAIVETKPLVYECGPHRKCPPSCYNRVTQRGIRFKLEIFKTESRGWGVRALTSIPSGSFICEYAGELLEDKEAEEKIGNDEYLFDIGTNYSDCYVKPEDQAVSAELMEEGGYTIDAAQFGNVGRFINHSCAPNLYAQNVIYDHDDKKMPHVMLFAVENIPPLQELTYHYNYSVDQIYDSDGNVKVKKCYCGTAECTGRMY
>PSJT-2003535-Uvaria_microcarpa
RNEVRQALRLFQAICRKLLQEETKSKIPGQLGTRVDTMAYKLLKMNNKFVNTGDCILGSVPGVEIGDEFYYRAELAIIGLHRNLQAGIDHTKLGGVIVATSIVASGNQDEMDGTDILYYFGQGGNAGGGEAQPEPQKLERGNLALKNSIESQTPVRVIRGFKESRGNISLAARRKATSTFMYDGLYLVEGYEQVDGGHGFLVFKFRLRRIPGQPELPVKEFKQTKKLQERKGLCMVDIGKEKILIGAVNMIDGELPPPFNYTTKMIYPSWYNPSPPEGCDCTDGCLDSIKCVCAVRNGGEIAFNGDGAIVEAKPLVYECGPSCKCPLSCHNRVTQHGITIPLEIFKTESRGWGVRGLSSIPSGSFICEYTGELLTETEAEKRTGNDEYLFDIGQNYNDQLLRDDISNLLSKSQSDDLGAVLDEAGFTIDAAQHGNVGRYINHSCSPNLYAQDVLYDHGDKRMPHVMFFAAENIPPLQELTYHYNYTIDHVRDSDGNIKRKDCYCGSHECTGRLY
>PSJT-2008658-Uvaria_microcarpa
RYQVRETLRLFQATVRRLLRGEEGTLKGQQAVRRIDLTACKILQQANRCLNTGKPILGSVPGVEVGDEFHYRVELSIIGLHRPFQAGIDYTNERGMLLATSIVASGGYSDDMDDVDVLVYSGQGGLPTNRNKQPKDQKLERGNLALKNSIDAKIPVRVIRGCKEFRGSDCHNASARNNIILTYYGLYSVERYWMERADHGFSVFKFELRRMPGQAELALREVKQSKRLAVREGLCVEDISNGEEKIPICAVNALDDERPSPFKYSAKMVYPLWYHPPPPQGCDCVGGCTEWGKCACVMKNGGEIPFNHDGAIVEMKPLVYECGPACKCPPSCYNRVSQHGIRFRLEIFKTKSRGWGVRSLSSIPSGSFVCEYTGELLHENDAEQRTSNDEYLFDIGRNYNDHSIIPSLNPGAPSHGAEVTCNSTIEADSGFTIDAAEYGSVGRFVNHSCSPNLYTQNVLYDHGDKGVPHIMLFAAENIPPLQELTYDYNYTIGQVYDKDGKVKVKNCYCGSHECTGRLY
>PTBJ-2013790-Plantago_virginica
RSKAVARKSTGRGDFSGVASMKPKGGPASDDGGLPADSPVSKKKTDLIIRLPAFSKKKKDIDVRLPPVSKKKRVFDIRLPPFGPNHNNHGDARNRVRDTLRLFNGICRKLLQMEEGNSVPEEECVSKLSGKKLKRIDLAAAKIIKERGKEVNTEKLNLGAVPGVEVGDEFQYRTELAVVGIHRLYQAGIDWIRVDGVPVASSIVTSGAYNDDTDHADTLIYSGQGGNIVGKCKIPEDQKLERGNLALYNCVEKGNPVRVVRGWRETIKGTDPLDSKPKLVTTYVYDGLYTVARWWNELGSNKKKVYKFELIRNAGQPELAWKELKRASKSKTRPGVCVTDISGGKEPLAICAVNLFDDEKPPQFTYISKMMYPSWFHPSPLVGCDCVGRCGSSKKCRCAARNGGEIPYNHNGAIVEVKPLVYECGPHCKCPPSCYNRVTQRGIKVKLEIFKTQSRGWGLRALTSVPSGSFICEYAGELLEDTDAERRIGNDEYLFDIGQNYTDSSLNPDDEALSIELKEEGGYTIDACHFGNVGRFINHSCSPNLYAQNVIFDHDDKKMPHVMLFAMENIPPLQEMTYHYNYKLNEVFDADGNVKVKKCFCGSAECTGRMY
>PTLU-2012084-Staphylea_trifolia
GSAPRIEVGDEFHNRVELIIGLHRLIQWGTTCMKHGGRVLTTSIITSRDYANDDNSDYLIYTGSGGNGDKEPEDQKLERGNLALKNSINAGNPVRVIRGFKETKVSDSSNARAKVVTTYTYDGLYKVEKYWQELGPHSKLVFKFQLNRIPGQPELPLKEVKLSKKSKVRAGICVGDISEGKELIPICAVNTVDDEKPPPFEYITGMIYPDRCGPIPPKGCDCTHGCSDSDKCFCAVKNGGEIPYNYNGAIVQAKPLVYECGPLCKCPPSCRNRVSQHGIKFQLEIFKTELRGWGVRSRTSIPSGSFICEMGEILDEMEADQRTGNDEYLFDIGDNYNNTDLWGELSTLIPNAQSSLCEVVDCGFTIDAAQYGNIGRFINHSCSPNLYAQNILFDHEDERIPHIMMFAAENIPPLQELTYDYNYAIDQVLDSNG
>PTLU-2012085-Staphylea_trifolia
EFHYRVELHIIGLHSPIQGGIDSMKHGGKVLATSIVSSGVYDDDLDNSDYLIYTGSGGNGDKEPEDQKLERGNLALKNSINAGNPVRVIRGFKETKVSDSSNARAKVVTTYTYDGLYKVEKYWQELGPHSKLVFKFQLNRIPGQPELPLKEVKLSKKSKVRAGICVGDISEGKELIPICAVNTVDDEKPPPFEYITGMIYPDRCGPIPPKGCDCTHGCSDSDKCFCAVKNGGEIPYNYNGAIVQAKPLVYECGPLCKCPPSCRNRVSQHGIKFQLEIFKTELRGWGVRSRTSIPSGSFICEMGEILDEMEADQRTGNDEYLFDIGDNYNNTDLWGELSTLIPNAQSSLCEVVDCGFTIDAAQYGNIGRFINHSCSPNLYAQNILFDHEDERIPHIMMFAAENIPPLQELTYDYNYAIDQVLDSNG
>PUCW-2051858-Agastache_rugosa
GRNSQNSFGSKDDMDKEVVHGLMAAPHCPWKKEKPLTNPSGGTSGGNKRKQNFSWRQKAKAVARKSKPEIQSPVLSSKKKNKVHMSNNVDEGSNALALEDYEDLATNSRASRKQEEAEISLPQFGPKCSGRGDARNRVRETLRSFNAICRKLLQLEEANPADGEEGKARQSGRKAKRIDLITAQILKDKKMLVNSTKRVGPVPGVEVGDEFQYRVELAVVGIHFPYQSGIDSVKVNDVSLATSIVTSGAYSDDVENADVLRYSGQGGNIVGKCKTPEDQKLERGNLALANSIEAKTPVRVVRGWKEMKCVDPLDSKPKLVTTYVYDGLYTVTNYCTEKGPHGKQVFMFELKRNPGQPELAWKELKKSSKSKKRPGVCVADISEGKERIPIWAVNTVDNDKPPPFTYISKMMYPDWYQPNPPAGCDCVGKCSIRKKCRCIIRNGGEIPYNNNGALVETKTLVYECGPHCKCPPSCYNRSTQRGIKFQLEIFKTESRGWGVRALTSITSGSFICEYTGELLEDKEAEKRIGNDEYLFDIANPEEEEAAAERLKEGGGFTIDAKTYGSVGRFINHSCEPNLWAQNVIYDNNDKRMPHVMLFAMENIPPLTELTYSYNYSLGQIRDSEGNIKVKKCYCGAAGCSGRMY
>PUDI-2005155-Daphne_geraldii
LMASACCPWRQCEGSHRPELCGASVEKNVRKKEHALLSKKYLDSNLHNKKTVAENTTKANALKNKSSVLKNADQGRGQLVLWQGEDSLSDGGDSCKQNGTWKSCEFEVSLPPCSGRVEGQGNDSSSARSKVRETLRLFQVVYRKLLQDEESKPKTQGDTRRRLDSQAAKILKEKGKYVNTGKAILGPVPGVEVGDEFQYMVELNIVGLHRQTQSGIDYKKEGGKIIATSIVASGGYDDNLDNSDVLIYTGQGGNVMQKGKQPEDQKLERGNLALANSRAANNPVRVIRGESKSSDSPEARGKTYIYDGLYLVKDVNQEVGPHGKLVFKFKLERIAGQPELSWKVVKKSKKSTLREGLCVLDISEGKELMAISAVNSIDDEKPPSFVYVTHMIYPDWCHPIPLKGCDCIKGCSESTKCICVMKNGGEIPYNHNGAIVEMKNLVYECGPTCKCPPSCYNRVTQHGIKLPMEIFKTELRGWGVRSLKSIPSGSFICEYVGELLDDREAEQRTGSDEYLFDVGNNYNDISLRDGLSGLMPEAPANLLQDVPECGFTIDAAHYGNLGRFINHSCSPNLYAQNVLYDHGDRRIPHVMLFAVDNIPPLQELSYHYNYVVGEVRDANGNIK
>PXYR-2021730-Euphorbia_pekinensis
IIGPVPGVEVGDEFQYRTELHIIGLHRPTQAGIDFEKDRGRLIAISIVASGGYDDNMDDSDVLIYTGSGGNVMNGKKEPEDQKLEKGNLALKNSVDAKNPVRVIRGDMRESESSSAKTRMYVYDGLYLVEKWWQDFGPHKKLIFKFKLVRLPGQPELAWKVIKKSKKFKIREGLCMDDISKGKEIIPICAVNTINDEKPPPFEYITRVIYLDRFRPVPARGCGCTRECSEAGNCSCVAKNEGGIPYNRNGAIVQVRPLVYECGPSCKCPPSCYNKVSQRGINYQLEIFKTEWRGWGVRSLNSISSGSFICEYVGELLDDKEAEERKGNDEYLFDIGNSYSDGSMLDGPSNHASETHQSSSGMQEGSGFTIDAANYGNVGRFINHSCSPNLYAQNVLYDHEDKRVPHIMLFAADNIPPLQELTYDYNYKIDEVRDADGNIKKKNCYCGSSDCTGRLY
>Pahal.0005s0092.1
MRGTHPSRQAPAPLATFPALSITPFRSPLPPPVPRQAPGRQPRRHGRRPAPPRESRRKALQVLGHGTTMVGVGVESPAPHAARMLRPGRVSAKRSWPPGCGRPPPAPPPAPAPAAAAGDGENGVDGGAGVLSGRAGEAIAPAAVSPPSQNGSLLRQQGSGNKGEEAVGPAAVSPVAQNGALPRQQGMDKMEEAVGPAVASTVTQKDDMPPQPGSNKVEEAAAPAAVSPAVQNGDLPQQQGSDKVQEAAALAAAQNGAPHQQVRNKVEELVVPAAASPAACNGSRSHAMPQLGPQRAGEDGDKGENKEAQLLSDAGVLSLDGQEGNRVFEVAAPPVKVLESCGIVGAASSAQNGGDGAVCLAVKEQGDGGSAKVGREEVAADGDAMEMGNRTGGGDLERKENGVAGSRAKRWLTSAVNPPPKNRAVSAVRKFPPGCGRTAVTTKGSGVLEVSPVQTFPSGCRRSAVTITDSGDQEGLLLEATPVTSSDTMVSIPVLGGAAASTLAQEASNEKLEGKRMVDEGHNWAHNRVQVLDDFVGTEQDGDLQLNVVAKATLGNSSNEKMKGTHSPHEGKHVARVVACVAEKMQSKTLSTKKEVTCSNVKVKQNKVARKLKGDGIGKGNLHRSDRESKFGKHVGTNQIEENNGKVASSEPINDETMEDNDNSNLEDDDNSKALVMYGEKREICVTVPPSVPDDSKALVVYGEKREICVTVPPSVPFGSHHRQLGDHDVDARSKVRKLLQLFQAICRKLMQVEEQVELSIVGLHRPNQAGIDTSKVNGVLVAISIVASGGYPDELSSSDELIYTGSGGKAGGNKDADDQKLERGNLALKNCIETKTPVRVIHGFKEGPKGEMVFKYKLRRIAGQPELALHTVKATRKSKGSERIPICVINTIDDMRPAPFKYITKVIYPTWYEKELPAGCDCTNGCSDSIRCACVVKNGGEIPFNFNGAIVEARPLIYECGPSCRCPPSCHNRVSQHGIKIPLEIFKTGKTGWGSFICEYTGELLEDGEAEKRQNDEYLFDIGSNYHDEELWEGLKSVVGVQSSTLSSKTMEGFTIDAAEWGNVGRFINHSCSPNLYAQNVLWDHDDMRMPHVMFFAVENIPPLQELTYHYNYKVGEVHDKNGNEKVKNCYCGASDCFGRLY
>Pahal.0041s0034.1
MVGVGVEPPAPPAEAAAGLSPRRLRHRRASAKRSWSSGCGRSPAPPPAAGDGLNGAVGGARVLGGGADEVVADPAAVSPPAQNGSLLRQQGSDAVDEAAVSPVARNGALLRQQGLDNVEAALGPVQNGVPPRQGHNKMGETVAPSPVSPVASNSGIQRTLPESGLEKAGVDEDRGENGETQLLDDAGVPAMEGQEGNRLVKVMAPGVAVPDGCDIVGSGSSAQNGGERCGLLAAEGDVGREEVAGDGDVMEMRNRAGGGESERKENGFAGSRAKRCLTSAVNLPPKKMAVAAICKIPPGCERTAVTTKKSGVLEVSPARAFRPGCGRATLTAIDREVLDVKPISTFPPSYGRSALTSTGSGDEDTNGDALAEIPVSGGFASPTLALDVSNEKMESKKMVDEGNSNAHSRDQVLDDFIGTEQDGNMQRNVDAKSTPMNSSDDKMKGKLSRHEGRQIARVVVDDKMKNKNEGSLHESTLKSPLSDPIDAKTKGKRLESDMMNVALLGGKMQSKTLSTKKEVVCSNVNIKQNKSARKLNKFGKHVATNEIEESGDMNLIPDQLIVALMAPDRCPWIRGRKSIASASKSLATRNKLKGKDAIPRKLLTGKVASRESINDETMEDNDDPNLEDDRNLEDDDSNLKDDDNSKALVACGEKQEICVMVPPSVPSGSHHRQLGDHDVDARSKVRKLLQLFQAAYRKLTQLIEQGNRDLGRADLEAIKALKKDLIYNKPGPIVGNIPGVEVGDEFHFRVELSMVGLHRPYQGGIDTTKVNGVPIAISIVASGGYPDELSSSDELIYTGSGGKAGGNKQGDDQKLERGNLALKNCIDTKTLVRVIHGFKGQSRSEVSPSKGKQTSTFIYDGLYQVVECWQEGLKGERVFKYKLQRIAGQPELALHAVKATRKSKVREGLCLPDISEGSERIPICVINTIDDMRPAPFKYINKVIYPTWYEKEPPKGCDCTNGCSDSITCACAMKNGGEILFNSNGAIVEASPLIYECGPSCRCPPTCHNRVSQHGVKIPLEIFKTGKTGWGVRSLCSISSGSFICEYAGELLEDKEAEKRQNDEYLFDIGSNYHDEELWEGLKSVVGVQSSTSSSKTMEGFTIDAAECGNVGRFINHSCSPNLYAQNVLWDHDDMRMPHVMLFAVENIPPLQELTYHYNYTVGQVLDENGKEKVKHCYCGASDCCGRLY
>Pahal.0349s0040.1
MEMGAAAVPPRAAGARRYKVLVPWRFQRGFVREPLKHAAAASAVAPSRGGGKTVGDPETENCGSGRAPNSGDETAGVRDAKDCRLGGAPSGGKSRAIGGGERHSEGCSPSPSLKNPDVDNGGRPVHENACDLGKSGRDGGAKSARLDETGNNRGTNVGVEAGEDCNLGSYNCDGSVKDAGTLDSRGTGDGAACDPEVARSNVEVEKCFAEGLKESFVDQTGLKSNGSSASNLRSEDPERNVGLGDSACHTATECGMGDGAAKESDASAKGCSTATPDDNGNGIYCRKGQKAVVPWRFQVGYKRSFSKAFGSDNGSPDCPAYGFDDSSTPATRSSVRYYASAHSGVRVSAMRERDFSSVEGENETGSECTKRKTNNNDQDGVMPNNGGVIVRENIMRSLQDFRLIYRELLDEEEENSREEVLNVRPDLQAYRIFRERFSTECDDKKYIGSVPGIYPGDIFHLRVELCVVGLHRPHRVGIDYTKRHDGTSVAISIVSNAQSSDINYNLDVLVYSGSVAVTVNQKIEGTNLALKKSMDTNTPVRVIHGFTTGNGKKKFPTYIYGGLYHVEKYWRVKEREDRYVYMFRLRRMEGQKHIDIKEILQTGKYGSNNSIIIKHLSRGLERVPVSVANNISTECPMPYRYISHLQYPCNYQPTPPAGCGCVGGCSDSKKCACAMKNGGEIPFNDKGRILEAKPLVYECGPSCKCPPTCHNRVGQHGLKFRLQVFKTKSMGWGVRTLDFIPSGSFVCEYIGEVLEDEEAQKRMTDEYLFAIGHNYYDESLWEGLSRSIPSLQKGPGKDDEAGFAVDASVMGNFAKFINHSCTPNLYAQNVLYDHEDISVPHIMFFASDDIRPHQELAYHYNYKIDQVHDANGNIKKKKCLCGSVECDGWLY
>Pahal.0916s0001.1
MEGGGARVSPMACGARRHKALAPWRFQSAFVRRETNPGVVFDGDLCGSETLQMSCDTAAGGGLSDSLSHRGGVDGELQVPGDNEAPKGGGGGVGGDYGLDGVDGDLVAKEGDLAAKVGDSLPKDCEIHEGLENAKEGDSLPNDCEIHEGLKNNGITAVPHGAKPSNLPGLNCNADAEERNFVGKDCNLEGSRTGDDAESNFVGKDCNLEDFRTGVPGLRKGRKAVAPWRFQTGYKPKWAQDSLSGNRSGETEEPAFTVRAGLSKRAPVMASNSPCLKGLASGGQRSLKVQKGTSPAPKKRKVDKDDHRISLVRENVLTKLREFRIIYKKLLEEEEVKCRGKGHGVRPDIVAFDIFRERFSADNDDMRYDGSIPGVRIGDVFNSAMELSVVGIHRAQLLLVDHIKKKDGTCLAVSVVSYAQPSAFDSFDFLLHVGSVAATCDQKLEGADMALQESMDTDTPVRVIHALVTEFGDDCRPKQLTTYVYGGLYLVEKFHREKTAGGQYVNTFHLRRMSGQKQFNIQVLKTKKLESFDGTFTVDISGGLEKVPISAINSISNEYLMAFRYISQIQYPLKYRPDPPSGCDCVGGCSVSQKCACLVKNGGEFPYNDIGENLEDKPLIYECGPSCKCPPTCRNRVSQHGIKFRLQAFKTNSMGWGVRTLDFIPYGSFVCEYIGELLKDEEAQKRKNDEYLFAIGKNYHDVPRWKAQIKTIPSLQNGPTEDDENGFAVDALNQGNFARFINHSCTPNLYPQNVLHDHDNISMPHIMFFAYEDIPPLKELSYDYNYEIDKVYDSDGNIKMKPCFCGSAECTGRLY
>Pavir.Aa01188.1
MRYDGSIPGVRIGDVFNSVMELSVVGIHRAQSLLVDHIKKKDGTCLAVSVVSYAQPSAFDSLDFLLHVGSVAATCDQKLEGADMALQESMDTDTPVRVIHALVTDELGDDCRPKQLTTYVYGGLYLVEKFHREKAAGGQYVNTFRLRRMAGQKQIDIQVLKTKKPESFDGTFTVDISGGLEKVPISAINSISNECLMAFRYISQIQYPLNCRPDLPLGCDCVGGCSVSQKCACLVKNGGEFPYNDIGGNIEEKPLIYECGPSCKCPPTCRNRVSQHGMKFRLQVFKTNSMGWGVRTLDFIPFGSFVCEYIGELLKDEEAQKRKNDEYLFAIGNKYHDVPRWKAQIKTIPSLQNGPSEDDENGFAVDALNQGNFVRFINHSCTPNLYPQNVLHDHENISMPHIMFFAHEDIPPLKELSYDYNYEIDKVYDSDGNIKMKPCFCGSTECTGRLY
>Pavir.Ab02451.1
MEGGGARVSPMACGARRHKALAPWRFQSAFVRREANPGAVFDGDRCGSETLRMSCGTAAGGGLSDSLGRGGGVDGELEVPACGGDNEVPKGGGGGVGGDCGLDGVDGDFVAKEGDSPTKEGDPLPKDCEIHEGLENAKEGGSLPEDCEIHEGLENNRITAEPHGAKPSNLPGLNCNADAEESNFVGKDCNLEGSKTSDDAESNFAGKDCNLEDFRTGVPGLRKGRKEVAPWRFQAGYKPKWAQDSLSGNRSGETEEPAFMVRAGSSKDAPVMASNRPHLKGGSASGEQRSLEVQKGSGPAPKKRKVDKDDHRISSVRENVLTKLREFRIIYKKLLEEEKFKCRGKWHGVRPDIAAFDIFRERFSADNDDMRYDGSIPGVRIGDVFNSVMELSVVGIHRAQSLLVDHIKKKDGMCLAVSVVSYAQPSAFDSLDFLLHVGSAAATCDQKLEGADMALQESMDTDTPVRVIHALVTELGDDCQPKQLTTYVYGGLYLVEKFQREKTAGSQYVNTFHLRRMTRQKQIDVQVLKTNKPEAFDGTFTVDISGGLEKVPISAINSISNEYLMAFRYISQIQYPLNCRPDPPLGCDCVGGCSVSQKCACLVKNRGEFPYNDIGENIEEKPLIYECGPSCKCPPTCRNRVSQHGMKFRLQVFKTNSMGWGVRTLDFIPYGSFVCEYIGELLKDEEAQKRKNDEYLFSIGKNYHDVPRWKAQIKTIPSLQNGPSEDDENGFAVDALNQGNFARFINHSCTPNIYPQNVLHDHDNISMPHIMFFAYEDIPPLKELSYDYNYEIDKVYDSDGNIKMKPCFLSIY
>Pavir.Ba02954.1
MSLTLLYPRPVFPVVPAAAAIYARAAPPRPVRLGRKKVLRMVGVGVEPPAPPAEAAAGLSPRRPRSRGASAKRSWPPECGRSPAAGDGLKGLDGGARVLGGGADEVVAAPAVVPPPVRNGSLLQQQGSDEMDEAAARAAVSPVARNGALPRQQGLDKVEVALAPAQSGVPPWQGQNKVGGTLASAAVSPVACNGALQRIMPESGLEKAGEEGCRGDNVEAQLLDNAGVLALDGQKGNRLVKVMAPAVAVLDDCNIVGSGSSAQNGGERCGLLVAEGEVGREEVAGDGDVMEIGNRAGGGESERKENGFAGSRTKRCLTPTVNQPPKKRAVAAECKTPPGCERTAGTTKKSGFLEVSPAHTFRPGCGRASFTATESEVLDMQPIRTFPPSHVRSALTTTGSGDEDTNGDALVAIPVSGGVASPTLALDVSNEKMESKRMVDKGNNNAHSRDHVSDDFVGIEQDGNMQRNVDTKSAPRNSSDGKMKGKLSQHEGQQVARVVVDDKMKNKVEGSLHGSTLKTPLSDPIDAKTKGKRSESDMLNVALLGNAGGKMQTKTLITKKEVVCSNVNIKQNKSARKLNKFGKHVATNEIEESDDMNLIPDQLIVQALMAPDRCPWTRGRKSIASASTSLAPRNKLNGKDVIQRKLLIGKVASCESINNETMEDNDDPYLEDDDNSKALVVCREKRDICVMVLPSVPSGSHHRQLGDHVVDARSKVRKLLQLFQAAYRKLTQLVEQGNRDLGRVDLEAIKALKKDPIYNKPGPIVGNIPGVEVGDEFHFRVELSMVGLHRPYQGGIDTTKVNGVPIAISIVASGGYPDELSSSDELIYTGSGGKAGGNKQGDDQKLERGNLALKNCIDTKTMVRVIHGFKGQSRSEVGPSKGKQTSTFIYDGLYQVLECWQEGLIGERVFKYKLQRIAGQPELALHAVKATRKSKVREGLCLPDISEGSERIPICVINTIDDMRPAPFKYINKVIYPNWYEKEPPKGCDCTKGCSDSITCACAVKNGGEIPFNSDGAIVEASPLIYECGPSCRCPPTCHNRVSQHGVKIPLEIFKTGKTGWGVRSLSSISSGSFICEYAGELLEDKEAEKRQNDEYLFDIGSNYHDGEVWEGLKSVVGVQSSTSSSKTMEGFTIDAAECGNVGRFINHSCSPNLYAQNVLWDHDDMRMPHVMLFAVENIPPLQELTYHYNYTVGQVFDENGMEKVKRCYCGASDCCGRLY
>Pavir.Bb02034.1
MVGVGVEPPAPPAEAAAGLPPRRLRPQGAFARRSWPLGCGRSPADPPAAGGGLKVADGGGADEVVAAVPPPARNGSLLQRQGSDEMDEAGARGAVSPVGRNGALPRQQGLDKVEAALAPAQSGVPPRQGRNKVGETLASAAVSPVACNGALRRILPESGLEKAGEAGGRGDNGEAQLLDDARVLALDGQEGNRLVKVMAPAVAVPDGCDIVGSGSSAQNGGERCGLLVAEGEAGREEVAGDGDVMEIGNGTGGGELERKENGFAGSRTKRCLTPAVNQLPKKRAIAAECKVSPGCERTAVTTKKSGVLEVSPAHAFRPGCGRATFTATDSEVLDMQPIRTFPPSRGRSALTTTGNGDEDTSGDALAAIPVSGGAASRTLALDVSNEKMESKRLVDKGNSNAHSRDQVSDDFVGIEQDGNMQRNVDTKSAPRNSSDGKMKGKLSQREGRQVARVVVDDKMKNKVEGSLHGSTLKTPLSDPIGAKTKGKRLESDMLNVALLGNAGGKMQTKTLSTNKEVVCSNVNIKQNKSARKPNKFGKHVATNEIEESGDMNLIPDQLIVQALMAPDRCPWTQGRKSIASVSKSLAPRNKLNGKDAIPRKLLIGKVASRELINDETMEDNDDPYLEDDGPNLEDDDNSKALVVCGEKRDICVMVPPSVPSGSHHKQLGDHDVYARSKVRKLLQLFQAAYRKLTQLVEQGNRDLGRVDMEAIKALKKDPIYNKPGPIVGNIPGVEVGDEFHFRVELSLVGLHRPYQGGIDTTKLNGVPIAISIVASGGYPDELSSSDELIYTGSGGKAGGNKQGDDQKLERGNLALKNCIDTKTLVRVIHGFKGQSRSQVGPSKGKQTSTFIYDGLYQVLECWQEGLIGERVFKYKLQRIAGQPELALHILKATRKSKVREGLCLPDISEGSERIPICVINTIDDMRPAPFKYINKVIYPNWYEKEPPKGCDCTNGCSDSITCACAVKNGGEIPFNSDGAIVEASTLIYECGPSCRCPPTCHNRVSQHGVKIPLEIFKTGKTGWGVRSLSSISSGSFICEYSGELLEDKEAEKRQNDEYLFDIGSNYHDEELWEGLKSVVGVQSTTSSSKTMDGFTIDAAECGNVGRFINHSCSPNLYAQNVLWDHDDMRMPHVMLFAVENIPPLQELTYHYNYTVGQVLDENGKEKVKHCYCGASDCCGRLY
>Pavir.Ga00653.1
MGRGAAAEPPRAAGARRYRELVPWRFQRGFVREPLEHAASASAVAPSRGGGKTVGDPGTGNCGSGGAPSSGGETVGVRDARDCGSGGAPSGGKSGAVGGGERQSEGCTPSQSLKNPDVDNGGHPVPENACDLGKSGGAKSPRLDDNGNNRDANVVEAGEDCNLGSDNCDGSVKDAGAQDSRGTGDGAACDPEVAVSNVEVKKCFAEGLKESFVDQTGLKSNDSSASGLWSEDPERNVGLGDSACHTATERGMGDVAAKENDAAAKGCSAATPDDNGNGIYCRKGRKAVVPWRFQVGYKRSFSKAFVSDNGSPDCPEYGFDDSSTPATRNSVRYYASSHSGVRVSAMRDFSSVEGANETGSECKKRKTNNDDQDKGTPNNGGVIVRESIMRSLQDFRLIYRELLDEEEENSREEVLNVRPDLQAYRIFRERFSTDCDDKKYIGSVPGIYPGDIFHLRVELCVVGLHRPHRLGIDYTKRHDGTSVAISIVSNAQSSDSNYNLDVLVYSGSVAVTVNQKIEGTNLALKRSMDTNTPVRVIHGFTTVNEKKKFPTYIYGGLYHVEKYWRVKECEDRYVYMFRLRRMEGQKHIDIKEILQTGKYGSNTSVIIKDLSQGLERVPISVVNNISTECPMPYRYISRLQYPRNYRPTPPTGCGCVGGCSDSKKCACAIKNGGEIPFNDKGRIVEAKPLVYECGPSCKCPPTCHNRVGQHGLKFRLQVFKTKSMGWGVRTLDFIPSGSFVCEYIGEVLEDEEAQKRMTDEYLFAIGHNYYDESLWEGLSRSIPSLQKGPSKDDEAGFAVDASVMGNFAKFINHSCTPNLYAQNVLYDHEDISVPHIMFFASDDIRPHQELAYHYNYKIDQVHDANGNIKKKKCLCGSVECDGWLY
>Pavir.Gb01037.1
MVGVGVESPAPPAARRLRPGRVSAKRSWPPGCGRLPPAPPPEPAPAAAAGDGENGVDGGAGVLGGRAGEAIAPAAVSPPAQNGSLLRRQGSGDKGEEAVGPAAVSPVAQNGALPRQPGMDKMEEAAAPTAASTVTQNGDMPPQQGSDKVEEEAAPAAVSPVVQNGGLPQQQGSDKVEEAAALAVAQNGAHHQQVQNKVEELVVPAAALPAACNGSRSHVMPKLGPEGAGEDGDKGENGALQLLGDEGVLSLDVQEGSRVLEVAAQPVKVLESCGIVSAASSVQNRGEDVVFLALKEQEDGGSAKVGREEVAADGDAMEMGNRTGGCDLETKENGVAGSRAKRWLTSVVNPPPKNRVVSAVRRFPPGCGRTAVTTKGSGVLEVSPVRTFPSSCGRAAVTTTDSRVLEVSPIRTFPPGCGRSAVTITDSGDQEGLPLEATHVSSSDAMVAVPVLGGAAASTLAQEASNEKMEGKRMVDEGHGWTHDRVQILDDFVGTEQDGDLQLNVVAKATLKNNSNEKMKGTHSPREGKHVARVVVDDKMKNKLEGSFNRSTLRTPLSDPVAAKTKRKSLESDETTVALLCDAKASVAEKMQSKDNLYRSDRESKFGKQVGTSQSDGLKLVPDQLIVQALMAPDRCPWSHGRKSVARASKSLPHDDNSKALVMYGEKQQMEDNDNSNLEDDDNSKALVVYGEKREICVTVPPSVPFGSHHMQLGDHDMDARSRVRKLLQLFQAICRKLMQAEEQVELSMVGLHRPNQAGIDTSKVNGVLVATSIVASGGYPDELSSSDELIYTGSGGKAGGNKDADDQKLERGNLALKNCIETKTPVRVIHGFKGQKGPKGEMVFKYKLRRIAGQPELALHTVKATRKSKGSERIPICVINTIDDMRPAPFKYITKVIYPTWYEKEPPAGCDCTNGCSDSIRCACVVKNGGEIPFNFNGAIVEARPLIYECGPSCRCPPSCHNRVSQHGIKIPLEIFKTGKTGWGVRSLSSISSGSFICEYTELWEGLKSVVGVQSSTSTSETMEGFTIDAAECGNVGRFINHSCSPNLYAQNVLWDHDDMRMPHVMFFAIENIPPLQELTYHYNYKVGEVHDKNGNEKVKNCYCGASDCCGRLY
>Pavir.J08850.1
MEMGAAAEPPRAVGARRYKVLVPWRFQRGIVREPLKHAAAVAPSCRGGKTVGDPGTENCGSGGAASSDGETVGVRDAKDCGSGGAPSGGKSGALGGGERQSEGCTPRQSFKNPDVDNGGRPVPENACDLGKSGRDGGAKSHRADETGNNRVANVVEAGVDCNLGSDNCDGSVKDAGTQDSRGTGDGAACGPEVAGSNVEVKKCFAEGLKESFVDQTGLKSNDSSASDLRSEDPEINVGLGDSACHTATECRTGDGAAKENDAAAKGCSAATPDDNGNGIYCRKGRKAVVPWRFQVGYKRSFSKAFGSNNGSPDCPSYGFDLDDSSTPATRSSVWYYASAHSGVRVSAMRDFSSVEGANETGSECKKRKTNNDDQDKGMPGVIVRESIMRSLQDFRLIYRELLDEEEENSREEVLNVRPDLQAYRIFRERFSTECDDKKYIGSVPGIYPGDIFHLRVELCVVGLHRPHRLGIDYTKRHDGTSVAISIVSNAQSYDNNYNLDVLVYSGSVAVTVNQKIEGTNLALKKSMDTNTPVRVIHGFSTVNGKKKFPIYIYGGLYHVEKYWRVKECEDRYVYMFRLRRMEGQKHIDIKEILQTGKYGSNTSIIIKDLSQGLERVPVSVVNNISAECPMPYRYMSRLQYPRNYRPTPPAGCGCVGGCSDSKKCACAMKNGGEIPFNDKGRIVEAKPLVYECGPSCKCPPTCHNRVGQHGLKFRLQVFKTKSMGWGVRTLDFIPSGSFVCEYIGEVLEDEEAQKRTTDEYLFAIGHNYYDESLWEGLSRSIPSLQKGLGKDDEAGFAVDASEMGNFTKFINHSCTPNLYAQNVLYDHEDISVPHIMFFASDDIRPNQELAYHYNYKIDQVHDANGNIKKKKCLCGSVECDGWLY
>Pavir.J32301.1
MAQNGALPRQQGMNKMEEAAAPAAASAVTQNGDMPPQQGSDQVEEEAAPAAVSPVVQNGDLPQQQGSDKVEEAAAALAAAQNRAHHQLVQNKVEEVVVPAAALPAAGNGSRSHAMPQLGPEGAGEGGDKGGNGEAQLLGDSGVLSLDGQEGSRVLEVAAPQPLAKVLESCGIVGAASSAQNSGEDAVFLALKEHEHGGSAKVGREKVSADWDAMEMGNRTGGGDVERKENGVVAGTRAKRWLTSAVNPPPKNRAVSAIRRFPPGCGRTAVTTRGSGVLEVSPVRTFPSSCGRAAVTTTGNGVLEVSPIRTFPPGCGRSAVTIADSGDQEGLPLEDTPVTSSDAMVSVPVLCGAAASKLAQEASNEKMEGKRMVDECHSWTHNRVQVLDDFVGTEQDGDLQLNAVAKTTLGNSSNKKMKGTHSSREGKHVAQVVVDGKMKNKLDGSFNRSTLRTPLSDPVDAKTKRKSLESDETTVSMLCDAKASMAEKVRSKTLSAKKEVTCSNVNVKQNKVPRKLKGDGIGNNNLHRESKFGKHGGTNQHDGLKLVPDQLIVQALMAPDRCPWSRGRKSVARASKSLPRTNKLKGKDSTPRRLLTGKVASSDLINDETMEDNDNSNLEDDDSSKALVVYGEKRQMEDNDNSDLEDDDNSKALVVYGEKREICVTVPPLVPFGSHHMQLGDHDVDARSKVRKLLRLFQAICRKLMQVEEQGIRNITRIDLEAMNALKKDPIYKKLGAIVGNVPGVEIGDEFHFRVELSMVGLHRPNQAGIDTSKVNGVLVATSIVASGGYPDELSSSELIYTGSGGKAGGNKDADDQKLERGNLALKNCIETKTPVRVIHGFKGQTKSKFGPSRAKQTSTFIYDGLYEVVECWKEGPKGEMVFKYKLQRIAGQPELALHTVKATRKSKVREGLCLPDISQGSERIPICVINTIDDMRPAPFKYITKVIYPTWYEKEPPAGCDCTNGCSDSIRCACVVKNGGEIPFNFNGAIVEARPLIYECGPSCRCPPSCHNRVSQHGIKIPLEIFKTSKTGWGVRSLSSISSGSFICEYTGELLEDEEAEKRQNDEYLFDIGSNYHDEELWEGLKSVVGVQSSTSSSETMEGFTIDAAECGNVGRFINHSCSPNLYAQNVLWDHDDMRMPHVMFFAVENIPPLQELTYHYNYKVGKVHDKNGNEKVKSCYCGASDCCGRLY
>Pavir.J40790.1
ALEKVSAAVADGPVPGCGHHVPEAGAVKSSSEALRRGDVAAPDGSLDIGSQGVPAVSVEGRGNGAGSGELRRKELVPAAPLQAESMVSFAKRSSPLGCGRDAVLSVLVGGGIGLESGAADGDLSVAEIVPSQPNGTIDGTVQDGGLEEGEIAPEVVVQESQVSTGDTLQNSSACTHGPSTDFRAAETSAMQPSNEKTDGNTLPCEKKGSSWLVAKDVEVMNQSIGSSSNIVAESLAADSSKQNMIGKRVSNSARMKIMHTSPRLAKNLHKEETEQGRPDRIKDTAELTTDQVMQAHTSSSDKFLMTQEKEAATSRGFFGPRKKVKVKTPAHLRMKIASARALGSKGKLNDEVASNLDDDDILKALVVHEGKLELYLKNSSGLTSARCQQHGSQNADARSKFKMLCRRFEFVCRALVQAVEQRSLKIRRIDLEADKVIRNLPGFIKHDAIVGQVPGVEVGDEFLYRVQLAIVGLHRVYQGGIDTTTHRNGERIAISIVASVGYPDELPCSGELIYTGSGGKPARKNYVEDQKLEGGNLALKNCIKTKTPVRVIYGFKRQNTEGGSHSRAKQISTFTYDGLYRVVDFWMHGRPGSRVFKYKLRKIPGQSELPMHIAKGVRKSKTRPGLCMVDISQGKEGTPICVINTVDDVQPTPFRYITRIKYPSGLTKIRQHGCDCTNGCSDSASCACAVKNGGEIPFNSNGAIVNEKPLIFECGPSCKCPPSCQNRVSQHGMKIPLEVFRTTKTGWGVRSLRSITSGSFICEHVGELYGKEADKRRNSDYLFDVGLNCGDGLLSTVSGPNTSSSCSGIMEDVGFTVDAAEYGNIGRFINHSCSPNLYAQNVIWDHDDKRVPHIMFFAAETIPPLQELTYDYNYEIDHVQEANGRIKFKVCQCGSPQCSGRLY
>Phavu_v1_0-Phvul_002G001600_1-
MTTPENNGHCKEERYDSLMEDGHTFLLRPVYKRRKVSAIRDFPDGCGPSASRIEEVSNINIADCGSVNGTIVEVKNGEHLAGVKTCENDGWHSEPNNLLYTETLGVTVDSGLNKDNPMVSSYHVDGSTAEDRLEIGTLSQTADRGYTAEDKPGMMTISQTSDCGLNQESPVDSSHRVDGHIAEGEAAKVTLGLNQENPVVSSHQVDGSTPEDNPAKVKLGQTKDCSLNLENSEVSSHQVNGSIAEDELTKVTIVERTTDCGLNKENLVVSCRQVDSPTAEDKPAKVPSLDPETLNTEFARTSNTGKCDSSYELKSSSPAGEIAVPGDSKHLLSNANISAPSACMVEPITRRYLPQRKVSAVRDFPPLCGRNAPRVGKDKHVCLEGTSSLDNKTDGQRNLAVDDNSLKKVTATDVKEGKSNIQDEYNCNRKVVDIDQPDSERNAAERLKKLQACELSSEMKKSPENERERYATPPATSNHHQIKLNSKAVVKENNRVETKPLSISRSNHKLKGNFNRLQVSSQRKVILGLMADSECPWRSDKGSSKSKLVVGNSKGKRKKGDSFALPDRSKTDIKITGALNDSEKKPLKKKKGNAASEGMGELVLWEKDNYLEQPNECDNTLQIVLRSNEFDVNITPSSHSNFTGDENDPNVTRKKVRETLRLFQVICRKLLQEVESKLNERANSKRVDLVASRILKENGKYVNIGKQILGCVPGVEVGDEFQYRVELNIVGLHRPIQGGIDYVRHNGMILATSIVASGAYADELDNSDVLTYTGQGGNVMNNDKNPEDQKLERGNLALMNSSVEKNPVRVIRGSESMDGKCRTYVYDGLYIVESGWDEHGPHGKKIFKFRLRREAGQPELPFREVKKSKKFKTREGICVADISFGKERIPICAVNTIDDEKPPPFNYITSMIYSKFNLVLAEGCDCINGCSDSEKCSCVVKNGGEIPFNHNEAIVQAKPLVYECGPTCKCPSTCHNRVSQLGIKFQLEIFKTNTRGWGVRSLSSIPSGSFICEYIGELLEEKEAELRAGNDEYLFDIGNNYSNSALWDGLSTLMPDAQTSSCDVVKDGGFTIDAAEFGNVGRFINHSCSPNIIAQNVLSDHHDTRMPHIMFFAADNIPPLQELTYDYNYEIDQVFDSDGNIKRKYCYCGSAECTGRMY
>Phavu_v1_0-Phvul_007G240800_1-
MNASKPYRKRHEELKRWKVNRAVVTFRNLFHKLMHQYKVYEPGNSKVKTKALMETARTMRREHQWENTQKCVGHILGIDVGDVFQNRAELNVIGLHRQFWNGIDFKVMDNSLLATSIVVTDRYDNAMKSNGTLVYEGQGGNPNVGRNVSLIDQTLKGGNLALKNSMQTRSPVRVILKVCEKFDGEFSNTGNDSHYSYVYDGLYLVDTMKIERGRFGKLVFKFTLNRILGQPETCVSLKDHGEASRQLASFTPRKKHKLKGCVAQKEVVRIKDLSNGGEKFSVRVVTSSDCVQLPTSFDYVVNNIYSNKFKQEILCGCDCADGCVDKESCVCFRKNGSRMPNDCNKRLASDMESSLTYECGPSCKCCSSCINRVTQHGIQFQLEIFLTELKGWGVRTRSFIPSGSFVCEYIGEVSDYMEARWRLDDDYIFHMGVGKVFINAGKCGNIGRFLNHSCSPNLCVKDVMYDHKDKSLPHKMMFAVRDIAAGRELTYDYNVSNGKLIKCKSNSCYCGTPECNGQIYI
>Phavu_v1_0-Phvul_007G240900_1-
MDASKTYRKRHEDCNSSTSSGKELREVFLKRRKVNRALVIFRNLFEKLMHEYKVYEPGNSKVKTKALMEAARTMRREHQWENTQKCVGHILGIDVGDVFQNWVELNVIGLHRQFWNGIDYKVINNSLLATSIVVTDRYDNAMKSNGTLVYEGQGGNPNVGRNISLIDQKLEGGNLALKNSMQTRSPVRVILKVCGKFDGEFSNTGNNSHYSYVYDGLYLVDTTKIERGRYGKLVFKFALNRILGQPQTCVALKGHGQNSRQLASFTPRKKHKLKSGVAQKEVVRIKDLSNGGEKFSVRVVTSSDCVQLPTSFDYVVNNIYSNKFKQAILRGCDCADGCVDKESCVCFRKNGSRMPNDCNKRLASDLESSFIYECGPSCKCSSSCINRVTQHGIQFQLEIFITELKGWGVRTRSFIPSGSFVCEYIGEVSDYMEARWRLDDDYTFHMGVGKIFINASKYGNVGRFINHSCSPNLCVKDVMYDHNDKSLPHKMLFAIRDIAAGRELTYDYNISNGKLIKCRSNTCYCGTRQCNGQIYI
>Phypa_v3_0-Phpat_002G126800_1-
MTIKYRRQATATRSTRTQTHTWAQGDRLADDGDVDVFDDECKETFITKSDVSLATVATSGARRQSVSGSSVVKNMVAETSDRGEKIARQFTLGILTKFSQLRQKLQRDHWDMITSTNTTKFAVIAGSKMLELKWYHDFNDVGHVPGVRVGDWYSYTYELLLIGLHRHLRGNICHLSSTSELSKTKYKNLSVVCSIVIGENDHVSGDSLLFIGQGGKQKQSRAETGNLAMMNSCNLSLPVRVIRREKDMGSTTGQRLTYYGLYKVLKFILDTGIHGHSVYKFFLQREGGQPSLESFLPKPFTKPDPSSSPGVLLTPDISEGVEQTPVRVVNGVDVNAPDTFHYITTVVYPHRDVPVQIQACECHFGCEDGICPCVKKNSGGVLAYNDDGHLIRVRNIVYECGSFCNCSHAACRNRVSQKGLKWHLEIFRTMSKGWGVRTLEFIPSGSFLCELTGELLTATAAADRENDEYLFNLDFHKNARGRGKPSKSKRQALVEELSAHYVIDCRLSGNVARFINHSCNPNLFVQGVLHDHGDLNRGHIMLFAGEDIAAGTELAYDYGYELNSVRDIHGNVVAKQCLCGVSICRKRMY
>Pinta_v2_0-PITA_000084721_RA-
MGNQTEYNILRYSGEADCSHYDAAGKTILGTHYDAAGGYEDDIDGGDVLIYTGHGGNNYTGDKRQNKHQKLERGNLALKNNIDRKTPMRVIRGYRQTNIGIHENRKGTVNVIYTYDGIYDVQTYWLDKGASGYSVFKFQLKRQHGQPEMGLKAVQFIGRAQKRLIHEGLRVKDISGGKERKYICAVNTIDEESLPIFFYTTKVIYPYGCKPEPPKGCECKDGCLDSSKCFCALKNRGEFPFNYDGAIVYPKTIVYECGPSCKCRGTCHNRVSQHGVRYTLEVFKTDKRGWGVRSLDSIPSGSFICEYTGNLLSDTEAEERVGNDEYHFDIGRNFNSRDQSLWSDLFSLMPNIEAGATSDMVEDGGFTIDAAKCGNVGRFVNHSCSPNLYAQNVLYDHDDRKLPHIMLFAAKNITPMRELCYHYNYNLDEVSDSDGSTKTKPCYCGSSQCTGRMY
>Poptr_v3_0-Potri_003G083100_1-
MGGNANGNYLLLSSLGGSLNGVCGQFAVNGVYEGASKEKSGDGCLEKINRVETKGKEPIDSSDQVNGHGLVKQEPAGMLLPEAVGALNDVSVVGSVGASVVGEAVKALEHETADASENLCKVDVVAPVENFVQHNYPPRRRISAVRDFPPFCGPNAPLLNKEEAAKVLVVVQKKSLDQEKSGTEENPTKEMVKNVVKEMGNDVKDGDLNESRLESASRMDDDKVRIEPDSSVNKVKVAEENRHERCIKSPREIILNQHDLNSTAVSKSVKMEVGGLEENQGKDLTVYLEDKSSKRKLSDLSGGKNSMCKDKFEVLKLASGREVVQGLPAERNCPWRKGQMVHKPTMLAGDARESKGQKHNFILLERSKSALKTKINELGKHGGIMKKNSSPTIKVEGGVGQKTECNKEDYLENGEESDDFRVVARSHNFDVSLPPSCPTISRGKGNGNDAVVTRNKVRETLRLFQAICRKLLHEEEANFKERGNTRRRVDLQASKILKEKGKYVNIGERIIGSVPGVEVGDEFIYRVELNIVGLHRQIQGGIDYMKQDGKLLATSIVSSGAYDDDTDNSDVLIYTGSGGNMMSGDKEPEDQKLERGNLALKNSMDAKNPVRVIRGDSKGADSVDARGRTYIYDGLYLVEKCWQEIGSHGKLVFKFKLVRIQGQPELAWNVVKKSKKFKVREGVCVDDISQGKEKIPICAVNTINDEKPPPFKYTTHMIYPHWCRRLPPKGCDCINGCSESRKCPCLEKNGGGIPYNYNGAIVEAKPLVYECGPSCKCPPLCYNRVSQHGIKFQLEIFKTESRGWGVRSLNSIPSGSFICEYAGEVLEEKEAEQRTGNDEYLFDIGNQFNDNSLWDGLTTLMPEAQPDAVVEVQNSGFTIDAAQCGNVGRFINHSCSPNLYAQNVLYDHDDKRIPHIMFFAVENIPPLQELTYHYNYMIDQVFDSNGNIKKKSCHCGSPECTGRMY
>Prupe_v1_0-ppa000541m-
MGVVEALQNLESSRTIASLNGSHSDVRLGRLPMENGECSFHSQSPKLKRRIISAVRDFPPGCGRFAQINNLRPDKEATSVVESVPTESLIRGDKNGDGHGVDKMMLSNGHEDETDLNRKDIDTVETIESVTALEHEISDSPKNLHQLNNLRSVEEAASVGTAEALISRGKNGDGHGIEKLMVSTGQVDETVLMNGKAAGTLDTVESLTALEHEVSDLLKNPNQLGVASPNEDMVAVLPDINVCSPPVSNGNGVDKIAVKKYPPRRRVSAVRDFPLLCGRNVSLEERNFGQERSAVGDKPSSSNTPKTSVKQIGEDVQDDEFHKSDLEVNSKMNVISKDTKKKCIEPSQESNGCQGVGDVGYSEEKVGKEMVVYHEKEIPSEKCLDECKVNSKMKVVPKDTRKECIEPSQENNGCQGPGDVGHSEELVGKEIVVYHAKESPSEKCLDISNFHNQLHEEDFESSELTSDRVMVMGLMAASNCPWRKGKEVCKRKTEGGMSRSKRKKPDFKCQLERSKTASRKIVDSDIGGKSKKKVHPIARKNAYQGSNQLVIWDTENSLESDQKEDLHKTPRSRCSDVCPPPFGLSSLTSKVHDNDRTVTRNKVRETLRLFQALCRKFLQEEEGKSKEGGSSRRRIDYAAAKILKDNGKYVNIGKQILGPVPGVEVGDEFHYRVELTIVGLHRQSQGGIDYVKHGGKVLATSIVASGGYADDLDNSDSLIYTGQGGNVMNTDKEPEDQKLERGNLALKNSLHEKNPVRVIRGSESSDGKSKTYVYDGLYLVAKCWQDVGSHGKLVFKFQLARIRDQPELPLKEVKKSKKSRVRVGRCSDDISLGKESIPICAVNTIDDEKPPPFVYITNMIYPDWCRPIPPKGCSCTVACSDSEKCSCAVNNGGEIPYNFNGAIVEVKPLVYECGPSCKCPPSCYNRVSQRGIKFPLEIFKTESRGWGVRSLNSIPSGSFICEYIGELLEDKEAEERTGNDEYLFDIGNNYNDSSLWDGLSTLMPDAQSSSYEVVGDGGFTIDAAQYGNVGRFVNHSCSPNLYAQNVLYDHDDTRIPHIMFFAAENIPPLQELTYHYNYMIDQVRDSDGNIKKKSCYCGSPECTGRLY
>Prupe_v1_0-ppa021683m-
ALDEYRETLTKLRQKHGSEDNKLDCWRPDIEAVMHLRKKGKLVNMRKQLGPILGVEVGDKFRNRAELTVAGLHHNFRSGIEYMKKDGKILATSIVNSGRYANHVGSPDILTYSGEGGNPRVECKKPKDQTLERGNLALKNSMEVRTHVRVIRAVKHFEVGTCAKKRSFTTYVYDGLYKVEHFWQERGEFGKLVFKYLLKRIPRQPIITWEKVSKQLKKPMVSKDIVCKNDISEGKEMMPIRVVNAIDSESHPAFKYTSYVIYPNFFKATKQRGCDCLHGCLECKSYPCVMNTGGVFSSNNTITDRKSLIYNCSTTCKSSSCKNRICQHGIQFKLEVFRTKSKGWGVRPRSYIPCGSFICEYVGEILQEKEVKQRRGSDENIFWTNGKFVDHALRDASQHVSFPMLPNFFGDGFVIDATQHGNVGRFVNHSCSPNLFAQSILCDHDDVRIPHMMLFAKKSIPPNQELTYDYSSRVRKIVP
>QACK-2003860-Helwingia_japonica
GEVGKERMAYSQDINLKRRTLGDDFGSGHEVDRVMVQGLMAAPCCPWMQGKGSLTSSDCVMSRGQVKKHDFTARQKSKCIRVKEKSAKEKSVTATKATSESTSALAARDEGELVAHYDKKVKKSPAGQMPNEIDVSLPPFGPNSSNHGDARNKVRETLRLFQAICRKLLHGEEVKSRQGQDTKLKQKEKKGNSRIDLLATDIIKRKGKEVNTGKHFLGAVPGVEVGDEFQYRVELAIIGIHRLYQNGIDVMKLDGVQVAASIVASGRYADDMDNADALIYSGQGGNGMGKNKKPEDQKLERGNLALKNSISVRNPVRVIRGSKETKASDSLDARTKVVTSYVYDGLYTVEKCWTDTGAHGKLVFMFELTRIPGQPELAWRELKKSKKYKIREGLCVDDISGGKESFPISAVNTIDDEKPPSFNYTTTMIYCDWYRSIPPKGCDCKGRCSDSPKCSCAVKNGGEIPYNNNGAIVEPMALVYECGPSCKCPPSCYNKVTQHGIKIQLEIFKTESRGWGVRSPTFIPSGSFICEYVGELLEDKEAEQRIDSDEYLFDIGQNYNDCSNMPDAQSHLSEALENGGYTIDAARYGNVGRFVNHSCSPNLYAQNVLYDNEDNRIPHIMLFAAENIPPLQELTYHYNYSVDQVRDSNGNIKMKSCYCGSAECTGRMY
>QAUE-2019944-Actinidia_chinensis
PGGVALGHEEDIVIVQGLMAAADHPWKHGNGGWAANTSLDGIMTGNEVRRQDVSHVTWQEKSKSISRINVSEAHHLGGKSVKTMPPRKASYEIKHLLDVKDEGDFSVQQDEDTSAGQRLRDVKVILPPFGPNSSSHGTMRKKVRETMHLFQAICRKLLQREETKLKQQGSSSRRIDLQAAQIIQEIGKEVNTGKQVIGSVPGVEVGDEFQYRVELALVGVHRLYQGGIDYMEHGGMIVATSIVASGSYADDLENPDVLIYSGQGGNIVGRDKQPQDQKMERGNLALKNSITAKNPVRVIHGSKETKASTSDARAKIDLTYTYDGLYTVEKYWHDVGPRGQLVFMFELKRIPGQPEVAWKEVKKSNKFKIREGLCVSDISGGKEIYPICAVNTRDKGKPPKFNYISKMKYPSRYGPTPSKGCDCIGGCLDSQKCSCVLKNGGKFPYNYNGALVETKPLVYECGSSCKCPPSCYNRVSQHGIKIQLEIFKTWSRGWGVRSLTSIPSGSFICEYTGELLEDKEAEQRKNDEYLFDIGQNYNDWSLIRFSTREPDAQFSSGGVEEDGGFTIDAAQFGNVGRFINHSCGPNLYAQNVLYDHEDKRMPHIMLFAAENIPPLKELTCHYNYSVDQIQDSNGNIKRKSCYCGTAQCTGRMY
>QAUE-2019946-Actinidia_chinensis
PGGVALGHEEDIVIVQGLMAAPNCPWRHGKGAINPSLGSMITGSEAKTPNVSSGTGREKSKSVSRAKVNEGDSLRRKVIKKKLLPSEKAENKGEGPLVAKDEEDFTTKKQDEGSSGGRRTLNFEVTLPPFGPNGSNDGDARNKVRMTLRLFQAIFRKLLQEEESLSRQKGETANQKRGQKGDSIRRIDLQAAQIVREKRKEVDTEKYIIGSVPGVEVGDEFQYRVELALVGIHRLIQSGIDFKKNGGMAIALSVVASGAYDDDLDNPDVLIYSGQGGNLVGRAKKPEDQKLERGNLALKNSILTRNPVRVVRGFKEAKAANSDARTKIVTSYTYDGLYTVERYWHDIGKQGSLVYMFELRRIPGQPELAWKEVKKSNKSKIREGRCVDDISGGKELFPICAVNTIDNEIPPTFNYISEMKYPDWYSPTPPKGCDCVGGCSDFKKCSCVVKNGEEIPFNYNGAIVEAKSLVYECGPSCKCPPSCHNRVSQHGIKIQLEIFKTESRGWGVRSLTFIPSGSFICEYTGELLEDKEAEQRHNDEYLFDIGKNLSDCSFIDGPLALKPDAQNSSREVAEDSGFTIDAAQFGNVGRFINHSCSPNLYAQNVLYDHEDKKMPHIMLFAAENIPPLQELTYHYNYSVDQVHDSSGNIKVKNCYCGSAECTGRMY
>QCGM-2013901-Saxegothaea_conspicua
DGTVTRSKVRETMRLFQVLYRKFLQEEENHANQNQKRPKRPDVMASNILKENNKWVNTGKQIVGIVPGVEVGDEFHYRIELCIVGLHRQSQGGIDYVKQGNIIIATSIVASDGYADDIDTGEVLIYTGQGGKGSGKDKKVQCEDQKLERGNLSLKNCMDLKSPVRVIRGVKDSKSSSGDRGKDGTKGKGMMKYTYDGLYLVEKYWQERGASGHSVFKFQLRRMSGQPELAWNILKLVGRSKKGAPREGLLCQDVSEGKETTPICVVNTIDDEAGPPDFIYTNKIMYPSWYKPSPPRGCDCVDGCSDSEKCFCAVKNGGELPYNHNGAIVEAKPIVYECGPFCKCPPTCHNRVSQNGVRISLEIFKTDKRGWGVRSLCSISSGSFICEYTGELLSEAEAEQRTGNDEYLFDIGRSSDQSLWDGLSGLVNELPSHSISETVEDSGYTIDAAMNGGVARFINHSCSPNLYAQNVLYDHDDKNVPHIMLFAAENIPPLQELCYHYNYSLDNVRDSDGNIKKKNCYCGSSECTGRLY
>QCOU-2004255-QCOU-Papaver_setigerum-5_samples_combined
NVVTRSKVRETLRLFQTIFRKLLQGEESQSKVRGALPKRIDLLTFTEMKTQGKCVNTATKILGHVPGVEVGDEFHYRVELCIIGLHGQMQGGIDYVTKDGRNVATSVVSSGGYDDIDNFDVLLYSGHGGNPVRGNKLAEDQKLERGNLALKNSINAKTPVRVIRGFKEMKGPDSLNTRGKNVGITYTYDGLYLVNGYWQEKGRYGNTVFMFELRRMPGQPELALREVQKLKLSKVREGLCVDDISQGEEKMQICAVNTLDSEKPPQFKYITKMKYPSSHNLIPLEGGCGCTNRCSDSEKCLCAVKNGGEIPFNRNGAIVEAKDHAIYECGPLCKCPPSCHNRVSQQGIKFQLEISKTKSRGWGVRSLNSIPSGSFICEYTGEVLSEKEADQRTGNDEYLFDLGRSKSSNQTTGADLQSTSISGENVEDEEGFTIDALEYGSVSRFINHSCSPNLVAQNVLYDHDDKRMPHIMLFAGENIPPLQELTYDYNYVLGTVQDSAGNIKIKECYCGSIECSGRMY
>QCOU-2004257-QCOU-Papaver_setigerum-5_samples_combined
LSVIPFGRPASNNDNVVTRSKVRETLRLFQATFRKALQEEESKVKVPGTLSKRIDLLTVNEMKKKEKWVNTGGKIVGRVPGVEVGDEFQFRVELSIIGLHGPFQAGIDFVKKDGKILATSVVSSGGYDDIHNFDVLVYSGHGGNPVRGNKLAEDQKLERGNLALKNSINAKTPVRVIRGFKEMKGPDSLNTRGKNVGITYTGLYLVNSYWQEKGRYGNTVFMFELRRMPGQPELALREVQKLKLSKVREGLCVDDISQGEEKMQICAVNTLDSEKPPQFKYITKMKYPSSHNLIPLEGGCGCTNRCSDSEKCLCAVKNGGEIPFNRNGAIVEAKDHAIYECGPLCKCPPSCHNRVSQQGIKFQLEISKTKSRGWGVRSLNSIPSGSFICEYTGEVLSEKEADQRTGNDEYLFDLGRSKSSNQTTGADLQSTSISGENVEDEEGFTIDALEYGSVSRFINHSCSPNLVAQNVLYDHDDKRMPHIMLFAGENIPPLQELTYDYNYVLGTVQDSAGNIKIKECYCGSIECSGRMY
>QCOU-2004259-QCOU-Papaver_setigerum-5_samples_combined
NVVTRSKVRETLRLFQTIFRKLLQGEESQSKVRGALPKRIDLLTFTEMKTQGKCVNTATKILGHVPGVEVGDEFHYRVELCIIGLHGQMQGGIDYVTKDGRNVATSVVSSGGYDDIDNFDVLLYSGHGGNPVRGNKLAEDQKLERGNLALKNSINAKTPVRVIRGFKEMKGPDSLNTRGKNVGITYTGLYLVNSYWQEKGRYGNTVFMFELRRMPGQPELALREVQKLKLSKVREGLCVDDISQGEEKMQICAVNTLDSEKPPQFKYITKMKYPSSHNLIPLEGGCGCTNRCSDSEKCLCAVKNGGEIPFNRNGAIVEAKDHAIYECGPLCKCPPSCHNRVSQQGIKFQLEISKTKSRGWGVRSLNSIPSGSFICEYTGEVLSEKEADQRTGNDEYLFDLGRSKSSNQTTGADLQSTSISGENVEDEEGFTIDALEYGSVSRFINHSCSPNLVAQNVLYDHDDKRMPHIMLFAGENIPPLQELTYDYNYVLGTVQDSAGNIKIKECYCGSIECSGRMY
>QDVW-2013578-Saruma_henryi
PFDSTVSDFKNDNGQEVNPRKAVRQTLRLFQACCRKLVQEEESKSKGGGQTTRRVDLKVSALMKDKNTWTNTGKQIIGIIPGVEVGDEFHYRVELAIIGLHRQYMAGIDYLKNKGRVLATSIVASGGYNDDIDNSEVLIYSGHGGNPGNGDKKAEDQKLERGNLALKNSMDEKSPVRVIRGFKETKASDSQDTRGKVVSTYIYDGLYLVEDYWMERGHHGCSVFKFRLRRVPNQPELALREVKRSKKLAVREGVCVQDISQGKEKIPICVVNTVDDERPLPFKYITKMIYPSWYKPIPPKGCDCTKGCSDSEDCPCAVNNGGEIPFNHDGAIVKAKSLVYECGPSCKCPPSCYNRVSQHGMKFQLEIFKTISRGWGVRSLTSIPSGSFICEYTGELLQDTEAEKRAGNDEYLFDIGQNYNDHSLLAGLSAVLPDLQTSAECEVVEDVGFTIDAAEYGSVGRFINHSCSPNLYAQNVLYDHGDKRLPHIMLFAAENIPPLQELTYHYNYKINEVRDSDGNIKKKDCYCNSSECSGRLY
>QEHE-2092161-Rauvolfia_tetraphyla
QEALKLFEELYNKLVQKYKAEAKGGKVTKQIHTEAANLLKNQQKWVNIQPTFGHVPGVEVGDEFQFRVQLAMVGLHHEFISGINCVTVDGKKFANSVVDSGRYENKVLSRDVIIYSGQGGNPKVLNLTEKCQDQKLEGANLALKNSKEASLPVRVIRKTSLGHRKMYIYEGLYTVTNFWQERTRTDKLAFMFEMVRISGQPDGTCLKINEPRTSTGYLEQRNSAVADDVSQGKEKIPIRVVNDMSHDKPQPFTYITKMKYPDWYRISEPDGCNCIGGCSDSKPCYCAYKNGGEIPFNEEGSILKAKRLVHECGPSCKCPPSCQNRVSQRGPRFQLEVFKTKSTGWGVRSREDIPSGSFLCEYIGEVLPDREAEQRTNDEYLFDLDDCDGFTIDAARYGNVGRFINHSCFPNLYAQNVVYDNEDKSLPHIMLFATKKIPALQELCYDYNYKVDRVCDSNGNIKKKICHCGSRKCTGRMY
>QICX-2036191-Ailanthus_altissima
NFHPGQRSHIFNVTLPPFRPSSSSGTGVENDASGARNKVRETLRLFQAVSRKLLQEEEAKPNTHKRIDYQAARILKEKGKYVNIGKQIIGSVPGVEVGDEFHYRVELNMIGLHRQIQGGIDYVKHNGKILATSIVASGGYDDNLDNSDVLTYTGQGGNVMNGDKEPEDQKLERGNLALVNSKHEQNPVRVIRGETKGSDSSRTYIYDGLYLVERYWQDMGPHGKLVFKFRLARIPGQPELSWKVVKKCKKFKVREGLCVDDISQGKELIPICAVNTIDDEKPPPFTYITNMIYPDWCSAIPPKGCDCSNGCSELGKCLCVAKNGGEIPYNHNGAIVEAKPLVYECGPGCKCPPSCYNRVSQLGIKLQLEIFKTETRGWGVRSLNSIPSGSFICEYVGELLEEKEAEKRTGNDEYLFDIGNNYNDSSLWDGLSSLMPDVPSSSGGVVEDGGFTIDAAQYGNVGRFVNHSCSPNLYAQNVLYDHKDKRMPHIMLFSAENIPPLQELTYHYNYVVDQVHDSYGNIKRKSCYCGSSECTGRLY
>QIKZ-2033128-Griselinia_racemosa
KVGQDIVVYSHEESLDKKISGDAVDLGGDLDRVIMQGLMAAPCVSLRQGKRAFTSPDNVMSRSKAKKRDFTGQEKSKLGSKTNNSNIINSGGKLKKKSLSARKAGYGGICDLVIKDEEDYVAHNEEKNEVSPAGRGPLECEVTLPPFGPNSSTHGDARNRVRESLRLFQAICRKILQGEEAKSRQGEQAKSSIKRIDLVAAKIVKERGKEVNSDKKILGTVPGVEVGDEFQYRVELAIVGIHRLYQGGIDYVKLNGGNVAASIVASGGYADELDNADVLIYSGQGGNIIGKDKQPEDQKLERGNLALKNSISAKNPVRVIRGSKETKAADSVDARGKVVMTYVYDGLYTVDRYWQEVGPHGKLVFKFELRRIPGQPELAWKEVKKSKKYKTRDGLCVDDISGGKEVIPICAVNTIDDEKPPPFNYITRMIYPDQYLPIPPKGCDCKGGCLDSWSCSCAGKNGEIPYNFNGAIVEMKPLVYECGPSCKCPPSCYNRVSQHGIKFQLEIFKTESRGWGVRSLNSILAGSFICEYTGELLEDREAEKRSGNDEYLFDIGQNYNDCSLNPDAEASSSKVVERVFTIDAAQCGNVGRFINHSCSPNLYAQNVLYDHEDKRMPHIMLFAAENIPPLQELTYHYNYSVDQVHDSDGNIKMKRCYCGSAECTGRMY
>QKMG-2017231-Phoradendron_serotinum
ASDKVIVQGLMAAHFCPWRHGKGAGRPNLRGVAGGSKVQKEKRKSTSKMRMKDIVVFAGRSSIKRPTTTAESSDQDTRKVFLDGIEGSGEVGEGHEKYEIVPRSHNSGVSLPPFGVLNPLDGADHDASDARNKVRESLRLFQAICRKLLHENETMSKGSKNSKRRVDLIAAGILKNSGKYVNYGKQIVGSVPGVEIGDEFHYRVELNIVGLHRQTQGGIDCLKIGQEILATSIVASGGYTDDLDDSDALVYSGSGGNVMQGDKEPEDQKLERGNLALKNSITKNNPVRVIRGFKEMKASECFDTKLKGMMTYTYDGLYLVHKYWQEMGQHGKLVFKFQMNRIPGQPELAWKEVKRAKKFKVREGLCLNDISQGKELMPICAVNVVDDEKPPPFKYITSMIYPSWCHFTPPVGCGCVHGCSDSSRCSCAVKNGGEIPYNYNGDIVEAKPLVYECGPSCRCPPSCHNRVSQHGIKFQLEVFKTETRGWGVRSLNSISSGSYICEYMGELLEDKEAEQRTGNDEYLFDIGHNYNDRTLWDGISNHMPETWANSSGGMEDSGFTIDAAGLGNVGRFINHSCSPNLYAQNVCYDHEDKKMPHIVFFAAENIPSLQELTYHYNYTVDQVRDVNGIIKRKDCFCGSSECTGRMY
>QKQO-2050701-Pseudotaxiphyllum_elegans
LMNSCNLDLPVRVIRREKDSGSDTSQRFTYYGLYKVSKFFLDTGPHGHPVYKFFLLRDGNQPGLETILPQLSAVPDLAASPGVLLTADVSDGVEQTPVRVVNAVDDSAPDKFRYTSSVVYPNRRDTHLVQSQGCECVYTCGEGVCVCVKRNSGGVSAYNDDGHLIRVRNIVYECGPLCNCSITACRNRVSQKGLRWRLEVFRTISKGWGVRTLEFIPSGSFLCELTGELLTATAAAERDNDEYLFNLDFHSNARARNKHASKSSKGKDPVAASEQAQVHYVIDCRLSGNVARFINHCCQPNLFVQGVLHDHVDLKRGHIMLFAGEDIAAQTELSYDYGYELDSVRDGQGKVVAKNCHCGARFCRGRMY
>QNGJ-2013080-Cupressus_dupreziana
ALTPFDIADGQAKSDGEGTVTRAKVRETMRLFQVLYRKFLQEEENRTKEPKQTKRRPDIMAANVLKEKNKYLNIGEKIVGHVPGVEIGDEFHYRIELMIVGLHGQSQGGIDYLNLKQGKSILATSIVASGGYEDNDEGEVLVYSGQGGNIDKKGKQTEDQKLERGNLALKNCIDAGSPVRVIRGFKDSRNSSGGRGSKDGTMSKTGTTYTYDGLYLVERYWQETGSTGFSVFKFQLRRMPGQPELAWNIVKSVGRSKKGAPREGLCLQDISQGRETRPICVVNTVDDPFEYSAKIIYPLGFNPPTPRGCDCVDGCSDSEKCLCAVKNGGELPYNHNGCIVEAKPLVYECGPSCKCPPTCHNRASQRGVSINLEIFKTDKRGWGVRSLSSITSGSFICEYTGELLSDMEAEQRTGNDEYLFDIGRNSDQSLWDGLSVLVTELPSHSISETVEDAGYTIDAAKYGSVGRFINHSCSPNLYAQNVLFDHDDNNMPHVMLFAAENIPPLQELCYHYNYKPDSVRDSDGNVKQKSCFCGSDECTGRLY
>QNPH-2032843-QNPH-Colchicum_autumnale-3_samples_combined
LVRKFVKGEESKTMDLGRVRVDYKAAEILKKNNWSLNPRKAILGHVPGVEVGDEFHYRVEIALVGLHRSPYQGGIDSTKMDDDTSVATSIVASCGYADDIDSSDVLIYSGSGGNPEDGCKQAEDQKLERGNLALKNSIELGTPVRVIRGFKEAKALSTFTYDGLYVVEDYWKEEGRKGFSVLKFQLRRMAGQPELSLKEVKRSKKAKEREGLRVEDISQGKESIPICAVNTIDDDVPMPFKYTSKNIYPSWHVSNLPRGCECIGGCSDSDKCACAVKNGGEIPFNQNGAIVQAKPLVYECGPTCKCPQSCPNRVSQHGIRRPLEIFKTESRGWGVRSLYSIPSGSFICEYIGELLKDSEAEQRSNDEYLFDIGHNYDDRTLWEGLPSLIPGLQANSPCETVDDAGFTIDAAEFGNVGRFINHSCSPNIYAQNVLYDHDDKRMPHIMFFAADNIPPLQELTYHYNYTVDQVRDSEGNIKQKNCYCGAPDCTGRLY
>QNPH-2036293-QNPH-Colchicum_autumnale-3_samples_combined
ALKNSLDTQTPVRVIHGFSGYKSSNLRATRAKKRIMTYIYGGLYLVKKDWRKKGDDGLYTCKFQLRRITEQPELFTKETECSIDSKARPGQIIKDISDGKERLPISVVNTIDDEHPKPFKYIAKMMYSSQHSRSPPTGCDCVGRCSDSDSCACAVKNGGEIPFNFSGAIVEAKPLVYECTPSCKCPPSCHNRVSQHGIKFYLEVFKTESRGWGVRSLDPIPSGSFVCEYTGELIDDQIADKRANDEYLFDIGNNYYDETLWKGLNTKVPDLQIGASTEVEGSFAVDASEQGNVARFVNHSCTPNLYAQNLLHDHDNKTMPH
>QOXT-2007168-Xerophyta_villosa
KVIVQSLMASQSCPWRQGKKSSDFKDCVSTTPRKRVKKDDSLSVTLQNKVKREGTFSRKKVFGEPSTSEGKKKGAIDEDEEVAYEDDCSTDKVLKAYKNLREMNVNLIPFDPSLVDNKTGDGEERVTRNKVKRALRLFQVLWRKLLQGEEAKKVSGSIKRIDLAVAGILKKSKQWVNVGKAILGEVPGVEVGDEFHFRVELSIVGLHRPFQLSIVGLHRPFQGGIDCTKRNDTLLATSIVASGGYPDEMENSDVLIYTGQGGKPIKGKKAGDQKLERGNLALKNSIDAQTPVRVIRGYKEQIISDSSDSRAKKYLSTFTYDGLYQVENFWPEMDKHGFQVFKFRLKRIPGQPELAFKELSKSKKSKVREGQIIADISGGKERRPICVVNTIDDERPAPFKYITKIMYPTFYVYTPPLVCSCTRGCSDSENCACAVKNGGEIPFNFNGAIVQAKPLVYECGPSCKCPTSCHNRVSQNGIKIQLEVFKTKSRGWGVRSLRSIPAGTFICEYIGELLKDTDAEQRRNDEYLFDIGHNYDDHSLWEGLSNTIPGLQSSSHGAVDDDGFTIDAAEAGNVGRFINHSCSPNLYAQNVLFDHDDKRMPHIMFFAADNIPPLQELTYHYNYAIDKVHDSNGNIKQKNCYCGSPECTGRLY
>QSKP-2005442-Polansia_trachysperma
MVHSESSKVTSLSNGSHSEERQVEYLTQNGRFGPNGRLKFKRRRVSAVRDFPPGCGPSSTPFRLSSGQEVQVEAYENGDKANDLRENGIIRSSEAEAEPSANKESESLIPGETVGQRDNLKSIDEKQVLPSNDMNVGVSVGNESHQVNRPILTPEHTNMPEDSNELIVLEPVDAQPLSVCLPDGTGNIIYACRPPKEAGSASRQQIDSSKAVKTKYPPGRKVCAIRNLLPDTGSKFSRLNSEKIGKVSVPTENKNEVQEKSGYEDAPIKANDKQINSGTRNLTENMVKDIVVYMDQSLGREVSDPFLSNNTSEEDIGILHSEKGIVAVPKPIGAADRRKAKKQVAVHSRLKLSGKMNQEKGEGSDWKNSERNSSFGKRTSSDTQLIMWDKEDSADHDNVSEDYEVAQQPRELDVGLLPSHPGGTSSVDGDRNKVKDTLRLFHSVCRKILQEEEAKPREGKNGMKRVDFQAAKILKDTGKFVNIGKQIIGSVPGVEVGDEFQYRMELNMIGLHRPSQAGIDYVKEGGQLYATSIVASGGYDDELDNSDVLIYTGQGGNVMNGGKEPEDQKLERGNLALANSKQRRNPVRVTRGNPRAVDSSEAKGRAYVYDGLYIVEDFWQETGPHGKLVFKYKLQRIPGQPELSWKVLKKSKKSKFREGLCKLDISEGKERLPICAVNNIDDEKPPSFIYTVGMIYPDWCRPIPPRGCDCTTRCSESRKCSCVVKNGGGIPYNHNGAIVEAVMLVYECGPLCKCPPSCYNRVAQRGIKFQLEVFKTESRGWGVRSLNSIPSGSFICEYTGELLEDKEAERRTGNDEYLFDIGNNYDNSLRDRIREVMPEARSGSVQGVDESCGFTIDAARYGNVGRFINHSCSPNTYAQNVLFDHDDIRIPHVMFFATDNIPPLQELTYHYNTIGQVRDSKGNTKKKDCYCGSSECVGRLY
>QSNJ-2010259-Taiwania_cryptomerioides
DGTVTRAKVRETMRLFQVLYRKFLQEEENRTKEPKQGPRRPDLMAANVLKEKNKYLNTGTKIVGNVPGVEVGDEFHYRIELMIVGLHGQSQGGIDYLKQGKYIVATSIVASGGYADNDEGEMLIYSGQGGNIDKGKQTEDQKLERGNLALKNSVDAGSPVRVIRGFKDSRNSSGGRGSKDGAMSKTGTKYTYDGLYLVERYWQETGSNGFSVFKFQLRRMPGQPELAWNIVKSVGRSKKGAPREGLCLQDISQGKETRPICVVNTVDDEAGPAPFEYTAKIIYPSGFNPPPPRGCDCVDECSDSEKCLCAVKNGGELPYNHNGSIVEAKPLVYECGPSCKCPPTCHNRVSQHGVRINLEIFKTDKRGWGVRSLSSITSGSFICEYTGELLSDMEAEQRTGNDEYLFDIGRSSDQSLWDGLSGLVSELPSHSITETVEDAGYTIDAAKYGSVGRFINHSCSPNLYAQNVLFDHDDKNIPHIMLFAAENIPPLQELCYHYNYNPDSVRDSDGNIKKKSCYCGSDECTGRLY
>QTJY-2062610-Euptelea_pleiosperma
GKLSKESVNLSKDKSFKRKFPGESENECCAINQSQREESIGFEISNDRVIVQALMAAPNCPWRQGKRAFKSPNVLTHGTGRNKVKKIAVDKSKSVFRKKQDEAEYSEEKSIKDKMPPTGTAGYQGMNQLVAIDEDESPGHGVEDENLPMVQRSQDLELSVIPFGLHTLVDKDNDCEAVVTRNKVRETLRLFQAICRKLLQEEEAKSKEHGNAGRIDLTSARILKDKHKWVNTGKPILGPVAGVEVGDEFHYRVELAIIGLHRPFQGGIDSLKKGGKILATSIVASGGYADDMDSSDVLVYSGQGGNMTSRDKQPEDQKLERGNLALKNSIDERTPVRVIRGIKEMKGSESLDVRGKMVTTYTYDGLYLVEKYWQEKGRYGNFVLMFQLRRILGQPELAWKEVKKSKKSTVREGLCVDDISEGKEKRPICAVNTIDNEKPPPFKYITNMIYPSWYNPTLPRGCDCTDGCSDSVKCICAVKNGGEIPFNYNGAIVEEKPLVYECGPSCRCPPSCHNRVSQHGLKFQLEIFKTESRGWGVRSLTSIPSGSFICEYTGELLQDKEAERRTGNDEYLFDIGNNYNDHALWDGLSTLIPPDLQSNNSCETVEDVGFTIDAAQYGSVGRFINHSCSPNLYAQNVLYDHDDKRMPHIMLFAAENIPPLQELTYHYNYMIDQVRDSNGNVKKKNCYCGSLECTGRLY
>QURC-2160580-Dichroa_febrifuga
EDQTLERGNLALKHSMDANIPVRVIRSRQTLKASKKFGTRCNKFEKTYFYDGLYIVTKCWQERGHYGKLVFKFQLNRIPKQPKLTLKVGKGSKKSHVSKDICVVDDISEGQEKMPIRATNMIDDEKPPPFNYITKMMYPKLYNHPSPRPCDCADGCLDHVKCSCALKNGGEIPFNDSGVIIRAKHIVYECGPFCKCLPSCKNRVSQHGIRYQLEIFKTESRGWGIRSRNYISFGSFICEYIGELLTDKEAEQRIDNDEYLFDIGTDYNGNIYQDENDNGFTIDAARYGNVGRFINHSCSPNVHAQEVLYDHDDTRMPHIMLFASRNIPPWRELTYNYNYKVDQVRDANGNVRKKNCYCGSRECSGRMY
>QURC-2160770-Dichroa_febrifuga
VGMRRQDFDVSLPPFGPNSSCLGDARNKVRETLRLFQAICRKLLQGEESKLRKGEQAKSNQQEKLIKRIDLVAAKIVIDKGKEVNTGKLLLGAVPGVEVGDEFQYRVELALVGVHRLYQGGIDYMKLGKEIVAVSIVASGGYADDLDNADVLIYSGQGGIATGKGNKQPEDQKLERGNLALKNSISAENPVRVIRGSKETKASESSDTRAKLVITYTYDGLYMVTRYWQEPGPHGKLVFKFELKRIPGQPELAWKEVKKSTKFKVREGLCVDDISGGKELFPICAVNTIDDEKPPKFTYITKIMYPDWFHPILPPSCHCKGGCSDSQKCSCVVMNGGEIPYNHNGAIVEVKPIVYECGPSCKCPRSCYNRVTQHGIKIQLEIFKTESRGWGVRSLTSITSGTFICEYVGQLLEDKEAEKRTGNDEYLFDIG
>QXWF-2010856-Flaveria_kochiana
GPVPGIEVGDEFQYRVELALVGIHRPYQGGIDFVKKGKDYFAVSVVASGGYDNEVDKPDCLMYSGSGGIAKDKSYENQKLERGNLALKNNIELKYPVRVVRGYKVKSFESPESKSKLSTTYIYDGLYTVESCLKSTGRHGTMVFKFELKRVPGQPQLAIREVKSKKFKTREGVCVKDITNGKEPFPICAINTIDDEKPPEFTYITKIMYPDCYKPIPPKGCDCVGRCSDKRCTCAFRNGGEIPYNRNGAIVEAKPLVYECGPSCGCPPTCYNRVTQHGMKIHLEIFKTESRGWGVRSLSSIASGSFICEYIGELLEDTEAEKRTSNDEYLFDIGQNYSDCSLNPDSGEMVNSGGGFTIDAALYGNVGRFINHSCSPNLYAQNVLYDQDDKRMPHIMLFAAENIPPLKELTYHYNYTLDTVHDADGNIKVKSCYCGSPECTGRMY
>QZXQ-2093169-Gymnocladus_dioicus
SECPWRNGKGSSKFNMIGGTDERKGKEIAFFARLDRSKAATKTKDSPNYSRKKPLKKKKGSCASEGMGQLVIWEEKNPLDPNKNMEELRVFPVSHGDVIVPPLGHGNLSGHDNDLNVTRNKVRETLRLFQAVSRKLLQEEEAKLKYRANPYRRIDLQAAKILKEKGKYVNTGKQILGLVPGVEVGDEFQYRVELNIIGLHRQIQGGIDYVVHNGKILATSVVASGGYADELDNSDVLIYTGQGGNVIKNDKEPEDQKLERGNLALRNSFEEKNPVRVIRGSESMDGKFKRYVYDGLYEVETHWQDMGPHGKLVFRFRLRRIPGQPELAWKEVKECKKLKKREGLCVDDISNGKEPIPICAVNTIDDEKPPPFEYTTRMIYPNWCNPIPPEGCSCNNGCSDSEKCSCAVKNGGEIPYNHNGAIVEAKPLVYECGASCKCPSTCHNRVSQHGIKFQLEIFKTKTRGWGVRSLNSIPSGSFICEYIGELLEEKEAEQRTGNDEYLFDIGNNYNNTLWDGLSSLMPDAQSSSCEIVENGGFTIDAAQYGNVGRFINHSC
>QZZU-2001844-Pyrenacantha_malvifolia
VGKELVYSQDSVLDRNLLDVAGLGEGRVIVQALMAAPFCPWRQGKVKPRSSAGNTSGRMTKKSESTGQRKLKLTTKRDGDEVDHSRRKARNKKTASAEKALHESYGAVKVVKDGPVLNSDKFYDFSACEAPSSFDVSLPPFGPNSSSQGDARNRVRETLRLFQAIYRKLLQGQEATLKQGEEFKSQKQDKESKRRFDLVAAKFIKEKGKEVNTGNYIVGAVPGVEVGDEFQFRVELAIVGVHRLYQAGIDYVKHDGKIIAISIVASGVYADDMENADVLVYSGQGGNVTGKDKQPEDQKLERGNLALKNSISTRNPVRVIRGSKERASETFYAKGKMTTIYVYDGLYTVENCRTNTGQNGKLVFMFELRRIPGQPELAWKEVKMSKKYKVREGLCVDDISGGEESFPICAVNTIDDEKPAPFTYTTRMIYPDLYNPVPPNGCDCTGKCSNSRKCLCASKNGGERPYNCSGAIVEAKALVYECGPSCNCPPDCYNRVSQHGINVPLEIFKTETRGWGVRSLSSIPSGTFICEYTGELLEDKEAEQRVGSDEYLFDIGQNYNDFFPKPDSEKDLNVVIDEGGFTIDAAQYGNVGRFINHSCSPNLYAQNVLYDHEDKRMPHIMLFAAENIPPLQELTYHYNYSLDEVRDSNGNIKMKSCYCGSAECTGRMY
>RCAH-2005154-Uniola_paniculata-A
HVTTNQIEENDEMDPVPDQIIVQALMALDKCPWTQRKRSIVSASKSLAPRKRLKKKLPWKVASSELINDETIDDDENIDDNEDPYVEDDENSRALILCDEKREKREFTANLLPSVPSRSHHGQFGDNDVDARRKVRKLLQKFQLLCRKFMQLEEQGTRKVGRIDIAASNALKEDPTYTKPGAIVGNVPGVEVGDEFHFRVELAIVGLHRPTQPGIDSTTINGVLVAISIVASGGYPDELSSSDELIYTGSGGKATGKKEAEDQKLVRGNLALKNCIETKTLVRVIHGFKGQSRGEVAHSKGKQVSTFTYDGLYNVVECWQEGPKGSMVFKYRLRRIPGQPQLALHLVKVTKKAKVREGLLLPDISQGSERIPICVINTIDGLRPAPFKYVTKIIYPPRYKKEPPTGCDCTNGCSDSVKCACAVKNGGEIPYNFNGAIVEAKPLIYECGPSCRCPSTCHNRVSQHGVKIPLEIFKTGNTGWGVRSLSSIPSGSFICEYAGELLQDKEAERRENDEYLFDIGHNYHDEELWEGLKSTPGLESSTSSSKAMEGFTIDAAECGNVGRFINHSCSPNLYAQNVLWDHDDVQMPHVMLFAVENIPPLQELTYHYNYTIGQVEDKNGEEKVKHCYCGSSECCGRLY
>RCBT-2032200-Sphagnum_palustre
GNLGLQNSCKQKTPVRVIRGHSNVPSSPSGKVYSYDGLYEVEKFTKEQGNSGFMVFKFFMRRLPGQPELGSNVVKFMGRLSQRTGLVMLDISLQQEPVPVCVVNTVDADQQHPEPFQYTTKVCYGEALIKPSAPKPCSCTKCHDVFGGCHCVAKNLGGKLAYNHDGNLVRALPIVYECGNHCNCSQNCYNRVTQKGVQHRLEIFKTVNKGWGVRSWDFISAGSFVCEYTGELLDANAANDLDNDEYLFNLDFKKGNEARWGHVSDVPDGIASDIPGAVPDGADYVIDASKHGNVARFINHSCDPNLFVQCVLYDHHDLRIPHVMLFASSNIAPFHELTYDYGYTLNSVYDANGNVKTKACHCGAAICSRRMY
>RDOO-2010499-Racomitrium_varium
LMNSFDLGLPVRVIRREKDTDSDSGQRFTYYGLYKVTRYFLDSGPHGHLVYKFLLLREGNQPGLDTILGLHAPNPDASASPGVLLTADLSAGVEQTPVRLVNAVDANSPDSFHYINTVVSAHNVPPHSPQACGCVYTCKAGVCACVRRNSGNVSAYNDDGLLIRARNIVYECGPLCTCSIVTCGNRVSQRGLRWRLEVFRTMSKGWGVRTLDFIPGGSFVCELTGELLTATAAAERENDEYLFNLDFHSNARTRSQPSSKSRKQKVAVRATEASKAVHYVIDCRLQGNVARFINHSCKPNLFVQGVLHDHADLNRGHITLFACHDIAPQSELSYDYAYELDSVRDAHGRVIAKECFCGARYCKKRMY
>RFMZ-2050203-Osmundastrum_cinnamomeum-B
IGLHSQREAGIDYLPEGQSGKGCSIATSVILSGGYKGDVDEGEYITYEGHGGRNNHWGDRSQVKDQKLERGNKALLNSLNFSEPVRVIRRSQSHDGGRGMVYSYDGLYTVVCHWRVTGDAGHEQRLFGLKRLPGQPPLRSSIVRFSGELKKVRRDLLLEDISHGRDKRPVCVVNEVGDKASPAHFNYLRETKLPSWAALGLLPRVDQLEGCHCLDGCVDPIKCLCATKNGGAFPYTRDGALVRARTTRARTVVYECGNSCKCSSSCRNRVTQKGLRYGFEIFRNASCNSNNMNSSKSIITTDSSSSSKGWGVRSWDSIPAGHFVCEFAGRIVSDVDAKAQQRRFGNTNLFYHVTSCSKEEAWGDVSVLLSSANSNQKALGMSSTTATLATVHNEATTGNINTGLTKPSSTATLATVQKEATSDFTIDATMAGNVARFIKRSSSPKLHAQKVLCSHQDPRFPHIMLFSKESFPSRTEL
>RFMZ-2050721-Osmundastrum_cinnamomeum-B
VKQTLYDFDALRRALLNTETDVKRADLQAAGILREKGRWRNCGEKIIGPVPGIEVGDQFFFRMEMLVIGLHRQVQAGIDYITAQKSSQGMAMATSIVASGGYEDDTDDGDTFTYTGQGGNNYKGDKRQAKDQQLVRGNLAMSNICRRNIPVRVIRGSQDAVSPTGNVYTYDGLYDVVDFWFETGLSGYGVYKFKLTRRSGQPELGSSIVRFVGRLKKKGIARPNLLLEDISEGKERRPVCVVNEVDDERRPAFFNYIKDVKYPSWFELLEPPKGCDCVGGCVDEKKCLCAARNGGGFPYNQAGSLLQAKPIVYECGVSCRCPSSCHNRVSQRGLKYQLEIFKTKNRGWGVRSWDSIPSGGFVCEYTGELLSDSEAEQRTGNDEYLFDIGTKWSTWGDLSGLMDVKASTAVCPLVEDAGYTIDAKEYGNVARFINHSCSPNLYAQNVLFDYHDLRFPHVMLFSMENIPPMRELTYDYNYTVGHVRDENGEVKTKACYCGAPDCEGRLY
>RFSD-2007076-RFSD-Lactuca_graminifolia-2_samples_combined
GSIPGIEVGDEFQYRVELALVGLHWLLQGGIDYIRHGNTKTPVAVSVVASGGYDNELNKPECLIYSGSGGIGKDKQIEDQKLERGNIALKNNINLKIPVRVIRGYKGKSTEPSSKSLTTTYIYDGLYTVEKYWQEKGPLGNLVFKFELKRIPGQPELAIREVKSTKFKTREGLCVDDITNGKEKIRIVAVNTINDEKPPSFNYITKIMNPDWYRDCHPPPTGCDCVGRCSDKRCKCAAKNGGEIPYNHNGAIVEAKPLVYECGPACKCPPSCYNRVTQHGMKIQLEIFKTESRGWGVRSLNSISSGSFICEYVGELLEDTEAEKRTGNDEYLFDIGQNYSDTGMGTGVGVGMDTGTGGFTIDAANYGNVGRFINHSCSPNLYAQNVLYDQEDKRMPHIMLFAAENIPPLQELTYHYNYAVDTVHDSDGNIKVKRCFCGSSECTGRLY
>RFSD-2007077-RFSD-Lactuca_graminifolia-2_samples_combined
GSIPGIEVGDEFQYRVELALVGLHWLLQGGIDYIRHGNTKTPVAVSVVASGGYDNELNKPECLIYSGSGGIGKDKQIEDQKLERGNIALKNNINLKIPVRVIRGYKGKSTEPSSKSLTTTYIYDGLYTVEKYWQEKGPLGNLVFKFELKRIPGQPELAIREVKSTKFKTREGLCVDDITNGKEKIRISAVNTINDEKPPSFNYIMKVVYPDWYRPDPPTGCDCVGRCSDKRCKCAAKNGGEIPYNHNGAIVEAKPLVYECGPACKCPPSCYNRVTQHGMKIQLEIFKTESRGWGVRSLNSISSGSFICEYVGELLEDTEAEKRTGNDEYLFDIGQNYSDTGMGTGVGVGMDTGTGGFTIDAANYGNVGRFINHSCSPNLYAQNVLYDQEDKRMMLFAAENIPPLQELTYHYNYAVDTVHDSDGNIKVKRCFCGSSECTGRLY
>RGKI-2009985-Leucobryum_glaucum
DTAEDLYIKRRKRYAALLGYYQQLQERGELPRNVRPDLAAMQRMQIDRQVSKWTGFGNAPGAVVGDFFYYRSELLVLGLHNQTQAGIASANADGEKFGSSIVASGGYEDDEDHGETMMYTGHGGNSKSNRRQVKDQVGNLALKNSCYKSRPVRVIRGHVNIPTNQSPSKKIYSYDGLYNVVSESLELGTSGFRVFKFKLERLPGQPELGSRLVSFVGKLNKGTERRTGVVMTDISEGKEPIPVGVVNTVDHTRPPSTFEYTTTLRYPRGFSLPSYPSSQCSCRDCNTDHLCACVAKNSGRMLPYNQFGQLIRALPAVYECGKLCGCSNTCHNRVCQKGLRYRLEIFKTENKGWGVRSWDFIPRGGFVCEYTGEVMDAVTANEMDDDDYLFNLDFKQGNEARWGDKISNILGDGSTSDGALEPKYCIDASKYGGVARFINHSCKPNLFVQCVLYDDCNLDLPHVMLFASTSIRPFQEITYDYGYALDSVFDEHGRPKQKPCHCDARNCRKRMY
>RHAU-2065131-RHAU-Chamaseyce_mesebyranthemum-2_samples_combined
IIGPVPGVEVGDEFQYRAELNIIGVHRPIQGGIDFVKEKGLVIATSVVASGGYDDNTDDSDVLIYTGSGGNMMDGKKEPEDQKLERGNLALKNSVDAKNPVRVIRGNTRGVTEFSNSRKVTYVYDGLYVVEKCWQELGPHNKLIYKFKLVRLPGQPELAWKVVKRCKKFKVREGLCVADISKGKEVTPICAVNTIDNEKPPPFEYITRVIYPKGFCPVPSKGCNCTGGCSESAQCSCVVKNGGEIPYNRNGAIVEAKTLVYECGPHCKCPPSCCNRVSQHGIRFQLEIFKTESRGWGVRSLNSISSGSFICEYIGELLEDKEAEERKGNDEYLFDIGNNSGDNSLWDGLSNLISETHQSSCGVVEESGFTIDAAKYGNVGRFINHSCSPNLYAQNVVYDHDDKRVPHIMFFAAENIPPLQELTYHYNYMIDQVFDSDGSIKKKICYCGSSECTGRLY
>RICC-2002383-Cystopteris_reevesiana
ARSLVKRTLHEFESVRKALVKSQDAVRRADLDASSLLKERGKWRNCEEKIVGEVPGVEVGDQFSFRIEMLIIGLHRQVQGGIDYIPGTKRSSGSPLATSIVASGGYEDDKDDGNTLIYSGQGGNNNKGNKKQESNQMLVRGNLAMSNSMKEGTPVRVIRGISDLTSPSSKIYTYDGLYDVVDFRFECGATGYGVYHFTLTRRAGQPQVGLSFLSNLKKKGLARPYLLLDDISRGQERLPVCVVNEVDEEPGPPNFTYISKIKHPVWYSPLLLPQGCNCVGVCDEETCSCAVKNGNELPYNEKGYIVRDKQVVYECGTSCSCSFSCQNRVSQKGLRYRLEIFKTKNRGWGVRSIDSIQPGGFICEYTGELLTDAEAEQKVENDEYLFDLG
>RJIM-2013118-RJIM-Melia_azedarach-2_samples_combined
KAESSGGLFSKKNSSPTRNAHESMGALVIRHEEDSFGHDRECENFLVGQRSHIFDVTLPPRPSNSNGDATGTRNKVREILRLFQAVCRKLLQEEEAKPSGQNSHKRVDYQAARILKQKKKYVNVGKQIIGSVPGVEVGDEFQYRVELNIIGLHLQIQGGIDYVKHNGKIVATSIVASGGYDDDLDNSDILTYTGQGGNVMNGAKEPEDQKMERGNLALVNSKHEKNPVRVIRGETKSSDSSRTYVYDGLYLVERYWQDVGPHGKLVFKFMLIRIPGQPELAWKVVKKCKKHTVREGLCVDDISQGKELIPICAVNTIDDEKPPPFTYITNIINPDWCRIVPPKGCDCSNRCSESGKCSCVSKNGGEIPYNHNGAIVEAKPLVYECGPACKCPPSCYNRVSQRGIKFQLEIFKTETRGWGVRSLNSIPSGSFICEYVGELLEEKEAEKRTGNDEYLFDIGNNYNDTSLWDGLSTLMPDAPSGSCGVVQDGGFTIDAAQYGNVGRFINHSCSPNLYAQNVLYDHEDKRMPHIMLFAAENIPPLQELTYHYNYVIDQVHDSYGNIKKKICSCGSSECTGRLY
>RJNQ-2117893-Lagerstroemia_indica
YTYDGLYLVEKIWQEPGQHGKLVFKFRLNRIPGQPELAWKMVKKSKRYGEREGLCVTDISQGKEIMPIGAVNTIDDEMPPPFNYITRVIYPDWCRRIPLLGCDCSNRCSDSDKCSCAVKNGGEIPYNYNGAIVEAKPLVYECGPTCKCPPSCHNRVSQRGIKFLLEIFKTESRGWGVRSLTSIPSGSFICEYIGELLDDKQAEERVGNDEYLFDIGNSYNDNNMREELSSLIPDAHLVSLEVVEEVGFTIDAARHGNVGRFINHSCSPNLYAQNVLYDHDDKRIPHIMFFAAENIPPLQELTYHYNYMVDQVLDSDGNIKMKKCFCGSTECIGRMY
>RKLL-2010745-Copaifera_officianalis
KVKKALDEFRELFPNLLRQYEAERHNRAYPETDARRDAAIFLRNQYKWVNMSKRLGPVPGIEVGDGFQCRAELYIVGLHCQFQNGIDYMKKGNMNLATSIVASGCYANYTSEDYLIYIGQGGNPRVRNVKPTDQKLTLGNLALKNSMETKTPVRVIVKTSGHDGIGFWTGGKSGCTYVYDGLYRVEKMSQVRGEFGKLVFKFFLKRQPEQPDSLTFKRVSNSKSCIVQKDITLWKRKISNTCRLQKTVVLVKDISQGQEKFPIRVVMSRNDVRKPPTFDYIISRIYPEWFKIKHPTKDGCDCVAGCLDCKRCVCAIKNGGIMPYNHYKRLTARPLIYECGFSCKCSGSCFNRVSQCGIQFQLEIFRTESKGWGVRTRSYIPLFVCEYIGDVHLDDEAELRRADADFLFEIGGGKGLIDATHRGNVGRLINHSCSPNLFVKDVLYDHNDRRFPHKMLFALNDIPAGRELSYDYNCRKEKPYKGTSMFPSNRCHCGSPQCIGKIY
>RMMV-2053483-Callitris_macleayana-March
GHSKKRPDIMAANVLKGKNKYVNNGEKIVGNVPGVEVGDEFHYRIELMIVGLHGQSQGGIDYLNLKGKSILATSIVASGGHDDNDEGEVLIYSGQGGNMDKKGKQTEDQKLERGNLALKNCIDAGSPVRVIRGFKDSRNSFGGRGSKDGTMNRTGTTYTYDGLYLVERYWQETGSTGFSLFKFQLRRMPGQPELAWNIVKSVGRSKKGGPREGLCLQDISQGKETRPICVVNTVDDEAGPAPFEYTSKIIYPSGFDPPPPRGCDCVDECSDSELCLCAVKNGGELPYNYNGCIVEARPLVYECGPSCKCPPTCHNRVSQHGVRINLEIFKTDKRGWGVRSLSSITSGSFICEYAGELLSDMEAEQRTGNDEYLFDIGRNTDQSLWDGLSGLVDELPSHSISE
>ROEI-2006446-Cymbopogon_nardus
KSLVPRNKIKGKDATPKDMPATKVDFSESINDETMDDNETRGRKSIVSTSKSLVPLNKLDATPNDIPIGKVASFEVSNDETMNDNDDINLEDETMDANDDINLEDDDNSKALVVFGEKREICVTVLPSVPSGSRHKQPRDHDIDARSKVRKLLRLFQATYRKLTQVEEQGKRKVGRIDLEAAKAIKNDPTYKKLGAVVGNIPGVEVGDEFHFRVELSIVGLHRPLQGGIDDAKVNGVPVALSIVASGGYPDELSSSGELIYTGSGGKAGGNKGRDDQKLARGNLALKNCIKTKSPVRVIHGFKGQSRSEVGHSKGKQTSTFTYDGLYEVLECWQEGPKGEMVFKYKLQRIAGQPELALHAVKATRKSKVREGLCLPDISQGKERIPICVINTIDDMRPAPFKYITKVIYPALYGKEPPKGCNCTNGCSDSISCACAVKNGGEIPFNFNGAIVEARPLIYECGPSCRCPPTCHNRVSQHGIKIPLEIFKTGQTGWGVRSLSSISSGSFICEYTGELLEDREAEKRQNDEYLFDIGNNYHDEELWEGLKSVVGVGSSASSSEKIEGFTIDAAECGNVGRFINHSCSPNLYAQNVLWDHDDMRMPHVMFFAAENIPPLQELTYHYNYSVGEVYDKNHKEKVKHCYCGASDCCGRLY
>ROEI-2006447-Cymbopogon_nardus
KSLVPRNKIKGKDATPKDMPATKVDFSESINDETMDDNETRGRKSIVSTSKSLVPLNKLDATPNDIPIGKVASFEVSNDETMNDNDDINLEDETMDANDDINLEDDDNSKALVVFGEKREICVTVLPSVPSGSRHKQPRDHDIDARSKVRKLLRLFQATYRKLTQVEEQGKRKVGRIDLEAAKAIKNDPTYKKLGAVVGNIPGVEVGDEFHFRVELSIVGLHRPLQGGIDDAKVNGVPVALSIVASGGYPDELSSSGELIYTGSGGKAGGNKGRDDQKLARGNLALKNCIKTKSPVRVMGSKAKVIHGFKGQSRSEVGHSKGKQTSTFTYDGLYEVLECWQEGPKGEMVFKYKLQRIAGQPELALHAVKATRKSKVREGLCLPDISQGKERIPICVINTIDDMRPAPFKYITKVIYPALYGKEPPKGCNCTNGCSDSISCACAVKNGGEIPFNFNGAIVEARPLIYECGPSCRCPPTCHNRVSQHGIKIPLEIFKTGQTGWGVRSLSSISSGSFICEYTGELLDGNEAENRQNDEYLFDIGSNYYDEELWKGLQPVVDVQSSTLSSRTVKDFTIDAAEC
>RQNK-2010463-RQNK-Papaver_somniferum-5_samples_combined
YSGHGGNPVRGNKLAEDQKLERGNLALKNSINAKTPVRVIRGFKEMKGPDSLNTRGKNMGITYTYDGLYLVNGYWKEKGRYGNNVYMFELRRMPGQPELALREVQKLKLSNVREGLCVDDISQGVEKMRICAVNTLDSEKLPPFKYIAKMKYTARHNLIPLRRGCECTDGCSNSKKCLCTVMNGGGIPYNYNGAIVETKTLVYECGPLCKCPPSCHNRVSQHGIKFQLEIFKTKSKGWGVRSLNSIPSGSFICEYTGELLAEKEADQRTGNDEYLFDLGRSKNQSKGGGFSNLIPPNLQSTSISCENVEDEGFTIDALRYGNVGRFINHSCSPNLIAQNVLYDHIDKRMPHIMLFAGDNISPLQELTYDYNYVVDSVHDSAGNIKIKECHCGSIECTGRMY
>RQNK-2010464-RQNK-Papaver_somniferum-5_samples_combined
YSGHGGNPVRGNKLAEDQKLERGNLALKNSINAKTPVRVIRGFKEMKGPDSLNTRGKNMGITYTYDGLYLVNGYWKEKGRYGNNVYMFELRRMPGQPELALREVQKLKLSNVREGLCVDDISQGVEKMRIEKPPHFKYIAKMKYTARHNLIPLRRGCECTDGCSNSKKCLCTVMNGGGIPYNYNGAIVETKTLVYECGPLCKCPPSCHNRVSQHGIKFQLEIFKTKSKGWGVRSLNSIPSGSFICEYTGELLAEKEADQRTGNDEYLFDLGRSNNQNKGDGFSNLIPPDLQSTSISCENGEDEGFTIDALRYGNVCRFINHSCSPNLIAQNVLYDHIDKRMPHIMLFAGDNISPLQELTYDYNYVVDSVHDSAGNIKIKECHCGSIECTGRMY
>RQUG-2012464-RQUG-Hakea_prostrata-2_samples_combined
RRRAKVVRQFPPGCGRNAPPMSEEEYLKVIGSLEGTSADKGTPIGEHRPSEKSVQEYARPILERVKDEDASSAKLKRNVTKEIDTKVQQEAEEDINNEQAPTKIASETSNNAKQSKERIKECDASVGKFNGNTSVGIGDKVKVKSEDESGKEGEEDQVRQSDIKSKQEFLKETSIRTPRENTIFRSKTISESVGTKTTDGFSKGKLGKDVGSSKKKGSKRQFLGESQDGDAVSQSVEKTIVNLQPSGELVIVQALMAAQNCPWRQGKGGMKPSPRIGTARNKTRNHELVVRDKSESTSKKHTRREKLPPADMDAHQGNQLVLRDEEDSLEHAEDGENVLLDEKPRNFEVRPIPFRLSSSSSKGGDSKVTREKVRETLRLFQVIFRKFLQGEEAHPRDQGNTGSRIDLRAAAVLKKGNKWVNTEKILGPVPGVEVGDEFHYRVELAIVGLHKPFQGGIDSMKKGGKILATSIVASGGYHDVMDNSDVLIYSGQGGKPMGGEKQRQAEDQKLERGNLALKNAMDEGTAVRVIRGFKETNSSDSAESKGKIIATYIYDGLYLVEDYWTESSSYNTSVFKFKLSRIPGQPELALKEVKKSKKSKVREGLCVDDISQGKEKMPIGAVNTIDDEKPPPFTYITKMIYPDWYQPIPPKGCDCTNGCLNSKTCSCVAKNGGEIPFNHDGAIVEAKPLVYECGTSCKCPPSCHNKVSQRGIKFQLEIFKTGSRGWGVRSLTSIPSGCFVCEYTGELLHDKEAEKRTGNDEYLFDIGSNYNDHALWDGLPDVIPDLHINSPCEVVDDAGYTIDAFQYGSIARFINHSCSPNLYAQNVLYDHDDKRMPHIMLFAAENIPPLQELTYHYNYKIGEVYDAEGKVKEKICCCDSAECSGRLY
>RQUG-2012465-RQUG-Hakea_prostrata-2_samples_combined
VLALMAEPFCPWRKGKTCVTSNPTIRKARSKAKKQKLAVVVHKRTATIFKSNRAEAENRGENSKGKQASSIELDSYYGLGHFVPNERDQEYGNVVLDKKPPKFEVSPIPFVHHISRGIGDGAKVTREKVRETLRLFQVIFRKFLHGEETHPKGPAKAIRRIDIHASSILKNANKWVNTEKFIGPVSGVEVGDEFQYRVELAMVGLHGPFQSGIETVNKDGRLLATSVIASGGYPDDMDNSDVLIYTGQGGRPMSGKKLRQAEDQKLRGGNLALKNSMDAGTVVRVTRGFKDMSSSDSVNPNGKITMTYTYDGLYIVEDCWTESSSYGTSIFKFKLKRISGQPELAWKELTKSRKSKVREGLCVIDISQGKEKMLVGAVNTIDDEKPQPFTYITKMKYPDWYNPVSPQGCDCTNGCLDPKICSCAAKNGGEIRFNHNGAIVEAKPLVYECGPSCRCPPSCCNRVSQHGIKFQLEVFKTNWRGWGVRSMTSIPSGSFVCEYTGELLQDQEAEKRTGNDEYLFDIGNNYNDHTLWEGLTSVMPDLQPSSCEVVEDAGYTIDAAQYGSVGRFINHSCSPNLYAQNVLYDHDDKRMPHIMLFAAENIPPLKELTYHYNYTIGQVFDAEGNVKEKKCYCGSAECSGRLY
>RQZP-2013104-Nolina_bigelorii
VEDEEDSGAQDGGNEMAIALCDGSRELCITMTPAVPPRQVSSSEEAISRNMVKKTLRMFQLICRKLVKGEEKKSKGSEANSKENGNNRVDLKAASMLKDSKQWVNHGEPIIGHVPGVEVGDEFHFRVELSIIGLHRPFQAGIDYTRKGLVTLATSIVASGGYPDDIDSSDVLIYSGSGGNAAGGGNKQAGDQKLERGNLALKNSMDAQSPVRVVYGSKEPVKSDPRDPKPKMVATFTYDGLYIVEKYWPERGNNGFNVFKFQLRRMPGQPEIALKEVKRTKKSKVREGLCVKDISDGKESIPICAVNTVDGDQPMPFHYITRVIYPSWYVQKPPRGCDCIDGCSDSEKCACAVKNGGEIPFNYNGAIVQAKPLVYECGPSCKCPPTCHNRVSQHGIRLPLEIFKTSKRGWGVRSLYSIPSGTFVCEYVGEMLDEADAEQRSNDEYLFDIGHNYDDNTLWEGLPSSIPGLQSDAVSEAASESMNGVSFTIDAAEYGNVGRFINHSCSPNLYAQNLLYDHDDKKMPHVMFFAIDNIPPLQELTYHYNYSINQVRDSAGNIKKKECLCGSPECTGRLY
>RSCE-2010546-Wollemia_nobilis
STNAQARSDDGTVTRAKVRETMRLFQVLYRKFLQEEENHAKEAGQGKKRPDVMASKILKENNKYVNTGKQIVGNVPGVEVGDEFHYRIELCIVGLHRQSQGGIDYLKQGNTLIATSIVAQGGYADDLDTGEVLIYTGQGGCGSDKKGQVEDQKLERGNLSLKTCIDLKSPVRVIRGIKDSKSSSKDSAKNKTGITYTYDGLYLVEKYWQERGATGFSVFKFQLRRMAGQPELAWNIVKSVGRSKKGGPREGLRLQDVSQGKETRPICVVNMVDDEAGPPPFEYTSKIINPPWYNPAPPRGCDCVDGCDDSDKCFCAVKNGGELPYNYNGAIVEAKPLVYECGPSCKCPPTCHNRVSQHGIRINLEIFKTDKRGWGVRSLSSIPSGSFICEYTGELLSEMEAEQRTGNDEYLFDIGRTDNQSHLWDGLSGLVNKPLSLSLSETTEDAGYTIDAAKHGGVGRFINHSCSPNLYAQNVLYDHDDTNVPHIMLFAAENIPPLQELCYHYNYSLDQVRDSEGNIKKKNCYCGSAECTGRLY
>RUUB-2013037-Physena_madagascariensis
VGDEFHYRVELSIVGLHRQLQSGIDYVNQGQRIIATSIVASGGYGDDVDNCDVLIYTGQGGSPVGADKEPEDQKLERGNLALKNSIDAKNVVRVIRGFKETKPSKSVDRRGAPLATYTYDGLYTVERYWHDPGPHGNLVYKFELRRLPGQPELAWREVKRSKKLKVREGRCVEDISEGKEVLPICAVNTIDDEKPPAFMYITRVIYPDWCQPIPPRGCYCEDGCTDSVHCACAVRNGGDIPYNSDGEIIEAKPLVYECGPSCKCPPSCHNRVSQHGIKFPLEIFKTELRGWGVRSLSSIPSGSFICEYIGELLDDKEAEQRTGSDELFDIGQNYCDLAISDGLSTLMLEGPSASSDMIDNIGFTIDAAKYGNVGRFINHSCSPNLYAQNVIYDHDDERIPHIMLFAAENIPPLQELTYHYNYSLDQVYDADGNIKKKSCYCGSSECTGRMY
>RVGH-2004548-Drypetes_deplanchei
GLEPASDRAIVLGLVAGQNCPWRQVKGTNKPINLVGGTRKSKGKKNDFTLLDQRKSAFKMKMNEGESSRGVLGKNDLSPGGKGYEGLGQMVAFNKEDRLENSGGCNDFRLVRKTNKFDVSLPPSCTRSVEGDANDAATTRNKVRETLRLFQAVCRKLLQEEEAKPKAKEKGNRKRVDLLASKILKEKGKYVNTGKQLVGSVPGVEVGDEFQYRVELNIIGLHRQIQGGIDFLKQGRNIIATSIVASGGYDDDTDNSEVLIYTGSGGNMTGGGKEPEDQKLERGNLALKNSIEEKNPVRVIRGDSKESDSSDARAKTYVYDGLYMVEKYWQEIGPHGKLVFKFRLARIPGQPELAWKVVKKSKKFKVREGLCVDDNTIDDEKPPPFMYVIHMIYPDWFCPDLSKGCDCANGCSESGKCSCVAKNGGEIPYNHNGAIVEAKPLVYECGPSCKCPPSCYNRVSQHGIKFQLEIFKTESRGWGVRSLNSIPSGSFICEYAGELLEEKEAEKRIGNDEYLFDIGNQYNDGSLWDGLSNLMPEAHSSSHVVVEDGCFTIDAARYGNVGRFINHSCSPNLYAQNVLYDHEDKRIPHIMLFAAENIPPLQELTYHYNYMMDQVFDSDGNIKEKKCYCGSSDCTGRMY
>RVGH-2018993-Drypetes_deplanchei
RRSVKEALKLFRDQCNKLLRENEGRPRMRRENIYTEAAMFVRKSHKWLNTSKRIGPVPGVEIGDKFHCRAELNVIGLHRQFSRGVDYMVEDGTLLATSIVVTERYANFMESTGVLIYSGHGGNPKIQNTGPLRDQKLEGGNLALRNSKGKKSPVRVILSISSKNSKNSAFEGTIFVYDGLYFVVECLQARGEYGKLIFQFKLERDSGQPRGTEKTRKEEISHKVDLRMNDISQGKEEIPIRGLNSYGNEKPPPFTYIANITYPKTFNQSVTSGCDCRGGCSDSEDCSCKMKLGRKIPYKYSERVATEMPLIYECGPSCKCLESCINRVSQRGIQFQLEVFRTESKGWGVRSRSYIPAGSFVCEYVGEVCQIKKAAGRVSGGGEDYLFRIRNNLGEETGFTIDAARSGNVGRFINHSCSPNLYVQKILHDHGDKRVPHIMMFAMKGIPP
>RXEN-2012668-Polycarpaea_repens
PEDQKLRSGNLALKNCIDMKTPVRVIRGFKEAKPAESPDAKPKMVATYTYDGLYSVERWWQDLGPHGNLVYKFELRRIPGQHELSWKEVKQSKKFKARQGKCVEDISGEKLPICAINTVDDEQPPPFTYITSMMYPDWCRPIPLKGCDCKDGCSDSEHCSCAIKNGGEIPYNLSGAIVEAKPLVYECSPSCKCPRSCPNRVSQHGIELPLEIFKTESRGWGVRCLSSIPSGSFICEYIGELLDDKEAEQRAGSDEYLFDIGQNYNDRSLTDGLSSVLPDTASSASDVVENVGFTIDAANFGNIGRFINHSCSPNLYAQNVLYKHEDKRIPHIMLFAQENIPPLQELTYHYNYTIDQVRDAQGKIKRKDCYCGSDECTGRMY
>RXEN-2012669-Polycarpaea_repens
PEDQKLRSGNLALKNCIDMKTPVRVIRGFKEAKPAESPDAKPKMVATYTYDGLYSVERWWQDLGPHGNLVYKFELRRIPGQHELSWKEVKQSKKFKARQGKCVEDISGEKLPICAINTVDDEQPPPFTYITSMMYPDWCRPIPLKGCDCKDGCSDSEHCSCAIKNGGEIPYNLSGAIVEAKPLVYECSPSCKCPRSCPNRVSQHGIELPLEIFKTESRGWGVRCLSSIPSGSFICEYIGELLDDKEAEQRAGSDEYLFDIGQNYNDRSLTDGLSSVLPDTASSASDVVENVGFTIDAANFGNIGRFINHSCSPNLYAQNVLYDHEDKRIPHIMLFAVENIPPLQELTYHYNYSIDQVFDAQGKIKRKDCYCGSDECTGRMY
>RXEN-2012670-Polycarpaea_repens
PEDQKLRSGNLALKNCIDMKTPVRVIRGFKEAKPAESPDAKPKMVATYTYDGLYSVERWWQDLGPHGNLVYKFELRRIPGQHELSWKEVKQSKKFKARQGKCVEDISGEKLPICAINTVDDEQPPPFTYITSMMYPDWCRPIPLKGCDCKDGCSDSEHCSCAIKNGGEIPYNLSGAIVEAKPLVYECSPSCKCPRSCPNRVSQHGIELPLEIFKTESRGWGVRCLSSIPSGSFICEYIGVLLDDKEAEQRVGSDEYLFDIGQNYCDPALADGLSDVMPDIAASASDVVENVGFTI
>RZTJ-2018371-Salix_fargesii
RQIQGGIDYMKQDGKLLATSIVSSGAYDDDTDNSDVLIYTGSGGNMMSGDKEPEDQKLERGNLSLKNSMDAKNPVRVIRGESKGADSVDARGRTYIYDGLYLVEKCWQEIGSHGKLVFKFKLVRIQGQPELAWNVVKKSKKFKVREGVCVDDISQGKEKIPICAVNTLNDEKPPPFKYTDRMIYPHWCRRLPPKGCDCINGCSESRKCPCLEKNGGGIPYNYNGAIVEAKPLVYECGPSCKCPPSCYNRVSQHGIKFQLEIFKTESRGWGVRSLNSIPSGSFICEYAGELLEEKEAEERDEYLFDIGNQLNDNSLWDGLTSLMPEAHSDAVVEVQNSGFTIDAAQCGGVGRFINHSCSPNLYAQNVLYDHDDKRIPHVMFFAVENIPPLQELTYHYNYMIDQVFDSNGNIKKKSCHCGSPECTGRMY
>SALZ-2002067-Pittosporum_resiniferum-fruit
SSDSHQAALSCNKVRETLNLFEEILEKRIEEQAKSNSKGKVSSYIYVEIAMKLKEQKKWINMNERLLGAVPGVEIGDQFHSRAHLVIIGLHGQFVAGIDFMEKDGNKIATSIVTSNRYSNEREITDVLIYSGEGGNSRVVGQEPKDQTLVRGNLALKNSMDAGTPVRVIRGREISKKYKTRDKKGRKEAKYTYEGLYVVRKYWQDIGKHGNLVLMFQLNKVQGQPKLTPDMLNRSGKSKAPRKDPILLDDISYGKEMIPIRVANTIDNEKPPSFKYITNMVYPELHGSSISCCDCIQGCSDRVKCSCVIKNRGTVPFNDDGAIVRIKRIVYECGPSCKCPPSCKNRVSQHGLQFPLEVFKTNSRGWGVRSRDSILSGRFVCEYVGELLNDEQAEERSDYDEYLFDIGIGTTYLGCDDGFAIDAAHFGNVGRFVNHSCSPNLYAQDVLFDHGDKRLPHVMLFATMNIPPLQELTYDYNYKIDQVRDSSGNIKKKTCFCGAHDCCGRMY
>SALZ-2008462-Pittosporum_resiniferum-fruit
KFDSYRSVVSRNKVWVTLNLYKQLLEKRLTEEQEAKSKTKEKLSSYTYVETAMELKEQGKWINMNKRFLGEVPGVEVGDQFRFRAELVIIGLHRQFAAGIDFMEKDGKKIAISIVASGRYVNETKFSGVLVYSGEGGNPALSDKEPKDQTLVRGNLALKNSMDAGNPVRVIRGFRAWKASQAGKKREKEATFTYDGLYIVSKYWQEKGKYGKVVFKFQLNKMQGQPKLSTDIMRFTTKPEAIPDCKSVDDISEGKEKIPIRVVNDIDDEKPPFFNYITYVAYPPVVKSMPVQASPFCKVFGESDMTSSGCRCVNGCSDKVQCSCVVKNGGQVPYNDNGAIVRSKPIVYECGPSCKCPPSCKNRVSQHGLRFHFEVFKTEKRGWGVRSRDSIPSGSFICEYVGELLNDKQAEERTGYDEYLFDLGNEEDGFAIDAAIFGNIGRFVNHSCSPNLYAQNVLFDHENKKMPHVMLFATENIPPLQELNFDYNYKIGQVHDEYGNVKKKNCYCGAHDCTGRLY
>SALZ-2071652-Pittosporum_resiniferum-fruit
LVVKDQEDFSAHNEEETEVSPTGRGSVEFEVTLPPFGPNSSSHGDARNRVRETLRLFHAICRKVLQGEEAKSRNGEQRKSKKDIKRIDLFAAKIVKDKGKEVNTEKQILGAVPGVEVGDEFQFRVELTIIGIHRLYQGGIDFIKHKGENVAASVVASGSYADELNNPDVLIYSGQGGLSGKDKQPEDQKLERGNLALKNSISAKNPVRVIRGSKESKASESANAKGRPSMTYVYDGLYKVDRYWQEVGPQGKLMFKFELRRIHGQPELAWKEVKQSNKTKTRDGLCLDDISGGEEETRICVVNTIDDEQPSPFKYVTKMIYPNYCLRSPLKGCDCKGRCSDSGKCLCAEKNGGIPYNHNGAIVEMKPLVYECGPRCKCPPSCYNRVSQHGIKFQLEIFKTESRGWGVRSLNSIPSGSFICEYTGELLEDGEAEKRTGNDEYLFDIGQNYNDCAIDGGGPQASSSNIGDDGGFVIDAAKFGNVGRFINHSCSPNLYAQNVLYDHVDKRMPHIMLFAAENIPPLQELTYHYNYSMDQIHDSNGNIKMKVCYCGSAECTGRMY
>SART-2056694-Xeronema_callistemon
EKKMLVKYSSEKKLEVCDVKQVGKNLQVKEPRDVRRPSGTKVTDKEGRSLVGRSVNKGSLKSLKDGKNLKRKFSEEVEDEGSVPYSDNLEAYGDRLIVQALMAHENCPWRKGKKSGGIISRSVTPKFKVKKEQDLLGSKPSPASRGLSISQYKNKVEVEDVEDSVPQDSGYEKALTTFNRSRELCVYMPPSVPTKLKSKCSNNEEAVNRNMVKKALRLYQLICRKLLQGEEAKSKDSGKIQRVDLKAASILKENNEWVNHGKIIGNVPGVEVGDEFHYRVELSIIGIHRPFQGGIDYINKDGMVLATSIVASGGYSDDIDSSDVLIYSGSGGNPVGGSGGDKGPGDQKLERGNLALKNSIDAGTPVRVVYGFKEKSDSHDVRGKLVSTFTYDGLYLVESFWLETGSNGFTVFKFQLRKMPGQPEISLKEIKKTKKSKFREGLCVKDISNGKERIPICAVNTVDNDKPLPFKYITKVIYPSGYVKKSSRGCDCTDGCSDSEKCACAMKNGGEIPFNFNGAIVHAKPLIYECGPSCKCPPSCYNRVSQHGIRLPLEIFKTKTRGWGVRSLCSIPSGSFICEYTGEMLQDAEAEQRANDEYLFDIGHNYDDHSLWEGLPSFIPGMQSKAVCETVEDVGFTIDAAEYGNVGRYINHSCSPNLYAQNVLHDHDDKRLPHIMLFAIDNIPPLQELTYHYNYMLDQVRDSEGNIKKKECFCGSPECSGRLY
>SCAO-2030920-SCAO-Mollugo_nudicaulis-2_samples_combined
AAKILKDHGKCFNASRKSVVGPVPGIEVGDIFNYRMELSIIGLHRPPQAGIDYLNQGRKLIATSIVASGGYANDVDSSDVLIYTGQGGNAGGGKQAEDQKLERGNLALKNSIDEKNAVRVIRGFKETKSSSETSEGRPKVVATYTYDGLYTVEKYWHDIGQHGKLVYKFELRRIPGQPELVWKEVKRSKKYKVREGRCVEDISEGKERFPICAINTIDDEKPPSFTYITEMIYPNWCQPIPPRGCDCKDGCSDSEHCACAVKNGGEIPYNYDGAIVGAKPLVYECGPSCKCPLSCHNRVSQRGIRFPLEIFKTETRGWGVRCLSSIASGSFICEYIGELLDDEEADQRAGSDEYLFDIGQNYNDSTLWGELVSLMPDVPLTSSDIVENIGFTIDAAKYGNIGRFINHSCTPNLYAQNVLYDHDDKRIPHIMLFAAENIPPLQELTYHYNYRIDEVLDSEGNIKQKSCYCGSSECTGRMY
>SCAO-2030921-SCAO-Mollugo_nudicaulis-2_samples_combined
AAKILKDHGKCFNASRKSVVGPVPGIEVGDIFNYRMELSIIGLHRPPQAGIDYLNQGRKLIATSIVASGGYANDVDSSDVLIYTGQGGNAGGGKQAEDQKLERGNLALKNSIDEKNAVRVIRGFKETKSSSETSEGRPKVVATYTYDGLYTVEKYWHDIGQHGKLVYKFELRRIPGQPELVWKEVKRSKKYKVREGRCVEDISEGKERFPICAINTIDDEKPPSFTYITEMIYPNWCQPIPPRGCDCKDGCSDSEHCACAVKNGGEIPYNYDGAIVGAKPLVYECGPSCKCPLSCHNRVSQRGIRFPLEIFKTETRGWGVRCLSSIASGSFICEYIGELLDDEEADQRAGSDEYLFDIGQNYNDSTLWGELVSLMPDVPLTSSDIVENIGFTIDAAKYGNIGRFINHSCTPNLYAQNVLYDHDDKRIPHIMLFAAENIPPLQELTYHYNYRIDEVLDSEGNIKQKSCYCGSSECTGRLY
>SCEB-2009971-Podocarpus_coriaceus
DGTVTRSKVRETMRLFQVLYRKFLQEEENHANQHQKGPRRPDVMASNILKENNKWVNTGKQIVGIVPGVEVGDEFHYRIELCIVGLHRQSQGGIDYLKRGNIIIATSIVASDGYADDIDTGEVLIYTGQGGKGTGKDKKVQSEDQKLERGNLSLKNCMDLKSPVRVIRGVKDSKSSCGGRGKDVTKGKGMKYTYDGLYLVEKYWQERGASGYSVFKFQLRRMPGQPELAWNILKLVGRSKKGAPREGLLCQDASDGKETTPICVVNTVDDEAGPPDFIYTNKIIYPSWYKPSPPRGCDCVDGCSDSEKCSCAVKNGGELPYNHNGAIVEAKPIVYECGPYCKCPPTCHNRVSQHGVRISLEIFKTDKRGWGVRSLCSIPSGSFICEYTGELLAEAEAEQRTGNDEYLFDIGRSNDQSLWDCLSGLVNELPSHSISETVEDAGYTIDAAKYGGVARFINHGCSPNLYAQNVLYDHEDKNVPHIMLFAAENIPPLQELCYHYNYSLDNVRDSDGNVKKKNCYCGSSECTGRLY
>SFKQ-2094342-Hilleria_latifolia
RSQVREILKLFQGVVRKLQQATETKPKGKKLKDQENAGKRIDLQASKLLKSHGKCVNTRKKGIIGSVPGVEVGDFFHYRMELSIIGLHRPPQGGIDYLKQGNKIIATSIVASGGYANDVDSSDVLIYTGQGGAKSGDKQPEDQKLERGNLALKNSIDERNFIRVIRGFKETKPSETGDGKPKTIATYTYDGLYTVDKFWQDLGPHGKLVYKFELRRLSGQPELAWKEVKRSKKFKVREGRCVDDISGGKEKFPICAVNTIDDEKPPEFTYITSMMYPNWCQPLPRSGCDCKDGCSDSEHCACAVKNGGEIPYNSDGAIVEAKPLVYECGPCCNCPSTCHNRVSQGGIKFPLEIFKTASRGWGVRSLSAIPSGSFICEYIGELLDDKEAEERTGSDEYLFDIGQNFNDPTLWDELSALMPDVASGSSDVVENVGYTIDAVKYGNVGRFINHSCTPNLYAQNVLYDYDDKRIPHIMLFAAENIPPLQELTYHYNYHIDQVFDPDGNVKKKNCYCGSSECTGRMY
>SIIK-2007743-Hakea_drupaceae
VLALMAEPFCPWRKGKTCVTSNPTIRKARSKAKKQKLAVVVHKRTATIFKSNRAEAENRGENSEGKQASSIELDSYYGLGHFVPNERDQEYGNVVLDKKPPKFEVSPIPFVHHISRGIGDGAKVTREKVRETLRLFQVIFRKFLHGEETHPKGPAKAIRRIDIHASSILKNANKWINTEKFIGPVSGVEVGDEFQYRVELAMVGIHGPFQSGIETVNKDGRLLATSVIASGGYPDDMDNSDVLIYTGQGGRPMSGKKLRQAEDQKLRGGNLALKNSMDAGTVVRVTRGFKDMSSSDSVNPNGKITMTYTYDGLYIVEDCWTESSSYGTSIFKFKLKRISGQPELAWKELTKSRKSKVREGLCVLDISQGKEKMLVGAVNTIDDEKPQPFTYITKMKYPDWYNPVSPQGCDCTNGCLDPKICSCAAKNGGEIRFNHNGAIVEAKPLVYECGPSCRCPPSCCNRVSQHGIKFQLEVFKTNWRGWGVRSLTSIPSGSFVCEYTGELLQDQEAEKRTGNDEYLFDIGNNYNDHTLWEGLTSVMPDLQPSSCEVVEDAGYTIDAAQYGSVGRFINHSCSPNLYAQNVLYDHDDKRMPHIMLFAAENIPPLKELTYHYNYTIGQVFDAEGNVKEKKCYCGSAECSGRLY
>SIIK-2018383-Hakea_drupaceae
SGELVIVQALMAAQNCPWRQGKGGMKPSPTIGTARNKTRNHEHVVRDKSESTSKKHTRREKLPPADMDAHQGNQLVLRDEEDSLEHAEDGENVLLDEKPRNFEVRPIPFRLSSSSSKGGDSKVTREKVRETLRLFQVIFRKFLQGEEAHPRDQGNTGSRIDLRAAAVLKKGNKWVNTEKILGPVPGVEVGDEFHYRVELAIVGLHKPFQGGIDSMKKGGKILATSIVASGGYHDVMDNSDVLIYSGQGGKPMGGEKQRQAEDQKLERGNLALKNAMDEGTAVRVIRGFKETNSSDSAESKGKIIATYIYDGLYLVEDYWTESSSYNTSVFKFKLSRIPGQPELALKEVKKSKKSKVREGLCVDDISQGKEKMPIGAVNTIDDEKPPPFTYITKMIYPDWYQPIPPKGCDCTNGCLNSKTCSCVAKNGGEIPFNHDGAIVEAKPLVYECGPSCKCPPSCHNKVSQRGIKFQLEIFKTGSRGWGVRSLTSVPSGCFVCEYTGELLHDKEAEKRTGNDEYLFDIGSNYNDHALWDGLPDVIPDLHVNSPCEVVDDAGYTIDAFQYGSIARFINHSCSPNLYAQNVLYDHDDKRMPH
>SILJ-2020064-Talbotia_elegans
VVTRRQVRVALSMFQMIYRKLRKQEEAKLSNPGEGLQIVKRAYMIFKGKNNMLNSRKYVGSVPGVEIGDEFQFRVELSLTNLHGDIHGPVDFTNIDGRNVAISLVSVSSYSNYLKSSTVLFYSSAKLPSGKSEHSNLALKNSIAAKIPVRVIRGIRCGDVMQYTYDGLFSVKECKTQKLSDGQYAFVFKLRRMQGQPEVSIKKADSRRCRKTAGLRIEDISRGEEKIPIPVVNILDDELPMPFEYTTKLIYPPDHQPPPPRGCDCVDGCTDTEKCACAVKNGGEIPFNHNGDLVEAKPLVYECGPSCKCPPSCHNRVSQNGIKFPLEIFKTERMGWGVRCLTSIPSGSFVCEYAGELLEDEEAQKRSSDVYLFAIGNNYYNKSLWEGLKTFLPDLQKNNGCDVVEDGGFTIDASRYGNVCRFINHSCTPNLYAQNLLRDHDDKTKPRVALFATENIPPLQELTYDYNYAIGEVHDSNGNIRKQNCYCGSDECIGRVY
>SIZE-2009900-Passiflora_caerulea
LPMVNADGSSSGCPPKYKRRRVSAVRDFPPGCGSSGNCNDTIPRVEALSVSAVENLSLERNCDSERDDCVRASGSGLEPVGKSVIVSPTGILEKIDDVEVRREEVAVSSYQMNRVLSVSVEPVVMQMPESPETLNTASVVEAARLLEPETVDVAKDPNVMNVATAMESVLVRKYPPRRRISAVRDFPPHCGRNAPSILKEKHPNVLTSTEDDSFWEMKSETTEKLVLEERTAPRNVRDVIIDENNGRSTRGDFSKSTLYELQAAPEALSISEASRDELGPSSDNEIQAALDKIQSKGFESKSDGLRKEIVVYVEDKKSEKKLLKPPGSNNLVLSKGSEISLHASGRSVVLGLAVGRHCPWSKEKGLCKRNNLSISTKGRKDKRNDFLLLERPKPASRTTMNYLENSGETFSKKNPLPTGKEDHGLGLIVGLDKEDSHEYSGECDDFKLVRRSQSFSVSLPPSGPSSSCLKGVDNGAISTRKKVRETLRLFQTVCRKLLQEEEAKPKEKKSPYFRVDLQAAKILKEKGMYVNIGKQFVGSIPGVEIGDEFQYRIELNIIGIHRILQGGIDYKKEGGKIIATSIVASGGYDDDTDESDVLIYSGQGGNMMSADKEPTDQKLERGNLALKNSIDVKNPVRVIFGDTKASDSSEARSKIYIYDGLYEVKQCWQEIGSHGKLVFKFKLVRVPNQPELAWKMVKKSKKFKVREGICVNDISQGKETISICAVNTIDDEKPPPFKYVTKIIYPEWYQPIPTKGCGCINGCSEMVKCSCVEKNGGEIPFNHNGAIVQAKPLVFECGPSCKCPPSCHNRVSQHGIRFQLEIFKTGSRGWGVRSLNSIPSGSFICEYAGELLEEKEAEERTGNDEYLFDIGNQYDNSLTDGLLAVMPEAHSIAPVGVEICGFTIDAAQYGNVGRFINHSCSPNLYAQNVLYDHDDKRIPHIMFFAAENIPPLQELTYDYNYTQDQVLDSSGNIKKKRCYCGSPECTGWMY
>SJAN-2058319-Oenothera_serrulata-MTJ_70
KKTKANKTRSKTSKKITTVPGEGIDDGAGQIVPWEEEEVLEVEEQVKDLKSRKRPRKLSLDPPPFGHVSTGESSTATRNKVRETLRIYQAVYRKLLQEEEAKPNKEGRPKRIDLLAEGILKEKGRFLNTQKVVGELPGVEVGDEFQYRAELRIVGLHSPIMGGIDYVKQGNKIIATSIVSSGAYKDDLESSDYLIYTGSGGNVVEKKKEPEDQKLERGNLALSNSVAEQNPVRVIRGLKETRPSSSSKAKPKVAILYTYDGLYVVDKYWQEAGEHGKLVFKFLLKRKPNQPELAWKVVSKSKKHETREGLCVKDISLGKESVPIPAVNTIDDEKPPTFKYITRVMYPNWCNPIPSKGCDCTNGCSDSDKCNCAVKNGGEIPYNFNGAIVEAKSLVYECGPLCKCPPSCHNRVSQHGIKFPLEIFKTESRGWGVRSLTSIPSGSFICEYIGELLEDKEAEARANNDEYLFDIGSNYSDTNLWDGLSTLIPDSNLGLNDTVDEMGFTIDAAQYGNIGRFINHSCSPNLYAQNVLYDHVDKRIPHIMLFAAENIPPLQELAYHYNYMIDQVRDSDGNIKQKPCFCGSSECTGRLY
>SJEV-2032009-SJEV-Canella_winterana-2_samples_combined
KRIIVQALMAAPNCPWRQGKRPSRSNATKSASSLGKHKVKAQECFVDDKQKSVLRKEDSIGSSSNKEGKVPNKKSHSREKADSEIKNESVVEDQKDFPSNVVEGEEEDDDDDDDEGKYIVVSRKPNFSTTLIPFGLPNTKCRDDNHDEAVTRNKVRETLRLFQALSRKLLQEEEAKPKDETKNKRVDLAASNMLKEKNKWVNTGKQILGNVPGVEIGDEFHYRVELAIIGLHRVFQAGIDYIKVGGKILATSIVASGGYPDEMDSSDVLIYSGQGGIPAGGKKAEDQKLERGNLALKNSMEANEPVRVIRGYKEAKASESQDTRAKMSTTYVYDGLYLVEKYWKEIGNHGCSVFKFQLRRLPGQPELAVREIKKAKKLRVRADLCLDDISEGKEKICIPVFNNVDDERPFPFKYITKMVYPSWYKPTPPRGCDCTDGCSDSENCLCALKNGGEIPFNYNGAIVEAKPLVYECGPSCKCPPSCPNRVSQHGIKFQLEIFKTNSRGWGVRSLTSIPSGSFICEYIGELLEDKEAEQRTGNDEYLFDIGHNYNDYALWDGLSTLIPDLQSSALCEVVEDLGFTIDAAEYGNVGRFINHSCSPNLYAQNVLYDHDDRRMPHIMLFAAENIPPLQELTYHYNYTIDTVRDSDGNIKMKNCYCGSHECCGRLY
>SKYV-2015948-Vittaria_lineata
KTYTYDGLYKVDSFWSEKGKSGFEEFKFKLQRMPGQVDLGSAAIKLSEELRLKPSTRNGLKNIDISGGREAEPVCVVNAVDDELGPAPFKYTATLQYQQCSSSGGQPWKCACKNLCNTSKSCSCLARNGNVSPYVGGLLVKEQMVIHECGENCSCSNNCANKTTQRSSKLRLEVFKTRGRGWGLRCQDSIPSGTFVCEYTGQLAEDLSLLQNKDYLLDAGILSSGSPKWGDVSGLLGKQVSAKARNDLTRPHFMIDASSSGNMARFINHSCSPNLLVQCVLRDGQQPRVPHAMLFAMDNIPPFRELTIDYGTLTCASGGQAQGKVCDCKSIDCRG
>SKYV-2064662-Vittaria_lineata
IEVGDQFSFRMEMLIIGLHRQVQSGIDYIPGTKRSSGSSLASSIVASGGYEDDTDDGNTLIYSGQGGNNMKGSKKPESDQKLLRGNLALSNSMKEKTPVRVIRGTVDSASPSSKVYIYDGLYDVVNYALEHSAAGFIVFQFTLVRRPGQPQVGLSFLSNLKKKGLTRPNLLLNDISGGQERLPVCVVNEVDDERAPLQFSYIPRIKYPTWHLPFTPKGCKCIGVCDEETCSCAIKNGGEFPYNEKGYILRDKEVVYECGPSCSCSSSCENRVSQKGLRYRLEIFKTRNRGWGVRSLDSVQPGGFICEYTGELLSDAEAEQRIENDEYLFDLGNKCKPTLVQSELAAGVNITTAVLSGTDDVAFTIDARSLGNVARFINHSCSPNLYAQNVLYDSDDLRFPHVMLFAMENITPMRELTYDYNYSLDQVRDANGNVKTKACYCGAQDCQGRLY
>SLYR-2000092-Cladrastis_lutea
KSHGFNVNVPPFGHHNFSQFSGHDNDSNVTRNKVRETLRLFQAVSRKLLQEVEAKLKERANNHRRIDLQAAKILKEKEKYVNTGKQILGSVSGVEVGDEFQYRVELNIIGLHRQIQGGIDYVKHNGKILATSIVASGGYADELDNSDVLIYTGQGGNVMNTDKEPEDQKLERGNLALKNSSEEKNPVRVIRGSESMDGKCKTYVYDGLYVVETCWQDMGPHGKLVFRFRLRRIPGQPELAWKEVKKSKKFKIREGLCDDDISHGKELIPICAVNTIDDEKPPPFKYITSMIYPDCKLIRPEGCDCTNGCSDSGKCSCVVKNGGEIPFNHNGAIVEAKPLVYECGPSCKCPSTCHNRVSQLGIKFQLEIFKTKTRGWGVRSLNSIPSGSFICEYMGELLEEKEAEQRTGNDEYLFDIGNNFSNSTLWDGLSTLMPDAQSSSCEVVKDGGFTIDAAQYGNVGRFINHSCSPNLYAQNVLYDHHDNRIPHIMFFAAENIPPLQEL
>SLYR-2000093-Cladrastis_lutea
KSHGFNVNVPPFGHHNFSQFSGHDNDSNVTRNKVRETLRLFQAVSRKLLQEVEAKLKERANNHRRIDLQAAKILKEKEKYVNTGKQILGSVSGVEVGDEFQYRVELNIIGLHRQIQGGIDYVKHNGKILATSIVASGGYADELDNSDVLIYTGQGGNVMNTDKEPEDQKLERGNLALKNSSEEKNPVRVIRGSESMDGKCKTYVYDGLYVVETCWQDMGPHGKLVFRFRLRRIPGQPELAWKEVKKSKKFKIREGLCDDDISHGKELIPICAVNTIDDEKPPPFKYITSMIYPDCKLIRPEGCDCTNGCSDSGKCSCVVKNGGEIPFNHNGAIVEAKPLVYECGPSCKCPSTCHNRVSQLGIKFQLEIFKTKTRGWGVRSLNSIPSGSFICEYMGELLEEKEAEQRTGNDEYLFDIGNNYSNNTLWDGLSTLMPDAQSASCEVVEDGFTIDAAQYGNVGRFI
>SLYR-2105824-Cladrastis_lutea
KNSMEAISPVRVILKVCRKSDGMSIWSNSSSNCSFVYDGLYLVEKMTQERGNFGKLVFKFILNRILEQPTTCIAPKDLVRETDNNSGRFASFTLRKTNKSKACVAQKDVVRVNDISKGQEKFPIRVVTSIDSDQTPPSFDYIVNVIYSERFKQPMLCGCDCIDGCVDCEKCACIVKNGGTMPYDCNKRLASHMKSSLIYECGPSCKCSSSCINRVSQCGIQFQLEIFKTELKGWGVRTRSFIPSGSFVCEYIGEVCHDRQARSRLDVDDYTFNIGVGKGFIDATRHGNIGRFINHSCSPNLHVKDIMYDHNDKSFPHKMLFALKDIPAGRELSYDYNCCKGGISKVGSNSCHCGSRECIGQIYI
>SMMC-2019819-Chenopodium_quinoa
NASKRADIRAAKTLKEAGRYLNTVKGIGPVPGVEVGDIFNYRIELAIIGLHTPLQGGIDIIKVNKQPIAISIVASGGYANDVDNPHVLIYTGQGGNATGGDKQPEDQKLERGNLGLKNCIDKKTLVRVIRGFKETKAVESSDGRPNNGRSKTIATYTYDGLYTVEKYWHDLGSHGKLVFKFELRRVPGQPELAWKEMKQSKKFKAREGRCIADISDGKEDVPIGAVNTIDDEKPPPFTYITSMMYPDWCRPIPPKGCDCKNGCSDSEHCACAFKNGGDIPYNYSGAIVQAKSLVYECGPLCKCPPSCHNRVSQHGIKLPLEIFKTNSRGWGVRCLSAIPSGSFICEYIGELLDDKEADQRTSNDEYLFDIGQNYNDSTLWEGLSDLLPDKPSISVDVIENVGFTIDAVSYGNVGRFINHSCTPNLYAQNVLYDHEDKRIPHIMLFAAENIPPLQELAYHYNYIIDQVLDSEGNIKKKSCYCGSMECSGRMY
>SNNC-2001250-Leonurus_japonicus
DIVVNLPPFGTNSSGPGDARMRVRETLRNFYTVYRKSLQQEEANSKPEEEGKSKQSNRIDLSTAKFLKENGKVVNTEKIIGPIPGVEVGDEFQYRVELAIVGIHFPYQSGIDSTKINDVPLCTSIVASGGYSDNLDDADVLIYSGQGGNVIGLKAKQAEDQKLERGNLALKNCIEAKTPVRVVRGWKESKVKPKLVTTYIYDGLYTVTDYWTETGPRGKQVFQFKLVRNPGQPELAWKELKKSNKFKTRPGTCVSDISEGKESLPIAAVNTIDDLKPPPFNYISKMMYPDWLRLKPPQGCDCKGRCSDSKRCPCAEKNGGEIPYNRNGALVETKTLVYECGPNCKCPPSCYNRASQRGLKYKLEIFKTESRGWGVRPLTSIPSGSFICEYAGELLEDKEAEERIGNDEYLFDIGHDVSDSNEPGPEGQEIGAEITEEGGFTIDACQYGNVGRFINHSCLPNLHAQNVVFDHDNKRMPHIMLFAMENIPPLQELTYHYNYRKGEVHDSDGNVKKKECYCGAEKCDGNLY
>SOHV-2020023-Panicum_miliaceum_A
IMRSLQDFRLIYRELLDEEEENSREEVLNVRPDLQAYRIFRERFSTECDDKKYIGSVPGIYPGDIFHLRVELCVVGLHRPHRLGIDYTKRHDGTSVAISIVSNAQSSDTNYNLDVLVYSGSVAVTVNQKIEGTNLALKMSMDTNTPVRVIHGFTTGNGKKKFPTYIYGGLYHVEKYWRVKEREDRYVYMFRLRRMEGQKHIDIKEILQTGKYGSNDSIIIKDLSRGLERVPVSVANNISAECPMPYRYISHLQYPRNYQPTPPAGCGCVGGCSDSKKCACAMKNGGEIPFNDKGRILEAKPLVYECGPSCKCPPTCHNRVGQHGLKFRLQVFKTKSMGWGVRTLDFIPSGSFVCEYIGEVLEDEEAQKRMTDEYLFAIGHNYYDETLWEGLSRSIPSLQKGPGKDDEAGFAVDASVMGNFAKFINHSCTPNLYAQNVLYDHEDISVPHIMFFASDDIRPHQELAYHYNYKIDQVHDANGNIKKKKCLCGSVECDGWLY
>SSDU-2031916-SSDU-Papaver_bracteatum-3_samples_combined
NVVTRSKVRETLRLFQTMFRKLLQEEESKLKVRGALPKRIDLLTFSEMKKQGKCVNTATKILGHVPGVEIGDEFHYRVELCIIGLHGQMQGGIDYVTKDGRNVATSVVSSGGYDDIDNFDVLLYSGHGGNPVRGNKLAEDQKLERGNLALKNSINAKTPVRVIRGFKEMKGPDSLNTRGKNMGITYTYDGLYLVNGYWKEKGRYGNNVFMFELRRMPGQPELALREVQKLKLSKVREGLCVDDISQGEEKMRICAVNTIDSEKPPPFKYIAKMKYTSRHNLIPLRRGCECTDGCSNSKKCLCTVKNGGGIPYNYNGAIVETKTLVYECGPLCKCPPSCHNRVSQHGIKFQLEIFKTKSKGWGVRSLNSIPSGSFICEYTGELLTEKEADQRTGNDEYLFDLG
>SSDU-2034431-SSDU-Papaver_bracteatum-3_samples_combined
NLALKNSIDERSPVRVIRGFKEMKGPDSLDTRGKMVTTYTYDGLYFVERYWQEKGRHGNNVFMFELRRIPGQPELALREVQKSKYSKVREGLCVDDISQGQEKMRICAVNTLDSEKPPQFKYITRMKYPSSHNLIPLEGGCGCTNRCSDSEKCLCAVKNGGEIPFNRNGAIVEAKDHAIYECGPLCKCPSCHNRVSQHGIKYQLEIFKTKSRGWGVRSLNSIPSGSFICEYTGEVLSEKEADQRTGNDEYLFDLGRSKSSNQTMGGESGDLQSGENVEDEEGFTIDALEYGSVSRFINHSCSPNLVAQNVLYDHDDKRMPHIMLFAGENIPPLQELTYDYNYVLGTVQDSAGNIKIKECYCGSIDCTGRMY
>SUAK-2007484-Codariocalyx_motorius
AEDEPEKLTLGQTTDCGLIKAKHVVLSNNGNGPTAEDETSKVIIGRTTDCIVNQENPVVSSHQVDGSTAEVEPAKVPLVDMDTIKCDSSYTLKSSSPAGEMAMSGGSRPSSYDNSGSGAFMVEPITRRYLPRRKVSAVRDFPLLCGRNASCVSKDVCLKEISSLNDKKVGQQNRAGDDNPLCKEAASNVIEVKNNIQDEYGCTRKLVDIIRTDTERNSAERVKKLCAFEPSSEITRPQKNKGEKYATLPEKSNHNQVIINPKVGKKEENRDGVSVDRPSNMKVVLGLMAESECPWRSDKGSSKDVKNEGKRKRETSFAMPNKSKTASEQKPLKKKRQNAASEARGELVIGVKEDCLEPSETETNENLQIVLKSNDFEVNVTPSSAHRNFTGDENDANVTRKKVKETLRLFQVISRKLLREVESKPNDRANSKRVDLLAAKMLKDNGKYVNTGKQILGSVPGVEVGDEFQYRVELNLVGLHRQIQGGIDYVKQNGKILATSIVASGGYADDLDNSDVLIYTGQGGNVMNTNKEPEDQKLERGNLALKNSSEEKNPVRVIRGSESADGKCKTYVYDGLYIVESCRQDVGTHGKLVYRFRLRRIPGQPELALKEVKKSKKFKIREGICVDDISHGKERIPICAVNTIDDEKPPPFNYITSMIYSNCAPAPAKGCNCTNGCSELEKCSCVVKNGGEIPFNHNGAIVQAKSLVYECGPNCGCPSTCHNRASQHGIKFQLEIFKTNTRGWGVRSLNSIPSGSFICEYIGELLEDKEAEQRTGNDEYLFDIGSNYTNNTLWDELSTLMPDAQTTSCEVVKDGGFTIDAAEFGNVGRFINHSCSPNLYAQNVLYDHHDTRMPHIMLFAAENIPPLQELTYDYNYAIDQVRDSDGNIKKKYCYCGSVECTGRMY
>SUVN-2031239-SUVN-Hedera_helix-2_samples_combined
IYSGQGGIAGKDKKPEDQKLERGNLALKNSISAMNAVRVIRGSKETKASDSIDARGKGVMTYVYDGLYTVDRYWQEVGQHGKLVFKFELRRIPGQPELAWKEVKKSKKSKTRKGLCVDDISGGKEVIPICAVNTIDDEKPPPFSYITKMIYPDHSLPIPPKGCDCKSGCLDGRTCLCAAKNGEIPYNFNGAIVEMKPLVYECCPLCKCPPSCCNRVSQHGIRFQLEIFKTESRGWGVRSLNSISAGSFICEYTGELLEDTEAEKRTGNDEYLFDIGQNYNDCSRKPDEEACSSKIVEDGGFTIDAALCGNVGRFINHSCSPNLYAQNVLYDHENKRMPHIMFYAAENIPPLQELTYHYNYAVDQIHDSNGNIKMKRCYCGSAECTGRMY
>SUVN-2046632-SUVN-Hedera_helix-2_samples_combined
DSQADLSRLKVQEALNLFKPLLEKQLLNARKVSVYTYIEAAKQLKEQGKWVNMNEGVLGDVPGVEIGDKFHCRAELVIIGLHRPFAAGIDFMDKDGKKIATSIVASGRYVNETEFTDVLIYSGEGGNPAIKDKKLEDQTLVRGNLALKNSMEAGTPVRVIRGYRVWKSCRAGDRKRVKEATFTYDGLYVVSKYWQDKGKYGKLVFMFQLNKMQGQPNLTLNILSSSGKSKILSKSRLSKALCRSGKSKLLIRSEKSKVRHDKTIMVDDISCGKEKIPIRVVNGIDNEKPSIFNYIANMAYPQLNESSMKRCCQCIDGCSDDVKCSCVIKNRGTVPYNENGAIVRRRPIVYECGPFCKCPPSCKNRISQRGVQFQLEVFKTESRGWGVRSRNFISSGSFICEYVGELLNDKQADERIDCDEYLFDLGDGDGFAIDAAQYGNIGRFLNHSCSPNLYAQDVLFDHDNKKMAHVMLFATEDIPPLQELTFHYNYKIGQVYDMNGNVKKKTCCCGAQDCTGRMY
>SVVG-2073028-Fagus_sylvatica
KGKTHNSLQLGKYKSAVRTKDKAEGSGVKSKKKKSSIIGNTANQGKSQIVIWDKEDSPEEDDECQDFYVAPRPRSIDVNLPPIRQSVSVKSHDSDAITRSKVRETLRLFQAICRKLLQEEEANVKVRGHSKLRVDYKAARILKEHDKYVNVGKQILGSVPGVEVGDEFHYRVELNIIGLHRQIQGGIDYVKNGGLILATSIVASGGYADDLDNSDSLIYTGQGGNVMNTDKEPEDQKLERGNLALKNSMHERNPVRVIRGTESSDGRTYIYDGLYLVVKCWQDYGPHGKLVFKFQLDRIQGQPELAWKELKKSKKFKTREGLCVDDISQGKESIPICAVNTIDDEKPPPFQYITSMIYPDWCRPLCPKGCNCTNGCSDSEKCLCAVMNGGEIPFNHNGAIVEAKALVYECGPSCKCSSSCHNRVSQRGIKFQLEIFKTKSRGWGVRSLNSIPSGSFICEYIGELLEEKEADQRTGNDEYLFDIGNNYNDSSLWDGLSSLMPDVQASSSEVVVGDGSFTIDAAQYGNVGRFINHSCSPNLYAQNVLYDHEDKRIPHIMLFAAENIPPLHELTYHYNYMIDQVRDSNGNIKKKSCYCGSIECTGRMY
>SWOH-2000467-Trochodendron_araliodes
YLVEKYWQQKGQYGTFVFKFQLTRIPGQPELALKEVKKSKKSRIREGLCVNDISQGKEEIPICAVNTIDDEKPPPFSYITNVIYPEWYNPIPPRGCDCINGCSDSEKCSCAVKNGGEIPFNYNGAIVEAKPLIYECGPSCKCPPSCHNRVSQHSIKFQLERGWGVRSLTSIPSGSFICEYTGELLQDKEAEERTGNDEYLFDIGHNFNDHTLWDGLSTLIPDLQSSSYCEVVEDVGFTIDAAQHGNVGRFINHSC
>SWPE-2017405-Reseda_odorata
SRNKVKETLRLFQAICRKLLQEQEANAQSGRNSRVDYQASRILKEKGKLVYTGKQIIGHVPGIEVGDEFQYRVELNMIGLHKQIQGGIDYLKEKGQLLATSIVASGGYDDDLENSDVLIYTGQGGNVMNGGKDPEDQKLERGNLALANSKDTKNPVRVIRGDTKSSDSSDVKGRTYIYDGLYEVLNFWQAMGPHGKLVFKFELHRIPGQPELSWKVVKKSKKSKFREGLCKLDISEGRERIPICAVNNIDDERPPTFTYTVGMIYPDWCRIVRREGCCCTTKCSESNKCSCVVKNGGEIPYNRDGAIVQAKPIVYECGPHCKCPPSCYNRVTQRGIRFQLEIFKTESRGWGVRSLDSIPSGSFICEYAGELLEEKEADRRTGNDEYLFDIGHKYNDNNLWDGVSNLMPDAQTSSYPVVEDGGEYTIDAALCGNIGRFVNHSCSPNLYAQNVLYDHEDTRIPHVMFFAMDNIPPLQELTYHYNYMIDQVRDSNGNIKKKNCYCGSSECSGRLY
>SXML-2019464-Ilex_paraguariensis
PPNNDGNVGNETAPCPKKKYSRRRVSAIRDFPPFCGRNAPQLTEEDRLRIVSGNKSLDAVMRVGVGSGELGVTLSNGVEIGAVGETLMVGVEGGSVNEALKAGVEGESVEEASRTVSEELDVDVGDGYPEKGELKGNMPEPRNKYEIKESNKDVNHLVGGVGKEIVVYSQERNPDTRMPLGSDVVSGNDVDRVIVYGLMAAPFCPWRQGKGASTRSDGVMTGGKVNKRARQKSKLVNRTSKYEISPVGGKSMTEKSVTATKAAYESAGALVVRDEKDSFVHDEEKHEDSPAGQMPNHIDVSLPPFGPNSSSQGDARNRVRETLRLFQAICRKLLQGEEAKSRQGQETKLKQKEKNESRIDLRAADAIKQKGKEVNSSKQYLGAVPGVEVGDEFQYRVELAIIGVHRLYQNGIDYMKHGGVIIATSIVSSGAYAADMDNADVLIYSGQGGNVVGKNKEPEDQKLVRGNLALKNSIAVRNPVRVIHGSKGTKASDSKDARAKAVTSYVYDGLYTVENCWTDTSPHGKLIYMFELRRMPGQPELAWKQVKKSKKYKIRDGLCVDDISGGEESFPISAVNTIDDEKPPEFNYTARMIYHDWYCPTPPKGCDCNGKCSESRKCSCIDKNGGEIPYNYNGAIVEAKPLVYECGPSCKCPPSCYNRVSQDGVKIQLEIFKTDSRGWGVRSLTFIPSGTFICEYAGELLEDKEAEQRIGNDEYLFDIGQNYNDCSHKPDQQSSLSEIVEDGGYTIDAAQYGNVGRFVNHSCSPNLYAQNVLFDNEDKRMPHIMFFAAENIPPLQELTYHYNYSVDQIRDSHGNIKMKSCYCGSAECTGRMY
>Si016370m
MVGSGMEGGGARVSPTSSGRRRHKALAPGRFQISPGVVFDGNRSGLETLQMSCDTAAGGGLSDSLSHGGSVDGELESPAIDGDNEVSRGGGGGGGVGGDCGFESVDGDLVAKEGDSAAKEGDSLPKNCKIHEGLDNNGVMAEPHGANPGDLPGLKCNGTAEQRDSVGEDCSLQFLMNGDGTIPGLRKGRKSVAQWRFQTGYKPKWARDLLSGNRSGEIEGPVSMVGDGSSKSAPVMAYNRSHIKGSATGGHHSKVQKGTGSAPKKRKVHEDDHRTSLVRENMLTKLREFRIIYKKLLEEEEVKWSGRGHGVRPDIAAFNIFREKFGADHDDMRYDGSIPGVRIGDVFNSIMELSIVGIHRAQSLSVDHIKKKDGTCLAVSVVSYAQPSASDSLDFLLHVGSVAATYDQKLGGTDVALMESMETDTPVRVIHAFVTELGNDCGPKQLTTYVYGGLYLVEKFHREKTTGDQYVNTFHLRRMAEQQQIDIQVLKTKKPESFDGTFTVDISGGLEKVPISAINSISNEHLMTFRYISQIQYPLNFRPDPPSGCDCVGGCSVSQKCACTVKNGGEFPYDDNGENIEEKPLIYECGPSCKCPPTCRNRVSQRGIKFRLQVFKTNSMGWGVRTLDFIPNGSFVCEYIGELLEEEEAQKRKSDEYLFAIGNKYHDVPRWKAQIKTIPSLQNVPSEDDEIGFAIDALNQGNFARFINHSCTPNLYTQNVLHDHDNISMPHVMLFASEDIPPLKELSYDYNYEIDKVYDSDGNIKMKPCFCGSVECTGRLY
>Si028728m
MVEVGVEPPAEAAAGLSPGRLRPSARRSWPLGCGRSPSPSPSPPPPPPPAAAGGDGLKGAVDARVVGCGVGVEPPAEAAAGLSPGRLRPSARRSWPLGCGRSPSPSPSPPPPPAAAGGDGLKGADDGAGVLGGRADEAVAAPAAVSPPAQNGSLLQQQGSDKAAAPAATSPVVQNGALPQQQGLDNVEAALAPAQNGAPPRHGHNKGTLPESGLEKAGEDGDKVGNGEAQLLGDAGVPPLDGLEGNGVVKVVASAVAVPDSCGVVGSAQNDGERGGLLVAEGEVGREEVADGDVMEMGNRAGDGELERKQNGVAGSRMKRWLTSAVNSPPKKRVVADGRTVTTKEEGNGVLEISPVRTSPPGCGRNAVTTTDSRVLDVSPIRTFPPGSGKSALTTTGSGDEEGLPLEATPIINVDAAAAIPVSGGATSLTSALDVSNEKLEGKRMTNEGHSKAHIRVQVPDDFVGTEQDGNLQQNVDEKSTPRNSSDEKMKGKLSQSEGKQLARVVVGDKMKNKIEGSLHRSTHKTPLSDPIDAKTKGKRLESGKMNATLLGNAGGKMQSKTLSTKKELACSNMNVKQNKSAHKLSKFGKHVATNQMRESDDMKLVPDQLIVLALMAPDKCPWTRGRKSRASASKPLAPRNKLNGMDVTPRRLLINDETMEDNDDSNPEDDGNSKVLVMCGEKQEICVTVPPSVPSGSHQRQLGDHDVDAQRKVRKLLQLFQVACRKITRLVEQGNRNIGRVDTEAFKALKRDPIYNKPGAMVGSIPGVKVGDEFHFRVELSIVGLHRPHQGGIDTSTVNGVPVAISIVASGGYPDELSSSDELIYTGSGGKAGGNKQGDDQKLERGNLALKNCIDTKTPVRVIHGFKGQNRSEIGHSKGKKTSTFIYDGLYEVMECWQEGLKGEMVFKYKLHRIAGQPELALHAVKATRKSKVREGLCLPDISQGSERMPISVINTIDDTRPAPFKYTTKVIYPSWYEKEPPKGCDCTNGCTDSIKCACAVKNGGEIPFNSDGAIIEARPLIYECGPSCRCPPTCHNRVSQHGVKIPLEIFKTGSTGWGVRSLSSISSGSFICEYVGELLEDKEADKTQNDEYLFDIGSNYHDEELWVGLKSVVGVQSSTSSSKTMEGFTIDAAEYANVGRFINHSCSPNLYAQHVLWDHDDMRMPHVVLFAVENIPPLQELTYHYNYTVGQVLDENGKEKVKHCYCGASDCCGRLY
>Si028884m
MEMGAAAVPPRAAGPRRYKVLVPWRFQRGFVREPLKHAAAAAPRGGGGETVGDPDAENCGSGGAPNAGGESVSVRDAENCGSGGAPSGGKSGGVGGGEQQSEGCTPSQSLKSPGVDNGGRPVPGNACNLGNGGVKSSGLEGAENSRGANIGVETGEDCNLGSSNCDGSVKDAGTQDLGGTGDGPAREPEVGSNVGVEKSFSQGLKESFVDQTRLKSNGCSASDLRLEDPERNVGLGDSACHTAKECGTDDGAAKKSNAAAKGCSLATPGNNGNGIYCRKGRKAVVPWRFQVGYKRSFSKAFGSDNGSPDLPVFRFDDSSTQCAPATRSSVRYYASAHSGVRVSAMRDFSVKGENETGSGYKKRKTNNDDQDKAMPNNGGVIVRESIMRSLQDFRLIYRDLLDEEEDNSREEVLNVRPDLQAYRIFRERFSTECDDKKYIGSVPGIYPGDIFHLRVELCVVGLHRPHRLGIDHTKKHDGTSVAISIVSYAQSSDIKYNLDVLVYTGSVAVTVNQKIEGTNLALKKSMDTNTPVRVIHGFTTANGKKKFPTYIYGGLYHVEKYWREKEHGDRYVYMFRLRRIEGQKHIDIKEILQSGKSGPNDSVIIKDLSRGLERVPVSVVNKISNECPMPYRYISRLQYPRNYRPTPPAGCGCVGGCSDSKKCACAVKNGGEIPFNDKGRIVEAKPLVYECGPSCKCPPTCRNRVGQHGLKFRLQVFKTKSMGWGVRTLDFIPSGSFVCEYIGEVLEDEEAQKRTTDEYLFAIGHNYYDESLWEGLSRSIPSLQKGPGKDDEAGFAVDASEMGNFAKFINHSCTPNLYAQNVLYDHEDISVPHVMFFACDDIRPRQELAYHYNYKIDQVHDANGNIKKKKCLCGSVECDGWLY
>Solly_iTAGv2_3-Solyc03g093700_1_1-
MLGKKKLHQMVDTKSPSTFKRVKVDATRNFPENCGSFVYQNNGSKDIYPEFRSNSKRVKVNSTRSFPKNCGPCVPEKKKGSDTPCSVDSEIKSCSDVDMNVVESAEPLSVFEPEDDLAATVVCPKEAGDSSHQNTSCQPANGNQQHEVLVNLVLQNPSIDSGNTCDWFIKSEPIENEPELPAIVSQENLIQGRDEPSKETSKRVHYGEVPYDEYRSRVDNDEICILSCSESNSLKSGLKTLSAGKKGGKGEIVQEEAVSSPEPLHKCNVIFEDESVVMKNQIVLGVSQEDLRNSVVMCNVSGNGLLTEHEHIQKVKEVRETLKLFDDEYTKLLLEDRAEKHEGGPKRSIHIEAAMALKKQKKWVNCEWTFGHVPGVQIGDQFRFRAELVMIGLHHQFIKGINYVTIGRKDVASSIVDSGRYDNEAISSETFIYVGQGGNPKVSVNARMEDQKLEGGNLALKNSMELGYPVRVICGRQRVNGEKSDTRYIYDGLYTVTKCWEERAPTGKYIFKFELKRNLGQPKLARELVSRPAKLVKVNQFCVNKAKKSILQSEFVVDYDVSQGKEKIPILVVNAIDDERPSPFTYITSMQYPDWYYISRPQGCNCTSGCLDSEQCSCASRNGGEIPFNTRGSIVRAQPLVYECGPSCKCPPSCKNRVSQHGPRYHLEVFKTESRGWGLRSRDYVTRGRFICEYVGELLDEKEAENRIGHDEYLFDIGNYDEEIPKRNVARNNNLKVESNSLTRKDEDGFTLDALRYGNVGRFINHSCSPNLYAQNVMYYHGDKKVPHIMFFASESIAPLEELTYHYNYDVDQVSDKNVRGENVLKNYSSSNFALFIRG
>Solly_iTAGv2_3-Solyc03g093710_1_1-
MLGKKKLHQMVDTKSPSTVKRLKVDATRNFPENCGPFVGENDGTGDKYPEFPSATKPVKVETTRNYPENCGPCVLQKKNGCDTQSSANVDIGSCSEVEMDVVELGDPLSVFVPKDMQFDLDATGVCEEEGGDSSHLNTSCQPVTNGNQVLTTKEVNLMYDDSTQLNEVLVNQILQKTSTDTGNTCDWFINGDPIENGPELPSEETNKGFQYKEVADDESTSRVDNSSCSQSNSQNSGLKTPSASKKGGKGEIVQEEAVKCPEPLHKCKVIFEHESVVRKKQIDIGVSPEDLRNSDVFCGASGNGLLMEHENIQKVKEVKETLKLFDDEYTKLLQEDKAKKHEGRSKRRIHIEAAMNLKKQKKWVNCEWTFGHVPGVQIGDQFRFRAELVAIGLHHQFIKGINYVTIGRKNVASSVVDSSRYDNEAISSETFIYVGQGGNPMVSLNGRVEDQKLEGGNLALKNSMDLGYPVRVICGRQRLNGEKSDTRYIYDGLYTVTKCWEERASTEKYIFKFELKRNLGQPKLNRELVSRPAKLVKVTHSCVNKSTKSVMQSEFVVDYDVSQGKEKIPIRVVNAIDDERLPPFTYITNMQYPDWYYISRPQGCNCTSGCSDSEQCSCASRNGGEIPFNTRGSIVRAQPLVYECGPSCKCPPSCKNRVSQHGPRYHLEVFKTESRGWGLRSRDHVSSGSFICEYVGELLDEKEAENRIDNDEYLFDIGNYDEEIPKRNVARNNNLKVDSNSSMRKDEDGFTLDAIRYGNVGRFINHSCSPNLYAQNVMYYHGDKKVPHIMFFASESIAPLKELTYHYNYHIDHVYDKNGDVKRKNCRCGSRKCEGRMY
>Solly_iTAGv2_3-Solyc03g093720_1_1-
MGQGGNPKVFVNARVEDQNLKGGNIALKNSMDMGCPVRVICGRKRVNGEKIDIRYIYNGLYTVTKYWEEIAPTGKYVFKFELKRNPGQQKLNREIVSRPTSLGKVDHFHVNKATKSIMESEFVVDYDVSQRKEKIPIRVVNAIDDERLLSFTYITNIQYPDWYYISTPQGCNCTSGCSNSGQCSCSSRNGVNQHCPRYHLEVFKTESRGWGLRSRDRVSSGSFICEYVGELLDEKEAESFIYNDEYLFDVGNYDEKIPKRNSMRDNNLKAEADSLRRKDEDGFALTAVRYGNVGRFINHS
>Solly_iTAGv2_3-Solyc03g093760_1_1-
MVDTESPSTFKRLKIHATRNFPENCGPFVCQNNGSRKIYPEFPSNTKRVKVDSRRSFPENCGPQKRDGSDTQCSVDADNNSCSEVESAESCNFEATGNQPLKLKEENVIYDESTQHHQVQKQSTDTFDWFIKDEPIENGPAIVSQENLIDCQNDEPSKETCQSVHREEVSDDESRSWVDDDDISILTCSEWNSLTSALKDGKKGGKEGEIIHKCSDILEDFKPLPDIIRPEQQYESVFMKKQMDLGVPQENSRNSAVMCGVSGHGFSTEYEHIHEVKQVRKTLKLFDDVYTKLLQEDKAENPEGRSKRKIHIEAAMTLKNQKKWVNCEWTFGHVPGVQIGDRFRFRAELVMIGLHHQFMNGINYVNIGRKYVATSIVDSGRYDNEAISSETFIYVGQGGNPKVSINARVEDQKLKGGNLALKNSMDMGCPVRVICGRKRVNGEKSDIRYIYDGLYTVTKCWEEIAPTGKYVFKFELKRNPGQPKLNREVVSRPTSLGKVDHFHVNKATKSIMESEFVVDNDVSQGKEKIPICVVNAIDDERLPSFTYITSIRYPDWYYISKPQGCNCTSGCSDSEQCSCASRNGGEIPFNTRGSIIRAQPLVYECGPSCKCPPSCKNRVSQHGPRDHLEVFKTESRGWGLRSRDRVSSGSFICEYVGELLDEKEAESRIDNDEYLFDVGNYDEEIPKRNPMRNNNLKVESDSLGRKDEDGFALDAVRYGNVGRFINHSCSPNLYAQNVMYYHGDRRVPHIMFFASKSIAPFEEFTYHYNYGHVYDKNSNMKRKNCICGSQKCEGRMY
>Solly_iTAGv2_3-Solyc06g060960_1_1-
MASVSKDGLSNKSVKKRLLENGCHSSYLGIIPKYKIRKVSAVRDFPPGCGRTSLKVDLNHVQNAEVSTNIEDMTNIILVDGVKETNIEVKSQSVEVVNDLINLENQENVDRLAGEVMATNMSAIANGVGEKISDEKSTGFELPKDLKTSEMELSKETEDIQNDTSVKEVDEQGLPLVESINGGHMTQKLISVMEHTSTSPKNKYRKRRVSAVRDFPPFCGTKVPKSTEQNCFGVTEESKDVAGFGKAVTRNEVIETLREVTETGALPEKLIGSEDADSLKDRDVSSPKDRQLEQITMVRTEEQEGVQCDYDGRSQVERTVVMPEIMTKKGSDAGPVGKETLVYSENEREKLTSASSALGSGNEKQITKGAKPSGARKQGKQKSLDDPVSGNEIVVSQVESHLTKTAVNAFGSGHEIVKPIVQGLMAKPCCPWRQGEPTSLDCGNQVEKDDFSGRKKAKAVTRKSNPRGKKKSVTLGEATDGLSSALVVFNDKGPGLWATSNDGACSLNREAVHEDSPVRRGQCDFDVTLPPFGPNSSSHGDARTKVRETLRLFQGICRKLLQGEESKSKPEEAKSKQGPNRIDLHAAKIIKEKGKEVNTGQHILGEVPGVEVGDEFQYRVELAIVGVHRLYQAGIDYMKQGGMLIAISIVSSGVYDDGLEDADVLIYSGQGGNVVGKSKTPEDQKLERGNLALKNSISVKNPVRVIRGSKETKNSDSVDGKGKLVTTYVYDGLYTVENYWTEQGTKGKMVFMFKLVRVPGQPELAWKEVKSSRKSKVRHGVCVHDITDGKETFAISAVNTIDGEKPPPFNYIQKIIYPDWFQPSPFKGCDCIGRCSDSKKCSCAVKNGGEIPYNRNGAIVEVKPLVYECGPHCKCPPSCYNRVSQHGIKVPLEIFKTNSRGWGVRALTSIPSGTFICEYVGELLEDKEAEQRIGSDEYLFDIGQNYSDCSVNSSRQAEVSEVVEEGYTIDAAQYGNIGRFINHSCSPNLYAQSVLYDHEDKKMPHIMLFAADNIPPLAELSYHYNYSVDQVHDSKGNIKVKKCFCGSSECSGRMY
>Solly_iTAGv2_3-Solyc08g077940_1_1-
MVSFSNDGLSDQCVKKRSSVNGYHLLDSGTMSKHKVRIVCGEQDLPPGCSRNAPKVDLNQNENAMVSISENMADTLVAHGDNGPNTGVEFCSVEVASARTTNVIENGLEEPTSHDKSLRFELSKDHKNSEMSLLKKAKVIGYDELGTEVDVARHFFLVENVIGMYKDHVLHPGSMTDRVIPVCDSKTLSLPQCQIKNGSVEDNISPLPKKKYCRRGVFAVRDFPPFCGRNAPKSTKLDLLGGNEASKRAILLNKGVTENEVIETSKNVMDTGTLSLGLTASREADSWSKTEVTGSKCSLIERATVRVEDPEDVQDNYVRRSQLERTVMLPETMTKKERDDTGKFLLKESIVYSRNEREKATTARHGFGSGDKITKPVVHGLMDERCSPWRQKKQTPRQIVQGLMAETNKDWRQKEQTRLDGLMSRNQVPKPSMYRQRMSVVVARKSIPKPKFPETLFGRSRSGFVGEAVPEYPSSPFSKNDGIRNLNCEAQPKDSPIGQKKCEFDETRPPFGPKSSSRCDARSKVLETLRLFQSHFRKILQGEESMSRSAGVNAKQKDKIRRIDLQAAKLVKDKGKQVNTGTQILGEVPGVEVGDAFQYRVELSLVGVHRLYQAGIDSMYIKGGLLVATSIVASGAYDDDLGDADELIYSGQGGNVVGKVKIPEDQKLVKGNLALKNSIRERNSVRVIRGSKEIRTPESGGRPNVVTTYVYDGLYTVENYWKEKGPHGKMVFMFKLVRIPGQPELTWKEVQSSKNSKARHGVCVPDITEGKESLPIAAVNTIDGEKPPPFKYIKNMMYPVGFRPAPPRGCDCIGRCSDAERCSCAVKNGGEIPYNRNGAIVEVKPLVYECGPHCKCPPSCYNRVSQHGIKIPLEIFKTDTRGWGVRALTSISSGTFICEYTGQLLEDTEAERRIGMDEYLFDIGQNYGGYTANSSGQANQNELVEEGGYTIDAARYGNVGRFINHSCSPNLYAQNVVYDHKDKRVPHIMLFAADNIPPLKELSYHYNYVVDQVYDSDGKIKVKRCFCGSSDCSGRMY
>Sorbi_v2_1-Sobic_002G180900_1-
MPAAGVEPPAPPAEAAAAAGRRLRPSRVSAKRSWPPGCGRFPAPPPAPASAAAAGPEVNGVDGASTVVGGRVDEAAAPAVISPSVQNGCPDKVEEAVATATVSPVRQNGAPPPQEGSEKPVDQNGALPQPEENKVEAVAASLPAARSSALPHVLPQSGPERARQDGDGGENGEAQLLRDAGELPSDGQQGNRVVQVVVPTVALLGSCSIVGASSVQNGDKGDGLLVAEEKGGGGSSDVGQEVAVNGDVTEIGNKTGGSELQRKENGIAARRTKRWLESSLNPPPKKRAVSAVRRFPPGCGRTAVTTEVSEVLKGSPVHTFSPGCGRATVTTTDTAVLDVSPISTFPPGCVRSSVKTTGSGDEWLPSEATPANNGDALVASLVLGESTSPTLALEPPNKKLESKKIVDEGHSKAHNRVQVRDDFAGTKQDGDQRNAVPKSTPRNVSDGKMKGKLSAHKGKQVAQEVVDDKMKNKLDGSLQRSNLRTPLSNSIDSKTKVKRLDSDKMNVGLLGNAGASAGGKMESKTLSAKKEVACSNMNTKQKKIARKLKGDGIGKDNLHSSARESKLGKHVATNQIEEPNQIVVQALMAPDNCPWTRGRKSIASASKSLVPRNKIKGKDATPKDIPARKVDFSESINDETMNDNETQGRKSIVSTSKSLVPMNKLDATPNGIPIGKVASFEVSNDEAMDGNDDINLEDDDNSRALVVYGEKREICVTVLPSIPSGSHHRQPRDHDIDARSKVRKLLQLFQATYRKLTQVEEQGKRKVGRIDLEAAKALKSDPIYKKIGAVVGNIPGVEVGDEFHFRVELSIVGLHRPLQGGIDDAKVNGVPVALSIVASGGYPDELSSSGELIYTGSGGKAGKNKGGDDQKLARGNLALKNCIKTKSPVRVIHGFKGQSRSEGGHSKGKQTTTFTYDGLYEVLECWQEGPKGEMVFKYKLQRIAGQPELALHAVKATRKSKVREGLCLPDISQGTERIPICVINTIDDMKPAPFKYITKVIYPALFEKEPPKGCNCTNGCSDSISCACAVKNGGEIPFNFNGAIVEARPLIYECGPSCRCPPTCHNRVSQHGIKIPLEIFKTGKTGWGVRSLSSISSGSFICEYTGELLKDEEAEKRQNDEYLFDIGNNYHDEELWEGLKSVVGVGSSTSSSETMEGFTIDAAECGNVGRFINHSCSPNLYAQNVLWDHDDMRMPHVMLFAVENIPPLQELTYHYNYSVGEVYDKNHEEKVKHCYCGASDCCGRLY
>Sorbi_v2_1-Sobic_004G298600_1-
MEGGGGGGGGAPVSPTAGGARRHKVLAPWRFQIGFVRREMNAGVVSDGKQGALETPQMSCQTATSDVPSVSLNDGGGVDGESPAADGENEVPNNRGAGAVDGANRGLGGVDGNPAAKEGDSLPKDGEFLVDLENDGVTADPHGMAKPSDLPGFQNNGPTEEINLAVNNSEGFVTSEGTVPGCRKGRKTVVPWRFQIGHQPKWSQNLFSGNRSNGKAEDPTSKVGDRSRKDAPAMARNHSCLKGSATSGQSSVRIPKGTGSAPKKRKVDKDDQYEATVNNRISVVRENVLTTLRAFRIIYEKLLEEEQIKWRERGHGLSPDLAAFNIFRKRFCANYDDLKYDGSIPGVRIGDVFNSVMELYIVGIHRAQSLPVDHIKKKDGTCLAVSVVSYAQPSVFDSLDFLLHVGSVTDTCDQEMEGTDLALKESMDTDTPVRVIHAVVTDLGDDCQPKQLTSYVYGGLYLVEKFNREKTSGSQYVSIFHLRRMTGQKHIDLQVLKTKMPESFAGTFIIDISGGLEKVPISAINSISNEYLTTFHYISQIQYPLKYRPDPPSGCDCVGGCSVSQKCACAVKNGGGFHFNDIGGLTEGKPLIYECGPSCKCPPTCRNRVSQHGIKFRLQVFKTKSMGWGVRTLDFIPDGSFVCEYVGELLTDEEAQERKNDEYLFAIGNSYYDAPHWEAEIKAIPSLQNGPIEDDETVFAVDALNQGNFARFINHCCTPNLFPQNVLHDHDNISMPHIMFFASEDIPPLKELSYDYNYQIDKVYDSDGNIKMKYCFCGSNECNGRLY
>Sorbi_v2_1-Sobic_006G165800_1-
MEMGAAAAKPAPRADGVRRYKVLVPWRFQPGYVRQPLKHTASANGAAPNGGGGNTAGVPDAKNCGSDGAPSAVGETNGFRDSKIFGSGGAPSPGKSGAVGAGEEQSVRCTRGQSLKSPDVDNGGCPGPGNACNLGKPVRGGRVKSSPLEGTGNSRGANDGVVAAAGEDCNLGSSNCDDSFKDARTQDFSGAGDGTACDPEVIEITEKCFAKGLKKPSVDQTGSKSNGSASGLRSEDPEGNVGLGDSSYHAAKGCSMGDGAAKENNATAKGCSSATPGSNGNGTYVRKGRKTVVPWRFQAGYKRSFSDAFGSNNLSPDRPAYGFDGSSTQCAPATRSSVRCYASAHSGVRVSAMSNFSMKGENGTGTECKKRKTNSDYQDEVMLDNGDPIVRESIMRSLQDLRLIYRELLDEEEDNSREEVLNMRPDLRAYKIFRERFSTEFDDEKYIGSVPGIYPGDIFHLRVELCVVGLHRPHRVGIDCTKKDDGTTVAVSIVSCAQSSDIKYNLDVLVYTGPVAVTVNQRIEGTNWALKKSMDTNTPVRVIHGFTTQNGKKKFPTYIYGGLYLVEKYWREKEHGDRYVYMFRLRRMKGQKHIDIQEILQTGNSGSKNNVIIKDLSHGLERVPVPVVNKISDECPMPYRYTSHLQYPRNYRPTPPAGCGCVGGCSDTKRCACAVKNGGEIPFNDKGRILEAKPLVYECGPSCKCPPTCHNRVGQHGLKFRLQIFKTKSMGWGVRTLDFIPSGSFVCEYIGEVLEDEEAQKRTNDEYLFAIGHNYYDESLWEGLSRSIPSLQKGPGKDDETGFAVDASEMGNFAKFINHSCTPNIYAQNVLYDHEDISVPHIMFFACDDIRPNQELFYHYNYKIDQVHDANGNIKKKKCLCGSVECDGWLY
>Sorbi_v2_1-Sobic_007G121400_1-
MPEAPRPPGTGGNVHRAWAPQRGDRRVRVFPPRPPPSPRRPLRAAADNGRRGEGGSSGGGAGARWNTGEEAGGRYARRGGVADRVVAGGASADPAGAGRNAATVAAGGEASPPRAREESGGGGRGGGVGSKRPSAPLAQLPPSKRSAVSASRQFLPPASRWTAPAPAPLAGADADAGSRTRYEGDRENRGSDALKKPPVARPLVARKDGVGVLSRAVPPNAAGTRVLKKPYARDGAAPGRHGPRAGMVKSSAAQDKGRGAGNEELWGKKVPVTATRLPPKPDVISDTRTSQPSRGKDGRFSSKVHRPLESGRVHGGLAVAKEMLAIDDDSSLADGRAVQIAVAARTGTSVGAVQKDGKLEKGEAPSKASWGSQVSSDAVHLDPAAYRDVSARDSSGLSRNFGRKTPSWAVAKDVNVTNKYGESSSTYNTVAASFAKDPSKKTLMCKIVFESGRMNRRTSSDVAGVSAEGNVLRSKDMFTNQNAVKPAKVVQKSVCGRRVTTNGIQDSIELTKDRVMQAPMSPDMCPTIHKKKAATNRDFFGHKKMVKPKAVDHQQRKIASTSVSGSKGKLDDEVASNLKFHDIFRDIVVHERKLELYLNSSSGLPFVRCQRQYRHRNADARSRFKKLCRIFEFVCRTLVQITEQRSLKMRIDFLAAEVMKALPDFTKHGPIVGQVPGVEVGDEFLYRSQLAIAGLHHHYRKGIDTTTYRNGMLIAISIVASGGYPDELGCSGELLYTGSGGKPAGKKKDEDQKLKCGNLALKNCIKTETPVRVIHGFKCRNTERGSHLGAKLVSRYTYDGLYLVVDFWMDGQPGSRVFKYKLKKIPGQPELPMHVAKRLKSYKSRPGLFMNDISQGKEATPICVINTVDDVRPAPFQYTTRIRYPFRLAEKHQGCDCTNGCSDSVSCACAVKNGGEIPFDLNGKILNEKSVIFECGPSCKCPPSCHNRVSQHDMKIPLEVFRTTKTGWGVRSLRSIPSGSFICEYIGELLHQKEAYKRRNNSYLFDTGLNYDDENISSGLPSNVSGLNSSSSCSQTKEDVHFTIDASEYGNIGRFINHSCSPNLQAQNVLQDHDDKRMPHIMFFAAETIPPLQELTCDYNNSEIDRVRGVNRRMKSKVCHCGSSQCHRRFY
>Sorbi_v2_1-Sobic_007G121700_1-
MDSYAARLDVARQPRLPVPGPAAGRVGRACPPQRADHRGRPPASPRGCGGDTRRAGGLREHGVVAAAVAATAIAAGSVGDDAAAGVAAAMVAREETGGSEVGSKRCLPLAAAHPPPKRRAVSARRRFPPQCGRNVAAPLATANNASRFGDAGAEVCSAVLDLEKTAASSPLAGGKDGALLGAVSPVSAATSLVKQLCAVDGDAPMADGGHHGPQPGVVKSSEALRRSGGTAVDGLLDGGSQGVAAVSMEDRGKGAWSGELGRKELVPDAHLQANPRMSLDERSFPLGYGKDAVLSLLLAGGSSKVCLPLKSRPTDKLGVLEEAVVATHGCISSVQGHYIKIVSNDGTVQDYELEDGEIPPELVVQESQVSTGVALHESTDCRHGPSVPEVNAKETFAMQPCNEKTGGDTLQCGEKISSYLVANDVEVVNKSIGSSVNVVAASLAEDLSKQNMVGKRVSESAMMNIVDVTAGGCGNGTTMRCVTMHDSAACRHGDSVPEISAVETSVMQSSNEKTGGNILQCGDKKSSCLVTKDIEVMNKSIRISCTAVAGPLAEDSFKQNLMGKRVSESARMNRASDDVAAATSGNSIMMRSKVRFTPRKVIKLSKVIQKSTLDTRHRHCPEDREKETELSRRGIINKIEDTDKLTKDRVLQAPMTQEKEAATTRGFFGPRKRVKVKVPAHLQMKIASTCALGCKVKLDDKVASSLDDDDILKALVVNEGNLELFLNSYSSLTSARCQMKHGSQNADARSKFKMLCRRFEFVCRALVQAVEQNSLKIRRIDLQADRVIRKLPGFTKSGPIVGQVPGVQVGDEFLYRVQLAIVGLHLAYQGGIDTTIYRNGERIAISIVASGGYPDELSSSGELIYSGSGGKPAGKKDHEDQKLERGNLALKNCIKTKTPVRVIYGFKAQNNRVGSHSRAREVSTFTYDGLYRVLDFWMDGQPGSRVFKYKLKKIPGQPKLPMHMAEGMRKSKTRPGLCEIDISQGKEGIPICVINTVDTERPAPFRYTTRIRYPFELTKKRHQGCDCTNGCSDSVSCACAVKNGGEIPFNLNGAIVNEKPLIFECGPSCKCPPSCQNKVSQHGLKIPLEVFKTTKTGWGVRSLRSISSGSFICEYVGELLYGNEADERRNSNFLFDIGLNHGDENFCNGLLSDVSDMKSSSSSSQILGDVGFTIDSAECGNIGRFINHSCSPNLYAQNVLWDHDDLRIPHIMFFAAETIPPLQELTYDYNYEIDHVEDVNGRIKFKVCQCGSSGCSGRLY
>Sorbi_v2_1-Sobic_007G121800_1-
MRRRIGYVKLLLALTTAGLQAWGLAMEAVWTLCSRLGHAGLPATRHAEALWVCHARRGSPPDAVSGALVAEAPGSSAVKAPTMGGFCATSRSHVATHASSAVVGLDEGTKQDGNQRNVVAKAALSVSNWKVKGKRSQHARSKVRKLLQLYRVTCQKLTQVEVQGNPIVGRIYLEAAKIVKKDPIYAKLGAIVGNIPGVEVGDEFYYRIELAIVGLHRLHQGGIDTSKVNGVPIAISVVASGGYRDELSSSGELIYTGSGGKAGGNKDGDDQKLEWGNLALKNCIETKTPVRVIHGFKGQNRSEFGKETSTFTYDGLYEVVECWREGPKGGMVFKYKLWRIAGQPKLTLHVVKAIRKSKSREGLCLPDISQGSERIPICVINTVDDMRLAPLKYITKLTYPTWCEIVPQNGCNCTNHCSDTIRCSCAWKNGGEIPFNCDNAIVKAKRLIYECGPWCRCPPTCYNRVSQHGVKIPLEIFKTGKTGWGVRSLSSISSGSFICEYTGELLKGEEAENRQNDEYLFDIGRNYYDEELWEGIPPVVDVQSSTSSSGTMKGFTIDGAECSNVGRFINHSCSPNLYAQNVLWDHGNMKMPHIMLFAVENIPPLQELTYHYNYKVGSVHDENGNEKVKHCYCGASACRGRLY
>Spipo_v2-Spipo21G0023000-
MLDFERELMPDRYKKRNVSAIRHFPKGCGRNAPPIERVLAEDVSGRASSNVVSSGGFEKGKYLTPETLAANATGEMDAVQTSRKEHEETPGHSESLELEKMDIYHADERKEALYSPRKTMHSEMAELAPGKMFRPEPYRLQGSSSSSQLGKAYNSSMVENHMEEVDLSRGGAASSFVMEEVTDEGRLGSLEHLNDSSASPNCLVSPEHGGIDNGVSRLYGPSKRRKALTIRHFPFGCGRNALHMTREECLKRSTAMDYKGVAYEDSNRKQSLTIAKAGKLKELKNFEEKVQDSPNQQLQVAIDGNFCRESWKNSAHRTAPCPTLMEESQDLLENDRDGGASFNFSEMSDDTSMVGKKDKLNSPICSESSHDIDLNTYRSSVDMLAFQSDSKQAIGEDKLGVTVLTDTDDEQWDNTSQNRGGEHETFHFNRETQSQPSEILGEEGAYVTGKLVKLGEEGDINNHSFELMESAEEGGARIAEFQEEVASMNTPTDMTVVQALMAAPYDPWRRRQKAGMVRENSKTSGIKLKKDVGIQKGQYMSAETSLMGRKKAKKQVRVSKKKFGSLGALLHRPQNKSAEEDVENSLVQGEEDEKALAIYRGTKDFSISLPPFGLSKSNLDASCNEDVPIRTRVRKALRLFQVLCRKLLQSEESTSKNRGQRIRIDLTAAKILKAENEFVNTGGPIVGSVPGVEVGDEFHYRAELSVVGLHRSYQGGIDYTRINNSLLALSVVAFVGHADEMDSSNFLIYSGSGGRASEGNKPPEDQKLERGNLGLRNCIESKSPVRVIRGFKEFGQDGKPRPLSTFTYDGLYFVEDYWQEKGSQGFYMYKFKLRRIPGQPEISLLEVMKSKRTAVRGLCIADISGGMEKIPISVVNTVDDERPMPFKYITKMIYPSWYEPTMPKGCDCTQKCTDSGNCSCAIKNGGEIPFNFNGAIVQAKPLVYECGPACKCPPTCHNRVSQNGIKIRLEIFKTQSMGWGVRTLTSVPSGSFICEYIGELIQDMEAEQRSNDEYLFDIGHNYDDHDIQDGSPALIPDSQAISLSNVVEHGGFTIDAAHYGNVGRFINHSCSPNLYAQNVLYDHDDKRMPHILFFAAENIPPLHELTYHYNYTIGQVRDSCGNVKTKPCHCGSHECVGRLY
>TAVP-2008038-Calliergon_cordifolium
LMNSCNLDLPVRVIRREKDSGSDTGQRFTYYGLYKVSKFFLDTGPHGHPVYKFFLLRDGIQPGLETILPQLSPPMPDLASSPGVLLTADVSDGVEQTPVRVVNAVDDSAPDEFRYITSVIYPNQRDTHLVQSQRCECVYTCGEGVCACVKRNSGGVSAYNDDGHLIRVRNIVYECGPLCSCSLTSCRNRVSQKGLSWRLEVFRTMAKGWGVRTLEFIPSGSFLCELTGELLTATAAAERENDEYLFNLDFHSNARARNKNASKSSKGKDPVEASEQAQVHYVIDCRLSGNVARFINHCCQPNLFVQGVLHDHVDLNRGHIVLFAGEDIAAQTELSYDYGYELDSVRDHHGKVVAKNCHCGARFCRGRMY
>TAVP-2011743-Calliergon_cordifolium
IRGHSDIATIQSPSKRIYSYDGLYNVVQEGSILGNAGFKVFQFKLERLPGQTELGSRVVSFVGKLNKAPSERTGLLVADISNGREPIPVGVVNTVDSSSLPSSFQYTTTLMYSRGIALPSHPSSHCSCIEPFPCHTVGHSCSCIAKNAGRMMPYNQYGLLIRAVPAVYECENKGWGVRSWDFIPSGGFVCEYTGEVMDTTTADELDNDEYLFNLDMKQGNEARWGDKLTDIFTDVPSTGPDALALDKPKYVIDASKFGGVARFINHSCKPNLFVQCVLYDDCDLDIPHVMLFAGREIRPFQELTYDYGYALDSVFDANGNPKQKACHCDARNCRRRMY
>TDTF-2020071-Salix_sachalinensis
TRNKVRETLRLFQAICRKLLHEEEAKVKERGNTRRRVDLQASKILKEKGKYVNTGEHIIGSVPGVEVGDEFIYRVELNIVGLHRQIQGGIDYMKQDGKLLATSIVSSGAYDDDTDNSDVLIYTGSGGNMMSGDKEPEDQKLERGNLSLKNSMDAKNPVRVIRGESKGADSVDARGRTYIYDGLYLVEKCWQEIGSHGKLVFKFKLVRIQGQPELAWNVVKKSKKFKVREGVCVDDISQGKEKIPICAVNTLNDEKPPPFKYTDRMIYPHWCRRLPPKGCDCINGCSESRKCPCLEKNGGGIPYNYNGAIVEAKPLVYECGPSCKCPPSCYNRVSQHGIKFQLEIFKTESRGWGVRSLNSIPSGSFICEYAGELLEEKEAEERTGNDEYLFDIGNQLNDNSLWDGLTSLMHEVVEVQNSGFTIDAAQCGGVGRFINHSCSPNLYAQNVLYDHDDKRIPHVMFFAVENIPPLQELTYHYNYMIDQVFDSNGNIKKKSCHCGSPECTGRMY
>TEZA-2008820-Solidago_canadensis
TKKKQKSQEKAVRREKSSSTRKVAYTGTLEMVVRKEDDFAADTKEQDEYRNSQGARDMDVSLPPFGPKNSNDARNKVREILRLYQAICRKIVQGEEAKTNELTSGESVRRVDLKAKEILDEKGRALDLGPKTYGPVAGVEVGDEFLYRVELALVGLHRPFQGGIDYVKQGNEFFAVSVVASGGYDNEVNNPNCLVYSGAGGVTKDKNFENQKLERGNLALKNNIDLKYPVRVIRGSKVTTESLDSKPKSMTTYIYDGLYTVDECKQELGRKGNMEFRFVLNRIPGQPELAIREVKSKKFKKREGICVNDITNGKEVFPICAVNTIDDEKPPSFTYITKIVYPDWYQPVPPKGCDCVGRCTNKKCSCAFKNGGEIPYNRNGAIVEAKSLVYECGPSCGCPPSCYNRVTQHGMKIHLEIFKTESRGWGVRSLSSISSGSFICEYIGELLEDTEAEKRTCSDEYLFDIGQNYSDCYPNPEMKSDEIVCEGGFTIDALNYGNVGRFINHSCSPNLYAQNVLYDQEDKRMPHIMLFAAENIPPLQELTYHYNYTVDTVHDSDGNIKVKNCYCGSSECTGRLY
>THDM-2006685-Vanilla_planifolia
EGDDSLEVIGKRMVIQALMVAENCPWRNLKKHGEISAGSLGPRGKMKKEDRNFDTKGQRKKQGVIRDDEYMLEKEQSMNAITVYQMPSELNITMTPFVPSEYSKKGGDDEVVARHKVKRVLRLFQLICRKILQGEESGQKKVGKINRIDLQASTILKDNGECVNNSEPIIGHVPGVEIGDEFHYRVELSIVGLHRPFQAGIDFNKKNGMLVATSIVASGGYQCGDDVDSSDILIYSGSGGNSAAGGDKVPGDQKLERGNLALKNCIDTQTPVRVIHGFKEKVGDAQGKLVSTFTYDGLYYVETYWLERGPHGFNVFRFQLKRMAGQPELPFKELKRSAKLDNREGLCVKDISQGKERIRISVVNTIDNELPSSFKYITRSTYPSWYSKKPPRGCDCTNGCSDSDQCACAVKNGGEIPFNFNGAIVQAKPLIYECGPSCKCPPSCHNRVSQHGIRVQLEVFRTRERGWGVRSLRSISSGSFVCEYIGELLQDGDAEQRTNDEYLFDIGHNYDDRSLWEDLPSFIPELQSTSSCDTVESVGFTIDAAEFGNVGRFINHSCSPNLYAQNVLYDHDDKRVPHIMFFAVDNIPPLQELTYHYNYTLGQVRDSEGNIKQKACYCGSPECCGRLY
>THHD-2010671-Elaeocarpus_sylvestris
AVMGVVDNMLHKESSRMVSLNNGSNSEGRTGKSPTENGHCASRVGPPKYKQRRVSAVRDFPPGCGPLAPRILLTAREEAVSVRPAENSVGGNKSGDVLGVDSARPSGYVVESEPLLVLQSLVPSEMLKQTNYLDSKAEEQLVSSDQVYTHEPMNAKPVQIQLPDIEPVKALDHGAFDVPKDLGQVDVAARKERIAPSSLKSWSPPSWPKAVSSGNGMEKTRNYPPRRTVSAVRDFPLFCGRNAQRFSKEECALVFASVKNISLGQEEYSIEDKSLKETVKTDVKPMGGDVLNGDEHKSKVELNVSRITGDKIQAESEWHSMKTMRKEDEFVMSPVSGMKVAWDDAREKSINTGNRDVRGLEEILRKDSVGYPEGKLLDTSGCENQSQEEDFEGLECGSDRAIVQGLMAAPNCPWSLRQAAFKPDLAGTKSESKGKQHDFILRVRPKSAIKKKNDFIFLKRPKVAVKTKKDEAENSGGTCFKKNSSPTGKVSEGMGRLVVWGKEDSLEYDEECENFYVGQRSHGLDVSLPPSCPVNSRVEGDYSDVGVTRNKVRETLRLFQVVCRKLLQEEEAKPSERRVRVDLQAARILKEKRKYVNTGKQIIGSVPGVEVGDEFQYRVELNIIGLHRQIQGGIDYVRQGEKALATSIVASGGYDDDLDNSDVLTYTGQGGNVMQGSKEPEDQKLERGNLALANSKLAKNPVRVIRGETKTSDSSDARGRTYIYDGLYLVDKFWQDMGQHGKLVFKFRLVRIPGQPELAWKVVNKSKKCKLREGICMDDISRGIELIPICAVNTIDNEKPPPFEYTTGVIYPDWCCPIPPKGCDCTSRCSESGRCSCVIKNGGEIPYNHNGAIVEAKPLVYECGPSCKCPPSCYNRVSQHGIRFQLEIFKTESRGWGVRSLNSIPSGNFICEYAGELLEDNEAERRTGNDEYLFDIGNNQNDGSLWNGLSTVMPDAQSSSHEVVGDGGFTIDAARFGNVGRFINHSCSPNLYAQNVLYDHDDRRIPHIMFFAAENIPPLQELTYHYNYMIDQVRDSNGNIKKKSCYCGSSECTGRMY
>TIUZ-2004327-Cunonia_capensis
KYKRRRVSAVRDFPLGCGRLAPQIIQEAREESICVGPVENSVGGDKSGDVLGVDSSRPSVSGVGFEPPKVLQSSVSSVMLKQTNYLDSKAEEQLVSSDQVDRNEPMNAKPSQIPLPDIEPVKALEHGACDVPKDLDQVDVAAPKEGIPPSGLKSWSPPSGLMAVPSMEKARNYPPRRTVSAVRDFPPFCGRNAPRFLEEECVTVPDPVKNNSLGQEESGVEVKSLEETMKNDVKPMGDDVLNGDVHKSIMELNVSRITGDKLQAESEGHSLKKMRKVDEFVLSSVSEMRVAQEDTRERSIDASKRGVRGLEENLRKDSVGHPEGKSLDRKLLDISGCEIQLQEEGSEVSELGPGRVIVQGLMAAPNCPWRQQKVVSKPNLVGSKSESKITAKSAVKKNNNFIFLERPKFAVKTKKDESENSGGTCIKKIPSLTRKTSEGTGQLVIWDKENSLEECKNFYAGQSSHSLEVSLPPSHPVSSSVEGDDNDAGVTRNKVRETLRLFQAVCRKLLQEEEAKPGNNRKRVDLQAARILKAKQKYVNTGKQIIGSVPGVEVGDEFQYRVELNIIGLHRQIQGGIDYVKQGPKVLATSIVASGGYDDDLDNSDVLTYTGQGGNVIKGGDKEPEDQKLERGNLALVNSRDTKNPVRVIRGETKMSDSADARARTYIYDGLYLVDKYWQDVGQHGKLVFKFRLVRIPGQPELAWKVVNKSKKCKLREGLCMDDISQGKESVPICAVNTIDNEKPPLFEYTAGLIYPDWCRPIPPKGCDCTNKCSESGNCSCVIKNGGEIPYNQNGAIVEAKPLVYECGPSCKCPPSCYNRVSQHGIKFQLEIFKTELRGWGVRSLNSIPSGSFICEYAGELLEDKEAEQRTGDDEYLFDIGDNYNDGSFWNELLTLMPEAQSTALEVVKDGGFTIDAAQFGNVGRFINHSCSPNLYAQNVLYDHEDKRIPHIMLFAAENIPPLQELTYHYNYMIDQVRDSNGNIKKKSCYCGSLQCIGRMY
>TJES-2010598-Spergularia_media
DEYSSDNDFHFLPRPLDCEVTLPPSGNCSSSLRGARSKVRETLRLFQVLVRKLLQGEETKSKAKRKTSKRVDTRAANFLRQKGKYINTDKVIGAVPGVEVGDIFGYRVELAIIGLHSPLQSGIDTIKQGKVSIATSVVASGGYDNDVDSSDVLIYTGQGGNPTGPDKVPEDQKLERGNLALKNTKNPVRVIRGFKESKPADNGEGRSKLSATYTYDGLYTVERYWLDLGPHGKSVYKFELRRIPGQHQLAWKEVKQSNKCKVREGSCVDDISNGEEKAPICAVNTINDEKPPLFTYITSMMYPDWCRPLPLQGCHCLSGCSDSDRCTCTIKNGGEIPYNLSGAIVEAKPLVYECGPSCKCPPSCPNRVSQHGIRLLKTQSRGWGVRSLSPITSGSFICEYIGELLDDKEAEQRAGSDEYLFDIGQNFNDTTLSDGLSDLMPEMPSVVTDVVENIGFTIDAAKYGNIGRFINHSCSPNLYAQNVLYDHEDKRIPHIMLFAAENIPPLQELTYHYNYTIDQVFDSEGNIKKKDCYCGSAECSG
>TLCA-2006999-TLCA-Oenothera_speciosa-5_samples_combined
KSGSRKKTKANKTQSKTSKKIRTGPGEGIDDGAGQIVPWEEEEVLEVEEQVKNLKSRKRPRKFSVDPPPFGNVSTGESSTATRNKVRETLRLYQAVYRKLLQEEEAKPNKEGRPKRIDLLAEGILKEKGRFLNTKKVVGELPGVEVGDEFQYRAELRIVGLHSPIMGGIDYVKQGNKIIATSIVSSGAYKDDLESSDYLIYTGSGGNVVEKKKEPEDQKLERGNLALSNSVAEQNPVRVIRGLKETRPSSSSNAKARVAILYTYDGLYVVDKYWQEAGEHGKLVFKFLLKRKPNQPDLAWKVVSKSKKHEAREGLCVKDISLGKESFPIPAVNTIDDEKPPTFKYITRVMYPNWCNPIPPKGCKCTNGCSDSDKCPCAVKNGGEIPYNFNGAIVEAKPLVYECGPLCKCPPSCHNRVSQHGIKFPLEIFKTESRGWGVRSLASIPSGSFICEYIGELLEDKEAEARAGNDEYLFDIGNNYSDTNLWDGLSTLIPDSNLSLNDTVDEMGFTIDAAEYGNIGRFINHSCSPNLYAQNVLYDHVDKRIPHIMLFAAENIPPLQELTYHYNYMIDQVRDSVGNIKQKPCFCGSSECTGRMY
>TMAJ-2024974-Neckera_douglasii
LMNSCNLELPVRVIRREKDTGSDTGQRFTYYGLYKTKFFLDTGPHGHPVYKFFLLRDGNQPGLETILPELSDLASSPGVLLTADVSDGLEQTPVRVVNAVDDSAPDNFRYISSVVYPNQRDTHLVQSQRCDCVYTCGEGVCACVKRNSGGVSAYNDDGHLIRVRNIVYECGPFCNCSIAACRNRVSQKGLRWRLEVFRTMAKGWGVRTLEFIPSGSFLCELTGELLTATAAAERENDEYLFNLDFHSNARARNRHASKSSKGKDPVEASEQSQVHYVIDCRLSGNVARFINHCCQPNLFVQGVLHDHVDLNRGHIVLFAGEDIAAQSELSYDYGYELDSVRDGQGKVVAKNCHCGARFCRGRMY
>TOKV-2001772-Aphanopetalum_resinosum
NKMELVPPNGSEPLTLPSSPVAKTRNLEMTGTQKYPPRRSISAIRDFPPLCGRNAPHLTKEECTKALASSKNKISVREVAEKEVQAEVKGNDTAAGVVFVIPGKYSEFGTNHEDATGKILQTEGTEGESRMNHIEGETGNRILVSNTETAYLEGEASKEIIPWNNEVGSLEENVGKEIVEYDVEVGDMEEDGKQDIGVDYEDSVIVHCLMAEPNCPWKQGKAVNPSSTVGLPRIEGSTSDLSGSGKSRSAFRKKQKKKVGASSFTKNSFRTENADFHGTAEMVIKDEDSEKDSDHEGYYISYRRPPDFDLTLPPVGPNNLNGQGAGNDVSVTRNKVRETMRLFQAVCRKLLQEEEARPKKQGSTMKRLDIAAAAILKDKGKKKQGSNMKRIDIAAAAILKDKGKYINTGNLTLGSVPGVEVGDEFRYRVELAIVGLHRLYQAGIDYVKQGKKVLAVSVVASGGYADDTENSDVLVYSGSGGNASGDKEAEDQKLEHGNLGLKNSIEAKTPVRVIRGFKETKTSPYSIGRPKLITTYVYDGLYLVKKYWQEPGTHGKLVYMFRLERIPGQPELAWNVVKQSKKFKVRQGVGKEQIPIFAVNTVDDEKPPPFKYITRMMYPDWCSPLPLKGCNCIRGCLESESCCCAARNGGEIPYNFNGAIVEAKTLVYECGPTCKCPRSCPNRVSQLGIKIQLEIFKTEKRGWGVRSLSSISSGSFICEYIGELLEDKVAEEKVGNDEYLFDIGQNHNDLWDGLSNLMPDSQSKYCEVVESEGFTIDAEKYGNVGRFINHSCSPNLYAQNVLYDHEDKRIPHIMFFAVENIPPLQELTYHYNYTVDQVYDSDGNIRKKYCYCGSSECTGRMY
>TORX-2101863-Olea_europaea
GPVGRDIVVYSTDRSDEARTSQRSFISTNGVNLEIVHALMAAPNCPWTKDKSAFSHSRGGKVRRQSLSSQEKSKPVTKKSSIKRENSGGSSLKKKRIPASSGNPGALIIWDEKNNGACNEEVPANSPSTHKPHDFDVSLPPFGPKSSSHTDIRNRVRETLRLFHSICRKLLQGEEAKSIPEEERKSKQPEKSKRIDLRAAQIIKDRKMEVNTEKQILGEVPGVEVGDEFQYRVELAIVGIHRLYQAGIDSMKLNDVLVATSVVSSGVYFDDTEDADVLMYSGEGGNVVGKNKQPEDQKLLKGNLALWNCIAAKTPVRVIRGWKTKPSDSLDSRSKLVTTYVYDGLYTVTECREETGPHGKMVFLFELRRNPGQPELAWKELKKSNKHTVRPGICVNDISEGKEPLSICAVNTVDSEKPPPFNYVPKMMYPAWHQSVAPEGCDCSGRCSDSRKCRCVVKNGGEIPYNRNGAIVEAKALVYECGPSCKCPPSCYNRVSQRGIKFRLEIFKTESRGWGVRSLNSIPSGSFICEYAGELLEDKEAEQKIGNDEYLFDIGHNYMDSSLRPEEPGNSLEVLQEGCYTIDAAQHGNIGRFINH
>TRRQ-2002740-TRRQ-Narcissus_viridiflorus-2_samples_combined
DLHAYRLLKDKYKDLSNANRHLGGVPGVEVGDKFQFRAQLALLGLHCHLRADIDFIEKDERLLAVSIVSLHFGKYNRNSSNLDILWFCGGGLKNENQEMASGNLALKNNIDAKMPVRVFYGFRKIHNASFYVYSGLYLVEKYWRKKDMFRLRRLPGQPNLDIEEIKKSVSLPSPSAPKYTDDISRGKEKIPIRLVNTVDEDRILRFEYITEVIRPSNYSLAPLEGCNCINGCSDSKKCVCAVRNGGELPFNSSSLIVEAKPLVYECGPSCKCPPSCHNRASQHGIKFPLEVFKTETMGWGVRSRAFIPMGSFICEYVGELLEDEEAQKRATDEYLFAIGNNYYDESLWEGLSSVPCLQKNASSGDVEYDGGFTLDSSRYGNVGKFINHSCTPNLYAQNLLNDHDDKRMPRVVFFACEDIPPLEELTYHYNYTIDDVRDSDGNIRKKNCYCGSIECTGRLY
>TRRQ-2002741-TRRQ-Narcissus_viridiflorus-2_samples_combined
KLAEQKLAEVDEAKQKKEHRKKKREAYKILKDKYKDLSNANRHLGGVPGVEVGDKFQFRAQLALLGLHCHLRADIDFIEKDERLLAVSIVSLHFGKYNRNSSNLDILWFCGGGLKNENQEMASGNLALKNNIDAKMPVRVFYGFRKPQCYSGLYLVEKYWRKKDMFRLRRLPGQPNLDIEEIKKSVSLPSPSAPKYTDDISRGKEKIPIRLVNTVDEDRILRFEYITEVIRPSNYSLAPLEGCNCINGCSDSKKCVCAVRNGGELPFNSSSLIVEAKPLVYECGPSCKCPPSCHNRASQHGIKFPLEVFKTETMGWGVRSRAFIPMGSFICEYVGELLEDEEAQKRATDEYLFAIGNNYYDESLWEGLSSVPCLQKNASSGDVEYDGGFTLDSSRYGNVGKFINHSCTPNLYAQNLLNDHDDKRMPRVVFFACEDIPPLEELTYHYNYTIDDVRDSDGNIRKKNCYCGSIECTGRLY
>TRRQ-2032995-TRRQ-Narcissus_viridiflorus-2_samples_combined
EEVVNRATVKKALRLFEMIRRRLLQEEEKSTGKEEKLKENGKKRADLEAAKILKQNNQWVNHGKPIIGPVPGVEVGDEFHFRVELSIIGIHRLFQAGIDYMKERGVILATSIVASGGYPDDVDDSDVLIYSGSGGGSGGEQAGDQKLERGNLALKNSIDAQTPVRVVYGSKDICKSDSCDTRPKMVSTFTYDGLYIVEKYWPESGPNNFIVFKFQLRRIPGQPETALKEIKQAKKSKVREGLCVKDISNGKESMPICAVNTIDNEVPPPFKYINKVIYPSSHVNIAPKGCDCLDGCLDSEKCACAIKNGGEIPYNFNGAIVQAKVLVYECGPSCKCPPSCHNRVSQRGIKLPLEIFKTSTMGWGVRSLYSIPSGTFVCEYIGEMLQDAEAEQRSNDVYLFDIGRNYEDHTLWDGIPSFVPGVQSDAEHETVEDVGFTIDAAECGNVGRFI
>TVSH-2012281-Bituminaria_bituminosa
LGAVPGVEIGDEFQYRVELIIVGLHRQIQGGIDYLKHNDKVLATSIVASGGYSDDLENSDVLIYTGQGGNVINTDREPEDQKLERGNLALKNSSEGKNPVRVIRGYESMDGKCKIYVYDGLYVVESCWQDIGPHGKLVYKFRLRRIHGQPELALREVKKSKKFKTREGVCVDDISYGKERIPICAVNTIDDEKPPEFNYITSMIYPNCHLLPAEGCDCTNGCSDLGKCSCVVKNGGEIPFNHNEAIVQAKPLVYECGPTCKCPSTCHNRVSQLGIKFQLEVFKTDSRGWGVRSLNSIPSGSFICEYIGELLEDKEAEQRTGNDEYLFDIGNNYSNNTLWDGLSTLMPDAHATTSSQEVVKDGGFTIDAAQFGNVGRFINHSCSPNIIAQNVLYDHHDTRMPHIMFFAADNIPPLQELTYDYNYEIDQVRDSDGNIKKKFCYCGSVECTGRMY
>TVSH-2071371-Bituminaria_bituminosa
MNASKSSGNRHEEWSPTHSSEKKSVKHRKVEQALVTFRNLVDKLLHQYNVYQPVNLKAKTKAKAKAMMDAANMMRQKHQWENYKKRVGHIVGIEVGDIFQSRVELNVIGLHRQFWNGVDYIGTGGDSLAISIVVTNRYDNSRRSDGTLVYSGHGGNPNVKSNVSIQDQKLQGGNLALKNSRDAGSPVRVILKVGRKFDVRGDFDYLYVYDGLYLVDKMTQVRGKLGKLVFKFTLNRLSEQPQTCFALIDDVMGNGDNSREQLTSFMPRKRLKSRGGSVLQKDVVRVNDVSEGKEKFPIRLVTSTVQIPNSFDYIVKNIYSEKFKQTLPCGCDCEDGCVNRDKCVCIIKNGGTMAYDGRKRLASPMESSLIYECGPSCKCSSSCINRVSQHGIQFQLEIFMTKLKGWGVRTRSFVPSGSFVCEYIGEVCDRRQSGSRLDINDEYLFHTGVGMGFISATKCGNIGRFINHSCSPNLHVKDVMYDHNDKNLPHKMLFAAKDIPAGRELSFDYNSKGKFINPRSNSCYCGSQECYGNIYI
>TZWR-2010655-Arabis_alpina
MGVMENMVNTESSKVASLSIGNGSEEKLGGTVLQNGGYSTATVGLLKYKRRKVYAVRDFPPGCGTIAARSRMEVKSFPNGNVADDDLREGGCGQSFEAKVESLVKEEENLGQRDEQPCNDMEVPVTAGVESHGVKMLKQEPAKDESDELMYAPEDENFAVNTRDQHMAEPVEVQPLSVYLPGSGVSSGRTQNMVRDMVVYADEQSLGRDHLDQSLDKSVTTRLEPTRSNVTVPKPIHVEGRKKAKKGIALHAPLKLTKMINRESGEGSSSSMKNREKNLYLRERASPDIDDFPDQEIAHRPQTLQVGIPPSHPSGSSSGDNIRSKVKETLRLFHGACRKILQEEEAKPKEQKSKRLRVDYVASNILKSKGKFLNTGSQLIGIVPGIEVGDEFQYRMELNILGIHKPSQGGIDYVKDGEDIVATSVVASGGYEDELDNSDVLIYTGQGGNVIKVNKRGQEEKEPEDQQLITGNLALANSIHRKNPVRVIRGSKRETKKKSSDDARGRNYVYDGLYVVEEFWQETGPHGKLVFKFKLRRIPGQPELSWKVVTKSKVSKYREGLCRLDISEGNERLPICAVNEIDDEKPPMFIYTVKMIYPDWCRPVPPKPCGCTSRCTESRICACVAKNGGEIPYNHDGAVVEIKNLIYECGPLCKCPPSCYQRVTQRGIKYQLEIFKTESRGWGVRSLNSIPSGGFICEYVGELLEDSEAERRTGNDEYLFDIGNRYDNSLAEGMSKLMPGTQSDLAMEEDDESSGFTIDAAAKGNVGRFINHSCSPNVY
>Theca_v1_1-Thecc1EG014818t1-
MFDVISSRRHNGYSSKFKRPGVSAVRHYPRDCGLLLPELDPRKGQEEITKVHPLEIAAASRPVLRKYPPPKIRKGHLVIRNFPFKSNAPAALRNQMPSDSEDSHSSFGIPMADCEQSDASKATDVHTCRDAKQYDFSVVRNSKPWYVPNSTNVHDVHVCVEPKQNNVSMVDKDCKPMDVSFATNVFACRDVKDFSPSMGVGDEQYEVDSYRVVVKDEEEGDEVPSIPKQASLSKGVGDEQCSNVHFSDEECEKALLEVYSSQVVISEDLVVTDNKELGISSNKVKEVLHLFQEVYLKLSQESGRKRKESLPLLAASHLLKQQKWINMGKRLGPIPGIEIGDYFDWRAELNVIGLHRQYVCGIDYMELDGRILATSIVDSGRYDNIVESNDEQEFPDVLIYSGQGENPKVQSRKFVYDQKLKGGNLALKNSSETKTPIRVIRKVSFKGASSKIVERKFVYDGLYFVDSYREERASSGKLVFKFVLKRFPGQPKLKWAKLIWKEHVCMNDISHGKEKIPIRAMNALDDEKPPLFNYVTNVTYPESYHPSMSSGGCDCIDGCSDSEDCPCVIKNGGEIPYNYEECIMMEKPIIIECGPSCKCFTSCSNRVSQRGIRFPLEVFKTKTKGWGVRSRSFIPCGSFICEYIGEILPDKEVEQRIGKDEYLFDIGHNYGVLSHSSEVNECFTIDAAQFGNVGRFINHSCSPNLFAQNVLFDHNDSSIPHIMLFAMEDIPPLKELTYDYNYRIGGVCDVNGDIKMKPCFCGSKECTGRMY
>Theca_v1_1-Thecc1EG015866t1-
MGVSDNMLHKETLKVASCSHSEGRLGRVSTENGHFAPAPKYKQRKVSVVRNFPPGCGRLAAPIDRPSEQAVKSHPGESSLEKTSARNYRPRRGVTVVRNFPPFCGRNAPPLSEEERMKWLTSLKDKGFNLEKFVNEEKPSEKTICTDVKQVIEDVQDVNALEGKIEGSAPTLSAEEIRSKPEELASEKMRKLCAYEASSRNDMDEDKEDMREKSIKSPCETYPNEFDSKSKQVSETSDGYVRGLEENPIHDIVIYAEDKSFETKLSDSPAFEDQLLEEDCGSQEVLLDGSIVQGLMASSTCPLPQGKVTCKRDLGGVSFKRKRKNNFILLPRANHALVANKNEAESPEETCIKKNSSPTRPYKGLGQVVIRDKEESFQQDGLYTDDNFALRSYSYDVSLPPSCPSSVCHDNDAITTRNKVRETLRLFQAICRKLLQEEESKLNGEGKTFKRVDIQAAKILKEKGKYINTGKQIIGPVPGVEVGDEFHYFVELNIVGLHRQSQGGIDYVKQGDRIIATSVIASGGYDNDLDNSDILTYMGQGGNVMQKGKQPEDQKLERGNLALANSIFVKNPVRVIRGETRSSDLLEGRGKTYVYDGLYLVEECKQESGPHGKLVYKFKLVRIPGQPELAWKVVKKSNKSKVWEGLCAHDISQGKEVIPICAINTIDSEKPPPFVYVPHMIYPDWCHPIPPKGCDCIDGCSESGKCSCAMKNGGEIPYNHNGAIVEAKRLVYECGPTCKCPASCYNRVSQRGIKFQLEIFKTESRGWGVRSLNSIPSGSFICEYAGELLEDREAEERTGNDEYLFDIGNNYSESSLWDGLSTLMPDVHSSVCQVVQDSGFTIDAAQHGNVGRFINHSCSPNLYAQNVLYDHDDRRIPHIMLFAAENIPPLQELTYHYNYMIDQVRDENGNIKKKFCYCGSSECTGRLY
>Thhalv10000700m
MGVVENMVHTESSKLSNGNVSEEKLGGNGLQNSSRIADVMSRLKFKRRNVYAVRDFPPGCGTHAMRLRPRTEAKPCQNGNVADDGYARSSSEAKAESLAKEEENLGQRDDDHDVPMVEPVEVQPLTICLPNSNGENAALVPVAGEQNIDRTGSMKKRLVVEKSGSGSSKRKAKKGIAFHEPLKLTKTTSREYGEGSRLKKNGEKRSSFPRERETPDPEEPVRRPKTLHVDIFPSRPTGSSSGDSMRNKVKETLRLFYGACRKLLQEEEAKPTKRKNFRVDFEASKILKSKGKFLNTGNQIMGTVPGVEVGDEFQYRMELNILGIHRPSQGGIDYMKVDGEIYATSIVASGGYDDELDNSDVLTYTGQGGNVIIKSKRGVDEKQPEDQKLVTGNLALANSINKKNPVRVIRGNKKAVLESSGSAKGGNYVYDGLYVVEEFWQETGSHGKLVFKFKLRRMPGQPELSWKVVKNTKRSEHREGLCRLDISEGHERLPICAVNEIDDEKPPPFIYTTKIIYPDWCRPIPPKACGCTTRCTETRNCACVAKNGGEIPYNYDGALVSFKNLVYECGPHCKCPPSCYLRVTQRGIKFKLEIFKTESRGWGVRSLSSIPSGSFICEYVGELLEDKEAERRIGNDEYLFDIGKKHDNTLAEGMSKLMPETQAMKEDEDDDDDDDDKTSGFTIDAAKKGNVGRFLNHSCSPNLFAQDVMYDHEDTRFHHVMFFAMDNIPPLRELTYHYNYKIDEVRDLNGNIKKKICYCGSSDCTGRLY
>Thhalv10016339m
MNLAGDDCVPSSEARVELIPGENVGERHHLKSVDEKPVSNCLRDEDEKFVFASKDEVVGSVCRRSIVGTKQLRGRKISIVRDIPPNTESKFSENGKTMKDAVSMEDKNLVLEKNDSGDHLGQSLAKKSISPDIFEPLELEKSKVTVSKPNVDASRRVSRSSVVKPSPLKLSKKMNGDYGCGLPPSRPSDTSSGDSARHKVKETLRLFNGLCRKILQEEEARPRERNGSKFRVDFEASKKLKSEGKYFNNGTHIMGPVPGVEVGDEFQYRMELNILGIHRPTQGGIDFMKDDHEELVATSIVASGGYDDELDKSDVLIYTGQGGNVIKRGKKNNQPKDQQLVKGNLALANSKDKKNPVRVVRGNQKTALESSDVARNYVYDGLYVVEEFWKETGSHGKLIFKFKLRRIPGQPELSWRVLKKTKTSRVRDGLCCDDISKGKERLPICAVNDVDDEKPPPFIYTVKMIYPDWCRPIPPKGCGCQKRCTESRKCACVSRNGGELPYNYDGGIVNAKPLVYECGPLCKCPPDCYLRVTQSGIRFQLEIFKTESRGWGVRSLDSIPIGSFICEYAGELLQEKEAERLSGKDEYLFDIGKDHEMTGFTIDAARKGNIGRFINHSCSPNLYAQDVLYDHEDTRIPHVMLFAMDNIPPLEELSYHYNYKLDQVRDLNGNIRKKNCYCGSSECTGRLY
>UAXP-2022867-Gyrostemon_ramulosus
IEKHIVVDRGSKSLGREVLDLSGRIDQSQVSGTLESEKIALPGLKAASQKSQKPTGAVGKNKARKHVAVHSQPKTAKTMDHSKWEDPGGARSKRNSSPSRKKSQAKQVVELEEDSLDRDAQSNDLSVARKPRKLNVSLPPSRPVGSNGNMDAIGIRNEVKEILRLFQAICRKLLQEEEAKAQAGQNANKRVDYQASRILKEKGKLVNYGKKVIGHVPGIEVGDEFQYRVELNMIGLHKQIQGGIDYVKEGGKILATSIVASGGYDDELDNSDILVYTGQGGNVMNGSREGKEPEDQKLERGNLAMANSKDAQNPVRVIRGDSKASDLSEAKGKTYIYDGLYLVEDFWQETGPRGKLVYKFKLRRIAGQPELSWKVLKKSKKSKFCEGLCKLDISEGKERIPICAVNTFDDEKPPSFIYTVRMIYPNWCHPDPPEGCDCKTMCSESSKCSCVVKNGGEIPYNRDGAIVEAKPLVYECGPSCKCPSACYNRVTQRGIKFQLEIFKTDSRGWGVRSLNSIPSGSFICEYVGELLEDKEAEGRTGNDEYLFDIGSNYNSDNSLWDGVSKLMPDSHSSPCQVVDESHGFTIDAARYGNIGRFINHSCSPNLYAQNVLYDHADTRIPHVMFFAMDNIPPLQELTYHYNYMIDQVRDSDGNIKKKDCFCGSSDCTGRMY
>UBLN-2003074-Xanthuium_strumarium
DVDVSLPPFGPKSSNDARNKVRETLRYFQALCRKLLQGEEAKTDDIKLTKRRVDLNARAIMDKRGRIPTLGAKTYGPVPGVEVGDEFQYRVELALVGIHRPFQGGIDYVKKGNEFFAVSVVASGGYDNEVDKPDCLMYSGAGGVAKDKSYENQKLERGNLALKNNVDLKYPVRVIRGLAVKPAEPSDSKSKTSKTYIYDGLYTVESCQQDTGPRGNMVFRFELKRVPGQPQLAIREVTSKKFKTREGVVVKDISNGKEAFPICAINTIDGEQPPAFTYITKIMYPDWYKPIHPEGCDCVGRCSEKKCPCAFKNGGEIPYNRNGAIVEAKPLVYECGPSCKCPPSCYNRVTQHGMKIHLEIFKTESRGWGVRSLSSISSGSFICEYVGELLEESEAEERKGNDEYLFDIGQNYNDCSLNPDTKPGEILNTDSGFTIDAAYYGNVGRFINHSCSPNLYAQNVLYDEDDKRMPHIMLFAAENIPPLTELTYHYNYAVDEVLDADGNIKVKSCYCGSSECTGRMY
>UBLN-2003075-Xanthuium_strumarium
RNEEDSVAGIEEKYLTIKGKGDASMTPKRSVKKKQKKVTPDSTLAIIVGNEEEPVANIEEKEDVDVSLPPFGPKSSNDARNKVRETLRYFQALCRKLLQGEEAKTDDIKLTKRRVDLNARAIMDKRGRIPTLGAKTYGPVPGVEVGDEFQYRVELALVGIHRPFQGGIDYVKKGNEFFAVSVVASGGYDNEVDKPDCLMYSGAGGVAKDKSYENQKLERGNLALKNNVDLKYPVRVIRGLAVKPAEPSDSKSKTSKTYIYDGLYTVESCQQDTGPRGNMVFRFELKRVPGQPQLAIREVTSKKFKTREGVVVKDISNGKEAFPICAINTIDGEQPPAFTYITKIMYPDWYKPIHPEGCDCVGRCSEKKCPCAFKNGGEIPYNRNGAIVEAKPLVYECGPSCKCPPSCYNRVTQHGMKIHLEIFKTESRGWGVRSLSSISSGSFICEYVGELLEESEAEERKGNDEYLFDIGQNYNDCSLNPDTKPGEILNTDSGFTIDAAYYGNVGRFINHSCSPNLYAQNVLYDEDDKRMPHIMLFAAENIPPLTELTYHYNYAVDEVLDADGNIKVKSCYCGSSECTGRMY
>UCNM-2013475-Ajuga_reptans
RVLETLKVFEEQYVKLVNERESEVREGRIPSYMHAHVEAAERVKKMGKCVFVEKPFGHIPGIEIDDMFRFRAELTVVGLHSQLVCGIDYVDVRGRKCATSVVESGQYANMAKEHGVLIYNGHGGNPKLREKALDQKLERGNLALVNSKEMGFPVRVIYKRRNVMACRTLGTRKEPEFVYVYDGLYSVNRHWQEREKEQGDKLVYKFELHRLSGQPKPREANARSRTGVRVLDDVSKGKERFCVRVVNGVDDDLPKSFTYETAIVYPDWFKPVESIGCDCTNGCSDSQECLCLMKSGGKIPFNEKGAILEAKSRIYECGPSCKCPPSCMNRVTQHGPHHQLEIFKTKSRGWGVRSRGFISSGSFVCEYVGELLRDKDAQQRVGNDEYLFGICDSNDEIDKGKSKEEGFVLDAAVYGNIGRFINHSCSPNLYVQEVFYDHDDKRMPHIMFFALKDIPHHRELTYRYNYKMGRTKDCHCGSPKCTGRMY
>UCNM-2014419-Ajuga_reptans
RSKVMETLRLFEEQYVMLSKERKSELTEGKLSQWTYAHVEAALRVKKMGKCISLDRPFGHIPGIEIGDTFRFRAELALVGLHRQPVSGIDHVVIEGKKCATSVVDSGRYENTAMADGVLIYSGQGGNSKVTENAVDQTLQRGNLALVNSMEMGFPVRVIFKRRTSGTDNVREYLYVYDGLYMINDYWEVREGEQGGKLVYKFELHRLSCQPGPHETNARWLKPIKRKGVCVLNDVSQGKEKFYVRAMNGEDDDLPQPFTYITEIVYPDWFKPIEPIGCGCTDGCSDSEKCSCVLKNGGEIPFNENGDILEAKPRVYECGPSCNCPPSCLNRVTQKGPSHRLEIFKTESRGWGVRSRDFISIGSFICEYIGELLRDTEAEERTGNDEYLFDICDSNDEVGQEKSKEEGFALDAAVYGNIGRFINHSCSPNLYAQEVLYDHDDKRFPHIMFFAKKNIPSQSELTYHYNYKVDRICDENGNIRKKACHCGSPKCTGRMY
>UCNM-2059824-Ajuga_reptans
DREVVHGLMAVPHCPWSKGKTVASNFDKEKSGEKKRKQNVPWRKKAKAVAKKSTKIQSSGSASKKKSKVHISNDVDDGSPSDLMLADDVDHGCDVDFPTNSPANHKPREFEVNLPPFGPNSSGNSDARNKVRETLRFFHAIYRKLLQQEEAHSKPEEEGKSKQSEKKLSRIDLATAKVLKDKGISVNPGKVIGARPGVEVGDEFQYRVELAVVGIHFPYQSGIDSTKIKDVSLATSIVASGGYSDNLDDADVLIYSGQGGNVAGNQKAKKEAEDQKLERGNLALKNCIDARTPVRVVRGWKETKHVDPLDPKPKLVTTYIYDGLYTVTRYWTEKGPRGKQVFQFELKRNPGQPELAWKELRKSNKFKTRPGTCVSDISGGKESSPICAVNTLDEEKPPPFNYIPKMMYPDWYKPTPPPGCDCTGRCSSSKKCRCALANGGGVPYNRNGALVETKALVYECGPHCKCPPSCYNRVTQRGIKFKLEIFKTESRGWGVRPLTSIPSGSFICEYAGELLEDKEAEQRIGNDEYLFDIGQNYIDSSKPEEQEIAAELNEEGGFTIDACQYGNLGRFINHSCSPNLHAQNVIYDHDDKRMPHIMLFAMENLPPLQELTYHYNYAVDQVCDSDGNIKVKRCYCGSAQCTGRMY
>UEVI-2013551-Fokienia_hodginsii
GKAKAADDGSSANKSKKKSQFNLKPRVQSVSFALTPFDSADGQAKSDGDGTVTRAKVRETMRLFQVLYRKFLQEEENHTKEPRQSKRRPDIMAANVLKEKKKYLNNGEKIVGSGVEVGDEFHYRIELMIVGLHGQSQGGIDYLNLKQGKSILATSIVASGGYEDNDEGEVLIYSGQGGNIDKKGKQMEDQKLERGNLALKNCIDAVSPVRVIRGFKDSRNSGGGRGSKDGTMSKTGTTYTYDGLYLVERYWQETGSTGFSVFKFQLRRMPGQPELAWNIVKSVGRSKKGAPREGLCLQDISQGKETRPICVVNTVDDEAGPAPFEYSAKIIYPSGFNPPTPRGCDCVDECSDSEKCLCAVKNGGELPYNYNGCIVEAKPLVYECGPSCKCPPTCHNRVSQHGVRINLEIFKTDKRGWGVRSLSSITSGSFICEYTGELLSDMEAEQRTGNDEYLFDIGRNNDQSLWDGLSGLVTELPSNSISETVEDAGYTIDAAKYGSVGRFINHSCSPNLYAQNVLSDHDDKNIPHVMLFAAENIPPLQELCYHYNY
>UFJN-2015754-Diplazium_wichurae
ARSLVKRTLHEFESVRKALVKSQDAVRRADLDAASLLKGRGKWRNCEDKIVGEVPGVEVGDQFSFRMEMLIIGLHRQVQSGIDYIPGKQRNNGSPLATSIVASGGYDDDKDDGNTLIYSGQGGNNNKGNKKQESNQVLVRGNLAMSNSMKEGTPVRVIRGISDVTSPSLKIYTYDGLYDVVDSRFECGATGYGVYHFTLTRRAGQPQVGLSFLSNLKKKGLARPHLLLDDISRGQERLPVCVVNEVDEEPAPLNFTYISKIKHPVWYSPLLPQGCNCVGVCDEETCSCAVKNGNELPYNEKGYIIRDKKVVYECGTSCSCSSSCQNRVSQKGLRYRLEIFKTKNRGWGVRSIDSIQPGGFICEYTGELLTDAEAEQKVENDEYLFDLGNECNPSCDQFNLAKPNGSTAVVPDAEDVAVVPAAEDVAYTIDAKDLGNVARFINHSCSPNLYAQNVLYDSDDLRFPHVMLFAMENIPPMRELTYDYNYSLDQVRDAYGNVKTKACYCGAQDCQGRLY
>UGNK-2110604-Marattia_attenuata
ARVNVKQALHDFDALRRAFLQAAEVVRKDGSRLVRRPDLKAAKVLKEKGRWVNCGNKIVGEVPGVEVGDQFYFRIEMCLVGLHRQIQAGIDYIPASQSNRSGCSISTSIIASGGYEDDIDNGETIVYTGQGGNNYKGDRRQKGDQVLVRGNLALKNSYRRGTPVRVIRGCKVSQGRGPSGEGNKVTVTIYNYDGLYSVVDYWGERGLSGFEVFKFKLKRLPGQPQLGSAIVKFAGRLKKRITARKNLLLEDISEGKERLPVCVVNEVDSEPRPPFFKYIIGMKYPKWLGLGSLPEGCNCVGGCFDPDKCLCAARNGGEFPYNHDGAIVQAKAVLYECGITCRCPSSCPNRVSQRGLRYRLEVFKTHNRGWGVRSWDSIPSGGFVSEYAGELLSDAEAEQRIGEDEYLFDIGTNRNDKNRWGDVSDLIGVKPSSEACPIVEDAGFTIDAKEFGNVGRFINHSCSPNLYAQNVVYDHHDLRFPHVMLFATENIPPMRELCYHYNYEEGDVQDADGNVKRKDCHCGAVDCGGRLY
>UHBY-2016349-Oresitrophe_rupifraga
SQAALEADYIQASVAGAEAQSPQPLQGSVHIEGLKTSNNLESNVKTEVVLSNMVEGLASMDGEPEGIELPMALDNAGLAASLKPSKLEVSELPVNSQKTETTAVTEDSVLSSGLQARSPPTWPIKDDNIVEKTLSWNYPPPRKIFAIRDFPTLCGVNAPHLSKEDCMKALASSKSTDFGQEGSAVEEKLMNDTVGTNLKEKGVEGKVGKEIVVYGGEVEGLDGKMGKDIVVYNIEVRDVEGKAGNKIMLHKKNKRVQKAHSGLYGSKTHVHAEEVDVELQMDRVVVQGLMAAPNCPWRQREEAFKPDRAGKEECRGKKHDFSEKGKSKSIFRTKKARAEKLGGQSFKKNSSPIRNAAKHDVRELVVRDEVDSAEDDEELEDSHVVHRSHEFNVNLPPFGQSSSSGKCDDHDTSVTRIKVRDSLRTFQVICRKLLQGEEAKSKQGGNGLRRVDLLAAKMVKSKGKYVNTGKQILGPVPGVEVGDEFQYRAELAVVGLHRPLQAGIDYLKQGTKVIATSVVASGGYADDLDDPNVLIYMGSGGNLKGGDKQPEDQKLERGNLALKNSADAKSPVRVIRGFKTMKASDSSDARAKVVCTLTYDGLYLVDKYWQEPGRHGKLVFQFKLVRIPGQPELAWNEVKKSKKLKIRQGICVNDISQGKELIPICAINTINDESPPQFKYITSMIYPDWCNPIPPRGCDCKHGCLESERCSCAVKNGLEIPYNHNGAIVEVKPLVYECGPSCKCPPTCHNRVSQHGIKLQLEIFKTVSMGWGVRSLNSIPSGSFICEYLGELLDDKEAEQRTGSDEYLFDIGQNYSDQTHLDGLPKLMDPSPSGSSVAVEEGGFTIDAAQYGNVGRFINHSCSPNLYAQDVLYDHEDTRMPHVMLFAAENIPPLQELTYHYNYTMDQVRDSNGNIRKKRCYCGSSECVGRMY
>UHLI-2094929-Sphagnum_recurvatum
RSDLKAGKIMRDNMEHFDFNEIGDVPGLNVGDCFFYRFELLLVGLHREVQAGIACYRPKNGDSVASSVIASGGYEDDQDNGEFLVYTGQGGNNYYGDRRQAKDQTATRGNLGLQNSCRQKTPVRVIRGHSNVPSSPSGKVYSYDGLYEVEKFTKEQGNSGFMVFKFFMHRLPGQPELGSNVVKFMGRLAKVPSQRTGLVMLDISLQQEPVPVCVVNTVDADQQHPEPFQYTTKVCYGEALIKPSAPKPCSCTKCHDVFGGCHCLAKNLGGKLAYNHDGNLVRALPIVYECGNHCNCSQNCYNRVTQKGVQHRLEIFKTVNKGWGVRSWDFISAGSFVCEYTGELLDANAANDLDNDEYLFNLDFKKGNEARWGHVSDVPDSIASGIPGAVPDGADYVIDASKHGNVARFINHSCDPNLFVQCVLYDHHDLRIPHVMLFASSNIAPFHELTYDYGYTLNSVYDANGNVKTKACHCGAAICSRRMY
>UJGI-2015430-UJGI-Oenothera_rosea-4_samples_combined
KSGSRKKTKANKTQSKTSKKIRTGPGEGIDDGAGQIVPWEEEVLEVEEQVQNLKSRKRPRKFSVDPPPFGNVSTGESSTATRNKVRETLRLYQAVYRKLLQEEEAKPNKEGRPKRIDLLAEGILKEKGRFLNTKKVVGELPGVEVGDEFQYRAELRIVGLHSPIMGGIDYVKQGNKIIATSIVSSGAYKDDLESSDYLIYTGSGGNVVEKKKEPEDQKLERGNLALSNSVAEQNPVRVIRGLKETRPSTSSNAKAKVAILYTYDGLYVVDKYWQEAGEHGKLVFKFLLKRKPNQPDLAWKVVSKSKKHEAREGLCVKDISLGKESSPIPAVNTIDDEKPPTFKYITRVMYPNWCNPIPPKGCKCTNGCSDSDKCPCAVKNGGEIPYNFNGAIVEAKPLVYECGPLCKCPPSCHNRVSQHGIKFPLEIFKTESRGWGVRSLASIPSGSFICEYIGELLEDKEAEARAGNDEYLFDIGNNYSDTNLWDGLSTLIPDSNLSLNDTVDEMGFTIDAAEYGNIGRFINHSCSPNLYAQNVLYDHVDKRIPHIMLFAAENIPPLQELTYHYNYMIDQVRDSVGNIKQKPCFCGSSECTGRMY
>UJTT-2020570-Pityrogramma_trifoliata
GDQFSFRMEMLIIGLHRQVQGGIDFIPGKKRHNGSPLATSIVASGGYEDDKDDGNTLIYSGQGGLKGTKKQESNQQLVRGNLALSNSMKERTPVRVIRGSTDLASPSSKVYIYDGLYDVVKCAFECGVAGFWVYQFTLTRRPGQLQVGQSFLANLKKKGLTRPHLLLHDISRAQERVPVCVVNEVDSEPGPLQFSYIPSMKYPSWYFPLQPQGCQCVGVCDEETCSCATKNGGELPYNEKGYLMRDKDVVYECGPSCSCSSACENRVSQKGLRYRLEIFKTKNRGWGVRSLDSIQSGGFICEYIGELLSDAEANDEYLFDLGNKCHPSGVQSDEMDYPAEEVAYTIDAKDFGNVARFINHSCSPNLYAQNVLYDSDDLRFPHVMLFAMESIPPMRELTYDYNYGIDQVEDAHGNVKAKACYCGAQDC
>ULKT-2005301-Lycopodiella_apressa
KAQTLMNEKKVSVNRVKKIGYVPGVEVGDHYYFRAELCVVGLHRQIQGGIDYIATKEKENEWGHLVTASITASGGYEDDIDDGETLVYTGQGGNAQKGDKRQQEDQKLERGNLSLDNSRRLGLPVRVIRGCKDKSSPTGTIYTYDGLYLVKETWLDKGTSGFGMYKFKLQRIPGQPQLGSAIIKLMGDLKSNPSTRQGMIMADISKGQEKSAVCVVNEIDDETPASDSFQYATHVTYPEGFAVAELSPASGCDCRKLCSSSDVCACIHKNGQKVPYISGVLAEAKDIVFECGVQCGCPATCNNRVAQHGIKHRFEVFKTEKKGWGLRSWDFIPSGGFVCEYIGEIIDTQTTAGNEEYMLDLDLIKGNKARGVDLSMFFGDNDSEDVFDEVEDSNLAVDASKYGNVGRFINHSCSPNLFVQCVLFDHHDVRAPHIMLFAKENIPPLTELTYDYGYEIGQVIDEDGNQKVKVCHCRSNRCRGRIH
>UMUL-2001497-Paulownia_fargesii
DFEVSLPPFGPNSSGHGDARNRVRDTLRLFHAICRKLEEANSMPEEEGKSRQSGKKYKRIDLLTAKAIKERGKEVNTEKQILGEVPGVEVGDEFQYRVELAVVGIHRLYQAGIDWMKLNGVPVATSIVASGAYADDLENADVLIYSGQGGNVIGKSKQPEDQKLERGNLALRNSISAQTPVRVVRGWKETKAVDPLDPKPKMVMTYVYDGLYKVKNYWTETGPHGKQVFMFELRRNPGQPELAWKELKKSNKSKFRPGVCVTDISGGKEPIPICAVNTLDNEKPPPFNYISKMMYPDWYHPIPPAGCDCTGRCSDSKKCRCAVRNGGEIPFNRNGALVETKLLVYECGPHCKCPPSCYNRVSQRGIKFQLEIFKTESRGWGVRPLTSIPSGSFICEYAGELLEDKEAEQRIGNDEYLFDIGQNYSDSSVKPEEQAISAVLMEEGGHTIDAAQYGNIGRFINHSCLPNLYAQNVIYDHDDRKMPHVMLFAMENIPPLQELTYHYNYSVDQIRDSNGNIKVKKCYCGTAECTGRMY
>UOMY-2080630-Osmunda_sp.-gametophyte
VKQTLYDFDALRRALLNTETAVKRADLQAAGVLRKKGRWRNCEEKIIGPVPGIEVGDQFFFRMEMLMIGLHRQVQAGIDYITALKSGQGMAIAISIVASGGYEDDTDNGDTFIYTGQGGNNYKGDKRQAKDQELVRGNLAMSNNCHRNIPVRVIRGSQDAVSPTGNVYTYDGLYDVVDFWFQTGLAGYGVYKFKLTRRPGQPELGSSIVRFVGRLKKKGIARPNLLLEDISEGKERLPVCVVNEVDDERRPAFFNYIKDVKYPSWFEPLELPKGCDCVGGCSDEKKCLCAARNGGGFPYNQAGSLLQAKPIVYECGVSCRCPSSCHNRVSQRGLRYQLEIFKTKNRGWGVRSWDSIPSGGFVCEYTGELLSDWEAEQRTGNDEYLFDIGTKWSTWGDVSGLMDVKTSTAVCPLVEDAGYTIDAKGYGNVARFINHSCSPNLYAQNVLFDYHDLRFPHVMLFSMENIPPMRELTYDYNYSVGHVRDANGEVKTKACYCGAPDCEGRLY
>UPOG-2004928-Anemone_pulsatilla
DQKLVRGNLALKNSMDEQTPVRVIRRFKEAKDHDTVDARSNMVATLTYDGLYLVEKYWQQKGSFGNNVFMFQLRRISGQPELAIKELKNFKKAKLREGICMKDISHGKERIPIGAVNTIDNEKHPTFVYLAKMKHSVHYNPILSKGCQCKDGCFGSNECSCAMKNGGQIPYSYDGAIVESRPLVYECGPKCQCPPSCRNRVSQNGIKFPLELFKTKFCGWGVRSLKSIPSGSFICEYTGELIQETDAEQRTGNDEYLFDVGRDYDDHTLWEGLSSLIPSGLKSISLCESVEDVGFTIDAAHQGNIGRFINHSCSPNLYAQNVLYDHDDKRMPHIMLFAAENIPPLEELTYHYNMAVGQVRDQDGNIKKKKCYCGSSECTGRIY
>UPOG-2004929-Anemone_pulsatilla
DQKLVRGNLALKNSMDEQTPVRVIRRFKEAKDHDTVDARSNMVATLTYDGLYLVEKYWQQKGSFGNNVFMFQLRRISGQPELAIKELKNFKKAKLREGICMKDISHGKERIPIGAVNTIDNEKHPTFVYLAKMKHSVHYNPIPPKGCQCKDGCFGSNECSCAIKNGGQIPYSYDGAIVESRPLVYECGPKCQCPPSCRNRVSQNGIKFPLELFKTKFCGWGVRSLKSIPSGSFICEYTGELIQETDAEQRTGNDEYLFDVGRDYDDHTLWEGLSSLIPSGLKSISLCESVEDVGFTIDAAHQGNIGRFINHSCSPNLYAQNVLYDHDDKRMPHIMLFAAENIPPLEELTYHYNMAVGQVRDQDGNIKKKKCYCGSSECTGRIY
>UPOG-2056743-Anemone_pulsatilla
LHGPYQSGIDYLYKDGKSLATSVVSSGGYDDVMDSSDVLVYSGQGGIPSKNKKAEDQKLERGNLSLKNSYDEGTPVRVIRGYKETKGDDLLDSKSKLITTYVYDGLYLVENYWQEKGSYGTQVFKFQLRRIPGQPELAIKEVKKSTKSKVRAGLRVKDISHGKERRHISAINTVDDEEPPPFKYITSMIYPSWYNLTPLEGCQCTDGCSDSEKCACAMKNGGEIPYNYDGAIVEAKPIVYECGPSCKCPPSCHNRVTQRGIKFKLEIFKTESRGWGVRSLNSIPSGSFICEYTGELIEDKEAELRTGNDEYLFDIGQNYSDPANMDSEPASARHPLNKNSDFASSVEPSEDIGFTIDAADCGSVGRFINHSCSPNCYAQNVLYDHDDKRMPHIMIFAAENIPPLQELAYHYNYELDQVRDPNGNIKKKNCYCGSDECTGRMY
>UPZX-2009546-Cleome_viscosa
KDTLRLFHLVCRRILQEEEVKPRDGKNGTKRVDYRAAKILRDKGKFVNTGKQIIGSVPGVEVGDEFQYRMELNMIGLHRPSQGGIDYVKEGGQLYATSIVASGGYDDELDNSDGLIYTGQGGNVMNGGKEPEDQKLERGNLALANSKHRRNPVRVIRGNPRAADTSEAKARAYVYDGLYIVEEFWQETGPHGKLVFKYKLQRIPGQAELSWKVIKKSKKFREGLCKIDISEGKERFPICAVNNIDNEQPPPFIYTVGMRYPEWCNPIPPKGCDCTTRCSESRKCSCVVKNGGGIAYNHDGAIIEAVDLVYECGPLCKCPPSCYNRVAQRGIKFQLEIFKTETRGWGVRSLNSIPSGSFICEYAGELLEDKEAERRTGNDEYLFDIGNNYDNSLRDEIRELMPEVQSSSVQGVDESCGFTIDAGHYGNVGRFINHSCSPNLYAQNLLFDHEDRRIPHVMFFALDNIPPLQELTYHYNYLIGQVRDSNGNVKTKDCYCGSSQCIGRLY
>URCP-2061015-Athyrium_filix_femina
VYDGLYKVEETYTVTGSGGFDEFKFRLRRMPDQPELGSDTLKLAADLKSQAPSSRKDIVVADISKGKESRAICVENTVDDDQGPAPFEYSTKVIYPDDMENLESSVGCKCKGACSPSSSCSCFSKNGDELPYLNGGYLVRQKDYIFECGSKCSCSSTCRNRATEKGLKYQLDVFKTVDRGWGLRSLDMIPAGSFVCECIGKLIADEEETKAVNDREHLL
>URDJ-2010545-Amborella_trichopoda
DKVIVQALMAAPNCPWMQGKGSTRRSSLSLSGNKPSAKKEDPSSHFKPKSSSKSKDKGLKRTSDAENSKQKTKSKATMKVNSSTRETDGEATMDEEENSSTRIAGEAMQLFEGEDEDGDSLLVGPDYEFGDEPRELSMSLIPFGVGIRRNSSNQQEEVATRSKVRETLRLFQALYRKLLQDDEAKRKNQDLGQNAKRLDLQAARLLKDKNMWVNSGKQILGPVPGVEVGDEFHYRIELCIVGLHRQIQAGIDYIKRGNITLATSIVSSGGYAGDVDDSSDVLVYSGHGGNHSFFDKKLPAENQKLERGNLALKTSMDEQIPVRVIRGFKETRVIDPQENSRGKVIATYTYDGLYQVEKFWTVTGSKGCSTYQFQLRRLPGQPMLAWKLAKQVGKSKKLKRREGVCIEGKEAKSVCSVNTIDDELPTPFKYITKMIYPPWYKLIPGEGCECTNGCSDSETCACAVKNGGELPFNRNGAIVEAKPIVYECGPKCRCPLTCHNRVSQHGIKFPLEIFKTENRGWGVRSMISIPSGSFICEYTGELLRDTEAEQRTGNDEYLFDIGHNYSDHALWDGLSTLIPDMQLSTACDVVEDVGYTIDAAEYGNVGRFINHSCSPNLYAQNVLYDHHDKTMPHIMLFAAENIPPLQELTYHYNYTLDQVRDSDGNIKKKDCYCGSHECSGRLY
>UUJS-2010671-Nageia_nagi
DGTVTRSKVRETMRLFQVLYRKFLQEEENHANQHQKGPRRPDVMASNVLKENNKWVNTGKQIVGIVPGVEVGDEFHYRIELCIVGLHRQSQGGIDYLKRGNVIIATSIVASDGYADDIDTGEVLIYTGQGGKGTGKDKKVQSEDQKLERGNLSLKNCMDLKSPVRVIRGIKDSKSSSGGRGKDVTKGKGMKYTYDGLYLVEKYWQERGASGYSVFKFQLRRMPGQPELAWNILKLVGRSKKGAPREGLLCQDASEGKETTPICVVNTVDDEAGPPDFIYTNKIIYPSWYKPSSPRGCDCVDGCSDSEKCSCAVKNGGELPYNHNGAIVEAKPIVYECGPFCKCPLTCHNRVSQHGVRINLEVFKTDKRGWGVRSLCSIPSGSFICEYTGELLSEAEAEQRTGNDEYLFDIGRSNDQSLWDCLSGLVNELPSHSISETVEDAGYTIDAAKYGGVARFINHSCSPNLYAQNVLYDHDDKNVPHIMLFAAENIPPLQELCYHYNYSLDNVRDSDGNVKKKNCYCGSSECTGRLY
>UVDC-2043184-Azadirachta_indica
VLEENPVRDIVVYGEEKQLDRNYSDLSEGNNQFQEKDPEGLQPELNLVVVQGLMASSNCPWREGQSAWKRSSASGTGESKRKKHNLQPLLKSASKTMNKAESSGGSFSKKNSSPRQNAHESMGALVIRHEEDSFGHDRECENFFVGQRLHIFDVTLPPHPSNSNGDATGTRNKVREVLRLFQAVCRKLLQEEEAKPSGQNSHKRFDYQAARILKEKKKYVNAGKHIIGSVPGVEVGDEFQYRVELNIIGLHRQIQGGIDYVKHNGKIVATSIVASGGYDDDLDNSDILTYTGQGGNVMNGAKEPEDQKLERGNLALVNSQHEKNPVRVIRGETKSSDSSRTYVYDGLYLVERYWQDVGPHGKLVFKFRLIRIPGQPELAWKVVKKCKKHKVREGLCIDDISQGKELIPICVVNTIDDEKPPPFTYITHIIYPDWCRIVPPKGCDCSNKCSESGKCSCVSKNGGEIPYNHNGAIVEAKPLVYECGPACKCPPSCYNRVSQKGIKFQLEIFKTETRGWGVRSLNSIPSGSFICQYVGELLEEKEAEKRTGNDEYLFDIGNNYNDASLWDGLSTLMPDAPSGSCGVVQDGGFTIDAAQYGNVGRFINHSCSPNLYAQNVLYDHEDKRMPHIMLFAAENIPPLQELTYHYNYVIDQVHDSYGNIKKKICYCGSSECTGRLY
>UWFU-2007206-Itea_virginica
SSIPDFPEGCGRNLPINLRPVGIMDSVGIDENLLCRNKDTADLETDTVKACGTDDEIRSPKLLQSSVQIEVLGCPNNQNSDVGKVLANMAEGPELMNAESGGNERPLALDSAILGDPVQPLEHAEDSRKVETAIPTEDMVQIRDLKVQSPPTWPITEAKFVKTTLTWKYPPRRKISAIRDFPLLCGRDALHLSKEDRMKAVASSKSTSLVQETSVMEEKLLSNRLRTISGDREKDFQKEGNLKSEYRFKAKVEPEADEHLNDKSYPNDNKGGMDEACIEGKVRKEIVVSEEFGSMEGEMGKEIVVYDGGGLGGQNGKEMVVYDIGVGGLDGKVEKEVVLHKKKKSVKRISSGFSGRAIQYYAQDVGSELAVDWVIVQGLMAAPNCPWRQRKAAVEQKQSAGMQGSYGKRHVFSDQGNSKSTIRKKKVGRESLGGQSVENKFSRTSMATYHGLGKPVEVDHFEHDEDLDDFHVAHRSTTVNVNLTPFSQSVSCRKADDSDAVVTRNKVRETLRLFQVVYRKLLQEEEGKSKQGGHGLKRIDIHAAMILKDKNKYVNTNKILGPVPGIEVGDEFHYRVELAIVGLHGPLQPGIAYIKRRGEIIATSIVASGGYADDLDNADMLIYSGSGGKKTGGGGQPEDQKLERGNLALKNCIHAKTPVRVIRGFREKGSDSSDARGKMVMTYTYDGIYLVEKYWQEPGSHDSLVFKFRLVRIPGQPQLAWNEVKKSKKYKIREGLCVNDISQGKEVIPICAVNNIDDEKPPPFTYITSVIYPNWCNPLPPRGCSCTDGCLDSNRCSCAVKNGGEIPYNFNGAIVEAKPLVYECGPSCKCRPSCYNRVTQHGIKFQLEIFKTESRGWGVRSLNSIPSGSFICEYLGELLEDKEAEERTGNDEYLFDIGQNYDDHSLRDEVSNIMPNTHSSSCEGVEDVGFTIDAAYYGNVGRFINHSCSPNLYAQNVLHDHEDRRMPHIMFFAAENVPPLQELTYHYNYTIDQVRDSNGNIKKKSCYCGSPECTGRMY
>UYED-2013367-Flaveria_sonorensis
KSTKKEQKNQEKIAYTGTLEMVVRKEEDFAVDVEEKEEEFLNLQGTNDVDVSLPPFGPKSSNDARNKVRETLRLFQALCRKLLQGEEARPDDLKLPKRRVDLAAKAIMDKRGRLLDLGKKTHGPVPGIEVGDEFQYRVELALVGIHRPYQGGIDFVKQGKDFFAVSVVASGGYDNEVDKPDCLMYSGSGGIGKDKSYENQKLERGNLALKNNIELKYPVRVVRGYKVKSFESPESKSKLSTTYIYDGLYTVESCLKSTGPHGNMVFKFELKRVPGQPQLAIREVTSKRFKTREGVCVKDITNGKEPFPICAINTIDDEKPPEFTYITRIMYPDCYKPIPPKGCDCVGRCSDKRCTCAFRNGGEIPYNRNGAIVEAKPLVYECGPSCGCPPTCYNRVTQHGMKIHLEIFKTESRGWGVRSLSSIASGSFICEYIGELLEDTEAEKRTSNDEYLFDIGQNYSDCSLNPDAGEMVNTGGGFTIDAALYGNVGRFINHSCSPNLYAQNVLYDQDDKRMPHIMLFAAENIPPLKELTYHYNYTVDTVHDADGNIKVKSCYCGSPECTGRMY
>UZWG-2012809-Castanea_pumila
KEDSLEEDDECKSFHIAPRPRSFGVNLPPFEQSTSVKHHESDAITRSKVRETLRLFQAICRKLLQEDEANPKARGNGNKRIDLQASQILKKNSKYVNTGKQILGPVPGVEVGDEFHYRIELNIIGLHRQIQGGIDYVKHDGLILATSIVASGGYADDLDNSDSLIYTGQGGNVMNAGKEPEDQKLERGNLALKNSMQERNPVRVIRGYDSSDGKMYFYDGLYVVVKCWQDLGPHGKLVFKFQLDRIPNQPELAWKEVKKSKKFKVREGLCVDDISQGKESIPICAVNTIDDEKPPPFQYITRVIYPDWCRPLPPKGCDCTKGCSDSEKCFCAVKNGGEIPFNHNGAIVEAKPLVYECGPSCKCSSSCHNRVSQHGIKFQLEIFKTKSRGWGVRSLNSIPSGSFICEYIGELLEEKEADQRAGNDEYLFDIGDNYNDSSLWDGLSSLMPDAQASSCEIVVGDSGFTIDAAQYGNVGRFINHSCSPNLYAQNLLYDHADKRIPHIMFFAAENIPPLQELTYHYNYMIDHVYDSDGNIKKKSCFCGSLECTGRMY
>UZXL-2008427-Disporopsis_pernyi
KGLALSIVASGGYPDDIDSSDVLIYSGSGGNAAGANKQAGDQKLERGNLALKNSMDAQSPVRVIYGSKELVKSDPRDPRPKMVATFTYDGLYIVEKYWPERGDNGFNVFKFQLRRMPGQLEIALKEVKKTRKSEVREGLCLKDISDGKERIPICAVNTVDGDQPIPFHYITRVIYPSWYVQKPPKGCDCTNGCSDSEKCACAVKNGGEIPFNYNGAIVQARPLVYECGPSCKCPPTCHNRVSQHGIRLPLEIFKTSKRGWGVRSLYSIPSGTFVCEYVGEMLDEADAEQRSNDEYLFDIGHNYDDRTLWEGLPSFIPGLQSDAISEAASESMNDTGFTIDAAEYGNVGRFINHSCSPNLYAQNLLYDHDDKKMPHVMFFAIDNIPPLQELTYHYNYTIDQVRDSAGNIKKKECLCGSPECTGRLY
>UZXL-2008428-Disporopsis_pernyi
DREIVHALVAAENCPWRSGRKSGGRIPRSATPKVKAKRVKKLLGGDSSSTSRRASASLYENIMDEEDSQAQDGENGENEMAIALYGGSRELCITMTPAVPPGQVSSSEEAISRNMVKKTLRMFQLICRKLVQGEEKSKGRLEANSKENNKNRVDLKAASMLKESKQWVNHGEPIIGHVPGVEVGDEFHFRVELSIIGLHRPFQGGIDYCSPNSYTRKGLALSIVASGGYPDDIDSSDVLIYSGSGGNAAGANKQAGDQKLERGNLALKNSMDAQSPVRVIYGSKELVKSDPRDPRPKMVATFTYDGLYIVEKYWPERGDNGFNVFKFQLRRMPGQLEIALKEVKKTRKSEVREGLCLKDISDGKERIPICAVNTVDGDQPIPFHYITRVIYPSWYVQKPPKGCDCTNGCSDSEKCACAVKNGGEIPFNYNGAIVQARPLVYECGPSCKCPPTCHNRVSQHGIRLPLEIFKTSKRGWGVRSLYSIPSGTFVCEYVGEMLDEADAEQRSNDEYLFDIGHNYDDRTLWEGLPSFIPGLQSDAISEAASESMNDTGFTIDAAEYGNVGRFINHSCSPNLYAQNLLYDHDDKKMPHVMFFAIDNIPPLQELTYHYNYTIDQVRDSAGNIKKKECLCGSPECTGRLY
>UZXL-2008429-Disporopsis_pernyi
LALSIVASGGYPDDIDSSDVLIYSGSGGNAAGANKQAGDQKLERGNLALKNSMDAQSPVRVIYGSKELVKSDPRDPRPKMVATFTYDGLYIVEKYWPERGDNGFNVFKFQLRRMPGQLEIALKEVKKTRKSEVREGLCLKDISDGKERIPICAVNTVDGDQPIPFHYITRVIYPSWYVQKPPKGCDCTNGCSDSEACAVKNGGEIPFNYNGAIVQARPLVYECGPSCKCPPTCHNRVSQHGIRLPLEIFKTSKRGWGVRSLYSIPSGTFVCEYVGEMLDEADAEQRSNDEYLFDIGHNYDDHTLWEGLPSSIPGLQSDAVSEAASESINDVGFTIDASDYGNVGRFINHSCSPNLYAQNL
>VBMM-2054205-Anomodon_rostratus
LMNSCNLDLPVRVIRREKDTGGDTGQRFTYYGLYKVTKFFLDTGPHGHPVYKFFLLRDGNQPGLETILPQLSPMPDLASSPGVLLTADVSDGVEQTPVRVVNAVDDSAPDKFRYITRVVYPNQRDTHLVQSQRCECVYTCGEGVCACVKRNSGGVSAYNDDGHLIRVRNIVYECGPLCNCSITACRNRVSQKGLRWRLEVFRTMSKGWGVRTLEFIPSGSFLCELTGELLTATAAAERENDEYLFNLDFHSNARARNRHASKSSKGKDPVETSEQAHVHYVIDCRLSGNVARFINHCCQPNLFVQGVLHDHVDLNRGHIVLFAGEDIAAQTELSYDYGYELDSVRDGQGKVVAKNCHCGARFCRGRMY
>VDKG-2005733-VDKG-Cleome_gynandra-2_samples_combined
PSGASSMNGSRSKVKETLRLFHLLCRKILQEQEGKPRDEKNGNKRVDFHASKILKDKGRFVNTGKQIMGSVPGVEVGDEFQYRMELNMIGLHRPSQGGIDYVKEGGELYATSIVASGRYDDELDNSDVLIYTGQGGNVIDGGKETEDQKLERGNLALANSKHRRNPVRVIIRGNSRAADSSEAKFRTYVYDGLYTVEEFWHETGPHGKLVFKYKLQRIPGQPELLWKVIKKSKKSKFREGLCKFDISEGKERLPIFAVNNVDDEQPPSFIYTVGMIYSDWCRPIPPKGCDCTIRCSELSKCSCVVKNGGVIPYNHDGAIVEALPLVYECGPLCKCPPSCCNRVAQRGIKFQLEIFKTESRGWGVRSLNSIPSGSFICEYAGELLEEKEAERRTGNDEYLFDIGNNYDNSLRDGILELMPEMHLGPGHAVDESCGYTIDAARYGNVGRFINHSCSPNLYAQNVLFDHGDTRMPHVMLFAMDNIPPLQELTYHYNYVIGQVRDSNGHTKTKDCYCGSLECVGRLY
>VFFP-2048042-Acer_negundo
KISLPPDWPNAVLDVNNLEKGVTRNYPPRRRVSAVRDFPPFCGPNASCLSKEVCVKALSSSKSLGQEVSGIENKSLEETLVTDVKQMAENVYDGEAYKSKWEGDVSGIKGGEVQAEFDGHATVEIRKDDNYETSSKNVIKVLQEDVKEKSIKSSCETGEGEVIRSGDQDFGILEENPVRDIVIYTGEKQLDKKCSLFFGSDDQFDKKDSEGLESASNLIIVHGLMALPNCPWRQGKGAHKPKSAGGSVESNRKKRDLSSLRKSSLKLMYEAESSEGPFIKKKTSLSGKASQVMGQLVIRDKEDYHGRDGEDIDPLMIRDKEDYHGPDGEDIGLLMIRDTLGRDGEGISPLPIRKRDGQRKNFRMGQRSHSYNVSLPPSQPSGGKGPDSNATGSRSKVRETLRLFQAVCRKLLQEEEAKLKDQSSIRRIDCVAARILKDKGKHVNVGKQIVGSVPGVEVGDEFQYRIELNIIGLHRPTQGGIDYLKQNGKIIATSIVASGGYDDDLDSSDVLTYTGQGGNVMNGGKEPEDQKLERGNLALVNSKHAKNPVRVIRGETKASDSARKYVYDGLYLVDRYWQEMGPHQKLVFKFKLVRIPGQPELAWKVVKKCKKSKVREGICVDDISLGKELIPICAVNTIDDVKPPSFTYITRVIYPDWCQPIPPKGCDCAKGCSEWGKCSCVAKNGGEIPYNHNGAIVEAKSLVYECGPSCKCPPSCYNRVTQHGIKFQLEIFKTESRGWGLRSLNSIPSGSFICEYVGELLEDKEAEKKTGNDEYLFDIGNNYNDSSLWNGLSNLMPDAQSSSCGAVEDVGFTIDAAQYGNVGRFINHSCSPNLYAQNVLFDHDDKRIPHIMLFAFENIPPLQELTYHYNYEVDRVYDSDGNIKKKNCYCGSSDCTGRLY
>VFYZ-2009564-Thuja_plicata
GKVKAADGGSSANKSKKKSELNLKPKVQSVSFALTPFDSADGQAKSDGDGTVTRAKVRETMRLFQVLYRKFLQEEENHTKEPRQGRRRPDIMAANVLKEKNKYLNNGEKIVGNVPGVEVGDEFHYRIELMIVGLHGQSQGGIDYLNLKQGKSILATSIVASGGYEDNDEGEVLTYSGQGGNIDKKGKQMEDQKLERGNLALKNCIDAGSPVRVIRGFKDSRNSGGGRGSKDGTMSKTGTTYTYDGLYLVERYWQETGSTGFSVFKFLLRRMPGQPELAWNIVKSVGRSKKGAPREGLCLQDISQGRETRPICVVNTVDDEAGPAPFEYTAKIIYPSGFNPPPPRGCDCVDECSDSEKCLCAVKNGGELPYNYNGCIVEAKPLVYECGPSCKCPPTCHNRVSQHGVRINLEIFKTDKRGWGVRSLSSITSGSFICEYTGELLSDMEAEQRTGNDEYLFDIGRNNDQSLWDGLCGLVSELPSHSISETVEDAGYTIDAAKYGSVGRFINHSCSPNLYAQNVLFDHDDKNIPHIMLFAAENIPPLQELCYHYNYNPDSVRDSDGNVKKKSCYCGSDECTGRLY
>VGHH-2006046-Hydrastis_canadensis
VTRNKVRETLRLFQAIFRKLLQDEEAKSKEVKLFKRVDLISATILKEKSKWVNSGKQILGLVPGVEVGDEFHYRVELAIIGLHHPFQGGIDYLKTGTKILATSIVASGGYDDDMDSSDVLVYSGQGGNPTRGVKKIEDQKLERGNLALKNSIDERTPVRVIRGFKEMAGIDSLDAKNKLLSTYTYDGLYLVEKYWQEKGRYDTNVFMFQLRRIPGQPELALKEVKKSKKTRLREGLCVNDISHGKEKMPISAVNAIDDEKPPPFEYITKMMHPRWYDPTPHRGCECIYACSNSVKCLCTFKNGGEIPFNHDGAIVEVKPLVHECGPSCKCPPSCPNRVSQHGIKFQLEIFKTKSRGWGVRSLTSIPSGSFICEYTGELLQDKEAEQRTGNDEYLFDIGHKYNDHALWEELSDLIPLDLKSSSSCEIVENVGFTIDAAQFGSVGRFINHSCSPNLYAQNVLYDHDDKRMPHIMLFAAENIPPLQELTYHYNYKLDQVHDSDGNIKKKNCYCGSLQCIGRMY
>VGSX-2074148-Retrophyllum_minus
DGTVTRSKVRETMRLFQVLYRKFLQEEENHANQHQKGPRRPDVMASNILKENNKWVNTGKQIVGIVPGVEVGDEFHYRIELCIVGLHRQSQGGIDYLKRGNVIIATSIVASDGYADDIDTGEVLIYTGQGGKGTGKDKKVQSEDQKLERGNLSLKNCMDLKSPVRVIRGIKDSKSSSGGRGKDVTKGKGMKYTYDGLYLVEKYWQERGASGFSVFKFQLRRMPGQPELAWNILKLVGRSKKGAPREGLLCQDASEGKETTPICVVNTVDDEAGPPDFIYTNKIIYPSWYKPSPPRGCDCVDGCSDSEKCSCAVKNGGELPYNHNGAIVEAKPIVYECGLCCKCPPTCHNRVSQHGVRISLEVFKTDKRGWGVRSLCSIPSGSFICEYTGELLAEAEAEQRTGNDEYLFDIGRSNDQSLWDCLSSLVNELPSHSISETVEDAGYTIDAAKYGGVARFINHSCSPNLYAQNVLYDHDDKNVPHIMLFAAENIPPLQELCYHYNYSLDNVRDSEGNVKKKNCYCGSSECTGRLY
>VGVI-2010918-Dendropemon_caribaeus
QLVVNDVEGFSDHEDRLQDYCIVERSHNSEVNLLPFGVSMLSGSNSGQDATVTRIKVRETLRLFQAICRKLLKEEEANGGKKIFRRIDLEAGKILKEKGKAVNTDKKIVGHIPGVEVGDEFHYRMELFVVGVHRQIQGGIDFMKLGGKQIATSIVASGGYPDDLENSDTLIYSGQGGNVTGGDKDKQPEDQKLERGNLALKNSISEKNPVRVIRGFKETKSSESSDARGKTVTTYTYDGLYLVHKYWQEMGQHGKLVFQFQLHRIPGQPELAWKEVKKNSKLKVREGFCAADISQGKELMPICGVNTLDDEKPPQFTYITKMMYPSWYNPNPPVGCDCAGGCSDSKSCSCTVKNGGEIPYNHNGAIVEAKSLVYECGPLCRCPPSCHNRVTQHGIRFQLEVFKTFICEYIGELLEDKEAEQRTGNDEYLFDIGHNYNDQSLWDGLSNLMPDAQSGACEGVEDGGFTIDAAKLGNVGRFINHSCSPNLYAQNVLYDYEDKRLPHIMFFAAENIPPLQELCYHYNYKIDEVRDSNGNIKKKSCYCGSLECTGRMY
>VGVI-2067577-Dendropemon_caribaeus
EIGDQFQVRAELVVIGVHHQFCGGIDSMKTKDGQVVATSIVASGRYANDMVSHNVLIYSGQGGNPKIGNKQIEDQKLERGNLALRNSMLANTPVRVIRGFHVPRLHPLEGIKNKNNTKVYVYDGLYYVDRFWQERGQLGKLVFKFQLKRMGGQNELRLGHRVLLPHMKDTKRKHTKTTKRCVNDISRGKERMPISAVNSLDDKKPPHFDYITNVVYPKWYGQPTLGGCDCIDGCLDSGKCSCAAKNGGDFPYNLKGEIASAKSLIVYECGPSCECSSSCRNRVSQHGIRFPLEIFKTKKTGWGVRSPAYIPTGSFICEYVGEVLSDREAERRLGNDEYLFDVGNERKDDDNKDDLSLQDPCSLGGTDECFTLDAAALGNVGRFINHSCSPNLYAQNVLYDHDDKRMPHIMLFATKNIAPNRELTYDYNYKVRVWDYHGNVKKRDCYCGSHECVGRL
>VHZV-2019978-Gleditsia_sinensis
DVIVPPLGHGNMSGCDNDSSVTRNKVRETLRLFQAVSRKLLQEEEAKLKDRANPYRRIDLQAAKILKEKGKYVNTGKQILGPVPGVEVGDEFQYRVELNIIGLHRQIQGGIDYVAHNGKILATSVVASGGYADELDNSDVLIYTGQGGNVIKNDKEPEDQKLERGNLALRNSFEEKNPVRVIRGSESMDGKFKRYVYDGLYEVETHWQDMGPHGKLVFRFRLRRIPGQPELAWKEVKECKKFKRREGLCVEDISSGKESIPICAVNTIDDEKPPPFEYTTRMIYPIWCNPIPPEGCSCNNGCSDSEKCSCAVKNGGEIPYNHNGAIVEAKPLVYECGASCRCPSTCHNRVSQHGIKFQLEIFKTKARGWGVRSLNSIPSGSFICEYIGELLEEKEAEQRTGNDEYLFDIGNNYNNTLWDGLSSLMPDAQSSSCEIVGNGGFTIDAAQYGNVGRFINHSCSPNLYAQNVLYDHDDKRIPHIMLFAAENIPPLQELSYDYNYMIDQVRDSDGNIKKKDCYCGSVECTGRMY
>VIBO-2004220-Osmunda_javanica
RKTVIETLRLFDSIRRRYLQDEEIFGKQGKGRADLRAGSTMKKQAKDCEKKEGSFPGVEVGDQFYFRMEICRIGLHGPLQGGIEYMTAKESKWSSTPVAISIISTGGHDDDRENGDELIYTGQGGKSADNKKNEDQKLERGNLAMNGSQKHGVPVRVIRGIKDASSPAGKIYTYDGLFTVVEIKSVKGDSGFEEFKFKLRRIPGQPELGSSLIKLSNQLKQNPSSREGLLLGDISKGKESQPICVVNTVDDEQSPAPFEYSTKVKYSSDIDKLESPVGCDCKGACSASSECLCFSRNGNEFAYLNNGVLVKEKDIIYECGSHCKCTSNCRNRVTQKGLKFRLEVFKTEDRGWGVRSLESIPAGSFVCEYTGKLVIDMETVNMISNKEHLLDLRRLPERKIRWGDVSGVKLEIQNSGSQNSETVQDVVRPEFTLDASQTGNVARFINHSCFPNLLVQKVLSEHQDARFPQIMLFSMDNIPPFRELTFDYGCEGSEELDMEVKSKDCLCGTTDCRGKLY
>VIBO-2078788-Osmunda_javanica
VKQTLYDFDALRRALLNTETAVKRADLQAAGVLRKKGRWRNCGEKIIGPVPGIEVGDQFFFRIEMLIIGLHRQVQAGIDYITAHKSGQGLAIAISIVASGGYEDDTDNGDTFIYTGQGGNNYKGDKRQAKDQELVRGNLAMSNNCHRNIPVRVIRGSQDAVSPTGNIYTYDGLYDVVEFWFQTGLAGYGVYKFKLTRRPGQPELGSSIVRFVGRLKKKGIARPNLLLEDISEGKERLPVCVVNEVDDERRPAFFNYIKDVKYPSWFEPLELPKGCDCVGGCADEKKCLCAARNGGGFPYNQAGSLLQAKPIVYECGASCRCPSTCHNRVSQRGLRYQLEIFKTKNRGWGVRSWDSIPSGGFVCEYTGELLSDFEAEQRTGNDEYLFDIGTKWSTWGDVSSLMDVKTSTAVCPLVEDAGYTIDAKEYGNVARFINHSCSPNLYAQNVLFDYHDLRFPHVMLFSMENIPPMRELTYDYNYSVGHVRDANGEVKTKACYCGAPDCEGRLY
>VITX-2009744-Blechnum_spicant
ARSLVKRTLHEFESVRKALVKSQDAVRKDSVRRADLDAASLLKARGKWRNCEEKIVGEVPGVEVGDQFSFRMEMHIIGLHRQVQSGIDYIPGKKRHNGCSLATSIVASGGYEDDKDDGNTLIYSGHGGNNNKGNKKQESNQVLSRGNLALTNSMKEGTPVRVIRGITDLTSPSSKIYTYDGLYDVVDSRFECGATGYGVYHFTLTRRAGLSFLSNLKKKGLARPYLLLDDISRGQERLPVCVVNEVDEEPAPLNFTYISKIKHPVWYSPLLPQGCNCVGVCDEETCSCAVKNGNELPYNEKGYIIRDKKVVYECGTSCSCSSSCQNRVSQKGLRYRLEIFKTKNRGWGVRSIDSIQPGGFICEYTGELLTDAEAERKVENDEYLFDLGNECNPSCDQFGSAAIVPAAENDVAYTIDAKDLGNVARFINHSCSPNLYAQNVLYDSDDLRFPHVMLFAMENIPPMRELTYDYNYSLDQVRDAYGNVKTKACYCGAQDCQGRLY
>VJPU-2009542-VJPU-Boerhavia_dominnii-2_samples_combined
VLGLMAAPNCPRRNVKETAKSVSSMSNVKQNSRKKHGYAREDEPNCVPTKCLDNVENLEGRSIVTVPYLKETETEEVYGINNDEDSSEDEDLTNDFVLMPRGRIDVTLFPSNPDSDGGVCRNAREILCLFRSVVRKLLQGEEITNTVRKLKDSENASKRIDLLAADILKTSGKCVITGKRGTLGPIPGVEVGDFFYYRMELLITNLHRPLQGGIDFIRQGEKNIAISIVASGGYDNDLDYSDVLIYTGQGGNPKFGDRKLEDQKLERGNLALKNSIDEKNVVRVIQGFKETKSSDTPGGRSKTITTYTYDGLYTVEKYWPDVGPSGNLVYKFELRRIPGQPELVWKELKRSKKLSMRKGRCVDDISEGKEAIPISAVNAIDDDKPPPFTYITSMVYPDWCKPIPPRGCDCKDGCSDSNRCACTIKNGGEIPYNFDGAIIEAKRLVYECGPTCKCPPSCRNRVSQHGIKFPLEIFKTESRGWGVRSLSSIPSGSFICEYIGELLDDREADQRTGSDEYLFDIGQNYNDSTLWDGLPALTSGSDDLVGDIGFTIDAANFGNVGRFVNHSCSPNLYAQNVLYDHDDERIPHVMLFA
>VJPU-2024547-VJPU-Boerhavia_dominnii-2_samples_combined
NKVREILKLFRAVVRKLLQGEETKTKDETKSKDQDNASKRIDLRAAKLLKAHGKCINTSKKSMLGPIPGVEVGDFFHYRMELSMIGLHRPPQGGIDYLKQGKMIIATSIVASGGYANDVDSSDVLIYTGQGGNASGDKQAEDQKLERGNLALKNSIDVKNPVRVIRGFKESKSSETADSRPKLIATYTYDGLYTVEKYWQDLGPHGKLVYKFQLRRQPGQPELAWKEVKRSQKHKAREGRCVDDISGGKEVFPICAINTIDDEKPPEFNYITKMRYPSWCRPIPPTGCECKTGCLDSDNCACAVKNGGEIPYNYNGAIVQAKSLVYECGPTCKCPPTCQNRVSQCGIKFPLEIFKTESRGWGVRSLSSIPSGSFICEYLGELLDDKEAEQRLGSDEYLFDIGRNFNDPTLMDGLSTLLPDMAPSHDDDVVENIGFTIDALKYGNIGRFINHSCSPNLYAQNVLFDHTDKRIPHVMLFASENIPPLQELTYHYNYTIDQVLDSDGNIKKKSCYCGAPDCTGRMY
>VKJD-2019730-VKJD-Maesa_lanceolata-2_samples_combined
KYKKRKVSAVRDFPPGCGSNAPSINVKSVDDEKKMDASVDIFKASESGDELLPHEMVKSAAELEMADLLDDLVGKVVASAEMVNGVDLLSPIQPLGDDFSQTLAINAPELSKEFHKVEVPAVIKSEDARPNKTEVEICPRTDETAPPRDKKSSLMQQSPIRDANIVKEPAMKKNKYPRRRVSATRDFPPFCGRNAPCPTEEERLKIILEDKALCAPDNAVQRCGVLTDIARAKEEGSLMRETTRTITEEIEGDVKDGNYKREEFERIVPELETKTQSTAEQRGPSMEIVKAEVEGSPVSETRGSDVKELDGNVREGDSKKRKLAVRVPERKTKSQKIKPNDYKDGDGMKGEVSKEIVVYSDKSLKNSHSDDFAMGCEGDRVIVQGLMATPNCPWRHDLSRTKKVENLKFVSRAKVNEDDYPGGKSLKKKSPSRNISGKNKGLVIKNEGDFDAQELDEVSPAGPRHVEVTLPPFGPNSSSEGNVRNKVRETLRLFQAICRKLLQGEEASLRRQGKASKRIDLQAAHIIRTKGKEVNTSTRIIGAVPGIEVGDEFQYRVELTLVGIHRLYQAGIDYIKNGGMIIATSIVASGGYADDLDNPDVLIYSGQGGITGGKDKRPEDQKLERGNLALKNSITSRNPVRVIRGTKETKTSNADSRGKAVPSYAYDGLYIVEKYWHEVGPHGKLVFKFELRRIPGQPELAWKEVKKSKKFKTREGVCVDDISNGKELFPICAVNTIDNEKPPTFSYITEMIYPSWYCPTPPEGCGCVGGCSDSRKCACVVKNGEGIPYNHNGAIVEAKPLVFECGPSCKCPPSCYNRVSQHGIKIQLEIFKTESRGWGVRSLTSIPSGSFICEYIGEFLEDKQAEQRSNDEYLFDIGQNYSDCSHLDGLSTLNPDAQMSLTEVVEDSGFTIDAASYGNLARFINHSCSPNLYAQNVLYDHEDKRMPHIMLFAAENIPPLQELTYHYNYSVDQVRDSNGNIRMKSCYCGSEECTGRMY
>VKJD-2129347-VKJD-Maesa_lanceolata-2_samples_combined
MIETKKPPQDQKLERGNLAFKNSMDARTPVRVIRGRPTLRVKTTKSNLTYVYDGLYVVTKCTQERGPYGKLVYMFQLNRMPGQDKISQRNVGMSRKSKLGRLRRLVDDISQGKQIPIRLVNTADYEKPPLFKYITHMTYSESCTRSMLIGCDCIDGCTCLEKCQCIMKNGGEVPFNHNGSIIMQNPFVYECGPNRVSQHGVRYQLEVFKTESRGWGVRLRNYISGGRFICEYVGELIREKEAEQRAENDEYLFDIGKDKNHNYLKNEASNDDGFTVDATHYGNVGRFINHSCSPNLYAQNVLYDHEYRQLSHKMFFSSKGIPPLQELTYDYNYKVDQVYDGNGNIKRACNCGSRGCCRRMY
>VLNB-2019922-Gompholobium_polymorphum
MGTSVNNGHSEERFGKPSMENGDCNFLAQPRYKRRRVSAIRDFPEQCESFALKVDIGHFDSGNGTSVEDKIGEYFGGDAAKTLEYEADLQHSEFEKDSFLTETLGQAMDCSLKKESIVVSPHHMDGPTLGNDEPAKVPLVGIEALDTEFARTVNSVKCDTSVKSKSSSTAGEVAMSSVPKSMSSNVNVAGSSAYMKESVTGRYLPQRKVSSVRNFPLLCGHNAPLLRKDESHKGISSSNNKRVGQQNLAVDDNLLKTVAATDGKEVENKIQDECSSKRKVEDIVQTDLEGNAADRVKMDVLEPSSVIKLRKTKQKFNTLAEKSNHRQVQINSKAVIKKDNEDTVQVEGTSGLDIIVYTEIQSLETKPLDMSSSQHELKGDIKQSQISSERKVVLGLMSISECPWSSGKDSSKFKLIDGTDESKRKKVDFFAQSDRSIVAIKINDKLNHSGQKPLKKRKENAASDDVGKLVIWEKDSLHSEKKPLKKKKGNASLDSHDDFQGVPKSHGFQVNIPPIGHHNFSGHENDSNVTRNKVRETLRLYQAVSRKLLQEVEAKLNDQPNNHKRVDLQAAKILKEKGKYVNTGKQILGSVPGIEVGDEFQYRVELTIIGLHRQIQGGIDYVKHNGKILATSIVAAGGYDDELDNSDVLIYTGQGGNVMNTNKEPEDQKLQRGNLALKNSIEEKNPVRVIRGSESMDGKCKIYVYDGLYLVEAHWQEMGPHGKLVYKFRLQRIRGQPELALKEVKKSKKFKREGLCVDDISYGKERIPICAVNTVDNEKPPPFKYITSMIYPDCNLIPPEGCDCTNGCSDWEKCSCVVKNGGEIPFNHNGAIVEAKPLVYECGPSCKCPSTCHNRVSQLGIKFQLEIFKTNTRGWGVRSLNSIPSGSFICEYMGELLEEKEAEQRTGNDEYLFDIGNNYSNSTLWDGLSTLMPDAQSSSCEVVKDGGGFTIDAAQFSNVGRFINHSCSPNLYAQNVLYDHHDNRIPHIMLFAAENIPPLQELAYDYNYKIDEVRDSDGNIKKK
>VLNB-2020638-Gompholobium_polymorphum
MDGTKSFGTKHEQGSRNPSLIICQEPLGPSSSPAKKRSKVKEALMMFRNLFRKLVSEYEAEGHLKAKLKALMEAAMLMRRKHQWENTQKRVGHVIGFEVGDQFQYRAELNVVGLHRQFLSGIDYMGKGRNSLATSIVVTHRYANTIKSNGSLVYIGHGGNADGRSDVSHHDQKLVRGNLALKNSMIAKSPVRVILKVGRRCDGTDSLNGDDRFDSSFIYDGLYLVEKMTQERGKCGKLVFKFTMNRILEQPTTCVSHEDVVMHNNNSSGRLASFPVKKRHTSKVCHAPKDVVRVNDVSKGKEKFPIRVVTSIYCVHIPPSFDYAVNNSYSKRLNRENLYGCDCVNGCVDFEKCGCIIKNGGSMPYDCNKRLASPEESPLIYECGPSCKCLKSCVNRVSQCGIQFQLEIFNTELKGWGVRTRSFIPSGSFVCEYIGEVHESREAGSRRGVDDYMLSIGVGKGFIDATRRGNIGRFINHSCAPNLHVNDVMYDHNDKRLPHKMLFAIKDIPAGRELCYDYNCCKGRIFKVGSNSCYCGSRECNGQIYF
>VMNH-2015755-Sinapis_alba
HKPSQGGIDYMKIGDEIFATSIVASGGYDDELDNTDVLTYTGQGGNVIKNKKGKEVPMPEDQKLVTGNLALANSVNKKNPVRVIREGLESSGDKKGKSYIYDGLYVVETFWQETGSHGKLVFKFKLRRMPGQPELAWKVVKNTKKAEERVGLCRIDISEGHERLPICAVNEIDDEEPPSFIYTVKMIYPDWCRPIPPKCACVAKNGGEIPYNYDGAIVSAKNLIYECGPLCKCPASCYLRVTQRGIKFPLEIFKTESRGWGVRSLSSIPSGSFICEYVGELLEDKEAERRTGNDEYLFDIGNIYDNSLAEGMSKLMPETQPAMGEDDDEMSGFTIDAAKKGNIGRFINHSCSPNLYAQNVLYDHEDTRIPHVMFFAMDNVPPLQELTYHYNYMIDQVRDSNGNIKKKKCYCGSSDCTGRLY
>VMNH-2015756-Sinapis_alba
HKPSQGGIDYMKIGDEIFATSIVASGGYDDELDNTDVLTYTGQGGNVIKNKKGKEVPMPEDQKLVTGNLALANSVNKKNPVRVIRKKAVLESSGDKKGKSYIYDGLYVVETFWQETGSHGKLVFKFKLRRMPGQPELAWKVVKNTKKAEERVGLCRIDISEGHERLPICAVNEIDDEEPPSFIYTVKMIYPDWCRPIPPKCACVAKNGGEIPYNYDGAIVSAKNLIYECGPLCKCPASCYLRVTQRGIKFPLEIFKTESRGWGVRSLESIPSGSFICEYTGELLQENEADRLAGKDEYLFDIGTDNGSSFYETSFFTIDAAR
>VMXJ-2131393-Leucobryum_albidum
LMNSCDIRLPVRVIRREKDPSSDSGQRFTYYGVYRVTRYFTDTSPKGHLIYKFFLLREENQPSLETPKPDPSASPGVLLTADISDGVEQMPVQVVNAVDVNAPDTFHYITTVVYPSAQLPVQTQSCECVYTCEDGVCSCVKRNSSGVSAYNDDGHLVRVRNIVYECGPFCKCSVVACRNRVSQKGLRWRLEVFRTMSKGWGVRTLDFIPSGSFVCELTGELLTPTEAAERENDEYLFNLDFRANARFRGKPSSRSSKGKVQVEAIENSKAVRYVIDCRLKGNVARFINHSCNPNLFVQGLLHDHADLNRAHITLFAGEDIQPKSELSYDYAYELDSVRDVHGNVIAKECHCGAKFCKGRMY
>VMXJ-2131834-Leucobryum_albidum
[truncated: 91,500 more chars]
