# Supplementary material for: The evolution of CHROMOMETHYLASES and gene body DNA methylation in plants
Source: Genome Biol. 2017 May 1;18:65. doi: 10.1186/s13059-017-1195-1 (PMC5410703; doi:10.1186/s13059-017-1195-1)
Supplement: Supplementary file 10 — Amino acid SUVH5/6 sequences in fasta format. (FNA 1381 kb) [file 13059_2017_1195_MOESM10_ESM.fna]

>27940.m000327
ATGATCGGCTCAGTTCCAGGCGTTGAAGTTGGTGATGAGTTTCAATACCGGGTGGAGCTTAATATTATTGGTCTTCATCGCCCAACTCAGGGAGGTATAGATTATATGAAGGAAGGTGGACTTATCCTTGCTACCAGTATTGTAGCATCCGGTGGCTATGATGACAATATGGATGATTCAGATGTATTGATATACACAGGTTCAGGGGGGAACATGATGAACGGAGGAGATAAGGAACCTGAAGACCAGAAGCTTGAACGAGGTAATCTTGCTTTGAAGAATAGTATGGATGCAAAGAATCCTGTAAGGGTCATCCGTGGTGATACAAGAGCATCTGAATCATCCAGTGCAAGAACTAGGACATATATCTACGACGGGTTATATTTGGTGGAGAAGTGTTGGCAGGATTTGGGACCATATGGTAAACTAGTCTTTAAGTTTAGATTGGTTCGAATTCCAGGACAACCAGAGCTTGCTTGGAAAGTGGTGAAGAAGTCCAAAAAATTTAAAGTACGAGATGGTCTCTGTGAGGATGATATCTCAAAAGGAAAAGAAAAAATTCCCATTTGTGCTGTAAACACCATAGATGATGAGAAACCTCCACCATTTGAATACATTACTCACGTGATATATCCTGATTGGTGCCGCCCTATTCCTCCCAGGGGTTGTAATTGCACTAATGGATGCTCTGAGACTGCGGAATGTTCTTGTGTGGCAAAGAATGGAGGAGAGATCCCATTTAACCATAACGGGGCTATTGTTGAAGCAAAACCTCTGGTGTATGAGTGTGGCCCTTCTTGCAAGTGTCCTCCTTCTTGTTACAACAGAGTCACCCAGCATGGTATTAAGATTCACCTTGAAATTTTTAAAACCGAATCAAGGGGTTGGGGTGTGAGATCTTTAAATTCAATCCCTTCAGGAAGTTTTATCTGTGAGTACGTAGGGGAGCTTCTTGAAGAGAAGGAAGCTGAGCAAAGAGCTGGTAATGATGAGTATTTATTTGATATTGGAAATAACTCTAGTGACCTATGGGATGGACTTTCGAACCTCATATCTGAGACCCATTCAAGTTCTTGTGAGGTTGTGGAGGAGAGTTGCTTCACCATTGATGCAGCAAAGTATGGCAATGTTGGGAGATTCGTCAACCATAGCTGTTCACCTAATCTCTATGCGCAAAATGTTCTCTATGATCATGAGGACAAGAGAGTTCCTCACATAATGCTGTTTGCTGCTGAAAATATTCCTCCCTTGCAAGAGCTAACTTACCATTACAACTATACAATAGATGAGGTTTTTGACTCTGATGGCAATATTAAGAAGAAGAGTTGCTACTGTGGTTCTTCTGAGTGCACTGGGAGAATGTAT
>AAXJ-2011864-AAXJ-Atriplex_prostrata-2_samples_combined
AAAGAGATTGTGGTTTATGTTAAGGCTAAAAACAAGAAGAAAAAGTCAACTGTCGTTCCCTGTAATAATGTTGGACTGCAAGAAGATTGTATAGAAGGTACTGGAAGTCAGTCGAAGCTGGTTATCGTACAAGGTCTTATGGCTGCAGATCACTGCCCATTGAGTGAGGGGAGGGGAGCTGTTAAAGCCGCACCTAATGTGGTTAGTGTAAAGAGAAAAAAAGGGAAGCGTGACTCTTCTAGCCAAGGTACACGCAAGGGCTCACCCAATAAAAACAAAGTCGACACCAAGTTGGCGGAAAAAGGTATGATGATAATACCTTATCTCGAGGAGGACGTAAATGAGATTTCTAGGCCAATGGATATCATAAATGATAGCGACTCTTCTGAGAATGATGAACTTGACAATTTTCAGCTGCTTCCAAGAGAGAATGTTGATGTCATGCTTCCTCCTTGTGGTCCTAGGTCTTCAAGTGTGACAGGTATGCGCAGTAAGGTACGTGAGACATTGCGCTTATTCCAGGCTATTAATAGAAAGTTGTTGCAAGAAGAAGAAGCAAAGTCAAAGGATCAAGAGAGCGCCAGTAAGAGGACTGATCTACGTGCTGTAAAGATGCTCAAGGAACGTGGAAAGTATATCAACACTGTGAAAAAAATAGGGCCTGTTCCTGGAGTAGAAGTGGGTGATGTATTTAACTTTCGTGTAGAGCTCGCTATTATTGGGCTTCATACACCCCTGCAAAGTGGTATAGATACAATCAAGGTTGATAAACAACCTGTTGCGATCAGTATTGTGGCTTCTGGAGGTTATGCTAATGATGTGGACAGCTCTGATGTACTAATATATACTGGTCAGGGAGGAAATGCAGGAGGAGATAAGGAGCCTGAAGATCAGAAACTTGAACGAGGAAATTTAGGGCTGAAGAATTGCATAGATAAGAAGACTCTGGTCAGGGTTATTCGAGGGTTTAAAGAGAGTAAGCCTGTGGAGAGTTCCGATGGAAGACCCAATAATGGAAGATCAAAAATGATTGCAACATACACTTATGATGGGCTATACACTGTTGATAAATACTGGCATGATCTTGGGCCCCATGGAAAGTTGGTCTACAAGTTTGAGCTAAGAAGAGTTCCAGGTCAGCCAGAACTTGCTTGGAAGGAAATGAAACAGTCTAAGAAATTTAAAGCACGTGAGGGTCGTTGTATAGTTGATATTTCAGATGGAAAAGAGGATGTCCCAATAGGTGCAGTCAATACCATTGATGATGAGAGACCGCCACCATTTACGTATATTACAAGCATGATGTACCCTGATTGGTGCAGGCCTATACCCCCTGAGGGTTGTGATTGTAAGAATGGCTGTTCAGATTCAAAGCATTGTGCTTGTGCCATTAAGAATGGAGGGGACATACCATACAATTACAATGGAGCTATTGTTCAAGCAAAGTCCCTTGTATATGAATGTGGGCCATTGTGCAAGTGCCCTCCATCTTGTCATAATAGAGTCAGCCAACATGGTATTAAACTTCCTCTCGAGGTCTTCAAGACGGACTCTAGGGGGTGGGGTGTAAGATGTTTATCTGCAATTCCATCAGGTAGTTTCATATGTGAATACATAGGGGAATTGCTAGATGACAAGGAAGCTGAGCAAAGAACTAGCAATGATGAATATCTATTCGATATTGGGCAAAACTATAATGATTCTACTCTTTGGGAAGGACTTTCAGCTGTCTTGCCTGAGCTACCATCAAGTAGTGTTGATGTGATAGAAAGTGTTGGTTTTACCATTGATGCGGTGAATTATGGGAACGTCGGGAGGTTTATCAATCATAGTTGTACTCCTAACTTATATGCACAAAATGTCCTTTACGACCATGAAGACAAGAGAATTCCCCACATAATGTTGTTTGCCGCAGAAAATATTCCTCCATTGCAAGAGCTTGCTTATCATTACAATTATACTATAGATCAAGTTTTGGATTCCAACGGAAATATTAAGAAAAAGAGTTGCTATTGTGGCTCATCAGAGTGTAGTGGTCGGATGTAT
>AAXJ-2053266-AAXJ-Atriplex_prostrata-2_samples_combined
CGAGGATTTAAAGAAAGGAAAACAATCCGTGGGAAACGTGTCACTATTCCGACTTATATTTATGATGGGCTATACACTGCTGAAAGGTGTTGGCAAGAACGTGGACCTCATGGAAAGTTGATCTATAAGTTTGAGTTGAGAAGAGTCCCAGATCAGCCAGAGCTCACTTGGAAGAAACTCGAGAAAGTAAAGAAGTCAAAGAATTCTAAGGCTCAGAAAGTTCAGGTTGATGACATTTCTAAAGGTAAAGAAGAGACCCCAATTTTTGCTGTCAATACAATAGATGATGAGAAACCCTTGCCATTTACCTATATTACTTCAGTGATGTACCCTGATTGGTGTCGGCCCTTACCTCCCAAGGGTTGTGATTGTAAGGATGGATGTTCAGATTCAGAGCATTGTGCTTGTGCCCTTAGGAATGGTGGTGAGATCCCATACAATTACAGTGGATCACTTGTTGAAGTAAAGCCCTTGGTATATGAATGTGGGCCTTCATGCAAATGTCCTCCAACATGTCACAATAGAGTAAGCCAACATGGTATTAAACTTCCTCTTGAGGTCTTCAAGACTGAATCCAGGGGGTGGGGTGTGAGATCTTTATCTTCCATTCCATCAGGTAGCTTTGTATGTGAATACATAGGAGAGATACTTGATGACAAGGAAGCCGAACAAAGAATTGACGATGATGAGTATCTTTTTGATATAGGGCGAAACTACAGTGATCCCATTCTTCGCGACGGGCTTTCAGCTCTGATGCCTGACATGCCATCCAAATTTAGTGCTGTAGTTGAAAATATTGGGTTTACCCTTGACGCAGCAAAATTTGGGAATATTGGGAGGTTTATTAATCATAGTTGTTCTCCAAACCTTGTTGCGCAAAATGTCCTTTATGATCATGAGGACAAGCGGATTCCTCACATAATGCTGTTTGCATCTGAGAATATACCTCCCCTCCAAGAACTTACTTACCACTATAATTATACAATAGACCAGGTTCTTGACTCTAAAGGAAATGTCAAGAGAAAGAGTTGCCACTGTGGTTCAGCAGATTGCACTGGTCGGATGTAT
>ABEH-2016083-Heliotropium_greggii
TATGACTTTGCTTTGCCTCCTTTTGGTCCCAACACTTCAAATCTATCTGATGCCCGCAACAGAGTGAGAGAGACTCTCCGTTTGTTCCAAGGAATATGCAGGAAGCTATTGCAAGGAGAAGAAAATAAGTCGGGACCAGCAGAAGACGGGATACCAATGCAGACTGAAAAACCAACCAGGAGGATTGATCTAGCTGCAGTAAAGATTATCAAAGAAAGAGGGAAAGAAGTTAACACAGGCATGCAACACATAGGAGAAGTTCCGGGAGTTGAAGTGGGTGATGAATTTCAGTACAGAGTAGAGCTTGCAATTGTTGGCATTCATCGGTTGTACCAGGCTGGTATAGATTACATGGGGATGCTGCTTGCCACTAGCATTGTTGCTTCAGGAGCTTATGCTGATGAAATGGATGATTCAGATGTCCTGGTATACTCTGGTCAGGGGGGAAATGTAGTTGGTAAGAAGAAGCAGCCAGAGGATCAGAAGCTTGAAAAAGGAAACTTAGCTCTAAAAAATAGTGTCGCAGAAAAGAATCCCGTTCGGGTGATTCGTGGGTCCAAAGAGCTGAAGGCCTCTGATACAGCGGATGGAAAAGACAAGTTAGTCACTACATATGTCTATGCTGGCCTGTACATAGTAGATAGGTATTGGACAGAAACAGGGGCACATGGTAAGATGGTTTTCATGTTTGAGTTGAGAAGACTTCCAGGACAGCCTGAACTGGCCTGGAAGGAAGTGAAGTTATCGAAGAAGTACAAGAAAAGGCAAGGTGTTTGTGTTGATGACATATCAGGAGGAAAGGAGCCGTTCCCCATCTGCGCTATAAACACAATTGACTCGGAGAAGCCCCCTCCATTTACATATATTACGAAGATGATGTATCCTGACTGGTTTCGTCCAGTTCCTCCTAAAGGATGCTTTTGCACAGGTAGATGCTCTGATTCTAGAAAATGCTCGTGTGCAGTGAAAAACGGAGGTGAGATTCCATACAACCATAATGGAGCCATAGTTGAAGTAAAACCTCTTGTATATGAGTGCGGTCCTGCTTGCAAATGCCCTCTCTCATGCTATAATAGAGTGAGCCAGCGTGGCATGAAAATCAAGCTTGAGATCTTCAAGACCAAGACAAGGGGCTGGGGTGTTAGATCTTTGAGTTTTATCCCTTCAGGAAGTTTCATATGTGAGTATGTTGGGGAGCTTCTTGAAGACAAGGAAGCTGAAAAGAGAACCGGAAGTGATGAATATCTGTTTGATATTGGACGGAATTACACAGATAATTCCAAGCCGAGTGATGTTGATATGATTGATGTCAATGAAGATGGTTACACCATCGATGCTTTCAAGTATGGCAACGTCGGGAGGTTCATCAACCACAGCTGTTCACCCAACTTGTATGCTCAGAATGTTGTGTATGACCATGATGATACTAGAATGCCACATGTCATGCTGTTTGCTGCTGAGAACATTCCTGCTCTCCAGGAGCTCACTTACCATTACAATTACACAGTGGATGACGTACGCGATTCTAATGGAAATATCAAGAAGAAGAGTTGTTATTGTGGTTCAGCAGAGTGTACAGGCAGGTTATAT
>ABSS-2073775-Sassafras_albidum
AAAAACAGCATAGATGCCAAAACACCTGTTCGTGTCATTCACGGATTTAAGGTACCTTCCCCAGATGCAAGGGGAAAGATGACTAGTACATTTACATATGATGGGTTGTACTTAGTTGAAAAGTACTGGCAAGAAAAGGGTGACTATGGTTGTGCGGTTTTTAAGTTTCAAATGAGAAGAATGCCAGGGCAGCCAGAGCTGGCCTTGAAAGAAGTCAGGAAGTCGAAAACGTCAGCAAAGCGTGAAGGTCTTTGCATGGAGGACATTTCTCAGAAAAAGGAGAAGAAGGCCATCTGCGTCGTGAATACTGTAGACAATGATAGTCCGTTACCATTTAAATACATAACCAAGATGATATATCCTTCATGGTACACACCAACTCCTCCTAAGGGTTGTGATTGCCCCAGAGGATGCTCAGATTCAAAAAAGTGTGTTTGTGTCATGAAGAATGGTGGGGAGATCCCTTTCAATTACAATGGTGCTATTGTAGAAGCCAAGCCCCTTGTTTATGAGTGTGGCCCTTCTTGCAAATGCCCTCCATCCTGTCACAACAGAGTTAGCCAGCGTGGCATAAAACTCCAACTAGAGGTCTTCAAGACCAAATTGAGGGGTTGGGGAGTCAGATCACTAGCTTCTATTCCTTCTGGAAGTTTCATATGCGAGTATACAGGGGAGCTGCTTAAGGATAAAGAGGCTGAACAAAGGACTGGTAATGATGAGTATCTGTTCGATATTGGGAAGAACTTAAAGGAGCAGTCACTTTGGGATGGCCTCTCAGCTCTTGCACCAACAGAGTCACAATCAAATGTTTTTGAAAAAGTTGTGGAGGATGGGGGGTACACCATTGATGCTGCTGAGTGTGGCAACGTAGGAAGATTCATCAACCACAGTTGTTCCCCTAACCTTTATGCACAGAATGTCCTTTATGATCACGATGACAAGAGCATGCCACACATAATGTTTTTTGCTGCAGAGAATATTCCCCCATTACAGGAGCTCACATATCACTACAACTATACGATTGGCCAAGTTCATGACTCAAATGGTAATGTAAAACAGAAAAATTGCTATTGTGGTTCTCATGAGTGCACTGGCAGACTGTAT
>AEPI-2004369-Linum_leonii
AAATTACTTAGTGATGTAAGTGAAAAGAGTAACAAGAAAAAAGAAGTTATAGCCCAAGAACAAAGAAAATCAGCTTCTAAGGAAAAGGATAAATCTTCAACCAAAATTGCAAGACCTAAATCTTCACTAGTGGAAAAGACTGATGGGTCTGTGAATCAAGATGCTGATTTGGGTGAACTAAATGATGCAGAGAATGATGACAAAAGTGGTGGTTCCCGATCAATTAGGAGGAGGACTGAATTTAGTGTGAACGTTACTCCTTTTGGTCCTGGTAGTTCAAAAGGCTTTGCTAGTGCCAGGAAGAAGGTGAGGGAGACATTACGTCTCTTTAACTTTATCTGTAGGAAGTTGGTTCATGAAGCGGAAGCAAAGTGCAAGAAAGGAGAGAGTCATAACAAACGGGTTGATTTTATTGCTGCCAGAGAGCTTAGGATTAGAGGAATGTCTCTTAATGAAGGTCAGTATATCGTTGGAGCTTTTCCAGGAGTTGAAGTTGGCGATGAGTTTCAGTTCAGGATGGAGCTCAACATTATTGGTCTTCATCGCCAAACTCAGGGTGGTATTGATTTTGTAAAACAAGGTCAGGATATTATAGCAGTTAGTGTCGTGGCATCAGGTGGATATGATGATAACCTAGATAACTCGGACATCTTAGACTATACAGGTCAAGGAGGAAACTCAGCAAAAGACAAAGAAGCTGAAGATCAGAAGCTTGAAAAGGGTAATCTTGCTTTGAAGAATAGCATTACCACAAAGAATCCCGTAAGAGTAATACGTGGTGATACGAAAATATCAGAATCTGCTGATGGTAGAAGTAAAGTTTATGTGTATGATGGTTTATATAACGTGGTGAAGTATTGGCAAGAGCCAGGACCACATGGTAAGCTAGTCTTTAAGTTTCGGATGATTCGAATTCGGGGTCAACCAGAGCTGGCTTGGAAACAGGTCAAGAAATCCAGAAAACTTAAACAGAGGGAGGGTATATGCGTGAATGATATTTCACAAGGGAAAGAATTGATTCCCATATGTGCTGTGAACACGGTAGACGATGAGAAGCCCCCACCGTTTAAGTACATCACTCAGATTATGTATCCGGATTGCCCGAGTCCTCCCAGCGGTTGCAACTGTAGGAATGGGTGCTCTGAATCGGGCTCGTGTTCTTGTGTGGCGAAGAACGGTGGTGAGATTCCGTTCAATAACAATGGAGCAATTGTTGAAGCAAAGGATCTTGTTTATGAGTGTGGCCCTTCTTGCAAGTGCCCACCTTCCTGCTACAATAGAGTCAGCCAGCAAGGTATTAAGATCCAGCTCGAGATTTTCAAAACGGATTCGAGGGGTTGGGGCGTTAGGTCTCTGAACTCGATCTCTTCCGGAAGTTTTATCTGCGAGTACGTTGGAGAACTTCTTGAAGATAGTGAAGCTGAGCGAAGAACTAACGACGAGTACTTGTTCGATATCGGAGGATGTACTGACGATACTGAAGAGAATGGTTCTTGTGAAGCTGTGCAGGATCCTAACTTCACCATTGATGCTGCAGAATTCGGCAATGTTGGGAGGTTCATCAACCATAGTTGCTCTCCGAATCTTTATGCCCAAAACGTGCTCTACGACCATGGAGACCAGAGGATCCCTCACATTATGCTCTTCGCTGCTGAGAACATTCCTCCGTTGCGAGAACTGACTTACCACTACAATTATCAACTAGATCAAGTTCTTGACTCGCAGGGCAACATAAAGATGAAAAATTGCTACTGTGGTTCTTCAGAGTGCACCGGCCGGATGTAT
>AEPI-2004371-Linum_leonii
GTGAACGTTACTCCTTTGGCTCTTGGTAGTTCAAAAGGCTTTGCTAGTGCCAGGAAGAAGGTGAGGGAGACATTACGTCTCTTTAACTTTATCTGTAGGAAGTTGGTTCATGAAGCGGAAGCAAAGTGCAAGAAAGGAGAGAGTCATAACAAACGGGTTGATTTTATTGCTGCCAGAGAGCTTAGGATTAGAGGAATGTCTCTTAATGAAGGTCAGTATATCGTTGGAGCTTTTCCAGGAGTTGAAGTTGGCGATGAGTTTCAGTTCAGGATGGAGCTCAACATTATTGGTCTTCATCGCCAAACTCAGGGTGGTATTGATTTTGTAAAACAAGGTCAGGATATTATAGCAGTTAGTGTCGTGGCATCAGGTGGATATGATGATAACCTAGATAACTCGGACATCTTAGACTATACAGGTCAAGGAGGAAACTCAGCAAAAGACAAAGAAGCTGAAGATCAGAAGCTTGAAAAGGGTAATCTTGCTTTGAAGAATAGCATTACCACAAAGAATCCCGTAAGAGTAATACGTGGTGATACGAAAATATCAGAATCTGCTGATGGTAGAAGTAAAGTTTATGTGTATGATGGTTTATATAACGTGGTGAAGTATTGGCAAGAGCCAGGACCACATGGTAAGCTAGTCTTTAAGTTTCGGATGATTCGAATTCGGGGTCAACCAGAGCTGGCTTGGAAACAGGTCAAGAAATCCAGAAAACTTAAACAGAGGGAGGGTATATGCGTGAATGATATTTCACAAGGGAAAGAATTGATTCCCATATGTGCTGTGAACACGGTAGACGATGAGAAGCCCCCACCGTTTAAGTACATCACTCAGATTATGTATCCGGATTGCCCGAGTCCTCCCAGCGGTTGCAACTGTAGGAATGGGTGCTCTGAATCGGGCTCGTGTTCTTGTGTGGCGAAGAACGGTGGTGAGATTCCGTTCAATAACAATGGAGCAATTGTTGAAGCAAAGGATCTTGTTTATGAGTGTGGCCCTTCTTGCAAGTGCCCACCTTCCTGCTACAATAGAGTCAGCCAGCAAGGTATTAAGATCCAGCTCGAGATTTTCAAAACGGATTCGAGGGGTTGGGGCGTTAGGTCTCTGAACTCGATCTCTTCCGGAAGTTTTATCTGCGAGTACGTTGGAGAACTTCTTGAAGATAGTGAAGCTGAGCGAAGAACTAACGACGAGTACTTGTTCGATATCGGAGGATGTACTGACGATACTGAAGAGAATGGTTCTTGTGAAGCTGTGCAGGATCCTAACTTCACCATTGATGCTGCAGAATTCGGCAATGTTGGGAGGTTCATCAACCATAGTTGCTCTCCGAATCTTTATGCCCAAAACGTGCTCTACGACCATGGAGACCAGAGGATCCCTCACATTATGCTCTTCGCTGCTGAGAACATTCCTCCGTTGCGAGAACTGACTTACCACTACAATTATCAACTAGATCAAGTTCTTGACTCGCAGGGCAACATAAAGATGAAAAATTGCTACTGTGGTTCTTCAGAGTGCACCGGCCGGATGTAT
>AFLV-2002906-Xerophyllum_asphodeloides
GTTCTCGCAACTAGTATTGTGGCTTCTGGGGGTTATGCTGATGACATGGACACTACAGAAGTTTTGGTCTATTCTGGCTCAGGAGGAAACCCTGCAGGGGGAGACAAACAACCAGGAGATCAAAAACTTGAACGTGGAAACCTGGCACTAAAGAACAGTATAGATGCCCAGATGCCTGTACGAGTGATTCATGGTTTTAAGGAGGCCAAGGGAAGTGAGCATGATGCAAGGGCTAAGACTATCTCAACATTTACCTATGATGGATTGTATATAGTGGAGTCATACTGGACGGAGAAAGGGCCTCATGGTTTTTCTGTTTTTAAGTTCCAGCTGAGAAGAATGGCCGGACAGCCTGAACTTGCTCTAAAAGAAGTCAGAAGGTCGAAGAAGGCAAAAGTACGAGAAGGTCTCTGTATAAAAGATATATCCGAGGGGAAGGAAAGTATACCCATTTGTGCTGTGAATACGGTTGATGATGACCGTCCGATGGCTTTTAAATACACAACTAAGGTCATCTACCCTTCGTGGTACGTCCAGACTCCTCCCAGGGGCTGTGACTGCACTGATGGCTGTTTGGACTCTGAGAAGTGTGCTTGTGCAGTTAAGAATGGAGGGCAACTTCCGTTTAACTATAATGGTGCTATCGTGCAAGCAAAGCCCCTTGTCTATGAGTGCGGTCCTTCCTGCAAGTGCCCTCCATCGTGTCACAACAGGGTTAGCCAGCACGGTATCAAAATACCACTAGAAATCTTCAAGACCAAATCAAGGGGTTGGGGGGTGAGATCCTTGTATTCTATTCCATCAGGCAGTTTTATATGCGAATATACAGGAGAGTTACTCAAGGATTCAGATGCTGAACAGAGGAGTAATGATGAGTATCTCTTTGATATTGGTCATAACTATGAAGATAAGTCTCTCTGGGAGGGCCTCCCATCTTTTATACCAGGCTTGCAGTCTAATTCTCCATGCGAGACTGTGGAAGATGTGGGCTTTACCATTGATGCAGCTGAGTATGGAAATGTTGGACGTTTTATCAATAACAGCTGTTCGCCTAACCTTTATGCCCAAGATGTTCTTTATGACCATGATGACAAAAGAATGCCTCACGTAATGCTTTTTGCTGCTGATAATATTCCTCCACTACAAGAGCTAACATATCACTACAACTATCTCGTGGATCAAGTCCGTGATTCAGAAGGAAACATAAAACGGAAGAATTGCTATTGTGGCTCTCCTGAGTGCACTGGCAGGCTCTAT
>AFPO-2011575-Blechnum_spicant-gametophyte
CAAAGTGGGATAGATTATATTCCTGGTAAGCAACGCAACAATGGGTCTCCTTTGGCAACAAGCATTGTTGCTTCAGGCGGTTATGAAGATGATAAAGATGACGGAAACACGCTCATTTACTCTGGACAGGGAGGAAATAACAACAAAGGAAACAAGAAGCAGGAAAGCAACCAGGTGTTAGTTCGTGGCAATCTTGCAATGAGTAATTCTATGAAAGAGGGAACGCCAGTTCGTGTCATCAGAGGGATTTCAGATTTAACGAGTCCATCATTGAAAATTTATACCTATGATGGACTTTATGATGTGGTTGATTCTAGGTTTGATTGTGGTGCAACAGGGTATGGAGTTTATCACTTCACACTAACTAGAAGGGCTGGACAACCACAAGTAGGCTTATCTTTTTTGAGCAATTTGAAAAAGAAAGGGTTGGCTCGCCCTTACCTACTCCTGGACGACATGTCCAGAGGTCAAGAGAGGTTGCCTGTTTGTGTTGTGAATGAAGTGGATGAAGAGCCAGCGCCTCTCAACTTCACATACATTTCAAAAATAAAGCATCCAGTATGGTACTCACCTCTCTTGCCACAGGGTTGCAATTGTGTTGGGGTTTGTGATGAGGAAACATGTAGTTGTGCTGTCAAAAATGAAAACGAGCTTCCTTATAATGAAAAGGGTTACATTATTCGAGATAAGAAAGTGGTGTATGAATGTGGTACTTCATGTAGTTGCTCCAGTTTTTGTCAAAATAGAGTCAGTCAGAAGGGATTGAGGTACCGGTTAGAGATTTTTAAGACAAAAAACAGAGGTTGGGGGGTCAGGTCTATAGATTCCATTCAACCTGGAGGTTTTATCTGTGAATATACCGGGGAGCTCTTGACTGATGCTGAAGCAGAACAGAAGGTTGAAAATGATGAGTATCTTTTTGACCTTGGTAATGAGTGCAATCCATCGTGCGATCAGTTCAATTTGGCTAAAATGAACGGGTCGACTGCAATTGTACCTGCTGCAGAGGATGTTGCGTATACAATTGATGCCAAGGATCTAGGCAATGTTGCACGGTTTATCAACCATAGTTGCTCACCAAATCTTTATGCCCAAAATGTTTTGTATGACTCTGATGATTTGAGGTTTCCACACGTCATGTTGTTTGCCATGGAGAATATCCCTCCTATGAGGGAACTGACTTACGACTACAACTACAGCTTAGATCAAGTTCGTGATGCCTATGGAAATGTGAAGACCAAAGCTTGTTATTGTGGAGCGCAGGATTGCCAAGGAAGGCTCTAT
>AHRN-2007072-Cuscuta_pentagonia
TTTGCTGAAGAAGCTTCTACTACCTATGGACATACACTGCCCGAATTTGATGTAACTTTGCCACCTTCTGGTCCAAGTGGTTCCAAGCATGGTGGTGATGCCCGTGCCAGGGTAAGAGAGACTCTTCGTTTGTTTCAGGTTCTCTATAGAAAGGTCTTGCAGGGAGAAGAATCGAAACCTAAGCCAGATATTAAAAGGATTGATATTGTCGCAGCTAAGATAATAAAAGAAAAAGGTAAAGAAGTCAACACTGGCAGGCTTATAATAGGAGAAGTGCCCGGGGCAGAAGTTGGGGATGAATTCCAGTACAGGGTGGAACTTGCTCTCATCGGCATTCATCGCCTTTATCAAGCAGGTATAGATTCAACAAAGCATCCCACAACTGGATTGCTGATTGCAGTTAGTATTGTTGCTTCTGGGGCTTATGCGGATGAAATGGATGACCCCGATGTGTTGGTATATTCTGGACAAGGTGGAAATGTAGTTGGTAAAGTCAAAACACCGGAAGACCAGAAGCTTGAAAAGGGGAATTTGGCTTTGAGAAACAGCATATCTGTGAAGAATCCAGTTCGGGTAGTCCGTGGGTTCAAGGAGGTCAAGCCATCCGAATCTGCTGATGCAAGATCAAAGGTGGCAATGACATACGTTTATGATGGCCTATACACAGTCGCCAACTACTGGTCAGAGGAAGGTAAGCACGGCAAGATGGTTTTTATGTTTGAGCTCAGAAGAATTCCTGGTCAACCCGAATTATTCTGGAAGGAAGTGAAGTCATCCAAAAAGTCAACTATACGACGTGGGGTTTGTGTTGACGATATAACTGGAGGAAAGGAGGGGCTTCCTATATGCGCAATCAACAGAATCGACAGTGAAAAACCTCCACCTTTCAAGTACATCCGTAAGATGAAATATCCGGAATGGTTCCACCCTTCTCCACTCAAGGGCTGCGATTGTCCCGGTAAGTGTTCTGATTCCAAAAAGTGCTTGTGCGCTGTCCGAAATGGAGGTGAAAACCGAAACGGGGCCATCGTCGAAGTGAAACCTCTCGTCTACGAGTGTGGTCCCCACTGCAAGTGTCCACCGTCTTGCTACAATAGAGTCAGCCAGAATGGTATCAAGGTTCAGCTGGAGATCTTCAAAACGGAGTCCCGGGGATGGGGCGTCAGATCCCTAACCTCCATTCCTTCCGGAACCTTCATATGCGAGTACGCGGGAGAGCTCCTGGAAGACAGGGAAGCTGAACGGAGGGTCGGTAATGACGAGTATCTTTTTGATATTGGCCACAACATTGACTCTTCTTCTATCCAAACGTCTACGAACGACAACAAGGTTGGGGAAGAGGTTGGGTATACCATAGATGCAGCAGAGTATGGGAATGTCGGAAGGTTCATCAATCACAGCTGTTCGCCTAACCTCTATGCCCAAAATGTCCTTTTTGACTACGAAGACAAACGGATGCCGCACATCATGCTCTTCGCCGCTGACAATATCCCCCCGTTACGCGAGCTAACATATCACTATAATTATTCTGTGGATCAGGTCCATGACTCATGTGGGAACATTAAGGTGAAGAAATGCTTTTGTGGATCTGCGGAGTGCTCGGGCAGGCTTTAT
>AHRN-2024198-Cuscuta_pentagonia
TACACTTATGTAGGGTTGTACATTGTGAACAACTATAAGCAAGAAAGAAACCAAAGGGGAAAATTAGAGTTCAAGTTTGAACTGTGTAGACTTCCTGGGCAGCAAAACCTTGCTCTCCCGGTGGCTTGGGACTGGGAGGTAGTAGAGCCGACTCAAGGAGACCGTGACACTCACAATGTAGTTGTGGTAGACGATGTATCACAAGGAAAGGAGAAATTTCCCATTCCGGCAATGAACAGTATTGATGCTGAAAAACCTCCTCCTTTTACTTACATAACTAAAATGATAAAACCTTCTTGGTTCAAAAGCTCCTTGCCCAAGGGCTGCAATTGCAAAAATGGATGCTCAAATTCGAAGCAATGCACACGTAGAAATGGTGGTGAGGTTCCATACAACAATGTAGGCGCTATACTTAGAGCTAAGCCGATTGTTTACGAATGTGGTCCATCTTGCAAATGCCCTCCTTCATGCAAGAATAGGGTTAGCCAAAACGGTCTACGATATCATTTTGAGGTTTTCAAAACCAAGTCTAGAGGATGGGGTGTTCGCTCACGTGATCATATTTCTTCAGGGAGTTTTATATGTGAATACATTGGAGAACTTCTAGATGAAAAGCAAGCTGAAAAAAGAATCGACCGTGATGAATATCTCTTTGATATAGGTAACTACGATGTAGGGGAGGACATTGATATAGACGAAATTCAAAGAAATGATAGCGAGGGCTTCACGATTGATGCGGCACTGTTTGGGAATGTGGGGAGATTCTTCAACCATAGTTGTTCTCCTAACCTTTATGCACAAAATATTTTGTTTGATCATGATGACAAGAGAGTCCCTCATTTAGTGCTATTTGCCCAAGAGGATATACCTCCTTTTGAAGAGCTAACTTACGACTATAATTACAAGATAGATCAAGTTCGTGATTCCAATGGAAACCTGAAGAAGAAAGACTGCTACTGTGGTGTTCGCGAGTGCACTAGAAGAATGTAT
>AIOU-2016651-Brugmansia_sanguinea
GATTCTCCCGTTCGACAAGGTCAATGTGAATTTGATGTGACCCTACCACCTTTTGGTCCAAACAGTTCCAGTCATGGTGATGCCCGTACTAAAGTTAGAGAGACTCTTCGTCTGTTTCAGGCTATCTGTAGAAAGCTTTTGCAAGGTGAAGAATCAAAGTCAAAACCTGAAGAAGCAAAATCGAAGCAGGGACCAAACAGAATTGATCTTCACGCAGCAAAAATCATCAAAGCAAAAGGAAAAGAAGTTAACATGGGTCAGCACATACTGGGAGAAGTTCCTGGAGTTGAAGTAGGGGATGAGTTCCAATACAGGGTGGAACTTGCTATTGTGGGGGTTCATCGCCTATATCAGGCTGGTATAGATTACATGAAGCAGGGAGGTATGCTGATTGCGATTAGTATTGTTTCTTCAGGGGTCTACGATGATGGCCTGGAAGATGCTGATGTGTTGATTTATTCTGGGCAAGGTGGAAATGTGGTAGGTAAGGTCAAAACCCCCGAGGATCAGAAGCTGGAAAGAGGTAATTTAGCTTTGAAGAATAGTATATCAGTAAAGAATCCTGTTCGGGTGATTCGTGGATCTAAGGAGACCAAGACCTCTGAATCCGTGGATGGTAAAGGTAAGGTAGTGACAACATATGTTTATGATGGGTTGTACACTGTTGAGAATTACTGGACAGAACAAGGGCCAAAAGGTAAGATGGTTTTTATGTTTAAGTTGGTGAGAATTCCTGGGCAACCAGAGCTTGCTTGGAAAGAAGTAAAGTCATCGAAAAAGTCCAAAGTGCGCCATGGTGTTTGTGTCCATGACATTACAGAAGGAAAGGAGACACTCGCAATAAGTGCTGTGAACACAATTGATAGTGAGAAACCTCCACCATTCAATTACATCAAGAAGATGATATATCCTGACTGGTTCAAGCCTTCTCCTTCAAAAGGATGTGATTGTGTTGGTAGATGTTCTGATTCCAAGAAGTGCTCATGTGCAGTTAAAAATGGAGGCGAGATCCCATACAATCGTAATGGGGCTATTGTTGAAGTGAAGCCTCTTGTATATGAATGTGGTCCTCATTGTAAATGTCCCCCCTCTTGCTACAATAGAGTCGGTCAACATGGTATTAAAGTTCCACTTGAGATCTTTAAGACAAATTCAAGGGGCTGGGGTGTGAGGGCTCTAACCTCCATTCCTTCAGGAACCTTTATATGTGAGTATGCAGGAGAACTTCTTGAAGACAAGGAAGCTGAAAGAAGAATTGGTAATGACGAATACCTTTTTGATATTGGGCAGAACTATAGTGATTGTTCTGTAAACTCTTCTGGACAAGCAGAATTAAGTGAGATAGTAGAAGAGGGTGGTTATACAATTGATGCAGCTCAGTATGGAAATATCGGGCGATTTATCAATCATAGTTGTTCACCTAATTTGTATGCCCAAAACGTTCTTTATGATCATGAAGATAAGAAAATGCCTCATATCATGCTTTTTGCAGCAGATAACATTCCTCCTTTGGGGGAGCTCAGTTACCATTATAATTATTCTGTGGATCAGGTACATGACTCCAATGGCAACATCAAGGTGAAGAAATGCTTTTGTGGATCTTCAGAGTGTAGT
>ALUC-2054003-Ipomoea_quamoclit
GGTAATCTTGCCTTGAAGAACTCCATGGATGCAAAGCTTCCTATAAGAGTTATTTGTCTTCAAAAAACTCTAGGTATGAGTGGCCAGGGATACACTTATGTAGGGTTATACACTGTGAGCAACTATAATCAAGAAAGAGACCAAAGGGGCAATTCGGTGTTCAAGTTTGAATTGCGCAGACTTCCTTCGCAGCCAAATCTTACTCTCCCAATGGTTTGGGACTGGGAGCCAGTAGAATTGACTGAAAGAGAAGGTGGTGTTAACAATCGAGTTGTGGTAGATGATGTATCACAAGGGAAGGAGAAGTTTCCCATTCCTGCAGTGAATGAAATTGATGATGAAAAACCCCCACCTTTTACTTACATAACCAAAATGGTATATCCTTGTTGGTTTCATTGTCCTTTGCCAAAGGGTTGCAACTGCAAAAATGGATGTTCAGATTCGAAGCCATGTCCATGTACGCGTAGGAATGGAGGTGAGATTCCATTCAACAATAGCGGTGCTGTACTTAAAGCAAAGCAAGTTATCTACGAGTGTGGTCCATCTTGCAAATGTCCCCCTTCCTGCAATAATAGAGTTGGCCAAAATGGTCCACAATATCAACTGGAAGTTTTCAAAACCAAGTCTAGAGGATGGGGTGTCCGATCACAAGATTATATCTCTTCGGGAAGTTTTATATGTGAATTTCTTGGAGAGCTGCTTGATGAGAAGGAAGCTGAAAAAAGAATAGACTGTGATGAATATCTCTTCGATATTGGTAATTATGATAAAGGAGAGGATACTAATATCGTTGATATTCGTAGAAAGGATAGTGATGGATTCACGGTTGATGCAGCCCAATTGGGAAATGTGGGGAGATTCTTCAACCATAGTTGTTCACCCAACCTTTATGTGCAAAACGTTTTGTTTGATCATGATGACAAGAGAGCCCCTCATTTATTGTTGTTTGCTCAAGAGGATATAGCACCTTTCCAAGAGCTCACTTACGACTATAATTACAAGATGGACCAAGTTCGGGATGCAAATGGAAACCTCAAGAAGAAGAACTGCTATTGTGGGTTTCCCGAGTGCACCGGAAGAATGTAC
>ALUC-2055417-Ipomoea_quamoclit
GGAAATAGACTGTCCAAATTTGATGTGACCTTGCCACCTTTTGGCCCAAATGGTTCCAGCCATGGTGATTCCCGTAGCAAAGTAAGAGAGACATTGCGTTTATTTCAGGTTCTTTGTAGAAAGCTCTTAAAAGGAGAAGAATCAAAGTCAAGGCCAGAGGAAGAGGCACAATCTAAGCAGAAAACTAAAAGGATTGATCTTGAAGCATCAAAGATAATCAAAGTAATGGGTAAAGAAGTTAACACAGGCAATATTATATTAGGTGAAGTGCCTGGAGTTGAAGTTGGTGATGAATTCCAGTATAGGGTGGAACTTGCTCTTGTTGGTATTCATCGACTATATCAAGCAGGTATAGATTCAATGAAGCATGCTGAGACTGGAATTACAATTGCAGTTAGTATTGTTTCTTCTGGTGCTTATGCCGATGAAACGGATAATCCTGATGTCTTGATATATTCTGGACAAGGTGGAAATTTGATTAGTAAAGCTAAGACACCAGAAGACCAAAAGCTTGAAAGAGGCAATCTAGCTTTGAGAAATAGCATAACTGTAAAGAATCCAGTGCGGGTGATTCGTGGATACAAGGAGACCAAGCCTTCTGAATCAGTGGATGCAAAACCAAAGGTGGCCACAACATATGTTTATGATGGCATATACACTGTTGAGAACTATTGGACAGTAGAAGGTAAGCACGGTAAGATGGTTTTTATGTTTGAGCTTAGAAGAATTCCTGGTCAAGCGGATGTATTTTGGAAAGAAGTAAAGTCATCCAAAAAGTCCACAATGCGGCATGGAGTTTGTGTTGCTGACATAACTGGAGGAAAAGAGTTGCTTCCTATATGTGCTATCAACAGAATTGACAGTGAGAAACCTCCATCATTTAATTACATCCGTAAGATGAAATATCCAGAATGGTTCCATCCTGCTCCACTCAAAGGTTGTGACTGTACCGGTAAATGTTCTGATTCCAAAAAGTGCGCATGTGCAGTCCGAAATGGAGGTGAACTTCCATACAACCGTAATGGGGCCATAGTTGAAGTGAAACCTCTTGTATATGAGTGTGGTCCTCATTGTAAGTGTCCACCTTCTTGCTATAACAGAGTCAGCCAAAATGGTATCAAGATTCAATTGGAGATCTTCAAGACTGAGTCACGGGGCTGGGGTGTCAGATCCCTGACGTCTATTCCTTCAGGAACCTTTATATGCGAGTATGCAGGAGAGCTTCTTGAAGACAAGGAAGCTGAACGAAGGATTGGTAGCGATGAGTATCTTTTTGATATTGGCCATAACTATAGTGACTGTTCTATCAATCCTCCAGGACAAAAATGTACTAGTAGTGAGCAGGTTGAAGAAGTTGGCCATACCATTGATGCAGCAGAGTATGGGAATGTCGGAAGGTATATCAATCACAGCTGTTCGCCTAACCTCTATGCACAAAATGTCCTTTATGACTATGAAGACAAGAAAGTGCCGCATATTATGCTCTTTGCTGCAGAGAATATTTCTCCGTTACGAGAGCTGACTTATCACTACAATTATACAGTGGATCAGGTTCGTGATTCCAATGGAAACATCAAGGTAAAACAATGCTTTTGTGGATCTGCTGAGTGTACCGGTAGGCTGTAT
>AQFM-2000801-Pseudolarix_amabilis
AGTAGTGCACAAGGCCAATCTGATGGGGATGGAACAGTTACTCGCTCCAAAGTTCGAGAAACCATGCGACTTTTTCAGGTGCTTTATAGGAAATTCTTACAAGAGGAAGAAACACATACAAAACCTGGCCAAGCTAACGCTCGCAAAAGGCCTGATGTGCAGGCATCTCAAGTTCTGAAGGAAAATAATAAATGGGTTAACACTGGGAAGCAGATTCTGGGTCCTGTTCCTGGAGTTGAAGTTGGAGATGAATTTCATTACAGGATTGAGCTTTGCATTGTAGGTCTTCATCGGCAAAGTCAAGGTGGGATTGATTACTTGAAACAAGGTGATACTGTGATTGCCACCAGTGTCGTGGCCTCGGGTGCTTATGCAGATGATATTGATACCGGTGAAGTGTTAATATACACTGGACAGGGTGGAAACAGCTTCAGCGCTGATAGAAAGCAGGCTGAGGATCAGAAACTAGAGCGTGGGAACTTGTCACTTAAAAACTGCATAGATGCAAAGTCACCTGTGAGAGTTATCCGTGGTTTTAAGGAGCCGAAAAGTTCCTTTGGAGCCAGAGGTGGCAAAGAGAGCTCAAAGAGTAAGAATTGCATCACATACACATATGATGGACTTTATCTTGTTGAGAAATATTGGCAGGAAAAAGGAGCCTCTGGATTTTCAGTATTCAAATTTCAGTTGAGAAGAATGCCAGGACAGCCTGAGCTAGCCTGGAATATTGTGAGAACAATTGGAAAATCAAAAACATTGTCATGTCGTGAAGGCCTTCGTAAGCGAGATATCTCTCAGGGCAAAGAATCAAAACCTATTTCTGTTGTCAATACAGTTGATGATGAAAGTGGTCCAGCACCGTTTGAGTACACAAGTAAGATAATGTATCCATCGTGGTATAATCCTACACCCCCAAGAGGTTGTGATTGTGTTGATGGATGCTCGGATTCTGAAAGTTGTTTTTGTGCAATCAAGAATGGAGGTGAACTTCCTTATAACTACAATGGTGCTATTGTGGAAGCAAAGCCCATCGTTCATGAGTGTGGTCCATCTTGCAAGTGTCCTCCAACTTGCCACAATAGAGTGAGCCAGCATGGTGTGAAACTTGAACTTGAAGTCTTTAAAACTGCGAAAAGGGGTGTGCGCTCATTGACTTCAATATCTTCTGGTAGTTTCATATGTGAGTACACTGGTGAACTTCTTTCTGATATGGAGGCTGAACAGCGGACTGGAAATGATGAATATCTTTTTGATGGAAGTGGGTCTAATGAACAATCTCTTTGGGATGGGCTTGCTGGTTTAGTCAACGAGCTTCCCTCTCATTCTATAGCTGAAACTGTGGAAGATGCAGGTTACACAATTGATGCAGCCAAGTATGGAGGTGTAGGAAGATTTATCAATCACAGTTGTTCTCCGAATCTTTATGCACAAAATGTTCTCTATGACCATGATGACAAAACTGTCCCCCACATTATGCTCTTTGCTGCTGAGAACATTCCTCCATTGCAAGAGCTTTCTTATCACTACAACTACAAACTGGATCAAGTTCGAGATTCTGATGGCAACATAAAGATGAAAAGTTGTTACTGCGGCTCTGCAGAGTGCACTGGAAGATTGTAT
>ARYD-2025887-ARYD-Oenothera_laciniata-5_samples_combined
AAACTAAAGTCCGGTTCGAGGAAGAAGACTAAAGCAAATAAAACTCAGAGCAAGACCTCAAAGAAGATAAGAACAGTTGCTGGAGAGGGGATTGATGATGGCGCTGGTCAAATTGTTCCCTGGGAAGAAGAGGAAGTTCTTGAGGTTGAGGAACAAGTTAAAGATCTCAAGAGCCGTAAAAGACCGAGAAAACTTTCTCTGGATCCCCCTCCTTTTGGTCATGTTTCCACAGGGGAGTCATCAACAGCTACCAGGAACAAAGTAAGAGAGACACTGCGGCTTTACCAGGCTGTGTACAGAAAGCTATTGCAGGAAGAAGAAGCAAAACCCCATAAAGAAGGTAGACCCAAAAGGATTGACCTTCTGGCTGAAGGGATTTTGAAAGAGAAGGGCAGATTCTTAAACACAAAAAAAGTCATCGGTGAGCTCCCAGGTGTTGAAGTTGGTGATGAATTTCAGTACAGAGCAGAGCTGAGGATAGTTGGTCTTCATAGCCCGATAATGGGGGGAATCGATTATGTGAAACAGGGTAATAAGATCATTGCCACAAGTATTGTGTCGTCTGGAGCATATAAAGACGATCTTGAAAGCTCGGATCAATTGATATATACAGGTAGTGGAGGTAATGTTGTTGAGAAGAAGAAGGAACCGGAGGATCAGAAACTCGAGCGAGGGAACCTCGCTCTTAGTAATAGTGTGGCTGAAAAGAATCCAGTGAGGGTCATTCGTGGGTTGAAAGAAACAAGACCGTCTAGTTCATCCAATGCAAAATCAAAGGTAGCTATTTTATACATTTACGATGGGCTATATGTGGTTGACAAGTATTGGCAAGAACCAGGAGAACATGGTAAGTTGGTCTTCAAGTTTCTTTTGAAACGGAAACCCAATCAGCCCGAACTGGCTTGGAAAGTAGTTAGTAAATCAAAGAAGCATGAGGCGAGGGAAGGTCTTTGTATGAAGGATATCTCACTAGGGAAAGAGGCCTTCGCCATCCCTGCTGTAAACACTATTAATGATGAGAAGCCCCCAACTTTCAAGTACATAACTAGAGTAATGTACCCTAATTGGTGCAACCCTATCCCTCCAGAGGGCTGTGAATGTACCAATGGGTGCTCTGATTCCGATAAATGTCCTTGTGCTGTCAAGAATGGAGGCGAAATCCCGTACAACTTCAATGGTGCTATTGTGGAAGTCAAGCCCTTAGTCTATGAATGTGGCCCTTTATGTAAATGCCCATCTTCATGCCACAATAGAGTAAGTCAGCACGGTATTAAATTCCCACTCGAGATCTTCAAAACTGAATCTCGAGGATGGGGTGTGAGATCCTTAGCCTCGATTCCGTCTGGGAGTTTCATATGCGAATACATCGGAGAGTTGCTTGAAGACAAGGAAGCTGAGGCCCGAGCAGGTAATGATGAGTATCTGTTTGATATTGGGAATAACTATAGCGACGCGAATCTTTGGGACGGCCTTTCAACTTTGATTCCGGATTCTAATCTTAGTCTGAATGATACTGTGGATGAAATGGGATTCACAATTGATGCAGCACAGTACGGGAATATTGGTAGATTCATCAACCACAGTTGTTCTCCCAACCTTTACGCCCAGAATGTGCTCTATGATCATGTCGACAAGAGGATTCCTCATATAATGCTCTTTGCTGCTGAGAACATTCCTCCACTGCAGGAGCTGACTTATCACTACAATTACATGATAGATCAAGTCCGTGACTCTGATGGCAACATCAAACAGAAGCCTTGCTTCTGCGGTTCAGCAGAATGTGAGGGTAGAATGTAT
>ATFX-2006391-Muntingia_calabura
ATCCTTGCAACAAGTGTTATTGCATCTGGGGGATACGATGATGACTTGGATTACTCGGATGTCTTGACATATATGGGTCAGGGAGGTAACGTGATGAACAAAGGTAAGCAACCTGAAGATCAGAAGCTTGAAAGAGGAAACCTTGCTTTAGCAAATAGCCAAGATGCTAAGAATCCTGTAAGAGTGGTTCGTGGTGAGATAAGGTCTTCTGATTCTTCAGATGTGAGAGGTAAGACATATATTTATGATGGTCTGTACTTGGTGGAGGAGTATAAGCGAGAACCAGGCCCTCATGGTAAGCTGGTATTCAAATTTAAGTTGGTCCGGATCCCTGGTCAACCAGAGCTTGCTTGGAAAGTAGTAAAGAAGACACATAAATCTAGCATACGTGAAGGTCTTTGTGTGGATGATGTATCCAATGGGGAAGAGCGAATACCGATCTGTGCTATAAACACAATTGATGATGAGAAGCCTCCACCATTTGAATATGTTAGGGGTATGATATACCCCGACTGGTGCCGCCCTATACCTCCTAGGGGTTGTGATTGTACTAATGGATGTTCTGATTCTAAGAAGTGTCCTTGTGTAATGAAGAATGGAGGAGAGATTCCATACAATCACAATGGTGCTATTGTTGAAGCGAAGCCCCTGGTTTATGAGTGTGGTCCCACTTGCAAGTGCCCTCCCTCTTGCTATAATAGAGTCTCCCAGAATGGTATTAAATTTCAGTTTGAAATCTTTAAAACTGTGTCGAGAGGCTGGGGAGTAAGATCCCTGAATTCTATCCCCTCAGGAAGCTTTGTCTGTGAGTATGCTGGAGAGCTTCTTGAGGACAAGGAAGCTGAAGAACGAACTGGAAATGACGAGTATCTATTTGATATTGGAAACAACTACAATGATAGTTCTCTTTGGGATGGACTTTCAACCCTGATTTCTGATGTAGTATCAAGTTCTTGCCAGGGTGTACAAGAACGTGGATTCACAATTGATGCAGCAAAGTATGGCAACATGGGGAGATTTGTAAACCATAGTTGTTCACCTAATTTATATGCACAAAGTGTCCTTTATGATCATGAGGATAAGAGAATTCCTCATATAATGCTCTTTTCTGCTGAGAACATTCCTCCTCTGCAAGAGCTTACTTACCATTACAACTATGAGATAGACCAGGTTCGTGATTCTAATGGCAACATAAAGAAGAAACCTTGTTACTGTGGTTCTTCAGAATGCACTGGCAGGATGTAC
>AUGV-2006663-Capnoides_sempervirens
CAACTTGTTGTAAGGGATGAATATGACTCTCCAGGCGACGATGATGATGATGAAAATTTTGCTTTGGTTCCGAGAGCACAAGCCGGGAGTCTGAGTTTGATTCCATTTGGTCTCCATATGTTTGTTGATAAAGATGATAGCAGTGAAACTGTTGTCACGCGTAACCAAGTAAGGGAGACTCTGCGTCTATTTCAAGCAATCTTTAGGAAGTTATTACGGGATGAGGAAGCGAAATTGAAGGAACATGGAAATAATTTCAAGCGCATTGATTTGATATCTGCGAAGATTCTTAAGGAGAAAAACAAGTGGGTGAACACTGGCAAGCCAATCTTGGGACCTGTCCCCGGGGTTGAAGTCGGAGACGAGTTTCATTACAGAGTGGAGCTTTCCATCATTGGTCTTCATCGCCCATTTCAGGGTGGTATAGACATCTTAAGGAAAGGTAGCAGAATTGTGGCGACAAGTATTGTGGCTTCTGGAGGTCATGACGAGATGGATAGTTCTGATGTCTTAATATATAGTGGTCAAGGAGGAAATCCAGTGGGCAAAGAGAAGCAAGCTGAAGACCAAAAGCTTGAGCGAGGAAACCTTGCATTGAAGAACAGTATGGATGAAAGCAGTCCAGTTCGAGTTATTCGTGGGTTTAAAGAGACAAAGGGAGCTGATACAGTCGACACAAGGGCCAAGGTTGTTGCAACATACATCTATGATGGGCTATACTTGGTGGAACGTTATTGGCAGGAAAAAGGACGGTATGGTACAAATGTCTTTATGTTCCGGCTGAGGAGAATACCCGGGCAACCAGAGCTTGCTTTCAAAGAAGTGAAGAAACCAAAAAAATTGAGAGTAGGTATTTGTGTAGATGATATTTCCCAGGGGAAAGAAAAGATGCCTATTTGTGCAATAAACACAATAGATGATGAGAAACCACCTCCTTTTAAATACATTACTAGTATGATATATCCATCATGGTACAAACCTACTTCCCCCAAGGGATGTGAATGCACTAATGGATGCTCGGATTCCGAGAAATGCTTATGTGCAGTTAAGAATGGAGGGGAGATTCCATTTAACTATAACGGCGCTATCGTGGAAGCAAAGTCTCTTGTTTACGAATGTGGTCCCTTATGCAAATGCCCTCCTTCTTGTCATAACAGAGTCAGCCAGCACGGTATAAAGTTTCAGCTGGAGATCTTCAAGACTGAATTGAGAGGCTGGGGTGTTAGATCCTTAACCTCCATTCCCTCTGGAAGTTTTATTTGTGAGTACACGGGAGAGTTGCTCGAGGATAAGGAAGCTGAGCAAAGGACCGGAAGTGACGAGTATCTGTTTGATATTGGCAATAATTATAATGACGGTACTCTCTGGGATGGATTGTCCAATCTAATACCTCCTGATTTGCAATCAAGCAGTTCCTGCGAAACCGTGGAGGATGTTGGGTTCACCATTGATGCTTTGGAGTATGGGAGTGTTGGGAGATTCATTAATCATAGTTGTTCACCAAATCTTTATGCTCAAAATGTTGTTTATGATCATGATGACAAGAGAATGCCACATATAATGCTTTTTGCGGCCGAGAATATCCCTCCCTTACAGGAGCTAACGTACCACTACAATTACGTGGTAGATCAGGTCCTTGATTCCGACGGCAATATAAAGAAGAAGAAATGCTACTGCGGGTCTCATGCGTGCAGTGGAAGACTGTAT
>AUIP-2131349-Phelline_lucida
GAGGACATGGTGATTGTGCAAGGTCTGATGGCTGCACCAAATTGTCCATGGAGGCAGGGCAAAGAGGGTTTGACTAGCCCAGATGATGTAATGAGCAAAAGCAAAGTAAAGAGGCATTCCTGCACCACACCCAAGAAGTCTAAAGAGAGTAATGCTGCTTATATACGGAAATTTGTGAAGGGCAAGTTAAGCTCTGCTGGCAAGGCTGCTTATGGAGGTACACTTGATCTGGTCGTGAGGAAGGAGGAAGATTTTGTAGCACATAATGCTGAGCAAAGTGAAGACTCTCCTGCTGTCCAGGGACCACATGATTTGGATGTATCCCTGCCTCCTTTTGGTCCCAAGAGTTCAAGTGATGCCAGAAACAGAGTTCGGGAGATTCTACGTCTCTTCCAGGTTTTATGTAGGAAGCTGTTGCAAGGGGAAGAAGCAAAGATTAGGGAAAGGTATGAATCAAAGTCAAAGCATGGAAAAAGGATTGATCTTGCTGCAGCAAAAATTGTCGGGGATAAAATAAAAGACATTAACAAAGGTAAACAATATCTGGGAACAGTCCCTGGAGTTGAGGTAGGGGACGAATTTCAGTACAGGGTGGAGCTCGCTCTTGTGGGTGTTCACCGTCTTTACCAGGCAGGTATAGATTACATAAAGCATGGCAAAGAAATTGTTACAGCTAGTATTGTTGCTTCGGGGGCTTATGATGATGAACTTGACAATCCGGACTGTCTAATATACTCTGGTTCAGGGGGAATAGGAAAGGATAAGCAACCTGAAGACCAGAAGCTTGAAAGAGGGAACTTAGCTTTGAAGAATAGTATATCGCTGAAGAATCCTGTGCGGGTTATCCGTGGTTCTAAAGACAAGGCCACCGAATCTTCGGATGCAAGATCTAAGTTAGTGGTGACATACGTCTATGATGGCTTGTACACGGTTGAGAGGTATTGGCAGGACCCAGGACCGCATGGCAAGCTCGTTTTTAAGTTTGAGTTGAGGAGAATTCCGGGACAACCGGAGCTTGCCTGGAAAGAAGTGAAAAAGTCGAAGAAGTTTAAGACACGGGATGGTCTTTGTGTTGATGATATAACCGGAGGCAAAGAGTTTTTTCCAATATGTGCCGTGAACACAATTGACAACGAGAAGCCCCCACCATTTAATTACATTACTAGGATGATCTATCCAGATTGGTACCGACCTATTCCTCCTAAAGGATGTGATTGTGCTGGTGGATGCTATGATAAGAGATGCTCATGTGCATTCAAGAATGGAGGGGAGATTCCATATAACCATAATGGTGCTATTGTTGAAGCAAAGACACTTGTTTACGAGTGTGGTCCATCTTGCAAATGTTCTCCTTCTTGCTATAATAGAGTCACCCAGCATGGTATGAAAATTCAGCTTGAAATCTTCAAAACGGAGTCAAGGGGCTGGGGTGTCAGGTCCTTAAATTCGATTCCTTCCGGAAGTTTTATATGCGAGTATATAGGGGAGCTTCTTGAAGACACAGAAGCTGAAAAACGAACTGGTAATGATGAGTATCTGTTTGATATAGGGAAAAACTACAGTGATTGCTCTCTCAATTCTGATGCAAAATCACTTTCTAGCGAGGTTATGGAGGATGGTGGCTTTACCATTGATGCAGCAGAGTCTGGTAATGTGGGGAGGTTCATTAACCATAGTTGTTCACCAAACCTTTATGCTCAGAATGTCCTTCATGATCAGGAGGACAAGAGAATGCCCCACATAATGTTTTTTGCTGCAGAAAATATTCCTCCATTACAGGAGTTGACCTATCATTACAACTATGCAGTGGATACGGTCCGTGATTTTAATGGCAATATAAAGATCAAGAGATGCTATTGTGGGTCCACAGAATGTACTGGCCGAATGTAT
>AVJK-2016197-Cavendishia_cuatrecasasii
TCTCGGCCTGAATGGCCTATTTGCGGTTCCAATATGTTGGAAGACACTGATTTGAGACACAAACTTCCTAGAAGAAGGGTTTCAGCTACCCGTGACTTCCCTCCCTTCTGTGGAAGGAATGCTCCGTGCCCAACTGAGGATGAGCGGCGGAGGATTCTCTTGGGAAACAAGACTATTTTTCCTCAGGATAAGAGTGCTGCCGGTGAGATCCAGCTGGTAAGAGAGACAGTGAAACCTAAACAGCAAGGTAGTCCAGCGAGAGAGACGCCAAGAAAAGGCATAGACGAATTGGATGCTGATGTTGGTGACAGGAAGAAAGCAACTTTGTTGGAACTAAAGTCCAAGGACGGAACAGCTTCATTAGACAAATTGCGGGGTGATGTGGAAGTTAGTCCAGTAAGAGAGAGAGAGGTGGCTGTTGTTGAAGAATTGAAGGAGGAAGTTAGAGATGGTCATGCCCAAAAGAGGAAGTTGGAAGGAAGTACTCCCAAACGGAAAATCAAGGCTCAGAAAGTAATTGAAAAGGATGTGATTGGTGTCAAAGGGGAAGTGAGAAAGGAAATAGCAGTTTACCCGCTTGGTAAAAGTTTTATGGAAAAAAATCCAGGTGGTGCTGCCGTTGCCTTGGCAGATGATTCTGACAGGGTGATTGTGCAAGGCATGATGGCTGCACCAAACTGTCCTTGGAGGCAGGGTAAAGGGTCTGCTGACCCTTGTCCGGATGTTGCCGTCCCTAATCCGGATACTGTGTTGACTGTTAGTGAGGAGAGAAGAAATGCCACCAGCTGCTTCACACCAGAAGAGAAACCTAAATCTGCCCGCAAGCTAAAAGCTACGAAGCAGTTATTTCCTTCTCACAAGGAAGCATTTAAGGGTACAGGTCAACTGGTGGTCAAGGATTTGGGGAATTTTGTTATACAAGTGCAAGACGAAAATCCTTCTGGGAACAAGAGACCGCATGATTTTGAGGTTACCCTTCCTCCTTTCGGTCCCAAAAGTTCAAGCGATGGTAATGAGCGCAACAAAGTGAGGGAAACGTTACGTCTCTTCCAAGCTATTTGTAGGAAGCTATTGCAAGCAGAAGAAGCAAAATTGAGGCAGAAAGGAGACCCTGCCAAAAGAATTGATTTGCAAGCAGCACAAATTGTCAGAGATAAAGGGAAAGAAGTCAACACAGCAAACTTTGTAATCGGATCGGTGCCTGGAATTGAAGTAGGGGACGAATTTCAATACAGGGTAGAGTTGGCACTTGTTGGGATTCACCGGCTCTATCAAGCTGGTATTGATTACACAAAACATGGTAAGATGATCATTGCGACAAGTATTGTTGCTTCTGGGGTTTATGCGGATGATTTAGATAACCCTGATGTTTTGATGTACTCTGGTCAAGGAGGGACTGCAACGGGTAAGAAACAAGCTGAGGACCAGAAACTTGAAAGGGGGAACTTGGCTCTCAAAAATAGTATAACTACAAAGAATCCGGTTCGGGTAATTAGAGGTTTTAAAGAGACAAAACCTTCAAAAATAGATGCAAGAGCCAAGGTAGTTCCGACGTATACTTATGATGGCTTGTATACAGTGGAGAAGTATAGGCATGATGTAGGGCCGCACGGGAAGCTTGTTTTCATGTTTGAATTGAGGCGAATTCCAGGTCAACCGGATCTTGCATGGAACGAAGTCAAGAAATCAAACAAGTTTAAAGCACGTGAAGGTCTGGTTGTCAATGATATTTCAGGAGAGGAGTTTTTTCCCATTTGCGCTGTAAACACTGTGGACAGTGAGTTACCTTCGACATTTAAGTACATAAATAAGATGAAATATCCGGATTGGTATTGCCCTAGTCCCCCTAAGGGTTGTGATTGCAGTGGAGGATGTTCTGATTCTAGGAAATGCTATTGTGTAGTTAAAAATGGAGGAGAGATTCCGTATAACTACAATGGCGCAATTGTTGAGGCAAAGCCTCTAGTCTATGAGTGTGGTCCTTGTTGCAACTGTCCTCCTTCTTGCTACAATAGAGTCACCCAGAATGGCATCCAAATCCAACTTGAAATCTTCAAAACAAAGTCTAGGGGATGGGGTGTTAGATCCATAACTTCTATTCCTTCGGGGAGTTTTATATGCGAGTATTTTGGTGAGCTTATTGAAGACAAGGAAGCTGAACAGAGGCACAACGATGAATATTTGTTTGACATTGGGAAAAATTACAGTGACTGCTCACTCGCAGATGGACTTTCTCCTGAGGTGGCGGAGGAGGGTTGTTTCACCATTGATGCAGCACAGTTTGGCAATGTGGGGAGGTTCATTAACCACAGTTGTGCCCCTAACCTATATGCTCAGAATGTCCTTTATGATCACGAAGACAAGAAAATGCCCCACATAATGCTCTTTGCCGCAGAGAATATTCCACCTTTACAGGAGCTGACTTACCATTATAATTATTCAGTCGATCAGGTCCGTGATTCGAGTGGCAATATTAAGAGGAAGAATTGCTATTGTGGGTCTGCAGAGTGCAGTGGCAGGATGTAT
>AWJM-2001625-Edgeworthia_papyrifera
GATAGGTCCGTAGTGCAAGGTCTAATGGCACCAGTTTTTTGTCCTTGGAGACGGGGCAAAGGGTCACGCAAACCTGAACTTTCTGGTGCTTCAGTTGAAAAGAATGTAAAGAAAAAAGAGCATGCACCTTTGTCAAAAAAGTGTTCGGACTCCAATTTAAACAAAAGGAAGAGAGTAGAGAATGCCAAAAAAGCTAATGCTATAAAGAAGAAATCATCACTTGTAAGGAATGCTGATCAAGGTAGGGGTGAATTGGTTTTATGGCAGGGAGAAGACTTGTTATCACACGGTGGAGACAATTGTGATCAGAATGGCACTTGGAAGTCATGTGAATATGAGGTGAGCCTTCCTCGTCCCGGTCGTGTTAAAGGGCAAGGTAGTGATTCAAGTAGTCCTCGGAGCAAAGTAAGGGAAACATTGCGTTTATTCCAAGTTGTGTATAGGAAGCTGTTGCAGGATGAAGAATCAAAACCGAAGAGATCAGGGGACACGCGTAAAAGGCTTGATTTTCAAGCAGCAAAAATTCTCAAGGAGAATGGGAAGTATGTTAACACAGGTAAAGCAATTCTGGGACCTGTTTCAGGAGTTGAAATCGGTGATGAATTTCAGTACATGGTGGAACTTAATATTGTTGGTCTCCATCGCCAAACACAAGCAGGTATAGATTATGTGAATGAATGTGGGAAAATCCTCGCAACAAGTATAGTAGCATCTGGGGGTTATGATGACAATTTAGATAATTCTGATGTCCTGATATACACAGGTCAGGGAGGAAATGTGATGCAGAAAGGTAAACAGCCTGAAGATCAGAAACTTGAAAGAGGTAATCTTGCTTTGGCAAATAGCAGAGTTGCAAAGAATCCTGTAAGAGTCATTCGTGGTGAATCAAAATCTTCTGATTCCCCTGAGGGAAGAGGTAAAACATACACATACGATGGACTCTATTTGGTGAAAGAAGTCAACCAGGAAGTGGGGCCACATGGTAAGTTAGTTTTTAAATTTAAGTTGGAGCGAATTGCTGGCCAGCCTGAACTCTCTTGGAAAGTAGTAAAGAAGTCGAGAAAATCAACTCTACGTGAGGGTCTTTGTGTTGTTGATATCTCAGAAGGCAAAGAGTTGATGCCAATATCTGCTATAAATACCATAGATGATGAGAAACCTCCACCTTTCAGATATGTTACTCGCATGATTTATCCTGATTGGTGTCGCCCCATCCCTCCGAGAGGCTGTGATTGCATCAAAGGGTGCTCGGAGTTTGCAAAATGTGTTTGTGTGATGAAGAATGGTGGAGAAATACCTTATAACCATAACGGAGCTATAGTTGAAATGAAGAATCTGGTGCACGAATGTGGTCCTACTTGCAAATGCCCTCCATCATGCCATAATAGAGTCTCTCAGCATGGAATCAAATTTAAGATGGAAATCTTCAAAACAGAATCCAGAGGGTGGGGTGTGAGATCCTTAAATTCCATCCCTTCAGGAAGCTTTATATGTGAGTATGTAGGGGAGCTTCTTGAAGATAGAGAAGCTGAACAAAGAACCGGCAGTGATGAGTACCTTTTCGATATCGGTAACAATTACAATGATGGCTCTCTCCGGGATGGACTCTCAAGACTGATGCCCGAAGCACCATCAAATTTGCTGCAAGATGTACCTGAATGTGGTTTCACCATTGATGCAGCACATTATGGTAATTTGGGAAGGTTCATCAACCATAGTTGCTCACCAAATCTGTACGCGCAAAATGTCGTCTACGATCATGAGGATCAGAGAATCCCCCATGTGATGCTCTTCGCGGTCGAGAACATTCCTCCTCTACAAGAACTGACTTATCACTACAACTATGTGATAGACGAGGTTCGTGATACCAATGGCAACATAAAGAAGAAACGTTGCTACTGCGGTTCTTCTGACTGTACTGGTAGGTTGTAC
>AWOI-2008049-Diphyscium_foliosum
GAGAAATTCTTGAGGAGACGGCGGATATTTAGTTTTCTCATGCGTAAGTACCACCAGTTGAAGGACCGTGGACTGAATCTTGAAACACACAGATTAGATCTCAAAGCATCCACGGAAATGAAGAAAAACAGGCTCAACTATGACTACAAAGGATTCGGGGACGTTCCAGGTATTAACGTGGGAGACTGCTTCTTCTATAGAGCTGAACTTGTTGCTGTGGGGTTACATTGGCCATATCAAGCAGGTATTGCGTGGCAATCTGATGGAGAAGACAAGGTAGGGTGCAGCATTGTTGCCTCTGGGGGCTACGAAGATGATGTAGACAATGGCGACACATTGATATACACTGGACATGGTGGCAACAATTACAAGAGTGACAGGCGGCAGGGAGGGGATCAGAAGGCAAGGGGAGGAAATCTTGCTCTCATAAATAGCGAGAGGTGGGGTATTCCTGTACGTGTGATCCGGGGACACAGCAAAATCCCAATCTCTCAAAGCCCTTCAGAGTTCATATACTCCTATGACGGGTTATATAAAGTTCAGTCGCACAAATACGAAGAGGGGAATGCTGGGTATAAGGTGTACAAATTCTATCTTCGTCGGCTCCCCGACCAGCCTGAGTTGGGTTCTAAGTTAGTTCAATTTATAGGCAAGAAGCCTCCACAACGGACTGATGTGCTAACGGCGGACATCTCCGGAGGGGCTGAGAATGTACCCATTTGTGTCGTCAATGATGTGGATGGTGCGAGACCCCCATCTGCATTTCAGTATACCACCAAGCTGCACTATCCGAAGGGATTGTCCGTCCCTCCCTTTCCTCTATCATGCTCTTGCAAGGATGCATGTGACAATCAGCACGGCGCCTGTTCTTGTGTTGAAAGAAATAAGGGCAAAATGCTTCCCTATAATCACAATGGACTCTTGGTCTCTGCTCTTCCATGTGTCTATGAATGTGGTAAGCAATGCAGGTGTTCCAAGGAGAGGTGTTATAACAGGGTGTCTCAGAAGGGTCTACAGCACCGTCTTGAGATTTTTAGAACCGTAAATAAAGGGTGGGGAGTGAGGTCATGGGATTTTATTCCTTCAGGAGGATTCGTGTGTGAATATACTGGACAGATCGTAGACAACAAGGCTGCTAACGAGCTGGAAGACGATGAATATCTTTTCAACCTTGATTTTGAGCAAGGTAATGAAGCGCGCTGGGGAGATTTATGTGAGGTCCTTGAAGATGTGGACGAGGAGGTGGCTCAACCTGTGCCGGATACAGCAAAATATGCTATCGATGCCAGCAAGCTTGGTGGTGTTGCACGGTTTATCAATCACAGTTGTGAACCAAACCTTTTTGTGCAGTGTGTTCTTTATGATCATAATGATCTTGAATTCCCGCATGTCATGCTTTTTGCAAACACTGATATACGGCCTTTTCAGGAATTAACCTATGACTATGGTTATACCCAAGACTCTGTATATGATTTAAGGGGGAACTTGAAGCAGAAAAGCTGCCATTGTGGTGCACTAACTTGCCGGGGAAGACTGTAC
>AWOI-2011604-Diphyscium_foliosum
GCGGAATTACTGAGGCGGCGAAAGATATTTCAAACTCTTTTGCGCAAGTACACACAGAAGCAGGAGCATGGAGAGAAGCTTGGTAAACAAACAGCGTTTCTCCAGGCAGGGAAGGAAATGAGGGAGCTCGGGCATGCTGTTGATTACAAAGGAGTCGGGCACATTCCAGGCATCTACACTGGAGATTTCTTTTATTACAGAATTGAACTCAATGTGCTCGCGTTACACAGGCAAATCCAAGCAGGGATCGCGTGGGTTACTTTCAAGGGCGAGAAGATAGGGTGCAGTATTGTGGTCTCTGGCGGCTACGAAGATGATGTAGACGAGGGCGAAGAATTGATATACACTGGACAGGGTGGCAACGATTATAAGGGAAGCAGGCAGCAGATAAGAGATCAAGAAGAAAGAGACGGGAATCTCGCTCTGCTAAACAGCCTTAAGAAGAATGTTCCTATACGTGTGATCCGGGGTCACAAAGATATTCCATGCGATCAAAGCCCTTCAACGAGGTTATATACCTATGACGGGTTGTACACAATCTACAAGCACACGCTTGAACCGGGGACTTCCGGCTGGCTGGTATATAGATTCTTCCTCCGTCGGCTCCCTGGCCAGCCTGAATTGGGTTCTAAATTAGTCTCGTTTATGGGCAAGACGACTAAGACACCTTCAATACGGGAGGGCGTGGTGAAAGACGACGTTTCTGAAGGAAAGGAGCGTATTCCTGTTTGCGTTGTCAACACTGTAGATAATACAAGACCCCCATCCTCATTCAAGTATACCAAAAAGTTGCGCTATCCACCGGGATTGGACCGGACTCCTTTTCCGTCGTCGTGCTCTTGCAGGACTTTATGCCAAAATCTTGACAACCGTTGTTGTTGCGTGGGGAGAAACAAGGACAAGCTGCTGCCCTACAATCACAGTGGACTCTTAGTCCAGGCTGTACCAGTCGTCTATGAATGTGGTCGACAATGCAAGTGCTCCGAGGAAAACTGTTACAACAGAGTATGTCAGAAGGGTCTGCGGCACCGTCTTGAGATTTTCAAAACTAAAGACAAAGGTTGGGGAGTGAGGTCATGGGATTTCATTCCTTCGGGGGGATTCGTCTGTGAGTATACTGGCGAGATTCTTGACAACAAGGCCGCTGACGAGCTGGATGATGACGAATATCTTTTCAACCTTGACTTTAAGCAAGGTAATCAAGCACGCTGGGGAGAGGCATTTGAAGATGTGAACAAGGACGAGGCTCAGACTGTATCAGAACAACCAAAGTACGCCATCGATGCCAGCAAGTATGGGAGCGTTGCACGGTTCATCAATCATAGCTGTGATCCAAACCTTTTTGTGCAGTGTGTTCTCTATGATCATAATAATCTTGAGGTCCCGCACGTCATGCTGTTTGCAAGTGACAACATTCGGCCACTTCAGGAGTTAACATATGACTACGGGTATACTCTAGACTCTGTAACAGATGCACACGGGAACGTGAAGCAGAAGGAATGCCATTGTGGTGCAAGAAATTGCCGGAAGAGGTTGTAC
>AWOI-2012927-Diphyscium_foliosum
CTAATGAATTCATGTGACATGCGGCTTCCTGTTCGAGTGATAAGACGTGCAAAAGATTCTGGTAATGCTACCGGCCAGAGGTTTAGTTACTATGGCTTGTACAAAGTGGACAAGCATATCCTAGACAGAGGTGCACATGGGCACCCGGTTTATAAGTTCTATCTGCGCAGAGAGGAAGGCCAACCAGACCTGGAAGCCATTTTACCTAAGCCACCTCCAGTTCCCACGATGACCCCTTCGTTACTCCTGACAGCTGACATTTCAGAGGGAGTGGAACAGACTCCAGTACGTGTAGTCAATGCAATCGATCTCAATGCTCCTGAGCCTTTCCTCTATTCCGCAACTGTGTGGTACCCTTACGAGGACGCCAAGTTCCCCTCACGGACGCTCGCCTGTGACTGCAATTTCGGCTGCAAGGATGATGCTTGTCCATGTGTTAGACGAAATAATGGTGGGGTGCTTGCCTACAATGATGACGGTCACCTTATTCGGGTGCGAGATGTTGTGTACGAGTGTGGGAGCCTCTGCAACTGCAGCAATGCAGCCTGCAGAAACAGAGTGAGTCAGAGGGGTTTAAAGTGGCGTCTGGAGATATTCAGGACGCCTACCAAGGGGTGGGGAGTCCGCACTTTGGAATTCATCCCCAGTGGGAGCTTTCTTTGTGAGCTAACTGGAGAAATGATCACTGCAACTCAAGCAGCCGATAGAGAGAATGACGAGTATCTTTTCAATCTTGACTTCCATAAGGGAGCCAAAGCACGCAGCAAACCTTCAAAGGCGAGCAAGAGACAGGGTTCACTTGAGGTCAAGGATCGTGGACAACTGATGAAGGCGTCCGTAGACTACGTGATTGATTGCAGACCATGTGGCAATGTTGCGAGGTTTATCAATCACAGCTGTAACCCCAACCTCTTTGTGCAAGGCGTGTTGTATGACCATGATGATTTAGAACGTGGCCATATTATGCTGTTTGCGGGCGAAGACATAGCTGCTCAAACCGAGCTTGCTTATGATTATGGCTACGAGCTTGACTCCGTTCGTGATCACCATGGGAACGTTGTCGCAAAGCAGTGCCATTGTGGCGCAAACATATGCAGAAAAAGGATGTAT
>AXNH-2015349-AXNH-Oenothera_filiformis-3_samples_combined
AAACTAAAGTCAGGTTCGAGGAAGAAGACTAAAGCAAATAAAACTCAGAGCAAGACCTCAAAGAAGATAAGAACAGTTCCTGGAGAGGGGATTGATGATGGCGCTGGTCAAATTGTTCCCTGGGAAGAAGAGGAAGTTCTTGAGGTTGAGGAACAAGTTAAAGATCTCCAGAGCCGTAAAAGACCGAGAAAATTTTCTGTGGATCCCCCTCCTTTTGGTAATGTTTCCACAGGGGAGTCATCAACAGCTACCAGGAACAAAGTAAGAGAGACACTGCGTCTTTACCAGGCTGTGTACAGAAAGCTATTGCAGGAAGAAGAAGCAAAACCCAATAAAGAAGGTAGACCCAAAAGGATTGACCTTCTGGCTGAAGGGATTTTGAAAGAGAAGGGCAGATTCTTGAACACAAAAAAAGTCGTCGGTGAGCTCCCAGGTGTTGAAGTTGGTGATGAATTTCAGTACAGAGCAGAGCTAAGGATAGTTGGTCTTCATAGCCCAATAATGGGGGGAATTGATTATGTGAAACAGGGTAATAAGATCATTGCCACAAGTATTGTGTCGTCTGGAGCATATAAAGACGATCTTGAAAGCTCGGATTATTTGATATATACAGGTAGTGGAGGTAATGTTGTTGAGAAGAAGAAGGAACCGGAGGATCAGAAACTCGAGCGAGGGAACCTTGCTCTTAGCAATAGTGTGGCTGAACAGAATCCAGTGAGGGTCATTCGTGGGTTGAAAGAAACAAGACCGTCTAGTTCATCCAGTTCAAAACCAAAGGTAGCTATTTTATACACTTACGATGGGCTATATGTGGTTGACAAGTATTGGCAAGAAGCAGGAGAACATGGTAAGTTGGTCTTCAAGTTTCTTTTGAGACGGAAACCCAATCAGCCCGAACTGGCTTGGAAAGTAGTTAGTAAATCAAAGAAGCATGAGGCGAGGGAAGGTCTTTGTGTGAAGGATATCTCACTAGGGAAAGAGTCCTTCCCCATTCCTGCTGTAAACACTATTGATGATGAGAAGCCCCCAACTTTCAAGTACATAACTAGAGTAATGTATCCTAATTGGTGCAACCCTATCCCTCCACAGGGCTGTGAATGTACCAATGGGTGCTCTGATTCCGATAAATGTCATTGTGCTGTCAAGAATGGAGGCGAAATCCCGTACAACTTCAATGGTGCTATTGTGGAAGCCAAGCCCTTAGTCTATGAATGTGGCCCTTTATGTAAATGCCCACCTTCGTGCCACAATAGAGTAAGTCAGCACGGTATTAAATTCCCACTTGAGATCTTCAAAACTGAATCTCGAGGATGGGGTGTGAGATCCCTAGCCTCGATTCCGTCTGGGAGTTTCATATGCGAATACATCGGAGAGTTGCTTGAAGACAAGGAAGCTGAGGCCCGAGCAGGTAATGATGAGTATCTCTTCGACATTGGGAATAACTACAGCGACACGAATCTTTGGGACGGCCTTTCAACTTTGATTCCGGATTCTAATCTTAGTTTGAATGATAGTGTGGATGAAATGGGCTTCACAATCGATGCAGCACAGTACGGCAATATTGGTAGATTCATCAATCACAGTTGTTCTCCTAACCTTTACGCCCAGAATGTGCTCTATGATCATGTTGACAAGAGGATTCCGCATATAATGCTCTTTGCTGCTGAGAACATTCCTCCACTGCAGGAGCTGACTTATCACTACAATTACATGATAGATCAAGTCCGTGACTCTGATGGCAACATCAAACAGAAGCCTTGCTTCTGTGGTTCATCAGAATGTACTGGTAGAATGTAT
>AYIY-2088979-Ruellia_brittoniana
CGTAAAATGATGAATATAGAAGTTAGTTTGCCCCCTTTTGGCCCTAATGGTTCTGGTAATGGTGATGCACGGAACAGAGTGAGAGAAACTCTTCGGACATTCAATGCTCTCTGTAGAAAGCTCTTGCAACAAGATGAATCAAATACCCTGCAGGAGGAAGGGAAATCCACCGGTAGAAAACTAAGAAGGATTGACCTGCTTAGTGCAAAGGCAATAAAAGACATGGGGAAGGAAGTCAACACAGAGAAGCTGCATTTGGGATCAGTCCCTGGAGTTGAAGTGGGTGATGAGTTTCAATACAGAGTTGAGCTTGCTGTTGTTGGTATTCACCGCCTGTACCAGGCTGGTATAGATTCAATAAAGAAGGATGGAATGCTAGTTGCCACTAGTATTGTTTCTTCTGGGGCCTATCAGGATGATGTGGACAATGCTGATGTCTTAATATACTCTGGACAAGGAGGAAATGTTGTTGGGAAGACCAAGCAGCCTGAAGACCAAAAGCTTGAAAAAGGGAATTTGGCTTTGTTTAACAGCATATCGAAGAAAACTCCAGTTCGAGTAATCCGGGGATGGAAAGAGCCAAGAGTGATGGATCCTCTGGATCCGAAACCTAAGATGGTCACAATATATGTTTATGATGGCCTATACACAGTGACAAAATACTGGCGGCAGTTAGGGCCTCATGGCAAGCAGGTGTATATGTTTGAGTTGAGGAGGAACCCTGGTCAGCCAGAGCTTGCATGGAAAGAATTGAAGAAGACAAATAAGTTCAAGGTCAGACCTGGTATGGTTGTTAGTGATATATCAGGAGGGAAAGAGCCATTCTCTATTTGTGCTGTGAACACTTCAGATGAGCAGAAGCCACCACCATTCAACTACATTGCTAAGATGATGTACCCTGAATGGTTCAAGCCAAAACCACCAGCAGGCTGTGATTGTACGGCGCGATGCTCTGACTCAAAAAGATGCCGATGTGCAGTCAGAAATGGAGGTGAAATCCCTTACAATCGTAATGGGGCTATAGTTGAAACAAAACCTCTTGTGTACGAGTGTGGTCCTCATTGTAGATGTCCTCCGTCTTGCTATAATAGAGTCACTCAACGCGGCATCAAATTTCAACTCGAGATCTTCAAGACTGGGTTGAGAGGCTGGGGGGTCAGGGCCCTGACATCTATTCCTTCTGGGAGTTTTATATGTGAATATGCCGGGGAGCTTCTTGAAGACAAGGAAGCTGAAGAAAGAGTTGGTAATGATGAATATTTATTCGATATTGGACACAACTACAGTGATGCTTCAGTCATGTCGGAAGAAAAATCCCCTGTAGCTGAACTCGAGGAAGGTGGATATACTATTGATGCTGCACAATATGGAAATGTGGGAAGGTTCATTAATCATAGCTGCTCGCCCAACCTCTATGCACAAAATGTGATCTATGATCACGATGACAAGAGAATGCCCCATGTAATGTTGTTTGCCATGGAAAATATACCTCCCTTGCAAGAGCTGACCTATCACTACAACTACTCGGTGGATCAGATCCGCGATTCTAACGGTAACATAAAGGTAAAAGAATGTTATTGTGGATCCTCAAAATGCACCGGTAGGATGTAT
>Ambtr_v1_0_27-AmTr_v1_0_scaffold00002_167-
ATGGCTGGAAGTAGCCTCAAATTCACCCTTACTTCTAGGCCCGAGGATAGGTTGATGGATGTTCCGTCAACATCAAATGGCAATTTATCAAATGGGTTTTCAAGTAAACGCAGTTTCGAGAGCGTTGACGGTGGGGCTTTTTCTGATAAATCCCCTGTTTTTAAGAAGAGGACCTTATCAGCTGTTCGTAAGTTTCCAAGAGGTTGTGGAAGATTTGCCCCAAGAATTACGGCATTAAGGACTGGAGAAGTCATGGATTCTCAGAGGTCAATGGATGGTTCAGAAGAAATGGCTTTGGTTAAAATTGATGACTCTAAACGTTTGAATGTTGCTGTTGAACCTGAACAACCAAAGTCATTGGGGAGTTCAACTGAGAATGGTGTAGAAGGTGTACCGGAGAACTCTGTTCAAAAGGATAACTTTCTTGAACTGGAGCCAAAACCTGTTCAAAATGATAAGCAAAAATTTCAATTAGATTCGGTGCAAAATGAAGAGTTGGGGTTGGAGATTTCAAAGGTTGCTTCCTCTGATCAAGAGGAACCTCTACAACTATTGCCCATAAAGACTGATATAAGCATTAAGGATCATTCAGAGAAGAAATCCCCTTCTCGAAATGTCTCAGCTTCCAGTCGATTTCCTTCTGGTCATGATAGACCGAATGAAGCATTGGGATCAGAGGCCTCGGGGGTCTCCTCCCCTGTTAATCAACAGGCACCGCTGCCACCATCTGTTTCAATAGCTGAAGCCGATTCAGCTGTTGAGGATAGTGCCAAGAAGAAGTTTCCTTCACGAAATCTCTCAGCTTCTAGGCATTTCCCTTATGGTTGTGGTAGGAATGTTCCTAAGCTCACTATAGAGGAAAGGATGAGATTCATGGCTTCTAAAAATAGGAAGTCCACAGAGGGAAAACCTTTGGAAGAGGAGGAACTTAATAAGCTTTCTAATGCTAAGGCAGTTCAGGCTGATAAACCTGTACAATGTGAGAGGATTGAGAGTATGTCGGAGAAGAAGGACAATGTCTTGCCCAAGAAGAAAAAACCAAAGGAGGGGAAGCCTTTAGAAGAAGAAGACAAGTCTTCTTGCTCGATAAGAACAAAGCCCACCAAATTGGAGAAGATTGAGAGCACACCAAAAATAAGAGATAACAAAGATGTTGGTGATCGAGGCAAGAGCATAAAAGAGGGTGCTAAGATGTCTCGGCCAATAGAGCAATCCCCATATATGACTAAGAAATCTCATAAAAAGGATGGAGTTCGGGTGAAACATTTGGCTACAAAATCTGAGAAACTCAAAAAGGGGGATGGTTTTAAGAGCAAGATAACAATGGAATCTGCTGAAAAAAGTGATGGACAAGTCGAGGTTCAGGACAAAGAAGAAGATCCTATGGACTTTTACAGTGACAAGGTGATTGTACAGGCATTAATGGCTGCACCGAATTGTCCCTGGATGCAAGGTAAAGGAAGCACACGCAGGTCCTCACTGAGTCTTAGTGGCAATAAGCCCAGTGCAAAGAAGGAAGACCCCAGCTCACATTTCAAACCAAAGTCATCTTCCAAGAGCAAGGATAAGGGTTTGAAAAGGACATCTGATGCTGAAAATTCAAAGCAGAAAACAAAGAGCAAAGCGACAATGAAGGTAAATTCAAGTACTCGGGAGACTGATGGAGAAGCTACAATGGATGAGGAAGAGAACTCCTCAACTCGCATTGCTGGCGAAGCAATGCAATTGTTTGAAGGTGAAGATGAAGATGGAGACAGCTTATTGGTGGGTCCTGATTATGAGTTTGGGGATGAACCACGGGAGCTCAGTATGAGCCTGATTCCATTTGGTGTTGGAATTAGGAGGAACAGCAGCAATCAACAAGAGGAGGTTGCCACTCGCTCCAAGGTTCGAGAGACACTACGCTTGTTTCAAGCACTCTACAGAAAACTTCTTCAAGATGACGAGGCAAAGCGCAAGAACCAAGACCTAGGTCAAAATGCGAAACGACTTGATTTGCAGGCTGCTAGGCTTCTCAAAGACAAAAACATGTGGGTAAACTCAGGGAAACAAATACTGGGACCGGTCCCTGGTGTCGAAGTCGGGGATGAGTTTCATTATCGAATTGAGCTTTGCATCGTTGGCCTTCATCGACAAATTCAAGCTGGCATTGATTACATCAAGCGAGGAAACATCACACTTGCCACAAGTATTGTCTCTTCAGGGGGCTATGCGGGTGATGTTGATGATAGCTCTGATGTGTTGGTGTACTCTGGTCATGGAGGAAACCATTCATTTTTTGATAAGAAGCTACCTGCTGAAAATCAGAAGCTCGAACGTGGGAACCTTGCTCTCAAAACCAGCATGGATGAGCAAATCCCAGTTCGCGTTATACGTGGGTTCAAAGAAACTAGGGTCATTGATCCCCAAGAAAACTCTAGAGGTAAAGTCATTGCCACATATACCTATGATGGTCTATATCAAGTTGAAAAATTCTGGACGGTTACAGGTTCCAAGGGTTGTAGCACTTACCAATTCCAGCTAAGAAGATTGCCTGGACAACCCATGCTTGCTTGGAAACTAGCCAAACAAGTGGGCAAGTCGAAGAAATTGAAGAGGCGTGAGGGAGTATGTATCGAAGATATTTCTGAAGGGAAAGAGGCGAAATCGGTTTGTTCTGTGAACACTATAGATGATGAACTACCCACACCATTCAAATACATAACCAAGATGATATACCCACCTTGGTATAAGCTTATTCCTGGGGAGGGTTGTGAATGCACTAATGGTTGCTCTGATTCTGAGACTTGTGCTTGTGCAGTCAAGAATGGTGGTGAACTCCCCTTCAACCGCAATGGGGCCATTGTAGAGGCAAAACCCATAGTTTATGAATGTGGGCCAAAGTGCAGGTGCCCCCTAACTTGCCATAATCGAGTTAGCCAACATGGAATCAAATTCCCTCTAGAGATTTTCAAGACAGAGAATAGAGGGTGGGGTGTGAGGTCCATGATATCTATCCCATCGGGAAGCTTCATATGTGAGTATACTGGTGAGCTTCTTCGAGATACAGAGGCAGAGCAAAGAACTGGAAATGATGAGTATTTGTTTGATATTGGGCATAACTATAGTGACCATGCGCTTTGGGACGGACTCTCTACTCTAATACCTGACATGCAATTGAGCACAGCGTGTGATGTTGTGGAGGATGTAGGCTACACAATTGATGCAGCAGAGTATGGTAATGTAGGAAGGTTTATAAATCACAGTTGTTCGCCAAACCTCTATGCTCAAAATGTGCTCTATGATCATCATGACAAGACTATGCCCCATATCATGCTTTTTGCGGCTGAGAACATTCCTCCTTTACAGGAATTGACGTATCATTACAACTATACTTTGGACCAGGTTCGAGATTCTGATGGTAATATAAAGAAGAAGGATTGCTATTGTGGATCCCATGAGTGCAGTGGCAGATTGTAT
>Ambtr_v1_0_27-AmTr_v1_0_scaffold00008_107-
ATGGCGACAACTGTTGTTAGAAAGCAAGTATTGATTGAACAGCAAGAGAAATCTCACTTGGGTGGCCAAATTGAAAGAAGACGGGTTAAAACCTCTGGTACTAACATCCACAGGGAGTGTATGGAAGAATCAGTTCCAGACCGTGTACAAAAAGCAAAGTTGAGGGTAAACAGAGCACGTGCCTCTAACTCGGTTCTCGAATCACAGTCGAGAGCAAAGGTTTCAAATAAGAGGACCATACTTCTATCTGAGCTGTCTCCTGTGAAAAAACAGAGAGTTCTAAGTGAAAGTAATGAAAAAAAACAGAGAGTTCTCAGTGAAAGAAATGAAGGCAGTAAATATCAAGGGAGAGTTCTTCATGGCTCTGGCAAAATGGCCCATCGTCATGTTTGCTGTGATATATATTCAAGGCTAGAACCAATACCATGGGGTATTGAGGGCGAAACGGACTTGGGTTTACCTCAAATGGCAATTAAACCACGAATTTCTCTCAGTGAGAGGATACCAACCATAGAGGAGGTGCGGAAAACCTTAAGACTGTATCAATGGGCATACAGGAAGTTTTCTCAAGATACAGAAGGAAATATTTTCAGAGGAGAGAGAAACCCACCAAATAGGCCGGAGTTATGGGCAATGGAATTTCTTAGAGAGAAAAACAAGTTTGTGAACACTGGAGATCCCATACTTGGAAAAGTGCCTGGAATCGAAGTGGGAGATGAGTTTCAGTTCAGGGCTGAACTCATTGTTGTGGGGCTTCATAGACAACGCCAAGCCGGCATTGACTGCATGCGTAAAAATGGCACACTTCTAGCTACTAGCGTTGTGATTTCGGGAGGCTATGCTGATAACGACGACCAGGGAGATGTGATTATATATTCAGGGCATGGAGATAATGCCTCTTATGTGGTTAAAGGAAAGCCTAAGGACCAGAAGCTAGAGAGAGGAAACCTTGCTTTGCTTAACAGCAAAAGGTTCAAGACCCCTGTTAGAGTGATTAGAGGATTCAAGAAGTCTAAGAAATGTCCATTGGCTTTGGGCATCCAAGGTTTTGTTAATGGAAGGAAACCCCTAATGTATACCTATGATGGTCTGTATCAAGTGGAGAGCCACTTCATAAAGAGAGGATCACATGGGTGTGATGTTTTCCAGTTCATTTTGAGGAGACAACCAAACCAGCCAGAGCTTGTCTTGAACCCCTTCAAGCAGGTTGATAAATTTAGGAGGCTTGCAGGTCTTGAGAGGGTCATTGTTAGAGATGTTTCCAAGAGAATGGAGACAAAACCCATTTGCGTGGTGAATAACATCAACAGGGATGCTCCTTCGCAATTTGAATACATAAAGAAAATGATCTATCCTAAGATTTACAGCCCCTCTCCTCATGAGGGGTGTTCTTGTATTGGCAGATGCTCCGAAATTGCAAATTGCTCTTGTGCTATCAAGAATGGGAAAGAGTTCCCTTACTCTAATGGTTGTCTTGTGGAATCGAAGCCATTGGTGTATGAATGTGGTCCCTCTTGCACGTGCCATCCATCGTGTGGCAACAGAGTAAGCCAAGGTGGTATTAAATTTGAATTGCAGCTGTTTAAAACTAAACTGAAAGGGTGGGGTGTGAGGCCCTTGGGTTCAATTCCATCTGGTAGTTTTATTTGTGAATACCTTGGGGAGATTCTTACTAGGAAAATGGTGGAGAAACGAGTTGGGCCCAATGAATATTTCTTTGATATTGGGGTCAACTTCACCGATAAGTCCTTTAAAGATACTCTTTCATTTCTTGTTCCTGAATCTGAACCCACTGAAGCTTGTGATACTGTGGAGATCAAGGGTTTCACCATTGATGCATCAATAAATGGAAATGTCGCGAGGTTTATCAATCAAAGTTGCTCACCAAACCTTTATGCACAAAGTGTTCTTTACGATCATGGCGATAAGGCAGTGCCTCATATAATGCTGTTTGCTGGAGAGAACATCCGTCCCTTCGAGGAGCTTACTATTTACTATAAATTTGCTTTGAATCATGTTTGTGATAACAACAGCAATCGAAAGAAGAAAAAATGCCATTGTGGTTCTTCTGAGTGCACTGGA
>Ambtr_v1_0_27-AmTr_v1_0_scaffold00008_37-
ATGGTGGTGAAGTATGGGGATTTTGATCGCAAACCATGTTGGAGAGAAACCCAAGAAGTGAATAGTAGTCTTGTTCAAGAGAAGAACCCCCGGATGTGTCACCCAATTTCTCGCAGAGAATTCAAGGTGGCCAAGAAATCGGTGTGCACTGAGAGGGTGAAGCTTAGGGATGAGTGCTCTGTGAACAAGAACATTGGCCATGGAGATGGAAAGGGGTTTCAGCCATTGAAGTTGAAGAGAACAGTTTTGGGCAATGGAAAAGTACCCAAGTTTCGAAATATCAATTTGGATTTCCAATCTAGCTCCAAGAAAAATGCAGAAGCCCCCAATAAGAGATCAATGCCTCTAATTGAGAACTCTCCTCTGAAAAGAAGTAGGTTTCTTTCTGATAAACCTGAACCCATTGAAGCTTCAAAGTTTATTCTTCATGGCAAAGCCAAAACCAAACATTGTCACGATAGCTATGACATATATTCAAGGCGTGTGCCGATTTCAGAGGATACCGAAGAGGTTGAAGACAACATAGGTTTATCTCGAAAGCCCATGAAAAACAGAGTGGCTGATAACAAATTGGTTTCTGCTCAAAAGGGCATTAAACTCAGAGAGGTCAATGACAATATGAGTTCAGCTCAAAACCCCATTAAGAAGGATTTGAGGAGCTTACTTCTTGCTGGTAAAATCAGAAAGGGGAAATCCACTCGAGAGACTGTTCGGAGAACCCTGCAACTTTATCAGTGCGTATACAGGAAGCTCTTGCAAGATCAAGGAAAAGCGGTCAATAAATCAGGGAAACGACCCCACAAAAGGCCAGACTTAGCGGCTTTTAATCTTCTTAGAGAGAGCAACTTGGTCATTAACTGTGATGACCATATTCTTGGCAATGTGCCTGGTGTAGAGGTTGGAGATGAGTTTCAGTATAGGGCAGAGCTCTGTATTATAGGGCTTCATAGACCAACTCAAGGTGGCATAGCCTACATGCACAGAGCTAGCAAAATTGTTGCGACAAGTATTGTCGTCTCAGGTGGGTATAAAGATAGTGACTACGGAGAGGTGTTGATATATTCAGGTCAAGGAGGCAATGCTTGTTTTTATGGTGCTAGGAAGCGACCTGAAAATCAAAAGTTAGAGAGAGGAAACCTTGCTCTCTATAACAGCATAGAGTGCAAGACCCCTGTTCGAGTCATTCGAGGAATGAAGTTTCCTGTGTCTGTCTGCCAGTCCTCTACAAGCAGCCATGAATCTAGTAGGCTAAAACCCATAATTTACACCTACGATGGTCTTTATTATGTCGAGAAGCACTGTAAAGAGAAAGGATCCGATGGGTTCTATGTTTACAAGTTTCAGTTAAGGAGAGAGCGTGGGCAAACAAAGCTTGGAAGCAAGAATTCTAAAGAACCAGGGAAGTTACAAAGGTGGATTGCCCCTGAGAGTCTTGTTTGCTTGGACATTTCTTGTCGAAGAGAGAGAAGCCCTATCCGTGCATTGAATGGTATCGATGGGGATCGCCCTGGTCCATTCAAGTACATAACACAGATGAGGTATCCTGAATTTCACTCTCGTACTCTTCAAAAGGGATGCAAGTGCATTGGTGGATGCAATGACCCTATAAAATGTGAATGCACCCAAAAGAACAAAGGCCAATTTCCTTACTTTGATGGTTGTGTTGTGGAATCAAAGCCGTTGATATACGAGTGTGGTCCTAATTGCAAGTGCCCTCAATCTTGTAAGAACAGAGTAAGCCAGCATGGCCTGAAATTCGAATTGGAGGTATTCAAGACGGAAAAAAGAGGTTGGGGTGTGAGGACCTTGACCTCTATCCCTTCAGGAAGCTTCGTTTGTGAGTATTTAGGCAAGATTCTCACTAATGAAATGGCGGAAAAGCTAATTGGGCGTGACGAATATTTGTTTGATATCGGGTGCAAATACATTGATGAGTCGGTGAAAGACATCGTCTCGTCTCTCATTCCTAATGAGTTACCAACTGAAGCTTGTGAGGAAGTGGAGGAAGGTTTCACCATCGATGCAAGAGTTTATGGGAGTGTGGCTAGGTTCATCAATCACAGTTGCTATCCGAACCTTTATGCACAAAACGTTCTCATTGATCACGATGACAAGGCAATGCCCCATATAATGTTCTTTGCTCGTGAGAATATCCCTCCTCTCCAAGAGCTCACCTACCACTATCAAATGGCGCATGACCAGGTTTATGATTCCAATGGTAACATAAAGAAGAAGGCGTGCCATTGTGGTTCTTCAATGTGTAGTGGGTGGCTCTAC
>Ambtr_v1_0_27-AmTr_v1_0_scaffold00008_39-
ATGGCGACAACTGTTGTTAGAAAGCAAGTATTGATTGAACAGCAAGAGAAATCTCACTTGCGTGGCCAAATTGAAAGAAGACGGGTTAAAACCTCTGGTACTACTAACATGCACAGGGAGTGTATGGAAGAATCAGTTCCAGACCGTGTAAAAAGAGCAAAGTTGAGGGTAAACAGAGCATGTGCCTCTAACTCGGTTCTCGAATCACAGTCGAGATCAAAGGTTTCAAATAAGAGGACCATACTTCTATCTGAGCAGTCTCCTGTGAAAAAACAGAGAGTTCTTAGTGAAAGAAATGAAAAAAAACAGAGAGTTCTAAGTGAAAGAAATGAAGGCAGTAAATATCAAGGGAGACTTCTTCATGGTTCTGGCAAAATGGCCCATCGTCATGGTAGCTGTGATATATATTCAAGGCTAGAACCAATACCATGGGGTATTGATGAGGGTGAAACCGACTTGGGTTTACCTCAAATGGCAATTAAACCCCGAATTTCTCTCAGTGAGAGGATACCAACCAGAGAGGAGGTGCGGAAAACCTTAAGACTGTATCAATGGGCATACAGGAAGTTTTCTCAAGATACAGAAGGAAATATTTTCAGAGGAGAGAGAAACCCACCAAATAGGCCGGAGTTATGGGCAATGGAATTTCTTAGAGAGAAAAACAAGTTTGTGAACACTGGAGATCCCATACTCGGAAAAGTGCCTGGAATCGAAGTGGGAGATGAGTTTCAGTTCAGGGCTGAACTCATTGTTGTGGGGCTTCATAGACAACGCCAAGCCGGCATTGACTGCATGCGTAAAAATGGCACACTTCTAGCTACTAGCGTTGTGATTTCGGGAGGCTATGCTGATAACGACGACCAGGGAGATGTGATTATATATTCAGGGCATGGAGGTAATGCCTCTTATGTGGTTAAAGGAAAGCCTAAGGACCAGAAGCTAGAGAGAGGAAACCTTGCTCTGCTTAACAGCAAAATGTTCAAGACCCCTGTTAGAGTGATAAGAGGATTCAAGAAATCTAAGAAATGTCCATTGGCTTTGGGCATCCAAGGTTTTGTTAATGGAAGGAAACCCCTAATGTATACCTATGATGGTCTGTATCAAGTGGAGAGCCACTTCATTAAGAGAGGATCACATGGGTGTAATGTTTTCCAGTTCATTTTGAGGAGACAACCAAACCAGCCAGAGCTTGTCTTGAACCCCTTCAAGCAGGTTGATAAATTTAGGAGGCTTGCAGGTCTTGAGAGGGTCATTGTTAGAGATGTTTCCAAGAGAATGGATACAAAACCCATTTGCGTGGTGAATAACATCAACAGCGATGCTCCTTCGCAATTTGAATACATAAAGAAAATGATCTATCCTAAGATTTACAGCCCCTCTCCTCATGAGGGGTGTTCTTGTATTGGCAGATGCTCCGAAATTGCAAATTGCTCTTGTGCTATCAAGAATGGGAAAGAGTTCCCTTACTCTAATGGTTGTCTTGTGGAATCGAAGCCATTGGTGTATGAATGTGGTCCCTCTTGCACGTGCCGTCCATCGTGTGGCAACAGAGTGAGCCAAGGTGGTATTAAATTTGAATTGCAGGTGTTTAAAACTAAACTGAAAGGGTGGGGTGTGAGGCCCTTGGGTTCAATTCCATCGGCTAGTTTTATTTGTGAATACCTTGGGGAGATTCTTACCAGGAAAATGGTGGAGAAACGAGTTGGGCCCAATGAATATTTCTTTGATATTGGGGTCAACTTCACCGATAAGTCCTTTAAAGATACTCTTTCATTTCTTGTTCCTGAATCTGAACCCACTGAAGCTTGTGATACTGTGGAGATCAAGGGTTTCACCATTGATGCATCAATAAATGGAAATGTCGCGAGGTTTATCAATCACAGTTGCTCACCAAACCTTTATGCACAAAGTGTTCTTTATGATCATGGCGATAAGGCAGTGCCTCATATAATGCTGTTTGCTAGAGAGAACATCCGTCCCTTCGAGGAGCTTACCATTTACTATAAATTTGCTTCTAATCATGTTTGTGATAACAACAGCAATGGAAAGAAGAAAGAATGCCATTGTGGTTCTTCTGAGTGCACTGGA
>Aquco_v1_1-Aquca_001_00249_1-
ATGCAGAGGAGTCTTATTGGAAAACAAATTGGAGGAGATGAGACTCGAAGAGTCAAGTTGGTTTTAAAATCTAGTAAGAAACAATTAGGGGATACTAGTGTTGGTATGTCTCCATCTTTTGATACAAAGGTTGATGGGGAGATTGAAGGTTCTGCAGAGAAACTTTGTGTGGATTCTGTGAAAATTGGTAAGGGCATTTGTTTAAAGAGAAAGTGTTTAGATCGAAGTCAGGAGTATGTGGGGTTGGAATCCTCTTACAAGAGGGGGATTATTCAGAGACCAGTGTCCGCGCCAGAGGGAAGCCCTGCAACATTGAAAGGCGAAGAATTGAAAGATGGGTTTTTGCGGCAACGTTACTGTAATACCAATGTCAGGAAAAAGAAATATGAAGTAGAAAGATATACTAAAAAGAATATTTCTCACAATGAATATATTTCCAAGGAAGATGTTGGTGAAGAAAATGACAACAAAGCTGGTTTTGTTCGCAAGGAAGTTAGGGAAACATTGCGTTTATACCAAGCAATGGTACGGAAGCTCTTGCAGCAACAAGAACTAAAGTCCAAGGTTAGTGATCATCGTTCCAGGCGGGCTGATTTATTAGCTGCAAAGATACTAAAAGAGAATAACAAATGGGTGAACACTGGGAAACAAATCTTGGGGGCAGTCCCTGGGGTTGAAATTGGTGATGAGTTTCATTTCAGGGCAGAGCTTGCTATTGTTGGTCTTCATCACCCCTTTCAAGCTGGCATAGATTTCTCAGTGAGGAGCAATAAACTTCTGGCCACAAGTATTGTGGCTGCTTGGTGTTATGCCGATGATGTAAAATATTCTGATGTTTTAGTATATTTAGGCATAGGAGGAAATCCAACTGGTAAAGATAAGAAACCTGAGGATCAAAAGCTTGAAGGGGCAAACCTCTCACTGAAGAATAGTATGGATGAAGGAACCCCTGTTAGAGTTATCCGTGGATTCAAAGAAACAAGAGAGAAAGGGAAGGGTTTATTGAGTACAAGAGGTAAGCTTGTAACAACATATACATATGATGGATTGTACTTGGTGGAAAAGTATTGGAAAGAAAAGAATGGTCATGGTACAGATGTCTTTAAGTTTCAATTGAGAAGAACTCCAGGCCAGCCAGAGCTTCCTGTAGAAGAACTAAAGAAGTCAACCAAAACACGGGTACTCCGTGTAGATGACATATCTCGTGGAAAAGAGACTATGGCCATAGGTGCTGTTAACACCATTGACGATGAAATCCCTCCTACATTTGAATACATAACCAATATGATCTACCCTCCGTGGTATAAACTCACTCCCCCAAAGGGATGCAAATGCAAGGATAATTGCGCCGATCCAACAAAATGCTACTGTGCCGTTAAAAACGGAGGAGAGATTCCATTCAACCATAATGGGGCTATTGTGCAAGCAAAACCCCTTGTATATGAATGTGGTCCTTCTTGTGGATGCCCTCCCTCATGCTATAGTAGAGTCAGTCAACTTGGAATTAAATTCCAGCTTGAGATTTTCAAGACCAAATCAAGGGGTTGGGGTGTCAGATCCCTGAATTCTATTCCCTCGGGAAGTTTTATTTGTGAGTATACAGGGGAGTTGCTGCGGGATAATGAAGCTGAACAAAGGACTAATAACGATGAGTATTTGTTTGATATTGGGCGTAACTATAATGATCAAGCTTTTTGGGAGGGACTCTCAAAATTGATGCCACCAGATTTAAGAACTAGTTTTTCCTCAAACACCGTAGAGGATGTGGCCTTCACCATTGATGGAGCACAATGTGGAAATGTTGGAAGATTTATAAACCATAGTTGTTCTCCTAACCTCTACGCTCAGAATGTCCTGTATGATCACGACGACAAAAGATTGCCGCATATAATGCTCTTTGCTGCAGAGAACATCCCTCCCTTACATGAACTAACATATCATTATAATTATGTCTTGGGTCAAGTTCGTGACGCAAATGGAAACGTCAAGAAGAAAAGTTGCTACTGTGGATCTATTGATTGCACTAAGAGGATGTAT
>Aquco_v1_1-Aquca_002_00419_1-
ATGTCTTCATTCCCTCGAAGACGAAAATCCGCAACAAGAGATTGGCCTGCAGGTTGTGGAACGAAGGGTGAGGAAGAAGAAGAGGAAGAATTTGAAAAATCCATTAATAAGAGGTTATTTAAAGAAAAATGTGAAGAACCCCTTGTTATGAAAAGGTTTAGTAATGGAGAAGGCAGCAACAGCTTGAGGTTAGAGAAGAAATTGTTCAGAGTTGGTGATGCTACACCAAGCGAGGTTAAAAAGACACTAAGTATGTATCAAACTATCTGTAGAATACTTTTGCGTGATGAGGAGGGAAAGTCCAAGGATGGTACTAGAATTAGACGCATTGATTATGCGTCGTGGAAAATTATGAAGGATAATAACAGATTGATCGACACTGGGTACAAAAGATTGGGGAATGTACCGGGAGTTGAGGTTGGCGATGAATACCATTATAGAGTCGAGCTATGTCTTATCGGGCTGCATCACCAGACTCAAGGCGGTATAGATTACATGGACAGAGGTGATAAAATTCTTGCTACCAGCATTGTGGCTTCTGGAGGGTACGATGACAAAATGGATGGTTCCAACATTCTGATCTATACCGGTCAAGGAGGAGAACCGGGACGAGGAAAGAAAGCTACAGATCAAGAGCTCAAGCGAGGTAACCTTGCATTAAAAAACAGTATGGAAGAAGGAACTCCAGTCCGAGTAATCCGTGGGTTTAAAGAAACCAAGGGGCAAAGTTGGTCTGAGGCGAGGATGAACATGGCTGCTGCGTTGGTGTATGATGGATTATACCTTGTGAAGGACTATTGGAAAGAACGAGGGTGTCATGGCAATTATGTGTTCAAGTATAAATTGGAGAGAATAGAGGGGCAACCTGAGCTTGCAATGAAAGAACTGAAGAAATTTTCTAAAGCAAGCGCACGCGAGGGTGTTTGCATGTATGATGTTTCTCAAGGAGCAGAGAACATGCGCATATCTGCTGTCAATACAATTGATAATGAGAGACCCCCTCGATTTCAATACAAAGCTAGGATGGAATATCCTCAACGTTATAACCCGGCACCTGCTCAGGGATGTGAATGCATCAATGGATGCTCAAGTTTTTCGAAATGTCCATGTACAGAAAAGAATGGAGGAAAAATCCCTTTCAATCATAATGGGGCTCTTGTAGAAGTAAATTCCCTCATTTATGAGTGTGGTAGATCATGCAAGTGCCCACACACATCTTGCTATAACAGGGTCAGTCAACATGGTATAAAACTCCCACTAGAGGTTTTCAAGACTAAAAATAAGGGCTGGGGTGTTAGGTGCTTAAGCTCCATTCCATCAGGGACCTTTATCTGTGAATATACAGGGGTGTTGCTCCAGGATATAGAGGCTGAAAAGAGGACAGGAGCTGATGAGTATATGTTCGATATACGTGACAAGTACAATGACCATAGTGTATTGAATGATCTCTCATACATATTAGCCAAACTAAGACCTAGTTCGGTTTGCGCAACTGTGGAGAATGGTGGTTTCACCATTGATGCAGCAAAATGTGGGAATGTTGGTAGATTCATAAACCATAGTTGTTCTCCTAACCTTTGTGCGCAAAATGTCCTGTATGACCACCACGACAAGAGGATGCCTCACATTATGTTCTTTGCTGCTACGAACATTCCTCCTTTACAGGAATTAACATACCGTTACAATTACAAGGTGGGCCAAGTTTTCGACTCTGATGGCAATATCCGCAAGAAGAATTGCTATTGTGGATCTTTGGAATGCAATGGTAGCTGG
>Aquco_v1_1-Aquca_005_00512_1-
ATGAAGGAGGAAAACAAATTGATCAACAACGGGCGCAAAAGATTGGGGAATGTACCAGGAGTTGAGGTTGGTGATAAATATCATTATCGAATGGAGCTATGTGTTATTGGAATGCATCACCAAACACAGGGTGGTATAGACTACATGCGTAGGGGTGGTAAGATTCTTGCTACTAGCATTGTGGCTTCTGGAGGGTATGATGACAAGATGGATGGATCGAACATTTTGATCTACACCGGTCAAGGAGGAGAACCAGGACGAGGAAAGAAGGCTACAGATCAAGTGCTCAAGCAAGGTAACCTTGCACTGAAAAACAGTATGGTTAAAGGAACTCTGGTCCGGGTAATTCGTGGGTTTAAAGAAACCAACGGGCAAAGTTGGTCTGAGGTAAAGATGAACATGTCCCCTGCATTGGTGTATGACGGATTATACTTTGTGAAGAACTTCTGGAAAGAACGAGGGTGTCATGGCGCGCATGTCTTTAAGTATAAACTGGAAAGAAAAGAGGGGCAACCTGAGCTTGCGATGAAAGAACTGAAGAAATTTTCTAAAGCAAAAGCACGCGAAGGTATTCGTCTAAATGATATTTCTGAAGGGGCAGGCATTTATGCTGTCAATACAATTGATAATGAGAGACCCCCTGGATTTCAATACAAAACCAGTATGGAGTATCCTCAACGTTATAAGCCGGCACCTGCTCATGGATGTGAATGCACCAATGGATGCTCAAGTTTCTCGAAATGTCCATGTACAGAAAAAAATGGAGGGAAAATCCCTTTCAATCATAATGGGGTTCTTGTAGAAACAAAGCCTCTCATTTATGAGTGTGGTAGATCATGCAAGTGCCCTTCTACTTGTTATAACAGAGTCAGTCAACATGGTATAAAACTCCCACTAGAGGTTTTCAAGACAAAAAATAAGGGATGGGGTGTTAGGTGCTTATGCTCCATCCCATCAGGAACTTTTATCTGTGAATTGACAGGGGAGTTGCTCCAGGATATGGAAGCCAAAGAAAGGACAGGGGCCGATGAGTACTTGTTTGATATTGGTAACAATTATGATGACCATGGTCTCTTGTGGGGACTCTCATCCATATTAGCCAAACTAAGATCTAGCCCAGTTTGCGCAACCGTGGAGAATGGTGGTTTCACCATTGATGCAACAAAACGTGGGAATGTGGGAAGATTCATAAACCATAGTTGTTCTCCTAACCTTTGTGTGCAAAATGTCCTGTATCACCACCATGACAAGAGGATGCCCCACATTATGTTCTTTGCTTCTGTGAACATCCCTCGTTTACAGGAATTAACATACAACTATAAGGTGGGTCAAGTTTTTGACTATGATGGTAATATTCGGAAGAAGAATTGCTATTGTGGATCTTCGGAATGCACTGGTAGGATGTAC
>Aquco_v1_1-Aquca_005_00513_1-
CCTGGTGGTGTTACATTAACTATGGTTAAAAACACTCTACGCTTGTTTCAAACAATATGTAGGATACTTTTGCATGGTGAGGAGGGAAAATCGAAAGATGGTACTAGTATTAGACGTGTTGATTTTGCGGCATGGAAAATTATGAAGCAGAATAATAGATTGATCAACATTAGTGGTAAGAAATTGGGGAATGTACCGGGAGTTGAGGTTGGCGATGAATACCATTATAGAGTGGAGTTGTGTCTTATTGGGATGCATCACCAAACTCGTGGCTGTATAGATTTCATGGATAGAGGAGATAAGATTCTTGCTACTAGCATTGTGGCTTCTGGAGGGTATGATGACAAGATGGATGGTTCCAACATTTTGATCTATACCGGTCAAGGAGGAGAACTAGGACGAGGAAAAAAGGCTACAGATCAATTGCTCAAGCGAGGCAACCTTGCACTAAAAAACAGTATGGAAGAAGGAACTCCAGTCCGAGTTATCCGTGGGTTTAAAGAAACCAAGGGGCAAAATTGGTCTGAGGCAAGGATGAACATGGTTGCGGCATTGGTGTATGACGGATTATACTTTGTGAAGGACTTCTGGAAAGAACAAGGGTGTTATAATACAAATGTGTTTAAGTTTAAATTGGAAAGAAAAGAAGGACAACCTGAGATTGGGATGAAGAAACTGAAGAAATCTTACAAGGCAAGCGCACGTGTGGGCATTTGCGTGTATGATATTTCAGAAGGGGCAGAGAAAATGCGCATTGCTGCTGTCAATACAATTGATAATGAGAGACCTCAATTTCAATACAAAGCAAGGATGGAATATCCTCAGCGTTATAATCCGACACCTGCTCAGGGATGTGCATTCATCAATGGCTGTTCAAGGCAAATCCCCTTCAATCATAATGGGGCACTTGTAGAAACAAAGCCTCTCATTTATGAATGTGGTAGATCATGCAACTGCCCTCCCACTTCTTGTTATAACAGAGTCAGTCAACATGGTATAAAACTCCCACTAGAGATTTTCAAGACAAAAAATAGGGGCTGGGGTGTTAGGTGTTTAAGCTCCATCCAATCAGGGACCTTTATCTGTGAATATACATGGGAGTTGCTCCAGGATATGGAAGCCGAAGAAAGGACAGGGGCCGATGAGTACTTGTTTGATATTGGCAACAATAATGATGACCATGGTCTCTTGTGGGAACTCTCAAACATCTTGACTGGACTAAGATCCAGTTCTGTGTGTGCAACTGTGGAAAATGGCGGTTTCACCATTGATGCAGCAAAATGTGGGAATGTAGGGAGATTCATAAACCATAGTTGCTCTCCTAATCCTTATGCGCAAAATGTCCTGTACGACCACCATGACAAGCGGATGCCTCACATAATGTTCTTTGCTGTTGCAAATATTCCTCCTTTACAGGAATTAACATATAATTACCACTATAAGGTGGATCAAGTTTTTGACTGTGACGGCAATATCAAGAAGAAGAATTGCTACTGTGGATCTTCAGAATGCACTGGTAGGATGTAT
>Aquco_v1_1-Aquca_010_00310_1-
ATGGTTGAAGATGGTGTTGATGATGTTTTACTTAATGAACTGGACTTGGCTGAATTATTAGAAGGCGGTATTGATGTTGGTTCAGTTTATGAGTTGGAAGAGGGTGAATTTGTAGAAAATGGTGCTGCCGGTGGTTTAGTTAGTCAATTAAAAATGGGTGAATTAGTAGATGATTGTCTTGATGTTGGTTCAATTAATGACTTGGAAGAGGGCGAGTTTATAGAGCCGGACTCTTTCATACAGCTTGGCATCTCTGCAAACCAGAATTCTGAAGATAATAATTCTGAAGTATATGTTCCAACACTCAAGGCAAAACCGAGTGAAGATGGTCGTCATGATGATTCACTTAATGAGTTTCAAGTGAAAGAGAGTGCATTTGAAGAAGTAAACTTTTCTGAACAGTTAGGAACCTTTGCAAACCAAGCATTCTCAAAACACTGTGAACATGCCTCACAAGTTGATCCAAAACTCAGTGAAGAGGGTCTTACCGGGGGTCGATTTAATGAGTCGAAGGTTATGGCAGGTGATGCACTTCAGGGTCCTGATTATGTTAAGCACTCAAGAAGTTCATTGTTGTCTGAAACTGTTGAAGTAGCTGAGAATTTGGCTCCAATCAAATTATCTCACTCACTGAAAGATTTAACATCTGAAACTACAAAGCTACTGGAATTGGACCAGGCAGGTATTTCCAAACTGTTGAATAGTTTAGAACCCATGTCTTCCAATGCTTTGCATCTGAAGGAATCAGTAAACTCTCGAAACACCTTTAAACATCGAACTTCAGATTTATCAAAGAATTTGAATCAGACAAAACTGCTGGATTCCATGATGGATTGTAACAGGCGTGACTCCACAGATATTTCCAATATAGTATCTCAGCCTGAAGAGAAAGAGCTACCTATTCTACCAGACTTGATACAGCTAAAGGATTTAGATCAATTTGAGGCATCATTTCCGTTCGAGTCTATAGACAGTGGCATGCATCAAATAAGTTTTCCTCGACGAAGAGCATCAGCGCGCCGGAATTACCCTGCTGGTTGTGGGAGGGAAGTTATGGCTGATGTCGTGGGTAAATGTGAATATTCAGGTGACCATTCCACAAACAGGATACTGGAAAATGAGAAGTTCAGTGAAAAGAACAGGTTAAAACAGATTGATAAAGCTGATGCTGAAGAAAGGGTAGTTGTACAAGGTCTAATGTCTTCATCAAACTGCCCATGGACGCAGTTAAAAACGACAAGTCAACTTCCAGTCAGTAAGCACAAGTATGTGGTGCAGAATAGCTCTAAGTCTATTTTCAGAAAAAAGAAGAACGAAGATGAAGAGATGAAATATGTTTCTAGACATGACCAAACTGATAGTGTTGTTGTTAAAAAAGCATGGAACAGGGATTTGAGCTCAATCAAATTGGATCTTCACACGTTAGAGGATAACTATGACGATATCCAAGCTGGTGTAGCCCGTAACAAGGTCAGGGAAACTCTTCGTTTGTTCCAAATAATATGTAGGAAGCTCATGAGGAGTGAAGAAGAAAAGTGCAAGAGGGGACGGGTTGATCTAGTATCAGCATCAATACTGAAAGAGAAAAAGAAATGGATTAACTCTGGCAATCAGATCTTGGGGGTTGTTCCTGGAGTCGAAGTTGGTGATGAGTTTCATTATAGAGTGGAGCTCTCTATTATTGGGCTGCATCGCCCCTATCAGTCTGGTATAGACTATATGAAGAGACGTGGTAAAATCGTGGCTACAAGTATCGTGGCTTCTGGGGGTTACGATGATGACATATGCAGTTCTGATGTCTTAATATATTCTGGCCAAGGTGGTTGTCCTGTGCGTGGACTTACAACAGCTACAGATCAGAAGCTTGTGAGAGGAAACCTCGCACTGAAAAATAGTATAGATGAGGGAACTCCTGTTAGAGTTATCCGTGGATTGAAAGAAACAAATGGCCATGATTCACGAGATGGAAGGAATGACATGGCTGCAGCATTGACCTATGATGGATTATACAGAGTCGATAAGTATTGGATACAAAGAGGGCGTTATGGTACAAATGTCTTTCTGTTTCAACTGAGCAGAATTGCAGGACAACCAGAGCTTGCTATTAAAGAATTGAAGAGATCAAAGAAAGCAAGCGTACGTGAGGGCATTTGTGTGAATGATATTTCTTTTGGTAAAGAGAAGATTCCCGTTGGTGCTGTCAACACAATAAATGATGAGAGACCCCCACTGTTTAGATACATAACCAAGATGATCCATCCTCCCTCTTACAATCCTACTCCTCATCGAGGATGTGAATGTCGTGATGGATGCTTAAGTTCAATGACGTGCTCGTGCGCCAATAAGAATGGAGGCCAAATCCCGTTTAACTATGATGGGGCTATCGTGGAAGCAAAGCCCCTTGTTTATGAGTGTGGTCGTTCATGCAGGTGCCCTCCATCTTGTTATAACCGGGTCAGTCAGCATGGCATCAGATTTCGACTAGAGATTTTCAAGACCAGATCCAAGGGCTGGGGTGTTAGATCCCTATCCTCCATCCCATCAGGAAGCTTTATCTGCGAGTATACAGGGGAGTTTCTTCAGGAAAGGGAAGCTGAAAAAAGGACTGGTAATGACCAATATCTGTTTGATGTTGGACATAAGTATGATGATCATGCTCTTTGGGAAGGGCTCTCAAACTTAATACCCTCCGACTTGAAATCGAGTTCTTCATGTGAAGCTGTGGAGGATGCCGGCTTCACAATTGATGCTGCAGAATATGGGAATGTTGGGAGGTTCATCAACCATAGCTGTTCTCCAAACCTTTACGCTCAAAATATCCTTTATGATCATGATGACAAGAGAATGCCCCACATAATGCTGTTCGCTGCTGAGAACATTCCTCCCTTAAAGGAGTTAACATACCACTACAATATGGCAGTAGATCAAGTTTATGATTCCAATGGCAACATCAAGAGAAAGAATTGCTATTGTGGATCTCTGCAATGCACTGGAAGGTTGTAT
>Aquco_v1_1-Aquca_021_00113_1-
ATGTCTTCACATTATTTTCCACTACGAAGAAAAACTGCGATAAGAGATTACCCTCAAGGTTGTGGAAAGGAGGTTAAGGAGGAAGAAGAATATGATGAACCCATTGTTGGTATTAGGAAGAAATTGGGTAATGGTGAAATTAGTAGGTTGAGGTTAGAGAAGAAATTGGTTAGACCTGGTGATGTTACACCAAGTATGGTTAAAGACACTTTACGGTTGTTTCAAACAATATGTAGGATTCTTTTGCGTGGTGAAGAGGGAAAGTCCAAAGATGGTAATAGCATTAGACGTGTTGATTATGCGTCGTGGAAAATTATGAGGGAGAATAATAGATTGATCAATACTGGTGACAAGAGAGTGGGGAATGTACAGGGAGTTGAAGTTGGCGATGAGTACCATTATCGAGTGGAGCTTTGTATTATTGGGATGCATCACCAGACTCAGGCTGGTATAGATTTCATGGATAGAGGTGATAAGATTCTTGCTACCAGCATTGTGGCTTCTGGAGGGTATGATGACAAAATGGATGGTTCTAATGTTTTGATCTATACTGGTCAAGGAGGAGAACCGCGACGAGGAAAAAAGGCTACTGATCAAGTGCTCAAGCGAGGTAACCTTGCACTGAAAAACAGTATGGATGAACAAACTCCAGTCCGAGTAATCCGTGGGTTTAAAGAAGCCAAGGGACAAAGTTGGTCTGAGGCAAGGATGAACATGGCTGCTGCGTTGGTCTATGACGGATTATACTATGTGAAGGACTATTGGAAAGAACCTGGGTGTTATGGTACCAATGTGTTTAAGTTTAAACTGCAGAGAAAAGAGGGACAACCTGAGATTGGGATGAAAAAACTTAAGAAATCTTATAAGGCAAGCACACGTGTGGGCATTTGCGTGTATGATATTTCAGAAGGGGCGGAGAAAATGCGCATTGCTGCTGTCAATACAATTGATAATGAGAGACCCCCTCAATTTCAATATAAAGCCAGGATGGAATATTCCCACCGTTATAATCCGACACCTTCTCAAGGATGTGCATGCATCAATGGCTGCTCAAGTTTAACCATATGTCCGTGCACAGAAAAGAATGGAGGGCAAATCCCCTTCAATCATAATGGAGCTCTTGTAGAAACAAAGCCCCTCATTTATGAGTGTGGTAGATCATGCAGGTGCCCTCACACTTCTTGCTATAACAGAGTCAGTCAACATGGTATAAAACTCCCACTAGAGGTTTTCAAGACCAAAAATAGGGGCTGGGGTGTTAGGTGCTTAAGCTCCATCCCATCAGGGACTTTTATCTGTGAATATACAGGGGAGTTGCTCCAGGGTATGGAAGCTGAAGAAAGGACAGGGACCGATGAGTACATGTTTGATATTGGTAACAAGTATGACGACCATGATCTCTTGAGGGGACTCTCAAACATCTTGACTGAACTAAGATCCAGTTCTGTGTGTGCAACTGTGGAAAATGGTGGTTTCACCATTGATGCAGCAGAATGTGGGAATGTAGGGAGATTCATAAACCATAGTTGTTCTCCTAACCTTTGTGCGCAAAATGTCCTGTATGACCACCACGACAAGAGGATGCCTCACATAATGTTCTTTGCTGTTGTGAATATTCCTCCTTTACAGGAATTAACGTACCATTACAACTATAAGGTGGATCAAGTTTTTGATTCTGACGGCAATATCAAGAAGAAGAATTGCTACTGTGGATCTTCGGAATGCACTGGTAGGATGTAT
>Aquco_v1_1-Aquca_133_00028_1-
ATGGCTCCACCAAACTGCCCCAGGAATCTCGGAAAATGGACCTCTAAATTTCCGTCTGATCCCGAGTCCCCATCTTCCAGTAAAGATGTTGATCGAGGAAGCGAAAGTTCTGAAGAGAAATTGAGTACGGAGTCTTCACAATTTAGTGAAGATCTGAGTTTGAAGAGAAAGCTTCCTGTGGAGTCACATGGATATTGTGCTCTTAATCAATCTCAAATTGATGAGTTTTTCGGGTTTGGGCACTCTGGCGAGAGGGTGATTGTTCAGGCTGTAATGGCTCCACCAAACTGCCCATGGACTATGGGGAAAGGGACATCCAAATCTCCAAGTGGTCTTAGCGATGCAAAAGCGAAAAACAAACAAGGTAACCTTGAACTTCTTGTGAAAGATGATTCTAAGTCTGTTTCTCAGAGGCAAAAAGGCGAAACAACAAAATCGAAAGTAAAATTCACAAAGAAAATCATCTCTCCTGGAAATGTTTCTTATGAAGATGCGCTTCAATTAGCTCTCGTGGACGAGGGTGACAATACTAGACATGATATGGAGGATGGTGGTTTTTTGGTTCAAACATCACAAAATGTGGATCTAAGTTTGGTTCCGTATGGTTTCCCCAAGTTAGATGATAGCAATGATGACATTGAAGCTGGTAGTACGAATAACAAGGTAAGGGAAGCCTTACCTACAGATCAAGCTTCTCACAACAAGGATCTAAGTGTGATTCCGTTTGGGCTGCACTCTTCACTTGATACAGATGATGAGAACAAAGCTGGTGTTACTCGTACAATTGTTAGGGAAACATTGCGTTTGTTCCAAGGACTCTTGAGAAAGCTCATGCAAGATGCAGAATCCAAGTCGAAGAATGCTCGAGAAAAGCCTCCGGGACGGGCTGACCTAGTGTCCTCGAGGATACTGAAAGAGAAAAACAAATGGGTGAACACTGGAAAGTCAATCTTGGGGACTGTCCCTGGGGTTGAAGTTGGTGATGAGTTTCATTTTAGGGTGGAGCTTGCTATTATAGGTCTCCATCGCCCCTATCAAGCTGGTATTGATTACTTAAAAGTGAATGGTAAGATTTTAGCTACAAGTGTTGTTGCTTCAGGGGGTTACGCTGATAACATGGACAGTTCTGATGTTCTAATATATTCTGGCCAAGGAGGACTTCCAAATGGAGATAAGGAAGCTGAAGATCAAAAACTTGAACGAGGAAACCTCTCACTGAAGAATAGCTGTGATGAAAGAACTCCGGTTAGAGTTATTCGTGGTTTTAAAGAACCAAAGGGGAATGATTCATCAGATTCAAAGGGTAAGATGGTTGCAACGTATACCTATGATGGATTTTATTTGGTGGACAATTATTGGGAAGAAATAGGGTCTTACGGTACTAAAGTCTTTAAGTTTGAACTGAGAAGAATTCCGGGGCAACCAGAGCTAGCTAGAAAAGAAGTGAAGAAGTCAAAGAAATCAAAAGTACGTAAGGGTCTTTGTTTAGATGATGTATCTCAAGGGAAAGAGGTGATGCGCATTGGTGCTATCAATACAATGGATGATGAGAAGCCCCCTTTATTCGAATACATAACGGAAATGATTTATCCACCATTGTATAACCGTGACACCCCCAGGGGTTGCGGCTGCATAGATGGTTGCTCTGATTCAGAGACATGTTTTTGTGCTATTAAGAATGGGGGAGAAATTCCATTCAACTATGATGGGGCTATTGTAGAAGCGAAACCCCTTGTATACGAATGTGGTCCTTCATGCAGATGTCCTCCATCATGTCATAACCGAGTTAGTCAAAAGGGTATAAAATTCCAGCTAGAGATTTTCAAGACCGAATCAAGGGGTTGGGGTGTTCGATCTCTGACTTCCATCCCCTCGGGAAGTTTCATATGTGAGTATACGGGGGAGCTGCTCGAAGATAAGGAAGCTGAGAAGAGGACTAGCAATGATGAGTATTTGTTTGATATTGGGCATAATTACAATGATCCTGCTCTTTGGGAGGGTGTTTCTAACTTGGTACCCGATGGATTGAAATCTAGTTCTTCCCATGATTATGTGGATAAGGACAATATGGGTTTCACTATTGATGCAGCACATTATGGGAGTGTAGGCAGATTCATAAACCATAGTTGTTCTCCTAATCTGTATGCACAAAATGTGCTATATGATCATGACGACAAGAGAATGCCTCATATAATGTTGTTTGCGGCAGAGAACATCCCCCCCTTACAGGAGCTAACATATCACTACAATTATGAGCTGGATCAAGTTCTTGATTCTGACGGAAACATAAGGAAGAAGAATTGTTACTGTGGATCAGATGAATGCACTGGCAGATTGTAT
>Arath_TAIR10-AT2G22740_2-
ATGGAAATGGGAGTTATGGAGAATTTGATGGTACATACGGAGATATCAAAGGTTAAGTCTCAGAGCAATGGTGAGGTGGAGAAACGAGGAGTGTCAGTTTTGGAGAATGGTGGTGTTTGCAAGCTTGATCGAATGAGTGGGCTTAAGTTTAAGCGTCGGAAGGTTTTTGCTGTGAGGGACTTTCCACCGGGTTGTGGTTCGAGAGCAATGGAAGTGAAGATTGCTTGTGAGAATGGGAATGTTGTTGAAGATGTTAAGGTTGTTGAGTCTTTGGTTAAAGAGGAGGAGAGTTTGGGGCAGAGAGATGCCTCTGAAAACGTGAGTGATATCAGAATGGCTGAGCCGGTGGAGGTTCAGCCTCTGAGAATTTGTTTGCCAGGAGGTGATGTGGTAAGAGACTTGTCTGTTACCGCGGGAGACGAGTGTTCAAACAGTGAACAGATTGTGGCGGGTTCTGGTGTTAGCAGCAGCAGCGGAACTGAAAACATTGTCAGGGATATCGTTGTTTACGCAGATGAGAGCAGTCTAGGAATGGATAATTTGGATCAAACTCAGCCGCTAGAAATTGAAATGTCAGATGTTGCAGTTGCAAAACCGAGGCTTGTTGCGGGTAGAAAGAAGGCAAAGAAAGGAATTGCATGTCATTCATCCTTGAAGGTTGTTAGCCGAGAGTTTGGTGAAGGATCTAGGAAGAAGAAGAGTAAGAAGAATTTATATTGGCGTGATAGGGAAAGTCTGGATTCTCCTGAGCAGCTTCGGATACTAGGTGTTGGGACAAGCAGCGGTTCAAGCAGCGGTGATAGTAGTCGGAACAAAGTAAAGGAAACTCTACGTCTTTTCCATGGCGTTTGCAGAAAGATTCTGCAGGAGGATGAAGCAAAGCCTGAGGACCAAAGGAGAAAAGGTAAAGGTCTTAGAATAGATTTTGAGGCTTCGACCATTCTCAAAAGGAATGGCAAATTTCTCAACTCTGGTGTGCATATTTTGGGAGAAGTGCCTGGGGTTGAGGTTGGTGATGAGTTCCAATATAGGATGGAGCTGAACATTCTTGGTATACATAAACCAAGCCAGGCCGGTATCGATTATATGAAATATGGTAAGGCCAAAGTTGCGACAAGTATTGTAGCCTCTGGAGGGTATGACGACCATCTGGATAACTCGGATGTCTTGACCTACACTGGTCAAGGCGGAAACGTGATGCAAGTAAAGAAGAAGGGAGAGGAACTGAAAGAGCCTGAAGACCAAAAGCTTATTACCGGAAACCTCGCGTTAGCAACCAGCATAGAAAAACAAACCCCTGTGCGTGTCATTAGAGGCAAACATAAGTCAACTCATGATAAATCAAAAGGTGGAAATTATGTTTACGACGGATTATATCTTGTGGAAAAGTATTGGCAACAAGTCGGATCTCACGGTATGAATGTCTTCAAGTTTCAACTTAGGCGCATACCTGGACAACCTGAACTTTCTTGGGTAGAGGTGAAGAAATCTAAGTCAAAATACCGGGAAGGTCTATGCAAGCTTGACATCTCAGAAGGGAAAGAGCAGTCACCCATTAGCGCTGTGAACGAAATAGACGACGAGAAACCGCCTTTGTTCACCTACACTGTTAAACTGATTTACCCAGATTGGTGCAGACCAGTTCCTCCAAAGTCATGCTGTTGCACCACGCGCTGCACCGAAGCTGAAGCGAGGGTGTGCGCTTGTGTGGAGAAAAACGGTGGAGAGATACCGTACAACTTCGATGGAGCCATTGTTGGTGCAAAACCTACTATCTATGAATGTGGCCCACTCTGCAAATGCCCTTCTAGTTGCTACCTAAGAGTCACACAGCATGGGATCAAGTTACCGCTTGAGATCTTCAAAACCAAGTCAAGAGGTTGGGGAGTGAGATGTCTTAAGTCGATCCCTATTGGTAGCTTCATATGTGAATACGTTGGTGAACTTTTAGAGGATAGTGAAGCAGAAAGAAGAATCGGGAACGACGAGTATCTCTTTGATATTGGTAACAGATATGATAACTCTTTAGCTCAAGGGATGTCAGAGCTAATGCTGGGGACACAGGCAGGCCGATCTATGGCAGAAGGTGATGAGTCGAGTGGATTCACCATTGATGCAGCAAGTAAGGGTAATGTTGGGAGGTTCATAAACCATAGCTGCTCGCCAAATCTGTACGCCCAAAACGTTTTGTATGATCATGAAGACTCTAGAATCCCTCACGTGATGTTCTTCGCACAGGACAATATACCTCCGCTTCAAGAACTCTGTTACGACTACAATTACGCGCTCGATCAGGTACGTGACTCTAAGGGTAATATCAAGCAGAAACCTTGCTTTTGTGGTGCTGCCGTATGTAGGCGTAGGCTCTAT
>Arath_TAIR10-AT2G35160_1-
ATGGTACATTCAGAGTCATCAATACTTAGTTCCTTGCGCGGTGGTGATGGCGGTGGTATTCCTTGTTCTAAGGATGAACTAGCAATAAATGGTAGTTACACCGATCCTATGGGGCGGAGGAAGTCCAAGCGGTTTAAGGTTGCTGCGGAAAGTGAGTTTTCACCTGATTTTGGATCGATTACCAGGCAGCTCAGATCGAGAAGAATGCAGAAGGAGTTCACAGTTGAGACTTACGAGACCAGGAATGTTTCTGATGTTTGTGTTCTCTCTTCTCAAGCTGATGTTGAGTTGATTCCTGGAGAAATTGTTGCAGAAAGAGATAGCTTTAAGTCGGTTGATTGTAATGACATGTCGGTTGGGTTAACCGAAGGAGCTGAATCTCTTGGAGTTAACATGCAAGAACCTATGAAAGATAGGAATATGCCAGAGAACACAAGTGAGCAAAATATGGTGGAGGTCCATCCTCCAAGCATAAGCCTGCCAGAGGAAGATATGATGGGGTCTGTTTGCAGGAAAAGCATCACTGGAACAAAGGAGCTTCACGGAAGAACGATCTCTGTTGGGAGAGACTTATCTCCAAATATGGGGAGCAAGTTTTCAAAGAATGGAAAGACCGCTAAACGTTCTATATCGGTGGAAGAGGAAAACTTGGTTCTGGAGAAGTCAGATTCTGGAGACCATTTGGGTCCATCACCAGAGGTTTTGGAACTTGAGAAATCAGAGGTTTGGATAATTACAGACAAAGGGGTTGTAATGCCTTCACCAGTGAAGCCTTCCGAGAAGAGGAATGGAGATTATGGTGAAGGATCTATGAGGAAGAATAGTGAGAGGGTTGCCCTGGATAAAAAGAGATTAGCTAGTAAATTTCGGTTATCAAATGGTGGGCTTCCTAGTTGCTCAAGCAGTGGGGATAGTGCTCGGTATAAAGTTAAGGAAACAATGCGTCTTTTCCATGAAACTTGTAAAAAAATTATGCAAGAGGAAGAAGCAAGGCCTAGGAAAAGAGATGGTGGCAATTTCAAAGTGGTTTGCGAGGCTTCGAAAATTCTCAAGAGTAAAGGGAAAAATCTTTATAGTGGTACTCAGATTATTGGAACTGTGCCTGGTGTTGAGGTTGGCGATGAATTTCAATATAGAATGGAGCTGAACCTTCTTGGTATACATAGACCAAGTCAAAGTGGTATCGACTATATGAAAGATGACGGTGGGGAACTAGTTGCCACGAGTATTGTATCCTCGGGAGGTTATAATGACGTGCTTGATAACTCTGATGTCTTGATCTACACGGGTCAAGGCGGAAATGTGGGGAAAAAGAAAAATAATGAACCACCCAAAGACCAGCAGCTTGTAACGGGAAACCTTGCGTTGAAAAACAGTATAAACAAAAAGAACCCTGTGCGGGTCATAAGAGGCATCAAAAATACGACATTACAATCATCAGTTGTTGCAAAGAATTATGTTTACGATGGATTGTATCTGGTGGAAGAGTACTGGGAAGAAACCGGGTCTCACGGTAAACTCGTCTTCAAGTTCAAACTACGGCGTATTCCTGGACAACCCGAGCTTCCCTGGAAAGAGGTTGCGAAATCGAAAAAATCTGAGTTCCGGGATGGTCTTTGCAATGTTGATATCACAGAAGGGAAAGAGACATTACCCATATGCGCTGTGAACAATTTAGACGATGAGAAACCGCCACCGTTTATCTACACGGCTAAAATGATATATCCGGATTGGTGCCGGCCAATTCCTCCAAAGAGCTGCGGTTGCACAAACGGCTGCTCCAAGTCAAAAAACTGTGCCTGCATTGTGAAAAACGGTGGAAAGATACCTTATTACGATGGAGCCATTGTTGAAATTAAGCCCCTGGTCTATGAGTGTGGCCCACACTGCAAATGCCCACCTTCTTGCAACATGAGAGTCTCACAGCACGGGATCAAGATCAAGCTGGAGATCTTCAAAACGGAGTCAAGAGGTTGGGGAGTGAGATCGCTGGAATCTATTCCTATCGGGAGCTTCATCTGTGAGTACGCAGGAGAGCTTCTAGAGGATAAACAAGCTGAAAGCCTTACCGGGAAAGATGAGTATCTTTTTGATCTCGGGGACGAGGATGATCCGTTCACCATAAACGCAGCACAGAAAGGGAACATAGGGAGGTTTATAAACCATAGCTGCTCGCCGAATCTGTACGCACAGGACGTATTGTACGACCATGAGGAAATAAGAATACCTCACATTATGTTCTTTGCACTGGACAATATACCTCCACTTCAGGAACTCTCGTACGACTACAATTATAAGATCGATCAGGTATACGACTCTAATGGTAATATCAAGAAGAAATTTTGCTATTGTGGTTCCGCTGAGTGTAGTGGTAGGCTCTAC
>BAHE-2035764-Solenostemon_scutellarioides
CCTGGAGTTGAAGTGGGCGATGAGTTTCAATACAGAGTGGAGCTTGCTGTCGTTGGCATTCACTGCCCTTATCAGTCTGGTATTGATAGTGTGAAGGTCAATGATGTTCCACTTGCTACCAGCATTGTTGCTTCTGGGGCTTATTTTGATGATGTTGAGAATGCTGACGTATTAATATACTCTGGGCAAGGAGGAAATGTCATTGGGAAGTCCAAGCAACCTGAAGATCAAAAGCTGGAAAGGGGAAATTTGGCTCTAAAGAATTGTATAGCAGCAAAGACACCAGTTCGCGTTGTTCGTGGGTGGAAGGAGACAAGATTTGTTGATCCTATGGATACCAAGCCTAAGATAGTCACTACTTATGTGTATGATGGCCTATATACTGTGACGAAATATTGGACAGAACAAGGGCCTCATGGTAAGCAGGTTTTTATGTTTGAGTTGATGAGGAATCCTGGTCAGCCTGAGCTTGCTTGGAAAGAGTTGAAGAAGTCGAGCAAGTCCAAAACCCGCCTGGGAGTGTGTGTCGCTGATATTTCTGGTGGAAAAGAGCGCATTCCTATTCCTGCAGTGAACACTATCGACGATGAAAAGCCACCTACATTCAACTACACTTCACCTGATTGGTACTCTCCAGAACCCCCAGAAGGCTGCAGCTGCACCGGGCGATGTTCCAAATCTAAAAAATGCCTATGTGCAGCTAGTAATGAAGGCGACATTCCATATAACCACAATGGAGCTTTAGTTGAAACAAAGACTCTTGTTTACGAGTGTGGTCCACATTGTAAATGCCCCCCTTCCTGCTATAACAGGGTCACCCAACGTGGCATCAAGTTTCAGCTAGAGGTCTTTAAGACCGAATCTCGAGGCTGGGGTGTGAGGGCCCAGACTTCTATACCTTCCGGGAGCTTCATATGTGAGTATGCAGGAGAACTTCTCGAAGAGAAGATAGCCGATGAAAGGATTGGCAATGATGAGTATCTGTTTGATGTGGGGCAGAATTTGATCGATTCCTCTGCAGATCCTGAAGAGCAAGCTGAAGCCGGAGTCGAAAAGGCAGGTTACACAATCGATGCATTGACATATGGGAGTGTGGGAAGATTCATAAACCATAGCTGTTTGCCAAACCTTCACGCACAAAATGTGATTTATGATAATGGTGACAAGAGAATGCCCCACATAATGCTGTTTGCGATGGAAAACATCCCTCCTTTAACGGAGCTGACATATCACTACAATTACAGCCTGGGTCAGATTCAAGATTCCAATGGAAACGTCAAGGTTAAAAAGTGCTACTGCGGTGCTGCAGGGTGCTGTGGCAGGATGTAC
>BBDD-2008283-Microstrobos_fitzgeraldii
CGTGCAGAAGTTAGAGAAACGCTGCGGTTATTTCAGGTTCTTTGCAGAAAACTTTTGCAAAATGAGGAATCTCGTGTCAAAGACCCTGCTCAAGCTGGTACACGGTGTCCTGTTCATCTAATAGCCTCCAAAATTTTAAAGGAGAAAAACCTGTACGTTAACATGGGAAAGCAGATTGTGGGTTCGGTTCCAGGAGTGGAAGTTGGAGACCAATTCCATTATAGGATTGAGCTTTGTATTGTAGGTCTTCATCGTCAAATACAGGCAGGTATTGATTTCTTAAGAGAAAGAAAAGAGCCTGTGGCCACCAGCATCGTGGCATCAGGAGGATACGAAGATGATGAGGACAATGGAGACGTTTTGATATACACAGGACATGGTGGAAACAACCACTTTGGGAATAGAAGGCAATCTGCGCATCAGAAGCTTGAGCGTGGGAATTTAGCTCTTAAGAACAGCATAGATCTGAGAATACCTGTAAGAGTAATTCGTGGAGTAAAGCAAAAGAATGCTGAACATAAAGAAAGTGGAAGGAACAAGATGACAACCATATATACATACGATGGACTTTATAACGTGGAGAAATATTGGCCTGACATAGGAGCATCTGGATACACAGTGTACAAATTCCTGCTAAGAAGGCAACCAGGTCAACCAGAGCTTGGGTATAAACTTGTGCATTTTGCTGGGAAGCCAACAATTCAAAAAGGTCTTCGTGTTAAGGACATTTCTGAAGGCAAAGAGAGAAAACTAGTACGTGTTGTAAATACTAGGGATGAAGAAAATGGTCCTCAGCCATTTGTGTACACAACTAGGGTGCTGTATCCACGATGGTGTCAACCTATGCCTCACAGGGGTTGTGAGTGTACTGATGGATGCTCTGATTGCACAAAATGTTTTTGTGCTTTGAAAAATGGTGGACAATTTCCATTTAACTATGATGGTGCCATTGTTTTTACCAAACCTCTTGTATATGAATGTGGTCCATCTTGTAGTTGTCCTCCGAATTGCCACAATAAAGTGAGCCAACATGGTATTCGGTTTCACCTTGAGGTGTTTAAGACTGATAAGAGAGGTTGGGGAGTCAGATCATTAGATTCCATACCTTCTGGTAGCTTTATATGTGAGTACACCGGCGAGTTGCTTTCAGATACGGAAGCTGAACAGCGGATTGATAACGATGAGTACCTCTTTGATATAGGGAGGAACAGCAAAGATCAATCCCTTTGGCCTGATATTTCACTTTTGGTGCCTGAAATTGACTGCAATTCACACTGTGACATGGTGGAAAATTTGGGATTTACTGTTGATGCATATGGCAATGTGGGAAGATTTGTTAATCACAGTTGTTCTCCTAATGTCATTGCACAGAATGTGCTTTATGACCATGATGACAGAAGGATACCCCATATTATGCTCTTTGCTGCAGAGAACATTCCTCCTATGCGAGAGCTTTTTTATAACTATAATTACAGTGTGGATCAGGTGTATGACTGCTATGGAAACATCAAAAAGAAATATTGCTTTTGCGGGTCTCCGGAATGTACTGGTAGAATGTAC
>BCGB-2048764-Cinnamomum_camphora
CGTATTGATCTGACTGCTGTTAAGCTACTTAAAAAGGAGAATCTATGTGTTAACACTGGTATGCCAATCTTAGGAGCTGTGCCTGGAGTTGAAGTTGGTGATGAGTTCCACTTTAGGGTGGAGCTTGCTATCATAGGCCTTCATCGTCCATATCAGAGTGGGATAGATTACATGAAACAAAACAAGATTGTACTTGCCACTAGTGTGGTCGCTTCTGGGGGTTATGAAGATGACATGGACGGCTCTGATGTATTGATATATTCAGGCCAGGGGGGAAAACCTGCAGGTGTTGATAAGCAAGCTGAAGACCAGAAGCTCGAGCGTGGAAACCTGGCATTGAAAAATAGCATAGATGCCAAAACTCCTGTCAGGGTCATTCATGGATTTAAGGAACTGAGAGGCAGTGATTCCCAAGATGTGAAGGGAAAGAAGATTATTACATATACATATAATGGTCTGTACTTGGTTGAAAGCTATTGGCAAGAAAGAGGCGACCATGGTAGATTTATTTTTAAGTTTCAAATGAGAAGATTGCCAGGGCAACCAGAGCTGGCCATTAAAGAAATCAAGAAGTCAAAAAAATCGGCAGAGCGTGAAGGTCTTTGCATTGCTGACATTTCTGAAGGAAAGGAGAAGATAGCCATCTGTGTGGTTAATACTATAGATGATGAGCGTCCTTTACCAGTGGAATACACAACCACAATGATATATCCTCCATGGTACATACCAACTGTTCCTAGTGGGGGTTGTGATTGTACCGACGGCTGTTCAGATTCCAAGAAATGTGTGTGTGTGAACAAAAATGGTGGGGAGATCCCTTTCAACCATGATGGTGCTATTGTGGAAGCGAAACGCCTTGTGTATGAGTGTGGCCCTTCGTGCAAATGTCCTCCGTCCTGTTACAACAGAGTCAGCCAGCATGGGATCACATTCAAACTAGAGGTCTTCAAGACCGTATCAAGGGGTTGGGGAGTCAGATCCCTAACTTCTATTCCATCTGGAAGTTTCATATGTGAGTATGCAGGGGAGCTGCTTAACGATAAAGAGGCTGAACGGAGGATTAGTAACGATGAATATCTGTTTGATATTGGACGAAATTACAGTGAGCTACAACTTTGGGAGGGCCAGTCATCTTTTGGACCAACAGACTCACAATCAAGTGCTCCTGAAAAAGTAATGGAGGATGGGGAATACACCATTGATGCTGCTAAGCATGGCAATGTGGGAAGATTTATCAATCACAGTTGCTCCCCTAACCTTTATGCTCAGAATGTCCTTTTTGATCATGACGATGAGAGCAAGCCACACGTAATGCTCTTTGCTGCAGAGAATATTCCACCGCTACAGGAGCTAACCTACCACTACAACTACAAAATT
>BCGB-2049969-Cinnamomum_camphora
AAACCAACAAAAAGGAAATCTACAATGCTTAAGTCAGCTTCTCGAGAGAAATATAAAGCTGCTGTCAAGGATGAGGAGGATTCTTTACTACTTGATGATGAGAGCAAAGGGGTTCTTTCTAGTCAAAAGCTCAGTTCAAATTTGATTCCATTTGGTCCTAAAGGCAGCAGCAAAAGTGATGACTCTGATAACGCCAGTCCCCGCAGAAAAGTCAAAGAAACTCTACGTATGTTTCAAGCTATTTGTCGAAAGCTTTTGCGAGAAGAGGAAACGAAGTCGAACAGATCGACTCAAGCAGTTGGGCGTATTGATCTCGTTGCAGCTAAGCTGCTTAAAGAGGGCAACAAATGTGTAAATACTGGTCCGGCAATCTTGGGACTTGTGCCTGGAATTGAAGTCGGCGATGAATTCAGCTTCAGGGTGGAACTTGCTGTTGTAGGCCTTCACCGTCCATATCAAAGTGGAATTGATTACACAAGGCAAGGGAAAACGATCCTTGCTACTAGTGTTGTGGCTTCTGGGGGTTATGCGGATGACATGGACAGTTCGGATGTCATGATATATTCAGGCCAAGGAGGAAACCCTGCCAGTGGAGATAAACAACCTGAAGACCAGAAGCTTGAACGAGGAAACCTGGCATTAAAAAACAGCATAGATGCCAAAACACCTGTTCGTGTCATTCGCGGATTTAAGGTACCTTCCCCAGATGCAAGGGGAAAGATGACTGGTACATTTACATATGATGGGTTGTACTTAGTTGAAAAGTACTGGCAAGAAAAGGGTGATCATGGTTGTGCTGTTTTTAAGTTTCAAATGAGAAGAATGCCAGGGCAGCCAGAGCTAGCCTTGAAAGAAGTCAGGAAGTCGAAAACGTCAGCAAAGCGTGAAGGTCTTTGCATGGAGGACATTGCTCAGAAAAAGGAGAAGAAGGCCATCTGCGTTGTGAATACTGTAGACAATGATAGTCTGTTACCATTTAAATACATAACCAAGATGATATATCCTTCATGGTACACACCAACTCCTCCTAAGGGTTGTGATTGCCCCAGAGGATGCTCAGATTCAAAAAAGTGTGTTTGTGTCATGAAGAATGGTGGGGAGATCCCTTTCAATTACAATGGTGCTATTGTAGAAGCCAAGCCCCTTGTTTATGAGTGTGGCCCTTCTTGCAAATGTCCTCCATCCTGTCACAACAGAGTTAGCCAGCATGGCATAAAACTTCAACTAGAGGTCTTCAAGACCAAATTGAGGGGTTGGGGAGTCAGATCACTAGCTTCTATTCCTTCTGGAAGTTTCATATGCGAGTATACAGGGGAGCTGCTTAAGGATAAAGAGGCTGAACAAAGGACTGGTAATGATGAGTATCTGTTTGATATTGGGAAGAACTTAAAGGAGCAGTCACTTTGGGATGGCCTCTCAGCTCTTGCACCAACAGAGTCACAATCAAATGTTTTTGAAAAAGTTGTGGAGGATGGGGGGTACACCATTGATGCTGCTGAGTGTGGCAACGTAGGAAGATTTATCAACCACAGTTGTTCCCCTAACCTTTATGCACAGAATGTCCTTTATGATCACGATGACAAGAGCATGCCCCACATAATGTTTTTTGCTGCAGAGAATATTCCCCCATTACAGGAGCTCACATATCACTACAACTATACGATTGGCCAAGTTCATGACTCAAATGGTAATGTAAAACAGAAAAATTGCTATTGTGGTTCTCATGAGTGCACCGGCAGACTGTAT
>BEFC-2017121-Manilkara_zapota
AGGAGAAAGGTTTCAGCTGTTCGTGACTTCCCTCCATTCTGTGGAAGGAATGCTCCTAGCCCAACTGACGAAGAGCGCCAGAGAATTTTGTTGATAAATGGGACTTTGGATGCTCCAGTTGAGGCAGCTGTCCATGGTGGATTGTTAAGAGAGACAGTGACAGCTGAAGAAGGCAGCAGTCCAGTGAGAGACGCTGCTAAGACTTCCATTGAAGAATTGAATAGGGATATTCAAGAAGGAAATGCCAAAGAGAGAGAGTTGAAAGGAATTGTGCCTGAACAAAAGACTGACTCCCTTGAGGCTTCTGTGCAAGGTAGATCATTTATAGAGACAGTGAGGGATGATGTGGAAGGCATTCCAGTGAGAGAGAGACCAAAAGCTGAGGTTGAAGTATTGGATGGGGAGGTTCAATGTAGAAATAACCAGAAGAGGAAGTTGGAGGCAAGTGTGCCTAAACCAAAGACCAAGTCTCGAAAGGTAATTAAAAAGGACTCTGAGAATGTTAGCAGCATTGCAGGGGAAACAGGGAAGGAGATTGTGGTTTACTCGCATGATACATCCATTAAGAATAGGCCTCTGTATGGTGAAGTGGATAAGGTGATTGTCCTAGGCCTGATGGCTGCAGCAAACTGTCCATGGAGGCGTGGGAAAGGAGCAATTGAGACCAGCCCTGATGGTACAATGACCAGTAGTAAGGCGAGGAGGCATAATGTTAACCGTGTCACAGGAAAAGAGAAATCTAAATCTATCAGCGGGGAAATTGCTCATGAAGCAGATTACTCGGGAGGAAGATCAAAGAAGAAGAAATTGCTTCCATCTGGAAAGGCTGCAATTGAAAATAGACCTGCACAGGTCAACACGAGCGAGGTAGATTTTGGCATACGAGATGAAGATGGAGATTCTTCTGTGGGTCAGACTCCACGTGATTTTGAGGTGATCCTGCCTCCATTTGGACCCAATAGTTCAAACCTTGGTGATGTCCGTAACAAAGTGAGAGAGACACTACGTCTATTCCAAGCTGTTTGTAGGAAGCTCTTGCAAGGAGAAGAAGCAAAGTTGAGGCAAGGACACCCGAGCAAAAGAATTGATTTGCAAGCAGCACAGATTATTAGAGCGAAAGGTAAAGAAGTAAACACGGGCAAACATATTATAGGATCAGTGCCAGGAGTTGAAGTAGGTGACGAGTTTCAATACAGGGTGGAACTTGCTCTTGTTGGCATTCATCGCCTATATCAAGCGGGTATTGACTACATGAAACATGATAAAAAGATCATTGCAGCAAGTATTGTTGCCTCAGGAGGTTATGCAGATGATTTGGACAATCCTGATGTTTTAATATACTCTGGTCAGGGCGGAAATATAATAGGTAAGGATAAACAACCTCAAGACCAGAAGCTTGAAAGAGGAAATTTGGCTTTGAAGAATAGTATATCAACAAAGAACCCTGTTCGGGTAATCCGTGGATCTAAAGAGACAAAAGCCTCTGCCTCTACATCTGATGCAAGAGGCAAGGTAGTTGCGACATATACTTATGATGGCTTGTATACAGTGGAGAGATATTATCATGATGTAGGCGCGCATGGTAAGCTGGTTTTCAAGTTTGAATTGAAAAGAATTTCAGGCCAACCAGAGCTTGCTTGGAAAGAAGTGAAGAAATCAAAAAAATTTAAAATTCGGGAGGGTCTATGTGTTGATGATATATCAGAAGGGAAAGAGTTATTTCCCATTTGTGCTGTGAACACCATAGACAATGAGAAACCACCCAAATTCAATTACATCACTGAGATGAAATATCCTGATTGGTATTGCCCTACTCCTCCCAAGGGTTGCGACTGTGTTGGTGGATGCACAGACTCTCGGAAATGCTCCTGTGTGGTCAAGAATGGAGGAGAGATTCCGTATAACTACAATGGTGCGATTGTTGAAGCAAAGCCTCTAGTCTATGAGTGTGGTCCTTCTTGCAAGTGCCCTCCTTCTTGCTATAATAGAGTCAGCCAGCATGGCATGAAAATTCAGCTTGAAATCTTTAAAACAAAGTCAAGAGGCTGGGGCGTCAGATCCCTAACTTCTATTCCTTCGGGAAGTTTTATATGCGAGTATATTGGGGAGCTTCTTGAAGACAAGGAAGCGGAGCAAAGTCAAAATGATGAGTATTTGTTTGATATTGGACAAAATTACAGTGATTGCTCTCTTAGTGGTGGACTTTCTACTCTCAAGCCTAATGCACAATTAAGTTCTAATGAAGTTACAGAGGATGGTGGTTTCACCATTGACGCGGCAGAGTATGGGAATGTGGGGAGGTTCATCAATCACAGTTGTTCCCCTAACCTCTACGCTCAAAATGTCCTCTATGATCACGAGGACAAGAGAATGCCCCATATAATGCTCTTTGCTGCAGAAAACATTCCTCCCTTACAAGAGTTGACTTACCACTATAATTATTCAGTGGATCAGATTCAAGATTCAGATGGCAATGTTAAGATGAAGAACTGCTATTGTGGTTCCACTGAGTGCATTGGCCGGATGTAT
>BEGM-2011817-Botrypus_virginianus
GATGCTTCGAGTCCTTCAGGAAAAACCTACACATACGATGGGATGTACAAGGTCGAGAAGTGCTGGTCAGAGAAAGGAAAGACCGGGTTTGAAGAGTTCAAGTTCAAGCTGCAAAGATTGCCTGGACAGCCAGAGTTGGGGTCTGCTGTGATAAAACTGACCAACCATCTTAAATATAAACCTTCCATGCGTAAAGGCCTTCGTGTGGAAGACATCTCTAGGGGAAAGGAAAATGTGCCTGTCTGCGTTGTAAATACAGTAGATGACGATGAGAGTCCACCCTTTTTTGAGTATTCTACCAAGGTTCAGTACCCCTGCAGTTTTAGCGAACTTCAGTTGCCAATGGGTTGTGATTGTAAGGGCGTATGCAGTACTTCCAAAGGATGCCTCTGCTTCTCTAAGAATGGAGACGAGTTTGCTTATAACAGTGGGGTTCTTGTGAAAGAGAAGGATATGGTTTTTGAATGTGGTAGCCATTGTACATGCCCCCCTGCCTGTCGTAACAGGTTAACTCAAAAAGGATCGAAGCACCGCTTCGAGATATTTAAAACAGAAAAGAAGGGATGGGGGGTGCGCTCTTGGGATTCCATTCCAGCAGGTAATTTTGTCTGTGAGTATACTGGGAAAGCCATTAACAATATGGAGGCTTTACATACGATGCATAATAATAATTTTCTACTGAACCTTAGAAAGGGGTCCAATGACAAGACTTACTGGGGGGATGTGTCTGGAATTGTGGAAAACCATTTCTCAAATAGTAATTCTCAAACCGTGAGGCGGCAAGACTTGCTTTTAGATGCCAGTGAGATTGGCAATGTGGCTCGTTTTATTAACCACAGCTGCTCTCCGAACCTCTTGGCACAACCTGTGTTGTATGACCATCAACCTGTGCTGTATGACCATCACGATTTCAGATTTCCACACATCATGCTTTTTGCAATGGACAATATTCCCCCGTTGAGGGAGCTTACATTGGATTAC
>BEKN-2004374-BEKN-Papaver_rhoeas-5_samples_combined
TTGAGTGTGATTCCGTTTGGTCGTCCAGCCTCTAGCAGTGATAACGTTGTAACTCGCAGCAAGGTTAGAGAGACTCTTCGTTTATTTCAAACAATGTTCAGGAAGTTGTTACAAGGAGAGGAATCATCGAAGGTGCGTGGAGCTCTGCCCAAGAGGATTGATTTGGTAGTCTTCACAGAGATGAAGACACAGGGGAAGTGCGTGAACACCGCTACTAAGATATTGGGACATGTACCAGGGGTTGAGGTTGGAGACGAGTTCCATTATAGGGTGGAGCTTTGTATCATTGGTCTTCATGGACAAATGCAGAGCGGTATCGATTATGTTGAAAAAAATGGCAAAACTGTGGCAACAAGTGTTGTGTCTTCTGGAGGTTATGATGACATTGATAATTTTGATGTGTTGCTATATTCTGGTCATGGAGGAAACCCAGTTCGGGGGAATAAGTTAGCTGAAGATCAAAAGCTTGAACGGGGAAACCTTGCTCTAAAGAATAGTATAAATGCGAAGACTCCTGTTAGGGTTATTCGTGGATTTAAAGAGATGAAAGGGCGCGATTCTCTTAACACAAGGGGTAAGAATGTGGGAATAACGTATACTTATGACGGGTTATACTTGGTTAATGGTTATTGGAAAGAAAAGGGACGCTATGGTAATAATGTCTTTATGTTTGAACTGAGAAGAATGCCTGGACAACCCGAGCTTGCTCTAAGAGAAGTACAAAAATCGAAAAATTCAAATGTACGTGAAGGTCTTTGTGTAGATGATATATCACAAGGTCAGGAGAAGATGCGAATTTGTGCTGTGTTAGACAGCGAAAAACCACCTCCATTTAAGTATATTGCTAAAATGAAGTATACATCACGCCACAATCTTATTCCCCGCAGGAGGGGCTGTGAATGCACGGATGGATGCTCTAATTCAAAGAAATGTTTTTGTACGGTCAAGAATGGAGGAGGAATTCCATACAATTACAATGGTGCTATTGTGGAAACAAAGACCCTTGTCTATGAATGTGGCCCTCTTTGCAAGTGTCCTCCATCGTGTCATAATAGAGTTAGCCAACACGGCATCAAGTTTCAGTTGGAGATCTTCAAAACTAAGTCAAAGGGATGGGGAGTCAGATCCTTGAACTCAATACCCTCTGGAAGTTTCGTTTGTGAGTACACGGGGGAGCTCCTCGCGGAAAAGGAAGCTGATCAAAGGACGGGAAATGACGAATATCTTTTTGATCTTGGGAGGAGTAACAACCAAAGTAAGGGGGATGGATTTTCAAATGTGGAAGAGGAGGGGTTCACCATTGATGCTCTTCGGTACGGAAATGTTTGTAGATTTATCAACCATAGTTGTTCACCTAACCTTATTGCCCAAAATGTCCTTTATGACCATGCTGACAAGAGGATGCCACACATAATGCTATTTGCTGGTGACAACATTTCTCCATTACAAGAGTTGACATATGACTACAACTATGTGGTTGACTCAGTTCGTGATTCTGCGGGAAATATAAAGATTAAGGAATGCCACTGTGGTTCTGTTGAGTGCACCGGACGGATGTAT
>BERS-2000205-Zaleya_pentandra
GAAATGCCGAATGATTTTATACTGGCTCCAAGAAAGGGTAGAGGTGAAGTTACCCTTCCTCCTCTTGGTGCTGGTTCTTCTAGTGAAAGAGACGTCCGTAGCAAGGTGCGGGAGACTCTTCGATTATTCCAGGGTCTCGTCAGAAAGTTACTGCAAGGAGAAGAAACAAAGACAAAGGATGAAGCAAAGTTAAAGGACCCAGATGCTAATAAGAGGATTGATCTACGTGCCTCAAAGATCCTGAGGGATCATGGTAGATGTATTAATACAGGCAAAAAGAGTTTAGTAGGGGTAGGCGACTTCTTTCACTACCGCATGGAACTCTCACTTATTGGGCTTCATCGTCCGCCTCAAGGTGGTATAGACTACATCAAGCAAGGGAAAAAAATGATCGCAACTAGTATAGTGTTTGCTTCTGGAGGATATGCCAATGATGTGGACAGTGCTGATGTATTAATTTATACTGGTCAAGGAGGAAATGCAAAGAGTGCAGATAAGGAGCCTGAAGATCAGAAGCTTGAACGAGGAAATTTAGCGTTGAAGAATAGCATAGATGAAAAGAATGTTGTCAGGGTAATTCGAGGGTTCAAAGAGGCTAAGCCTTCAGAGACAGCTGATGGAAAATCTAAAGTTATTGCAACATACACTTATGACGGACTGTACTCGGTAGAAAAATACTGGCAAGATCTTGGGCCACATGGAAAGTTGGTTTATAAGTTTGAGTTGAGAAGACTTCCAGGTCAGCCAGAGCTTGCATGGAAGGAAGTGAAAAGGTCCAAGAAATTTAAAGAACGAGAGGGTCGTTGTGTTGATGACATTTCAGGAGGTAAAGAAACATTTCCAATTTGTGCGATCAATATTGTAGATGATGAGAAACCCCCACCTTTTACATATATTACTTCCATGATGTATCCCAGTTGGTGCCAGCCTATACCCCCCAGGGGCTGTGATTGTAAGGATGAATGTTCAGATTCAGACCAATGTTCTTGTGCTGTCAAGAATGGTGGGGAGATCCCATACAATTATAATGGGGCTATTGTTGAAGCAAAACCACTTGTATATGAATGTGGACCTCTCTGCAAGTGCCCTCCATCTTGTCACAACAGAGTCAGCCAGCGTGGTATAAAATTTCCTCTCGAGATTTTCAAGACTGAATCAAGGGGGAGATCTCTTTCTTCCATTCCATCTGGTAGCTTCATATGTGAATACATAGGAGAGCTACTGGACGACAAAGAAGCTGAACAAAGAACTGGTAGTGATGAGTATTTATTTGATATTGGTCAAAACTACAATGATCCTACTCTTTTGGATGGACTTTCAGCTCTCTTGCCTGACTTGGCATCTAGCTCTGGAGATGTGGTGGAAAACGTTGGTTTTACCATTGATGCTGCATATTATGGGAACATTGGGAGGTTTATCAATCATAGTTGTTCTCCTAACCTCTACGCGCAAAATGTGCTATATGACCATGATGATAAGAGAATACCTCATATAATGCTGTTTGCAGCAGAGAATATTCCTCCTCTGCAGGAGCTGACTTACCATTACAATTACTCTATAGACCAGGTTTTTGATTCTGATGGCAATATCAAGAAAAAGAATTGCTACTGTGGATCATCAGAGTGCACTGGTCGGATGTAT
>BFJL-2010125-Cornus_floridana
AAGTATAAGCCTAGGAGAGTTTCATGTGTTCGTGATTTTCCGCCAATGTGTGGACCGAATGCTCCTGGGATCAATTTGAGGCCTCGGGAGACGGGGGTGGCATTGGTTAGTGATGAGAAAATTTCTGTGGGCGGTGAAAGTAAGGTTGGTGTTGTAGAGACGTATTGTGATAAAACTGCTGAGGTTGGGGATAGGTCCGAGTCTCATGAATTAGTAAAAAGTCTGGTAAAGTTGGAAACGCTTGAATCGGTGGATGATTTGGTGGGGAAGGTGTTTTCTGCAGATGGGATGGTTCATGGGGATGATAAATTGTCGCCAAAGGTGGACTCTTTAAGAACTGGATTGGAGAAAGACTCAGAAGATCCATCAGAAGTGTCGAAAGAGTCACATGAGGTGCAGGTTCAAATTAAGGTGGAAAATGTAGGTGCACTGGAAAACGAACCTGCATTGGAAATTGGTGCTCCAGCTGATGGGGTTGTCCCAGTGGGTAGTGCAAAATTGCGGTCTGCACCGAAGTGGTCAGAGGCTGCTGTCCTGAAAGCTAAATATCGCCCAAGAAGAGTTTCAGCTACCCGTGACTTTCCTGCATTTTGTGGAATAAATGCTCCGGCACCAACTGAGGAAGAGCGCCGTAGGATTCTCTCTGCGAACAGGAGTTTGGGTGCAGAGAAGACTGGTGTTGAAGATGGGCCATCGAGTGAGACAGCGAGAACTGCTGTAGAAGATGGACCACCAGTGGAAACAATGAGGACTAGTCTTGAAGAAGCGGAAAGGAATGTTCAGGACAGAAATGCCCAGAAGAAGGAATTGAAAGGAATTGCATCTGAACACAGGAACAAGTCCGAGACGGTAAATAGGCCATCAAGAGAGACAGTGAGGACTGCTGTGGAAGACGGGCCGCCGATAGAAACAATGAGGGCTAGTCTGGAAGAAGGGGAGAGGAATGTCCAGGACAGAAATGCCCAGAAGAAGGAATTGAAAGGAATTGATCCAAGGAACAAGTCCCAGACAGTAAATAGGCCATCAAGAGAGGCAGTGAGGACTGCTGTGGAAGACAGGGCACCAGTAGAAACAATGGGGTCTAGTCTGGAAGAAGCGGAAAGGAATGTCCAGAACAGAAATGCCCAGAAGAAGGAATTGAAAGGAATTGTGTCTGAACCAAGGAACGAGTCCCAGACAGTAAATGAAGAGAGTAAAGCTGATGTCAGAGGATCAACAGGAAAAGGGGGTCTGGAGATGGTTGTTTACTCGCATGATAGAAGTCTTAAGAGAATGCCTTTGGGTGATCCTGTTGGTTTGGGATATGATGCGGACAGGGTAATTGTGCAATGTCTGATGGCTGCACCAAATTGTCCATGGAGGCAGGGGAGAGGGGCTTCAAAAATTATTTCAGCTCAAGGTGTGAGTGAAAGCAAGGAAAAGAAACATGATTTCACCCCACGAGAGAAGTCTAAACGTGTTTCCAGGACAAAAAATCACAAAGCAGATTATTCGGGAGAAAAATCTATGGAGGAGGAATCATTATCTGCTGGAAAGATGGATTTTGAAGGAATAGAGAGTGAAAGCAAGGAAAAGAAACATGATTTCACCCCACGAGAGAAGTCTAAAGGTGTTTACAGGAAAAAAAATCACAAAGCAGATTATTTGGGAGAAAAATCTATGAAGGAGGAATCAGTATCTGCTGGAAAGAAGGCTTTTGAAGGAATAGATGTACCAATAGATGAGGATGAGGAGGATTCTGTTGCTCATGACGAGGAGCTGCATAAAAGCTCTCCTGCAGGTAAGAGACTACATACTTTTGATGTGAGCTTGCCTCCTTTTGGTCCCAATAGTTCAAGTTATGGTGATGCTCGTAACAAAGTCAGGGAAACGCTACGTCTGTTCCAAGCCATTTGTAGAAAGCTCTTGCAAGGAGAAGAAGCAAAGTTGAGGCAAGGAGGAGATACAAAGTCGAAGCAGAAAGGACCTACAAGGATTGATCTTGAGGCAGCAAAGATTGTCAGAGACAAGGGAAAAGAAGTTAACACAGGCAAACAAATTTTGGGACCAGTCCCGGGAGTTGAAGTAGGTGATGAATTTCAGTACAGGGTGGAACTTGCTCTTATTGGCGTTCATCGCCTGTACCAGGCTGGTATAGATTACATAAAACAGGGTAAAGATATTATTGCGACTAGTATTGTTGCTTCAGGGGGTTACGCTGATGACCTTGACAATGCTGATGTTTTAATATACTCTGGTCAAGGAGGAAATCCAAGTGGCCCAGATAAGAAGGCTGAAGACCAGAAGCTTGAAAGAGGAAACTTGGCTTTAAAGAATAGTATTTCATCACAGAATCCTGTACGAGTGATCCGTGGATTCAAAGAGACAAAGGCCTCTAACTCTGATGCAAGAGCTAAGATAGTTGCAACATACACTTATGATGGCCTGTACACCGTACAGAGGTACTGGCAGGAACCTGGACAGCATGGTAAACTGGTTTTTAAGTTTGTGTTACATAGAAATCCAGGCCAACCAGAGCTTGCTTGGAAAGAAGTGAAAAAGTCTAAAAAGTTTAAAATACGGGAAGGTCTTTGTGTTGATGATATATCAGACGGGAAAGAGCTCTTTCCTATTTGTGCTGTGAACCCAATTGACAATGAGAAACCCCCGCCATTCAATTACATAGAACAGATGATTTATCCTGTTTGGTACCGGCCTATTCCACCTAAAGGTTGTGACTGTATTGATGGGTGCTCAGATTCTAAGAAATGTTCATGTGTAGTCAAGAATGGGGGAGAGATTCCGTACAATCATAATGGCGCTATCGTGGAAGTGAAGCCCCTTGTTTATGAGTGTGGTCCTTCTTGCAAATGCCCTCCTTCTTGCTATAATAGAGTTAGCCAGAACGGTATCAAAATTCAGCTTGAGATCTTCAAAACAGTGTCAAGGGGCTGGGGTGTTAGATCCCTAACTTCTATTTCATCTGGAAGTTTTATATGCGAGTATGTAGGAGAGCTTCTTGAAGACAAAGAAGCTGAACAGAGAACTGGTAATGATGAGTATCTGTTTGATATCGGGCAAAACTACAGTGACTGTTCTCTTGGTGATGGACTTCGTACTCTCAAGCCTGATGCACAGTCAGGTTCTAGTGTGGTTATGGAGGAGGGTGGCTACACCATTGATGCAGCACAATATGGAAATATTGGGAGGTTCATCAATCATAGTTGTTCCCCTAACCTTTATGCTCAGAATGTCATTTATGATCATGATGACACGAGAATGCCCCACATAATGTTCTTTGCAGCAGAGAATATTCCTCCCTTACAGGAGCTGACTTATCATTATAATTATTCAATAGATCAGGTTCATGATTCCAATGGAAATATCAAGATAAAGAGGTGCTATTGTGGTTCAACGGAGTGTACTGGAAGGATGTAT
>BGZG-2001909-Cissus_quadrandularis
GATGTTTTGATATATTCGGGTCAAGGTGGAAATCCAAAGGTGGGAAAAAAGCAAGCTGAAGACCAGAAACTTGAACGAGGAAACCTTGCATTGAAGAACAGTATGGATGCGGGAACTCCTGTAAGAGTTATTCGGGGTTTTCAAGGTACAAAGATCAGTTCCCCGGGATACACTTATGAGGGTCTTTATTTTGTGGACAGTTACGAGCAGGTACAAAATGAAAATGATACACTCATTTTTAAATTTCAATTGAGAAGGATTACAGGACAACCTAAATGCAATACGAGGGAGCCAAAGAATTCAATACTGTACTGGGAAACCAGGTTGAATAATATTTTTCATGGGAAAAAATTAAAAAGGTTGAAAAAATCAAAACTTCAAAGGAGAATTATTTTAAATGATATTTCTCGGGGGAAAGAGGAGAGGCCCATACCTGTGGTGAACACAATTGATGATGAGGAACCTCAACCGTTCACTTACATTGCCCGAATGCTATATTCAGAGAGTTCCAATTGCTCCATTTCAAATGGCTGTGACTGCACCAATGGATGCTTGGATTCTGTGAAATGTGCTTGTGTCCTCAAGAATAGCGGAGAAATCCCTTTTAACTGCAATGGGGGTGTTATGGAAGCGAAGCCATGGATTTATGAGTGTGGCCCTTTGTGCAAGTGCCCTCCTTCTTGTGCCAATAGAGTCAGCCAAAATGGTATCAAATTCGGATTGGAGGTTTTCAAGACCAAGTCAACTGGATGGGGTCTTAGGTCTCGAAATTATATTCCATCTGGAAGCTTTATATGTGAATATGTGGGTGAACTAATCCAAGGCAAGGAAGCTGAAAAGAGG
>BHYC-2013697-Linum_lewisii
ATTGTTGGAGCTTTCCCAGGAGTGGAAGTTGGTGATGAGTTTCTGTACAGGTTGGAATTTCACATCATTGGTTTTCATCGTCCTCCTGTGAATGGAATTGATTTTGTAAAACAGGGCAACATTACCATAGCAGTAAGTGTTGTGGCATCCGGGGGATATGATGATGACCTAGATGACTCGGACTTCCTAGAGTATACTGGTCAAGGAGGAAGACCGACAAGGACCAAGGAAGCTGAAGATCAGAAGCTTGAAGCAGGTAATCTTGCTTTGAAGAATAGTATTGAAGCGAAGAATCCTGTAAGGGTGATTCGTGGAGATGAGAAAATGTCGGCTGATGTTAAAGGTAGGGAAGGTAGGGTTTATGTATACGATGGTTTGTATACCGTTGAGAGGTATTGGCAGGAACAGGGACCAAATGGAAAGCTAGTCTTCAAGTTTCACATGGTCCGAATTCCAGGTCAACCAGAGCTGGCTTGGAAACAGGTGAAGAAATCCAGAAAACTTAAACAGAGGGAGGGTATATGCGTGAATGATATTTCACAAGGGAAAGAATTGATTCCCATATGTGCTGTGAACACGGTAGATGATGAGAAGCCCCCACCGTTTAAGTACATCACTCAGATTATGTATCCGGATTGCCCGAGTCCTCCCAGCGGTTGCAACTGTAGGAATGGGTGCTCTGAATCGGGCTCGTGTTCTTGTGTGGCGAAGAACGGTGGTGAGATTCCGTTCAATAACAATGGAGCAATTGTTGAAGCAAAGGATCTTGTTTATGAGTGTGGTCCTTCTTGCAAGTGCCCACCTTCCTGCTACAATAGAGTCAGCCAGCAAGGTATTAAGATCCAGCTCGAGATTTTCAAAACGGATTCGAGGGGTTGGGGTGTTAGGTCTCTGAACTCGATCTCTTCCGGAAGTTTTATCTGTGAGTACGTTGGAGAACTTCTTGAAGATAGTGAAGCTGAGCGAAGAACTAACGACGAGTACTTGTTCGATATCGGAGGATGTACTGATGATACTGAAGAGAATGGTTCTTGTGAAGCTGTGCAGGATCCTAACTTCACCATTGATGCTGCAGAATTCGGCAATGTTGGGAGGTTCATCAACCATAGTTGCTCTCCGAATCTTTATGCCCAAAACGTGCTCTACGACCATGGAGACCAGAGGATCCCTCACATTATGCTCTTCGCTGCTGAGAACATTCCTCCGTTGCGAGAACTGACTTACCACTACAATTATCAACTAGATCAAGTTCTTGACTCGCAGGGCAACATAAAGATGAAAAATTGCTACTGTGGTTCTTCAGAGTGCACCGGCCGGATGTAT
>BHYC-2013698-Linum_lewisii
ATCGTTGGAGCTTTTCCAGGAGTTGAAGTTGGCGATGAGTTTCAGTTCAGGATGGAGCTCAACATTATTGGTCTTCATCGCCAAACTCAGGGTGGTATTGATTTTGTAAAACAAGGTCAGGATATTATAGCAGTTAGTGTCGTGGCATCAGGTGGATATGATGATAACCTAGATAACTCGGACATCTTAGACTATACAGGTCAAGGAGGAAACTCAGCAAAAGACAAAGAAGCTGAAGATCAGAAGCTTGAAAAGGGTAATCTTGCTTTGAAGAATAGCATTACCACAAAGAATCCCGTAAGAGTAATACGTGGTGATACGAAAATATCAGAATCTGCTGATGGTAGAAGTAAAGTTTATGTGTATGATGGTTTATATAACGTGGTGAAGTATTGGCAAGAGCCAGGACCACATGGTAAGCTAGTCTTTAAGTTTCGGATGATTCGAATTCGGGGTCAACCAGAGCTGGCTTGGAAACAGGTGAAGAAATCCAGAAAACTTAAACAGAGGGAGGGTATATGCGTGAATGATATTTCACAAGGGAAAGAATTGATTCCCATATGTGCTGTGAACACGGTAGATGATGAGAAGCCCCCACCGTTTAAGTACATCACTCAGATTATGTATCCGGATTGCCCGAGTCCTCCCAGCGGTTGCAACTGTAGGAATGGGTGCTCTGAATCGGGCTCGTGTTCTTGTGTGGCGAAGAACGGTGGTGAGATTCCGTTCAATAACAATGGAGCAATTGTTGAAGCAAAGGATCTTGTTTATGAGTGTGGTCCTTCTTGCAAGTGCCCACCTTCCTGCTACAATAGAGTCAGCCAGCAAGGTATTAAGATCCAGCTCGAGATTTTCAAAACGGATTCGAGGGGTTGGGGTGTTAGGTCTCTGAACTCGATCTCTTCCGGAAGTTTTATCTGTGAGTACGTTGGAGAACTTCTTGAAGATAGTGAAGCTGAGCGAAGAACTAACGACGAGTACTTGTTCGATATCGGAGGATGTACTGATGATACTGAAGAGAATGGTTCTTGTGAAGCTGTGCAGGATCCTAACTTCACCATTGATGCTGCAGAATTCGGCAATGTTGGGAGGTTCATCAACCATAGTTGCTCTCCGAATCTTTATGCCCAAAACGTGCTCTACGACCATGGAGACCAGAGGATCCCTCACATTATGCTCTTCGCTGCTGAGAACATTCCTCCGTTGCGAGAACTGACTTACCACTACAATTATCAACTAGATCAAGTTCTTGACTCGCAGGGCAACATAAAGATGAAAAATTGCTACTGTGGTTCTTCAGAGTGCACCGGCCGGATGTAT
>BIDT-2020234-BIDT-Flaveria_cronquestii-2_samples_combined
AAATCTATAAAGAAAGAACAAAAAAATAAAGAAAAGATTGCTTATACTGGTACACTTGAAATGGTTGTCCGGAAGGAAGAAGATTTTGCTGCAGATGTCGAAGAAAAAGAGGAAGAATTTCTTAATTCACAAGGAACAAATGATGTTGATGTGTCATTACCTCCTTTTGGTCCCAAAAGTTCAAATGACGCCCGGAATAAAGTTCGTGAAACTTTACGGCTTTTTCAAGCTCTATGTAGAAAACTTTTGCAGGGTGAAGAGGCGAGACCCGATGATTTAAAATTACCAAAAAGACGAGTTGATCTTGCAGCAAAAGCTATTATGGGTAAAAGAGGCAGATTACTTGATTTAGGTAAAAAAACACACGGGCCCGTACCAGGGATTGAGGTTGGAGACGAGTTTCAGTACCGAGTTGAGCTTGCTTTGGTGGGTATTCACCGCCCTTATCAGGGTGGTATAGATTTTGTTAAACAGGGTAAAGACTTCTTTGCTGTCAGTGTAGTAGCCTCTGGTGGTTATGATAATGAAGTTGATAAGCCAGACTGCTTGATGTACTCAGGTTCGGGGGGGATCGGAAAAGACAAAAGCTATGAAAACCAAAAACTCGAGAGAGGGAATTTGGCTTTGAAAAATAATATAGAACTGAAGTATCCGGTACGGGTTGTTCGAGGATATAAAGTCAAATCCTTTGAATCACCAGAGTCGAAATCCAAGTTATCAACAACATACATATATGATGGGCTGTACACAGTGGAGTCTTGCCTAAAGTCGACTGGACCACATGGTAACATGGTTTTCAAATTTGAATTGAAAAGAGTTCCGGGCCAACCACAACTGGCAATAAGAGAAGTGACATCAAAAAGGTTTAAAACACGTGAAGGTGTTTGTGTTAAAGATATAACTAATGGCAAAGAACCGTTTCCAATCTGTGCATTTAACACAATTGATGATGAAAAACCACCAGAATTTACTTACATTACAAAAATTATGTATCCTGACTGCTATAAGCCCATTCCCCCTAAAGGGTGTGACTGTGTGGGCCGGTGTTCTGACAAAAGATGCACGTGTGCTTTCAGAAACGGTGGTGAGATTCCATATAATCGTAACGGTGCAATAGTTGAAGCAAAACCATTAGTTTATGAATGTGGCCCATCTTGTGGGTGTCCACCTACGTGTTATAACCGTGTCACCCAACACGGTATGAAAATTCATCTTGAGATCTTTAAAACAGAGTCAAGGGGGTGGGGTGTTAGGTCGTTGAGTTCAATTGCTTCTGGAAGCTTTATATGCGAGTATATTGGTGAACTTCTAGAAGATACAGAAGCTGAGAAGCGCACGAGTAATGATGAGTATTTATTTGATATCGGGCAAAACTACAGTGATTGTTCGCTTAACCCTGATTCTGGGGAGATGGTGAATACAGGTGGTGGATTTACTATTGACGCTGCACTTTATGGCAACGTAGGTCGGTTCATAAATCACAGTTGTTCGCCGAATCTTTATGCTCAGAATGTACTTTATGATCAGGATGACAAGAGGATGCCACACATAATGCTGTTTGCTGCTGAAAATATCCCACCTTTGAAGGAGTTAACTTATCACTATAACTATACAGTGGATACAGTTCATGATGCTGATGGAAATATCAAGGTCAAAAGCTGTTATTGTGGTTCTCCAGAGTGCACTGGAAGGATGTAT
>BJSW-2017589-BJSW-Cannabis_sativa-4_samples_combined
AAACTTTTGGGACATGTCCCTGGAGTTGAAGTTGGTGATGCATTCAAATGTAGGATGGAACTTAGTATTCTTGGTCTCCATAGGCAAACTCAAAGTGGAATAAGTTGTTCAAAGCATGGTGGTAAGAATGTTGCAGCAAGTATAGTTGCATCTGAAGACCACACCGATGATTTAGATGACTCGAGTGTCTTGGTTTATACTGGTCAAGGAGGTAGTACGACAAACTCAGATAAAAAGCCTGAAGATCAGAAGCTTGAAGGTGGAAACCTTGCATTAACGAATAGTATGGTTCTAAAGACTCCTATTAGGGTGATACGTGGTTGTGATCCATATAAAAGGAGATTCAGGAAATTTGTATACATTGGGCTTTATTTGGTGAAAAGTTATAAGCAGGTTACGGGACCACATGGTAATCTTGTTTATAAGTTTTGGCTCGAGAGAATTCCTGGTCAACCAGAGGTTGTGTGTAAAGAAACTGAGAGGACTAGACGATTGAAAACTAAAAAAAGTGTCGGTCTAGGTGATGTTTCTCAGGGGAAGGTTATTCCAACATCCTCTATGGATACTATAGATGAAAGACTAGAAGCTGAGAGATTTCCTAATCAACCAGAAGCTGCCCAAGAAGTGAAGCTAACCAACAAATCTAATGTTCATAAAGGTGTCTCTCTAGATGATATGTTTCCAGGGAAGGAGGTGGTAATGCCATGTGGTATGGATACTAAAGATGGTGAAAGACCTCCACCTTCAAACGATGAAACTGTCAAGAGTATTGGTGAAATAGAGGTTGCACAGAAAGGTGTAAAGCGTAAAAGATCTAGATCACGAAAGGGTGTTTGTCTAGATGAGGAAGCGATTCCAATGCGTGATGTGAATACTAAAGATGATGAGAGACCTCCATCTTCAAGATACAAAGCCATCAAGAGTATTCTTGATGAACCAAAGGCTGCACAGAAAGGTGTGAAGAGACGTAAAAGATCTGAATCAAAAAAAGGTGTTTGCCTAGATGATATTTCTCACGGGAAGGAGCTAATTCCAATACGTGCTGTGAATACTATAGATGACGAGAAACCTCCATCTTTTAAATATGCAACCAATTTGGTGTATCCGGATTGGTGCCATATTACTCCTCCTAAGGGTTGTGACTGTATTGATGGATGCTCAGATTCTATAACCTGCTCTTGTGCTGTCAAGAATGGAGGTGAAATGCCATATAGCTCAAATGGGACTGCTGTTGACGGGAAGCTCTTTCTTTATGAGTGTGGTCCTTCTTGCAAATGCCCTCCTTCTTGCCACAATAGAGTGAGTCAGCACGGTCTCAAATTTAAACTTGAAATTTTTAAAACCAAGTTAAGGGGATGGGGTTTGAGATCCCGAGAATGCATTCCTTTAGGCGGTTTTATATGCGAGTACATAGGAGAACTCCTTATGGATGAGGAAGCAGAAAAAAGAGCTGGTTATGATGACTACCTCTTTGATATTGGAAAAAATCATGATTCCAATACCAGCATTGATGAAGGCTTGAATAATTGCGAAGATGTGGATGATGACAGCGGGTTCACCATTGATGCAGCAGAGTATGGTAATGTAGGGAGATTCATCAACCATAGTTGTTCTCCGAATATTTATGCACAAAAAATCTTGTATGATCACGAGGATGAGAGCATTCCTCACATAATGTTTTTTGCTGCTGAGAAAATTCAACCTTTTAAAGAGTTAACTTATGATTACCATTATGTTATTGATCAAGTTCATGATGCAAATGGTAATATAAAGAAGAAGAGTTGCTTTTGTGGCTCTCGTCAATGCACTGGTAGATTGTAT
>BJSW-2018710-BJSW-Cannabis_sativa-4_samples_combined
GAATTGGAAGGGAATGGTTCTAAAGTAGCCAGAAATGAGGTTAGATCTGAACCAGAGGAGAATGCTGTAGAAGAAAAGAGGAATAAGAATAAATGTGTAGTTTCATCTGAGAGAATAGAGGAAAAGGGGAAAAAGGAAAATAGTAATGAGCCTCCTTTTGAAGAAGCGTTATACTGGTGGGACCATGAGTTTGAGACAGTGCTTGAGAAAGACGATGGCGACGCTGAAGGTTCAGAAGAAAACTTGTGTCAGGAGATGGTTGTTTACTCTGAAGGCCAAACTCCAAATGAAATGCCTTCAGTTACTTCTGAGAATCAGTTGCAAGCAGTAAATCTTGCATCAGACAGGGTGGTAGTTCAAGGTTTGATGGCTGCATCACATTGTCCTTGGAGGAAGGGAAAGAGTTCTGGCATGACTAAGCCTGCTGGTAGGAGTGGAATCAAAAGTAAGAAAATTGATAACATAACTCATGTAGGAAGATATAAAAAGAAGAGTGTTGCCAGGTCAAGGGTTGATGAAAATGACTTAAAAGGAAAGTCTGTACAGATGATTTCTCCAGATTCCCCTCAAGGGAAAGGTCAGCTAGTTATTCAGGACAAGAAAAATTCTCTCAAGCTTAATGAGTCCGATTTTCACGTGGCTCCAAGGTCACGTGGTGCTCATGTATTTGTTCCTCCTCTTCATTATGGTACTTCAAGTAGTAATGATCATGATAATAGTGGAACTGTTACCCGAAATAAAGTAAGGGAGACTTTGCGTCTGTTCCAAGCTGTTTGTCGGAAGCTTTTGCAGGAAGAGGAAGCTAAGTCAAAGCAAGAGAAACAGAAGAAGAGGTTCGATTGTATAGCTGCAAAGATTATCAAAGACAAAGGCAAATGTGTAAACACAGGCAAAATTTTGGGAGCTGTCCCCGGTGTCGAAGTTGGTGATGAGTTCCAGTACAGGTTGGAGCTTAATATTATTGGTCTCCATCGACCAACTCAAGGTGGAATAGATTATGTGAAGCATGATGGAAAGATACTTGCAACAAGTATTGTTGCATCTGGAGGCTATTATGATGATTTGGATAATTCAGATGTCTTGGTTTACACTGGCCAAGGAGGAAATGTGATGAATTCAGATAAAGAACCTGAAGATCAGAAGCTTGAACGGGGAAATCTTGCTCTCAAGAATAGTATTGATGAAAAGAATCCTGTTAGGGTAATCCGTGGAGGTGAGTCTTCAGATGGAAAATCGAAGACTTATGTATACGATGGGCTTTATTTGGTGGAAAAGTCCTGGCAAGAGATAGGGTCACATGGTAAGTTGGTTTTCAAGTTTCAGCTCAAGAGAATCCCTGGTCAACCGGAGCTTGCTCGGAAAGAAGTTAAGAAGAGTAAAAAGTTTAAAGTAAGAGAAGGTGTCTGTGTAGATGACATTTCAGGAGGGAAGGAGAAAATTCCAATATGTGCTGTGAATACCATAAACGATGACAAACCTCCACCATTTAAATACACAACTAGCTTGATATATCCTGATTGGTACCACCCTCCTTCTCCCCAGGGCTGTGACTGTATCTCTGGATGCTCAGATTCTGATAAATGCTCTTGTGCCGTGAAGAATGGAGGCGAAATCCCATTTAACTTTAATGGGGCTATTGTGGAAGCCAAGCCCCTTGTTTATGAGTGTGGTCCTTCTTGCAAGTGCCCTCCTTCTTGTCATAATAGAGTGAGTCAACATGGTATCAAGTTCCAGCTTGAAGTCTTCAAAACGAATCTTATGGGATGGGGTGTGAGATCACTGAACTTCATTCCATCAGGAAGTTTTATATGCGAATACATAGGAGAGCTTCTTAAGGAGAAGGATGCTGAAGAACGAACTGGTAACGACGAGTACCTCTTTGATATTGGGAATAACTACAATGACAATTCACTTTGGGGTGGACTTTCCACTCTAAAGCCTGACACACATTCTGCCCCCTGCGAAGCTGCGGAGGAAGGAAGTTTTACCATTGATGCAGCTGAGTATGGCAATATAGGAAGATTTGTCAATCATTGTTGCAACCCAAATCTTTATGCCCAAAACGTCCTGTATGATCACCAGGACAAGAGAATCCCTCACATAATGCTTTTCGCTGCGGAGAATATTCCTCCACTGAAGGAGTTGACTTACCATTACAATTACACAATAGATGAGGTTCGCGATTCAAATGGTGATATCAAGAAGAAAAGTTGCTTTTGTGGCTCACTTGAATGCTCTGGTAGGCTGTAT
>BKQU-2023835-Phytolacca_americana
AGAGTGAACAAAGAGTTCATAGTCTACACAAAGGATAAACATAAGAAGAAGAAATCAATTCGCGGGGTTTCCTCTAACCACATTGAACTGCAAGAAAAAAGCGTTGGTGTTCAAAATAAAGAAAACATGGTTGTTGTGCAAGGTCTAATGTCTGTAGCTAATTGCCCTTGGAGACAGGGGAAACCAACAACAACAACATACCCAGTGGAGTCCCACCAAGGTGGGGTCTGGAGACGGGGGAAAGAGACGGTTAAATCTCGCCCATCTACTTCTAATGTGAAGCGAAGCCAAAGAAAGAAAAACAATACTGCTAGACAATATCAGCAGAAACATTCACTTGATAAAAGCACAAACAACACCGAGAATTTGGAAGAAAGATCTAAAATGATAATACCTTATCTCAAGGAGACAGAAACGAAAGAGGTTTCTGTTAACGGGGCTGATCATGAGGGTGAGGAGTCTTCAGAGAATGAGGAATTGTCTGATGATTTTATGTTGGTTCCAAGAAGGCCTATTGATGTTACCCTTCTTCCTCTTGGTGTTGGTGAAAGAGGTGTTCGCAGCAAAGTGCGGGAGATACTCCGGTTATTCCAGGCTGTCGTCCGAAAGTTGCTTCAAGGAGAAGAAACAAAGACTAAAGATGGAATAAAGTTAAAGGACCAAGATAATGCTACTAAGAGAATTGATCTACGTGCTGCAAAGATCCTTAAGGCTCACGGGAAATGTGTTAATACAGGTAAGAAAGGTACATTAGGGCCTATCCCTGGAGTAGAAGTAGGTGACTTTTTTCACTACCGCATGGAACTCTCGATTATCGGGCTCCACCGCCCACCCCAAGGTGGTATAGACTATCTTAAGAAAGGGGAGAGGATTGTTGCAACGAGTATCGTGGCCATGGCTTCAGGAGGTTATGCCAATGATGTGGACAGCTCTGATGTATTGATATATACCGGTCAAGGAGGAACCAAGAGTGGGGATAAGCAGGCTGAAGATCAGAAGCTTGAAAGAGGAAATCTAGCACTTAAGAATAGCATAGATGAGAAGAATGTTGTTAGGGTTATTAGAGGGTTCAAAGAGACTAAGCCTTCAGAGACCGGTGATAGCACGAGCAGAGCCAAAATTATTGCAACATACACTTATGATGGACTGTACACTGTTGAGAAGTACTGGCAGGATATTGGGCTGCATGGAAAGTTGGTGTACAAGTTTGAGTTGAGAAGACTCCCAGGTCAGGCAGAGCTTGCTTGGAAGGAAGTGAAGAGGTCAAAGAAATTCAAAGTACGGGAGGGTCGTTGTGTTGATGATATTTCGGGAGGGAAAGAAAGGTTTCCAATTTGTGCTGTCAATACCGTAGATGATGAACCCCCCCCGGAATTTATGTATATTACTAGCATGATGTATCCCGACTGGTGCCAGCCTATACCGCTTTGGGGCTGTGATTGTAAGGATGGTTGTTCAGATTCAGAGCATTGTGCTTGTGCAGTCAAGAATGGAGGGGAGATCCCATACAATTACAATGGGGCAATTGTTGAGGCAAAGCCCCTTGTATATGAGTGTGGCCCTTCTTGCAAGTGTCCTCCAACTTGTTACAATAGAGTTAGCCAATCTGGAATCAAATTCCCTCTTGAGATCTTCAAGACTGAGTCAAGGGGATGGGGTGTGAGATCTCTTTCTTCCATTCCATCTGGTAGCTTCATATGTGAGTACTTAGGAGAGTTATTGGATGACAAAGAAGCTGAGCAAAGAGCTGGTAGTGATGAGTATCTATTTGATATTGGTCAAAACTTCAATGACTCTACTCTTTGGGATGGACTTTCAGCTCTCATGCCTGATGTGGCATCGAGTTCTGGTGATGTGGTGGAAAATGTTGGGTTTACCATTGATGCAGCAAAGTACGGAAACATCGGGAGGTTTATCAATCATAGTTGTACCCCTAATCTATACGCCCAGAATGTGCTTTATGATCATGATGATAAGAGAATACCTCATATAATGCTGTTTGCAGCAGAGAATATTCCTCCTCTACAAGAGCTTACTTACCATTACAATTACACTATGGATGAGGTTTTTGACTCGGATGGAAATATCAAGAAAAAGAATTGCTACTGTGGATCGCCAGAGTGCACTGGTCGGATGTAC
>BMJR-2008041-Adiantum_tenerum
CGTGCTTTGGTAAAACGGACTTTGCACGAGTTTGAATCCATTCGAAAAGCATTGGTGAAGTCTCAAAATGCTGTGAAAAGAGCAGATCTTGATGCTGGTGCTCTGTTAAGGGAAAAGGGTAAATGGAGGAACTGTGAAGAGAAAATTGTTGGTGAGGTACCTGGCGTAGAAGTTGGAGATCAGTTTTCCTTTCGAATGGAGATGCTCATTATTGGCTTGCATAGGCAAGTTCAAGGTGGAATAGACTTTATTCCTGGAAAAAGACGCCGCAATGGGTCTCCCTTGGCAACAAGCATAGTCGCTTCAGGAGGTTATGAAGATGATAAGGACGATGGAAATACACTCATCTACTCTGGACAAGGAGGCAATAATATAAAAGGAAATAAAAAGCAGGAAAGCAACCAAGAGTTGGTTCGTGGCAATCTCGCTCTGAGTAATTCCATGAAAGAAAAAACCCCAGTTCGTGTCATCAGAGGAACTACCGATTTTGCCAGTCCGTCATCAAAGGTTTATACCTACGACGGGCTATATGATGTAGTTAACTATGCGTTTGAATGTGGTGCAGCAGGGTTTTGGGTATATCAATTTACACTAACAAGACGGCCAGGACAACCTCAGGTGGGCTTATCTTTCTTGAGCACTTTGAAAAAAAAAGGTTTGTGTCGACCTCACCTTCTACTGAATGACATTTCTAGAGGCCAAGAAAGGTTGCCTGTTTGTGTTGTTAATGAAGCGGATGAGGAACCAGCACCTCTTCATTTTTCTTACATTCCGAATGTGAAGTACCCAGTATGGTACTCATCTCTTCTGCCACAAGGTTGTCAATGTGGGGCGGTTTGTGATGAGGACACATGCAGCTGTGCTATCAAGAATGGTGGAGAGTTTTCTTATAATGAGAAGGGCTACATAGTGCGTGATAAAAAGGTAGTGTACGAATGTGGTCCTTCATGCAGTTGTTCAAGCTCTTGCCAGAATAGAGTGACTCAGAAGGGATTAAGGTACCGGCTTGAGATATTCAAGACAAAAAACAGAGGCTGGGGGGTAAGGTCTCTAGACTCTATTCAACCTGGAGGTTTTATTTGCGAATATACTGGGGAGCTCTTGTCAGATGCTGAAGCAGAGCAACGGGTTGAGAATGATGAATACCTTTTTGACCTTGGCAATGAATGCAATCCGTCCGTTGTCCAGTCAGATGTGAACAGCACTTTAGCAATTGTCCCTGTTGTAGAGGATATTGGGTATACCATTGATGCCAAGGACCTGGGCAACGTGGCAAGGTTCATAAATCATAGTTGCTCACCAAATCTTTATGCACAAAATGTTTTGCATGACTCGGATGACTTGAGATTTCCGCACGTCATGCTGTTTGCTATGGAAAACATCCCTCCCATGAGAGAACTGACATATGATTACAACTACAGCATAGATCAAGTACGAGATGCACAAGGGAATGTGAAGACCAAAGCTTGCTACTGTGGCGCACAAGATTGCGAAGGAAGGCTGTAT
>BMJR-2008042-Adiantum_tenerum
TTGGAGGCAAATGAAGGCGTGAGTGATCGTGCATTAGTGAAACGAACTTTGCATGAATATGAGTCTATTCGAAAAGCAATGGTAAAGTCTCAAATGGCCGTGAAAAGAGCAGACCTTGATGCTGGTGCCCACATAAGGAAAAAGGGTATGTTGAGGAATTGTAATGAGAAAATTATTGGTGAGGTGCCTGGCGTAGAAGTGGGGGACCAGTTTTCATTCCGAATGGAGATGCTCATAATTGGCTTGCATAGGCAGGTTCAAGGCGGAATAGATTTTATTCCTGGGAAACAACGCCTCAACAGGTCTCCCTTGGCAACAAGCATAGTCGCTTCAGGTGGTTATGAGGATGACAAGGATGATGGAAACACACTCATCTACTCTGGGCAAGGAGGTAGTAATATCAATAAAAAGCAGGAAAGCAACCAGGAATTAGTTCGTGGCAATCTTGCATTGAGTAATTCAATGAAAGAAAAAACTCCTGTTCGTGTTATTAAAGGAACTATTGATTTGGCCAGTCCATCATCCAAAGTCTATACTTATGATGGCCTTTATGATGTTGTTAACTATGCTTTTGAGCGTGGTGCTGCAGGCTTTTGTGTATACCAATTTACACTAACAAGAAGGCCAGGACAACCTCAGGTGGGCTTATCTTTCCTAAGCAACTTGAAAAAGAAAGGCTTGAGTCGACCCAACCTACTACTTGATGACATTTCTAGAGGTCAAGAAAGGTTACCTATTTGTGTTGTAAATGAAGTGGATGAAGAACCGGCACCTCTTCATTGTTCTTACATACCAAGCATGAAATATCCATTATGGTATTCACCTCTCCTGCCCCAAGGCTGCCAATGTATTGGGGGCTGTGATGAGGAAAGGTGCAGCTGTGCCATCAAGAATGGGGGAGAGTTCCCATACAATGAGAAGGGCTATTTATTGCGGGACAAGAAGGTATTGTATGAGTGTGGTCCTTCATGCAGTTGTTCAAGCTCTTGCCAGAATAGAGTGACTCAGAAGGGATTAAGGTACCGGCTTGAGATTTTCAAGACCGAAAATAGAGGCGGGGTAAGGTCTCTGGACTCCATACAACCTGGAGGTTTTATATGTGAGTATACTGGGGAGCTCTTGTCAGATGCCGAAGCAGAGCAAAGAGTTGGAAATGATGAATATCTGTTTGTCCTTGGCAATGACTGCAATCCATCGGCTGCCCAGTTTGATACAGTAGATGCAAACAGCTCTTTAGCAGTTGCCACAGTTCCAGCGGATGTTGAATATACTATTGATGCGAAGGACCTGGGCAATGTTGCACGGTTTATTAACCATAGTTGCTCACCAAATCTTTATCCACAAAATGTTTTGTATGACTCCGATGATTTGCGATTTCCACATGTCATGCTGATTGCTATGGAGCACATACCTCCCATGAGGGAGTTGACGTATGATTACAACTACAGCTTAGATCAAGTACAGGATGCTTTTGGGAACGTGAAGACCAAAGCTTGTTACTGCGGAGCACAAGATTGCCAAGGAAGGCTGTAT
>BMJR-2015578-Adiantum_tenerum
CATGATACAGATTGTTATGCAAGTTCTAGATTTCAGGTGAAAAAGACACTGCAGGAATTTGACTGTGTGCGAAGGAGTTTGGCTGTTGAGAAGGAGCGAAATTGTCGACCAGACCTTGCGGCAGCCAGAATCTTGAAAAATAAAGGCAGATGGCAAAACTGTAGAGAGGAGAAGATAGTTGGACATGTTCCTGGTGTGGAAGTTGGGGATCAATTCAGTTTCCGTATAGAGATGCTAATAATTGGTCTCCACAGACAAGTTCAAGGGGGGATTGATTATATAGCGGCTAGTGTGCGTCCTAAGGGCCCCTTGGCTACTAGTATTGTTGCATCCGGCGGTTATGAAGATGATAATGACCATGGAGCCACATTCATTTACACTGGACAAGGTGGTAACAATTATAAAACTGATAGGAGGCAAGGAAAAGATCAAATTCTTCAACGAGGAAATCTTGCCCTCAGCAATAGTTTCAAAGAAAGAACTCCTGTTCGTGTGATCCGAGGGTCCCTTGATGATAAATTTTATACTTATGATGGGCTTTATGATGTCATTGACTGCTGGTTTCAGATTGGTGTTGCAGGCTTTGGAGTCTATCAGTACAAGCTATCCCGAAGGCCTGGACAGCCAGAGCTGGTTTCCTCTATTATAAGATTCATGGGTAGTGTGAAGAAAAAAGGCTTAGCACGGCCTCATGTTCTCTTGGGAGATTTATCGCGCGGCAAAGAAAGATTGCCAGTCAGTGTGGTGAATGAGGTGGATGAGGAATCACCTCCAGAGCTTTTTATTTACATTCCCAAGATGAAGTATTCTAGCTGGTACCATCCAGAGGTCTCAAGAGGTTGTGACTGTGTGGGTGGGTGTGTTGATGCCTCCAAGTGCCTTTGTGCGGCCAAGAATGGAGGAGACTTTCCTTACAATGAGCTTGGTCAAATTGTGACATGTAATAAGACGGTGTTTGAGTGTGGTAAATCATGTGCTTGCCCAAGCTCATGCTACAACAGGGTAAGCCAGAAAGGCTTAAAACACCAGCTGGAGGTTTTCAAGACCCGGAAGAGGGGTTGGGATGTGAGATCATTGGAACCTATCCGACCGGGAGATTTTATATGTGAATATGCTGGGGAACTTCTCTCTGATGCTGATGCAGAGCGAAGGACGGTATGTGATGAGTACCTATTCGACATTGGGCACAGGACCAACTCATGGATGGATGTTTCTGACCTTATGGACATCAGTAACAAGGAGAAAGCCATTGTGCCAGTGGTGGAGGATGAAGGCTATACAATTGATGCTAGATTGTTTGGTAGTGTTGCAAGGTTCATCAATCACAGCTGCTCGCCGAATCTCTACGCGCAAAATGTTGTCTATGACAGTGATGATTTGAGGTTTCCTCATGTGATGCTGTTTGCAATGGAAAACATTCCACCCATGAGAGAACTTGCGTATGACTACAATTACACCATAGGTCATGTAAGGGATGCAAATGGTGAGGTGAAATCCAAGGCTTGCTACTGTGGGGCGGGGGACTGCAGAGGCAGGTTGTAC
>BMSE-2001163-Senecio_rowleyanus
AAATCTACAAAGAAAAAACTAAAAATGAAAGATAAAGTTGTGTATACGGGTACACTTGAAATGGTTGTCAAGGAAGAAGAAGAAGAAGAAGAAAAAGGAGCCGAGCTTGTTGTGTCCCAAGGAGCATATGATGTAAATTTTATGCTACCTTTTTTCCCGAAAAGTTCAAATGATGCTCGAAATAAAGTTCGTGAAACTTTAAGGTATTTTCAGGCTATATGTAGAAAGATCATACAGAACGTAGAATCAAAAACTGACGAATCAAAATCAGATGTGGCGATAAGACGAGTAGATCTTGCAGCAAAAGCTGTTATGGATGCAAGAGGCAAATCACCTGTGTTAGGTGAAAAAACATACGGACCAATTCCTGGAGTTGAAGTTGGAGATGAGTTTCTGTTCCGAGTTGAACTTGCTTTACTAGGTATTCACCGCCCATTTCAGAGTGGCATAGATTACGTTAGACAGGGGAAAAAGTTTTTTGCAGTTAGTGTTGTTGCTTCTGGTGGTTATGATAATGAAATCGATAAACCAGATTGTTTAATATATTCTGGTGCAGGTGGGGTTGGGAAAGATAAAAGTATCGGAAACCAAAAACTTGAGAGGGGAAATTTAGCTTTGAATAATAATATCGATTTGAGGTATCCGGTAAGGGTTATCCGTGGATATAAAGTCAAATCTGCTGAATTTTCAGATTCAAAGACAAAGATTTCCACGATGTATATATACGACGGGTTATATATGGTGGATAAATGTAATCAGGTTACTGGACCGTTAGGGAATTTAGTTTATAAATTTGAGTTAAACAGAATTCCGGGACAACCACAACTTGCAATACGAGAAGTGAAGTCGAAAAAGTTTAAAACGCGACCAGGTATTATTGTTAATGATATAAGTGATGGAAAAGAGGTGTTTCGTATTTCTGCTATTAATACCATTGATGCTGAAAAACCGCCTTTGTTTACTTACATTAAGAAAATTGTGTATCCGGATTGGTATAAGCCGTTACCACCCAAAGGTTGCGACTGTGTGGGAAGGTGTTCAAACAAAAAATGCTCGTGTGCTTTAAAAAATGGTGGTGAGATTCCGTATAATCGTAACGGTGCAATAGTTGAAGCAAAAACTTTGGTTTATGAACCACCTTCTTGTTATAATCGAGTTACTCAGCACGGAATGAAGATTCAGTTGGAGATTTTTAAAACTGAAACGCGAGGGTGGGGAGTTAGGTCGTTGAGTTCGATTTCTTCTGGAAGTTTTATTTGCGAGTATATTGGCGAGCTTCTAGAAGATACAGAAGCTGAGAAACGAACTAGTAACGATGAGTATTTGTTTGATATTGGGAAAAACTATAACGATTGTAATCTTAAACCTGTTATAGATGATTCAGAGGAGATGGATGGATTTACGATTGACGCGTTGAATTATGGGAATGTGGGTCGGTTTATTAACCATAGTTGTTCACCTAACTTGTACGCTCAGAATGTGCTTTACGATCAGGAGGATAAAAGGATGCCGCATATAATGCTTTTTGCTGCTGAAAATATTCCTCCGTTACAGGAGTTGACGTATCATTACAACTATTCTGTGGATACCGTTCACGATTCTGATGGGAATATCAAAGTCAAGAATTGTTACTGTGGTTCTGCAGAATGTACCGGCAGGCTTTAT
>BNDE-2024160-Hypericum_perforatum
GCTGGGGAAAGTAGTTTGGGGAGGATGTCGTCTGACACTGGAACAGCTTGTCAGGGTATTGGACAAGTCGCTCTACTCAGCCAGGATAATTATCAGAAACGTGCGGGGGCAAATGATAATTTTCGTTTGGTCAGAAGAGCGACCAACTCTGTGAATCTTCCTCCTCGCCCTGCTAGTTTGGTCGGTAAAACCAATGACAATGATTCAGCGGGTAGTAGAAGACAGGTCCGAGAAACTTTACGTTTGTTCCATGCTATCTGTAGAAAGCTCTTGCAGGCAAAAGAATCTAAGCAGGGAAATGCGCCAAGGAGGATTGATCTACATGCAGCAGGTCTGCTGAAGGGAAAATTTATCAACGTTGAAAAAATAATTGGACCTGTTCCAGGCGTAGAGGTGGGTGATGAGTTTCAGTATAGAATTGAGCTTAACATTATTGGTCTCCATCGCCAAATTCAAGGAGGCATCGATTATGTCAAACAAGGTAACAAGATCCTTTGTACTAGCATTGTGGCATCTGGTGGTTATGATGATAACATGGACGATTCAGATGAGCTAATCTATACGGGGCAAGGGGGTAACGTCATGAGCGGAGATAAGCAGCGCGAAGACCAGAAGCTTGAAAAGGGAAATCTTGCTTTAAAGAATAGCGCCGATGTAAAGAATCCTGTTAGGGTCATTCGTGGGGATACAAAGGTGAGTGATGATGGGAAAGCGAAGACGTACATTTATGATGGGCTCTATGACGTGGAGAGGTGGTGGCAAGAGATGGGTCAACATGGAAAGCTTGTCTACAAGTTTAAGTTGATTCGAAGGCCAGGTCAGGCCGCACTAGCTTGGAAAGTGGTAAAGAAGTCGAAGAAAATTAAAGTGCGGGAGGGTATTTGTGCTGAAGATATATCAAAGGGGAAAGAGATAATTCCCATTTGTGCTGTCAACACTGTAGATGATGAGAAACCCCCTGTTTTTCAGTACATCACTCGCATGATATACCCTGACTGTGTCGACCTTATGCCCGCCATTGGCTGTGGTTGTATTGATGGATGCACGGATCATAGTAAATGTACTTGTGTGGCCAAAAATGGTGGAGAGATCCCATATAATCACAACGGGGCAATTGTTGAAGCAAAGCCCCTTGTACACGAGTGTGGACCTTCATGCAAGTGTCCGCCTTCTTGTCACAATAGAGTCAGCCAGAACGGGATAAGATTTCAGCTCGAGATCTTCAAAACTGAGTCAAGGGGATGGGGCGTGAGATCACTGAATTCCATTCCATCAGGAAGTTTTATCTGCGAATATATAGGAGAGCTGCTTGAGGATAAGGAAGCTGAGAAAAGAACTGGCAATGACGAGTATTTGTTTGACATAGGAAATGAATATGATGGGGCTGCTCTCCAGAATGAGGTTTCCAGCCTCATGCCTGCGAAACATTCTAGTAGTAACGAAGTTGTGGAAGATGGTAGCTTCACAATTGATGCTGCGCAGTATGGCAATATCGGGAGATTCATCAACCATAGCTGCTCTCCTAATCTGTATGCCCAGAATGTTGTTTATGACCACGTGGACAAGAGAATTCCACACATTATGTTCTTTGCTGCTGAAACTATCCCCCCACTACAAGAGTTGACTTATCATTACAATTATGCCATAGATCAGGTTCGCGGTTCAGATGGCAGCATAAAGAAAAAGAACTGCTATTGTGGTTCTCCAGAATGCACCGGGAGAATGTAT
>BNTL-2000229-Souroubea_exauriculata
GGTATTGATTACATGAAGCAAGATGGAACGATTATTGCAGCAAGTATTGTCGCCTCAGGCGGTTATGCTGACAGTTTGGACAATCCTGATGTTCTGATATACTCTGGTCAGGGAGGATATGTACCAGGTAGTAGTAAACAACCCGAAGACCAGAAGCTTGAAAGAGGAAATTTGGCTTTATTAAATAGCATTTCAGCAAAGAATCCTGTTCGCGTGATCCATGGATCCAAGGAGACAAAATCTTCCAACTCAGAGGCAAGAGCCAAGATAGCTTCCACATACACTTATGATGGCTTGTATCTTGTGGAAAGGTACTGGCATGAGATGGGGCAACATGGTACACTGGTCTACAAGTTTGAGCTGAGGAGAATTCCAGGACAACCAGAGCTTGCTTGGAAAGAAGTAAAGAAAATGAAGAAATTTAGATTAAGAGAGGGTCTATGTGATGATGATATATCACTAGGGAAGGAGGTATTTCCCATTTGTGCAGTGAACACCATAGATAATGAGAAACCTCCTACATTCACTTACATAACCAAGATGCAGTATCCTGATTGTTACAACCCTATCCCTCCAGAAGGTTGTGATTGTATTGGTGGATGCTTGGACTCTCGGAAGTGCTCATGTGTTGTGAAAAATGGGGGAGAGATTCCATTCAACTATAATGGGGCCATTGTCGAATCAAAACCTCTCGTCCATGAATGTGGTCCTTCTTGCAAGTGCCCTCCTTCTTGCAACAATAGAGTGAGTCAGCATGGCATGAAGATACAGCTTGAGATCTTCAAAACACAGTCAAGGGGATGGGGCGTTAGGTCTCTAACTTCTATTCCTTCAGGAAGCTTCATATGCGAGTATATGGGAGAGCTTATAGAAGACAAGGAAGCTGAAAAAAGACACAATGATGAGTATTTGTTTGATATTGGGCAAAACTATAGTGATTATTTCCTCAAGGATGACCTTGATACTATCAAGCTTGATGCACAA
>BOLZ-2008962-Atropa_belladonna
ACGGGTCAGCACATACTGGGAGAGGTTCCTGGAGTTGAAGTAGGGGATGAGTTCCAGTACAGGGTGGAACTTGCTATTGTCGGAGTTCATCGCCTATATCAGGCCGGTATAGATTACATGAAGCAGAGAGGTATGTTGATCGCGATTAGTATTGTTTCTTCAGGGGTCTATGATGATGGTTTGGAAGACGCTGATGTTTTGATTTATTCTGGACAAGGTGGAAATGTGGTAGGTAAGGTCAAAACCCCCGAGGATCAGAAGCTTGAAAGAGGTAATTTAGCTTTGAAGAATAGTATATCAGTAAAGAATCCTGTTCGAGTGATTCGTGGATCTAAGGAGACCAAGACCTCTGAATCCATGGATGGTAAAGGTAAGGTAGGGACGACATATGTTTATGATGGTTTGTACCATGTTGAGAATTATTGGACAGAACAAGGGCCAAAGGGTAAGATGGTTTTTATGTTTAAGTTGGTGAGAATTCCTGGACAGCCTGAGCTTGCTTGGAAAGAAGTAAAGTCATCAAAAAAGTCCAAAGTGCGCCATGGTGTTTGTGTCCCCGACATTGCAGAAGGAAAGGAGACACCCCCGATAAGTGCTGTGAACACAATTGATGGGGAGAAACCTCCACCGTTCAATTACATCAAGAAGATGATATATCCTGACTGGTTCCAGCCTTCTCCTTCTAAAGGTTGTGATTGTGTTGGTAGATGTTCTGATTCCAGGAAGTGCTCATGTGCAGTTAAAAATGGAGGTGAGATCCCATACAACCGTAATGGGGCTATTGTTGAAGTGAAGACTCTTGTATATGAATGTGGTCCTCATTGTAAATGTCCCCCCTCTTGCTACAATAAGGTCAGCCAACACGGTATTAAAGTTCCACTTGAGATCTTCAAGACAAATTCAAGGGGCTGGGGTGTGAGAGCTTTAACATCTATTCCTTCAGGAACCTTTATATGTGAGTATGCAGGAGAACTTCTTCAAGACAAGGAAGCTGAACGAAGAATCGGTAATGACGAATACCTTTTTGATATTGGGCAGAACTACAGTGATTGTTCTGTACACTCTTCTGGACAAGCAGAATTAAGTGAGGTAGTAGAAGAGGGTGGTTATACAATTGATGCAGCTCAGTACGGAAATATCGGGCGATTTATCAATCACAGTTGTTCACCTAATTTGTATGCACAAAACGTTCTGTATGATCACAAGGATAAGAAAATGCCTCATATCATGCTTTTTGCAGCAGATAACATTCCTCCTTTGGCGGAGCTCACTTACCATTATAATTATTCCGTGGATCAGGTACGTGACTCCGATGGCAATATCAAGGTGAAGAAATGCTTTTGTGGATCTTCCGAGTGTAGTGGTAGAATGTAC
>BPKH-2013018-Neurachne_annularis
GATGAGGTGGACCAGGCGGCCGCCTCTGCCGTTTCACCTGTGGCGCAGAACGGCACCCTGCCTCAGCAGCAGGGTCTGGATAAGGTGGAGGCGGCGCTCGTCCCAGTGCAGAATGGCGCCCCTCCTCTGCAGGGGCAAAATAAGGTGGATGAGTCGCCTGCTCCTGCAGCTGTTTTGGCATGGGCATGCAACGGCACCCTCTGGCATACCCTAACTGAGTCAGGCCTAGAGAAGGCAGGGGAGAATGGAGACAGGGGGGAGCATGGAGAGGCACAATTGCTGGGTGATGCAGGCATGCCACCACTGGATGGTCAGGAGGGGAACAGAGTGGTCAAGGTGGTGGCACCAGCCGTCACGGTACCGGATAGTTACAGCAATGTTGGTTCTGGTAATTCTGCACAGGATGGTGTTGAGAGATGTGGTTTTCTGATGGCGGAGGGAGAGGTGGGGAAGGAGGAGGTTTCTGGTGATGGGGATGTCATGGAGATGGGAAACAGAGCAGGTGGTGGTGGTGTGTTAGAGATGAAGCAAAATGGAGTTGCAGGAAGCAGAAGGAAGAGATGGTTGGCGACTGCTGTGAATCCGCCACCAAAGAAGTTGGAGGTCTCAGCTGTGCGCACATTTCCTTCTGGCTGTGGGAGGGCTGCTGTTACCACCATAGACAGTGGAGTTTTGGAGGTCTCACCCATACGCACACTTCCTCCTGGCCGTGGGAAGTCTGCTCTTACTACAACAGGCAGTGGAGATGAGGGGTTGCCGTTAGAAGCCACACCTGTCACCAATGGTAGTGCCGAGGCAGCAATTCCGGTTTCAGGAGGGGCTGCTTCTCTGACATTAGCACTAGAGGTCTCTAATAAGAAATTGGAAGGGAACAGAATGGCAGATGAAGGACATGGCAAGGCTCACAGTAGGGTCCAAGTTCCAGATGATTTTGTAGGTACAGAACAAGATGCCAACCTGCAGCAAAATGTTGATACAAAATCTACACAAAGGAATAGTTATGATGAGAAGATGAAGGGAAGACTCTCACGACGTGAAGGGAAGCAGGTAGCACAAGTAGTGATGGATGATAAGATGAAAAATAAAATTGAAGGAAGCTTGCATGGAAGTACTCTTAAGACACCTTTGAGAGATCCAATTGATGCAAAAGCAAAAGGGAAGAGGTTGGTGAATGATAAGATGAATGCGGCATTGCTTGGTCATGTAGGGGGGAAGAAGCAACTTGATACTTTGAGCGCTAAAAAAGAAGTGGTGTGCCCAAATGTGAACATAAAGCAAGATAAATTTGCTCGTAAGCTGAAGAAGTTTGGAAAACATGTTGCAACCAACCAAATCGAAGAAAGTCAGGATATGAACCTTATCCCCGACCAAATAATTGTACAAGCATTGATGGCTCCAGACAAATGTCCTTGGACACGAGGAAGGAAGTCTATTCCTAGTGCTTCCAAGCTTCTTGCTTCGAGGAACATTGCTTCAAGGAACAAGCTTAATGCAAAGGATGTTACTCCAAGAAAATTACTAACGGGGAAAGTGGCCTCCGGTGAATTGATCAATGATGAGACAATGGATGACAATGACGATTCGAACTCGGAAGATAACGACAACTCCAAGGCGCTAGTTATGTGTGGAGAAAAGCGAGAAATATGTGTCACGGTTCCTCCATGTGTTCCTTCCGGGCCATACCACAGGCAACTTGGGGACAATGATGTGGACGCTCGAAGCAAAGTTAGAAAGTTGCGCCAATTGTTCCAGGCGGCATGCCGAAAGCTTACACGACTCGTGGAACAAGGTAATCACAATATCAGAAGGGTTGACCGTGAAGCAATGAATGCTTTAAAGAAAGATCCTATCTATAACAAGCTTGGGCCCATTGTCGGAAATATTCCTGGTGTTGAAGTTGGAGATGAATTTAATTTTAGAGTTGAGTTATCGATGGTTGGCCTCCATCGTCCGCATCAAGGAGGTATTGACACTTCTAAGGTGAATGGTGTTCTCATTGCTATAAGTATTGTTGCCTCCGGGGGCTATCCAGACGAATTATCAAGCTCAAATGAACTAATATACACTGGCTCCGGAGGGAAGGTTGGCGGCAATAAACAAGGAGACGATCAAAAGCTTGAGCGGGGTAATCTCGCCTTGAAGAATTGCATAGACACCAAGACCCCGGTTAGAGTGATTCATGGGTTCAAAGGTCAAAGTAGAAGTGAAGTTGGTCATTCTAAAGGCAAGCAAACCTCGACATTTATTTATGATGGGTTGTACGAGGTGGTGGAATGTTGGCAAGAAGGTGCGAAAGGTGAGATGGTCTTCAAGTACAAGTTACAAAGGATTGCAGGGCAACCAGAATTAGCCCTACATGCACTCAAGGCGGCAAGGAAGTCCAAAGTTCGTGAAGGTCGTTGTTTGACAGATATATCTCAAGGAAGCGAGAGGATACACACATGTGTTGTCAACACAATTGATGACATGAGGCCAGCACCATTTAAATACACCACCACAGTTATATATCCAAGTTGGTATGAAAAAGAACCTCCAAAGGGTTGTGACTGCACAAACGGCTGCTCGGACTCTATTACATGTGCTTGTGCAGTGAAGAATGGAGGGGAAATCCCATTCAATTTCAATGGTGCAATCGTCGAGGCCAGGCCTCTCATATATGAGTGTGGTCCATCATGCAGGTGCCCTCCAACATGCCACAATAGGGTGAGTCAGCATGGTGTCAAAATTCCACTAGAAATATTCAAGACAGGTAAGACAGGTTGGGGTGTAAGATCCCTCAGTTCTATACCTTCAGGCAGTTTCATATGTGAGTATGCTGGCGAGCTCTTGGAAGATAAAGATGCTGAAAAGAGACAGAATGATGAGTATCTATTTGATATTGGTAGTAACTACCATGATGAAGTACTTTGGGAGGGGCTAAAGTCAGTGGTTGGTGTACAGTCTTCTACCTCGTCCTCCAAGACAATGGAAGGCTTCACAATAGATGCAGCTGAGTGCGGCAATGTCGGAAGATTCATCAACCATAGTTGTTCACCGAACCTCTATGCCCAAAATGTTCTCTGGGACCATGATGACATAAGGATGCCACATGTTATGTTGTTTGCTGTTGAGAATATCCCACCGCTACAGGAGCTGACCTACCATTATAATTATACGGTAGGTCAGGTCCATGACGAGAATGGCAAGGAGAAGGTTAAAAATTGCTACTGTGGCGCCTCTGAATGCTGTGGCAGGCTCTAC
>BPKH-2019926-Neurachne_annularis
GGGCGGAAGGCAGTCGTGCCATGGAGATTCCAGGTTGGGTACAAGCGATCATTCTCCAGAACTTTTGGCTCCAATAATGGATCTCCTGATTTTGTTGACAGTTCAACACAGTGCACTTCAGCAACTAGAAGCAGTGTGCGGTATTATGCAAGTGCTCATCCTGGTGTTAGAGTTTCAGCTATGCGTGACAACTCCACAGCGGAAGGTGAAAAGGAGACTGGTTCTGAATGTAAGAAGAGGAAAACCAATAATGATGATCAGGATAAAGCAATGCCAAATAATGGAGGTGTCATTGTTAGAGAGAGCATCATGCGGTCTTTACAGGATTTCCGGTTAATTTATCGGGAGCTTTTAGATGAAGAAGAAGAGAATTCGAGGGAAGAAGTGCTTAACGTGCGGCCTGATCTACAGGCTTACAGAATTTTCAGGGAGCGGTTCTCCACAGGGTGTGATGATAAGATTGGCACTGTGCCTGGAATCTATCCTGGTGATATCTTTCATTTGAGGGTAGAGCTTTGTGTTGTTGGTCTCCATCGCCCTCACCGGGTAGGTATTGATTATACCAAGAAGCATGATGGGACTAGTGTCGCCATTAGCATTGTGTCTTATGCACAATCTTCTGACATCAATTATAACCTGGATGTCTTGATGTATTCTGGATCAGTGGCGGTTACAGTCAATCAGAAGATAGAGGGTACCAACCTGGCACTTAAAAAGAGCATGGACACTAATACGCCAGTCCGTGTTATCCATGGGTTCACCACTGTTAATGGAAAAAAGAAATTTCCTATTTATATATATGGCGGTTTATACCATGTTGAGAAGTACTGGAGGGTGAAAGAGCGTGAAGATCGTTATGTGTATATGTTCCGACTGAGAAGAATGGAAGGACAGAAACAAATTGACATCAAAGAAATTCTGCAAACAGGGAAGTCTAGATCAAACGATAGTATTATCATCAAAGATCTGTCCGAAGGATTGGAAAGGGTCCCTGTATCTGTTGTTAACAGAATATCCGCTGAGTGCCCAATGCCCTATCGCTACATTTCACGCCTTCAATATCCCTGTAACTATCGGCCAACTCCACCAGCAGGTTGTGACTGTGTAGATGGATGCACAGACTCCAAAAAATGTGCATGTGCGGTGAAAAATGGTGGAGAAATCCCTTTCAATGATAAAGGCCGCATTGTAGAAGCGAAACCTCTTGTTTATGAGTGTGGGCCTTCTTGCAAGTGCCCTCCTACATGTCACAACAGAGTTGGCCAACATGGCCTCAAGTTTCGGCTGCAAGTCTTCAAAACAAAATCAATGGGTTGGGGTGTTAGAACTCTTGACTTCATACCATCTGGAAGTTTTGTGTGTGAATACATAGGAGAAGTGTTGGAGGATGAAGAGGCACAAAAAAGGACGACTGATGAGTACTTATTTGCTATTGGACACAATTATTATGACGAATATCTGTGGGAGGGCCTATCAAGATCTATACCCTCACTTCAGAAGGGTCCGGGTAAAGATGATGAAGCTGGATTTGCTGTTGATGCTTCAGAGATGGGGAACTTTGCAAAATTTATCAATCATAGTTGCACCCCCAACCTCTATGCACAAAACGTCCTCTATGATCATGAAGATATCAGTGTGCCTCATGTCATGTTCTTTGCTTGTGATGATATTCGACCCCATCAAGAACTAGCATACCACTACAACTATAAAATAGATCAGGTTCATGATGCCAATGGTAACATCAAGAAGAAAAAATGCCTTTGTGGCTCAGTTGAGTGTGATGGTTGGTTGTAT
>BRUD-2004125-Typha_latifolia
ATATATTCTGGTGCTGGAGGAAAGCCTGCAGGTAAGAAACTTCCAGAAGACCAAAAGCTCGAACGGGGCAACCTGGCATTGAAGAACAGCATTGATGCACAGATACCAGTCCGAGTCATTCATGGACTTAAGGAACTCAAAGGAAGTAATTCACTTGATGTGAGGCCTAAGATGGTCTCCACATTTACCTATGATGGGTTGTATCTTGTGGAGAAGTACTGGAGCGAGATAGGTCCTCATGGTACTTCTGTTTTTAAGTTCCAGTTAAGAAGAATGCCAGGGCAACCGGAACTTGCTTTACATATAGTTAAGAAGTCGAAGAAATCAAAAGTGCGTGAAGGTCTTTGTCTGAGTGATATATCTCAGGGAAAGGAGCCAATTTGTGCAATCAATACAATAGATGATGAGCGGCCACCAACTTTTAAATACATTACCAGGATCATATATCCCCCGTGGTATGTCAAGACTCGTCCAAAAGGTTGTGACTGTAGTAAGTGTGCTTGTGCAGTGAAAAATGGAGGGGAAATTCCGTTTAACTTCAATGGTGCTATTGTTCAAGCAAAGCCCCTTATCTATGAGTGTGGCCCTTCCTGTAAGTGTCCTCCATCGTGCCACAACAGGGTCAGCCAGCGTGGTATCAAAATACCGCTAGAAATATTCAAGACCAGTTCAAGAGGTTGGGGAGTGAGATCCCTGAGTTCTATTCCATCAGGCAGTTTCATATGTGAATATGTAGGTGAGTTGCTTCAGGACAAAGAAGCTGAGAAGAGGAGCAATGATGAGTACCTCTTTGATATTGGTCATAACTATGATGATCAATCTCTTTGGGAAGGCCTCCCAACTCTAATACCAGATTTGCAATCTAGTTCTTGCTCTGAGGTTGTGGAGGATCAGGGTTTCACCATTGATGCAGCCGAGTGTGGAAATGTCGGTAGATTTATTAATCATAGCTGTTCGCCTAACCTCTATGCGCAAAATGTTCTCTATGACCATGATGACAAGAGAATGCCACATATAATGTTTTTTGCAGCTGAAAACATTCCTAAGCTGCAAGAGCTAACATATCACTACAACTATATGATAGATCAGGTCCATGATTCAGAGGGCAACATAAAGCGGAAAGATTGCTACTGTGGCTCATCTGAGTGCAGCGGTAGACTTTAT
>BSTR-2020222-Chondropetalum_tectorum
ATTGCTGACGGGGCTTTAGAAGATGATACCTTGGATGCTTATAGTGGTCGGTTGGTTGTGCAAGCTTTGATGTCTGCAGACAGATGCCCTTGGATGCAGGGAAGGAAGTCTATTACTAGTCCACATACCCTTCCACCAAAGGGCAAATCAAAGAAGGATGGGTTGCCAAAGAAACCTTTGCTCACGAAAGAGGCAACTGGTTCTAAGTTGAATTGCAAGGCAAAACTGAAGGAAGAAGGATGCTCTAAACTTGAAGATCCTGAGAATGTGAAGACACTCGTTGTCTATGAAGGAAAGCGTCAAAGAAAGTGTGAATTATCCGTCAACCTGCCGCCATGTGTTCCTCAGTCTCGAAGCAATGAAACCGGTGACCACCATACAGATGCCCGTAGTAAAGTGAGGAGACTCCTCAAGTTGTTTCAGTTGATTTGCAGGAAGCTGCTGCAAGGTGAGGAATCAAAGAAGTGCAAGATTGGAAGGCTCGATCTAGAAGCAGCAAAGGTTATCAAGAGGTGCCCAGAGTATGAGAAGCACAAGAGCATTATAGGACATGTTCCTGGAGTTGAAGTTGGTGATGAATTTCACTACAGAGTTGAGCTCTCTATAGTTGGCCTCCATGGTCCATTCCAGGGAGGTATTGATTCAACTGTGGTGAATGGAAAGCGTCTGGCGACGAGCATTGTTGCTTCAGGGGGTTATCCTGATGAGTTGATGAGTACAGATGAATTAACATACACGGGTTCTGGAGGAAAGCCTGATAGTAGTAAGAAGAAGGGGCCGGAGGATCAAAAGCTTGAACGGGGAAACCTGGCACTGAATAACTGCATTGATGCTCAGTCCCCTGTGCGAGTAATTCATGGGTTCAAAGGTCCTAACAGGGGCGAGTTTTGTGATCCAAGGGCCAAGCAAGTCTCAACATTTACCTACGACGGGCTGTATCGCGTGGTGAAATGTTATCCAGACAAAGGTGCTAATGGTTTCAAGGTTTTCAAGTTCACGCTGAAAAGAATTCCGGGGCAACCAGAACTTGCTTTACATATAGTCCGGAAGACAAAGGGGTCGGAAGTGCGTGAAGGCCTTGTTGTGCAAGACATATCTGGTGGAAATGAGAGAATTCCAATTTGTGCGATCAATACAATAGATGGGGAACAGCCTGCACCATTTAACTACATCACCAATATCATATATCCTCCTTGGTATAAGAAGAGTCCTCCACTTGGCTGTGATTGTAAGAATGGTTGCTCAGACTCTGATAAATGTGCTTGTGCAGTCAAGAATGGAGGAGAAATTCCATTCAACTTCAATGGTGCAATTGTTCAGGCCAAATCCCTTATCTACGAGTGCGGCCCATCATGTAGGTGTCCTCCAACATGCCACAACCGAGTCAGCCAGCATGGTATCAGAACAAAGTTAGAAATCTTTAAGACGGCGACAAGAGGTTGGGGTGTCAGATCACTGAGTTCCATCCCATCGGGCAGTTTCATTTGTGAGTATGTTGGTGAGCTGCTCCAGGATACCGAAGCTGAGCAGAGAGACAATGATGAATATCTTTTTGATATCGGTCATAACTATGATGATCAAGAACTCTGGAAGGACCTTCCTCAATCGTTGATTCCTGACTTGAAGTCTAGTTCGTGCGTGGAGACAGTGGCAGATAATGGTGAAGAAATGGGTTTCACAATTGATGCGGTTCAGTGGGGGAACGTTGGAAGATTTATCAATCACAGCTGTTCGCCTAACATCTACGCGCAGAATGTACTCTTCGACCATGATGACATCAAAATGCCGCACGTCATGTTCTTTGCTGCTGAGAATATCCCGCCAATGCAAGAGCTAAGTTATCATTACAATTACAATATAGATCAGGTCCGTGATGCAGATGGCAACATCAAGAGGAAAGATTGCTACTGTGGTTCTGCTGAGTGCACTGGTAGGCTTTAT
>BSTR-2020223-Chondropetalum_tectorum
AATACAATTACCAATGGGGCTGGAGAAGATGATGCGTTGAATGCTTATAGTGGTCGGTTGGTTGTGCAAGCTTTCATGTCTGCAGACAGATGCCCTTGGAGGCAGGGAATGAAGTCTGTTGCCAGTCCACAGTCCTTTCCACCAACGAAGAACAATGGGTTGCCAGAGAAACCTTCGTCCATGAAGTTGAATTGCAAGGCAAAACTGGAGGAGGAAGGATGCTCTAAACTTGCAGATCCTGAGAATGTCAAGACCCGTGTTGACAATGAAGGAAAGCGTGAATTATCCATCAACCTGCGACCATGTGTTCCTCCTCAATCTCATAGCAATAAAACTGGTGACCACCATACAGATGCCCGTATTAAAGTGAGGAGACTCCTCAAATTGTTTCAGTTGATTTACAGGAAGCTGCAACAAGGTAAGGAATCAAAGAAGTACAAGATTCGAAGGCTCGATCAGGAAGCTGCAAATGTTATCAAGAAGTGCCCAGAGTATGAGAAACCCGAAGGTATTATAGGACATGTTCCTGGAGTTGAAGTTGGTGATGAATTTCACTACAGAGTTGAGCTCTCCATAGTTGGCCTTCATCGTCCATTTCAAGGAGGCATTGATTCAACTAATGTGAATGGTAAGTATCTTGCGACTAGCGTTGTTGCTTCTGGGGGTTATCCTGATGAGTTGAAGAGTACAGATGAGTTGACATATACAGGCGCTGGAGGAAAGCCTGATAATCGTAAGAAGAAGGGGCCGGAGGATCAAAAGCTTGAACGGGGAAACCTGGCACTGAATAACTGCATTGATGCTCAGTCCCCTGTGCGAGTAATTCATGGGTTCAAAGGTCCTAACAGGGGCGAGTTTTGTGATCCAAGGGCCAAGCAAGTCTCAACATTTACCTACGACGGGCTGTATCGCGTGGTGAAATGTTATCCAGACAAAGGTGCTAATGGTTTCAAGGTTTTCAAGTTCACGCTGAAAAGAATTCCGGGGCAACCAGAACTTGCTTTACATATAGTCCGGAAGACAAAGGGGTCGGAAGTGCGTGAAGGCCTTGTTGTGCAAGACATATCTGGTGGAAATGAGAGAATTCCAATTTGTGCGATCAATACAATAGATGGGGAACAGCCTGCACCATTTAACTACATCACCAATATCATATATCCTCCTTGGTATAAGAAGAGTCCTCCACTTGGCTGTGATTGTAAGAATGGTTGCTCAGACTCTGATAAATGTGCTTGTGCAGTCAAGAATGGAGGAGAAATTCCATTCAACTTCAATGGTGCAATTGTTCAGGCCAAATCCCTTATCTACGAGTGCGGCCCATCATGTAGGTGTCCTCCAACATGCCACAACCGAGTCAGCCAGCATGGTATCAGAACAAAGTTAGAAATCTTTAAGACGGCGACAAGAGGTTGGGGTGTCAGATCACTGAGTTCCATCCCATCGGGCAGTTTCATTTGTGAGTATGTTGGTGAGCTGCTCCAGGATACCGAAGCTGAGCAGAGAGACAATGATGAATATCTTTTTGATATCGGTCATAACTATGATGATCAAGAACTCTGGAAGGACCTTCCTCAATCGTTGATTCCTGACTTGAAGTCTAGTTCGTGCGTGGAGACAGTGGCAGATAATGGTGAAGAAATGGGTTTCACAATTGATGCGGTTCAGTGGGGGAACGTTGGAAGATTTATCAATCACAGCTGTTCGCCTAACATCTACGCGCAGAATGTACTCTTCGACCATGATGACATCAAAATGCCGCACGTCATGTTCTTTGCTGCTGAGAATATCCCGCCAATGCAAGAGCTAAGTTATCATTACAATTACAATATAGATCAGGTCCGTGATGCAGATGGCAACATCAAGAGGAAAGATTGCTACTGTGGTTCTGCTGAGTGCACTGGTAGGCTTTAT
>BSTR-2026190-Chondropetalum_tectorum
AAGCGGCATAAAGCATTGACGCCTTGGAGATTCCAGTCTGGCTTGAAGCGGACCTTCTCGACCACATTTTTCTTGGGTAAATGTTCTGTTAGGTCTGTTGAAACCCCGAAGTCTGAGGATCCGGATAGTGCGAGTTCAGTCCCTGGAATGTACACTGTGTGCACTGGAAATGCTAATGAGCGAATCCCAAGAAGCTGTCCTTCTACTGTGAGGGTTTCCGCTTCTTGCATTCTTTCTGCCAAGAAAGATGGCAAGTTGACAAGTGGCCAATCGAAGAAGAGGAGACTCGAGACAGATGCTCAATACGAGGGTAAAGGGCAAAAAGAAGCCTCGGATAACATTATTTCACTACGGGAGTTCCAGAAAATTTACAGGAAGCTAATGTCTGAAAAGGAAAACAACATCAGTGAAGCAGGCCAAAGCACACATCTAGATCTCGCAGCATTCAAGATCTTCAAGGAGAGACATGGGACGATTGATGATAGCAGATATATTGGAAATGTGCCTGGAGTTCATGTTGGGGATGTGTTTCATTTCAGAGTGGAACTTTGCATTGTCGGTCTTCACAACCCAGTTCGGCATAGTGTGGAGTGTATTACGCAGGGTGGGAGTTGTACAGCTGTTAGCATCGTGTCATATCCAAATATCGGTGATATTAAGAGTGATTTCGATGTCTTTGTTTTTTGTGGACAAACGGTAGCTACAGGTGATCAGAAAATAGATGGCAGCAACCTAGCGCTGAAGAAGAGCATGGAAATGAAGACACCAGTACGAGTTATTCATGGATTCATCAAATACCAAGGTGAAAAGTACCGACAGACTAAATCCAAGAAGATTTCCACTTATGTCTATGCTGGTTTATATGTAGTCGACAGATACTGGAGGGAAAAGAATGATGAACATTATGTTTACAAGTTTCGTATGAGAAGAATCCCAGGTCAACCACAAATTCACATTGAAGAAATCTTGAGATCACCAAAGATGCAGACCTTTTACAATGTCTGCATGGAGGATATATCGCACGGACTAGAGAGGGTCCCCATTTCTGTTGTTAATTCTGTAGATGATGACTATCCCAAGGCGTTCAAGTACATTACTCAGTTGATATATCCTTTGAAACATTTGCCTGATCCTCCAAGTGGCTGTGATTGTGTTAATGGATGCTCAGACACTGATAAGTGTGCCTGTGCTGTCAAAAATGGAGGAGAGCTGCCTTTCAATCATAACGGTTGTATTTTAGAAGCCAAGCCTCTTGTTTATGAGTGTGGACCTTTTTGCAAATGCCCTCCTACTTGCCACAACAGAGTTAGCCAACATGGCATCAAGTTTCAGCTGCAGGTCTTCAAGACCAAATCAATGGGCTGGGGAGTTAGATCCCTTAACTTCATTCCAAGTGGAAGCTTCGTGTGTGAGTATATAGGAGAGCTGTTGGAGGATGAAGAGGCGCAACAGAGGGCAAGTGATGAATATTTATTTGCTGTTGGAAATAACTACGATGATGAAACCCTTTGGGCCGGCCTCAAGAAATCTATTCCCTCTCTTCAGGAAGGTCCTAAGGGAGACGAGGAAACGGGCTTTGCAGTTGATGCTTCTCTGTGCGGGAATTTTGTGAGGTTCATCAATCATAGTTGTACTCCAAACCTTTATGCGCAGAATGTCCTCTTTGATCATGACAATAAGAGCATGCCTCACATTGCCTTTTTTGCTTCAGAAGATATTCCAGCCCTTCAAGAGCTGTCATACCACTATAACTACACTATGGATCAGGTTTATGATTCCCATGGTAACATTAAAAAGAAACAATGTTACTGTGGCACCGATGAATGCACGGGCTGGTTGTAT
>BSVG-2013761-Gyrocarpus_americanus
AGAACGATTTTGCAGGTGTTTCAGATTAATTTTCGGAAATATTTGCGCGAGGAGGAGAAACGGTCAAAACAGCAGGCAGAGCACACTAACCGTATTGATCTCCTTGTTGCTAAGCTACTCAGAGATAATAACAGATTTGTAAACTCTGGTCCGTCAATCTTGGGACCTGTGCCTGGAGTTGAAGTTGGCGATGAGTTTCACTATAGGGTTGAACTTGCCATTGTAGGCCTTCATCGTCCATATCAGAATGGAATAGATTACTTGCGGCAAGGTGATATCATCATTGCAACTAGTGTGGTGGCTTCAGGGGGTTATGCAGACGATAAGGATTCTGATGTCATGATATATTCAGGCCAAGGGGGTAAGCCTTTTGGTGCTAATAAGAAGAAATCTGAAGACCAAAAACTTGTGCGTGGAAATCTGGCGCTGAAGAACAGCATGGATGCCAAAACACCTGTACGGGTCATTCATGGATACAAAGAAACTAAAGCCGGTGATTCTCAAGATGGCAAGGGAAAGACAATGCTTACTTTAACATACGATGGATTATACTTAGTTGAAAAATACTGGCGTGAGAGAGGCGAATATGGTTTTAGTGTTTTCAGATTCCAAATGAGAAGAATGCCGGGGCAACCGGAGGTTGCCATTAAAGAACTTAGGAAGTCAAAAAAGATGGGGCCTCGTCAAGGCCTTTGTGTGAAGGACATTTCTTACGGGAAGGATAAGAAACCCATCTTTGTAGTGAATACTCTTGATGATAGTCGTCCACTGCCATTTGAATACATTACTAAAATGATATATCCTTCTTGGTATGTACCAACTCGTCCTGAGGGTTGTGATTGCACAAATGGATGTTTGGATTCAAAAAAGTGTTTATGTGTCATGAAGAATGGTGGGCAGATCCCTTTCAACCACAATGGTGCCATTGTAGAAGCCAAGCCACTTGTTTATGAGTGTGGCCCTTCTTGTAAATGTCCTCCATCTTGTTACAACAGAGTGAGTCAGAATGGCATTAAATACCAACTAGAGGTTTTCAAGACTCAGTCAAGAGGTTGGGGAGTAAGATCCCTGACATCTATTTCTTCAGGAAGTTTTATTTGCGAGTATGCTGGAGAGCTGCTCAAGGACACAGAGGCTGAGGAAAGGACTGGGAATGATGAGTATTTGTTTGACATTGGCAATAACTATAATGACCAATCACTTTGGGGTGGCCTTTCAGATCTTATACCAAAAGAGAGTTATTTAAGTGTTGCTGATGAAGTTTTGGAGGATGGAGAATACACCATTGATGCTTTTAAGTATGGCAATGTTGGTAGGTTTATCAACCACAGTTGTTCTCCTAATCTTTATGCTCAGAATGTCCTTTATGATCACAATGATAAGAGAATGCCTCATATAATGTTATTTGCTGCTGAGAATATCCCACCATTAAAGGAGCTTACGTATCACTACAACTATACAATTGGGCAAGTTCGGGATTCTGATGGCAATGAAAAGAAGAAAAGTTGTCACTGTGGTTCTGCTGAATGCGCAGGGAGGCTGTAT
>BSVG-2079240-Gyrocarpus_americanus
CCAACTGGTCCTGGTGGCAATGAAGACAATTCTGAGACGGTCTCCCCTCGCAAGAAGGTCAAAGACACTCTGCGGCTTTTTCAAGGTATTTGTCGTAAGCTTTTGCGAGATGAGGAAGCAAGGACCGATAAACCGACACAGAACCAACAGCGGATTGATCTGGCTGCTGTGAAGATACTGAAAAATAGTAACAAATGTGTAAACACTGGTAAACCGGTCTTGGGACTTGTTCCTGGAGTTGAGATCGGTGATGAGTTCCATTTTAGAGTTGAGCTGGCCATCATAGGCCTTCATCGTCCGTATCAAGGTGGAATTGATTACATGAGTCAAGGAGGAAAGCCCCTTGCCATCAGTGTTGTCTCGTCAGCGGGTCATGCTGATGACAAGGACTCAGATCTCTTGGTATACTCTGGTTCAGGAGGGAAGCCTGCAGAAGGGGACAAACCACCTGAAGATCAGAAGCTTGAGCGTGGAAACCTTGCACTTAAAAACAGCATGGATGCTAGAACACCCGTCCGGGTCATTCATGGATTTAAAGACTTTAGAAGCAGTGATTCACAAGAAGTGAAGGGAAAGATGGGTACAACATTTGCATATGATGGGCTCTACTTGGTTGAAAAATACTGGCAAGAAAAAACCGATCAAGGTTATAATGTTTTTAAGTTCCAAATGAAGAGAATGCCTGGACAGCCAGAGTTTGCCATGAAAGTCATCAAGCGGTCAAAAAAGTTGTCAGAACGTGAAGGTGTCTGTGTGAAGGATATTTCTCATGGAAAGGAGAAGATGCCCATTCCTGTGGTGAACACCGTAGATGATGATCGGCCGGTGCCGTTCAAATACATAACCAAGATGATGTATCCTTCATCATATAAACTTACCTCTCCTGAGGGTTGTGACTGTATTGATGGTTGTTCAGATTCCAATAAGTGTGCTTGTGTCATCAAGAATGATGGTGAGATCCCATTTAACCATAATGGTGCTATCGTAGAAGCAAAGCCCATGGTTTATGAGTGTGGTCCTTCCTGCAAATGTCCCCGATCCTGTCACAATCGTGTTAGCCAACATGGTATCAGATACCAACTTGAGGTTTTTAAGACGGAATCAAAGGGTTGGGGTGTCAGATCCTTGACCTCTATACCCTCCGGAGGCTTCATATGTGAGTATATTGGAGAACTTCTTAAAGATACGGAAGCTGAGCTGAGGACTGGTAATGATGAATATTTGTTTGATATTGGTAAGAACTACACTGAACAATCTCTGTGGGATGGTATCTCAGAGCTTGTACCGACAGATTCACAATTGAATGTTTCTGGCAACACATTGGATGATGGTGAGTATACCATCGATGCTGCTGAGTATGGCAACGTGGGAAGATTTATCAACCACAGTTGCTCCCCTAATCTTTATGCACAGAATGTCCTTTACGATCACAATGACAAGAGTATGCCCCATATTATGTTTTTTGCTGTCGAGAACATTCCACCATTACAGGAGCTCACATACCACTATAACTATACTATCGGCCAAGTTCATGATTCTGATGGTAATGAAAAACGGAAGGATTGCTCTTGTGGTTCTCATGAATGCACAGGCAGGTTGTAT
>BUWV-2002359-Platycladus_orientalis
AAAAGTTCACACAAATCCAAAGGAAAAGCAAAGGTGGCTGATGATGGAAGCTCTGCAAATAAATCCAAGAAGAAATCTCAAATTAATTTGAAGCCTAAAGTTCAAAGTGTCAGCTTTGCTCTTACACCCTTTGATATTGCTGATGGCCAAGCTAAATCTGATGCTGATGGAACAGTTACCCGTGCCAAAGTCAGAGAGACCATGCGGCTTTTTCAAGTACTTTATAGGAAATTCTTGCAGGAGGAAGAAAACCGTACCAAGGAGCCCAAACATACCAAGAGAAGGCCAGATATAATGGCCGCCAATGTTCTTAAGGAAAAAAATAAATATCTTAACAATGGGGAAAAGATTGTGGGTAATGTTCCTGGTGTTGAAGTCGGAGATGAATTTCACTATAGGATTGAGCTTATGATTGTCGGTCTTCATGGACAGTCTCAGGGTGGGATTGATTATTTGAACTTGAAGCAAGGTAAATCTATTCTTGCAACTAGTATTGTGGCATCGGGTGGTTATGAAGATAATGACGAAGGCGAAGTGTTGACCTACTCTGGGCAAGGTGGAAACGATAAGAAGGGGAAGCAGATAGAGGACCAGAAACTTGAGCGTGGGAACTTGGCATTAAAGAACTGCATAGATGCAGGGTCACCTGTTAGAGTAATAAGAGGTTTTAAGGATTCAAGGAATTCTAGTGAAGGTCGAGGTAGCAAGGATGGTACTATGGGCAAGACAGGCACCACATACACATACGATGGTCTTTATCTTGTAGAAAGATATTGGCAGGAAACAGGATCCACTGGTTTTTCAGTGTTCAAATTTCAGTTGAGAAGAATGCCCGGTCAACCTGAGCTAGCCTGGAATATTGTTAAATCTGTTGGACGATCAAAAAAGGGGGCACCTCGTGAAGGCCTTTGCCTTCAAGATATATCCCAAGGCAGAGAAACAAGGCCAATTTGTGTTGTCAATACAGTAGATGATGAAGCTGGGCCAGCACCTTTTGAATATTCTGCTAAAATTATATATCCATCAGGGTTTAATCCTCCTACTCCAAGAGGCTGTGACTGTGTTGATGGATGCTCTGACTCTGAAAAGTGTCTCTGTGCTGTCAAGAATGGAGGTGAACTGCCTTACAACCACAATGGTTGTATTGTTGAAGCGAAGTCCTTAGTTTATGAGTGCGGTCCATCTTGTAAATGTCCACCAACTTGTCACAACAGAGCGAGCCAACATGGTGTAAGAATTAATCTTGAGATCTTTAAGACTGAAATGAGAGGTTGGGGAGTGCGGTCACTGTCTTCGATAACTTCGGGCAGTTTCATATGCGAATACACTGGTGAACTTCTTTCTGACATGGAAGCTGAACAGCGGACTGGAAATGATGAGTACCTATTTGATATTGGAAGGAATAATGACCAATCTCTTTGGGATGGTCTCTCTGTTTTAGTCACTGAGCTTCCATCTCATTCTATAAGTGAAACTGTGGAAGATGCAGGTTACACCATTGATGCAGCTAAGTATGGAAGTGTTGGACGATTTATCAATCATAGTTGTTCTCCAAATCTATATGCACAAAATGTCCTTTTTGACCATGATGATAAGAATATCCCTCACGTTATGCTTTTTGCTGCTGAGAATATCCCTCCCCTGCAAGAGCTTTGTTATCATTATAACTATAAGCCAGACAGTGTTCGAGATTCTGATGGAAATGTAAAGAAGAAAAACTGTTATTGTGGCTCCGATGAGTGCACTGGG
>BVOF-2015702-BVOF-Linum_perenne-2_samples_combined
AAATTACTTAGTGATGTAAGTGAAAAGAGTAACAAGAAAAAAGAAGTTATAGCCCAAGAACAAAGAAAATCAGCTTCTAAGGAAAAGGATAAATCTTCAACCAAAATTGCAAGACCTAAATCTTCACTAGTGGAAAAGACTGATGGGTCTGTGAACCAAGATGCTGATTTGGGTGAACTAAATGATGCAGAGAATGATGACAAAAGTGGTGGTTCCCGATCAATTAGGAGGAGGACTGAATTTAGTGTGAACGTTACTCCTTTTGGTCCTGGTAGTTCAAAAGGCTTTGCTAGTGCCAGGAAGAAGGTGAGGGAGACATTACGTCTCTTTAACTTTATCTGTAGGAAGTTGGTTCATGAAGCAGAAGCAAGGTGCAAGAAAGGAGAGAGTCATAACAAACGGGTTGATTTTATTGCTGCCAGAGAGCTTAGGATTAGAGGAATGTCTCTTAATGAAGGTCAGTATATCGTTGGAGCTTTTCCAGGAGTTGAAGTTGGCGATGAGTTTCAGTTCAGGATGGAGCTCAACATTATTGGTCTTCATCGCCAAACTCAGGGTGGTATTGATTTTGTAAAACAAGGTCAGGATATTATAGCAGTTAGTGTCGTGGCATCAGGTGGATATGATGATAACCTAGATAACTCGGACATCTTAGACTATACAGGTCAAGGAGGAAACTCGGCAAAAGACAAAGAAGCTGAAGATCAGAAGCTTGAAAAGGGTAATCTTGGTTTGAAGAATAGCATTACCACGAAGAATCCCGTAAGAGTAATACGTGGTGATACGAAAATATCAGAATCTGCTGATGGTAGAAATAAGGTTTATGTGTATGATGGTTTATATAACGTGGTGAAGTATTGGCAAGAGCCAGGACCACATGGTAAGCTAGTCTTTAAGTTTCGGATGATTCGAATTCGGGGTCAACCAGAGCTGGCTTGGAAACAGGTGAAGAAATCCAGAAAACTTAAACAGAGGGAGGGCATATGCGTGAATGATATTTCACAAGGGAAAGAATTGATTCCCATATGTGCTGTGAACACGGTAGACGATAAGAAGCCCCCACCGTTTAAGTACATCACTCAGATTATGTATCCGGATTGCCCGAGTCCTCCCAACGGTTGCAACTGTAGGAATGGGTGCTCTGAATCGGGCTCGTGTTCTTGTGTGGCAAAGAACGGTGGTGAGATTCCGTTCAATAACAATGGAGCAATTGTTGAAGCAAAGGATCTTGTTTATGAGTGTGGTCCTTCTTGCAAGTGCCCACCTTCCTGCTACAATAGAGTCAGCCAGCAAGGTATTAAGATCCAGCTCGAGATTTTCAAAACGGATTCGAGGGGTTGGGGTGTTAGGTCTCTGAACTCGATCTCTTCCGGAAGTTTTATCTGCGAGTACGTTGGAGAACTTCTTGAAGATAGTGAAGCTGAGCGAAGAACTAACGACGAGTACTTGTTCGATATCGGAGGATGTACTGACGATACTGAAGAGAATGGTTCTCGTGAAGCTGTGCAGGATCCTAACTTCACCATTGATGCTGCAGAATTTGGCAATGTTGGGAGGTTCATCAACCATAGTTGCTCTCCGAATCTTTATGCCCAAAACGTGCTCTACGACCATGGAGACCAGAGGATCCCTCACATTATGCTCTTCGCTGCTGAGAACATTCCTCCGTTGCGAGAACTGACTTACCACTACAATTATCAACTAGATCAAGTTCATGACTCGCAGGGCAACATAAAGATGAAAAATTGCTACTGTGGTTCTTCAGAGTGCACCGGCCGGATGTAT
>BWRK-2009894-BWRK-Alternanthera_sessilis-2_samples_combined
TTGGACATGAGAGATAATGATGACTCGTCTGAAAATGATGATCTTGATAATTTTCAGTTGCTCCCCAGAGTGCGAGCTTTTGACGTCAGCCTTCCTCCTTTTGGTGCTAGTTCTTCTAGTGAGAGAGGTGTCCGTAGTAAAGTACGAGAGGCCTTAAGATTATTTCAAGCTGTTTACCGAAAGCTATTGCAAGTAGAAGAAAAGTCAAAGGATCAAGATAATGAAAGTAAGAGACCTGACCTGCAAGCTGCGAAGGCCCTCAAGGATCGTGGAATGTATGTCAACACAAAGAAAGTAATAGGCTCCGTCCCTGGAGTAGAAGTAGGTGATATTTTCAACTACCGCACAGAACTTGCAATAGTTGGGCTTCATGCACCTCTGCAAGGTGGTATAGATACTATCAAACTAGATAAAGAACCTGTTGCAATCAGTATTGTGGCTTCAGGAGGTTATGCTAATGACGTGGATAGTTCTGATGTATTGATATATACTGGTCAAGGAGGAAATGCTTCGGGTAAAGATAAGCAGCCTGAAGATCAGAAGCTTGAAAAAGGGAATCTGGCATTGAAGAACTGCATAGATAAGAAGACTTTGGTTAGGGTTATTCGTGGGTTTAAGGAGACAAAGCCTCCTGACACTCCTGGTGGAAGAGCAAAAACAATCTCAACATACACTTATGATGGACTATACTCTGTTGATAGGTACTTTCATGATATTGGCCCTCATGGGAAATTGGTCTATAAGTTTGAGATGAATAGAGTTCCTGGTCAACCAGAGCTTGCTTGGAAAGAAATGAAACAGTCCAAAAAACATACAGCACGTGAGGGCCGTTGTGTAGCTGATATTTCAGGAGAAAAAGAGAATTTTCCTATATCTGCTATCAATACCATAGATGATGAAACACCCCCTCTATTCACATATATTACTAGAATGGTGTACCCTGATTGGTGCCAACCTATACCTTCAAAGGGCTGTAATTGTAAGAATGGCTGTTCAGATTCGGAGCGTTGTGCTTGTGCATTAAAAAATGGAGGGGAGATTCCGTTCAATTATAATGGGGCTATTGTTCAAGCAAAACCCCTTGTTTATGAATGTGGGCCATTGTGCAAATGTCCTCCATCTTGTCATAATAGGGTCAGCCAACATGGCATTAAACTTCCACTTGAGGTCTTCAAGACTAAATCTATGGGGTGGGGTGTTAGATGTCTTTCTGCAATTCCTTCTGGTAGCTTCATATGTGAATACATAGGAGAACTGTTGGATGACAAGGAGGCTGAGCAAAGAACTGGCAGTGATGAATATCTTTTTGATATTGGGCAGAATTATAATGATGCTGCTCTCTGGGAAGGACTTTCAGATTTGTTACCTGACTTGACATCAAGTTCGGATAGCGTGATAGATGTTGGTTTTACTATTGATGCAGTAAGGTGTGGGAATGTTGGGAGGTTTATAAATCATAGTTGCACTCCTAACCTCTATGCTCAAAATGTCCTTTACGATCATGATGATAAAAGGATTCCCCACATAATGTTCTTTGCAGCAGAAAATATTCCTCCACTTCAAGAGCTTACATATCACTACAACTATGAGATAGATCAGGTTTGTGATTCTGAAGGAAATATTAAGAAAAAAAGTTGCTATTGTGGCTCAGCAGAATGTATTGGTCGGATGTAT
>BWRK-2087683-BWRK-Alternanthera_sessilis-2_samples_combined
GATAAAATCGATGTTCGTCGTAAAGTACGGGATACTCTTCGCTTATTTCATGGTGTCCTCAGAAAGCTGGTGCAAGCGACTGAAAAAGAGAAACAAGGCCGAGTGGATGCCAGCCTCCAGTTAATTGCTGCTGCGAAGATCCTAAAGGATAATGAAAGGTATATTAACACCAGAAAAATTGTGGGGCCTGTCCCTGGGGTAGAGGTAGGTGATATATTTAATTATCGTGTAGAACTTGCAATTATTGGGCTTCATAGGCAAGTACAAAGTGGTATAGATTTTATCAAACTTGATGGAAAAATGTTTGCAAACAGCATTGTAGCTTCTGGACGTTATGATAATATCATGAACAACTCCGATATATTGATATATAGTGGTCAAGGGGGAAATGTAGATTCTGGATGTAAGCAGCTTGAAGATCAGAAACTCGAACGAGGTAATTTGGCTCTTAAGAATAGCATTGATAGTAAGAATAAAGTGAGGGTTATTCGAGGCTTCAAAGAGAGGAAGCAAATCAATTGGAAGCGTACTACTACTCCAACATATATATATGACGGGCTGTACACTGTTGAACGATATTGGCCTGATCTAGGGCCTAATGGGAAGTGGAACTTTAAGTTTGAGTTGAAAAGAGCTCCACATCAGCCTGAGCTCACTTGGAAGAAAGTACAGTTGTCAAAGAATACTAGGGCTCGGGAAGGCCGTCATGTGGATGACATCTCTAGAGGTAAAGAAAAAAACCCAATTTGTGCAGTCAATACCATAGATGATGAGGAATCTCCATCATTTACATATATTACCGAGGTGAAGTATCCTGATTGGTGTCGGCCTCTACCGCCTGAAGGTTGTGGTTGCGAGGATGGTTGTTCAGATTCAAAGCTTTGTGCTTGTGCTCGTAAGAATGGAGGGGCGATCCCATACAACTACAGCGGAACACTTGTTGAAGAAAAATCCCTAGTGTATGAATGTGGGCCTTCATGCAAGTGTCCACCAACTTGTCACAATCGTGTAAGCCAACATGGTATCAAACTGCCTTTCGAGATTTTCAAAACTGAGTCTAAGGGGTGGGGTCTCAGATGTTTATCTCCCATTCCAGTAGGTAGCTTTGTGTGTGAATATGTAGGAGAGCTCATTGATGACAATGAAGCTGAACAAAGAATAGACAAGGATGATTATCTATTTGATATTGGGCAAAACTATAATGATTTAACTCTTCGGGATGGGCTTTCATCTCTCATACCTGACATGACATCAAAAGCTAGTGAATTGGTAGACAATGTCGGCTTTACTCTTGATGCCAGAGTATATGCAAATGTGGGGAGGTTTATAAATCATAGTTGCTCTCCGAACCTCTTAGCACAAAATATCCTTTATGATTTTGAGGACAAGAGGATTCCTCACATAATGTTTTTTGCTGCGGAAAATATCCCTCCTCTGCAAGAACTTACTTACCATTACAATTATACAATAGGTCAAGTTGTTGACTCTAAAGGGAATGTCAAGGAAAAGAGTTGTCATTGTGGTTCACCAGACTGCGTTGGCAGGATGTAT
>BXAY-2023233-Neurachne_minor
GATAAGGTGGACCAGGCGGCCGCCTCTGCCATTTCACCTGTGGCGCAGGACGGCGCCCTGCCTCAGCAGCAGGGTCTGGATAATTTGGAGGCGGCACTCGCCCCTGTGCAGAAGGGCTCCCCTCCTCTTCAGGGGCACAATAAGGTGGATGACTCGCCTGCTTCTGCAGCTGTTTCGGCAGTGGCATGCAACGGCACACTCCAGCATACTCTAACTGAGTCAGGCCTAGAGAAGGCAGGGGAGAATGGTGACAGGGGGGAGAATGGAGAGGCACAATTGATGGGTGATGCAGTCGTGCCACCATTGGATGGTCAGGAAGGGAACAGGGTGGTCATGGTGGTGGCACCACCAGCCGTCACGGTACCAGATAGTTACGACAATGTTGGTTCTAGTAGCTTTGCACAGAATGGTGGTGAGAGATGTGGTTTTCTGGTGGCAGAGGGAGAGGTGGGGAAGGAGGAGCGTGCTGATGATGGGGATGTCCTGGAGATGGGAAACAGAGCAGGTGGTGGTGAGTTAGTGATGAAGCAAAATGGAGTTGCAGGAAGCAGAACGAAGAGATGGTTGGCGACTGCTGTCAATCCGCCGCCAAAGAAGTTGGTCTCAGCTGTGCGCACATTTCCTTCTGGCTGTGGGAGGGCTGCTGTTACCCCTATAGACAGTGGAGTTTTGGAGGTCTCACCTATACGCACATTTCCTCCTGGCTGTGGGAAGTCTGCTCTTATTACCTCAGGCAGTGGAGATGAGGATGGGCTGCCGTTAGAAGCTGCACCTGTCACCAATGGTGGTGCTGAGGCAGCAATTCCGGTTTCAGGAGGGGCTGGTTCTCAGACATTAGCACTAGAGGTCTCTAATAAGAAATTGGAAAGGAAGAGAATGGCGGATGAAGGACATAGCATGGCTCACTGTAGGGTCCAAGTTCCAGATGATTTTTTAGGTACAGAACAAGATGGCAGTGTGCAGCAAAATGTTGATGCAAGATCTGCACCAAGGAATAGTTTTGATGAGAAAATGAAGGGGAGACTCTCGCGACGTGAAGGGAAGCAGGTAGCACAAGTAGTGGTGGATAGTAAGATGAAAAATAAATTTGAAGGAAACTTGCATGGAAGTAATCTTAAGACACCTTTGAGCGATCCAATTGATGGAAAAACAAAAGGGAAGAGGTTGGTGAGTGATAAGAAGAATGCGGCATTGCTTGGTGATGTAGGGGGGAAGAAGCAACTTGATACTCTGAGCACTAAAAAAGAAGTGGTACGCCCAAATGTGAACATAAAGCAAGATAAACTTGCTCATAAGCTAAACAAGTGTGGAAAACATGTTGCAACCAATCGAATCGAAGGAAGTCATGATAAGAAGCTTATCCCTGACCAAATAATCGTACAAGCATTGATGGCTCCAGACAAATGCCCTTGGACACGAGGAAGGAATTCTATTCGTAGTGCTTCCAAGCCTCTTGCTTCAAGGAACAAGCTTAATGCAAAGGATGTTACTCCAAGAAAATTACTGACGGGGAAAGTGGCCACCCATGAATTGATCAATGATGAGACAATGGAGGACAATGACGAGTCAAACTCGGAAGATGATGACAACTCCAAGGCACTAGTTGCGTGTGGAGAAAAGCGAGAAATATCGGTCACGGTTCCTCCATGTGTTCCTTTTGGGCCATGTCACAGGCAACTTGGGGACCATGATGTAGACGCTCGAAGCAAAGTTAGAAAGTTGCGCCAATTGTTCCAGGCGACATGCCGAAAGCTTACACAACTCGTGGAGCAAGGTAATCACAATATTCCAAGGGTTGACCGTGACGCAATGAATGCTTTAAAGAAAGACCCTATGTATAACAAGCTTGGGCCCGTTGTCGGAAATATTCCTGGTGTTGAAGTTGGAGATGAATTCCATTTTAGAGTTGAGTTGTCGTTGGTTGGCCTCCATCGTCCACATCAAGGAGGTATTGACACTACTAGGGTGAATGGTGTTCTTATTGCTCTAAGTATTGTTGCCTCCGGGGGCTACCCAGACGAATTATCAAGCTCAAATGAACTAATATACACTGGCTCCGGAGGGAAGGCTGGTGGCAATAAACAAGGAGACGATCAAAAGCTTGAGCGGGGTAATCTCGCCTTGAAGAATTGCATAGACACCAAGACCCCGGTTAGAGTGATTCATGGATTCAAAGGTCAAAGTAGAAGTGAAGTTGGTCATTCTAAAGGCAAGCAGACATCGACATTTATTTATGATGGGTTGTACGAGGTGGTGGAATGTTGGCAAGAAGGCGCGAAAGGCGAGATGGTTTTTAAGTACAAGTTGCAGAGGATTGCAGGGCAACCAGAATTAGCCTTACACGCACTCAAGGCGACAAGGAAGTCCAAAGTTCGTGAAGGTCGTTGTTTGGCAGATATATCTCAAGGAAGCGAGAGGATACCCATATGTGTTGTCAACACAATTGATGACATGAGGCCAGCACCATTTAAATACACCACCACGGTTATATATCCAAGTTGCTACAAAAAGGAACCTCCAAAGGGTTGTGACTGCACAAACGGCTGCTCGGACTCTATTACATGTGCTTGTGCTGTGAAGAATGGAGGGGAAATCCCATTCAATTTCAATGGTGCGATCGTCGAGGCCAGGCCTCTCATATATGAGTGTGGTCCATCATGCAGGTGCCCTCCAACATGCCACAATAGGGTGAGTCAGCATGGTGTCAAAATTCCACTAGAAATATTCAAGACAGGTAAGACAGGTTGGGGTGTAAGATCCCTCAGTTCTATATCTTCAGGCAGTTTCATATGTGAGTATGCTGGCGAGCTCTTGGAAGATAACGAAGCTGAAAAAAGAAAGAATGACGAGTATCTATTTGATATTGGTAGTAACTACCATGATGAAGCACTTTGGGAGGGGCTAAAGTCAGTGGTTGGTGTACAATCTTCTACCTCGTCCTCCAAGACAATGGAAGGCTTCACAATAGATGCAGCGGAGTGTGGCAATGTCGGGAGATTCATCAACCATAGTTGTTCACCGAACCTCTATGCCCAAAATGTTTTGTGGGACCATGATGACATAAGGATGCCACATGTTATGTTGTTTGCCGTTGAGGATATCCCACCACTACAGGAGCTGACCTACCATTATAACTATACGGTAGGTCAGGTCCATGACGAGAATGGCAAGGAGAAGGTTAAACATTGCTACTGTGGCGCCTCTGAATGCTGTGGCAGGCTCTAC
>BXAY-2085210-Neurachne_minor
CCTGGTGATATCTTTCATTTGAGGGTAGAGCTTTGTGTTGTTGGTCTCCATCGCCCTCACCGGGTAGGTATTGATTATTACAAGAAGCATGATGGGACTAATGTCGCTATTAGCATTGTGTCCTATGCACAATCTTCAGACATCAATTATAACATGGATGTCTTGGTGTATTCTGGATCAGTGGCGGTTACAGCCAATCAGAAGATAGAGGGTACCAACCTGGCACTTAAAAAGAGCATGGACACTAATACCCCAGTCCGTGTTATCCATGGGTTCACCACTGTTAATGGAAAAAAGAAATTTCCTATTTATATATATGGCGGTTTATACCATGTTGAGAAGTACTGGAGGGTGAAAGAGCGTGAAGATCGTTATGTGTATGTGTTCCGACTGCGAAGAATGGAAGGACAGAAACACATTGACATCAAAGAAATTCTGCAAACAGGGAAGTCTGGATCAAACGATAGAATTATCATCAAAGATCTGTCCCAAGGATTGGAGAGGGTCCCTGTATCTGTTGTTAACAAAATATCCGCTGAGTGCCCAATGCCCTATCGCTACATTTCACACCTTCAATATCCCTGTAACTATCGGCCAAACCCACCAGCAGGTTGTGACTGTGTAGATGGATGCTCAGACTCCAAAAAATGTGCATGTGCGGTGAAAAATGGTGGAGAAATCCCTTTCAATGATAAAGGCCGCATTGTAGAAGCGAAACCTCTTGTTTATGAGTGTGGGCCTTCTTGCAAGTGCCCTCCTACATGCCACAATAGAGTTGGCCAACATGGCCTCAAGTTTCGGCTGCAAGTCTTCAAAACAAAATCAATGGGTTGGGGTGTTAGAACTCTTGACTTCATACCATCTGGAAGTTTTGTGTGTGAATACATAGGAGAAGTGTTGGAGGATGAAGAGGCACAAAAAAGGACGAATGACGAGTACTTATTTGCTATTGGACACAATTATTATGATGAATCTCTTTGGGAGGGCCTATCAAGATCTATACCGTCACTTCAGAAGGGTCCGGGTAAAGATGACGAAGCTGGATTTGCTGTTGATGCTTCAGAGATGGGGAACTTTGCAAAATTTATCAATCATAGTTGCACCCCCAACCTCTATGCACAAAACGTCCTCTATGATCATGATGACATCAGTGTGCCTCATATCATGTTCTTTGCTTGTGATGATATTCGACCCCATCAAGAACTAGCATACCACTACAACTATACAATAGATCAGGTTCATGATACCAATGGTAACATAAAGAAGAAAAAATGCCTTTGTGGTTCAGTTGAGTGTGATGGCTGGTTGTAT
>BYQM-2010723-Posidonia_australis
GATGAGATCGTTGCTCGTGAAAGAGTAAGAGATACAATGCGCTTGTTCCAGACACTTTGTAGGAAATTCATGCAAGAAGACAAGTCAGTTAATGGCAAGCGCAACCGTATTGACTTCAGGGCTTTTGATCTCATGAAAAAGAAAGCACTGTGGCTCACTGAAGGCCAACAACACGTTGGAAAGGTACCTGGAATTGAAATTGGGGATGAATTCCATTACAGAATGGAGCTCCGTCTTGTAGGGCTTCATCGTTTTCCAATGGCTGGAATAGATTATAAATTAATTAATGGAAGGCTAGTGGCTACTTGTGTTGTATCCTCTGGTGGCTACTCTGATGTCATGGATAATTCCGATGTCTTGATATATGAAGGTCAAGGAGGGCATCCTGATTATCAAAGAAGGGCAAAGAAACCAGCTGGAGATCAGAAACTCACCAAAGGAAATTTAGCACTAAAAAACAGCATTGCTGCTGGGTTACCTGTACGTGTCATTCATGGCTTGCGGGAGCAAAGTGCTAATAGTGATTCTCGTCTCTCAGATGGAAGGCTGTTGGCTACTTATGTCTATGATGGACTTTATAAAGTTGAAAAATATTGGTCAGAGCCCGGGTGGCAGGGATTTTCTGTGTTCAAGTTTTGGATGAGAAGGATGCCAGGTCAACTGCCACTTGCAATGAAAGAAGTCTTCATGCTGAAACAAGTGAAAGAACGGCAAGGCCTATGCATGGATGATATTTCTAAAGGTAAAGAAAAGAGAGCCATTACTGCAGTAAATACCGTTGATAATGAACTTCCTGTTCCTTTCAGATATTCAACTAAAATGAAATACCCTTCGTGGCACAAGCCACGACCATCAAGGGGCTGCAACTGTGTTGGTGTTTGCAAGGATTCTCAAACATGTGCTTGTGCGGCTAAAAATGGTGGGGAATTTCCATTTAATTGTGATAGAGCTATTGTCAGAGCAAAGCCCCTAGTTTATGAATGTGGACCTTCTTGTACGTGCCCTCCATCTTGCTACAACAGAGTTAGCCAGCATGGCATCCCCTTTCAGTTAGAGATTTTCAAGACTAAATCACGTGGATGGGGAGTTAGATCTCTAGCTTCAATCCCATCTGGAAGTTTTGTCTGTGAGTACACTGGAGAGTTGCTTGAGGATAGTGAGGCGGAGAAGAGAACCAATGATGAGTATCTGTTTGATATTGGGAAGAACTATAACGATGAATCTCTTTGGGAGGGGCTCTTGAAATTTATGCCTGATTTGCAAAAGGATCTTGCTGATGCCAATGTAGATGATACAGGATTTACAATTGATGCAGCCAAGTACGGCAGTGTTGCAAGATTTATTAACCACAGTTGTTCTCCAAATTTGTATGCACAGAATGTCCTCTATGATCATGATGACAAGAGTGTGCCTCACATCATGCTGTTTGCTGCCGAGAACATCCCGCCTTTGAAGGAGCTGACTTACCACTATAACTACACCATTGACCAGGTTTATGATTTGAATGGCAATGTAAAAAAGAAAGCTTGTTACTGTGGTTCTGCTGGATGCACTGGGTGGCTTTAT
>BYQM-2060578-Posidonia_australis
AAATCCAAAATTTTCTCAACGTTTACTTATGATGGCTTGTATATGGTTGAGAAATATTGGAAGGAAAAGGTTCCTCAAGGTTTTTTTGCTTTGAAATATCAACTAAGAAGGATTCCTGGGCAACCAGAACTTGCTTTGAAAGAAGTGAAGAAAGCGAGGAAATCTTCTGCACGCCCAGGTGTTCGTGTGACGGACATATCTGATGGAAAGGAGAGAATACCCATTTGTGCAGTGAATATATTTGATGACAACCGCCCTCCTCCTTTCAAGTACATAACTAAGATCATGTACCCTACATCTTGTTTTCATAATCCACCAAGAGGATGTGGTTGCACTAAGGGCTGCTCGGATTCTGGAAAGTGTGCATGTGCTGTCAAAAATGGAGGGGAAATTCCTTTTAACTATAATGGTGCAATTGTGCAAGCAAAACCTCTTGTTTATGAGTGTGGTCCTTTGTGCAAGTGCCCTCCAACTTGCCATAATAGAGTCAGTCAGAATGGTATTAAGATTCCATTGGAGGTTTTCAAGACAAAATCTATGGGTTGGGGAGTCAGATCCCTGAGTTCTATCCCATCTGGCAGTTTTATCTGTGAATATATTGGGGAGCTTCTCCCAGACAGTGTGGCTGAAGAAAGAGACAATGATGAATATCTTTTTGATATTGGTCATAATTATGAAGACAGTACTCTATGGGAAGGCCTGCCAGCTATTATTCCAGATGCGTCGTCCAATGTTCTTGGTGAGGCTGTTAAGGACACTGGCTTCACTATTGATGCTGCTGAATGCGGGAACATTGGAAGATTCATCAATCACAGTTGCTCACCAAATCTCTATGCTCAAAACGTTTTGTACGATCATGATGATAGGAGAATGCCCCACATAATGTTCTTTGCTGCTGAGAACATACCTCCTTTACAGGAATTAACGTATCACTATAATTATACAATAGATGAGGTCCATGATACTAACGGCAATATTAAAAGAAAGGATTGCCATTGTGGTTCTCATGAATGCGCTGGGAGATTGTAT
>BZDF-2022358-BZDF-Oenothera_biennis-5_samples_combined
AAACTAAAGTCCGGTTTGAGGAAGAAGACTAAAGCAAATAAAACTCAGAGCAAGACCTCAAAGAAGATAAGAACAGTTGCTGGAGAGGGGATTGATGATGGCGCTGGTCAAATTGTTCCCTGGGAAGGAGAGGAAGTTCTTGAGGTTGAGGAACAAGTTAAAGATCTCAAGAGCCGTAAAAGACCGAGAAAACTTTCTCTGGATCCCCCTCCTTTTGGTCATGTTTCCACAGGGGAGTCATCAACAGCTACCAGGAACAAAGTAAGAGAGACACTGCGTCTTTACCAGGCTGTGTACAGAAAGCTATTGCAGGAAGAAGAAGCAAAACCCAATAAAGAAGGTAGACCCAAAAGGATTGACCTTCTGGCTGAAGGGATTTTGAAAGAGAAGGGCAGATTCTTAAACACAAAAAAAGTCGTCGGTGAGCTCCCAGGTGTTGAAGTTGGTGATGAATTTCAGTACAGAGCAGAGCTGAGGATAGTTGGTCTGCATAGCCCGATAATGGGGGGAATCGATTATGTGAAACAGGGTAATAAGATCATTGCCACAAGTATTGTGTCGTCTGGAGCATATAAAGACGATCTTGAAAGCTCGGATCAATTGATATATACAGGTAGTGGAGGTAATGTTGTTGAGAAGAAGAAGGAACCGGAGGATCAGAAACTCGAGCGAGGGAACCTCGCTCTTAGTAATAGTGTGGCTGAAAAGAATCCAGTGAGGGTCATTCGTGGGTTGAAAGAAACAAGACCGTCTAGTTCATCCAATGGAAAACCAAAGGTAGCTATTTTATACATTTACGATGGGCTATATGTGGTTGACAAGTATTGGCAAGAACCAGGAGAACATGGTAAGTTGGTCTTCAAGTTTCTTTTGAAACGGAAACCCAATCAGCCCGAACTGGCTTGGAAAGTAGTTAGTAAATCAAAGAAGCATGAGGCAAGGGAAGGTCTTTGTATGAAGGATATTTCACTAGGGAAAGAGGCCTTCGCCATCCCTGCTGTAAACACTATTAATGATGAGAAGCCCCCAACTTTCAAGTACATAACTAGAGTAATGTACCCTAATTGGTGCAACCCTATCCCTCCAGAGGGCTGTGAATGTACCAATGGGTGCTCTGATTCCGATAAATGTCCTTGTGCTGTCAAGAATGGAGGCGAAATCCCGTACAACTTCAATGGTGCTATTGTGGAAGCCAAGCCCTTAGTCTATGAATGTGGCCCTTTATGTAAATGCCCATCTTCATGCCACAATAGAGTAAGTCAGCACGGTATTAAATTCCCACTCGAGATCTTCAAAACTGAATCTCGAGGATGGGGTGTGAGATCCTTAGCCTCGATTCCGTCTGGGAGTTTCATATGCGAATACATCGGAGAGTTGCTTGAAGACAAGGAAGCTGAGGCCCGAGCAGGTAATGATGAGTATCTGTTTGATATTGGGAATAACTATAGCGACGCGAATCTTTGGGACGGCCTTTCAACTTTGATTCCGGATTCTAATCTTAGTCTGAATGATACTGTGAATGAAATGGGATTCACAATTGATGCAGCACAGTACGGGAATATTGGTAGATTCATCAACCACAGTTGTTCTCCCAACCTTTACGCCCAGAATGTGCTCTATGATCATGTTGACAAGAGGATTCCTCATATAATGCTCTTTGCTGCTGAGAACATTCCTCCACTGCAGGAGCTGACTTATCACTACAATTACATGATAGATCAAGTCCGTGACTCTGATGGCAACATCAAACAGAAGCCTTGCTTCTGTGGTTCAGCAGAATGTGAGGGTAGAATGTAT
>Betvu_v1_1-Bv1u_020610_wphf_t1-
ATGAGCCCAGAGGAGATGTTGTGTGATGATGGAGGTAATTCTATGCTGATCTCCCCCTCAGTGAAATGTGAAGAATTGTTGGAGATGCCTCTTGTGAACCCTAAACTACCAAGTACATGGAAAGATGCTCGTATGCTTCATATGAAAGAGCCTGCCTATGCTATTAAAGTTAAAATGCCAGAAGTAGTGGACGAGGGAACTAGTGTACAGCCTCATTTCCCGCCGAATTACAAAACAGTGGATGGACATGTTAACTTTCTGGAGATGCCAGTTTTGAACCCAGAACTACCAAGTGCATGGAAAGATAGTTTTATGTTTCATCTGAACGAGCCTGCTTGTGCTATTAAAGTTGAAGTGCCAGAAGTAGTGGGTGAGGGAACTAGTGTACAACCTTGTTTCCTGCCGAATCACAAGACAATGTATGGAAATGAAGAGTTGCTGGAGATGGCAGTTGTGGACCCTGAACTATCAACTGCATGGAAAGATAGTGGTATGCTTTGTCTGGGCGAACCTGCTTGTGCTATTCCAGTTGAAGTGCCAGAAGTAGTGAATGAGGGAACTAGTGTACACCCTTGTTTCCTGCCAAATCACAAGACAATGGATGGATATGAAGAGTTTCTGAAGATGCTAGTTGTGAACCCTGAACTACCAAGTGCAGGGAAAGATAGTGGCATGCTTTATAGTGGTATGCTTTGTCTGGGCGAACCTGCTTTTGCTATTCCAGTTGAAGTGCCAGAAGTAGTGAATGAGGGAACTAGTGTACAGCCTTGTTTCCTGCCAAATCACAAGACAATGGATGGATATGAAGAGTTTCTGAAGATGCTAGTTGTGAACCCTGAACTACCAAGTGCAGGGAAAGATAGTGGTATGCTTTGTCTGAACAAGCCTGCTTATGCTATTAAAGTTGAAGTGCCAGAAGTAGCGGATGAGGGAACTAATGTACAGCCTTGTTTCCTGCCTAATTACAAGACAGTGGATGGCAACGAAGAGTTTTTGGATATGCCAGTCGTGAACCCTGAACGACCAAGTTCTTGGGATGGTACTGTTATGCTTCATTTGAATGAATCTGCTTATGCTACTAAAGTTAAAGTTACAGAATTAGCAGATGAGGGAACTAGTGTACGGCCTTGTTGCATGCAGAGTCACAAGACAGTGGATGGAAATGAAGAGTCACTGCAGATGCCAGTCGTGAACCATGAACTACCAATTCCATGGGAAGATACTAATATGTTTCAACTGAACGAGTCTGCTTATGGTATTAAAGTCGAAGTGCCAGAAGTAGCTGATGAGGGAAATAATGTACAACCTTGTTTCCTGCCGAATCACAAGACAATGGGTGAAAATGAAGAGTTGGCGGATATGCCGGTCGTGAACCCTGAACTACCAAGCTCTTGGGATGGTACTGGTATGCTTCATTTGAATGAACCTGCTTATGCTATTAAAGTTGAAGTGACAGAAGTAGCAAGTGAAGGAACTATTGTACAGCCTTGTTGCTTGCAGAATCAGAAGACAGTGGATGGAAATGAAGAGTTGCTGGAGATGCCAGTCGTGAAGCATAAACTACCAAATCCACGGGAAGATACTAATATGTTTCATCTGAACGTGCCTGGTTCTGCAATTAAAGTTGAAGTGCCAGAAGTAGTGGATGAGGGAACTAGTGTACAACCTTGTTTCCTGCCGAATCACAACACAGTGGATGGAAATGAAGAGTTGCAGGAGATGCCAGTTGTGAATTGTAAACTACCAAGTGGAGAGAAAGATACTGGTATGCTTCATTCTAACAAACCTGCTTATGCTATTAAAGTTGAAGTGGCAGATGACCCAAATGTAGTGAATGTGGGAACTAGTGAACAACCTTGTTTTCTGCCAAATCATCCAATCCCTCCAAATCTTGTTCAGAAGGAAGTGATGTGTCCATCTTGTAAAAGAGATTTTCCTGTTAGCGGTCTTCCTGCTAGTTGTGACTGTAAATTGCCTAGACTTGGTGATATGCAGGACAAACATTTGAGTCAATGTGAAACAAATTCTAACATCTTCAAAGAAGCTGTGATGAATGATGTAAATCAAATTAAAGAAGAACATGATGCTGATAATGCTTTCAAGGACAAGATTCAACATGTTGTTAGTCCTGGAAAAAGAGGGGTTAAACCAAAAGACACGTCCAAGGCACACATACGTGCTTGTGTAGTGGGAAAATTACATGAGACTAGGGGGCAAAAGGAAGTTTTTATAGATAACAATGATGACGAACAAGAAACTGGAGTGGAGTGGAATTGTGCTGGGAATAACAGATGTAATCTTTCACCCATGACAAATGACGCTCGTCGTAAAGTTCGTGGCACATTACGTTTATTTCATGGCGTCCTCAGAAAGCTAGTACAAGCCCAAGAAAAAAAGAAAATGGGTCGAGTGGATGCTAGCCTCCAACTACATGCTGCTTTAAAGATCTTTAAGGATCATGGCAAGTATATCAATACAAAAAAAAGGATGGGACCTGTTCCTGGAGTAGAAGTAGGTGATCTCTTCAACTACCGCGTAGAACTTGATATTATTGGGCTTCATAAGCCAATACAAAGTGGCATAGACTTTATCAAGCTAGATGATGAATATGTGGCTATAAGCATCGTGGCTTCTGGTCGTTATGACAATGATATGGTCAATTCTGATGTGTTGATATATACCGGTCAAGGGGGAAATGTAGCAGGTGGATGCAAGCAACTTGAAGATCAGAAGCTTGAACGAGGGAATCTAGCTCTGAAAAATAGCATTGATAAGAAGAATTTGGTGAGAGTTATTCAAGGCTTCAAAGAGAGGAAGATGACTGGTGGTGTACGTACAACAATTCCATCCTACATTTATGATGGGCTTTACTCCGTTAACAGATATTGGCAAGAGTCTGGGCGTCATGGAATGTTAATCTATAAGTTTGAGTTGAGAAGAGTTCCACATCAGCCAGAGATCACTTGGAACAAAGTAAAGCAGTCAAAGAAATCCAAAAAACGGAAAGGTCGCTGTGTAGATGATATTTTACAAGATAAAGAGACTCCAATTTGTGCTGAAATTTCAAAAGGCGAAAAGACTCCAATTTTTGCTGTGAATACCATAGACAATGAGAAACCCCCGTCATTTACATATATAACTGAGGTGATATACCCTGACTGGTGTCGGCCTATACCTCCTAAAGGCTGTGATTGTAAGGATGGATGTTTGGATTCTTTGCGTTGTGCTTGTTCCCTCAAGAATGGAGGGGAGATCCCATACAATTATGGTGGGGTAATTGTTGAGGAGAAATCGCTTGTGTATGAATGTGGGCCTTCATGCAAGTGTCCACCAACTTGTCACAATAGAGTAAGCCAACATGGTATTAAACTTCCTCTTGATGTATTTAAGACTGAATCCAGGGGATGGGGTGTCAGATGTTTATCTTCCATTTCATGTGGTAGCTTTGTATGCGAGTACATAGGAGAGCTACTTGATGACAAGGAAGCCGAAGAAAGAATTGACAATGATGGATATTTATTTGATATTGGGCAAAACTACAATGATCCCACTCTTCGTGACGGGCTTTCAGCTCTCATACCTGACATGCCATCAAGTTGTAGTGATGTGGTTGAGAATATTGGGTTTACTCTTGATGCAAGAATATATGGGAATGTTGGGAGGTTTGTTAATCATAGTTGTTCTCCAAACCTTTTTGCGCAGAATGTCCTTTATGATCATGAGGACAAGAGAATTCCTCACATAATGTTTTTTGCAGCAGAGAATATACCTCCCCTGCAAGAACTTACTTACCATTACAACTATACAATAGGCCAGGTTCTTGACTCGGAAGGAAATATAAAGAAAAAGAGCTGCTACTGTGGTTCATCAGAGTGCACTGGGAGGATGTAT
>Betvu_v1_1-Bv3_064050_gjrj_t1-
ATGGGTTCAGTAGTTTCTGAGAAAAAGCCATTGGAAAATGGGGATTGTTCTTTGCTGATGTCCCCGCCAAGATATAAGAAGCGGAAAATCTCGGCAATTCGTGATTTTCCCGATGGATGTGGCCCACATGCTGCTGGGATTAGCGATCAAATGAAAGATGTGGAAAGCAGTAGGCAAAAAGAGGGTGGTAATTTGGAATATGTAGAGAGTAGCGGGGATAAGGGTAGAGATCTTTGTGAAGTTGTGAAGGGAATATATCCAGAAGAAAACGTCGAGTCACTAAATCCCCATATCCCTGTGTTCCCAAATGGTGCTGATTTTGAAAGATCTACGGTGAAAAATGACATGGTGGAGCGTGGAAATGAAGAGTTTCTGAAGCTGCCAGCTGAGAATCCTAAATTACCTGAAGTCTTGTTCACCATGGATGAGGAATCGGAACCAAAAAATGGAATCCAAGAAACACCAAAAGATGTATCCGAAAAGAGGGTAAAGTCACCTAGTTCACAGAAGGATACTAGTGTTCTTGATTTCAAAGAGGCTACGCAGGCTAGTGATAGCAAAATGGTGGATGAGGGAACTAGTAGACAGTCGTGTTCACTACCACATTATTCGCTCCCTCCAGATCTTGTTTGGAAGGAACATAAATATCCCCCTCGAAAAAGAGTTTCTGCTGTTCGTGATTTCCCCGTTGGTTGTGGGCGTAATGTGCCAAGGCTTGGTGATACAGAGGGCAAAGATACTGTTCAATTGGAAGATTCTAGGATTGACAAAGCTCTTCTGCTGACGGATGAAAATCTAATTGCAGGAGTTTGTGAAGCTGACAGTGTCTGTAAGGACAATGTGCAAGACCTTGTTTCTGGAAAAGGCAGGGATACACGTGAACATTATTCTGAGTCTGATAAAACTTCTCTATTAAACAAATCATATGAGATTAAGGAACAAGATAAAACTTCTGAAGATAAAAATAGTGAACAGCATGGAAAGGAAATTGAACAATCAGAATATGATGAAAAAGATGAGAGAGATTCAGAGAACTTTCTTGATGGACTAATCAAAGATATTATGGTTTATGTTAAGGATAAGGATAAGGATAAGGGTAAGAGTAAGAATAAAAGTTTAGTTGTTGTTCCCTGTAGCAATGTTGTATTGCAAGAAGAAAGCACCATGGGCATTGGAAGTGGAAATGATATGGTCATTGTACAAGGTCTTATGTCTGAACTTCACTGCCCATGGAGGCAGGGAAAAGGGACAGTTAAAGCGACATCAACTGTAGCCACACCAGCTGTGGCTAGTGTAAGGAAAAAGAAGGTAAGAAAGTATGAGTCTTCTGGCCAAGATACACGCAAGTGCTCACCTAATAAAAGCAAAGGTGATACCAGTAACATGGCAGAAAAAAGTATGATGATGGTACCTTATGTCGAGAAAGACGTAGATGAGGATGCTAGGCCACTGGATGTTGTCGATGATGACGAACTTTCTGAGAATGATGAATCTAATGATTACCTGTTGCTTCCTAGAGGGCGTATTTTTGATGTCAGCCTTCCTCCTTTTGAGGCTAGTTCTTCAAGTGAGCGAGGTATTCGTAGTAAGGTACGAGAGACATTACGATTATTCCAGGTTATTCACAGAAAGCTATTGCAAGAAGAAGAAACAAAGTCAAAAAACCAAGAGAACGCCAGTAAGAGGACTGATTTACGAGCTGCAAAGGTCCTCAAGGATCGTGGAAAATATGTCAACACAGGGAAAGTAATAGGACCTGTCCCTGGTGTTGAAATAGGCGATATATTTAACTACCGCATAGAACTTTCAATAATAGGGCTTCATGGACCTCTCCAAGGTGGTATAGATACAACCAAAGTAGATAAACAAGCTGTTGCCATCAGCATTGTGGCTTCAGGAGGTTATGCTAATGATGTGGACAGCTCTGATGTGTTGATATATACCGGTCAGGGAGGAAATGCAACAGGTGGAGATAAGCAGCCTGAAGATCAGAAGCTGGAACGAGGGAATTTAGCATTGAAGAACTGCATAGATAGAAAGACTTTGGTGAGGGTTATTCGAGGGTTTAAAGAGACAAAACCTTCAGATACTCCTGATGGAAGATCAAAAACAATTGCAACATACACTTATGATGGACTATACACTGTTGAAAAATACTGGCATGATCTTGGACCCCATGGAAAATTGGTCTACAAATTCGAGCTGAGAAGAGTTCCAGGTCAGCCAGAGCTTGCTTGGAAGGAAGTGAAACAATCCAAGAAACATAAGGCACGTGAGGGTCGTTGTATTGCTGATATTTCGGAAGGAAAAGAGGACGTCCCAATATGTGCAGTCAACACCATAGATGACGAGAAACCCGCACCATTTAATTATATTACTAGTGTGATGTACCCTGATTGGTGTCAGCCTATACCTCCAAAGGGTTGTGATTGTAAGAATGGCTGTTCAGATTCAGAGCGTTGTGCTTGTGCAGTGAAGAATGGAGGGGACATTCCATTCAATTACAATGGCGCTATTGTTCAAGCAAAGCCCCTTGTATATGAATGTGGCCCATTGTGTAAGTGCCCTCCATCTTGTCACAATAGAGTCAGCCAACTTGGTATCAAACTTCCGCTTGAGGTCTTCAAGACCGACTCTAGAGGGTGGGGTGTTAGATGTCTATCTGCGATTCCATCTGGTAGCTTCATATGTGAATATATAGGAGAGTTGCTGGATGACAAAGAAGCTGAACAAAGAACTGGAAATGATGAGTATTTATTTGATATTGGGCAGAACTATAATGATACTAGTCTTTGGGATGGACTTTCAGCTCTCTTGCCTGAAATGACATCAGCTACTGATGACGTGATAGAAAATATTGGTTTTACCATTGACGCAGTGAGGTACGGAAACATCGGGAGGTTTATCAATCATAGCTGCTCTCCTAACCTTTATGCACAGAATGTCCTCTACGATCACGAAGACAAGAGAATTCCGCATATAATGTTTTTTGCTGCAGAGAATATTCCTCCTCTGCAAGAGCTTACGTATCATTACAATTACACTATAGATCAAGTTTTTGACTCTCTAGGAAATATCAAGAAAAAGAGTTGCCACTGTGGCTCAATGGAATGCAGTGGTCGGATGTAT
>Betvu_v1_1-Bv3_064070_upng_t1-
ATGGATTCAGTAGTTTCTGAGAAAAAGCCATTGGGAAATGGGGATTGTTCTTTACTGATGTCTCTGCCAAGATATAAGAAATGTAAAATCTTGGCTATTCGTGATTTTCCCGATGGGTGTGGCCCACATGCTGCTTGGATTAGCGATCAGATGAAAGAAGTGGAAAGTGGTGGGCAAAAAGAGGGTGGTGATTTGGAATATATGGAGAGTAGCAGGGATAAGCGTAGAGATCTTTGTGAAGTCGCGAAGAGAATATTTCTAGAAGAAATTGTCGAGTCACAAAATCCCCATATCCCCGTGTATCCAAATGGTGTTAATTTCGGTAGATCTACTTCAGTGAAAAATGACATGGTGAAGCGTGAAAATGAAGAGTTTCTGAATCTGCCAGTTGAGAATCCTGAATTATCTGAATCCTTATTGACCATGGATGAGGAACTGGAACCAAAAGAAAGAATCCAAGGTACATCAGAAGATGTAACAGAAAAGAGGGTAAAGTCACCTAGTTCGCAGAAGAATACTAGCGTTCTTGATCTCAAAGAGGCTGCACAGGCTAGTGATAACAAAATGGTGGATGAGGGAACTAGTGGGAAGTCGTGTTTACTACCACATTATCCGATCCCTCCATACCTTGTTTGGAAGGAACATAAATATCACCCTCCAAAAAGAGTTTCTGCTGTTCGTGATTTCCCTGTTGGTTGTGGGCATAATGTACCAAGGCTTGGTGATGTAGAGGGTAAAGATACTGCTCAAGGGGAGGAAGATTCCAGGATTGACAAAGTTCTGCTGAAGGATATTGTAGGAGTTTGTGAAGCTGACAGTGTCTCTAAGGACAAGGTACAAGGCCTGGTTTGTGGAAAAGGCACCGATACACATGATCATTATTCCGCATCCGATAAAGCTTCTTTGTTGAACAAGTCATATGAGATCAGGGAACAAGAGAAATCTTCTGAAGATAAAAAAAGTGAACAGCATAGAAAGGAAATGAAACAATTAGAATATAATGGAAAACATGAGAGAGATTCTGGGAACTTGCTTGATGGACTAAGCAAAGAGATTATGGTCTATGTAGAGGATAAGAGTGTGAAGAAAAATTCAGTAGTTGTTCCCTGTAGCAATTTTGGATCGCAAGAAGAAAGTATAGTGGGCATTAGAAGTGGAAAGGAGATGGTCATTGTACAAGGTCTTATGTCTGAATTTCACTGTCCATGGAGACAGAGGAAAGGTACTGTTAAAGCCAAATCAACTGTAGCCACACAAGCAGTGGCTAGTGTAAGGAAAAAGAACGTGAAAAAGTGTGAATCTTCTTGCCAAGATAAACGTGAATGCCTGCCTAATAAAAGCAAATATGATATCAGTAACTCTGCAGAAAAAGGTATGATGATGATACCATATGTCGACAAGGACATAGATGAGGATTCTAGGCCACTGGATGCCATAGATGATGATGATTTTTCTGAGAATGACGAATCTAATGATTATCTGTTGCTTCGCAAAGGGTGTGTTTTTGATGTCAGCTCTCCTCCTTTAGAGGCTAGTTCTTCAAGTGAGAGAGGTATGCGTCGTAAGGTACGAGAGACATTACGATTATTCCAGGTTATTCAACGAAAGCTATTGCAAGAAGAAGAAACAAAGTCAAAAAACCAAGAGAACGCCAGTAACAGGACTGATGTACGACGAGCTCAAATGATCCTTAAGGATCGTGGAAAATATCTCAACACAACGCCAGTAATAGGGCCTGTCCCTGGAGTTGAAGTAGGTGATATATTTAACTACCGCGTAGAACTTGCAATTATTGGGCTTCACACACCTATCCTAGGTGGTATAGCTACAACCCAGACAGGTAAAGACGCTGTTGCCGTCAGCGTTGTGGCTTCGGGAGGTTATGATAATGATGTGGACAGCTCTGATGTATTGATATATACCGGTCAGGGAGGAAATTCTACAAGTGGAGATAAGCAACCTGAAGATCAGAAGATGATACAAGGGAATCTAGCATTGAAGAACTGCATAGATAGAAAGACTGTGGTGAGAGTTATTCGAGGGTTTAGAGAGCGAAAGCCTTCAGAAACTCGTAGAAGATCAAAAACGGTTGCAACATACACTTATGATGGACTGTATACTGTTGAAAAATACTGGCATGATCTTGGATCCCATGGGAAGTTGGTCTACAAATTCGAGATGAGAAGAGTTCCAGGTCAACCAGAGCTTGCTTGGAAGGAAGTGAAACAATCAAAGAAACATAAGGCACGTGAGGGTCGTTGTATTGCTGATATTTCGGAAGGAAAAGAGGACCGCCAAATTTGTGCAATTAACACCATAGATGACGAGAAACCCGCACCATTTAATTATATTACTAGCGTAATTTACCCTGATTGGTGTCAGCGCAGACCTCCTAAGGGTTGTGATTGTAAGAATGGCTGTTCAGATTCAGAGCATTGTGCTTGTGCAGTGAAGAACGGAGGGGACATTCCGTTCAATTACAGTGGGGCTATCGTTCAAGCAAAGCCCCTTGTATATGAATGTGGCCCGTTGTGCAAGTGTCCTCCATCTTGTCACAATAGAGTCAGTCAACATGGTATTAAGCTTCCGCTTGAGGTCTTCAAGACTGACTGTAGAGGGTGGGGTGTTAGATGTCTATCTGCAATTCCATCTGGTAGCTTCATATGTGAATATATAGGAGAGTTATTGGATGACAAAGAAGCCGAACAAAGAACTGGAAATGATGAGTATCTATTTGATATTGGGCAGAACTATAATGATGTTAGTCTTTGGGATGGACTTTCTGCTCTCTTGCCTGAAATGACATCAGCTACTGATGACGTGATAGAAAATGTTGGTTTTACCATCGATGGACTGAGGTATGGGAACATCGGGAGGTTTATCAATCATAGCTGCTCTCCTAACCTCTATGCACAGAATGTCCTTTACGAGCATGATGACGAGAGAATTCCCAATATAATGTTTTTTGCTGCAGAGAATATTCCTCCTCTGCAAGAGCTTACATATCATTACAATTACACTATAGATGAGGTTCATGACTCTCTAGGAAATATCAAGAAAAAGAGCTGCCACTGTGGCTCAATGGAGTGCACTGGTCGGTTGTAT
>Betvu_v1_1-Bv5_100500_wuwu_t1-
ATGCCTAAGAAAGAAGTGGGTGTTTTAGGGGAAAAAGAGGGTGATGTTCAAAAAAAGTCTAGAGATCTTTGTGAAGCAGAGTGGGTTACATTTTCAGAACAATCTGAGAATCATGATATTTATGTTTGTCCGGATGGAGTTGAATTGGCTGCATCTAGCTCAGTGAAACGTGACAAGGCAGAGTATGGAAATGAAGAGTTGCTGGAGATGCCAGTTGTCAACGCCAAACCCGCCAGGGCATTGAATAGTACTGGCATACTTGATTTAAAAGACCATACTGCTGGTATACAGCCTTGTTTACTTCGATATCACTCGATCCCTTTAAATCTTGTTCGGGAGGGACAGAGGTGTCCATCTCGAAAAAGAGTTTCTCCTGTTCATGGTTTTCCTGCTGGCCGTGGGCGTAAAGTGCCTCGACTTAGTGAATCTCAGGAGAAGCCTTTGGGTCAACGTGAAACTGTATCCAACATCCACAAAAGAGTTCTGTTGAATGGTGTAAACCAAAGAGGAGAAGAGCCTAATGCTGATACTGCTGGTAAGGACAAGGAACGAGAAGTTCTTATTTCTGGAAAAAATAGGGATGTACTTGAAAATTCAGTTGAGTCGCACAAAGGTGTAAAGAAGGTTATGCAAGCACCTTTGCTTAGCAAATCATCTGACGTCAAACAAGAAGAAAAATTTGAAGGTAACAATGAGGAAAAACAGGGGAAGATAATGAAACAATCAGAAAATAATGGAAAAGAGAGTACATCTTTCGTCAAGGATATTAATAACAAGAAAAAGTCAACTGGATATTCCAGTAGCAACATGAAATGGCTAGAAAAAGGTAACTGTTCGCCTTATAAACGCGACGATCGTCGTAAAGTACGGGACACATTACGCTTATTTCATACTGTTCTAAGGAAGCTAGTTCAAGCCAACGAAACAAAAAAAATGGGCCGAGTGGATGCTAGTATTCAGATAAATGCTGCCTTACAGATCTTTAAGGATCATGGAAAGTATGTGAATACCAAAAAAAAGGTGGGGCCTGTACCGGGAGTAGAAGTAGGTGATCTTTTTAAATATCGTGTAGAGCTTGCAATTATTGGGCTTCATAAGCCACTACAAAGTGGTATAGACTTTGTCAAACTAGATGATGAGTATGTTGCAATAAGTGTTGTGGCTTCTGGACGTTATGATAATGATGTGGGCAACTCTGATGTATTAATTTATGTTGGTCAAGGGGGGAATGTAGCGGGTGGATGCAAGTATCTTGAAGATCAGAAGCTTGAACGAGGGAATCTAGCGCTAAAGAATAGCATTGATAAGAAGAATCCGGTGAGGGTTATCCGAGGCTTTAAAGAAAGGAAAATGTCCGGCGGGAAACGTACAACAACTCCGTCATATACTTATGATGGGCTGTACACTGTGAAAAAGTATTGGCGTGATACTGGGCCTCAAGGAAAGCTGATCTATAAGTTTGAGTTAAGAAGAGCCCCAAATCAGCCAGAGCTCATTAGGAAGAGAGTTAAGCAGTCAAAGAAGTCTAAGAAATGGGAAGGTAGTTGTATAAATGATATTTCAAAAGGTAAAGAGCGCACCCCAATTTGTGCTGTCAATACCATAGATAATGAAAAACCCCCGCCGTTTACATATATTACAGCGGTGATGTACCCTGACTGGTGTCGGCCAATACCTCCCAAGGGCTGTGATTGTAAGGACAGCTGTGCAGATTCGAAGCATTGTGCTTGTTCCCTCAAGAATGGAGGGAAGATCCCATACAATTACAGTGGGGCAATTGTTGAAGAAAAGTCTCTTGCATATGAATGTGGGCCTTCATGCAATTGTCCACCAACTTGTCACAATAGAGTAAGCCAACATGGTATTAAGCTTCCTCTTGAGATCTTCAAGACTGAATCCAAGGGGTGGGGCCTCAGATCTTTATCTTCTATTCCATCAGGTAGCTTTGTATGTGAGTACATAGGAGAGTTGCTTGATGACAAGGAAGCCGAACAAAGAGTTGGCAATGATGAATATCTGTTTGATATTGGGCAAAACTACAGTGATCCCACTCTTCGTGAGGAGCTTTCTGCTCTCATGCCTGATAAGCCATCAAGTTGTCGTGATGTGGTAGAAAATGTTGGTTTTACCCTTGATGCAGGAATATATGGGAATGTTGGGAGGTTTATTAATCATAGCTGTTCTCCAAACCTCTTTGCGCAGAATGTCCTCTATGATCATGACGACAAGAGGATTCCTCATATAATGATGTTTGCTTGTGAGAATATACCTCCTCTGCAAGAACTTACTTACCATTACAATTATGCAATAGATCAGGTTTTCGATTTTGAGGGTAAAATCAAGAAAAAGAGTTGCCATTGTGGCTCATCAGAATGCAGTGGTCGGATGTAT
>Bo4g038960.1
ATGGAGAACAAGTCATCAAAACTTCTTTCTAAGAAGAAAGAAGCAACGCTAGAACTGGACAATGGTAGTTTCATTGATCCTCTGGGTCGCCGCAAGTCCAAGCGTTTTAAGGCTGCAGCTGTGAGAGACTTCCCACCTCACTGTGGACCAAGCTCCACTGGGCTTAGATCAAGCACGGAGCTGATGAAGAACAACGCTTCTGATGAAGCTGAGGTTGATGAAAAGCTTGTTGAGGTAGTAACAGAGGGAGCTGAACAACAAGTGAAAGATATGAAGGGTGGCTGGCGAAGCGTTGGGATAAAGCAGCTTGGTGGAAGAAAGATTATTGCAGTAAGAGACTTCCCTCCAAACACAGGAACCAAGTTTTCCGATTATGGAAAGACCGTGAATGATGATGCTGCCTCCAAGAAAGAGATAACATTGGATCCTACCAAAAGCATGTCGCCACATGTTTCGAAGCCATTGGAAGCTGAGAAACCAAAGTTCACAATTCCAAAACCAAACGAGACAGCAAGCAAATTTAAAAAAACGGAAGGTGTTGTACTGCCTTCACCCTTGAGGCTTCTCCAGAAGATAAATAAAGATAACGGCGAAGGATCTAGTAGGAAAGATAGTGAGACTTTATCTACTGCTCCTTCACGTCCTAGGGGAGACACTAGCGCTAGGGACAAAGTTATGGAAACTCTACGTTTATTCAGTGAAGCTTGCAGAAAACTTATCCGAGAGGAAGAAGCACACCCAAGGAAAAAAAACGGCAAACACTTCAACGTCTCCGTAGAGGCTTCAAAGATCGTCAAGAGCAAAGGCAAGTACCTCAACGTCGGCACTCAGTTCATAGGAACCGTCCCTGGAGTCGAAGTAGGCGACGAGTTCCAATACAGAATCGAACTAAACTTTCTCGGCATACACAGAGCAATCCAAGCTGGCATCGACTACACTCGAGACGCCAACAAGGAGCTGCTCGCCGTGAGTATAGTCGCCTCTGGTGGCTACGACGACGACCTTTTTAACTCCGACGTGTTGATCTACACAGGCCAAGGCGGGAACCTATCTAAAAAGTTCCAACAGGGGAACATAACCAACGAACCTAAAGACCAGCAGCTTTTGAGAGGAAACCTCGCTTTAGCGAACAGTATAGACAAACAGAACCCTGTGAGAGTCATCAGAGGCAACAAGAAGACGCCACCTTCTGATAATAATACCAAAAACTACGTCTACGACGGGTTGTATCTTGTTGAAGAGTTTTGGAAAGAAGTAGGGTGTTTTGGGAAGCTTGTGTTCAAGTACAGGCTGCGCCGTATCGCCGGGCAGCCTGAGCTTACTTGGAAAGTGGTTAAGAAGGCAAAATCATCAAAGGCTCGCGACGGTCTCTGCTGCGATGATATCTCTGGAGGGAAAGAGAGGTTGCCTATATGCGCTGTTAACGAGATAGACGATGAGAAACCTCCTGTGTTTGACTACACTGTAAACATGATATATCCGGATTGGTGCCAGCCGATTCCTCCGAAGGGATGCGGCTGCACGAAGCGCTGCAAAGACTCGAAGAACTGCTTTTGCGTCGCGAAAAACGATGGAGAGTTGCCTTACAACTACGACGGAGCGATTGTTTTTAGAAAGCCAATGGTCTACGAGTGTGGCCCTCTCTGCAAATGCCCGCCTGATTGCTACCTCCGCGTCACGCAGAGAGGGATCAAGATCCAGCTTGAGATCTTCAAAACCGAGTCGAGAGGATGGGGAGTGAGGTCTCTAGAGTCTATTCCTTCGGGGAGCTTTATCTGCGAGTACGCAGGGGAGCTTCTACAGGAAAACGAAGCTGATAGGCTTGCGGGTAAAGACGAGTATCTATTTGACATTGGGACTGATAATGGGAGTAGTAGCTTCTACGAGAGTAGCTTCTTTACCATAGACGCTGCGAGGAAAGGGAACGTGGGGAGGTTTATAAACCATAGCTGCTCGCCGAATCTGTACGCGCAGGACGTTTTGTACCACCATGAGGATATGAGGATCCCTCATGTGATGCTCTTTGCGAAGGACAATATACCTCCGCTCAAGGAACTCACGTACTATTACAACTATAAGATTGGTCAGGTGTTGGACGCTGACGGTAATGTCAAGGTGAAGAATTGCTATTGTGGTTCGGCCAAGTGCAGTGGTAGGCTCTAC
>Bo4g150950.1
ATGGTGCATGCAGAGTCAGTGAAACTTAGTTCCTTGAGCAATGGTCATGTTCCTCAGGAGAAACTAGGAGGAGACGTTTTGCAGAATAGTACTAATGTTCGTGTAACCGCTTCTACTAAGACGCTTAAGTTCAAGCGCCGCAAGGTTTTTGCTCATAGAGACTTCCCTCCTGGCTGTGGAACCCCTTCCATGAGGCTTAAGGCGAGGATGGCAGAGAATGTGAATGTTGTTGGTGCTGATGATCACCACCCTAGTGTTCCGTCTTCTGAAGCTAACATGAATGTTGCTAACGCTGATGACCCTTGCAAAGAGGAAAAAAAGTCTCAACAGCATCCGCGTAACGACATGGTACTAGTGGTATTTGAATCTCATGTTGCTAAACAGGAACCGGAACCAAAGAAAGAGGAGTCTGGCGAATTGACGGTGTATACAAGTGATCGACATGTTGAGCCGGTGGCAGTTAAGCCGTTGAGGATCTGTTTGCCAGATGGAAACGATAAAACCGCGGTTAAGTCATCGTCATCGGAACCAAAACGAACTCATGGTGCAGTTAAAAGAAAAGCAACGAAAAGCGTTGCGTTTCATGAACCGTTGAAGGTTGCCAAAAAGATGAATATAGATTACGGTGAAGGGTCTAAGATGAAGAAGAATTTGTATGCGCGTGAGAGAGGAAGAAGTCCAGATAGAGGGGAGCTACCTCGCCAGCCTCGGACGTTACAAGTTGGGCTTCCTCCTTCGCGTCCCAGTGGCTCAAGCGGCGGTGGTGATAGCCGGACAAAAGTCAAGGAAACACTACGTCTTTTCTACGGAGCTTGTAGAAAGCTTTTACAAGAGGAAGAAGCAAAGCCTGTGAAGCAAAAGAGGTTCAGAGTAGACTGCGAGGCGGCCAAGATTCTCAAGGAGAAAGGGAAGTATCTCAACACCGGGAAACATATAATGGGAGCTGTCCCTGGGATTGAAGTAGGCGACGAGTTTCAGTACAGGATGGAGCTGAACATTCTCGGTATACATAAACCGAGTCAAGGAGGTATTGATTATATGAAGATCGGTGATGAAGTATTTGCAACGAGTATTGTAGCCTCCGGAGGGTACGATGACGAGCTTGACAACACTGATGTCTTGACCTACACGGGTCAAGGCGGAAACGTGATAAAGAACAAGAAAGGAAAAGAAGTACCGATGCCTGAAGACCAGAAGCTTGTAACTGGGAACCTCGCGTTAGCAAACAGCGTGAAGAAGAAGAACCCTGTGCGCGTCATAAGAGGCAACAAGAAGGCCGTTTTGGAATCATCAGGTGATAAGAAAGGTAGAAGCTATGTGTACGATGGATTATACGTTGTGGAGACGTTTTGGCAAGAGACTGGTTCGCACGGGAAGCTTGTCTTCAAGTTTAAGCTTAGGCGCATGCCTGGACAACCCGAGCTCGCGTGGAAAGTGGTGAAGAACACAAAGAAGGCTGAGGAGCGCGTGGGTCTATGCAGGATCGACATCTCGGAAGGGCATGAGAGGCTTCCCATCTGCGCTGTGAACGAGATCGACGACGAGGAGCCTCCTTCTTTCATCTACACGGTTAAGATGATTTACCCTGACTGGTGCAGACCGATACCTCCGAAGGGATGCCGCTGCACCAGACGCTGTGCAGAAGCGAAGGACTGCGCTTGCGTGGCGAAGAACGGAGGAGAGATACCGTATAACTACGATGGAGCTATAGTCAGTGCGAAGAATCTGATCTACGAGTGTGGCCCGCTCTGTAAATGCCCTGCTTCTTGCTACCTAAGAGTCACGCAGAGAGGGATCAAGTTCCCGCTCGAGATCTTCAAAACCGAGTCGAGAGGATGGGGAGTGAGATCTCTCAGCTCGATCCCTTCAGGTAGCTTCATATGCGAGTACGTAGGTGAGCTTTTAGAGGATAAAGAAGCGGAGAGAAGAACAGGGAACGACGAGTATCTCTTTGACATTGGAAACAGATACGACAACTCTTTAGCTGAAGGGATGTCGAAGCTAATGCCTGAGACGCAGCCGGCCATGGGAGGAGATGATGATGAGATGAGCGGCTTCACCATTGATGCAGCGAGGAAAGGTAACATAGGGAGGTTCATAAACCACAGCTGCTCGCCGAACCTGTACGCGCAGAACGTGTTGTATGATCATGAAGACACGAGGATCCCTCACGTGATGTTCTTCGCAATGGACAATGTACCTCCGCTTCAAGAACTCACGTACCACTACAATTACATGATCGATCAGGATTGGAGA
>Bradi3g35330.1
ATTGCAGGCGCGTGCCTGCGAGGATCGATCGACGGAAGGGACGGACCTCTGCGCGGTGGTCTGCCACACGGCTACGGATGCACGGACGCGCTTCCTCCTCCTCTTCTCGCCGCGGGCGGAAGCGTCGTGCGGGCTCGCGGTGAGGCGGAGGTAGCCCATGGTCGACGCCACCAAGGGGGCAGTGATGGAGCGGGGCGCGGGGAGGCGGGAGGAATTGCGGTGGCGGTCTCGGGAGGTTTGGTCGGGGACAGCGCGGAGGGGGTTTCTGGCTTGGTGGCCGGCCAGGTTTCTCTGGAGGAAAGGGGAAGCGGCGGCGGCGAACTGGGGAGGAAGAGGGGGTTGGCGCTCGCTGCGCATCCGCCGCCCAAGCGGAGGGCCGTGTCGGCCATTCGACGGTTTCCGCCCGGTTGCGGGAGGGATGCGCCGCCTTTGATCGCGGGCGGCGGGGACGGTTTGCGGGTGGAAGCTTCACCTCCTCCGCATGGTGATTTTCGTTTATTGGAGCAGGCGGCGGCTGCTCGTCCCGCGGGCAGCGTTGGCCGTGACGACGGTGGCTTGCTGCTGGAAGCTGCGTCCGCCAATGCTGGTCTGGGTGTGCTGGAGAACGTGGCGGCTGCAGGTGACGGTGCTCCAGTGTCAGATGGGTGTCATGATAGTCCAGAGGCCGCGGTGGTGAAATCGTTAGATGGGGCAGAAGGAGTTGCTAGCTTGGTGGTGAAAGACAGGGAAAAAACAGACGGGAGCGCAAGTGGCGAGGTGGATTTGCAGTTGGAAACATTGCCTGCTCATGGTGGTTTGGGTGCACTGGAGGAGGTGGTAGCTACAGACGACCGCCGTTCTGAATCTGATCTGTGTGCCAAGGACACCGTGGAAGCTGCGAGCAAGAATGCTTTGGATGGAGTAGCAGAGGTACACGAACTAGAGGAGGGTGAGATTGCTACAGAAACTGAACATGTCCTGCATGAGCCCCAAGTTACAGTGACCAGTAGCATGCTTAAAGCTGGTAGACATGAGTTCGATGTTCCGCCAGTTGCTGCTGCGGAACCGTATGTGGCGCATTTTTCTGAGGACAAGATCCATGGGAACATGTTGCAACGCAAGGGGAAGGGTGCATCGTGGCCAGTTGCTGAAGATGTCAAGGAGATGAACAAATACGAAGGTAGCTCAGCCAAGGTTCCCGCTAAACCTTCCGCTGAAGGTCTTTCGAGAGAATATCTTCAGAATAAGAGAGGTTCTGAAAGTTGTACCATCAAAAGAACATCTGTTGATGTGGCTGCAGGGAAGTTTGGAGAAGGTCGCATGAGAAATAAGGTAACATTCACAGCTAGAAAAACAGTTCCATTACCTGTTGAAGCCAATCATAAGACTACGCTGCCTAATCTGGATAGACCCTATCCCATGGGAAAGGGGAAGGAGTCTGTTGCCACTATGAGGGAGTCCTTTGGTCCCAGGAAGAAGTTGAAGGTAAATGGTCCAGGTCAAAGTAAACGTCTTCCAGTGAATATTGCCTTTACATCTGCGTTGCTTAGCAAGGAGAAATTGAAGGATAAAAAGGCTTCCCACTTGGAAGACGATGAAATTTTGAAAGCGCTAGCTGTTAATGAAGGAAAGCTTGAAATGTACCTCAATGATCCCTCGTGTGTTCCAGCGGTATGGCGTCACATGCAACATGGTGGCCAGACTGCTGATGCTCGGAGCAAAGTCAGAATGATTTGCAGACGGTTTCAGTTTATATGCAGGACTCTAGTTCAAGCTGTGGAACAGCGTTCGCTGAATGTTCGTAGAATTGATCTTGCAGCTGACAAACTAATCAGGAAATTGCCGGGCTTTATGAAACACGGGCCTATTGTGGGTGAAGTTCCCGGTGTTGAAATTGGTGATGAGTTTCTATACAGAGTAGAGCTGGCCATTGTTGGTCTTCACCGCCCATACCAGGGAGGCATTGACACTACCAAGGATATTACTGATATTCTTGTCGCCATAAGCATTGTTGCTTCTGGAGGTTACCCTGACAAATTGTCGAGCTCAGGTGAAGTAATATACACTGGCTCTGGAGGAAAGCCTGCTGGCAAAAAGGAGAGTGAGGATCAAAAGCTCGAGCGTGGGAACCTTGCACTGAAGAATTGCATCAAAACAAAGACGCCTGTCCGTGTAATTCATGGCTTTAAAGGACAAAATAAAGAGGAATGCAGTCATTCGAAGGCCAGAGAAGTCTCAACATTTACTTATGATGGGCTCTATCATGTGGTGGATTGTTGGCAAGAAGGACTACCAGGTTCTAGGGTCTTCAAGTACAGGTTACAAAGGATTCCTGGACAACTAGAACTTCCTCTGCATGTTGCTAAAGAGTTGAGAAAGTCTGTAGTGCGTCCAGGCCTCTGCATATCTGATATATCACAAGGGAAGGAGAAGACTCCCATCTGTGTGATCAATGACATTGATAATGTACGCCCAGCATCTTTTAAATACATCACTAGAATGAAAGGCTCGTCCTTGCCTGCAAAAAGAAACCCTCAGGGTTGTGACTGCACTGATGGCTGCTCAGATTCTTCTAGCTGCGCTTGTGTTGTGAAGAACGGAGGAGAGATTCCATTTAACTTCAACGGTGCAGTTGTCCATGCAAAGCCCCTCATATTTGAGTGTGGTCCATCATGTAGGTGTCCCCCTTCATGTCATAACAGGGTCAGTCAGCTTGGTATGAAAATATCACTGGAAGTATTCAGGACATCAAAGACGGGTTGGGGTGTAAGATCCCTAAGGTCCATTGCTTCTGGCAGCTTTATTTGTGAGTATGTTGGTGAGCTCTTGCATAGCAAGGAAGCTAACCAGAGAACGAATGACGAATACATGTTTGATATAGGATGTAACTATGATATCTGGAAGGGGGAGGCATCAACTATTCCATGTCTGAATTCTTCTGGCCCTCGCTCTCTGACCATGAAAGATGAAGACTTCACAATTGATGCAGCTGAGTATGGAAATATTGGAAGATTCATAAACCATAGCTGTTCACCTAACCTCTACACACAGAATGTGCTCTGGGACCATGACGACAAAAGAGTGCCCCATATCATGTTCTTTGCTGCTGAGAATATTTCACCACTACAGGAGCTGACTTATGACTATAACTACAAAATAGATCATGTCCATGATGTGAATGGTAAGGTTAAAGTTAAATATTGCCATTGTGGTTCTCCGCAGTGCCGTGGCAGGCTCTAT
>Bradi4g28792.1
ATGGCGGGGGTTGAGCCGCCCGCGTCGACCCCGATCGGCGGGCGGTTGGCGGCCCGAGGGCTGAGGCCGAGGAGGGTCTCCGCCAAGCGCTCCTGGCCGCCCGGCTGCGGTCGCTTCCCCGCTGCCCCGCCTGCCCCGGAGGCCGGCGACGGCGAGACGGGCGCAGCCGTTGTCGTCGAGGGCACAGCGGAGGAGGCGACCGGCCGCTCGGGCGTTTCTTCCGTGGTGTGCAACGGCGACCTCCCACCTACCCTCGAGGCCGGCGACGGCGAGAAGGGCGCCACCGTTGTCGTCAAGGGCACAGCGGAGGAGACGACCGGCCGCTCGGGCGTTTCTTCCGCTGTGTGCAACGGAGACCTCCCACATACCCCCGAGGCTGGCGACGGCGAGAAGGGCGCCGCCGTTGTCTTCGAGGGCACAGCGGTGTGCAACGGCGATCTCCCACCCACCCCCGAGGCTGGCGACGGCGAGGAGATCCTCGAGGGCAAAGCGGAGGAGGCAGCCGGCCACGCGGGCGTTTCCTCCTTGTCATGCAACGGCAGCCTACCGCACACCATGCCTAAGCCGGAAGCTGAGGGGGTGGTTGGCGAGATGAAGGAGGGTGGAGAGGCACAATTACCTGGCGGTTCTGATGTGCGTCCATTGAGTGACCAGGTAGAGAACATGGCGATTGACGTGATGCCGCTGGCGTTCGCTGTCCGGCAGAGTTTTACTGTTGCTGCTGTGAATGGTTCAGTTGAGAACGGGGTGGATGGGATCGAGCCGTTGCCGATGGAGGGGAGGGAAGGCCTGGGCAGTGGTCAATTGGTCAAGGAGGAGGATGTGCCTAGCAATGGGGATGGCAGGGTGATGGGAAGCAGAGATGCACAATTGGAGAGGGAAGAGGAAGGGCATGTTGCAGTCAGAAAGAAGAGGTGGTTGACGTCTGTTGTGAATCCACCTCCCAAGAGAAGGGCCATCTCAGCCATTCGCAAATTTCCACCTGGCTGTGGGAGGGCTGCTGTTACTGGCACTGGCAGTAGAGTCGAGGAAGGGTTGGTATTGGAAGCCACACCTATCAGTTTCGCTAGTGGGAGTGCCTCTGTGGCGGATGACTCGTCCATGGTTCCAGTTCCAAGTCATGGTGCTTCTTCAGTGTCCGTGCGAGATATCTCTAATGAAACAGAAGATAAGAGTGCGGAGGGGAAGCATGTAGCCAAGGACGGTGAGCTGAGAGACAAATGCGAAGGAAGCTCGCTAGAAGGTACTCCTAAGACTTATAAGGGAGGTGGTGTTCTTGTTGATGCAAAGACAAATGGCAAGCGACCAAAGAGTATCACCATTGATGAGACATTGCTAGATGATGTAAGGGTCTCCGGAGACGGCACATCAAGAAACAAGACTCCAAGCACTCAGAGAGGAGTCAGGCACTCAAATATTAACATGAAGCATGGCTTGGCTGGTTCTAAGTTGAAGAGTGATGGCATAGGCAATGACTCTTCGAATAGGTCTTCTAAGGAGAAGTGTGCAAATCATGTTGTGACCGATCAGATTGAAGAAGATGATGATTTGAACTTTGTTACTGACATGCCAATTGTACAAGCATTGATGGCACCAGACATATGTCCTTGGACACAAGGAAGGAAGTCTATTACTGGTGTTTCTAAGTCTAGTACTCCTAGGAGCAAGAACAAGCTAAAGAAAAAGGTTTCTACGCCAAGTGAAAAGTTGCCCCCCAAAGTGAGCCCTTCTACATCAACCAAGCATGAGACAATCGAGGACAAAGAATATCCTGAAAAATTGCCCCCTAAAGTGAGCCCTTCTACATCAACCAAGCATGAGACAATCGAGGACAAAGAATATCCTTGCTCGGAAGATGATGGCGACTCTATGGCATTAGGTGTGGTTGAAAGAAAGAATGAATTGTGTGTCACCCTCCCTCCTTGTGCTCCGTCTGGGGACCAGAGTGTTGATGCTCGGAGCAAAGTCAAGAAGTTGCTCAAATTGTTCCAATTGATTTGTCGGAAGCTTGTACAAACAGAGGAGCAACAGGCACGTAGGGTTGGAAGAATTGACATTGAGGCCGTCAATGCTATAAAGAGCAACTGTGAGTATTACTCTAAGCCCGGGCCTATCGTTGGCAATGTTCCCGGTGTTGATGTTGGTGATGAATTTCACTTTAGAGTCGAGTTGTCAATTATTGGACTACACCGGCCATACCAAGGAGGTATTGACACTACCAAGGTGAATGGAATACCCATTGCAATAAGCATAGTCGCTTCCGGAGGGTATCCTGACGAATTGCCGAGCTCAGACGAGTTAATATATACTGGCTCGGGTGGTAAGGCTATTGGAAAGAAGGAGGCGGAAGATCAAAAGCTTGAGCGTGGCAACCTTGCTTTGAAGAATTGCATCAAAACTCAAACTCCGGTCCGAGTGACTCATGGGTTCAAAGGTCAAAGTAGAGGTGAAGTCGGGCATTCCAAATCGAAGCAAGTTTCAACATACACTTATGATGGGTTGTATGTGGTGGTGGAATGTTGGCAAGAAGGAGCAAAGGGCTCTATGGTCTTTAAGTACAAGTTAAAAAGGATACCGGGTCAACCTGAATTAGCTTTACACATAGTCAAGGAGACAAGGAAGTCCAAAATTCGCAAAGGTCTTTGTTGTCCTGATATATCTGAAGGAAAAGAGAGGATTCCCATATGTGTGATCAACACAATTGATGACTTGCAGCCAACACCATTTAAGTATATTACCAAAGTCATATATCCTCCTCCGTATGCAAAAGATCCCCCGGAAGGCTGTGACTGCACTAACGGCTGCTCGGACTCTAATAGATGTGCTTGTGCAGTGAAGAATGGAGGGGAAATCCCATTCAACTTTAATGGTGCAATTGTTCATGCAAAGCCCCTCATATATGAATGTGGCCCATCATGCAGGTGCCCTCCAACATGCCACAATAGGGTGAGCCAGCATGGCGTCAAAATTCCGCTGGAAATATTCAAGACAGGGGAGACTGGTTGGGGTGTAAGATCTCTCAGTTCGATCTCCTCAGGCAGTTTCATATGCGAGTATGGAGGTGAGCTGTTACAAGATACAGAAGCTGAAAAGAGAGAGAATGATGAGTACCTGTTTGATATTGGTCATAATTATGACGATGAAGAACTTTGGAAGGGGCTTCCATCAATGATTCCGGGTTTAGAATCTGCTACCCCTGAGACAATGGAGGATGATGTAGGCTTCACAATAGATGCCGCAATATCTGGTAATGTTGGAAGATTCATCAACCACAGTTGCTCTCCAAACCTGTATGCACAAAATGTCCTCTGGGACCATGATGACAAGAGGATGCCACACATTATGTTTTTTGCTGCGGAGAATATTCCTCCACTTCAAGAGCTGACTTACCACTATAATTATACCATAGGTCAAGTTCGTGACAAGAATGGTGTGGAGAAGGAAAAAAAGTGCTTCTGTGGTTCTTCCGATTGCTGTGGCAGGCTTTAC
>Brara.D01371.1
ATGGTGCATGCAGAGTCATTCAAAGTTAGTTCCTTGAGCAATGGTCATGTTCCTGAGGAGAAACTAGGAGGAGACGTTTTGCATAATGTTCGTGTAACCGCTTCTACTAAGATGCTTAAGTTCAAGCGCCGCAAGGTTTTTGCGCATAGAGACTTCCCTCCAGGTTGTGGTACCCCTGCCATGAGGCTTAAGGCGAGAATCGCAGAGAATGTGAATGTTGTTGGTGGTGCTGATGATCACCACCCTAGTGTTCCGTCTTCTGAAGCTAACATGAATGTTGCTAATGCTGATGACCCTTGTAAAGAGGAAAGAAAGTCTGAGCAGCGTGATGAGCATCATCCTCGTAACGACATGGAGCTCGTGGTATTTGAATCTCGTGGTGATAAACATGAGCCGGAACCAAAGAAAGAGGAGTCTGGCGAATCGACGGTGTATACAAGTGATCGACATGTTGAGCCTGTGGCGGTTAAGCCGCTGAGGATCTGTTTGCCAGATGGAAATGATAAGAACGTTGTTAAGTCAGTGTCATCAGAACCAAAACGAACTCATGGTGCGGTTAAAAGAAAAGCAACGAAAAGCGTTGCGTTTCATGAACCGTTGAAGGTTCCCAAAAAGATGAATATAGATTACGGTGAAGGGTCTAAGATGAAGAAGAATTTGTATTCGCGCGAGAGAGGAAGAAGTCCAGATAGAGGAGAGCTACCTCGCCAGCCTCGGACATTACAAGTTGGGCTTCCTCCTTCGCGTCCCAGTGGTTCAAGCGGCGGTGGTGATAGCCGGACCAAAGTCAAGGAAACATTACGTCTTTTCTACGGAGCTTGTAGAAAGCTTTTACAAGAGGAAGAAGCTAAGCCTGTGAAACAAAAGAGGTTCAGAGTAGACTGCGAGGCCGCGAAGATTCTCAAGGAGAAAGGGAAGTATCTCAACACAGGAAAACATATAATGGGAGCTGTCCCTGGGATTGAAGTCGGCGACGAGTTTCAGTACAGGATGGAGCTGAACATTCTCGGTATACATAAACCAAGTCAAGGAGGTATTGATTATATGAAGATCGGTGATGAAGTATTCGCAACGAGTATTGTAGCCTCGGGAGGGTACGATGACGAGCTTGACAACACTGATGTCTTGACCTACACGGGTCAAGGCGGAAACGTGATAAAGAACAAGAAAGGAAAGGAAGTACCGATGCCTGAAGACCAGAAGCTTGTAACTGGGAACCTCGCGTTAGCAAACAGTGTGAAGAAGAAGAACCCTGTTCGTGTCATAAGAGGGAACAAGAAGGCGGTTTTGGAATCGTCAGGCGATAAGAAAGGTAGAAGCTATGTCTACGATGGGTTATACGTTGTGGAGACGTTTTGGCAAGAGACTGGTTCGCACGGGAAGCTTGTGTTTAAGTTTAAGCTTAGGCGCATGCCTGGACAACCCGAGCTCGCGTGGAAAGTGGTGAAGAACACAAAGAAGGCAGAGGAGCGTGTGGGTCTGTGCAGGATCGACATCTCGGAAGGGCATGAGAGGCTTCCCATCTGCGCTGTGAACGAGATCGACGACGAGGAGCCTCCTTCGTTCATCTACACGGTTAAGATGATTTACCCTGACTGGTGCAGACCGATACCTCCGAAGGGATGCCGTTGCACCAGACGCTGTGCAGAAGCAAAGGACTGCGCTTGCGTGGCGAAAAACGGAGGAGAGATACCGTATAACTACGATGGAGCTATAGTCAGTGCAAAGAATCTGATCTACGAGTGTGGCCCTCTCTGCAAATGTCCTGCTTCTTGCTACCTGAGAGTCACGCAGAGAGGGATCAAGTTCCCGCTTGAGATCTTCAAAACCGAGTCAAGAGGCTGGGGAGTGAGATCTCTCAGCTCGATCCCTTCAGGTAGCTTCATATGCGAGTACGTTGGTGAGCTTTTAGAGGATAAAGAAGCGGAGAGAAGAACAGGGAACGACGAGTATCTCTTTGACATTGGAAACAGATACGACAACTCTTTAGCTGAAGGGATGTCTAAGCTAATGCCTGAGACGCAGCCGGCCATGGGAGGAGATGATGATGAGATGAGCGGGTTCACCATTGATGCAGCGAAGAAAGGGAACATAGGGAGGTTCATAAACCACTGCTGCTCGCCGAATCTGTACGCGCAGAACGTGTTGTATGATCATGAAGACACGAGGATCCCTCACGTGATGTTCTTTGCAATGGACAATGTACCTCCTCTTCAAGAACTCACGTACCACTACAATTACATAATCGATCAGGTACGTGACTCTAATGGTAATATCAAGAAAAAAAAATGCTACTGTGGTTCTTCTGATTGTACTGGTAGGCTTTAC
>Brara.E00919.1
ATGGAGAACAAGTCATCAAAACTTCTTTCTAAGAAGAAAGAAGCAACACCAGAACTGGATAATGGTAGTTTCATTGATCCTATGGGTCGCCGCAAGTCCAAGCGTTTTAAGGCTGCAGCTGTGAGAGACTTCCCACCTCACTGTGGACCAAGCTCCACTGGGCTTAGATCAAGCACGGAGCTGATGAAGAACAACGTGTCTGATGAAGCTGAGGTTGATGAAAAGCTTGTTGAGGTAGTAACAGAAGGAGCTGAACAACAAGTGAAAGATATGAACGGTGGCTGGCGAAGCGTTGGGATAAAACAGCTTGGTGGAAGAAAGATTATTGCAGTAAGAGACTTCCCTCCAAATACAGGAACCAAGTTTTCCGATTATGGAAAGACCGTGAATGATGCTGCTGCCTCCAAGAAAGAGTTAACATTGGATTCTGACAAAAGCATGTCGAAGCCATTGGAAGCTGAGAAACCAAAGTTTATAATCCCAAAACCAAACGAGACAGCAAGCAAATTTAAAAAAACGGAAGGTGTTGTACTGCCTTCACCCTTGAGGCTTCTCCAGAAGATAAATAAAGATAACGGTGAAGGATCTAGTAGGAAAGATAGTGAGACTTTATCTACTGCTCCTTCACGTCCTAGGGGAGACACTAGCGCTAGGGACAAAGTAATGGAAACTCTACGTCTCTTCAGTGAAGCTTGTAGAAAACTTATCCGAGAGGAAGAGGCAAACCCAAGGAAAAAAAACGGCAAAAACTTCAACGTCTCCGTAGAGGCTTCAAAGATCGTCAAGAGCGAAGGCAAGTACCTCAACGTCGGCACACAGTTCATAGGAACCGTCCCTGGCGTCGAAGTAGGCGACGAGTTCCAATACAGAATCGAACTAAACTTTCTCGGCATACACAGAGCAATCCAAGCTGGTATTGACTACATGAGAGACGCCAACAAGGAGCTGCTCGCCGTGAGTATAGTAGCCTCTGGTGGCTACGACGACGACCTTTGTAACTCTGACGTGTTGATCTACACAGGCCAAGGAGGGAACCTATCTAAAAAGTTTCAACAGGGGAACATAACCAACGAACCTAAAGACCAGCAGCTCCTGAGAGGAAACCTAGCTTTGGCGAACAGTATAGACAAACAGAACCCTGTGAGGGTCATAAGAGGCAACAAGAAGACACCATCTTCTGATAATAACACCAAAAACTACGTCTACGATGGGTTGTATCTGGTTGAAGAGTTTTGGAAAGAAGTGGGATCTTATGGTAAGCTTGTTTTTAAGTTCAGGCTGCGGCGTATCGCCGGGCAGCCTGAACTTACTTGGAAAGTGGTTAAGAAAGCAAAATCATCAAAGGCCCGCGACGGTCTCTGCTGCGAAGATATCTCTGGAGGGAAAGAGAGGTTGCCTATATGCGCTGTTAACGAGATAGACGATGAGAAGCCTCCTGTGTTTGACTACACTGTTAACATGATATATCCGGATTGGTGCCAGCCGATTCCTCCGAAAGGTTGCGGCTGCACGAAGGGCTGCAAAGACTCGAAAAACTGCGGTTGCGTTGCGAAAAACGATGGAGAGTTGCCTTATAATTATGATGGAGCGATTGTTTTTAGAAAGCCTATGGTCTACGAGTGTGGCCCTCTCTGCAAATGCCCGCCTGACTGCTACCTCCGCGTCACGCAGAGAGGGATCAAGATCCAGCTGGAGATCTTCAAGACCGAGTCGAGAGGATGGGGAGTGAGGTCTCTAGAGTCTATTCCTTCGGGGAGCTTCATCTGCGAGTACGCAGGGGAGCTTCTACAGGAAAACGAAGCTGATAGGCTTGCGGGTAAAGACGAGTATCTATTTGACATTGGGACTGATAATGGGAGTAGTAGCTTCTACGAGAGCAGCTTCTTTACCATAGACGCTGCGAGGAAAGGGAACGTAGGGAGGTTTATAAACCATAGCTGCTCGCCGAATCTGTACGCGCAAGACGTTTTGTACCACCATGAGGATATGAGGATCCCTCACGTGATGCTGTTTGCGAAGGACAATATACCTCCGCTTAAGGAACTAACGTACTATTATAACTATAAGATTGGTCAGGTGTTGGACGCTGAGGGTAATGTCAAGGTGAAGAATTGCTATTGTGGTTCGGCCAAGTGCAGTGGTAGGCTCTAT
>CCID-2011674-Akebia_trifoliata
GAAGCTTCAAAGAGTAAATTGGGGAAGGAATCTGTGAAACTTGATAAGAACATGAGTTTTAAAAGAAAGTTTCTTCGGGAGCGTGAAGATGAAAGAAATCCTATAAACCAATCTCAAGGAAAAGAATCTGACAATTTTGTAATTGTGCATGGTTTGATGGCTGCACCAAATTGCCCATGGAGGGAGGGTAAACGGGCTTTCACGTCTCCAATTGGAAAAGAACATGAACTTGTAGAGCAGGAAAATTCTACAAATGTTTCCGAGAAAAATGATGCAGCAGAATATTCACAAGGAAAATCTACAAAGAAGAAAATGTCTTATGAAGATTTGGACCTTCTCAGGGATTCGTACGATTCTCCAGGACATGATAAAGGAGATGGAAATTATCAATTGGTCCAAAGATCACAAGACTTGGATCTCATCTTGATTCCGTTTGGTCTTCACACTTCGGTTGATAAAGATGACAATAACGAAGCTGTTGCTACCCGTAATCAAGTCAGAGAAACTCTGCGTTTGTTCCAAGGAATCTGCAGAAAGCTCTTACGTGGTGAGGAATCAAAGACGAAAGCACAAGGAAAAGGGTCCGGACGGATTGATCTAATGTCTGCAAGGATACTCAAGGAGAAACACAAATGGGTGAACACTGGGAAGCCGATCTTGGGATCTGTCCCTGGGGTTGAAGTTGGTGATGAGTTTAAATACCGGGTTGAGCTTGCTATTATTGGTCTTCATCATCCTTTTCAAGGTGGTATAGATTACGTAAGAAGAAATGGTACAATTCTTGCTACAAGTATTGTGGCTTCGGGTGGTTATGCCGATGAAATGGATAGTTCTGATGTCATTTTATATTCTGGGCAAGGAGGCAATCCATCAGGCAAATATAAGAAGGCTGAAGATCAAAAGCTTGAGCGGGGAAACCTCGCACTCAAGTACAGTATGGATGAAAGATCTCCTGTTAGGGTTATTCGAGGATTTAAAGAATCAAAGGGTTCTGATTCTCTTGACACTAGGGGTAGGATTGTTACAACTTACACCTATGATGGGTTGTATTTGGTTGAAAGGTATTGGAAGGAAAGAGGGCGTTATGGTACTAATGTCTTTAAGTTCGAATTGAGAAGAATTCCAGGGCAATCTGAACTTGCACTAAAAGAAGTGAAGAAGTCAAAAAAATTAAGAGTACGCGAAGGTCTCTGTGTAGATGATATTTCTCAGGGGAAAGAGAAGATGCCCATCTGTGCTGTGAACACGATAGATGATGAAAAGCCCCCTCAATTTAGATACATAACCCGTACGATATATCCATCATGGTACAACCCTATTCCTCCCAAGGGTTGCAAATGCACCGGTGGATGCTCAGATTCCGTGAATTGCGCATGTGCTGTTAAGAATGGAGGGGAGATCCCATTCAACTATAATGGGGCTATTGTGGGAGCAAAGCCCCTCGTTTATGAGTGTGGTCCTTCTTGCAAGTGCCCTCCTTCTTGTCATAACAGAGTTAGCCAACATGGTATGAAATTTCAATTGGAGATCTTCAAGACTGAATCAAGGGGTTGGGGTGTCAGATCCCTAACTTCCATCCCCTCTGGAAGTTTTATATGCGAGTACATGGGAGAGTTGCTTCAGGATAAGGAAGCTGAACAAAGGACCGGTAATGATGAGTATCTCTTTGATATTGGGCATTATAATGACCGTGCTCTTTGGGATGGACTCTTAAATCTAATACCCCCTGACTTGCAATCAAGTTCTTCATGCGAAGCTGTGGAGGATGTTGGCTTCACTATTGATGCAGCACAGTGTGGAAACGTTGGGAGATTCATAAATCATAGTTGTTCCCCTAACCTTTATGCCCAAAATGTC
>CCID-2011675-Akebia_trifoliata
GAAGCTTCAAAGAGTAAATTGGGGAAGGAATCTGTGAAACTTGATAAGAACATGAGTTTTAAAAGAAAGTTTCTTCGGGAGCGTGAAGATGAAAGAAATCCTATAAACCAATCTCAAGGAAAAGAATCTGACAATTTTGTAATTGTGCATGGTTTGATGGCTGCACCAAATTGCCCATGGAGGGAGGGTAAACGGGCTTTCACGTCTCCAATTGGAAAAGAACATGAACTTGTAGAGCAGGAAAATTCTACAAATGTTTCCGAGAAAAATGATGCAGCAGAATATTCACAAGGAAAATCTACAAAGAAGAAAATGTCTTATGAAGATTTGGACCTTCTCAGGGATTCGTACGATTCTCCAGGACATGATAAAGGAGATGGAAATTATCAATTGGTCCAAAGATCACAAGACTTGGATCTCATCTTGATTCCGTTTGGTCTTCACACTTCGGTTGATAAAGATGACAATAACGAAGCTGTTGCTACCCGTAATCAAGTCAGAGAAACTCTGCGTTTGTTCCAAGGAATCTGCAGAAAGCTCTTACGTGGTGAGGAATCAAAGACGAAAGCACAAGGAAAAGGGTCCGGACGGATTGATCTAATGTCTGCAAGGATACTCAAGGAGAAACACAAATGGGTGAACACTGGGAAGCCGATCTTGGGATCTGTCCCTGGGGTTGAAGTTGGTGATGAGTTTAAATACCGGGTTGAGCTTGCTATTATTGGTCTTCATCATCCTTTTCAAGGTGGTATAGATTACGTAAGAAGAAATGGTACAATTCTTGCTACAAGTATTGTGGCTTCGGGTGGTTATGCCGATGAAATGGATAGTTCTGATGTCATTTTATATTCTGGGCAAGGAGGCAATCCATCAGGCAAATATAAGAAAGCTGAAGATCAAAAGCTTGAACGAGGAAACCTCGCATTGAAGAATAGCATGGATGAAAGAACTCCCGTTAGGGTTATCCATGGATTTAAGGAATCAAAGGGTTCTGATTCTGTTGACACAAGGGAAAAGATAGTTGTGACATACACCTATGATGGGCTGTACTTGGTGGAGAAGTACTGGCAAGAAAAAGGGTGCCATGGTACTAATGTTTTTATGTTCAAATTGAGAAGAATTCCAGGGCAACCAGAGCTTGCTCTAAAAGAAGTGAAGAAGTCGAAAAAGTCGAGAGTACGTGAAGGTCTTTGTGTAGACGATATTTCTCAAGGGAAAGAAAAGATGCCCATTTGTGCTGTGAACAAGATAGATGACGAGAAACCCCCTCCATTTGTATACATAACCAATATGATATACCCTTCGTGGTACAACCCCATTCCCCCAAGGGGTTGCGAATGCACTGATGGATGCTTGGACTCCGTGAAGTGTGTATGTGTAGTTAAGAATGGTGGGGCAATCCCATTCAACCACAATGGGGCTATTGTTGAAGCGAAGCCTCTTGTTTACGAGTGCGGTCCTTCTTGTAGGTGCCCTCCTTCTTGCCATAACAGAGTAAGCCAACATGGTATCAAATTTCAGTTAGAGATCTTCAAAACTGAATCAAGAGGTTGGGGTGTCAGATCCTTAACTTCCATCTCATCCGGAAGTTTTATCTGCGAGTACACGGGGGAGCTGCTACATGATAAGGAAGCTGAGCAAAGGACTGGTAATGATGAGTATCTATTTGATATTGGCCATAATTATAATGACCATGATCTATGGGATGGACTCTCAACTCTAATCCCCCGTGACTTGCGATCGAATTCTTCTCGCGAAACTGTTGAAGATGGTGGTTTCACTATTGATGCAGCACAATATGGGAGCATAGGTAGATTCATAAATCATAGTTGTTCACCTAACCTTTATGCTCAAAATGTCCTTTACGATCACGATGACAAGAGAATGCCCCACATAATGCTCTTTGCCGCCGAGAACATCCCTCCCTTACAAGAGCTAACATACCATTACAATTATATGTTAGATCAAGTTCATGATTCCGATGGAAATATCAAGAAGAAGGATTGCTATTGTGGTTCTCTTGAATGCACTGGCAGGTTGTAT
>CCID-2011676-Akebia_trifoliata
AATTTTCAGTTCGTTCCAAGATCACAAAACTTGGATGTAGACTTGATTCCATTTAGACTTCACAGTTCGGTTGATAAAGATGATGACAGTGAAGCTGTTGTTACCCGTAACAAAGTCAGGGAGACTCTACGTCTGTTCCAAGCAATCTTTAGGAAGCTCTTGCAGGATGAAGAAGCAAAGTCGAAGGAAGTAGAGAGTAGTTCTAAGCGGATTGATCTAATATCCGGAAAGATACTTAAGGAGAAACAAAAATGGGTGAACACTGGCAAGCAGATCTTGGGAATTGTCCCTGGGGTTGAGGTTGGTGATGAATTTCATTATAGAGTGGAGTTGGCTATTATTGGTCTTCATCGCCCCTTTCAAGCTGGAATAGATTACGTAAAGAAAGGTGGTATAATTCTGGCTACAAGTATCGTGGCTTCTGGAGGTTATGCTGATGATATGGACAGTTCTGATGTTCTGTTATATTCTGGTCAAGGAGGAAATCCTTCAGGTGGAGATAAGAAGGCTGAAGATCAAAAGCTTGAGCGGGGAAACCTCGCACTCAAGTACAGTATGGATGAAAGATCTCCTGTTAGGGTTATTCGAGGATTTAAAGAATCAAAGGGTTCTGATTCTCTTGACACTAGGGGTAGGATTGTTACAACTTACACCTATGATGGGTTGTATTTGGTTGAAAGGTATTGGAAGGAAAGAGGGCGTTATGGTACTAATGTCTTTAAGTTCGAATTGAGAAGAATTCCAGGGCAATCTGAACTTGCACTAAAAGAAGTGAAGAAGTCAAAAAAATTAAGAGTACGCGAAGGTCTCTGTGTAGATGATATTTCTCAGGGGAAAGAGAAGATGCCCATCTGTGCTGTGAACACGATAGATGATGAAAAGCCCCCTCAATTTAGATACATAACCCGTACGATATATCCATCATGGTACAACCCTATTCCTCCCAAGGGTTGCAAATGCACCGGTGGATGCTCAGATTCCGTGAATTGCGCATGTGCTGTTAAGAATGGAGGGGAGATCCCATTCAACTATAATGGGGCTATTGTGGGAGCAAAGCCCCTCGTTTATGAGTGTGGTCCTTCTTGCAAGTGCCCTCCTTCTTGTCATAACAGAGTTAGCCAACATGGTATGAAATTTCAATTGGAGATCTTCAAGACTGAATCAAGGGGTTGGGGTGTCAGATCCCTAACTTCCATCCCCTCTGGAAGTTTTATATGCGAGTACATGGGAGAGTTGCTTCAGGATAAGGAAGCTGAACAAAGGACCGGTAATGATGAGTATCTCTTTGATATTGGGCATTATAATGACCGTGCTCTTTGGGATGGACTCTTAAATCTAATACCCCCTGACTTGCAATCAAGTTCTTCATGCGAAGCTGTGGAGGATGTTGGCTTCACTATTGATGCAGCACAGTGTGGAAACGTTGGGAGATTCATAAATCATAGTTGTTCCCCTAACCTTTATGCCCAAAATGTC
>CDFR-2065495-Manoao_colensoi
GATGGAACAGTCACACGTTCCAAAGTTAGGGAGACCATGCGGCTCTTTCAAGTGCTTTATAGGAAATTCTTGCAGGGGGAAGAAAACCATGCAAATGAACATCCGAAAGGTCCAAGAAGGCCTGATGTATTAGCCTCCAACATTCTTAAGGAAAACAATAAGTGGGTTAACACTGGGAAGCAGATTGTGGGTATAGTTCCTGGTGTTGAAGTTGGGGATGAATTTCATTACAGAATAGAGCTTTGTATTGTTGGTCTTCATCGCCAAAGCCAGGGTGGGATTGATTACTTGAAACAAGGAAACTCTATTATTACAACTAGTATTGTGGCCTCTGATGGTTATGCAGACGATGTTGATACCGGTGAGGTATTGATCTATACTGGACAAGGTGGAAAGGGCACTGGAAAAGAGAAGAAGGTGCAGACTGAGGACCAGAAACTTGAGCGTGGTAACTTGTCACTTAAGAACTGCATGGATTTAAAGTCGCCTGTCAGAGTAATACGAGGAGTTAAAGAGTCCAAAAGTTCTCATGGAGGTCAAGGTAAGGATGGTTCAAGGGGCAAGGGTATGATGAAGTACACATATGATGGCCTTTACTTGGTAGAGAAGTATTGGCAAGAAAGGGGAGCCTCTGGATATTCAGTTTTCAAATTTCAATTGAGAAGAATGCCAGGGCAACCGGAGTTAGCATGGAACATTTTGAAATTAGTTGGAAGATCAAAGAAGGGAGCACCTCGTGAAGGGCTTCTCTGTCAAGATGTTTCTGAAGGGAAAGAAACAACACCAGTATGTGTTGTGAATACAACAGATGATGAGCCTGGGCCGCCAGATTTTATATACACAAGTAAGATTATATACCCCTCGTGGTATAATCCTTCTCCCCCAAGAGAATGTGATTGTGTAGATGGATGTTCTGATTCCGATAAGTGTTTTTGTGCAGTCAAGAATGGTGGTGAACTGCCGTACAATCACAATGGTGCTATTGTGGAAGCAAAGCCCATTGTTTATGAGTGTGGTCCATTTTGTAAATGCCCTCCAACTTGTCACAATAGAGTGAGCCAAAATGGTGTCAGAATTAGTCTCGAGATTTTCAAGACTGATAAGAGAGGTTGGGGTGTGAGGTCACTTTGTTCTATATCTTCTGGAAGTTTTATATGTGAATACACTGGTGAACTTTTGTCTGAAGCAGAAGCTGAACAACGGACTGGAAATGATGAATATCTCTTTGATATTGGAAGGTCTAATGATCAATCGCTTTGGGATGGTCTCTCTGGTTTAGTCAATGAACTACCTTCTAATTCTATAAGTGAAACAGTGGAGGATGCAGGCTACACAATTGATGCAGCCATGTATGGAGGTGTTGCACGATTTATCAATCACAGTTGTTCTCCAAATCTATATGCACAGAATGTTCTATATGACCATGATGATAGGAATGTTCCTCACATTATGCTTTTTGCTGCTGAGAATATTCCTCCATTACAAGAGCTTTGTTACCACTACAACTATAGTCTTGACAATGTTAGAGATTCAGATGGGAATATAAAGATGAAAAATTGTTATTGTGGCTCTTCTGAGTGCACAGGAAGATTGTAC
>CIEA-2009865-Juncus_inflexus
CCAATGAACAACAAAGCAACCGACCCTCGCGGCAAGGTGCGAAGAATCTTATGCATTTTCCAAACTTTATGCAGAAAAAAACTCCAAGAAGAAGAATCCAAAGCCGAAAAAGACCCTGAAAAATCCGAACCCAAATCCAATAAAACCAACAAAAAGAAGAAAGATAAATTCAGAATCGACCTAAAAGCGGCCGAGGATTTGAAAAACTCATGCGAATATTCCGATCCGGGCAAGCCGGTCGTGGGGTCCGTACCGGGCATAGAAGTGGGAGACGAGTTTCGGTACCGAATGGAGCTGCATTTAATAGGCCTTCACAGACCTCTTCAATGCGGAATCGACTGGACAGAGCTCTTAGACGGAGTCCGAGTTGCGACTAGTATTGTTTCATCAGGCGGATATTCTGACAAGTTCAACGATTCTGGCGTGTTAATCTATACTGGGTCGGGTGGTAAGCCATGTAAGAAGAGGAAGCAGAGCCAGGCCGAGGATCAGAAGCTGGAGAAGGGAAACTTGGCGCTCAAGAATAGCATGGATTTGAAGATGCCGGTGAGAGTTATACACGGCTCGTGTAGTGCGGATTCTAAGAGGGTGATGACGTTTACTTATGACGGGCTTTATATGGTCGAGAGTTACGAGTATGTGGATGAGGTTTATAAGGAGTATTGCACAAAGGTGTTTAAGTTTAAGTTGAGAAGGATGGCTGGTCAACCCGAGTTGGGTTTGCATATGGCGGCTAAAACGAAGGAGGCTAGAGTGAGAGAGGGTCTTTGTGTGGCCGATATTTCGGAAGGGAAGGAAAAAATGCCGATTTGTGCGATTAATACGATAGATGATGAGAAACCGCCGAAGTTTAAGTATATTACGAGTATAATTTACCCGTCTTGGTACGAAAGGATGCCGCCGAAAGGGTGCGATTGTAACGGGAAGTGCTCGAATTTGAAAAACTATAAGAGGTGTGCTTGTGCGTTGAGAAACGGAGGGAATCTTCCGTTTAATTCTCAACGTTTGATTATCGAGACGAAGGATTTAGTTTATGAATGCGGGCCGACTTGCAAGTGCCCGCCTTCTTGCCCTAATAGAGTGAGTCAAAACGGGATTACGATCCCTTTAGAGATTTTCAAAACGGAGTCGAGAGGGTGGGGAGTGAGATCGTTGAGTTCGATTTCTTCCGGAAGCTTCATTTGCGAGTATGTGGGAGAGTTGTTAGAAGATGAAGAGGCGGAAAAGTTAGAAAAAGAAGATGAGTATCTTTTCGATATTGGGAAAAATTACGATGATGCCCCTGAGACTGATAGTGGGGCTGGAGAGGAAGAAGAGGGGTTCACGATTGATGCGGGAAAGATGGGGAATGTGGGGAGGTTTATAAATCATAGTTGTTCGCCTAATTTGTACGCGCAAAATGTGTTGTTTGATCATGGTGATAAAAGAATGCCGCATGTTATGTTTTTTGCCGCGAAGAATATTCCGCCTTTGCAAGAGTTGACGTATTATTATAATTATAGAATCGGGGAGGTGCTTGATAAGTATGGGAATGAGAAGAGAAAAGATTGCTATTGCGAGTCGATTGAATGTGAAGGAAGACTCTAC
>CJGZ-2051331-Oenothera_nana-MTJ_0233
TACATTTACGATGGGCTATATGTGGTTGACAAGTATTGGCAAGAACCAGGAGAACATGGTAAGTTGGTCTTCAAGTTTCTTTTGAAACGGAAACCCAATCAGCCCGAACTGGCTTGGAAAGTAGTTAGTAAATCAAAGAAGCATGAGGCAAGGGAAGGTCTTTGTATGAAGGATATTTCACTAGGGAAAGAGGCCTTCGCCATCCCTGCTGTAAACACTATTAATGATGAGAAGCCCCCAACTTTCAAGTACATAACTAGAGTAATGTACCCTAATTGGTGCAACCCTATCCCTCCAGAGGGCTGTGAATGTACCAATGGGTGCTCTGATTCCGATAAATGTCCTTGTGCTGTCAAGAATGGAGGCGAAATCCCGTACAACTTCAATGGTGCTATTGTGGAAGTCAAGCCCTTAGTCTATGAATGTGGCCCTTTATGTAAATGCCCATCTTCATGCCACAATAGAGTAAGTCAGCACGGTATTAAATTCCCACTTGAGATCTTCAAAACTGAATCTCGAGGATGGGGTGTGAGATCCTTAGCCTCGATTCCGTCTGGGAGTTTCATATGCGAATACATCGGAGAGTTGCTTGAAGACAAGGAAGCTGAGGCCCGAGCAGGTAATGATGAGTATCTGTTTGATATTGGGAATAACTATAGCGACGCGAATCTTTGGGATGGCCTTTCAACTTTGATTCCGGATTCTAATCTTAGTCTGAATGATACTGTGGAT
>CJNT-2015756-Polypodium_glycyrrhiza
CGCTCATTGGTGAAGCGAACTTTGCAAGAATATGAATTTATTCGGAAGGCCTTAGTGAAGTCTAAAGATCCTGTTAGAAGGCCTGACCTCGATGCAGGGAGCTTGCTAAAAGAGAGGGGTAAGTGGAGAAATTGTGGAGAAAAGATTGTCGGTGAGGTGCCTGGTGTAGAAGTGGGAGATCAGTTTTCTTTTCGGATGGAGATGCTAATCATTGGTTTGCACAGACAAGTTCAGAGTGGAATAGACTACATTCTTGGTACAAAACGCGACAATGGGGCTCCTTTGGCAATAAGCATTGTTTCTTCAGGTGGTTATGAAAATGATATAGATGATGGAAACACTCTCATTTACTCTGGACATGGAGGAAACAACAGCAAAGGAAACAAGAAGCAAGAAAGCAACCAGGAGTTAGTCCGTGGCAATCTTTCACTGAGTAATTCTATGAAAGAGGGAACGCCAGTCCGTGTCATCAGGGGGACAACAGATCATACAAGTCCATCATCAAAAATCTATACATATGATGGACTTTATGATGTGATTGATTGTAGGTTTGATTGTGGTGCAACAGGCTTTGGAGTTTATCACTTCACACTAACTAGAAGGGCTGGACAACCACAAGTGGGCTTATCCCTTTTGAGCAACTTGAAAAAGAAAGGGCTGGCTCGTCCGTTTTTACTCCTAGATGACATTTCTAGAGGTCAAGAGAGGTTGCCTGTTTGTGTTGTGGATGAAGTGGATGAGGAGACAGCGCCCCTTAACTTCACATACATCCCAAAAATAAAACATCCAGTGTGGTACACGCCACTCGTGCCGCAGGGTTGCAGTTGCGTGGGGGTTTGTGATGAAGAGACATGTAGTTGTGCAGTCAAAAATGGAGACGAGCTTCCATACAATGAGAAGGGCTACCTTGTTCGAGATAAAAATGTGGTGTATGAATGTGGAAATTCTTGTAGTTGCTCGAGTTCCTGTGAAAATAGAGTCAGTCAAAAGGGATTGAGGTATCGCCTAGAGGTATTTAAGACAAAAAACAGAGGGTGGGGTGTCAGGTCTTTAGATCCCATTCAACCTGGAGGTTTCATCTGCGAATATTCTGGGGAGCTTTTGACTGATGCTGAAGCAGAACAGAGGGTTGGAAATGATGAGTATCTTTTTGATCTTGGCAATGGGTGCAATCCATCACGCGATCAGCATAAGTTGGCTGAAACGGACGAGTCAGCTGCACTTGTACCTGCTACGGAGGAGGTTGCATATACAATTGATGCCAAGGATTTGGGCAACGTTGCACGCTTTATCAACCATAGTTGCTCACCTAATCTTTATGCTCAAAATGTTTTGTACGATTCTGATGATTTAAGATTTCCACATGTCATGCTGTTTGCCATGGAGAGTATTCCTCCTCTGAGGGAATTCACTTACGACTACAACTACAGATTAGATCAAGTTCGTGATGCCGATGGAAAGGTGAAGACCAAAGCTTGTCATTGTGGAGCCCAAGATTGCCAAGGAAGGCTCTAT
>CJNT-2081284-Polypodium_glycyrrhiza
AAAGCTGTGATCGATACGCTGCGCCTGTATGATGCTTTGCGACGTAATCTACTCGTAGAAGAGGAAAGCAAAGACAAGGATGCCAGTAAGGGTAGCAGGCCGGACTTGCAGGCTGGCAGCATCATCAATAGTAAAGGCCTTATGGTAAATCGCAATAAAAAGTACGTTGGATCCGTTCCAGGTGTAGAAATTGGCGATCAGTTTTACTTTAGAATGGAGTTATGCAGCATTGGAATGCATGGGCCCATTCAAGGTGGTATTGAGTACCTCACAGTCAAGGAGAGTGAGTACAAAATTCCAGTGGCTATAAGTATAATCTCTTCAGGAGGATATGATGCTACAGATAATGGGGATGAGCTTGTGTACACAGGCCAAGGAGGGAAAAGTGCCCTGGATGGCAAATCTAATGAGGATCAGAAGTTAGAAAGGGGAAATTTGGCAATGGAAAGCAGCATGAAGCATCAAGTTCCCATTCGAGTAACGAGAGGCATCAGAGACTCTACGAGTCCATCTAGTAAAACATATACTTATGATGGCCTCTACAAGGTGGAGCAGTGCTGGTCTGAGAAAGGCAAGTATGGATTCGAAGAGTTCAAGTTCAAGTTATGTAGGTTGCCTGGACAGCCTGATCTTGGGTCAGCTACTTTAAAGCTGTCTAACTCTTTGAAATACAGGCCTAGTGAGAGAGAAGGATTGTGTCAAAGCGACATTGCTGGCGGAAAAGAAGGCATGCCTGTCTGTGTTGTCAATACAGTCGACGACCTAAAAAGCCCCCCTCCTTTTGAATATTCGACTAGCTTGCAGTATCCACAAGGGGCCACGTATGTGCAGTTTGGAGGCACGCAAGGATGTGATTGTACAGGTGTTTGCGGTGCTTCAGACTCATGTTCTTGCTTTGTAAAGAATAATTATGCGTTTGCATACCTCCGTGGTGGGATTTTGGTCAAAGAAAGAAGTGTCATATATGAATGTGGAAGCAATTGCCGATGCTCTTTCAGCTGTCGGAACAGGCTAACCCAGAAAGCATTAAAGTTTCGATTGGAAGTCTTCAAGACAGAAGATAGAGGGTGGGGTTTAAGGTCGTGGAACACCATTCCTGCAGGAAGCTTCATCTGCGAGTTTACCGGAAGGCTTGTCCAAAATGCACAGCTTCTAGAGACAAGAGACTATGTTGTAGATTTGGGTAGATTGCCTAAAAGTAATCCTTTGTGGGGAGATGTATCTTCTCTTCTCGACACCCAACCTTCACAAGCTACTGTTAATGCCTCAATCCCAGAATTTGCTATTGACTCGAGCCAAATAGGCAATGCATCACGGTTTATCAATCACAGCTGTTCTCCGAATGTGTTAGTTCAATGCATTTTGAGGGATCATCAAGATACAAAGCGTCCCCATCTCATGCTCTTTGCAATGGACAACATCCCACCTTTTAGAGAGCTAACTCGAGATTATGGGTCTGATTCGCCGAGGTTAAATTCCGAAGAGCATGGAATGCAGTGCCTTTGCAAATCTGAAGATTGTAGAGGGAAGTTTTAT
>CKDK-2002975-Ochna_serrulata
AAGCGAGAGATTGTTACAGGTATAATGGCCGCAGATACATGTCCTCTTAGGCAGGTAAGAAGACAGATAGAGAAACCAGAATCTGCTTCAAAGGACCAGAAGGAGGAATTGGCAGTACACGAGCCCAGACCTGTTGTCAAGAAAAAGAAGAGCATTGCCAAGTTTCACTCAAGAGCTAAAAAAAAGAGCTTATCTCCCGCTGAAAATGGACGTGAAGGTACAAAGCAAATGGTCATCTGCGATAGCAAAGATAACAGTGAGGATGATGAGAATGTTGATGATTTCAGGTTGGTTGAGAGACCACGTAATTTGGAAGTGGCCCTTCCTCCTTCCCACCTTAGCAATAATAATGTCGATGAAGCTGTAACTAGAAGCAAAGTAAGGGAGACATTGCGTTTATTCCATGCTGTTTGTAGGAAACTATTGCAGGAAGAAGAGTCAAAGTCAAAGCAAAGTGTGGGTCCTCGTAAAAGGGTCGACTTAAAGGCTGCACTCATACTCAAGGATAAAAAGCGCTATATCAATGAGGGCAAAATCGTTGGATGCGTTCCGGGAGTTGAGGTTGGTGATGAGTTTCAGTACAGGATAGAAATTCATATCATTGGTCTTCATCGCCCTATTCAAGCAGGTATAGATTATTTGGTGGAAGGATCAAAATCAATTGCAATCAGCATTGTCACATCTGGGGGCTATGATGATGATACAGATAACTCAGATGAGTTGATTTATTCGGGTTCTGGGGGTAACAAGACAAAAACACAGGGACCAGAAGATCAAAAGCTTGAACGGGGTAATCTTGCTTTAAAGAACAGTGTAGATGAAAAGAATCCTGTGAGGGTGATCCGTGGTGACACGAAAGCATCTGATTCTGATGGAAGGGGAAAGACTTACATTTATGATGGACTGTATGTGGTGGACAAATATTGGGCGGAATCTGGGCCACAAGGTAATCGGGTCTATAAGTTTAGGTTGGTTCGGTTACCTGGTCAGCCAGAGATTGCCTGGAAAGTACTAAAGAAGTCCAAAAAGTTTCAACGTGATGGCATTTGTGTCAATGATATCTCGAAAGGGCAAGAGCACCTTCCCATTTGTGCTGTCAACACCATAGATGATGAGAAACCCCCGCCATTTAATTATGTCACAAAAATGATATATCCTGATTGGTGCAGGCCTATTCCTCCCAAGGGTTGTGATTGTGTAAAACGGTGCTCAGAATCTGGGAAATGCTCTTGTGTGGCAAAGAATGGAGGGGAGATTCCATACAACCATAATGGGGCCATTGTTGAAGCAAAGCCTCTTGTTTATGAATGTGGTCCCACTTGTAAGTGTCCTCCTTCTTGTTACAATAGAGTCACACAGAAAGGTATAACCTTTCAGCTTGAAATCTTCAAAACCGAAACAAGGGGTTGGGGTGTGAGATCTTTAGATTCAATCCCTTCTGGAAGTTTCATATGTGAGTATGTTGGAGAACTTCTTGAAGAAAAAGAAGCTGAGGAGAGAACGGGAAACGATGAGTACTTATTTGATATCGGAAACCAGTACAATGATGGTTGCCTTTGGGATGGACTCAATACTCTCATGCCCGATGCACATCTGAGTCCTCACAAAGAAGTGATTCATAGTAGCTTCACTATTGATGCTGCTCAGTATGGCAATGTGGGAAGATTCATTAACCATAGTTGTACCCCAAATCTTTATGCTCAAAACGTTCTCTTTGATCACGAGGACAAGAGAATCCCTCATATTACGCTTTTCGCTGCTGAGAATATTAGCCCCTTGCAAGAGCTGACTTACCATTATAACTATACGATCGATCAAGTTTTTGATTCAAATGGCAACATAAGGAGGAAGGATTGCTATTGTGGTTCTTCGGAGTGCACTGGGAGAATGTAT
>CLNU-2065365-Escallonia_sp._cv._Newport
GGTGAAGTGGGGCAGGAGCTTGTGGTTTACCCTTATGACAAAAGCCCTAAGATGAGGTCTTCCAGCGATGCTGTTGGCTTGGGAGGTGAAGCGGATAAGGTGGTTGTGCAGGGTCTGATGGCCGAGCAAAACTGTCCGTGGAGGTCGGGGAAAGCAGATTTGACTAGCCCAGATGATGCTAGGGGTAGAAGCAAAGTGAAGGAGCATGGTTCCACCGGGAACCTGAAGTATAAATTTGCAACAGGTGCAAACAAAGATGAAGCAAATCATTCAGGTGGGAAATCTGTGAAGAAGAAGTCAACTCGTGCTGGGAAAGGGAAGGCTGCTTATGTTGTTACAGGTACCCCGGGTATCAACTATGAGGTAGATTACAGTCCGCACGTTGAAGAACAGAATGAAGGTTCTCCCGCTGGTCAGGGAGGATGTACTGTTGATGTGAGCCTGCCCCTTTATGGTCCCAGTTGTTCTGCTAAAGGGGGTGCCCGTGACAGAGTGAGAGAGACACTGCAGCTTTTCCACGCTATTTGTAGGAAGATACTGCAAGGGGAAGAAGCAAGGTCAAGCCAAGGTCATGGGGCAAAATCGAGGCAGCAGGAAAAAGAAATCAGAAGAATTGATCTATTAGCTGCAAGCATGATCAAGGCCAAAAGAAAAGAAGTTAACAAAGAACAAACTATTGGTGCAGTCCCAGGGGTTGAAGTGGGAGACGAGTTTCAATATCGTGTGGAGCTCGCTCTTGTTGGCATACATCGCCTGTACCAGGCAGGCATAGATTCGATCAAGCCTCAGAATGTTGCAGTGAGTGTTGTTGCCTCAGGAGGTTATGATGATGAACTTGATAATGCTGATGTCTTAATATACTCTGGTCAAGGAGGAAACCCAGGTGGCCGTGATAAGCAACCAGAAGACCAGCAGCTTGTAAGAGGAAACTTGGCTTTGTATAATAGTATAGCAGCAAAGAATCCTGTCCGAGTAATCCGTGGTTGTAAAGAGACAAAGCTTGCTGATTCCTCGGATGCAAGAGGTAAGCTTGTCTCGACGTATGTTTATGATGGTCTGTATACAGTGGAGAGGTATTGGCAGGACGTGGGACCACATGGTAAGCTGGTATTCAAGTTTGAGATGAGGAGAATCCCAGGCCAACCAGAGCTTGCTTGGAAAGAAGTAAAGAAGTCGAAAAATTTCAAAACACGGGAGGGTCTTTGTGTTGATGATATATCTGGAGGCAAAGAATTATTCCCCGTATGTGCCGTGAATACAATAGACAACCAGAAACCCCCACAATTTGACTACATCACCAGAATGATATATCCTGATCATTACCTTTACCACCTTATTCCTCCTAAAGGCTGTGATTGTGTTGGAGGGTGTTTGGATTCTAAGAGATGCTCGTGTGCTGTCAAGAATGGGGGAGAGCTTCCATACAATTATAATGGAGCAATTGTTGAATCAAAGCCACTGGTTTATGAATGTGGTCCTTCTTGCAACTGCCGTCCTTCCTGCTACAACAGAGTCAGCCAGCATGGCATTAAAATTCAGCTTGAGATATTCAAGACAGAGTCGAGGGGCTGGGGTGTCAGATCCCTGAATTCAATATCCTCTGGAAGTTTTATATGTGAATATACAGGAGAGCTTCTTGAAGACAAGGAAGCTGAGAAAAGAACTAATGACGAGTATCTGTTTGATATAGGGCAAAAATGTGATGAATTTTCTCACAAAACTGAAGAACAATCGAAGTCCAGTGAGGTTGTGGAGGATGGAGGATTTACCATTGATGCAGCGCAGTACGGAAACGTGGGGCGGTTTATCAACCACAGTTGTTCCCCGAACCTTTATGCTCAGGATGTCCTGTATGATCACGAGGACAACAGAATGCCTCACATAATGCTTTTCGCTGCGGAGAATATCCCCCCCTTGAAGGAACTGACCTATCATTACAACTATAAAGTGGGTCAGGTTCGTGATTCCGATGGCAATATCAAGACAAAGAGCTGCTATTGTGGTTCTACCGCATGTACTGGC
>CMCY-2005216-Hesperaloe_parviflora
GAGGTTGGAGATGAATTTCACTATAGGGTGGAGCTCTCTATCATTGGAATTCACCGTCCGTTCCAAGGAGGAATTGATTACACAAAGAAAAACGGTATGGTTCTGGCGACGAGTATTGTGGCATCTGGGGGTTATCCTGATGACATTGACAGTTCCGATGTCTTGATATATTCTGGTTCAGGAGGAAATGCTTCCGGGGGTGGAGATAAACAAGCAGGAGATCAGAAACTTGAACGGGGAAACCTGGCTCTAAAGAACAGTATAGATGCCCGCACACCTGTCCGGGTTGTTTACGGTTCTAAGGAGCTTGTCAAAAGTGATTCTCAGGATGTGAAAACCAAACGGGTGGCCACATTTACCTATGATGGGTTGTATATTGTGGAGAAATACTGGCCAGAGATGGGGAGTAATAATTTCAATGTTTTCAAGTTCCAGTTGAGGAGAATGCCCGGGCAACCTGAAATTGCTCTAAAAGAAGTCAAGAAGACAAAGAAGTCAAAAGTAAGGGAAGGCCTCTGTGTGAAAGATATATCTGATGGGAAGGAAAGGATACCCATATGTGCAGTGAATACAATTGACAGTGACCAGCCAATGCCTTTTAAATACATAACAAGAGTCATATACCCTTCATGGTATGTAAAGAAGCCTCCAAGGGGCTGTGACTGCATAGATGGTTGTTCTGACTCTGAGAGATGTGCTTGTGCAATAAAAAACGGTGGGGAAATTCCATTTAACTTCAATGGCGCTATCGTCCAGGCAAAGCCCCTTGTTTATGAGTGTGGTCCTTCCTGCAAGTGCCCTCCGTCGTGCCATAACAGGGTCAGCCAACATGGTCTTCGACTGCCACTGGAGATCTTTAAGACTAAATCAAGGGGTTGGGGAGTGAGATCCTTGTATTCCATTCCTTCTGGCACTTTTGTGTGTGAGTATTTAGGAGAGATGCTCGAGGATGCAGAGGCTGAAAACAGGGTCAATGATGAGTATCTCTTTGATATAGGGCATAATTACGATGACCATAATCTATGGGAGGGCCTCCCAGGTTTTATACCAGGCGTGCAGTCTGACGCTGCCTCTGGTATTGACTCTGAGCTGAAGGATGTTGGTTTCACAATTGATGCAGCCGAGTACGGAAATGTGGGCAGATTTATTAATCATAGTTGTTCACCCAACCTTTACGCTCAAAATTTGCTTTATGATCATGATGATAAGAAAGTGCCTCATGTAATGTTCTTTGCTGTTGATAACATCCCACCCTTACAAGAGTTGACATATCATTACAATTACACTATTGATCAAGTTAGAGATTCAGAGGGCAACATAAAAGAGAAAGCGTGCTTCTGTGGTTCTCCTGAGTGCACTGGCAGACTTTAT
>CMCY-2005217-Hesperaloe_parviflora
GAGGTTGGAGATGAATTTCACTATAGGGTGGAGCTCTCTATCATTGGAATTCACCGTCCGTTCCAAGGAGGAATTGATTACACAAAGAAAAACGGTATGGTTCTGGCGACGAGTATTGTGGCATCTGGGGGTTATCCTGATGACATTGACAGTTCCGATGTCTTGATATATTCTGGTTCAGGAGGAAATGCTTCCGGGGGTGGAGATAAACAAGCAGGAGATCAGAAACTTGAACGGGGAAACCTGGCTCTAAAGAACAGTATAGATGCCCGCACACCTGTCCGGGTTGTTTACGGTTCTAAGGAGCTTGTCAAAAGTGATTCTCAGGATGTGAAAACCAAACGGGTGGCCACATTTACCTATGATGGGTTGTATATTGTGGAGAAATACTGGCCAGAGATGGGGAGTAATAATTTCAATGTTTTCAAGTTCCAGTTGAGGAGAATGCCCGGGCAACCTGAAATTGCTCTAAAAGAAGTCAAGAAGACAAAGAAGTCAAAAGTAAGGGAAGGCCTCTGTGTGAAAGATATATCTGATGGGAAGGAAAGGATACCCATATGTGCAGTGAATACAATTGACAGTGACCAGCCAATGCCTTTTAAATACATAACAAGAGTCATATACCCTTCATGGTATGTAAAGAAGCCTCCAAGGGGCTGTGACTGCATAGATGGTTGTTCTGACTCTGAGAGATGTGCTTGTGCAATAAAAAACGGTGGGGAAATTCCATTTAACTTCAATGGCGCTATCGTCCAGGCAAAGCCCCTTGTTTATGAGTGTGGTCCTTCCTGCAAGTGCCCTCCGTCGTGCCATAACAGGGTCAGCCAACATGGTCTTCGACTGCCACTGGAGATCTTTAAGACTAAATCAAGGGGTTGGGGAGTGAGATCCTTGTATTCCATTCCTTCTGGCACTTTTGTGTGTGAGTATTTAGGAGAGATGCTCGAGGATGCAGAGGCTGAAAACAGGGTCAATGATGAGTATCTCTTTGATATAGGGCATAATTACGATCAAGATGTCCATACTCTATGGGAGGGCCTTCCGGGTTTCATACCAGGTGTGCAGTCTGATGCTGCCTCCGAGACTGACTCTGAGCTGAAGGATGTTTGTTTCACAATTGATGCAGCCGAGTATGGAAACGTGAGCAGATTTATTAATCACAGCTGTTCTCCCAACCTCTACGCTCAAAATCTGCTTTATGATCATGATGATAAG
>CMCY-2005219-Hesperaloe_parviflora
GAGGTTGGAGATGAATTTCACTATAGGGTGGAGCTCTCTATCATTGGAATTCACCGTCCGTTCCAAGGAGGAATTGATTACACAAAGAAAAACGGTATGGTTCTGGCGACGAGTATTGTGGCATCTGGGGGTTATCCTGATGACATTGACAGTTCCGATGTCTTGATATATTCTGGTTCAGGAGGAAATGCTTCCGGGGGTGGAGATAAACAAGCAGGAGATCAGAAACTTGAACGGGGAAACCTGGCTCTAAAGAACAGTATAGATGCCCGCACACCTGTCCGGGTTGTTTACGGTTCTAAGGAGCTTGTCAAAAGTGATTCTCAGGATGTGAAAACCAAACGGGTGGCCACATTTACCTATGATGGGTTGTATATTGTGGAGAAATACTGGCCAGAGATGGGGAGTAATAATTTCAATGTTTTCAAGTTCCAGTTGAGGAGAATGCCCGGGCAACCTGAAATTGCTCTAAAAGAAGTCAAGAAGACAAAGAAGTCAAAAGTAAGGGAAGGCCTCTGTGTGAAAGATATATCTGATGGGAAGGAAAGGATACCCATATGTGCAGTGAATACAGTTGACAGTGACCAGCCGATGCCTTTTAAATACATAACAAGGGTCATGTACCCTTCATGGTATGTTAAGAAACCTCCGAGGGGCTGTGACTGCATAGATGGTTGTTCTGACTCTGAGAGATGTGCTTGTGCAATAAAAAACGGTGGGGAAATTCCATTTAACTTCAATGGCGCTATCGTCCAGGCAAAGCCCCTTGTTTATGAGTGTGGTCCTTCCTGCAAGTGCCCTCCGTCGTGCCATAACAGGGTCAGCCAACATGGTCTTCGACTGCCACTGGAGATCTTTAAGACTAAATCAAGGGGTTGGGGAGTGAGATCCTTGTATTCCATTCCTTCTGGCACTTTTGTGTGTGAGTATTTAGGAGAGATGCTCGAGGATGCAGAGGCTGAAAACAGGGTCAATGATGAGTATCTCTTTGATATAGGGCATAATTACGATGACCATAATCTATGGGAGGGCCTCCCAGGTTTTATACCAGGCGTGCAGTCTGACGCTGCCTCTGGTATTGACTCTGAGCTGAAGGATGTTGGTTTCACAATTGATGCAGCCGAGTACGGAAATGTGGGCAGATTTATTAATCATAGTTGTTCACCCAACCTTTACGCTCAAAATTTGCTTTATGATCATGATGATAAGAAAGTGCCTCATGTAATGTTCTTTGCTGTTGATAACATCCCACCCTTACAAGAGTTGACATATCATTACAATTACACTATTGATCAAGTTAGAGATTCAGAGGGCAACATAAAAGAGAAAGCGTGCTTCTGTGGTTCTCCTGAGTGCACTGGCAGACTTTAT
>CMCY-2031444-Hesperaloe_parviflora
AGTCGGAAGAGAGTTAAACAGACCTTGCACGAGTTTATATCTATATATGAGAAGCTAGCAGAGGAAGATGAGGCCATGCAGAAGAAGGCACCAAAGAAGAAGGAAGCTGGCGAACGTTCAAGGTTTGATTTAGATGCTTATAGGCTTTTCAAGGACAAAAACAAAGATTTGGGCGCCAGGTGTGTGGGAGCTGTACCAGGTGTTGAAGTGGGGGATAAGTTTCACTTCAGAGTTGAATTGTCCTTGCTTGGCCTCCACTGCCAACTGCAGGCTGACATTGATTATATAAGGAAAGATGAAAAGTTGCTCGCGATTAGTGTTGTTTCCGTTCGTATGGGCAAGTACAATACTAATACGTGCAAATCAGATGTTTTGTTGTTTTGCGGCAGTGGGTCGAAGAATAGAGATCAGAAGATGGTGAAGGGAAACTTGGCACTCAAGAATAGTATTGATGCCAAAACACCCATTCGGGTTTTTCACGGTTTTAGAAAGAACAAGTTAGTAACTTTGTATGTTTACTATGGGCTCTATCTGGTAGAGAAACATTGGAGGAAGAAAGATGATAACGGTCATTATGTTTTTATGTTTCGGTTGAGGAGGTTGCCAGGACAACCTGAGCTTGACATTAAAGAAGCCAAGAAGTTGTTAAGCTTGAGATCGTGTTCTGCTCACAAGTACACTGAAGATATTTCCAGGGGAAAGGAGAAAGTGCCTATAAGAGTGGTGAATACTATAGATGATCAACGCTTCTTGCCCTTTGAATACATAACCGAGGTGATTTATCCCTTGAACTGTCACCCAGCTCCTTTGGAGGGGTGTAATTGCATTAATGGATGCTTAGACTCTGATACGTGCGCGTGTGCTGTTAGAAATGGAGGGGAGCTCCCTTTCAATAGTAAAGGTGCTATTGTGGAAGCGAAACCCCTAGTATATGAGTGTGGTCCTTCTTGCAAGTGCCCTCCATCATGCCATAACAGAGTTAGCCAACATGGGATCAAGTTCCCACTGGAGATCTTCAAGACGAAGACGATGGGCTGGGGAGTACGCAGCCGAACTTTTATTCCTTCTGGCAGCTTCATATGTGAGTATGTTGGAGAGATGCTAGAGGATGAAGAAGCTCAGAAGAGGACCACTGATGAGTATCTGTTTGCTATTGGGAATAACTATTATGATGAGTCACTTTGGGAGGGCCTCTCTTATGTACCGTGCTTGCAAAAAAGTGTTTCAAGTGAAGCTGAGGAGGATGGGGGATTCACAGTTGATGCTTCAAAGTATGGCAATGTGGGGAAGTTCATCAACCACAGCTGCACTCCAAACCTTTATGCTCAGAATCTCCTCTATGATCATGATGACAAGAGAATGCCACATGTCACATTTTTTGCTTGTGAGGATATTCCCCCCTTGCAGGAGCTGACATACCATTACAACTACACCATAGATGATGTTCAGGATTCTGATGGTAACATAAGGAAAAAGAGTTGCTACTGTGGCTCCATTGAGTGCACCGGCAGATTGTAC
>CMEQ-2016067-Orthotrichum_lyellii
CTTATGAACTCGTGTAACATGGGCCTTCCTGTGCGAGTCATACGACGTGAGAAGGACACGGGTAGTGAAACCGGCCAGAGATTCACGTACTATGGTCTGTACAAAGTGGACAAGTTTTTTTTGGATACTGGTGCTCATGGCCACCCGGTGTACAAGTTTTTTCTGCTCAGAGAGGGGAATCAAGCAGGTTTGCAGACCATTTTACCCCAGCCAGATCCTTCCACGTCTCCAGGCGTCGTGTTGACAGCTGATGTCTCGGATGGGGTTGAGCAAACGCCGGTACGTGTGGTGAACGCAGTCGATGTAAGTGCTCCCGATCCCTTCCACTACATCACCAACGTCATCAACCGTAACCGGAGAGATGTGCTCCTGCTTCAAACGCAGGCTTGTGAGTGCGTGTACACCTGCGAGGACGGTGTCTGTGCTTGCATCAAACGAAACAGCGGTGGCGTGAGTGCGTACAACGACGACGGTCACCTCATCCGAGTCCGGAACATTGTGTACGAGTGCGGATCCCATTGCCACTGCAGCAGGGCGGCTTGCAGAAACAGAGTAAGTCAGAAAGGTTTACGCTGGCGTCTGGAAGTGTTCCGTACTTTGGCAAAAGGGTGGGGAGTTCGCACGATGGAGTTCATTCCCAGTGGTAGCTTTTTGTGTGAGCTAACTGGCGAGTTACTCACAGCCACTAAAGCAGCGGGAAGAGACAATGACGAATATCTGTTCAACCTAGATTTTCATTCCAATGCCAGAGCACGCAATAAGCCGGCATCATCCAAGTCGAGCAAAGGAAAGGTTCTAGAGCAAGTCACGGATCAAGCAGTGCACTACGTGATTGATTGCAGGCTCAGTGGCAACGTCGCCAGGTTCATCAACCACTGCTGCCAGCCCAACCTGTTTGTGCAAGGTGTGTTGCATGACCATGTTGATTTGAACCGAGGCCACATCATGTTGTTTGCAGGCGAGGACATAGCCGCACAGACGGAGCTTTCTTACGACTACGGTTACGAGCTCGACTCCGTTCGTGACGTCCATGGAAACGTGGTTGCCAAGCACTGTCATTGTGGTGCAAGGTTTTGCAGAGGAAGGATGTAC
>CMEQ-2085624-Orthotrichum_lyellii
GATTCCGAGGAAGAGCTCTACAGCAAAAGACGAAAGCGGTTTGCGGCTCTCTTGCGCTTCTATCAGCAAATGCACGAAAGTGGCGAATTGACTGGCAGGAAAAGGCCTGATCTGGAAGCGGTCAGGAAAATGACAGAGGACAAGCAGAACTCTAACTGGAGAGGACTAGGGCCCGTTCCTGGGAGCGTGGTGGGGGACTTCTACTACTACAGGTCCGAGCTTCACATTCTTGGTATGCACCGCGCCACACAAGCCGGGATTGCGTTCTCCACTATCGACGGGGAGAAGATTGGGTCCAGCGTTGTGGCGTCAGGCGGGTACGAGGATGACAAAGACGAAGGCGAGACCTTTTTCTACACTGGACATGGCGGGTGTGACAAGGCCAGTAAGCGGCAGGTGCGCGATCAGGTGGCAGAAGGAGGAAACCTTGCCCTCCAGAATAGCTGCCACAAGGTGCAGCCTGTGCGCGTGATCCGGGGCCATTCTGACATCGCCGCCATTCAAAGCCCTTCCAAGCGAATTTACTCGTATGATGGACTGTACAACGTCGTGCAAGAAGGCGCAATTCTGGGAAACGCCGGTTTCAAGGTGTTCCAGTTCAAGCTTGAGCGGCTGCCGGATCAAAACGAGCTAGGGTCGAGATTGGTGTCCTTTGTGGGCAAGTTGAACAAGGCGCCCTCGGAACGAACCGGGTTGTTGGTGGCAGACATCTCGGATGGCAAGGAGCCCATCCCGGTTGGGGTTGTTAACACTGTCGACAGCACAAGCCTTCCGTCGTCTTTCCAGTACACCACCTCGTTGTTGTTTTCTCGAGGAATCGCGTTGCCGACCCGTGCCTCTTCGCAATGCTCGTGCCTCACACCCTTTCCTTGTCACACTGTAGGCCATAGTTGCTCCTGCATTGCGAAGAACGCCAGCCGGATGATGCCCTACAATCAGTATGGGCTCTTGATACGCGCCGTCCCTGCCGTGTACGAATGCGGCCGCCTCTGCAGGTGCCCCATGGACTGTCACAACCGTGTGTGTCAGAAGGGGCTGCGTTACCGGCTGGAGATTTTCAAAACTGAGAACAAAGGTTGGGGCGTGAGGTCTTGGGACTTCATTCCTTCCGGCGGATTTGTGTGCGAGTACACTGGCGAAGTCATGGACACTGTAACTGCAGATGAACTTGACGACGACGAATATCTCTTCAACCTTGACATGAAGCAGGGCAATGAAGCACGTTGGGGAGATAAACTCACCGACGCTTTCACCGATGTCCCCTCGACCAGCCCTGATGCCCTTGCCTTGGAGAAACCAAAGTATGTCATTGATGCCAGCAAGTATGGCGGTGTAGGCCGGTTTGTTAACCACAGTTGTAAGCCGAACCTTTTTGTTCAGTGTGTTCTATATGATGACTGTGATCTTGACATCCCCCACGTGATGCTCTTTGCCGGTCGCGAGATTCGTCCGTTTCAGGAACTGACGTATGATTACGGATATGCTCTGGACTCTGTCTTTGATGCCAATGGAAATCCTAAACACAAGGCTTGCCACTGCGATGCACGGAACTGTAGGCGGAGGATGTAT
>COBX-2014635-Polypremum_procumbens
GGGTCAGTCGGGAAGGAGATCGTGGTTTACTCGCCCGATAGAACTGGTGAGATGCAGCCCTCATATAATCAATTTAGCTCACAGCATGAAGTGAACAGGGAGGTAGTGAGGGGCCTGATGGCTGCACATTCTTGTCCATGGAAGAAGGTGAAAGCTGATTTGAAAGATTCTCATGGAAGAAAAAGCCAAGGAAGAGTCCGCAGGCACAAAGCTGTTGCCAGGAAAAGCAAACCAAATCACTCAACGGGATCACCTATAAAGAAGAAACCTGCTCCACTCTCAATTAATGTGGATAGAAGTCCAGGTGCTGCAGATGAGGAAGATTACAGCACACTCCTGCCTGAAACTTCCCCTGCCATCGGTAAACGGACTCATTTTGATGTAAGCCTGCCTCCTTTTGGTCCGAAGACTACCAATCATGGTGATGCTCGCAATAAGGTCAGAGAGACGCTTCGGATGTTTCATGCCATCTGCAGAAAGCTCTTGCAGGGAGAGGAAGCAAAGTTGACCCCAGAAGAGGAAGGGAAGCCTAAGAGACATCTGAATAGAGTTGATCTTCCTGCAGCAAAAATGATCAAAGAAAAAGGAAAAGAGGTCAACGCCAATCAGCAAGTGTTGGGTGATGTACCTGGAGTTGAAGTGGGGGATGAGTTTCAGTACAGGGTGGAGCTTGCTATTGTCGGTATCCACCGCCTGTACCAGGCTGGTATAGATTCCATGAAGCATGATGGAGTACTTCTTGCGACTAGTATTGTTGCTTCTGGAGGTTATGCTGATGATACGGACAATGCTGATGTCTTGAGATACTCGGGACAAGGTGGAAACATCATTGGAAAGAATAAACAACCTGAAGATCAGAAGCTGGAGAAAGGAAATCTGGCTCTGTATAATTGTATATCAGCAGGGACTCCAGTCCGTGTCATTCGTGGATGGAAGGAGCCAAAGGCCCCTAATTCTTTGGATTCAAAAGGTAAGATTGTCACCACATATGTATATGATGGTCTGTATACAGTGACAGATTGTAAGACTGAAAAGGGGCCTCACGGTAAGTCCGTTTTTATGTTTGAATTAAGGAGAAATCCCGGTCAACCTGAGCTTGCTTGGAAAGAGTTGAAGAAGTCAAACAAATTCAACACTCGGCCGGGTGTGTGTCTCCCTGATATTTCAGCAGGAAAAGAGCCATTTCCTATATGTGCAGTGAATACCTTAGACAATGAGAAGCCCCCTTCTTTCAACTATATTGCTAAGATGATGTATCCTGATTGGTACCATCCACTCCCTCCTGAAGGTTGTGATTGTGCAGGGAGATGTTACTCTCGTAAATGCCGATGTGCAGCCAAAAATGGAGGCGAGATTCCATACAACCGTAATGGGGCTATAGTTGAAGTGAAACCTCTTGTATATGAGTGTGGTCCTCATTGCAAGTGTCTGCCTTCGTGCTACAATAGAGTCAGCCAGCGTGGCATTAGATTCAAGCTTGAGATCTTTAAGACAGAGACTAGAGGCTGGGGTGTAAGATCCCAAGCTTCTATTCCTTCTGGAAGTTTTATATGCGAATATGCTGGAGAGCTTCTCCAAGATACGGAAGCTGAACAAAGAATTGGCAGTGATGAATATTTGTTTGACATAGGGCAGAATTACTGTGACTCCTCTGTCCAACCAGAACTAACAGATTCAAGTGCATTGGCTGATGGTGGTGGCTATACAATAGATGCAGCACAATACGGAAATGTGGGAAGATTTATTAATCACAGCTGTTCACCAAATCTTTACGCTCAGAATGTGATACATGATCATGATGACATTAGAATGCCCCATGTGATGCTTTTTGCAGCAGAAAACATACCACCATTGCAGGAGCTGACTTATCATTACAATTATTCGGTGGATCAGATTCGTGATTCCGATGGAAATATCAAAGTCAAGAAATGCTATTGTGGTTCGGCTGAATGTACTGGCAGGTTGTAT
>COCP-2085772-Triglochin_maritimum
TTTGTTGCCACTAGCATAGTATCTTCTGCCGGAGGCTACTCGGATGTCATGCAAAATTCCAACATTTTAATATATGAAGGTGAAGGAGGGCACCCTGGTTTTCAAAAAAGAAAGCAAAGTCTTCCTGGAAACCAGAAACTTAACCGTGGTAACCTGGCCCTTAAGAACAGCATGGAAGCTGGGACACCAGTACGTGTGATTCATGGGATTAGAGAGCAAACACCTGTTGGTTTCCATGGTAGGTCGTTGGCAACATATATATACGATGGATTGTACATAGTTGAGAAATATTGGTATGAGCTTGGAGACAAAGGCTTCAAAGTTTTCAAGTTTCAATTGCGAAGGAAATCAAATCAGCCAGCTCTTGGGTGGAAAGAAGTCATGCACTCGAAACAGATGAAAGTGAGGCATGGTGTACGTGATAACGATATCTCTCGGGGTAAAGAAAAGAAAGAAATTCCTGTTATTAATACAATTGACAAAGAAGTTCCCATGCCTTTTAAATATACTACCCGGATCATATATCCTCCTTCATATAAGCCACTTCCGCCAAGAGGTTGCAATTGTGTAGGTGGATGCACAGACACAAAAACATGCGCATGTGTTGCAAAGAATGGTGGGGAATTTCCATTCAATCACGATGGAGCCATTGTTAGAGCAAAGCCCCTTGTCTACGAATGTGGGCCTTCGTGCAAATGTCCCCCATCATGCTTCAACAGGGTGAGCCAGCACAGTGCAAGATTTCAGTTGGAAATTTTCAAAACAGAAGAACGAGGATGGGGAGTCAGATCTCTTACCTCTATACCATCTGGAAGTTTCGTTTGTGAATATGTTGGGGAGCTTCTTGAGGATACAGAAGCAGATAAGAGGACCTTTGATGAGTACCTTTTTGACATTGGGAGGAATTACAATGAAGAAGCCCTTTGGAAGGGGCTCTCAGAATTCCTTCCTACTCCTGATAACATTGACCTTTATGAAGGTGTTGATTGTAAAGGATTTACAATTGATGCTGCAAATTATGGCAATGTTGGAAGATTTATCAACCATAGTTGCTCTCCAAATCTATATGCACAGAATGTCCTCTATGATCATGACAACAAGGGAATGCCTCACATTATGTTGTTTGCAGCTGAAAACATCCCTCCCTTGAAAGAGCTAACCTACCACTACAACTACACAGTAGATCAAGTTCGTGATCTAGATGGCAACATAAAGAAGAAAGATTGCAAATGCAGGTCTGCAGGATGCACCGGTTGGTTGTAC
>CPOC-2022844-Convolvulus_arvensis
GGCAATAGACTGCCCAAATATAATGTGACCTTTCCACCTTTTGGTCCAAATGGTTCCAGCCATGGTGATGTCCGTAGTAAAGTAAGAGAGACTCTGCGTTTATTTCAGGTTCTCTGCAGAAAGCTCTTACAAGGAGAAGAATCAAAGTCGAGGCTAGAGGAAGAGGGACAACCGAAGCAGAAAACTAAAAGGATTGATCTTGAAGCAGCAAAGATAATCAAAGCAAAGGGTAAAGAAGTTAACGTAGGCGATATTATTTTAGGAGAAGTGCCCGGAGTTGAAGTTGGTGATGAGTACCAGTATAGAGTGGAACTTGCTCTTGTTGGTGTTCATCGACTATATCAAGCAGGTATAGATTCAATGAAATTGGAAACTGGAATGCTAATTGCAGTTAGTATCGTTGCTTCTGGAGGTTATGCCGATGAAATGGACGAACCTGATGTCTTGATATATTCTGGACAAGGTGGAAATTTGGTTGGTAAAGCTAAGGCAAAAGCTAAGTCACCAGAAGACCAAAAACTTGAAAGAGGGAATCTAGCTTTGAAAAATAGCATATCTTATAAGAATCCAGTGCGGGTGATTCGTGGATACAAGGAGATCAAGACTTCTGAATCAGGGGATGCAAGACCAAAGGTGGCCACAACATATGTTTATGATGGCGTATACACTGTCGATAACTTTTGGGAAGAAGAAGGTAAGCACGGTAAGATGGTTTATATGTTTGAGCTTAGAAGAATTCCTGGTCAACCTGATGTATTTTGGAAAGAAGTGAAGTCATCAAAAAAGTCAACAATGCGGCATGGAGTTTGTGTTCATGACATAACGGGAGGAAAAGAGATGCTTCCTATATGTGCTATCAACCGAATCGACAGTGAAAAACCTCCGACATTCAGTTACATCCGTAAGATGAAATATCCAGGATGGTTCCACCCTATTCCACCTAAAGGTTGTGACTGTACCGGTAAATGTTCCGATTCCAAGAAGTGCTCGTGTGCAGTCCTAAACGGAGGCGAACTTCCATACAACCGTAACGGGGCCATAGTTGAAGTTAAACCTCTTGTATATGAATGTGGTCCTCATTGTAAGTGTCCACCTTCTTGCTATAATAGAGTCAGCCAGAACGGTATCAAGATTCAGTTGGAGATCTTCAAGACCGAGTCACGGGGTTGGGGTGTCAGATCCCTGGCTTCTATTCCTTCCGGAACCTTCATTTGCGAGTATGCAGGAGAGCTTCTTGAAGACAAGGAAGCTGAACGGAGGATTGGTAGTGACGAATATCTTTTCGATATTGGCCATAACCACGGTGACGGTTCTATTGGACAAAAACCTACTAGTAGTGAGCAGGTTGATGAAGTTGGCTATACCATTGATGCAGCAGAGTACGGGAATGTCGGGAGGTTTATCAATCACAGCTGTTCACCTAACCTCTATGCCCAAAATGTCCTTTATGACTATGACGACAAAAAAGTGCCGCATATTATGCTCTTTGCTGCAGATAATATCCCTCCATTACGAGAGCTGACTTATCACTACAATTATACAGTGGATCAGGTTCGTGATTCCAACGGAAACATCAAGGTAAAAAAATGCTTTTGTGGATCTTCTGAGTGTACCGGTAGGCTCTAC
>CSSK-2018572-Houttuynia_cordata
GTGTCCATTATTCCATTTGGTACCTCAGATATGGGCAGCAAAGTTAATAATCAGAAGGGAATCGTTACCCGCAAGACGGTCAGGGAGACACTGCGCTTGTTTCAGGCTTGCTGTAGGAAGCTTTTGCAAGAAGCAGAAGCCAAGGACAAGAGGAATTCTAATAAGCGGGTTGATTTGCATGCTTACGAGATTCTGAAACAGAAGAATAAATTTGTAAATACAGGTAAGCCGATCCTCGGAATTGTCCCTGGGGTTGAAGTTGGTGATGAGTTTCACTACAGGTCAGAGCTTTGCATCATTGGTCTCCACCGCCAAACCATGGCTGGAATAGATTGCTTACAGGGAGCACGCTATCTTGCAACTAGTATCGTGTCATCAGGGAAATATGATGATCAGATTGATGATTCTGATGTGTTGATATATACCGGTCAGGGGGGACGCCCTTCAGCAAAGAAAACCGATGGGGAGGACCAAAAGCTAACTCGCGGGAACCTTGCACTGAAAAACAGTATGGAAGCTCAAACACCAGTCAGGCTAATTCGTGGAATTAAGGAAACACAGTACAAAGATAAAAAACAAGGTGTTGTGACGACATACATATACTACGGGCTTTATCTTGTAGAGAAATACTGGTCAGAAAAAGGGCGCCACGGGTTGGAATATAAGTTTCAATTGAGAAGGATTCCTGGTCAGCCAAATTTGGCGGTGAGAGAAGTTAAGAAATTGACGAAGTCAAAAGCAAGAGAAGGTATCTGCGTGGTTGACATATCGGGAGGAAATGAAAAGTTACCCATCTGTGCGGTGAACACTATTGATAATGAGAAGCCACCACCATTCAAATATATTACAAAAATGATGTATCCTACATGGTATACACTAGTGCCTCCTGATAGTTGCAGCTGCACAAATGGGTGTTCCGATTCTGAGAACTGTATCTGTGCGGTTAAGAATGGTGGCGAGATCCCCTACAACTACAATGGTTCAATTGTACAAGCTAAACCCATAGTTTATGAATGTGGACCCTCTTGCAGATGCCGTCCATCTTGCCACAACCGAGTCAGCCAACATGGAATCAAGTTTCAGTTGGAGGTCTTCAAAACTGAAAACAGGGGATGGGGAGTTAGGTCCTTAACTTCTATACCGTCTGGTAGTTTCATTTGTGAATATATAGGAGAGGTGCTTCTAGATACCGAAGCTGAACAGAGGACGGGGAATGATGAATATCTATTTGATATTGGGCATAACTATAACGACGAGTTTCTTCATGGTGACCTCTCCACTGTTATACCCAATCAACAAACGAATTCAATATGTGAAATTGTTGAGGATAGTGGATTCACCATTGATGCTGCTACATATGGAAACGTAGGGAGATTTGTTAACCACAGTTGTTCTCCGAATCTGTATGCCCAGAATGTTTTTTACGACCATGAGGATAAGCGTCTGCCTCACATAATGTTATTTGCAGCGGAAAACATTCCACCTTTACAGGAGCTAACATATCACTATAACTATACCTTGGATCAAGTGCGTGATTCGAATGGAAATGTAAAGAAGAAGGAGTGCTGCTGCGGTTCTCTTGAGTGCACTGGCAGGCTGTAT
>CSUV-2062607-Cochlearea_officinalis
GGATTATACGTCGTGGAAGATTTTTGGCAAGAGACCGGATCTCACGGGAAGCTCGTCTTCAGATTTAAGCTTAGACGAATGCCTGGACAACCTGAGCTTTCGTGGAAAGTCGTTAAGAAATCGACGAGCTTAAAATATCGACAAGGTCTATGCAAGCTCGATATCTCGGAAGGGAGAGAGAGATTACCGATCTCCGCGATTAATGAAATAGATGACGAGAAACCGCCTATGTTCACATACATGGTTAAAATGATATACCCGAACTGGTGCAAGCCAATCCCACACAAAACTTGCGGTTGCACTACACGATGCACGGAAACTCGAAACTGCCTTTGTGTGGCTAAAAATGGCGGAGAGATACCGTACAATTACAGCGGAGCAATCGTTAGCGCGAAACCCTTAATCTACGAGTGCGGCCCGTTATGCAAATGCCCTGCTTCTTGCTACTTAAAAGTCACACAACGCGGTATCAAGTTCCAGCTCGAGATCTTCAAAACCGAATCACGAGGCTGGGGTGTGAGGTCGCTTAACTCGATCCCTTCGGGTAGTTTCATATGCGAATACGTAGGCGAGCTTTTAGATGACAAAGAAGCCGAACAAAGAACCGGTAGCGACGAGTACCTATTTGATATCGGTAACAAATACGATACTACATTATCCGAAGGTATGTCTAAGCTAATGCCGGAAACACGCATAGACGAGGAAGAGGACCATGAGGAAGAGACATCGAGCGGATTCACAATTGATGCGGCGAAGAAAGGGAACATAGGGAGGTTTATAAACCATAGCTGTTCGCCGAACCTGTACGCGCAGAACGTGTTGTACGACCACGAAGACGCGAGGATACCGCACGTGATGTTCTTTGCCATGGATAATATTCCA
>CUTE-2002554-Blutoparon_vermiculare
GATAAAGCGGATGCTCGTCGGAAAGTTCGGGACACTATTCGCTTATTTCATGGTGTTCTAAGAAAGCTAGTTCAAGCAACTGAAAAAGTGAAACAAGGCCGAGTTGATGCTAGCCTTCAGTTAATTGCGACTGCAAAGATCCTTAAGGATAACAACAAGTATATCAACACCAAAAAAATTATGGGGCCCGTTCCTGGGGTAGAGGTAGGTGATATATTCAATTATCGGATAGAACTTGGAATTATTGGGCTTCATAGGCAACTGCAAAGTGGTATAGACTTCATCATTCTTAATCGGAAGATGATTGCGGTAAGTATCGTGGCTTCTGGGCGGTACGATAATATCATGAACAACTCGGATGTATTGATATACAGTGGTCAAGGGGGAAATATAGCGGGTGGTTGCAAACAGCTTGAAGATCAGAAGCTTGAACGAGGGAATTTAGCTTTGAAAAATAGTATTAAATTCAAGAATACGGTGAGGGTTATTCGTGGTTTCAAGGAGAGGAAGCAAATCAATTGGAGGCGTACAACAACCCCGACTTACATCTATGATGGGTTGTACACTGTTGAACGATATTGGTCGGAACTCGGGAACAATGGAAAGCTGAGCTTTAAGTTTGAGTTGAAGAGGGTCCGACATCAACCCGAGCTCACTTGGAAACGTGTAAAATTGCCAGTTCAGAGAGGTCGTTATGCGGATGATATATCTCGAGGTAAAGAGAAAAAAAACCCGATTTGTGCCGTCAATACCATAGATGATGTGAAACCTATACCATTTACATATATTACTCAGGTGAAGTATCCCGATTGGTGTCGGCCTATACCACCCAAAGGTTGCAATTGCATAGATGGTTGTTCTGATTCAAAGCTTTGTGCTTGTGCTCACAAGAACGGAGACGAGATGCCGTACAACTATAGTGGGGCCCTTGTTGAGGAAAAATCCCTTGTTTATGAATGTGGGCCCTCATGCAAGTGTCCACCTACTTGTCACAATAGAGTAAGCCAACATGGTATCAAACTTCCATTCGAGATTTTCAAGACCGAATCTCGACGAGGGTGGGGTCTCAGATGTTTAGCTTCCATTCCGATAGGTAGCTTTGTGTGTGAATACATAGGAGAGCTCATTGATGACAATGAAGCCGAACAAAGAATAGATTTCGATGATTATCTGTTTGATATTGGG
>CUTE-2007042-Blutoparon_vermiculare
TTGGATATAAGATATGATGATGATTCATCGGAGAATGATGATCTTGATGATTTTCAATTGCTTCCTAGAAGTCGATCTTTAGAAATTAGCCTTCTCCCTTTTGGTGCTGCTTCATCAAGTGAGAGAGGTATTCGTAGTAAAGTACGAGAGACCTTAAGATTATATCAAGCTCTTTATCGAAAGCTATTACAAGAAGAAGAAAAGTCAAAAGGCCTAGCAATTGAAAGTAAAAGAACCGACCTTCAAGCCATGAAGATCCTTAAGGATCGTGGAATGTATATCAACACGAAAAAAGTAATAGGCTCAGTCCCAGGAGTAGAAGTAGGTGATATATTCAACTATCGAACCGAACTTGCTATAATCGGGCTTCATGGCCCACTACAAGGTGGTATAGATACAATGAAGTTGGGTAAAGAAACGGTTGCGGTAAGTATCGTGGCTTCGGGCGGTTATGCAAATGACGTGGATAGCTCCGATGTATTGATATATACGGGTCAAGGAGGAAATGCGACAGGTAAAGATAAGCAACCCGAAGATCAAAAGCTTGAAAAAGGGAACTTAGCATTGAAGAATTGCATAGACAAGAAGACTTTGGTTAGGGTTATTCGTGGGTTTAAGGAGTCAAAGCCTTCCGAGACGCGTGGAAGATCAAAAACAATAGCAACGTACACTTATGATGGACTTTACACTGTCGATCGATATTTTCACGATCTCGGGCCTCATGGAAAATTGGTCTACAAGTTTGAGCTCAATAGAGTTCCCGGTCAACCCGAGCTAGCTTGGGAAGAGTTGAAACACTCTAAAAAACATACACCACGTGAGGGTCGTTTGGTAGCCGATATTTCGAGTGGTAAAGAAAATTCCCCTATATCGGTCGTTAATATGATAGATGATGAACGTCCTCCCGTTTTTAAATACATCACTTCCATGATGTACCCTGATTGGTGCCAGCCTATACCTTCCAAGGGGTGTGATTGTAAGAGTGGATGCTCGGATTCAAAGCATTGTGTTTGTGCATCAAAAAACGGAGGGGAAATCCCGTTTAATTATAACGGGGCTATTGTTCAAGCAAAGCCCCTTGTATATGAATGTGGGCCCTTGTGCAAATGTCCTCCATCTTGTCACAATAGGGTTAGCCAAAACGGGATTAAACTTCCCCTTGAGATCTTCAAGACTAGTTCTATGGGGTGGGGTGTTAGATGTCTATCCGCAATTTCATCGGGTAGTTTCATATGTGAATACATAGGAGAGCTTTTGGATGACAAAGAAGCCGAGCAAAGAATGGGAACTGATGAATATCTTTTTGATATTGGGCAAAATTATAATGATCCTACTCTGTGGGAAGGACTCTCGGATTTGTTACCCGAGTTGGCATCGAGTAGTGATAGTGTGGTCGATGTTGGCTTTACAATTGATGCGGCGAGGTCAGGAAATATTGGGAGGTTTATAAATCATAGTTGTTCTCCGAACCTTTTAGCACAAAATGTTCTTTATGATCACGACGATAAGAGGATTCCTCACATAATGTTTTTTGCCGCGGAGAATATTCCTCCTTTGCAAGAACTTACTTACCATTACAATTATACAATAGGTGAAGTTTTAGACTCTAATGGGAACGTCAGGGTAAAGAGTTGCCATTGTGGCTCAATGGAGTGCAGTGGCCGGATGTAT
>CVDF-2020375-Simmondsia_chinensis
GTGTCTACAGAGGACAAGCAAAGCAGGAGGGTTGTTGATGATGAAGATGTGCATACAACTAAGATGAGAGGGATTTCTTCTGGAGAACATGGGGTTAAACTTGAAGCTTTGTCTGTGTCTCATGAGTCTGCTTGTGGAGATACGATTATTAAACCAGTTGAGTCCGAGGAGAAGTATGAAGTCAAGGAGCAACAGCGAAATTCTGAAGGTGAGAGACAGATACACCATGAGAGTAATATAGGCAAGTCAATACGCAAGTCTGAATGCAAAAAGGTGGAGGGTTCGGTGGATATAGCGAAAAAAGAGGTAAAGGCTTACAAGACGAGTGAAAGTAACAAGAAAAAGTTACCTATTGTTCCCCAAGGAAAAATTCAGTCTCGAGAAGAAACCATGGCTAATATTAAACATTCAAATGATGTAGTGGTAGTGCAAGGTCTACCAGCTGCGCAGTATGGTCAACCGGTTGTTAAGTCTAGCCCATCCATATCTGGTGGAAAAGGAATGAAGAGGAAGAAAAACCATCTTGTAGAGGAAGATACACCCAAACCCTCTTCCTCTAAAGCAAAAGTTCATGCAGAAAATGTGGCGGGAAAATCTGTGAAGAGCATATCTTCATCCACAGATGCGGATACAGATCTGGGCACGGGTCAACTGGTTGTCAGGGATGAGGGAGATGCTACTGATAATGATGAAGAAGTTAACGATTTTCGGCTAGTTCCCAGATTACCTAAGATTGATGTGAGCCTCCCTCCTTTCGGCACTGGTTCTTCAAGCGACAAAGGTGCCCGTACTAAGGTGCGGGAGACACTAAGGCTATTCCAGGCTATAGTGAGAAAGTTATTGCACCCTGAAGAAACAAAATCTAAGGACCAAGAAAACACTATTAGGAGGCTTGATCTTTATGCTGCAAAAATCCTCAAAGAAAAAGGGAAATATGTTAATCCAGGCAAGTCAGTAATAGGAATTGTACCTGGAGTGGAAGTAGGTGATGAATTTCACTATCGCATAGAACTCATGATTATTGGGCTTCATCGCCAATTACAGGGCGGTATTGATTTTGTCAAGAAGGGTCAGAAAGTTCTTGCAACGAGTATTGTCGCTTCTGGAGGTTATGCAAATGATGTGGACAACTCTGATGTACTGATCTATACGGGTCAAGGAGGAAATTCTACTGGTGGAGACAAGCAACCTGAAGATCAGAAGCTTGAACGAGGAAATCTAGCCCTGAAAACTAGCATAGATGAAAAGAACGTCGTCAGAGTCATTCGAGGATTCAAAGAGACAAAATCTGCGGAATCCTCTGAAGGAAGGGGTAAGCTCCTTACAACTTACACCTATGACGGGCTGTACACCGTGGAGAAGTACTGGCAGGATATGGGGAAGCACGGTAAGCTGGTCTTCAAGTTCCAACTCAGAAGACTTCCGGGTCAACCAGAGCTTGCTTGGAAAGAAGTGAAGAAATCCAAGAAATTCAAAGTACGCGAAGGCCGAGTTATAGATGATATTTCTGAAGGAAAAGAGAAATTCCCTATAGGTGCTGTTAATACCGTAGATGATGAGAAACCCCCCAGATTTACTTACATTAATCGCATGATGTACCCGAATTGGTGCCAGCCTATCCCACGCAAGGGCTGTGACTGTACAGAAGGATGTAGAGATTCAGATAACTGCGCTTGTGCTGTCAAGAATGGCGGGGAGATTCCATACAATTACAATGGTGCCATTGTTGAAGCAAAGCCGCTTGTATACGAATGTGGGCCATCCTGCAAGTGCCCTTCTAGTTGCCATAACAGAGTTAGTCAACACGGAATCAAATTCCCACTTGAAATCTTCAAAACCGAATCACGGGGCTGGGGTGTTAGATCCCTATCTTCCATCCCATCCGGAAGCTTCATATGCGAATACATAGGAGAGATGCTTGATGACAAAGAAGCTGAGCAAAGGACTGGCAACGATGAATACTTGTTCGATATTGGGCAAAACTACAACGACCATGCTCTTTGGGATGGGCTTGCGACCATCATGCCCGATGTAGCATCAAGCTCCAGTGATCTTGTGGAAAATGTCGGTTTTACCATCGATGCAGCAGAATATGGGAACGTGGGGAGGTTTATTAATCATAGTTGCTCTCCAAACCTCTATGCTCAGAATGTTCTTTACGATCACGATGACAGGAGAATACCACACATAATGTTCTTTGCGGCTGAGAATATACCTCCTCTACAGGAGCTGACTTACCATTATAATTACACTATAGACCAGGTTCATGATTCCGAGGGCAACATCAAGAAGAAGAGTTGCTATTGTGGTTCCTCAGAGTGCACTGGTAGGATGTAT
>CVDF-2021043-Simmondsia_chinensis
GATCAGAAGCTTGAACGAGGAAATTTAGCCCTGAAAAATAGCATAGATGAAAAGAATCCTGTGCGAGTTATTCGAGGAATCAAGGAGACAAAAGCTACAGAATCTGCTGACAAAAGAAGTAAACTCATTTCAACTTATACTTACGATGGGTTGTACACTGTGGAGAAGTACTGGCACGATATTGGCCAGCATGGCAAGTTGGTTTTCAAGTTCGAGCTAAGAAGAATTCCGGGTCAACCCGAGCTTGCATGGAAAGAAGTAAAAAAATCCAAGAAATTTAAAGTACGAGAAGGTCGCATTCTAGAGGATATTTCTGAAGGGAAAGAGAAGTTTCCAATCGGTGCTGTTAATACAATAGATAACGAGAAACCCCCGTGTTTTACTTACATTAATCATGTGATGCACCCTGATTGGTGTCGACTGATCCCACGCCAAGGCTGTGATTGTACGACAGGATGCTCAGATTCTGAGAAATGTTCTTGCGCTGTCAAGAACGGTGGCCAGATTCCATATAATTACAATGGTGCCATCGTCCAAGCAAAGTCGCTAGTATACGAATGTGGGCCCTCCTGCAAGTGTCCTCTGAGTTGCCCTAATCGAGTCAGCCAACACGGTATCATGCTCCCTCTCGAAATCTTCAAAACCAAATCTCGGGGATGGGGTGTGAGATCCCTATCTTCCATCCCTTCCGGGGGCTTCATATGTGAGTATATAGGAGAGCTACTCGATGACCGAGAAGCCGAACAGAGGACCGGGAATGACGAGTACCTCTTCGATATTGGGCAAAACTACAATGATCATACTCTTTGGGATGGGCTTTCAGCTCTCATGCCCGATTCAGCGGCAAGCTCTAGCGACTTTGTGGAAGATGTCGGTTTCACTATCGACGCGGCAAAATTCGGGAATGTGGGGAGGTTTATTAATCATAGTTGCTCTCCAAACCTCTATGCTCAAAATGTGCTTTATGATCATGATGACAGGAGAATACCCCACATAATGTTCTTTGCCGCGGAGAATATTCCTCCGTTGCAAGAGTTGGCTTACCATTACAATTATGTTATGGATCAAGTTCACGATTCCAATGGCAATATCAAGATAAAGAATTGCTACTGTGGATCCTCCGAGTGCACGGGCAGGATGTAT
>CVEG-2017576-Azolla_cf._caroliniana
AAAAGCAAAAGGTCGGATCTTGAAGCAGGAAGCATGTTAAGACAAAAGGGAAGATGGCAAAACCACTCTGCAGAGAAGATTATTGGAGAGGTTCCTGGTGTAGAAGTGGGTGATCAATTCTCCTTTCGGATTGAGATGTTGATTATTGGTTTGCATAGACAACTCCAAGGTGGAATTGATTATATTCCTGCTAGTAGAAGAAGTAGTGGAATGCCCCTTGCTACGAGCATTGTTGCTTCAGGCGGTTATGAAGATGATAAAGATTCGGGAGACAAGCTTATATACTCTGGTCAAGGTGGTAATAACTACAAAGGAGACAAACGACAAGGAAGTGATCAAAGTTTAGTTCGAGGTAATCTTGCAATGAGCAACTGTATGAAAGAACGAACTCCAGTTCGTGTTATTAGAGGTACTTTCGATCCAGCGAGTCCGTCATCAAAACTATACACATACGATGGTTTATATGATGTAGTTAATGTACACTTTGATAATGGGGCAGCTGGCTTTGGTGTATATCAATTTACATTGATCAGAAGACCTGGACAACCACAATTAGGCTTATCTATTGTGCAGTTTGTTGGTAACCTTAAGAAGAAAGGGTTAGCTCGACCTAACCTCCTCTTAGAAGACCTATCTCAAGGCCAGGAAAATTGGCCTATTTGTGTTGTAAATGAAGTAGATGGAGATCCAGCACCTACTAACTTTACATATATTCCGAATATCAAGTATCCGAAGTGGTTCTCACGTGTGTTACCTCAAGGTTGTGATTGTGAGGGAGGTTGTTCTGATGAGACGAATTGTAAATGTGTATTGAAAAATGGTGGAGAATTGCCTTATAATGAGAAGGGTTATATCATTCGAGACAAGAAGGTGGTCTATGAATGTGGCAGTTCATGCCGATGCTCTAGCAATTGTTCAAATAGAGTAAGCCAAAAGGGTTTAAGATATCAACTAGAGGTTTTTAAGACCAAGAATCGAGGATGGGGTGTTAGATCAGTTAACCCTATACAACCTGGAGGCTTTATTTGTGAATATACTGGTGAGCTTTTATCTGATGCCGAAGCTGAGCAAAGGGTTGAGAATGATGAGTATCTTTTTGAACTGGGAAACAACTGCAATCTAGAGAGTACTGATGGTGGACTACAATTGAAGAATTTGTCAACTACAATGTTATCATCGGTGAATGAGGATATAGGATATACGATCGATGCAAAATGTATGGGCAATGTTGCTCGCTTCATCAACCATAGTTGCTCCCCAAATCTCTTTGCTCAGAATGTATTATATGATTCTGATGATTTAAGATTCCCACATGTTATGTTATTTGCAATGGAAAATATACCCCCAATGAGAGAGCTAACCTATGATTATAATTATACTGTTGGTCAAGTGTTGGATGCAAGTGGTAATATAAAGAGCAAAGCTTGCTATTGTGGAGCTTTAGATTGCAAAGGGAGGTTGTAT
>CWYJ-2072185-Heracleum_lanatum
AAAGTGAAAGAAACTTTAAATCTGTTCCAGCAGGTCTTGCAAAAGTTGTTACTAAGCAAAGAAAAAGTTTCGCAATATACTTATGTAGAAGCAGCAATGCAACTTAAGGAACAAAAGAAGTGGGTTAATATGGATAGACGAATCTTGGGAGCTGTTCCTGGTGTTGAAATTGGGGACAAATATCATTGTAGGGCTGAACTTGTTATTATTGGCTTACATCATCCGTTTGCTGCTGGTATAGATTCCATGGAGGTAGATGGAAAGAAGGTTGCCATTAGCATTGTGGCCTCGGGTCGTTATGCTAATGAAACGGAATTTACAGATGTTTTAATTTATTCTGGTGAAGGAGGGAATCCAGCTATCAAAGACAGGGAGCTTAAAGATCAGACACTGGAGCGAGGTAACCTTGCCTTAAAGAATAGTATGGATGCGGAAACTCCGGTTAGGGTTGTAAGAGGCTATCGAGCTTGGAAGTCGTTTAGAGCCGGGGACAAGAAGAGAGAGAAAGAAACAACATTTACTTATGATGGTTTATATGTTGTGAGTAAGTATTGGCAAGAGAAAGGGAGACATGGCAATTTGATTTACATGTTTCAACTTAACAGGTTGAAAGGTCAGCCAAAACTTACCACAAATAATTTGAGCAACTCTATAATATCGGGCAGTTCAGCAATTTCTTCCGTATCTAGCAGATCAAGAAAATGCAAAAGAATATTAGGCAAGATAGGAAGATCTAAACCGTTGAACATGCCAGGAGATTCTAAAGCATTGCTCATGTTGGAAAAATCTGACGTCCAACGTAATCCTATATTAATAGAAGACATTTCTTATGGGAAGGAAAAGATAGCAATACGTTTAGTTAATGACATTGATGATACGAAACCTCCAGTCTTTAATTATCTAGCCAATATGGAATATCCGCACTTGAAAGTTTCCTCTACTAAGACAAAAAGTTGCCAGTGTAAAGATGGGTGCTCCGATAGTGTGAGATGTTCTTGTGTTGTCAAGAATAGAGGTAGCGTACCATTCAATGAACATGGAGCTATCCTTAGACAGAAGACTATTATTTACGAGTGTGGTCCATCTTGCAAATGCCCATCTTCTTGCCACAATAGAGTAAGCCAGCTTGGTTTAAAGTTTCAGTTGGAGGTCTTTAAGACTGAATCGGTGGGATGGGGCCTTCGATCACGGGATTTTATACCGTCTGGAAGTTTTATCTGTGAATATGTAGGGGAGTTGCTTGACGACATGCAAGCGGAGGAAAGAAGTGGTTGTGATGAGTATTTGTTTAATTTAGGAGGGGCTGATGAATACACTATTGATGCAGGTATTTATGGGAATGTTGGAAGATTTCTCAATCACAGTTGTTCACCCAACTTGTATGCTCAAAATGTCCTGTACGATCACACTGACAAGAGGATGCCTCACGTGATGCTATTCGCTACAATGGATATACCTCCCTTGCAAGAGTTGACATTTGATTACAACTATGAAATAGACAGTGTTTATGATGCAAATGGAAATGTCAAGATCAAAATTTGTTGCTGTGGTGCCCCTGATTGCAGCGGACGAATGTAT
>CWYJ-2072774-Heracleum_lanatum
AAAGCTAAGAAGCGCAACTTCAGTGGGAAAGAGAAGTCTAAATCTGGAAGCGAGATGAAAAAGTTCAAAAACATTTCGTCCAGAAAAAAATCGAAGAAGGCAGCATCTGTTCAGAAGAATCGTTATGAAGATCTATATGATTCTGTCATGAGGGAAGATGGAGATTTTTCTGCAGAGCGTGCTGAACAAATTGAAGGCTCTTCTGTGAGTAGGGCAGTAGGTGAATTTGAGGTGACTCTTCCTCCTTATGGACCAAACACTTCTAGTCATGATATGCGTAACAGAGTCAGAGAGGCGCTTCGTCTCTTCCAGGCTGTTTGTAGGAAGATACTGCAAGGTGAAGAGGCTAGAACAAGGGGCGGAGAAAAATCAAAGTCAAAAGAGAAAATCAAGAGGATTGATATTCTTGCTGCTAAGATTGTCAAAGAAAAAGGAAAAGAAGTAAACACAGGCAACCGAATATTGGGAGCAGTGCCTGGAGTTGAGGTAGGCGATGAGTTCCAATACAGGGTAGAGCTAGCTATTGTTGGCATTCATCGCTTATACCAGGCAGGTATAGATTCTATGAAGTACAAAGGTGATACAAATGTTGCAGTTAGTGTTGTCGCTTCAGGGGGGTATGCTGATGAACTTGATAATTCAGATGTATTGATTTACTCGGGTCAAGGTGGATTATCAGGAAAGGATAAGCAACCTGAAGACCAGAAGCTTGAAAGAGGCAATTTGGCTTTGAAGAACAGCATCGATGTTAAGAACTATGTGAGGGTTATTCGAGGATCTAAGGAGATTAAGGCTTCTGAGTCTGCAGATGCAAAAGCCAAGACGGTCATGACATATGTTTATGATGGGCTGTATACTGTTGAGAGATTTTGGCAAGAAGAGGGAGCACATGGGAAGCTGGTATTTAAGTTTGAATTGAGAAGATTACCGGGCCAACCAGAGCTTGCTTGGAAAGAAGTGAAAAAATCCAACAAATCTAGAAGTCGGGAGGGTCTTTGTGTTAATGATATATCCGGAGGGAAAGAAATTACGCCAATATGTGCAGTGAACACCCTAGATGATGACAAACCCCCTCCATTCACTTATGTAACTAGGATGACGTATCCTGATAGCTTCAACCTCAGCCCCCCCAAGGGATGTGATTGCAAAGGTCGATGCTTGGATGCTAAAAGATGCTCGTGTGCAGCCAAAAATGGAGAAATTCCTTACAACTTCAACGGGGCTATTGTTGAGGTGAAGCCATTGGTATATGAATGTGGCCCTTCCTGCAGATGCCCTCCTTCCTGCTATAACAGGGTTAGTCAGCTTGGGATCAAGTTTCAACTTGAAATCTTCAAAACAGAGTCAAGGGGCTGGGGTGTAAGATCACTGAATTCTATTACAGCTGGAAGCTTTATATGCGAGTATACAGGAGAGCTTCTTGAGGACAGGGAAGCTGAAAGGAGGACAGGAAATGATGAGTATCTCTTTGATATCGGACAAAATTACAGTGACTGTTCTCACAGACCGGATGCAGAGGCAAACTTGAACAATGTAACTGAGGATGTTGGATTTACTATTGATGCAGCACATTGCGGAAATGTGGGGAGGTTCATAAATCACAGTTGTTCTCCCAATCTTTATGCGCAGAATGTTCTTTATGATCACGAAGACAAGAGAATGCCCCACATCATGCTTTTCGCTGCAGAGAATATTCCTCCCCTGAAGGAGCTCACCTATCATTACAATTATGCGATTAACCAGGTTTTCGATTCGAACGGGGAGATTAAGATGAAGATGTGTTATTGTGGTTCTTCTGAATGTACTGGTAGGATGTAT
>CWYJ-2072810-Heracleum_lanatum
CGCAGTAAAGTACGAGAGGTTCTAAATCTGTTTCAAAAGACCCTTAAAGAGCAGTTGCGGAAGAATCAAGCTACAAGAAACTTAAAGGGGAAAACTAAGACGATATCGTCAGATGTTTATGAGGAGGTAGCAATGCTACTTAAGCAACAAAAGAAGTGGATTTATATGAATAAACAAGTCTTAGGTGCTATCCCAGGTGTTGAAGTTGGTGACCAGTTTCAATACAGGGCTGAACTTGTCATTGTTGGAGTGCATGCTCAGTTTGTTGCTAGTATTGATTACATGGAAAAGGATGGCAAGAAGATTGCCACAAGCATAGTGTCCACCCATATTTATTCCAATGATGAAGAATTAACAGGTGTCATCTTTTTTTGTGAAGATGGTATCCAAACAATGGCGGAACAAAATTTTAATGATCAGACACTTGTACGTGGTAACCTTGCCTTGAAGAATAGTATGGATGAAGAAACTCCAGTAAGAGTTATTCGAGGTAATCAATCTTTGGAGGGAAAAAGCACTACATTTACGTATGATGGATTATTCACTGTAAGCAAGTTTTGGCAAGAGAGAGCGCAAAATGGCGAATGGGTATATATGTTTCAGTTAAATAGAATGCAAGGTCAGCCTAAACTTAAAGTAAATAAGTTGGGAAGGAATGGAAAATCTAAGGCTCTCTACTATCGCACATTGATAGATGATATTTCTTACGGGAATGAAAAAATATCTATCCCTGTTGTTAATGACATAGACAATAGCAAACCTCCGGCTTTCAAATACATAACCAAAATGGTATATCCCAAATTGAAGAAGTCCGCGAATGCAAGAGGTTGCCGTTGCGTTGATGGGTGCTCGGATCTTGTAAGATGTTCTTGTGTGGTCAAGAATGAAGGAATGGTACCTTTTAATGAAAATGGAGCTCTCATTAGAGCTAAAGAAAATATTGTCTACGAGTGCGGTCCTTCTTGCAAATGTCCCCCTTCTTGTATGAATAGAGTTGGCCAACATGGCCCAAAAATTCAATTAGAGGTCTTTAAGACGGAAACGAGAGGGTGGGGCATTCGGTCACGAAATTTTATTTCATCCGGAAGTTTTATATGCGAGTATGTTGGTGAGTTGCTTGATGACAAGCAAGCGGAGGAAAGGATAGGTTTTGATGAGTATCTATTTGATATAGGAGATGAGGATGGCTTTGCTATTGATGCGGCAAAAATCGGAAACATAGGAAGATTTGTGAATCATAGTTGTTCACCAAACTTGTTTGCTCAAGATGTTCTTTTTGATCATGTTGACAAGATGATGCCTCATGTGATGCTATTTGCTATGAGAAAAATATATCCTTTACAAGAGTTGACGTATGATTATAATTACAAAATTGATCATGTTTCCGATTCAAATGGGAATGTCAAGATAAAGAAATGTCATTGCGGTGCTCATAAGTGCAAGGGGAGGTTGTAT
>CWZU-2000787-Betula_pendula
ATTCTTAAGGATAAAGGTAAACATGTTAACACTGGTGAAAAAATCTTGGGATCTGTCCCAGGAGTTGAAGTTGGTGATGAGTTTCATTACAGGATTGAGCTTAATATCATTGGCCTTCATCGCCCAAGTCAGGGTGGAATAGATTTTATGAAGCATGGTGGGGAGATCCTTGCAATTAGCATTGTGTCATCTGGGGGCTATGATGATGATTTGGATAATTCAGATTCCCTGACCTATACGGGCCAGGGAGGAAATGTGATGAATACTGATAGAGAACCCGAAGATCAGAAACTTGAACGGGGAAACCTCGCTTTGAAGAATAGCATGCACAAAAGGAATCCTGTTAGGGTGATCCGTGGCTCTGAGTCTTCAAATGGAAAAACATATATCTATTATGGGCTATATCTGGTGGAGAAATATTGGCAGGAATTGGGGTCACATGGTAAGCTGGTTTACAAGTTTCAGTTGGACAGAATTCCAGGTCAACCAGAGCTTGCTTGGAAAGAAGTCAAAAAGTCCAAGAACTTTAAAATAAGGGAGGGTCTCTGTGTGGATGATACTCCCTTGTGTGTTGTGAACACCATAGATGATGAGAAACCTGCACCGTTTAAATACGTTACCAGCATGATATATCCTCATTGGTGCCACCCTCTCCCTCCTAAGGGTTGTGACTGTATTAATGGATGCTCGGATTCTGAGAAATGTTCCTGTGCAGTCAAGAATGGAGGAGAAATCCCATTTAACTATAATGGGGCTATAGTTGAAGCAAAGCCCCTCGTCTATGAGTGTGGTCCTTGTTGCAAGTGCCCTTCTTCTTGCCATAATAGAGTCAGCCAGCGTGGTATCAAATTTCAGCTTGAAATTTTTAAAACCAAATCCAGGGGATGGGGTGTGAGATCCCTTAATTCAATTCCTTCAGGAAGTTTTATTTGTGAGTATATAGGAGAGCTCCTTGAAGATAAGGAGGCTGAACGAAGAACCGGTAATGATGAGTATTTGTTTGATATTGGGAATAACTACAATGACAGTTCTCTTTGGGATGGACTCTCGTCCCTTATGCCTGATGTGCAGGCAACTTCCTGTGAAGTTGTGGAGGATGTTGGCTTCACTATTGATGCAGCAGAGTATGGCAATGTGGGGAGATTCATCAACCACAGTTGTTCTCCCAATTTGTATGCGCAAAATGTCCTATATGATCATGAGGACAAAAGAATTCCTCACATAATGCTCTTTGCTGCTGAAAACATTCCTCCGTTGCAAGAGCTGACTTACCATTACAATTATATGATAGATCAGGTTCGTGATTCAAATGGCAATATAAAAAAGAAGAGTTGCTTTTGTGGTTCTATAGAGTGCACCGGTAGGCTGTAT
>CZPV-2011006-Moringa_oleifera
ACCCGAAACAAAGTGAGGGAAACTCTGCGTCTGTTCCAAGCTGTCTGCAGGAAGCTCTTGCAAGAAGAAGAAGCAAAGCCTCAAGCGCGACCAAATACTTGTAGGAGGATTGACTATATGGCTGCAAGAATCCTTAAGGATAAAGGGAAATATGTGAACACAGGCAAACAAATCCTTGGATCTGTGCCAGGAGTTGAAGTTGGTGATGTGTTTCATTACAGAGTGGAGCTTACTATTATTGGTCTTCATCGCCAAACTCAGAGCGGCATAGATTATGTGAAGGAAGGTGGAAAAATCCTTGCTACCAGTATTGTTGCTTCTAGGGGTTATGATGATGAGTTGGACAATTCAGATGTTTTGATTTACACAGGTCAGGGTGGGAATGTGATGAATGGAGATAAGGAACCTGAAGATCAGAAGCTTGAAAGAGGGAATCTTGCTTTGGCAAATAGCAAACAGACAAAGAATCCAGTTAGAGTGATCCGTGGTGAGATGAAGGCATCTGATTCGTCAGATATAAGAGCTAGGACATACATATATGATGGCCTATATTTGGTTGAGGACTTGTGGCAGGAGCAAGGGCCGCATGGAAAGCTAGTATTCAAGTTTAGGTTGCTCCGAATTCCTGGCCAACCGGAGCTTGCTTGGAAAGAAGTGAAGAAGTCCAAAAAATCCAAAGAACGGGAAGGTCTCTGTGTACATGATATCTCTGAAGGGGAGTTAATTCCTATCTGTGCTGTGAACACCATAGATGACGAGAAACCCCCGCCATTTGAATATATAACTGGGATGATGTATCCAGATTGGTGCCAACCTCTTCCTCCTAAGGGTTGTAATTGTACCACCGGATGTTCAGAATCTGGGAATTGTTCTTGTGTGATCAAGAATGGAGGAGAGATCCCATACAACCATAATGGGGCCATCGTTGAGGCAAAGCCCCTTGTCTATGAGTGTGGCCCTTCCTGCAAGTGTCCTCCTTCTTGTTATAATAGAGTCAGCCAACATGGTATAAAATTGCAGCTTGAAGTCTTTAAAACTGAAACAAGAGGCTGGGGTGTGTGGGGTGTGAGATCCTTAAATTCCATTCCTTCTGGAAGTTTTATCTGTGAGTATGCAGGAGAGCTCCTTGAGGAGAAAGAAGCTGATGAAAGGACTGGCAATGATGAGTATCTTTTTGACATTGGGAGTAACTATAGTGATAGTTCCCTTTGGGATGAACTTTCTAACCTCATGCCTGAATCAACATCAAATTCTTCCCAAGTTGTGGAGGATGGTGGATTTACCATTGATGCTGCAAAATATGGAAATGTTGGCAGATTCATCAACCATAGTTGTTCACCTAATCTATATGCCCAAAATGTCCTTTATGATCATGATGACAAGAGAATTCCTCACATAATGCTCTTTGCTGCTGAGAACATTCCTCCCTTACAAGAGTTGTCCTACCACTACAACTACATGATAGACCAG
>Carubv10022678m
ATGGGTGTAATGGAGAACAATATGGTGAATACTGAGACATCAAAGGTGAGAGTGATGAGCAATGGTGATGATTCTGTGGAGAAACGAGGTCTTTTGCAGAATGGTGTTGCTGGTGTTGCTGGTGTTGGTTACAGGAGTGATCGTATGACGGGGCTTAAGTTTAAGCGTCGCAGGGTTGGTGCTGTTAGGGATTTCCCACCTGGTTGTGGAACTAGTTTCAAGTCTTTTACATGGAAAAAGACTGATGTTGTTAAGTTTACTTGTGATGAGAACGGGAGTGTTGTTGCTGATGGTGATGATAAGGTTGAGTCTTTGATTAAAGAGGAGCAAGATGATGGAAAGGGTTGTAGCGATTTGGGTGGATCTGGTGCGTTGATGGTGTTTGCCTCTGAAGATGTTAGTATGGCTGAGGCTGTTGAGGTTAAGCCTCTGAGCATTTGCTTGCCAGATGGGGATGTCATGGTTGGTTCTGTTACTGGGGAAAGTTCAAACAGTGAACAGGATTCGGGTTCTGATGTTAGCAGCAGCAGCGGAACAGAAAACATGATGAGGGATATCGTTGTTTATGCAGATGATACGAGTCTGGGAAGAGGTGATTTGGCTCAAACTGAGCCGTTGGAAATTGAGATGGCAGATGTTACAGCTCCAAAACGGAGTCGTGCTCTGCATAGGAAAAAGACAAAGAAAGGGGTTGCATTTCGTTCAGCCAGGGGATCAGCTGTTGTTAGGATTCCTCCTTCACATCCCAGTGGTTCAAGAAGCATTGATAGTACTCGGGACAAAGTTAAGGAAACTCTTCGTCTTTTCCATGGAGTTTGTAGAAAAGTTTTGCAGGAGGATGAAGCAAAGCCTGATGAATTGAGGGTAAAAAAACTTAGAGTAGATTACATTGCTAGGCAAATTCTCAAAAGCAAAGGGAAATTCCTCAATGTTGGTGTACAGATTCTGGGAAATGTGCCAGGGGTTGAAGTTGGTGATGAGTTCCAATATAGGATGGAGCTGAACATTCTAGGTGTACATAGACCAAGTCAAGGTGGTATTGATTATATGAAAGTCGGTAAGGACCTAGTTGCAACAAGTATTGTAGCTTCTGGAGGGTACGACGACCATCTGGACAACTCGGATGTCTTGACCTACACTGGTCAAGGTGGAAATGTGATGCAAGTAAAGAAAAAGGGACAGGAACTGAAAGAGCCTGAAGATCAAAAGCTTGTAACAGGAAACCTTGCGTTAGCAAACAGCATAGAGAAGAAGACACCTGTGCGCGTCATAAGAGGCAAAAAAAAGGCAGCATTACAATCATCATCATCAGCAGGTGGAAATTATGTTTACGACGGATTATATCTTGTGGAAAAGTATTGGCAAGAAGTTGGATCTCACGGGAAGTGTGTCTTCAAGTATAAACTTAGGCGCATGCCCGGACAAGCTGAGCTTTCATGGAGAGTGATGAAGAAATCAACGTCTAAACGCCAGGAAAATGTACGTATTCTTGACATTTCAGAGGGGAAAGAGCGACGACCTATTAGCGCTGTGAACGATATAGACGAGGAGAAACCGCCTAAGTTCACCTACACGGTTAAAATGATTTACCCAGATTGGTGCAAACCAGTTCCTCCAAAGTCATGCGGTTGCACCACAGCCTGCAAGGAAGCGAGCATGTGCGCTTGTGTGTTGAAAAACAATGGAGAGATACCATACAATTACGATGGAGCCATTGTTGGTGCAAAGCCTTTAATCTACGAATGTGGCCCGCTCTGCGAATGCCGGTCTGATTGCTACCTAAGAGTCACACAGCTGGGGATCAAGATCCAGCTTGAGATCTTCAAAACCAAGTCAAGAGGTTGGGGAGTGAGATCGGTTAAATCAATCCCTATTGGTAGCTTCATATGCGAATACGTAGGTGAACTTTTAGAGGATAGTGAAGCCGAAAGAAGAATCGGAAACGACGAGTATCTCTTTGATATTGGTAACAGGTATGATGACTCTTTAGCGCAAGGGATGTCAGAGCTAATGCCTGGGAAAAAGAAAAAGCCAGCCATGGAAGAAGTTGAGGAGACTAGCGGATTCACCATTGATGCAGCAACGAAGGGAAATGTTGGGAGGTTCATAAACCATAGCTGCTCGCCAAATCTGTACGCACAAAACGTATTGTATGATCATGAAGACACGAGAATGCCTCATGTGATGTTCTTCGCAATGGACAACATACCTCCGCTTCAAGAACTGACTTACCACTACAACTATGCCATTGATCAGGTACGCGACTCTAAGGGTAATATCAAGAAGAAAGCTTGCTTCTGTGGTTCTGACGGCTGTACTCGTAGGCTCTAT
>Carubv10022753m
ATGGTACATTCAGAGTCATCAGTACTTAGTTCGTTGCGCGGTGGTAGTGATTTTTCTAAGGATGAAGTAGCAACATCAGTTTCAGGTAATGGTAGCTACACTGATCCTGTGGTTAGGAGGAAGTCCAAGCGGTTTAAGGTTGCAGCAGAAAGTGAGTTATCTCCTGATTGTGGATCGGTTTCCAAGCGACTCAGATCGAGAAGTATTCAGAAGGAGGTCCTAATTGAGACTTGCGAGAACAGGAATGTTTCTGATGACTGTGTTCTTTCTTCTGAAGCTGAGGTTGTGTTGATTCCTCGAGAAAACGTGGTCGCGCAGGATCGCTTGATATCTATTGATGTACATTTTTGCAAGGACATCGACGTTGGGGTAACCGAGAGCGCTGAATCTCATCGAGTTAACTTGCAGACCCAACTGAAAGATAAGAATCTGCTGGGGAACACAAGTGAGCTTTATACGGTGGAGGTCCAGCCTCCAAGCATTAGCTTGCAAGAAGATGCGGTGGTGGGGTCTGTTTACAGGCAAAGCATCACTACAAGAAAACAGCTTCGCGGAAGAACGATTTCTGTAGTGAGAGACTTTCCTCCAAATATGGGGAGCATATTTCCAAAGAGTGGAAAGACCTTTGAAGTTCCTATTTCGGTGGAAGAGAAACATTTTGTTCTGAGGAATTCAGATTCGGGAGACCATTTAAGTCAATCTCCTGATGAAATCATATCACCAGAGGTTTTGGAGCCATCGGAACTAGAGAAAGAGAAGTCGAAGGTTACAGTTCCAAAACCAATTGAGGCTGCAGGTAGAAGAGGTACTCATATTATTGGAACTGTGCCTGGTGTAGAGGTTGGCCATGGATTTCAATATAGAATGGAGCTGAACTCTCTTGGTATACATAGACCAAGTCAAGGCGGTATCGATTATATGAAAGACGATAGCGGAGAACTAGTTGCCTTGAGTATCGTATCATCTGGAAATTATGATGACGTGCTTGATAACTCGGATGTCTTGATCTATACAGGTCAAGGCGGAAATGTTGGGAAAGGAAAGAAAAATATTGAACCCAAAGACCAACAGCTTGTAAGAGGAAACCTCGCGTTGAAAAACAGTATACACAAAAAGAACCCTGTGCGGGTCATAAGAGGCTACAAAAATACGACATTAGAATCATCAGCTGCTGTAAAGAATTATGTTTACGATGGATTGTATCTGGTGGAAGAATATTGGGAAGAAACCGGGTCTCACGGTAAGCTCGTCTTCAAGTTCAAACTGCGACGTATTCCTGGACAACCCGAGCGTTCCTGGAAAGTGGTTGAGAACTCAAAGAAATCCGAGTTACGGGAAGATGTTTGCAATGTTGACATCTCAGAAGGGAAAGAGGCATTACCCATACGCGCTGTGAACAATTTAGACGACGAGAAACCCCCTCCGTTTATCTACACGGTTAAAATGATATATCCGTATTGGTGCCGGCCAATTCCTCCAAAGAGCTGCGGTTGCACAAAACGCTGCTCGGAATCAAAAAATTGTTCCTGCGTAGCGAAAAACGACGGAAAGATACCGTACAATTATGATGGAGCCATTTTAGAAGTAAAGCCCCTGGTTTATGAGTGTGGACCACACTGCAAATGCCCGCCTTCTTGCTACATGCGAGTCTCACAGCACGGGATCAAGATACAGCTGGAGCTCTTCAAAACAGAGTCAAGGGGATGGGGAGTCAGATCGCTTGAATCTGTTCCAGTGGGAAGCTTCATCTGTGAGTACGCAGGAGAGCTTTTAGAGGATAAACAAGCTGAAATACTAACAGGGAAAGATGAGTATCTCTTTAACCTCGGGAAGGAAGAGGATCCGTTCACCATAGACGCAGCACGGGAAGGGAACATAGGGAGATTTATAAACCATAGCTGCTCGCCGAATATGTACGCTCAGGACGTATTGTACGACCATGATGAAACCAGAATTCCTCACGTGATGTTCTTTGCACAGGAAAATATACGTCCGCTTGAGGAACTCACGTACGATTACAACTATAAGATCGATCAGGTACGCGACTCCAATGGTAATATCAAGAAGAAATTTTGCTATTGTGGCTCGGCTGAGTGTTCTGGTAGACTCTAC
>Ciclev10023329m
GCGTGCCTGTGGCTGCTCAGTGTTTCCAACCTCCGGGGCCTGAGCTGCATGTGTCGTGTGTCTGTGTGTGGTGTACTGACAGAGTCAGCTAGAGTTGTTTCATTACCTAATGGTAGTCATTCTGATGGTAGGTTGGGAAAAGCGCCTATGGAAAATGGCCACTGTGCTTCGCAAGGTGGTCCCAAGCATAAGCGGCGAAAAATTTCTGCTGTTCGAGATTTTCCACCCGGGTGTGGACCGTCTGCCTCAAGGATCAATTGGATACCTAATGAAGAAGCCATTGTTGGTGTAGTTAGGCCTGATGCTGAAAATGTTGTTGTCTCATCTAATCATGTGGATATGCTGGATCTAGTTAGTGCTGACCCGAATGGAACATTGTTGCTAGACACCGAAAATGTAAACACTTCAGGAGGCAAAATTTATGATGGGTCAAAAAATTTGAACATGATGCATATTGGTGTTTCAGATGAAGAGATGGTCCTGCAAAGTGGTTCAAAGGCACTATCCTCACCTAATTCGCGAAATGCTGTTCCACATTTAAGTAATCTGGAGAGAATTTTGACTAGAAATTATCCTCCTAGGAGAAGAGTTTCTGCTATCAGAGACTTTCCTCCCTTCTGTGGGCAAAATGCTTCAGTTCTTGGTAAAGAAGAGTGCATGGAAGCACATCCTTCTTTTAGGAGTTCACCTCAAGAGGAGTCTGATTCCAAAGGCAAACCATTAAAAGAGACTGTGAAGACTGATGAAAACCAAATCAGAGTGAACGGTTATGATGGAGATGTTTGCATGAATGAGTTTGGAGGCGATGTTTCTAAAATCACCAGTGGTAAAGTTCTTGCTGATTTTGAAGAGCATGCTACCATGGAAACAAAGAGTGAAACCTTAGCAACTTCTTCTAAGAAAATGATGACAGTTGCTCAGGAAGATACGGATTTTTCTGTAAGTGACAATCAATTCCAAGAGGAAGATTCTGAAGGTTTACAGCTTGCATTGAACAGGGTTATTGTGCAAGGTCTAATGGCATCGCTGAACTGTCCATGGAGACGGGAGAAAGGGGTTTGCAAACCTAACTATGTTAGTGGTACAGGTCAAAGGGAAAGAAAGAAGCATAATTTGCTGCCACCTTCTAAATCTCCTTCTGAGGAAATTATCAAAGCAAAAGGCTCTGAAGGATCATACTGTAAGAGGAATTCATATTCAGGAAGAAATGCCTATGAAAATAGGAGTGCATTGGTGATGAGGGATGGGAAAGATTCTCTTGGGCATGATAGAGGACAAGAAAACTTTCATCTGGGTCAAAGATCGCATGTTTTTGATGTGACCCTCCCTCCTCATCCCAGGAGTTCAAGTGGTAAAGGTCCTGAAAATGATGCTATTGGTGCCCGAAACAAGGTGAGGGAGACATTGCGTCTGTTTCAAGCTGTTTGTAGGAAGCTGTTGCATGAAGAAGAAGCAAAACCCAGCAGACAAAATTCTCATAAGAGGGTTGATTATCTAGCAGCAAGGATTCTCAAGGACAAAAAGAAATACATCCCTGTCGACAAAAAAGTCATTGGATCGGTTCCAGGAGTTGAAGTGGGCGACGAGTTTCAATACAGGGTGGAGCTGAATATGATTGGTCTTCATCTCCAAATTCAGGGTGGTATAGATTATGTCAAGCGCAAGGGAAAAATTCTTGCTACAAGTATTGTAGCATCTGGGGGTTACGATGATAACTTGGACAACTCAGATGTTTTGATTTACACTGGTCAGGGAGGGAATGTGATGAACGGAGGCAAGGAACCTGAAGATCAGAAGCTTGAACGAGGGAATCTAGCTCTAGCGAACAGCATACATGAACAGAATCCTGTAAGAGTGATCCGTGGTGATACAAAGGCTGTAGAATCTAGGACGTACATTTATGATGGTCTGTATTTGGTGGAGAGATATTGGCAGGATGTGGGCTCACATGGTAAGCTGGTTTTCAAGTTTAAGTTGGCCCGAATTCCGGGTCAGCCGGAGCTTTCTTGGAAAGTGGTGAAGAAGTGCAAAAAATCTAAAGTACGTGAGGGTCTATGTGTTGATGATATCTCACAAGGAAAGGAGTTGATTCCCATTTGTGCTGTGAACACTGTAGATGATGAAAAGCCCCCATCATTTAAATACATAACCAATATTATATATCCTGATTGGTGCCGTCCTGTTCCTCCAAAGGGTTGTGATTGCACTAACGGATGTTCAGAGTTGGGGAAATGTGCTTGTGTGGCTAAAAATGGAGGGGAGCTTCCTTACAACCACAATGGGGCCATTGTTCAGGCAAAGCCCCTTGTCTATGAGTGTCGTCCTTCTTGCAAGTGCCCTCCTTCTTGCTATAATAGAGTCAGCCAGCAGGGTATCAAATTTCAGCTTGAGATCTTCAAAACTGAAGCACGGGGATGGGGTGTGAGATCACTAAATTCCATTCCTTCAGGAAGTTTTATCTGTGAGTACGCGGGGGAGCTCCTTGAAGAGAAGGAAGCGGAAAGAAGAACCAGTAATGATGAGTATCTATTTGATATTGGGAATAAGTATAGTGATGGTTCTCTTTGGGGTGGACTTTCGAATGTTATGCCTGATGCACCATCAAGTTCCTGTGGAGTTGTGGAGGATGGTGGATTTACCATTGATGCAGTGGAGTATGGCAATGTGGGGAGATTTGTTAACCACAGTTGTTCGCCTAATCTTTATGCCCAAAACGTCCTTTATGATCATGAGGACAAGAGAATGCCTCACATAATGCTCTTTGCTGCTGAGAACATTCCTCCCCTGCAAGAGCTGACTTATCATTACAATTACGTGATAGATCAAGTTTATGATTTGTCTGGCAACATTAAGAAGAAGAGTTGCTTTTGTGGTTCTTCAGAATGCACTGGTCGGTTGTAC
>Cucsa.321310.1
ATGTCACTCACATGTAATGATTCCACGGAGAGGATTCAAAAGTTGAATATTGAAAATGGTGATTCTTTTTCACATCCAAAGCTACTTAAATATAAAAGACGTAAAGTCTCTGTTGTTCGAGATTTCCCTCCTGGTTGTGGTCGAAGTCTTTTGCTAAACAGTTCCACCGCAACAAAAGGTGTGATAGGTGATGTAATTGAGAGTCCTCTCTCAGTGCATCATGAAGTGTTGGGAAGTGTGGAGATGTCAAATGCAAATACCACTTTAGAAGCTACTACAAAAAAAACTAATATCTCGTGTCTAGAAGATGGGCACAATACAATGAATGTTGAATCATCATTGTTGATTGAGGATTTGGAAGGCAAAGATGAATCGTTTATAAATATAAAAAACTCTATTGGGGATGAACCTTCTTTGAAAGATTTGCATGGAGTGGTTGTTTCTGGCATAGGGAAAGAGGTACTTGAGCCTAGTAAGTTGAGACCATGCTCACCACTTGATGACACCACCTTTGTTTCTAATGGTAAGGACGTGAAAAAAGTGGTAAGGGAATACCCTCCTAGAAGAAAAATCTCGGCTATTAGAGATTTCCCTCCCTTTTGTGGCCAAAATGCCCCTCCTTTATCCAAAGAGGAGGGTTCCCCCATGATTGTCTCTCAAAATAATTTCGTGCATCAGAATAAGCTATCGAAATTAGATAAGAATGGTGAATGTCTAGGAGATAATGCTCGCAAAGAAGAACGCAATATTGAATTGGTAGAGGATGTGACCAAGTTAGCCATGGATAAAATTTGTAGTGATTCGATGGTGGAACCTATTAAAGCAACAAAGATGGACGATAAATGTGGTTCAAAAATCAAATGTACATCAAAACGAATGCAAACTTCTTGTAGTGATAAATTCAAGTTTGGTAAGAAGCGTAAGAGTACTGTAAATGAAGTGAAGGAAACTATGGAGAAGGAGGTTGACACAGGAGAGGCGCCTTCGGAAGAAAATATTTCAAATATTCCCTCCCATCGGAAGCAATTGAAACTTGTACCTTGCGAGCAAACTCTTGCAGTTGAGAGACCTGTTGTGTTAGGTCTTATGGCTTCATCGACTTGTCCTTGGAGGCAAGGCAAATTGAACCTCAAGCCCTCCCCAGGAGGTGGCTCAAATGGGAAAAAAGTGAAGAAGCATGACTTGAGGCAACTAGAGAAAACAAAATCAATTTTGAAAAAGGAGGATAGAAAAGAGTATCAAAAAAATTCTTCAAAGAAGACATCTGTTGTTGAGAAAGATGTTAATGGGGATATGCATCAGCTAGTTGTTGCGGGTAGCATGGACACAAGTATCAATGATGATGAAAGTATCGATTCTCATGTGAATCATAGATCCAATAATGCTAATGTGAGCCTTATTCCGTTTTCTCAAATTAATGAAAGTGGAAGTGAGCAAGGGACTGATTCTAAAGGTACTAGGACTAGAGTAAGGGAGACATTGCGAATTTTCCATGCTGTATGTAGGAAGCTCTTGCAAGAAGAAGAAGCTGGAAAAAAGGCCCAAGGAAATGCACCTAGGAGGATTGATTTTATAGCAGCAAAAATTCTTAAGGATAAAGGGAAATATGTTAATGTGTGCAAACAAATTTTAGGACAAGTCCCAGGAGTTGAAGTTGGTGACGAGTTCCGATATAGGATAGAACTTAATATTATAGGACTTCATCGCCAAACTCAAGGTGGGATAGATTATGTGAAGTGCGGTCAAAAGATCCTTGCTACTAGTATTGTTGCTTCGGGGGGCTATGCTAATAACCTCGATAACTCAGATGTCTTGATTTACACCGGACAAGGAGGAAATTTGATGCATTCAGACAAAAAACCTGAAGACCAAAAGCTTGAACGAGGAAATCTTGCATTGAAGAATAGTTTTGATGAAAAGAGTCCGGTTAGAGTGATTCGTGGTTCTGAGTCATCTGATGGAAGAACGTATGTCTATGATGGGCTATATTTGGTGGAGAAATGGTGGCAAGATATGGGTCCTCATGGTAAGCTTATTTTCAAGTTTCAGTTGTGTCGAATTCCCGGTCAACCTGAACTTGCTTGGAAAGAAATAAAGAGGTCTAAAAAGTTCAAAGTAAGAGAAGGTCTTTGTGTTGACGATATTTCTCAAGGGAAAGAATCAACTCCTATTTGTGCAGTGAACATCATAGATAATGAGAAGCCACCACCATTTAATTACATCACTAATATGATATATCCTGATTGGTGTCGTCCACTTCCTTTTAAGGGCTGTAATTGTACAAACGGATGCTCAGATTCAGAGAGATGTTATTGTGTGGTCCTAAATGGAGGAGAGATCCCATTTAATCATAATGGGGCAATTGTTGAGGCAAAGGCTCTTGTCTATGAGTGTGGTCCTTCATGCAAGTGTCCTCCTTCTTGTCATAATCGAGTTAGTCAACATGGTATCAAATTTCAACTGGAAATTTTTAAAACCAAATCAAGGGGATGGGGTGTGAGATCCCTAAATTCAATCCCCTCAGGAAGCTTTATTTGCGAGTATATAGGGGAGCTTCTCGAGGATAAGGAAGCAGACCAGAGAACCGGTAATGATGAGTACTTGTTCGATATTGGGAATAACTATAGTGACAATTCTCTTTGGGATGGACTTTCAACCCTCTTGCCCGATGCACAAGCGAATGCTTGTGATATCGTGGAGGATGGGAGTTTTACCATTGACGCGGCAAGCTATGGGAATATTGGGAGATTTATCAACCATAGTTGTACACCCAATCTTTATGCCCAAAATGTGCTTTATGATCATGAGGATAAGAGAATTCCGCATATTATGTTCTTTGCCGCTGAGAATATTCCTCCTTTACAAGAATTGTCTTACCATTACAACTATATGATGGATCAAGTTCGCGATTCCGAAGGAAATATTAAAAAGAAGAGATGTCATTGTGGTTCGGCAGAATGTACTGGTTGGATGTAT
>DCDT-2016908-Cheilanthes_arizonica
GGTGATCAGTTTTCATTTCGAATGGAGATGCTTATTGTTGGCTTGCATAGGCAAGTTCAGAGTGGAATAGATTATATTCCTGGATCAAAACGATATAATGGGTCTTTGGCAACAAGTATAGTTGCTTCAGGTGGCTATGAAGATGATAAAGATGATGGAAACACACTTATCTATTCTGGGCAAGGAGGCAATAACATTAAAGGAAATAAAAAGCAGGAAAGCAACCAGGAGTTAGTTCGCGGTAACCTTGCACTGAGTAATTCTATGAAAGAAAAAACACCAGTGCGTGTCATCAGAGGAACTACTGATTTGGCCAGTCCATCATCAAAAGTCTACACATACGATGGGCTTTATGATGTAGTTAACTATGCCTTCGAATGCGGCGCATCAGGGTTTTGGGTCTATCAATTCACACTAACAAGAAGGCCAGGACAACCTCAGGTCGGCTTATCTTTTTTAAGTCTTTTGAAAAAGAGAGGGCTGAGTCGACCTAACCTTCTCATGAATGACATTTCTAGAGGTCAAGAGAGGTTACCTGTTTGTGTTGTGAATGAAGTGGATGATGAACCCGCACCTCTTCACTTTACTTATTTTCCAAGCATAAAGTACCCAATATGGTTCTCGCCTCTCCTGCCTCGAGGATGTCAATGTGTTGGCGTTTGTGATGAGGAAACATGCAGCTGTGCTATCAAGAATGGGGGAGAGCTTCCTTATAATGAGAAGGGCTACCTAATACGGGATAAAACGGTAGTGTATGAATGTGGTCCTTCATGCAGGTGCTCAAGCTCCTGCGAAAATAGAGTGACCCAGAAGGGATTAAGGTACCGGCTTGAGATTTTCAAGACAAAGAACAGAGGCTGGGGGGTAAGGTCTCTGGATTCCATTCAAATGGGAGGTTTTATCTGTGAGTATACTGGAGAGCTCTTGTCGGATGCTGAAGCAGAGCAAAGAATTGGGAATGATGAATATCTTTTTGAGCTTGGAAATGACTGCAATCCAGCTGTTGTTCAGTCTGATGCGGTTTATGCAAACAGCACTTCAGCAATTGTGCCTGTTGAAGAGGATATTGCTTATACTATTGATGCCAAGGATTTGGGAAATGTTGCACGGTTTATCAACCATAGTTGTTCACCAAATCTTTATGCACAAAATGTTCTGTACGACTCTGATGATTTGAGATTTCCACACGTTATGTTGATTGCCATGGAGAGGATACCTCCCATGAGGGAACTGACGTATGATTACCACTACAATCTAAATCAAGTACGGGATGCAGATGGGAATGTTAAGGTCAAAGCTTGCTATTGTGGAGCACAAGACTGCCAAGGAAGGCTGTAT
>DCDT-2076623-Cheilanthes_arizonica
CTTAGCCATGCAGCTGCTAGGAAGGTTGTGACCGAAACAATGAGACTTTTTGATGCACTGCGCCGTAATCTTTTGCTTGAAGATGAGCAAAAAAGCGTCAGATTGGACCTCAATGCTGGGAATATACTTACCAGCCATGGCCGCTCACTTAATCGTAGTGCGAAAAGAATTGGTGTCATTCCTGGACTTGAAGTTGGTGATATATTTTACTTCAGAATGGAGCTGTCTTGTGCTGGAATGCATGGCCCCATCCAAGCAGGTATCGACTATCTGGGCGCTAAAGAGACCAAGTATGGAGCTCCTGTTGCAATTTCCATCATCTCTTCTGGTGGGTATGATGCCAAAGATGAAGGTGACGAGCTCATTTACACAGGGCAAGGTGGGAAGAGTGGTTTGGATAGCAAGCCCAATGAAGACCAGAAGTTAGAACGGGGAAATTTGGCAATGAAAGAGAGCATGAAACATCAAGTACCGGTGCGAGTGATTAGGGGCGTAAAGGATGCAACTAGTCCCTCAGGGAAGACATATACGTATGATGGACTGTATAAAGTAGACAAGTTTTGGTCGGAAAAAGGCAAGTCAGGATTTGAAGAGTTTAAGTTTAAGCTGCAACGGCTCCCGGATCAAGCAGACCTGGGATCGGTTGCGATCAAGCTATCTGAGGAGTTAAAAGTTAGACCGAGTGTACGCAGTGGATTGAAGACTGCTGACATATCAGGCGGACTAGAGGCAGCACATGTGTGCGTCGTCAATATTGTGGATGATGAGGTTGCCCCAGCACCCTTCAAATACACCACTACTTCACAGTACCCGGAACGGTCTTCCAATTTTGGGCAATCAGAAAAGTGTGCTTGCAAAAATCTCTGCAACTCATCAAAATCTTGTTCCTGTCTTGCAAGGAACGATAATGTCTCTGCATATGTGAACGGGTTACTAGTGAAGGAACGAGGTGTGATATATGAGTGTGGCAAAAATTGCAAGTGTTCGAACAATTGTGCGAACAAAGCCACACAAAGATCATCAAAATTTAGGTTTGAGGTTTTCAAGACGCAGGACAGAGGGTGGGGTCTAAGGTGCCAAGACATAATTCCTGCAGGAACTTTTGTATGCGAGTATACTGGGCGGCTTGTTCAAGACGTGAGCTCATTGCAAAATAAGGATTATCTCCTGGATTCTAGCATGTTGTCTTTTCTTAATCCTAGATGGGGAGACGTCTCTAGCCTTATTGGGAAGCAGGAGTCTGCAAGAGCTGGTAATGATCTTCCAAGGCCGAATTTCGCAATAGATTCTAGCACATCGGGGAACATGGCACGCTTTATCAATCATAGCTGCTCTCCAAATGTTCTGGTGCAATGTGTGTTTCAAGATGGACAGGATACGAGATGGCCGCATGCAATGCTCTTTGCTATGGATAGTATTCCTCCTTTTAGGGAGCTTACAATGGATTATGGG
>DDRL-2069501-Tragopogon_dubius
CAAAAGCTCGAAAGAGGAAACGTTGCGTTGAAGAACAGTATTGAATCGAAGATCCCCGTCCGTGTTATCCGAGGGTATAAAGGTAAATCGACACCCACCGAGAATTCTTCAGAATCAAGTTCAAAATCAAGAATCTTAACGACGTACATATACGACGGGTTATACACCGTGGAGAGATATTGGCAAGAAACGGGCCCACACAAAAACCTAGTCTTCAAATTCGAGCTGAAACGAATCCCGGGCCAACCCGAACTCGCGTTACGCGAAGTCAAATCGAAAAAATTCAAAACCCGCGAAGGTCTTTGTTTACCCGATATAACAAACGGACAAGAACCGATCCGTATACCCGCATACAACACCCTCGACGACGAAAAACCGCCCGTGTTCACCTACATCACAAAAAGAATCTCCCCGGAGACCTACCGCCGCCCGGAGCCGCCAAAGGGTTGCGACTGCACCGGGCGGTGCACCGGGAAGAAATGTGCGTGTGCCGCCAAGAACTCCGGGGAGATTCCGTACAACCACAACGGCGCGATCGTCGAGGCGAAACCGTTGGTGTACGAATGCGGGCCTGCGTGCAAATGCCCCCCGAGTTGTTACAATCGTGTGACGCAACACGGGATGAAAACCCAGCTCGAGATTTTCAAAACCGGGACCCGTGGGTGGGGGGTGCGGTCGTTGAGTTCGATTTCATCGGGGAGTTTTATTTGCGAGTATGTGGGTGAGCTTTTGGAAGATACGGAAGCCGAGAAGAGAACGGGAAACGATGAGTATTTGTTTGATATCGGTCAGAACTATACTGATACTGGTGCTGGTACCGATACCGATACTGATAAGACTGATACCGAGGGGTTTACGATCGATGCGGCCAAGTATGGGAATGTGGGGAGGTTTATAAACCATAGTTGTTCGCCGAATCTTTATGCGCAAAATGTGTTGTATGATGAGGAGGATAAGAGGATGCCACACATTATGTTTTTTGCGGCGGAGAATATTCCGCCGTTGCAGGAGTTGACGTATCATTATAACTATGCGGTGGATACTGTGCATGATTCGGAGGGGAATATTAAGGTCAAGAAGTGTTTTTGTGGGTCGCCGGAGTGTACGGGAAGGATGTAT
>DESP-2107784-Erigeron_speciosus
ACAAAGAAAAAACAAAAAAGGCGAGAAAAAGCTGTTTGGAGGGGAGAATCAAGCTCCACAGGGAAGGTTGCTTATACTGGCACACTTGAAATGGTTGTCGGGAAAGAAGATGATTTTGCTGTAGGTGCCAAAGAACAAGACGAGTATCGTAATCCACAGGGAGCATGTGATATGGATGTAACACTGCCTCCATTTGGTCCCAAAAACTCAAATGATGCCCGAAATAAAGTCAGGGAACTTCTAAGGCTTTACCAAGCTATATGTAGGAAGATTGTGCAGGGGGAGGAATCAAAAATCAATGAATTAACATCAGGGGCACCAGTAAGGCGAGTTGATCTTAAAGCAAAAGAAATTTTGTATGCGAGAGGCCGATCACTTGACTTGGGTCCAAAGACATATGGACCAGTACCTGGGGTTGAAGTTGGAGACGAGTTTCTGTTCCGAGTTGAGCTTAATTTAGTTGGCCTTCACCGCCCATATCAGGGCGGCATAGATTATGTTAACCAGGGTAATGAGTTTTTTGCAGTTAGTGTTGTTGCTTCAGGTGGTTATGATAATGATGTCAAATATCCAGACCGCTTAGTATACTGCGGTGCAGGTGGGGTCACAAAAGATAAGAACTTGGAAAACCAAAAGCTTAAAAGAGGAAATCTAGCTTTGAAGAACAATATTGATTTGAAATATCCTGTGCGGGTTATTCGTGGATATCAGGTTACTATTGAATCTGTAGATTCAAAACCAAAGACAATGAAAACATACATATATGATGGGCTGTACACAGTTGACGAATGCACGCAGGTGCCTAGCAAAAAGGGAAACATGGTTTTCAATTTTGTGTTAACTAGGATTCCTGGACAACCAGAACTTGCCATTAGAGAGGTGAAGTCCAAGAAATTTAAGAAACGAGAAGGTATTTGTGTTAATGATATAACTGATGGTAAAGAAGTCTTTCCAATATGTGCTGTCAACACAATCGATGATGAAAAACCGCCTTCATTTACCTACATTACAAAGATTGTGTATCCGGATTGGTATCAGTTGGTCCCCCTAAAAGGCTGTGATTGTGTGGGTCGGTGTAATAGCAAGAAATGCTCATGTGTTCTCAAGAATGGTGGTGAGATTCCATATAACCATAATGGAGCAATAGTTGAAGCAAAATCATTGGTTTATGAATGTGGCCCGTCTTGTAGGTGTCCTCCTTCTTGCTACAACCGAGTCACCCAACACGGTATGAAAATTCATCTCGAGATATTCAAAACTAAAACACGTGGGTGGGGGGTTAGATCTTTGAGTTCAATCTCTTCTGGAAGCTTTATATGTGAATATATAGGAGAGCTTTTAGAAGACAAGGAAGCTGAGAAACGAACGGGTAATGATGAGTACTTATTTGATATCGGGCAAAACTATAGCGACTGTTATCTTAACCCCGAAATGAAACCAGACGAGGAAGTGTGCGAGGGTGGATTCACTATAGATGCTTTGAAATATGGTAATGTTGGTAGGTTTATCAACCACAGTTGCTCCCCAAATTTATATGCTCAGAATGTACTGTATGATCAGGAGGATAAAAGAATGCCACATATAATGCTTTTTGCTGCTGAAAACATCCCACCGCTGCAGGAGCTGACGTATCATTACAACTATACGGTGGATACGGTTCATGATTCTGATGGGAATATAAAGGTCAAGAATTGTTATTGTGGTTCTTCAGAATGTACAGGCAGACTTTAT
>DFHO-2009095-Danaea_nodosa
AGGAAAGCAGTGATAGAGACCCTGAGGCTATATGATGCCCTTCGACGCAATTTGCTGCAGGAAGAAGAGATTAGAGGAAAGGAAGCTGGGAAGGGAAGGGCAGACTTGATCGCGGGGTCTATTGTAAATGCCAAAGGCCTTTCTGTCAATCGTATGGAGAAAATTGTTGGCTCGGTACCTGGTGTTGAAGTCGGAGATAATTTCTACTTCAGGACAGAGATTTGTTGCATTGGAATGCATGGGCCTATTCAAGGTGGCATTGAATACCTGACGGCCAAGGAGAGCCAGTGGAAGACACCAGTCGCCTTAAGCATCATCTCTTCAGGAGGCTATAACGATCGCGACGCTGGGGATGTCTTAATCTACACTGGTCAAGGAGGGAAGAGCTCCTTAGATAACAAACAGACTGAAGATCAAAAGCTTGAAAGGGGGAATCTAGCGATGGATGAAAGTATGAAGCATCAGGTGCCAGTGCGAGTTATTAGAGGTATCAAGGATGCTGCAAGCCCTTCTGGGAAGACGTATACGTATGATGGAGTATACAAGGTGATAGAGAGCTGGTCAGAAAAAGGGAAAGCTGGTTTTGAAGAGTTTAAATTCCGGTTGCAGCGACTGCCTGGCCAGCCGGAGTTGGGCTCAGCAGTTATAAAACTGACCAACCATTTGAAGTATAAGCCCTCCATGCGGGAAGGTCTCATTTTGAATGACATCTCTATGAGAAAGGAGAATTTTCCTGTCTGCCTTGTGAATACAGTTGATGCTGAGCTGAGTCCTGGTTCTTTTGAGTATTCCACCAGGGTTCAGCACCCTCCTGCATGTGCCCAGCTGGAATTGCCTGCTGGGTGTGAATGCAGTGGTGCTTGTAGTACATCTAACGCATGCCCGTGCGTAGAAAAGAATGGAAACGCTTTTGCATACATCAACAGTGGCGTTCTTGTGAAGGAAAAGGACACGATTTTTGAATGTGGAGGCACATGCAAGTGTTCTCTTAGTTGCTGTAACAGATTGACCCAGAAAGGACAGAAATTCCGATTCGAGGTATTCAAATCGAGTAGCAGAGGCTGGGGATTGCGCTCCTTGGATTCAATTCCAGCAGGTAGCTTCGTTTGCGAATATATAGGGAAGGTGGTATCTGGCATTGAGGCGGGGAAGATGGGATGCAGGGAACACCTGTTAAATCTAAAGAGGGTGCCTAAAAGTAAGAGAGCGTGGGGTGATGTTTCTGGCATTCTTGAAAAGCAGACATCGGATGCCTCTTATGGTTTGGAGAGGCCAGAGCTGTTTCTAGACGCCAGCCAGATCGGCAATGTGGCTCGTTTCATCAACCATAGCTGCGCGCCTAATCTCTTGGTGCAATCTGTTTTATATGATCATCACGATGTAAGATTCCCACACATTGTGCTTTTTGCCATGGACAATATTCCACCTCTAAGAGAGCTTACATTTGACTATGGTAGTCAAGTAAGTGAAGGAAATGACAGTGATGTCAAAAGCAAGGACTGTTTGTGTGGGGTGGCAGATTGCCGAGGACAACTATAT
>DFHO-2055876-Danaea_nodosa
GCACGCCTGAATGTAAAGCAAACGCTCCACGATTTTGATGCGCTTCGACGTGCGTTCTTACAAACATCAGAGGTGGTCAGAAAGGACGGAGCACGGCTTGTACGACGCCCGGATTTGAAAGCAGCCACGGTTTTGAAGGAAAAGGGCAGGTGGGTAAATTGTGGCGACAAGATCGTCGGTGAAGTTCTAGGTGTTGAAGTCGGGGATCAATTCTATTACAGAATAGAGATGTGTCTGGTTGGGCTTCACCGGCAAATTCAAGCGGGAATCGACTATATACCAGCGAGCCAAAGCAAGAAGATTGGATGCTCGATTGCCACGAGCATTATAGCCTCTGGTGGCTACGAAGACGATGTCGACAATGGGGAAACTATTGTCTATACTGGACAAGGTGGAAACAATTACAATGGCGACAGGAGGCAGACGGGGGATCAGGTGCTCGTGCGAGGGAATTTAGCATTGAAGAATAGCTACAGTACGGGGACTCCTGTTCGTGTGATTCGAGGGTGCAAAGTTAGTCAGGGTGGAGGAGAGAGCGGGGGAGAAAATAAAGTTAAGGTAAATATATACAACTATGACGGATTGTACACTGTGGTAAGTTATTGGAGAGCGAAGGGGAAGTCTGGCTTTGGAGTGTTCAAATTTGAGCTGAAGAGGCTTCCCGGGCAGCCACATTTAGGTTCTGCCGTTGTGAAATTTGCAGGCAGATTGAAGAAGAGGATTACCGCTCGTAAGAACCTTCTTTTGGAGGACATCTCGGAAGGGAAGGAGAGGTTGCCGGTTTGTGTAGTGAACGAAGTGGATAGTGAGCCAAGGCCTCATTTCTTCGAGTACATCACCGGAATGAAATATCCCAAATGGTTAGACCTCGGCAGTCTACCGGAAGGATGCAACTGTGTGGGAGGTTGCTTTGATCCGGATAAATGCCTTTGTGCTGCGAGAAATGGGGGCGAGTTCCCTTACAATCACGATGGGGCCATTGTGCAGGCGAAAGCGGTGGTCTATGAATGCGGCATCACTTGTAGGTGTCCCAGTTCTTGTTCGAATCGAGTAAGCCAGAGGGGAGTGCGATACCGGCTAGAGGTGTTCAAGACTCACAATTGCGGCTGGGGCGTGAGATCATGGGATTCGATTCCATCGGGAGGTTTTGTTTGTGAATATGCCGGCGAGCTGCTGTTGGATGCGGTGGCGGAGCAGAGGATAGGGGAAGACGAGTACCTCTTCGACATTGGAACCAACAGGAATGACCAGAAGCGCTGGGGTGATGTTTCTGATCTCATAGGTGTGAAGCCTTCCTCCGATGCCTGCCCCATAGTTGAGGATGCTGGATTTACCATTGATGCCAAAGAGTTTGGCAATGTTGGCCGCTTCATCAACCACAACTGCTCTCCAAATCTTTATGCTCAGAATGTCGTGTATGGCCACCATGACCTAAGGTTTCCACATGTCATGCTTTTTGCAACAGAGAACATTCCTCCCATGAGAGAACTTTGCTATCATTACAATTATGAAGAGGGAGATGTGCAAGATGCTGATGGTAATGTGAAAAGGAAAGACTGTCATTGTGGAGCCCCTGACTGTAGAGGAAGGTTGTAC
>DGXS-2104156-Freycinetia_multiflora
CTTCATCGCCAGATCCCAGGCTGCATAGATTTCAGCAACCTCAATGGAAGGAATGTGGCAGTGAGTATTGTTTCCTATGGGAGCTATGCTAATTACATGGAGAATTCCAGTGTCCTAACTTGTTCTGGTACTGGGGTTCCCACTGAGCATCAGAAGCTCGAGTATGGAAACCTAGCATTGAAAAACAGCATAGATGCTATGACACCAGTACGTGTTATCCGAGGTATTAAGGGGCCCAAGAAAGTTACAAGATATATCTATGATGGGCTGTTTCTAGTTGAGAAGCACTGGAGAAATAAAGGCAAAAATGGGTACTTTGTTTTCATGTTCCAATTGAGAAGGATGCCAGGACAACCTGAACTGTCTATTAAAATGGACAGGTTGCCAAGGTCTAGAACAATCTCAGGTCTTTGCATGGAAGACATTTCTCAAGGAGAAGAGAAAATACCTATTCCTGTAGTGAATACTATGGATAATGAGCGTCTGCCGACTTTCAAATATATAACCAAGATAATATATCCTTCAAGGAGCCAACATACCCCCCCTAGGGGTTGTGACTGTGTTGATGGATGCTCAGACTCTGAGACATGTGCATGTGCAGTCAAGAATGGAGGGGAAATTCCTTTCAATTATAGCGGTGCTCTTGTAGAAGCAAAGCCCCTTGTCTATGAGTGCGGACCCAATTGCAAGTGCCCACAATCTTGCCATAATAGAGTCAGCCAGCATGGCATCAAGTTTCCACTTGAAATCTTCAAGACTGAAACAATGGGCTGGGGAGTCCGTTGTCTAACTTCTATTCCATCTGGAAGTTTTATATGTGAATATACTGGTGAGCTTCTTGAGGACGAAGAGGCTCAAAAAAGGGACAGTGATGAATATTTGTTTGCGATTGGGAATAATTATTATGATGAAACTCTTTGGGAGGGC
>DGXS-2106809-Freycinetia_multiflora
GAGAGATTGATTGTCCAAGCTCTTATGGCTGCCCAGAACTGTCCATGGAGTCAGGGAAAAAGGTCTAGTGCAGTTGTCATGCCATCTGCTACGCCAAAAAACAAAGTGAAGAAAGAGGTAAAGGTTTTGAGCAAGAAGTTTTCTCATGTGGAAGCATCTACATCTAAATGTAAGAATAAGGTGGAGAACAAGGAAGACGAAGATGGCATGCCGAGAGATGAAGACAATGCAAAAGCCCGTGACGTATATCGAAGACTATGTGAAATGAATGTCAACCTGACGCCATTTGGCCCTTCTACATTGAATCAGAAAGGTGGTGAAAGTGATGATAGGGTTACTCGCAATAAAGTCAAGAAAGCCCTGCGATTGTTTCAGGTGATCTGTCGGAAGCTCTTGCAGGGTGAGGAAGACAAGTCAAAAGAATTTGGTAGAATTCATAGAGTTGATCTGACAGTGGCGGCTATTCTTAAGGAGAATAAGGAATGGGTGAATACAGGCAAGCCAATTTTAGGAAATGTGCCTGGAGTTGAAGTTGGGGATGAATTCCATTACAGAGTTGAGCTTTGTATTGTTGGCCTTCATCGTCCATTTCAAGGTGGCATAGATTTTACAAAGATAGATGGTATTCTTCTTGCAACTAGTATTGTGGCCTCGGGTGGCTATCCTGGTGACATGGATAGTTCGGATGTATTGATTTATTCTGGTTCAGGTGGCAATCCTGGTAAAGGAAAGCAAGCAAGTCATCAGAAGCTTGAACGTGGAAATCTGGCACTAAAGAACAGCATTGATGCAAAGACACCAGTTCGAGTAATTCATGGTTTTAAAGAGCCTATGAGCAGTGATTCCCGTGATGCTAGGGCCAGGTGTTTGTCAACTTTTACTTATGATGGACTGTATGTTGTGGAGAAGTACTGGCCGGAGCTAGGGCCGCATGGCTATAATGTTTTTAAATTTCGGTTGAGAAGAATGCCAGGGCAGCCTGAACTTGCTTTAAAAGAAGTGAAAAAGTCCAAGAAGTCAAGAGTTCGTGAAGGCTTGTGCATGATTGATATATCTGAGGGTAAGGAGAAGATTCCCATTTGTGCAGTGAATACAATTGATGGTGACCGGCCTGTGCCGTTTAAATACACAACCAAACTCATGTACCCTTCGTGGTATGTCCAGGCTCCTCCAGCTGGTTGTGATTGCACTGATGGGTGTTCTGACTCGGAGAAATGTGCTTGTTCAGTAAAGAATGGAGGAGAAATACCCTTTAACTTCAACGGTGCTATTGTGCAAGCAAAGCCGCTTGTTTATGAATGTGGTCCTTCCTGCAAGTGTCCTCCATCATGCCATAATAGGGTCAGCCAGAATGGCATTAAAATACCACTGGAGATCTTTAAGACCAAATCTAGGGGTTGGGGGGTCAGATCCTTGAATTCTATACCTTCAGGCAGTTTCATATGTGAGTATGTTGGAGAGCTGCTGAAGGATACAGAGGCCGAACAGAGGAGTAATGATGAATACCTTTTTGATATTGGCCATAATTATGACGATCATTCTCTCTGGGAGGGACTTCCGAGAGGTATACCAGGCTTGCAATCTATGTCACTATGCGATGCTGCGGAGGACATGGGCTTCACTATTGATGCAGCGGAGTATGGAAATGTGGGAAGATTTATCAATCATAGCTGCTCACCTAACCTGTATGCTCAGAATGTTCTGTATGATCATGACGACAAGAGAATGCCTCACATAATGTTTTTTGCTGCTGATAATATTCCACCATTACAAGAGCTGACCTATCACTATAATTATACAGTTGATCATGTCCGTGATTCAGAGGGAAACATAAAAAGGAAAAATTGTTACTGCGGTTCTCCTGAGTGTACTGGCAGACTTTAT
>DHPO-2002871-Eupomatia_bennettii
GAATTCAGCTTGAGTGTAATTCCATTTGGTCTTCCGAGCGCAAATGATAAGGGTACCCGAAACAAAGTTAGAGAGACTCTCCGTCTATTTCAAGCAATCTATCGGAAGCTTTTGCAAGAGGAGGAGACAAAGCCAAAGGTGCAGGGGCAGGCTGGAGGAAGGATCGACCTAGCGGCTTACACTCTTCTCAAACAGAAAAATAAATGTGTAAACACCGGGGGCGTGATCTTGGGAAGTGTACCTGGAGTTGAAGTCGGTGACGAGTTTCACTACAGGGCGGAGCTAGCTGTTATTGGCCTGCATCGCCACCTTCAGGGTGGCATTGAGTACACAAAGAGAGAAGGCATGATTGTGGCTACTAGCATCGTGGCTTCCGGTGGTTATGAAGATGAGATGGACAGCACTGATGTCCTGACATATTCTGGTCAGGGAGGAAATCCTGCAGGTAAAGATAAGCAACCTGAAGATCAGAAACTTGAGCGTGGAAACCTGGCTCTGAAAAACAGTATAGATACCAAAACACCAGTGCGGGTAATTCGTGGATTTAAAGAAGCCAAGGCCAGAGACACCCAGGGTACCAGGGGGAAGATAATTTCAACATTCGCATATGATGGGCTTTATTTAGTGGAGAAGTATTGGCAACAGAAATCAGATCATGGCTTTTTGGTTTTTAAATTTCGGTTGGGAAGAATTCCAGGGCAACCAGAGCTCGCTCTTAAAGAAGTCAAGAAGTCTACAAAGTTTAAAGTGCGTGAAGGGGTTTGTGTGGCCGATATTTCTGGAGGAAAGGAGAAGATGCCCATCTGTGCTGTAAATACTCTCAATGATGAACGCCCACCACCATTCAATTACATCACAAAAATGATCTATCCTTCGTGGTCTGATCCAATTCCTCCAAAGGGTTGTGATTGTACAGGTGGATGCCTGGATTCTGAAAAATGTTTTTGTGCCGTAAAGAACGGAGGGGAGATTCCCTTCAACTATGATGGTGCTATTGTAGAAGCGAAGCCCCTTGTTTATGAGTGTGGCCCATCTTGCAAATGCCCTCCGTCCTGCCACAACCGAGTCAGCCAGCATGGTATCAAAATCCAACTAGAGATCTTCAAGACTGAGTCAAGGGGCTGGGGAGTCAGGTCACTTGCTTCTATTCCATCTGGCAGTTTCATATGTGAGTACACAGGAGAGCTCCTTCAGGACACAGAAGCTGAACAGAGGACAGGGAACGATGAATATCTGTTTGATATTGGGCATAACTACAATGACCGTTCACTTTGGGATGGCCTCTCAAATCTTATACCTGAGTTGCAATCAAATGCTGTATGTGAAATTGTTGAAGATGTGGGTTTCACCATCGATGCAGTTCAGTATGGCAATGTGGGAAGATTTATCAATCATAGCTGTTCTCCTAACCTTTATGCACAGAATGTCCTTTACGACCATGGCGACAAGAGAATGCCTCGCATAATGTTCTTTGCTGCTGAGAACATTCCTCTCTTGCAGGAGCTTACCTACCATTACAATTATACAATAGACCAAGTTCGTGATGCCAATGGCATTATAAAGAAGAAGGATTGCTACTGTGGTTCACACGAGTGTGCAGGTCGCCTGTAT
>DJSE-2011399-DJSE-Ophioglossum_vulgatum-2_samples_combined
AAGAAATGGATAGGCGATGTTCCTGGGATTGAAGTAGGTGACCAGTTCTACTATCGCATAGAGATGTGCATGATTGGTCTGCATAGGCAATTGCAAGCAGGCATCGATTTCATTCCTGGAAGCCAAACAGCAGATGGCAAGTGCATAGCCACAAGCATTATAGCTTCCGGAGGCTACGAGGATGATGTTGATGATGGTGAGACCATACTATATACTGGCCAAGGGGGTAACAACTATGCAGGAGATAAAAGGCAGTCACAAGACCAGAAGCTTGTCCGAGGAAATCTGGCTTTGAGAAATAGTTATCGTAGAGCCAGCCCAGTTCGTGTTATCAGAGGCTGCCAGGAGATGCAATCACGGTGGATGAATTATGATGGGATGTACCTTGTATCCAGCTATTGGTCCGAAAAGGGTAAGTCTGGCTTTTTGGTATACAAGTTCTTGCTGAAGCGGATGGATGGGCAACCTAAACTTGGATCTGCACTAGTAAAATTTCTGGGTGATGTCAAGAAAAAGAAAGTTGTGCGGTTGAACATTGTGATGGATGACATATCAGAGGGAAGAGAAAATAAGCCTGTCTGTGTGGTCAATGAAGTGGATGATGAACCTAGACCTACCTATTTCACATATGTGCCAAAAGTCTTGTATTCAAATTGGCTATACCATGAGATGGGTACAGGTTGTGATTGTATTGGTGAATGCATTGATCCATCTTTATGTCTGTGTGCTGCCCGAAACGGAGGGTGCTTCCCTTATGAGAAAGATGGCGGGCTTCGAAGGAGGGCGAACCTTGTCTATGAGTGTGGCATTAACTGCAAATGCTCAGACACTTGCCATAATAGGGTCAGTCAGAAAGGTCTTAAGTACCGTTTGGAGATTTTCAAGACTAAGAACAGGGGTTATGGTGGGTTCATCTGTGAATACACAGGTGAACTTCTTTTGGACACAGAGGCTGAACAAAGAGTAGGTGACGATGAGTATTTGTTTGATATTGGGCTGAATAGGAATGTAAATAATACTTTCGGTGACGTTTCTGATCTTATTGATAGCAATTTATTTGGAGGTACAACAGTTTGTAATGCATTGTCTTCCACTGTGGAAAATTCGTGTTTCACTATTGATGCTGCAAAGTTTGGCAATGTTGCTCGGTTTATCAATCACAGCTGCTCCCCCAACTTGATTGCTCAAGATGTAGTTTTTGATCACTATAGCCTGGACCACCCTCATATCATGCTATTCTCAATGGACAATATTCCTCCCCTTACAGAGCTCACATACGATTACAACTATACTGTGGGTACAATTCACGATTCCCAAGGCAACGCTAAAAGAAAAGACTGCTTATGTGGCTCTGTTTCCTGCCGTGGCAGATTGTAT
>DJSE-2011400-DJSE-Ophioglossum_vulgatum-2_samples_combined
AAGAAATGGATAGGCGATGTTCCTGGGATTGAAGTAGGTGACCAGTTCTACTATCGCATAGAGATGTGCATGATTGGTCTGCATAGGCAATTGCAAGCAGGCATCGATTTCATTCCTGGAAGCCAAACAGCAGATGGCAAGTGCATAGCCACAAGCATTATAGCTTCCGGAGGCTACGAGGATGATGTTGATGATGGTGAGACCATACTATATACTGGCCAAGGGGGTAACAACTATGCAGGAGATAAAAGGCAGTCACAAGACCAGAAGCTTGTCCGAGGAAATCTGGCTTTGAGAAATAGTTATCGTAGAGCCAGCCCAGTTCGTGTTATCAGAGGCTGCCAGGAGATGCAATCACGGTGGATGAATTATGATGGGATGTACCTTGTATCCAGCTATTGGTCCGAAAAGGGTAAGTCTGGCTTTTTGGTATACAAGTTCTTGCTGAAGCGGATGGATGGGCAACCTAAACTTGGATCTGCACTAGTAAAATTTCTGGGTGATGTCAAGAAAAAGAAAGTTGTGCGGTTGAACATTGTGATGGATGACATATCAGAGGGAAGAGAAAATAAGCCTGTGTGTGTGGTCAATGAAGTGGACGATGAACCTGGACCTACTCATTTCACATATGTGCCGAAAGTCTTGTATCCAAATTGGCTAGATCATGAGATGGGTACAGGTTGTGATTGTATTGGTGAATGCACTGATACATCTTTATGTCTGTGTGCTGCCCGAAACGGAGGGTGCTTCCCTTATGAGAAAGATGGCGGGCTTCGAAGGAGGGCGAACCTTGTCTATGAGTGTGGCATTAACTGCAAATGCTCAGACACTTGCCATAATAGGGTCAGTCAGAAAGGTCTTAAGTACCGTTTGGAGATTTTCAAGACTAAGAACAGGGGTTATGGTGGGTTCATCTGTGAATACACAGGTGAACTTCTTTTGGACACAGAGGCTGAACAAAGAGTAGGTGACGATGAGTATTTGTTTGATATTGGGCTGAATAGGAATGTAAATAATACTTTCGGTGACGTTTCTGATCTTATTGATAGCAATTTATTTGGAGGTACAACAGTTTGTAATGCATTGTCTTCCACTGTGGAAAATTCGTGTTTCACTATTGATGCTGCAAAGTTTGGCAATGTTGCTCGGTTTATCAATCACAGCTGCTCCCCCAACTTGATTGCTCAAGATGTAGTTTTTGATCACTATAGCCTGGACCACCCTCATATCATGCTATTCTCAATGGACAATATTCCTCCCCTTACAGAGCTCACATACGATTACAACTATACTGTGGGTACAATTCACGATTCCCAAGGCAACGCTAAAAGAAAAGACTGCTTATGTGGCTCTGTTTCCTGCCGTGGCAGATTGTAT
>DMIN-2022521-Phycella_aff._cyrtanthoides
GCTCGTACGAAAGTAATGGAGACCTTGTCCTCGTTCCGATCAATATATGATTCCCTACAACAGAAAGGGAACTTGTTTCAGGCTAATCATCATCGGGCTTTGAAGCTCTTCAAAGAGAGAATTGGAGGGAGTACTTCTAACCAAATGGTCATTGGGAATGTCCCTGGAGTGGAAATTGGCGATGAGTTTCGACTAAGAGTCGAAATGTTTGTTATCGGGCTTCACCATCAACATCAAGCTGGCATAGACTACATTAAACACAATGGGATAGATGTAGCTATTAGCATTGTGTCAGCAGGGCGATATTCCAATAAAAGGAGCAATCCTAGTGTCTTGCTTTATTCAGGTTCGGGAGTCTCTCATGAAGATCAGAAGCTAGAACGAGGTAATCTAGCACTTAAGAACAGCATCGAAGCCCAAATACCTGTTCGTGTTATTCATGGCATTACAAAATATCAACCTAGGAAAAGCAAAATATATGTCTATGATGGATTATATTTAGCCGAGAAATATTGGATAAGAAAAAGCATCGAGGGTCACTTGGTACTGATGTATCAGCTTCGAAGGATTCCTGGGCAACCTGAAATTGCCATAGGCAAAAAGCAGCAATGTTCCACTTTGTTCCCCCAGAGTGATGTTTCTAATGGTGAAGAGGTTATACCCATTCGAGTAGTGAATACTAATAGCAGAGATACTCCGATGCCATTCAAATACACAACGAAGGTGATACATCCTTCATCGTATATTCCAACTCCACGGAATAGTTGCGATTGTGTCAATGGGTGTTCTGATTCGAAAAAATGTGCATGTGCAGTTAAAAATGGAGGGAAAATCCCATTTAATTCTAGTGGTGCTATAATGAAAGCTAAGCCTCTAGTTTATGAATGTGGCCCTTCTTGCAAATGCCCACCAACATGTCACAACAGGGTAAGCCAACATGGCATCAAATTTCAGCTGGAAATCTATAAGACAGGATCAAGAGGTTGGGCTGTGAGATCTCCGTCTTTCATTCCTTCAGGGAGCTTCGTGTCTGAATATATTGGAGAGATATTGATGGATGAAGAGGCTCAAAAGAGGGCTAATGATGAGTACCTATTTGCTATTGGTAGTAACTATCATGATAAAGCTCTTTGGAAAGGTCTTTCGAAGAGAATACCCAGCTTGCGAAAGGGTGCATCTAGTGAATTGCTCAACGCAAGTTTCGCTGTCGATGCTTTTGAGTATGGGAATGTGGGGAGGTTTATCAATCATAGTTGTACTCCCAATCTCTATGCTCAAAATATTCTATATGATCATGATGACCTAAGGATGCCTCACATTATGTTATTCGCTACTGAGGATATTCAACCCTTTCAAGAGTTGACCTATGATTACAATTATGCCGTTGATCAAGTTCATGATTCGAATGGCAATGTTAAGAAGAAGGAATGCCATTGTGGTTCTCAAGAGTGCACTGGGTGGTTATAT
>DMIN-2024590-Phycella_aff._cyrtanthoides
GAAGGGAATGAGCGTCTCGAAGCTTATGGGGATAGACTAATTGTGCAAGCTTTGAAGTCTGCTGAAAACTGTCCATGGAGGAAGGACAGAAAGTCAGGTGGTATTGCTTCCCGCACTTTCACCCCAAAAACCAAAACAAAGAAAGTAATGAAATTTGCAAGTGCTAGTCCTTCTTCTGTACACAAAAATATTGTGGACGTGGAGGACGATGAAGATTCTCTGCTTCAATATGGTGGGAATGAAAAAGCCCTTGTCATATATAACAGTTGCCGTGAGTTAGATGTCACAATGACTCCATCTGTCCCAACTAGACTAATTTCCATAGACAACAGCTACAACGAGGAGGTGGCTAGCCGTTATAGGGTTAAGAAGGTTCTACGATTGTTTCGGCTGATCACCAGGAAGCTCACACAGGGAGAGGAAAAGTCAAAGGGCACAGATGCAAAGTCAAAGGATAGTGGCAACAAAAGGGTTGATCTAGCTGCTTCCGGTATCCTAAAGAAACATAACGAGTGGGTGAACCATGGCAAGCAAATCATAGGGCATGTGCCTGGAATTGAGGTTGGAGATGAATTTCATTATAGGGCTGAGCTTTCGATCATTGGTCTCCATCGTCCATTCCAAGCAGGAATTGATTACACGAAGAGAAATGGTGTACTTCTTGCAACGAGTATTGTGGCATCTGGGGGTTATCCAGATGATGTCGACAATTCAGATGTCTTGATATATTCAGGTTCAGGTGGAAATGCATCGGGCAGTGGAGACAAACAAGCAGGCGATCAGAAGCTAGAACGGGGGAACCTGGCTCTAAAGAACAGTATAGATGCCCAGACACCTGTCCGAGTAATCTATGGAACAAAAGAGCTGTGCAAGAGTGATTCACGTGATGCGAAGTCCAAGATGATTTCAACCTTCACCTATGATGGGTTGTATGCTGTTGAGAAATACTGGCCGGAGAGTGGAACTAATAGCTTTATTATTTACAAATTCCAGTTGAGGAGGTTGCCAGGGCAACCTGAGATTGCTCTAAAAGAAATCAAGAAGGTAAAGAAGTCTAATGTACGGGTGGGGCTATGCGTGAAAGACATATCAAATGGAAAAGAAAGTTTACCTATTTGTGCAGTGAATACAGTTGATAAGGAACTTCCACTGCCTTTTAAATACATAAAGAATGTCATATACCCTTCATCATATGCCAAGAAAGCTCCAAAGGGCTGTGGCTGCACGGATGGCTGCTTGGATTCTGAGAAATGTGCTTGTTCGATGAAAAATGGAGGTGAAATTCCATACAACTTTAATGGTGCTATCGTCCAGGCAAAGATCCTTGTCTATGAGTGTGGTCCTTCATGCAGGTGCCCTCCTTCTTGCCATAATCGGGTCAGCCAGCATGGCATCAAACTACCATTGGAGATCTTCAAGACCGGCACTAGGGGATGGGGGGTGAGATCCTTGTACTCCATTTCTTCAGGGACTTTTGTGTGTGAATATGTGGGAGAGATGCTTCAGGATGCAGAAGCTGAAAAGAGGAGCAACGATGAGTATCTCTTTGATATAGGGCACAATTATGATGACCATACTTTGTGGGATGGTCTTCCAAGTTTTGTACCAAGTATGCAATCTGATGCTTCGCACGAGACTCTAGAGGATGCTGGTTTCACAATTGATGCAGCCAAGTGTGGGAATGTGGGCAGATTTATTAACCATAGCTGTTCGCCAAACCTCTATGCCCAAAATGTGCTTTATGATCATGATGAGAAGAAA
>DMIN-2024592-Phycella_aff._cyrtanthoides
ATTGTGCATGCTTTGATGTCAGCTGAAAACTGTCCATGGAGGAAGGGCAAAAAGTCAGGTGGTATTATTTCCCGTTCTTACACTCCAAAAACCAAATCAAAGACGGTAACAAAAGCCTCAGGTAGTAATTCTGCTTCTCTGCACAAAGACATTGCAGATGCGGAGGATGATCAGGATTCTCTGCCTCAAGATGGTGGGAATGAAAACACCCTCGTCACACAAAACAGTCCCCATGAATTATGTTTCACAATGACTCCATTTGCCCCCTCTAGGCCAATTTCCGAAGGCAACAGCAGCAACGAGGAGGTGGTCAATCGCAATATGGTTAAAAAGGCTCTACGATTGTTTCAGCTGGTGCGTAGGAAGCTCTTGCAAGGGGAGGAAAAGTCAAAGGAAAAAGAAGCAGCGCCGAAGAAATATGGCAAGAAGAGGGCCGATCTAGATGCTGCTCGTATCCTAAAGGACAATAACGAGTGGGTGAACTTTCGCAAGCCAACCATAGGGCATGTGCCTGGAGTTGAGGTTGGAGACGAATTTAACTTTAGGGTTGAGCTTTCGATCATTGGCATCCACCGTCCTTTCCAAGGAGGAATTGATTACATGAAGAAAAACGGTGTGATCCTTGCAACAAGTATTGTGGCATCTGGAGGTTATCCAGATGATGTCGACAATTCAGATGTCTTGATATATTCAGGATCTGGAGGAAATGCTTCTGGCAGTGGAGGCAAACAGGCAGGAGATCAGAAGCTTGAACGGGGTAATCTGGCTCTTAAGAACAGTATAGATGCCCAAACACCTGTCCGAGTTGTTTACGGCTCAAAAGATCTCTGCAAAAGTGATTCTTGTGATGCAAAGCCCAAGATGGTTTCGACCTTCACCTATGACGGGTTATATATTGTTGAGAAATATTGGCCAGAGAGTGGAACTAATAACTTCATCGTTTTCAAGTTCCAATTGAGGAGAATGCGGGGGCAACCTGAAACTGCTCTAAAAGAAATCAAGAAGGCAAAGAAGTCGAAAGTACGGGAAGGTCTATGCGTGAAAGATGTATCAAATGGAAAGGAAAGTATACCCATTTGTGCAGTGAATACAATTGACAATGAACTGCCAATGCCTTTTAAATACATAAATAAGGTCATCTACCCTTCATCTTATGTCAGGATGGCTCCAAAGGGCTGTAACTGCATGGATGGCTGCTTGAATTCAGAGAAGTGTGCTTGTGCAATAAAAAATGGAGGTGAAATTCCGTACAACTTCAATGGTGCCATTGTCCAGGCAAAGGTCCTTGTCCATGAGTGTGGTCCTTTATGCAAGTGCCCTCCTTCGTGCCCCAATAGGGTCAGCCAGCATGGCATCAAACTACCATTGGAGATCTTCAAGACCAGCACTAGGGGTTGGGGAGTGAGATCTTTGTACTCCATTCCTTCTGGGACTTTCGTGTGTGAGTATATAGGAGAGATGCTGCAGGACGCAGAAGCTGAGCAGAGAGTCAACGACGAGTATCTCTTTGATATAGGGCAAAATTATGAAGACCATACTTTGTGGGATGGCCTCCCAAGTTTTATACCAGGCGTGCAGTCTGATGCCATACATGAGACTGTGGAGGGTGTTGATTTCACAATCGATGCCTCTGAGTGTGGAAATGTTGGCAGATTTATTAATCACAGCTGTTCGCCAAACCTATATGCCCAAAATGTACTTTATGATCATGATGAGAAGAAA
>DRIL-2010424-Kalanchoe_crenato_diagremontiana
GATGAGCCAGACTCTTGGGAGGTAGAAGAAGACCGTAATTCTTTCTATGTGAACCATAGATCTCATGATATTGACCTCCCACCTGTAGTTCCTAGCAACGCTAAATTGCAGAAGGATTCGAATGACTGTGTTTCGTACAACAAAGTGAGGGAGACTTTACGTCTATTCCAAGCTGTGTTTCGGAAGTTAATGCATGAAGAAGAAGCAATCTTGAGAAGGGGAGAAACTGCCAGCAAGCGGGTTGATCTTTTAACAGCAAAATTCCTTAAGGATCAAGGAAAGTATATTAATACAGGCAAGCAAATTGTGGGATCGGTTCCTGGGGTTGATGTTGGTTTTGAGTTTCAGTTCAGAGTGGAGCTGGCTATAGTCGGACTCCATCGTCTGTATCAGGCAGGAATAGATTACATGAAGAAGGATGGATCTTTAATTGCAACCAGTGTTGTTGCTTCTGGTGGCTATGCAGATGATATGGACAGTGCTGATGTTCTGATTTATTCTGGATCTGGAGGTAATCCTACAAAAGGTGATAAAAAAGCCGAGGATCAGAAGCTTGAACGAGGTAATTTGGCTCTGAAAAACAGTGTAACAGTAAAAAACCCAGTTAGAGTGATTCGGGGGCATGATCATAAAATATCTGATGGAAGGACTAGGACAGTTAAGACATATACATATGACGGGTTGTATGTAGTGACAGCGTACTGGCAAAAACCCGGACCTAATGGTAATTTGGTGTACATGTTCCGTTTAGAAAGAATTCCTGGTCAGCCAGAGCTTGCTTGGAATGTGATCAAGAAATCAAAGAAATCAAAAGTTCGTCATGGTGTTTGCACTCAAGATATTTCCGAGGGAAAAGAGTTGATTCCAATATGTGCTGTTAATACTATAGACGACCAAAAACCTCCTTTCTTTAAGTACATAACAAGCATGCTTTACCCTGATTGGTGTCGGCCACTTCCGCTTAGGGGCTGTAACTGTGTTGGTGGCTGCACAGATTCTGCAAGTTGTTCCTGTGCAGTGAGAAATGGTGGGGAGATTCCTTTTAACAATAATGGATCTATTGTTGAAGTGAAGCCACTTGTTTATGAGTGTGGGCCTTCTTGTAAGTGCCCGCCGACTTGTCCTAATAGAGTCAGCCAGTTTGGTGTCCGATTTCAATTGGAAATTTTTAAAACGGAAGCCAGGGGCTGGGGAGTTCGGTCTTTGAATTACATTCCATCTGGAAGCTTCATATGTGAGTATTTGGGGGAACTATTGGAAGACAGGCAAGCTGAACAGAGAATTGGTAATGACGAGTACTTATTTGATATTGGATCAAGCTTCAGTGATCGGAATCTCTTAGATGAATTTCCAAATATCATGCCACATCTGCAGATTGGTCCTTCTGAAGTTGTGGATGATGTTGGCTTCACTATAGATGCTGAGAGATATGGAAATGTGGGGAGGTTTATAAATCATAGCTGTTCACCTAACTTGTATGCTCAAAATGTACTCTATGATCATGAAGATAGGAGAATACCTCATATAATGCTTTTCGCGGCTGAGAATATCCCTGCCTTGCAAGAGCTTACTTATCACTACAACTACAACATAGGTGAAGTCCGTGACGTCAATGGCAATGTGAAGGTGAAGCATTGTTTTTGCGGTTCGGCTGAGTGCATTGGTAGGCTATAC
>DSUV-2007819-Asclepia_curassavica
GTAATTGTGAATGCTTTGATGGCTGCACCACATTGTCCATGGAGGCGGGGGAAAATGGCCTCAAATTCAATTGCTGTTAAGACAGAAGGCAGAACCAAGAAGCGTGAAGCTATTTGGCTGAAGAAGGGCAGAGTTGTTGCCAAGAAAACTACTATAAATGCAGATTTATCAGAAAGTTCATCTTCTCTCGATATGGATTTTGCTCCTTTTTCCGAGGAAGGTGGAATGGGTCTACCAGCTGAAGAGGATGGGGAGGAACATGGAGAACACGGCAGGCCATCTCAAAACTTGTCTTTTGATTCTACTCATGATATTGTTGTTGCATTGCCTCCTTATGGACCCAATTCCAGCCGGGGTGATGCCCGCAACAAAGTCAGAGAAACACTTCGCCTGTTTCAAACTATATACAGAAAGATCTTACAGGGAGAAGAAGCAAAAACAACGCCGAAAGCTAGAAGATTAGATCTTGAAGCCATAAAGATTATGAAAGCGAAAGGAAAAGATGTTGGAGGAAAAGAATATCTTGGAGTTATTCCAGGAGTTGAAGTGGGTGATGAGTTTCAGTTTAGGGTTGAGCTAGCTATTGTTGGGATTCATCGGCTTTACCAGGCTGGTATTGATTATATGAACCAAAATGGAATGCTGGTTGCAATTAGTATTGTTTCTTTGGGGGCATACACTGATGATGTAGAGGATACTGATTCATTGATATATTGTGGGCAAGGAGGACATAAAGCTGTCAAAGGTAAGGAAGTAGAAGATCAGAAGCTAGACAGAGGTAACTTAGCATTAAGGAATAGTATAACTGCAAAGAATCCCGTGCGAGTGATTCATGGATTTAAGGAGGCTAAAGTATCTGATTTAGTAGATTCAAAGAGTAAGACAGTAACAACTTATGTTTATGATGGCCTTTACACTGTCGAAAATTACTGGCAGGAAGAAGGAAAACGTGGTAAGCAAGTATATTTGTTTAAACTGAAGAGAATTCCAGGGCAACCAGAGCTTGCTATGAAAGAGGTAAAAAAGTCAAATAAATTAAAAGTAAGGCATGGGATTTGTGAGACTGACATAGCTGGAGGAAAAGAATTAATTCCTATATGTGCTGTGAACGCATTTGACAGCGAGAAACCACCTGCTTTCAGTTACATTGCAAAGATGATTTATGCTGATTTGACTAACTTACTTCCCCCGCAAGGTTGTGATTGCACTGGTAGATGCGCTGATTCACTGACGTGTTCTTGTGCATGTAAAAATGGAGGGGAGATTCCGTACAATCATAACGGTGCTATTGTTGAAGCAAAGCCTCTCGTGTATGAATGCGGTCCTTCTTGTAAATGTCCTCCTTATTGCTACAACAGAGTTACCCAAAATGGTATCAAACTTCCTCTTGAGATCTTCAAGACAGAAACAAGGGGCTGGGGGGTTAGATCCTTAACATTTATTCCTTCAGGAACTTTCATATGCGAGTATGTCGGGGAACTTCTTGAGGACAAGGAAGCAGAAAAAAGAAAAAATGATGAATATCTCTTTGACATTGGACAGAACTACAGTGACTGCTCCCTCGACCCTGATCGACAAAGGAGTTCTACTGAGTCCAGTGAAGAAGTTGGCTACACCATCGATGCAGCGTACTATGGAAATGTCGGAAGGTTTATCAATCATAGTTGCTCTCCAAATCTTTATGCACAGAACGTACTCTATGATCACAGTGATAAAAAAATGCCACACATAATGCTGTTTGCTGCTGAAAATATTCCTGCCATGAAAGAACTTACCTACCATTACAACTATTCTCTGGATCAGGTTCATGATTCCGATGGAAATATCAAGATGAAGAGCTGCTACTGTGGTTCTTCGGATTGTATCGGTAGGTTGTAC
>DTNC-2016238-Sinningia_tuberosa
CATGATGTAGCTGAGGTAAGTAAGAATAAAGTGAAGAAGGCTTTGGAGCTGTTTGCAATGCAATATATGAAGCTTTTGGAAGGATATAAAGCTGAACCAAAAGAAGGCAAAGGTGTACCAAGATTTGATGTTGAAGCAGCAGAGCTCTTGAAGAAAGAAGGAAAATGGATCTGTCCAAAGAAGCAGTTTGGACATATCCCGGGTATAAACATTGGGGATAAATTCCAATTCAGAGCTGAGCTTGCTGTTGTGGGCCTACATTGTCAATATGTTTATGGTATTGATTACATAACACTTGATGGGAAGAAATTTGCTACAAGCATTGTCAATTCTGGCTGTTATGAGAACAAGGCTAGATCTGCTGATATTTTAATATACTCCGGTGAAGGTGGAAATACAAATTTTGGTGTTAAAGCAGTAGATCAAAAGCTTAGACGAGGTAATCTTGCTTTAAAGAATAACATTGAAATGGGATATCCTGTTAGAGTTGTTTATAAAAGCAAGAGTTTGAAGGCAAATGATAAGGGTTTTGCATATGTATACAATGGGTTGTACTTGGTAAAAAGAAGTTGGGTAGAAAGAAGTCAAGACCACAGATTAATGTTCAAATTTGAACTACACAGAATGCCAGGCCAACCTAGACTTACCCGTCAAATTGCTGGAGAATCAAAAAAATTGGCAGTTTATAAAGAGCGCTGTGTGGTACATGATATATCACAAGGAAAGGAAAACATGCCAATACATGCAATGAATGGAGTAGATGATGAGAAGCCGCAACCTTTTACTTATATAACCAAAATTGTATATCCAGAATGGTGTAAGCCCATTGAGCATAGCGGCTGTGATTGTAACAATGGCTGCTCAAGCTCCAGGCAGTGTCTTTGTGTTTTGAGGAATCAAGGTGAAATTCCATTCAGCAACAAGGGTGTCATTTTGGGGCAAAAGTATATTGTTTTTGAGTGTGGTCCATCTTGCAGGTGCCCCTCTTCTTGTATGAATAGAGTCAGCCAACATGGTCCTCGCTATCAATTAGAGATTTTCAGGACCAAATCAGGAGATTGGGGTGTCAGATCGCGAAATTATATTTCGTCTGGAAGTTTCATCTGTGAATATGTAGGAGAATTGCTTCAATGCAAGGAAGCTGAACAAAGAATTGGTCAAGACAAATGCCAGTTAATTGACTTTCATAATTCGGGTGATGATGCTGGCTTTGCAGTAGGTTTTCCTCATTCTCAATTGGGTAAAACTGACAGTGGGTTTATAATTGATGCAGTAAAGATGGGGAATGTGGGGAGATGGATCAACCATAGCAGCTCGCCAAACCTTTTTGCCCAAGAGGTCCTTTATGATCACGATGACATAAGAATGCCTCACATTATGCTTTTTTCTGCCAAGAATATACCTCCTCTAAAGGAGCTTACTTGTGATTACAATCAACTACTGGGTCGAATT
>DTNC-2016583-Sinningia_tuberosa
CCTGTTCCCATGTCCCAGATCGTTCTCGACACTGGTGAGGATACTGGAGGACCTTTGGGAAATGAAATTGTTGTTTATTCACCTGATCAAAGTGAGAAAATGAGCCATTTACATAGTGTTTTTAACTTGGAAGATGAAATGGAGAGAGAGGTTGTGCATGGTCTGGTGGCTGTACCTTGTAGTCAATGGTGGAATGGGAGAGAAATTTTAAATAACTCAGATGTAGGAATTAGTGGAGAAAAAGAATGGAAGCAGAAATTGTCTGGCAAAAAGAAGACCAAGGCTGTTGCTAAGAAAAATAGTTCTAAAATGAATTTTCCAAGGAGGCAATCTATGAAGCAGAAAGAAGTTACTGTTGTTAATGATGCAGATGTGAGCCCTGCTGCATTGATGCTAACAGAGAAAGGTTATAATCATAATGGGGAATCACCTGCAAATTCTCCTGCCATCCACAAAACCCAAGATTTTGATGTCAGCTTGCCTCCTTTCAGTTTTAACAATTCCAGCCAAGGTGACGCCCGTAACAAAGTGAGGGAAACTCTGAGGTTGTTCCATACTATCTGTAGAAAGCTCTTGCAAAAAGAAGAAGCAGCTATTACGCCAGATGAGGAAGGAAACTCGATGCAGTCTGGAAGAAAATCTAAAAGGATTGATCTTCTCTCTGCAAAGATTATTAAAGACAAAGGAAAAGAAGTTAACACAGATAAGCAAATTTTTGGACATGTACCAGGAGTTGAAGTGGGTGATGAGTTTCAGTACAGGGTGGAGCTTGCTGTTGTTGGTATTCACCGCTTGTATCAGGCTGGTATAGATTGGATGAAGTTCAATGGGGTACCTGTTGCCACTAGTATTGTTGCATCTGGGGCTTATTCTGATGATTTGGATAATGCTGATGTCTTGATATACTCTGGGCAAGGCGGAAATATTGTTGGGAAGGCTAAGAAACCAGAAGATCAAAAGCTTGAAAGAGGTAATTTAGCTCTTAGGAATAGTATATCGGCAGAGACTCCAGTTCGTGTAGTTCGTGGATGGAAGGAAACAAAGGCAATTGATCCAGTTGATTCAAAACCCAAGACAGTCACCATATATGTTTATGATGGCCTATACACCGTGAAAAAATATTGGACAGAAACGGGACCTCATGGTAAGCTTGTTTTTATGTTTGAGTTGTGGAGGAATCCTGGTCAGCCTGAGCTTGCTTGGAAAGAATTGAAGAGTTCAAACAAGTTCAACACTCGGCCAGGTGTTTGTGTTGGTGATATTTCAGGAGGAAAAGAGTCATTTCCTATATGTGCTGTGAATACTTTATCCGATGAGAAACCACCTGCATTCAACTACATTTCTAAGATGATGTATCCTGATTGGTACCATCCGATTGCCCCTGAAGGTTGTAATTGTACAGGTAGATGCACTGACTCTAAAAAATGCCAATGTGCAGTCAGAAATGGAGGTGAAATTCCATACAACCGTAATGGTGCTATTGTTGAAGTAAAACCTCTTGTATATGAGTGTGGTCCTTCTTGTAAATGCCCCCCTTCTTGCTATAACAGAGTTAGCCAACGTGGGATCAAATTTAAGCTCGAGATCTTCAAGACAGAGTCAAGAGGCTGGGGTATAAGGTCTCTAAATTCTATTTCTTCAGGAAGTTTTATATGTGAGTATGCAGGTGAGCTTCTTGAAGACAAGGAAGCTGAACAAAGAATTGGCAATGATGAATATCTCTTTGATATTGGACTGAGTTGCAATGATATTTCGCTCAAGCCTGAAGAACATGCCATCTCAGTCGAATCGAGGGAAGATGTTGGCTATACAATTGATGCTGCACAGTACGGAAATGTCGGTAGGTTTATCAATCACAGCTGTTCCCCCAATCTGTATGCTCAGAATGTCATTTACGATCACAACGATGAGAGAATGCCCCATGTTATGCTTTTTGCAGCTGAAAACATTCCACCGTTGCAAGAGCTGACTTACCATTACAATTATACTGTCGATCAGATTCACGATTGTAATGGAAATATTAAGGTTAAGAGATGCTATTGTGGCTCTGCAGAATGTACTGGCCGGATGTAT
>DUNJ-2024622-Helenium_autumnale
GACCAACTTGAAACGGTTGTCAAGGATGAAGAAGAAGATGATTTTGCCGATTTAAAAGGGGTTGATGTGACATTACCTCCTTACGGTCCCACAAGTTCAAACGATGCCCGAGATAAAGTTCGGAAAACTTTACGTCTTTTTCAAGCTTTATGTAGAAAACTCTTGCACGGTGAAGAAGCGAAAACCGATGATATAAAGTTGCCAAAAAGACGAGTTGATCTTGGAGCAAAAGCTCTTATGAATCACAGAGGCCAAATACCTGTTTTAACTAAAAAAACGTACGGCCCAATACCCGGGGTGGAAGTAGGAGATGAGTTCCAGTATAGGGTGGAGCTAGCTTTAGTGGGTATTCATCGCCCTTTTCAGAGCGGCATAGATTTTGTTAAGAAAGGTAAGGAGTTTTTTGCGGTAAGTGTGGTAGCGTCAGGGGGGTATGATAACGACATTGATAAACCCGACTGCTTGATGTACTCGGGTTCGGGTGGGGTCAGGAAAGACAAAAGCTTTGAAAACCAGAAACTTGAAAGGGGAAATTTGGCACTGAAAAACAATGTTGATTTGGGGTATCCCGTACGCGTAATCCGCGGATACACAGTCAAATCCGCAGAAGCACCAGATTCAAAAGCCAAGATGTCGAAAATGTACATTTATGATGGGTTGTACACGGTGGAGGCCTGCCTAAATGTTCCCGGACCACAAGGTAACATGGTTTATAAATTTGAATTGAAAAGAGTCCCCGGCCAACCCCAGCTGGCAATACGAGAAGTGTCATCAAAAAATTTCAAAATGAGAGAAGGTGTCTGTGTTAAGGATATAACTAACGGCAAAGAAGTGTTCCCAATCTGCGCAATCAACACAATTGATGATGAAAAACCGCCAGCATTTACTTACATCTCAAAAATTATGTATCCTGATTGGTACAAGCCCATTCCCCCTAAAGGGTGTAGCTGTGTGGGCCGGTGCTCCGACAAACGATGCCCGTGTGCTGCCCGAAACGGTGGTGAGATTCCGTATAACCGTAATGGTGCGATAGTTGAAGCAAAACAATTGGTTTATGAGTGCGGCCCATCTTGTAGGTGTTCGCCCACTTGTTACAACCGGGTCACCCAAAAGGGTATGAAAATCCATCTCGAGATCTTTAAAACCGAGAAACGGGGGTGGGGGGTTAGGTCATTGAGTTCGATTTCTTCGGGAAGCTTTATATGTGAGTACATTGGTGAGCTTCTTGAAGATACAGAAGCCGAGAAACGAACGGGGAGCGATGAGTACTTATTTGATATCGGGCAAAACTACAATGATTGTTCACTTAACCCCGATTTAAACCCCGGGGAGACTGTGAACGAGGGTTGTGGATTCACAATTGATGCTTTGAATTACGGGAATGTTGGGCGGTTTATAAACCATAGCTGTTCACCAAATCTGTATGCCCAAAATGTACTGTATGATCAGGATGATAAGAGGATGCCACATATAATGCTGTTTGCTGCTGAAAACATCCCACCTTTGCAAGAGTTGACTTATCATTATAACTATGCAGTGGATACAGTTCAAGATGCTGATGGCAATATCAAGGTCAAGAGCTGTTATTGTGGCTCTTCAGAATGCACTGGAAGGTTATAT
>DUQG-2017174-Tanacetum_parthenium
GAAATGGTTGTTAAGGAAGAAGAGAATATTGCTGCTAAAACTGAAGAACAAGGAGACTGCTTCTTTAATTCCTATGGCTCAGGCCCACGCGACTTTGTTGTGACATTACCTCCAGTTCGCCACAGAAGTTCAAATGACGCACGTAATAAAGTCCGTGAAACCTTACGGTACTATCACTCCATATGTCGTAAGCTTATACGATGTGAAGAATCAAAAACTGCGGACTTTATGGCAAGTTACCAAAAGAAACGAGTTGATCTTGCAGCAAAAGCAATGATGGAAAAAGAAGGTAAATTAATGGCCTTAGGTCCAAAACAATGTGGGTCTGTCCCGGGAGTTGAAGTTGGGGATGAGTTTCAATATCGTGTTGAACTTGCTTTGGTTGGTATTCACCGCCCATTTCAAGGCGGTATTGATTCTGTTAAGCAAGGGAAAGACGTTGTTGCCGTCAGTATTGTTGCTTCAGGCGGTTATGATAATGAAATTGATAAACCCGACTGCTTAATATATTCTGGTGCTGGCGGGGTCACCAAAGAAAAGACTATTGAGGACCAAAAGCTCGAAAGAGGAAATTTGGCTTTGTATAACAATATAGCTGCTAAGCTTCCTGTACGAGTTGTCCGTGGGTGGAAATCCTCGGAAACTTCAGATTTAGATTCGAAAACCAAGATAATGACAACATATATATATGACGGGTTATACATGGTGAACGATTGCAAGAGGGAAACCGGACCCAAGGGAAACTTGGTTTTTAAGTTTGAGTTGAAACGAATCCCGGGCCAACCTGAACTTGCGGTACGGGAAGTGAAATCCAAGAAATTTAGAACAAAACGAGAAGGCGTTTGTGCCAAGGATATAACTGATGGCAAAGAGTCGTTTCGCATATGTGCTATTAATACAATCGATGATGAAACCCCGCCATCATTTACCTACATCACCAAAATCATGTATCCGGATTGGTACCGTCCTGTTTTACCAAAAGGTTGTACTTGTGTGGGTCGATGTTCTGACAAGAAATGCGAGTGTTCGTTCAAGAATGGTGGCGAGATACCGTACAATCATAACGGTGCAATAGTTGAAGCAAAACCGTTAGTTTATGAATGTGGTCCATCATGTGGCTGTCCACCCAGCTGTTACAATCGAGTCACACAACACGGGATAAAACTCAAGCTCGAGGTTTTTAAAACCGAATCACGGGGGTGGGGGGTTAGGTCGTTAAGTTCGATATCTTCTGGAAGCTTTATATGCGAGTATATTGGCGAGCTTCTAGAAGACTCAGAAGCTGAGAAACGAACGGGTAACGATGAGTACTTATTTGATATTGGGCAAAAGTGCAGTGACTCTCTATACCCTGATGGTGAGATGGTTGATAAGACAGGGTTTACTATCGATGCTTTACATTATGGTAATGTGGGTCGGTTTATTAACCATAGTTGTACACCGAACCTCTATGCTCAGAATGTGTTGTATGATCAGGAGGATAAACGGATGCCACATATAATGCTTTTTGCTGCGGAAAATATTCCACCTCTACAGGAGTTGACTTATCATTACAACTATGCGGTCAACACTGTTCATGATGCCGATGGCAATATAAAGATCAAGAATTGTTATTGTGGTTCTTCGGAATGTACTGGCAGGCTTTAT
>DVXD-2072839-Allionia_incarnata
GATGGCAGTGTTTGTCGTAATGCACGTGATGTTCTATGTTTATTCCGATCGATTGTAAGGAAGCTGCTACAAGGGGAAGAAATAACAGATAACATCGGAATGTTGGAGTCGGAGAATGCCGGTAGGAGAGTTGACCTTCTTGCCGCAGACGTCCTCAAGGCGAGTGGGAAATGTGTTATTACAGGAAAACGCGGTACATTAGGGCCGATCCCCGGGGTTGAAGTTGGCGACTTTTTCCACTATCGTATGGAACTTTCGATTACTAATCTTCACCGTCCTCTACAAGGTGGTATAGACTTTATCAGACAAGGTGATAAAAATATCGCTACAAGTATTGTGGCTTCGGGAGGTTATGACAATGATTCAGACTACTCCGATGTATTGATATATACCGGTCAAGGAGGAAATCCGAAATATGGAGATAGGAAGCTTGTAGATCAGAAGCTTGAACGAGGAAATCTCGCTCTCAAGAATAGCATTGATGAGAAGAATGTTGTCAGAGTTATTCAAGGGTTCAAGGAAACTAAATCTTCAGATGGAGCTGGTGAAAGATCGAAAACTATTACGACGTATACCTATGATGGACTGTATACTGTTGAAAAATACTGGCCAGATGCGGGTCCATGTGGAAATTTGGTCTACAAATTTGAGTTGAGAAGAATTCCGGGACAGCCGGAGCTTGTTTGGAAGGAAATGAAGAGGTCAAAGAAACTTTCGGTGCTTACGGATCGTTGTGTTGATGATATCTCGGAAGGGAAAGAAGCAATCCCGGTAAGTGCCGTCAATACCATAGATGACGAAAAGCCCCCACCATTTACTTATATTACTAGCATGATTTATCCAGATTGGTGTCATCCTATACCGCCCCGGGGATGTGATTGTAAAGATGGGTGTTCAGATTCTAGCCATTGTGCTTGTAGCATCAAGAACGGAGGCGAAATTCCGTACAATTTCGATGGGGCGATCATCGAAGCAAAACGTCTCGTGTATGAGTGTGGCCCCACATGCAAATGTCCTCCATCTTGTCGCAATAGAGTCACCCAACATGGTATGAAGATTCCTCTTGAGCTCTTCAAGACTGAGTCAAGAGGATGGGGCGTGAGATCCCTTTCGTCCATTCCCTCTGGTACCTTCATATGTGAGTACCTAGGAGAGCTTCTAGATGACCAGGAAGCCGATCAAAGAACCGGCAGTGATGAGTATCTATTTGATATTGGACAAAATTACAACGATTCTACTATTTGGGGCGAACCTCCAGCTTTTACATCAGGTTCTGATGATATGGTGGAAAATGTTGGTTTTACTATCGACGCAGCAAATTTTGGGAACATTGGAAGGTTTGTCAATCACAGTTGTTCTCCGAACCTCTATGCACAAAATGTGCTTTATGATCACGATGATGAGAGAATACCGCATGTTATGTTATTTGCAACAGAGAATATTCCA
>DZQM-2013615-Pinus_radiata
GATGGAACAGTCACTCGCTCCAAAGTTCGAGAAACCATGCGACTCTTTCAGGTGCTTTATAGGAAATTCTTACAAGAAGAAGAAACACATACAAAAGGATCTGGCCAAGCTAACACGCGCAAAAGGCCCGATGTGCAGGCATCTCAAGTTCTTAAGGAAAATAATAAGTGGGTTAACACTGGAAAGCAGATCGTGGGCCCTGTTCCCGGAGTTGAAGTTGGAGATGAATTTCATTACCGGATCGAGCTTTGCATTGTAGGCCTTCATCGGCAAAGTCAAGGTGGGATTGATTACTTGAAACAAGGTAACACTATAATTGCGACTAGTGTTGTGGCGGCAGATGATATTGATACTGGTGAAGTGTTAATATACACTGGGCAGGGTGGAAACAACTCTGGTATGGATAAAAAGCAGGCTGAGGATCAAAAACTAGAGCGTGGAAACTTGTCACTTAAAAACTGTATAGATGAAAACTCACCTGTGAGAGTAATCCGTGGATTGAAGGAGTCTAAAAGTTCTTTTGGAGCCAAAGGTAGCAGAGAGGGCTCAAAGAGCAAGGCAGGTATCACATACACATATGATGGACTCTATCTTGTTGAGAAATATTGGCAGGAAAAAGGGACCACTGGATCTTCAGTATTTAAATTTCAGTTGAGAAGAATGCCAGGGCAGCCTCAGATAGCTTGGAATATTTTGAGAACAATTGGAAAATCAAAGACATTGGCATGTCGGGAAGGCCATCGCCAGCGAGATATCTCTCATGGCAAAGAAACAAGACCTATATCTGTTGTCAATACAGTAGATGATGAAAGTGGTCCAGCACCTTTTGAGTACACAAGCAAAATAATCTATCCATCGTGGTATAATCCTACACCCCCAAGAGGTTGCGATTGTGTTGATGGATGCTCGGATTCTGAAAGTTGTTTTTGTGCAATCAAGAATGGAGGTGAACTTCCTTATAACTACAATGGTGCTATTGTGGAAGCAAAGCCCCTTGTTCATGAGTGTGGTCCGTTTTGCAAGTGTCCTCAAACTTGCCACAATAGAGTTAGCCAGCATGGAGTGAAACTTGAACTTGAAGTCTTCAAAACTGCGAAAAGGGGTTGGGGAGTGCGTTCATTGACTTCGATATCTTCTGGTAGTTTCATATGTGAATACACTGGTGAACTTCTTTCTGATATGGAGGCTGAACAACGGACTGGAAATGATGAATATCTCTTTGATATTGGAAGTGGATCTAATGATCAATCTCTTTGGGATGGGCTTGCTGGTTTAGTCAATGAACTTCCCTCTCATTCTATAGCTGAAACTGTGGAAGATTCAGGTTACACAATTGATGCAGCCAAGTATGGAGGTGTAGGAAGATTTATCAATCACAGTTGTTCTCCAAACCTTTATGCACAAAATGTGCTCTATGACCATGATGACAAGACTGTCCCCCACATTATGCTTTTTGCTGCTGAGAATATACCTCCACTGCAAGAGCTTTCTTATCATTACAACTACAAACTGGATCAAGTTCGAGATTCTGATGGCAACATAAAAAAGAAAAGTTGTTATTGTGGCTCTGCAGAGTGCACTGGAAGATTGTAT
>EAAA-2014132-Marrubium_vulgare
GATATTGTAGTTAACCTGCCTCCCTTTGGCACCAACAGTTCCGGCCCTGGTGATGCCCGAATGAGAGTGAGAGAAACTCTTCGGCACTTCTATACTGTTTATAGAAAATCCTTGCAGCAAGAAGAAGCAAACACAAAGCCAGAAGAGGAAGGAAAATCAAAGCAATCCAATCGAATTGATCTATCGACTGCCAAGTTTCTCAAAGAAAGTGGGAAAATGGTTAATACGGATAAGATTATTGGACCAGTTCCTGGAGTTGAAGTGGGTGATGAGTTTCAGTACAGAGTGGAGCTTGCTATTGTTGGTATTCACTTTCCCTACCAATCTGGTATAGATAGTACAAAGATCAATGGCGTTCCGCTTTGTACTAGCATTGTTGCATCTGGGGGTTATTCTGATAATCTTGATGACGCCGATGTCTTAATATATTCTGGGCAAGGGGGGAATGTTGCTGGGAGTTTTAAGGCTAGGGAAGCTGAAGATCAGAAGCTGGAAAGGGGAAACTTGGCTCTAAAGAACTGTATTGAAGCAAAAACTCCAGTTCGTGTTGTACGGGGATGGAAGGAGTCAAAAATTGTTGATCCTTTGGATGTGAAACCTAAGTTGGTCACAACATATATATATGATGGCTTATACATGGTCACAGATTATTGGACGGAAACAGGGCCCCGCGGTAAGCAGGTTTTTCAGTTCAAGTTGGAGAGGAATCCTGGTCAGCCTGAGCTTGCTTGGAAAGAATTGAAGAAGTCAAATAAGTTCAAAACCAGACCAGGAACGTGTGTCTCCGATATTTCTGAAGGAAAAGAATCGTCGCCTATTTCTGCTGTGAACACTATTGATGATCAGAAACCACCTCCATTCATCTACATTTCCAAGATGATGTATCCTGATTGGCTCCGCTTGAAACCCCCACAAGGTTGTGATTGCAACGGGCGATGCTCGGATTCAAAAAGATGCCCATGTGCAGAAAAAAACGGAGGTGAAATCCCATACAACCGCAATGGGGCTTTAGTTGAAACCAAGACTATTGTATACGAATGTGGTCCTAATTGTAAATGCCCTCCTTCGTGCTACAACCGGGCCAGCCAACGTGGAATCAAATATAAACTTGAGATCTTTAAGACTGAGTCAAGAGGCTGGGGTGTTAGACCCCTTACTTCTATACCTTCCGGAAGCTTCATATGCGAGTATGCAGGAGAGCTTCTAGAAGACAAGGAAGCTGAACAAAGAATAGGCAACGATGAATATCTGTTCGATATAGGGCATGATGTCACCGACTCTAACGAGCCTGAAGGACAAGAAAGTGTTGCTGAAATTACAGACGGTTTTACAATCGATGCATGCCAATATGGAAACGTTGGAAGGTTCATTAACCACAGCTGTTTACCCAACCTTCATGCGCAAAATGTGATCTTTGATCATGATAACAAGAGAATGCCACACATAATGCTTTTCGCGATGGAAAACATCCCGCCTTTGCAAGAGCTAACCTATCACTACAATTACCATAAGGGTGGTGTTCGGGACTCTGATGGAAACGTCAAGCGGAAGGAGTGTTATTGCGGTGCTGAAAAGTGTGATGGGAAGTTGTAC
>ECTD-2005161-Gentiana_acaulis
GTGCGCGTAGTTCGTGGATCGAAAGAGACAAAAATTTCCGATTCCCAAGGTTCAAAGTCTTCTAAGGTGGTCACGACATCATATGTTTATGATGGTCTGTACACCGTAGAAAAGTGTTGGCCGGAAACCGGACCACGTGGTAAGATGGTTTATATGTTTGAGCTGAGACGAATACCGGGCCAACCAGAACTTGCTTGGAAGGAAGTGAAAAATGCTAAAATCGGAAAAGTAAGGCGAGGAGTTTGCGTTGCCGACATATCTGGAGGACAAGAAAAACTTCCGATATGCGCATTGAACTTAATAGACGATGAGAAACCACCGGCCTTCACTTATATCCGCGAGATGAAATACCCCGACGGGTTCCATTTCATCCTTCCTCAAGGCTGCAGCTGCACAACTAGATGTTCCGACTCGCGAAAATGTTCTTGTAGACCCAAAAACGGCGGAGAGCTACCCTACAATCGTAACGGCGCTATAGTCGAAGTAAAGCCAATCGTTTATGAATGTGGGCCCTCTTGTAAATGCCCTCCTACTTGCTACAACAGAGTATCTCAACATGGAATTAAAATTCAGCTGGAAATTTTCAAAACAGAAAATAGGGGTTGGGGTGTAAGATCCTTAGCTTCTATACCTTCTGGAAGCTTCATTTGCGAATACGCCGGAGAACTCCTCGACGACAAAGAAGCCGAGCTAAGGACAGGAAGCGATGAATATCTTTTCGACATTGGTAAGAACAATCTTGACCCTTCTACCAACGACGTGGATGTAGGAGTGGAATCTGTTGATGAAGCTGGTGGCTATACGGTAGATGCAGCCGTGTATGGAAACGTTGGACGATTCATCAACCACAGCTGCTCACCGAATCTTTATGCTCAAGATGTGTTGTATGATCACGACGATAAAAAGATGCCACACGTCATGTTGTTTGCAGCTGATAACATCCCTCCTTTGCAAGAGCTTATGTACGATTACAATTATTCGATGAACCAAGTTCATGATTCCAACGGAAACATCAAGATGAAGAGCTGTTACTGTGGTTCTACAGAGTGTAGAGGTAGGTTGTAT
>ECTD-2005162-Gentiana_acaulis
CTAATGCAAGGAGAAGAAGCAAAATCAGAAAAGTTCGAAAAAAACAAAAGGATCGATCTTGAAGCAAAGAAGATTCTAGACGAGAAAGGAGTAGAGACTAATACAGAGAAAGACCGTATTGGGTCTGTCCCAGGTGTTGAAGTTGGTGACGAGTTCCAATACCGGGTTGAACTTGCAATTGTAGGTGTCCATCGATTATATCAAGCGGGTATAGATTGTATAAAACAAGATGGTATGGTCATTGCAACTAGTATTGTTGCTTCTGGGGTGTATGCTGATGGCTGGGATAACGCGGATGTTTTAATATATTCTGGACAAGGAGGAAACGTAGTCGGGAAAAAAAAGGAACCCGAAGACCAGAAGCTGGAAAGAGGTAACTTGGCATTGTCCAATAGTGTAAAAACTAAGAATCCGGTGCGAGTAGTTCGTGGATCGAAAGAGACGAAAACTTCCGATACCCAAGACTCAAAGTCTTCTAAGGTGGTCTCAACATATGTTTATGATGGTCTGTACACAGTAGAAAAGTGTTGGCCGGAAACCGGACCACGTGGTAAGATGGTTTATATGTTTGAGCTGAGACGAATACCGGGCCAACCAGAACTTGCTTGGAAGGAAGTGAAAAATGCTAAAATCGGAAAAGTAAGGCGAGGAGTTTGCGTTGCCGACATATCTGGAGGACAAGAAAAACTTCCGATATGCGCATTGAACTTAATAGACGATGAGAAACCACCGGCCTTCACTTATATCCGCGAGATGAAATACCCCGACGGGTTCCATTTCATCCTTCCTCAAGGCTGCAGCTGCACAACTAGATGTTCCGACTCGCGAAAATGTTCTTGTAGACCCAAAAACGGCGGAGAGCTACCCTACAATCGTAACGGCGCTATAGTCGAAGTAAAGCCAATCGTTTATGAATGTGGGCCCTCTTGTAAATGCCCTCCTACTTGCTACAACAGAGTATCTCAACATGGAATTAAAATTCAGCTGGAAATTTTCAAAACAGAAAATAGGGGTTGGGGTGTAAGATCCTTAGCTTCTATACCTTCTGGAAGCTTCATTTGCGAATACGCCGGAGAACTCCTCGACGACAAAGAAGCCGAGCTAAGGACAGGAAGCGATGAATATCTTTTCGACATTGGTAAGAACAATCTTGACCCTTCTACCAACGACGTGGATGTAGGAGTGGAATCTGTTGATGAAGCTGGTGGCTATACGGTAGATGCAGCCGTGTATGGAAACGTTGGACGATTCATCAACCACAGCTGCTCACCGAATCTTTATGCTCAAGATGTGTTGTATGATCACGACAAAATGCCACACGTCATGTTGTTTGCAGCTGATAACATCCCTCCTTTGCAAGAGCTTATGTACGATTACAATTATTCGATGAACCAAGTTCATGATTCCAACGGAAACATCAAGATGAAGAGCTGTTACTGTGGTTCTACAGAGTGTAGAGGTAGGTTGTAT
>EDBB-2018264-Polyscias_fruticosa
GATAACCAGGCAGATCTTAGTCGCCATAAAGTGCGGGAGGCTTTGAATCTGTTTAAACAGATTTTAGAAAAGCGGCTACTGACTGAAAAAAAGGTTTCTTTATATACTTATGTAGAAGTAGCAATGCAACTTAAAGAGCAGGGGAAGTGGGTTAATATGAACGAACGAATCTTAGGAGTTGTCCCTGGTGTTGAAATTGGTGATAAATTTCATTGTAGAGCTGAACTTGTTATTATTGGCTTACACCGTCCATTTGCGGCTGGTATAGATTTCATGGAGAAAGATGGAAAGAAGATTGCCACCAGCATCGTGGCCTCTGGTCGTTATGTGAATGAAACAGAATTTACTGATGTCTTAATCTATTCTGGTGAAGGTGGAAATCCTGCAATTAAAGACAAGAAACTTGAAGATCAGACACTTGTACGAGGTAACCTTGCCTTAAAGAATAGCATGGAGGCAGGAACTCCAGTAAGGGTTATTCGAGGTTGTCGAGTTTGGAAGTCATATAGAGCTGGAGATAGAAAAAGAGAGAAGGAAACAACATTTACATATGATGGTTTATATGTCGTAAGTAAGTATTGGCAAGACAAAGGGAAATATGGTAAACTGGTTTATATGTTTCAATTGAATAGAATGCAAGGTCAGCCAAATCTTGCTACAAATATGTCGAACACTTCAGGAAAATCTAAAATACTGAGCAAGTCAAGATTGTCCAAAGCATTGTGCAGGTCAGGAAAATCTAAATTATTGAGCAGGTCAGAAAAGTCTAGAGTGCGCCATGATCGTACAATGGTAGATGACATTTCTTGTGGGAAAGAAAAGATACCTCTTCGTGTAGTGAATGACATTGATAATGAGAAACCTCCAATTTTCAATTACATAGCTGATATGGTATATCCGCAGTTGAATGACTCTTCTATGACAAGATTTTGCCAGTGCATTGATGGGTGTTCCGATTCTGTGAAATGTTCTTGTGTTATCAAGAATAGAGGTACGGTTCCATATAATGAAAATGGTGCTATCGTTAGACGAAGGCCTATTGTTTATGAGTGTGGTCCTTTTTGCAAATGCCCCCCTTCTTGCAAGAATAGAGTTAGCCAACATGGCGTGCAATTCCAGTTAGAGGTCTTTAAGACTGAATCAAGGGGATGGGGTGTTAGATCACGAAATTTCATTTCGTCTGGGAGTTTTATATGTGAGTATGTTGGAGAGTTGCTTAACGATAAGCAAGCAGACGAAAGAATTGATTGTGATGAGTATTTGTTTGATTTAGGAGATGGTGATGGCTTCGCTATTGATGCAGCACAGTTTGGGAACATCGGAAGATTCCTCAACCATAGTTGCTCGCCAAACTTGTATGCTCAAGATGTCCTCTTTGATCATGATAACAAGAGGATGCCTCACGTAATGCTATTCGCTACCGAGAACATACCTCCTTTACAAGAGTTAACTTTTCATTACAATTACAAAATTGGTCAAGTTTATGATATGAATGGAAATGTCAAGAAGAAGACTTGTTGTTGTGGTGCTCGGGATTGTACTGGGAGGATGTAT
>EDBB-2088650-Polyscias_fruticosa
AAAGTGGGGAATGAGATTGTGGTTTTCTCACAAGAGAAAAGCCTTAGTAGAAAGATGCCAATGGATGAAGATGTGGGAGGTGGTTTAGACAGGATGATTGTGCAAGGTCTGATGGCCACTGTATGCGATCCGTTAAAACAGGAAGGGGATCTAACTAGCCCAGATTATGGTATAAGCAGAAGCAAAGCAAAGAAGCGCGACTTCACTGGCCAGGAGAAGTCTAAACTTGGTAGCAAGAAGAAAACTACTAACAAAAGTTTTTCGAGCAGACAATCAAAGAAGAAGTTACTTTCTGCTCAGAAGGCTGGTTATGGGGACATATTGGACCTGGTTATCAAGGACGAGGAAGATTATGTTGCACACTATGAAGAAAAAACTGAAGCTTCTCATGCTGGTCAGGGATCGCCTGAATTCGAGGTGACCCTGCCTCCTTTTGGTCCAAAAAGTTCAAATCATGGTGATGCCCGTAACAGAGTGAGAGAGTCACTTCGTCTCTTCCAGGCTATTTGTAGGAAAATATTGCAAGGGGAAGAATCAAAGTCAAGGCTTGGAGAACAAACAAAGTCGAGGCATAAAAAGTTCAGAAGGATTGATCTCTTAGCTGCGAAAATTGTTAAAGAGAAAGGGAAAGAAGTTAACACGGAAAAAAAAATATTGGGAGCAGTGCCTGGAGTTGAAGTAGGCGATGAGTTTCAGTACAGGGTTGAGCTCGCTATTGTTGGCATTCATCGTTTGTACCAGGCAGGTATAGATTGTACAAAGTATCGTGGAGAAACTGTTGCAGCTAGTATTGTTGCTTCAGGGGGCTATGCTGATGAACTTGATAATGCTGATGTCTTAATATACTCTGGTCAAGGGGGAATTATAGGAAAGGACAAGGATAAGCAACCTGAAGACCAGAAACTTGAAAGAGGAAATTTGGCTTTGAAGAATAGTATATCAGCGAAGAATGCTGTACGGGTCATCCGTGGATCTAAAGAGACAAAGGCTTCTGACTCTGTCGATGCAAGAGGTAAGGGAGTTATGACATATGTTTATGATGGCCTGTATACGGTGGATAGGTATTGGCAGGAAGTGGGACAGCATGGGAAGCTGGTATTTAAGTTTGAGTTGAGAAGGATTCCAGGTCAACCGGAGCTTGCTTGGAAAGAAGTGAAGAAATCTAAAAAATCTAAAACACGGGAGGGTCTTTGTGTCGATGATATATCGGGAGGCAAAGAAGTAATTCCAATATGTGCAGTTAACACAATAGATGATGAAAAACCCCCTCCATTCAGTTATATTACTAAGATGATATATCCTGATCACTGCCTCCCTATTCCTCCCAAGGGTTGTGATTGTAAAAGTGGATGCTTGGATGGTCGGACATGCTTGTGTGCAGCGAAGAATGGAGAGATTCCATACAACTTCAATGGAGCTATTGTTGAAATGAAGCCATTGGTCTATGAATGTGGCCCTCTTTGCAAATGCCCTCCTTCATGCTGTAATAGAGTCAGCCAGCATGGGATTAGATTTCAACTTGAAATCTTCAAAACGGAGTCAAGAGGCTGGGGTGTGAGATCTTTAAATTCTATTTCAGCAGGAAGTTTTATATGCGAGTATACAGGAGAGCTGCTTGAAGAGGCAGAAGCTGAAAAAAGAACCGGAAATGATGAGTATCTCTTTGATATTGGGCAAAACTACAATGATTGTTCTCTCAAGCCTGATGAAGAAGCATGTGCTAGCAAGATTGTGGAGGATGGTGGCTTTACAATTGATGCAGCACAGAGTGGGAATGTAGGGAGATTCATCAATCACAGTTGCTCCCCCAACCTTTATGCACAGAATGTCCTTTATGATCACGAGGACAAGAGAATGCCTCATATAATGTTTTTTGCTGCCGAGAATATTCCTCCCTTACAGGAGCTGACCTATCATTACAATTATGCGGTGGATCAGATTCATGATTTGAACGGTAATATCAAGATGAAAAGGTGCTATTGTGGTTCTGCAGAATGTACTGGCAGGATGTAT
>EDEQ-2009986-Wrightia_natalensis
AAGACAATTGCTACTAGCAATGAAGTGCAGCAAGCTCTAAAGGATTTTGAAGAGTTATATAATAAGCTTTCTAGTAAGTATAAAGCAGAACTGAAAGGAGGAAGAGTTACTAAGCAGATGCATACTGAAGCAGCAGTCTCTCTTAGGAATCAGCAGAAATGGGTGAATGTCCAACCCATTTTTGGGCATGTTCCTGGTGTTGAAGTCGGAGACAAGTTCCAATTCAGGGTTCAACTTGCCATGGTTGGCTTGCATCACCAATTTATCAGTGGCATCAATTGTGTGACAGTTAGTGGAAAGAAGTATGCAAATAGTGTAGTGGATTCTGGCCGTTACGAAAACAAGGTTTTGTCTCGTGATGTTATTTTGTACTCAGGACAAGGAGGAAATCCAAAGGTCCTGAGTGTTTCAGAGAAATCAGGAGATCAAAAACTTGAAGGAGGTAATCTTGCATTGAAGCATAGCAAGGATGCAAATTTACCTGTACGAGTTATTCGTAAGGTTATGATCGAGAATAGGAAGATGTACATCTATGAAGGTCTTTATAATGTTACAAACTTTTGGCAAGAACAATCTCGCAGGTCTGACAATATGGCCTTCATGTTTGAAATGGTCCGAATTTCAGGCCAGCCAGATTGTAATTATCAAGAAATCAACAAGCCAAGAACATCAATAGACTACTTGGAGCAGAGCAATGATGCAGCAGCAGTATATGATGTGTCTCAAGGGAAAGAGGGAATTCCCATCAGTATTGTGAATGACATGAGCGATGAGAAACCCCAGCCCTTCACTTACATAACCAAGATGAAGTATCCAGATTGGTATCATATCTCTGAGCCTTGTGGTTGTGATTGCATTGATGGATGCTCAGATTCTAAACCTTGTTATTGTGCTAACAAGAATGGAGGGGAAATTCCATTCAATGAGGAAGGCTCCATTATTAAAGCAAAGCATTTGGTTCATGAATGTGGTCCATTGTGCAAATGCCCACCTTCTTGCCAAAACAGGGTTAGCCAACATGGTCCTCGGTTCCAATTGGAGGTTTTCAAGACCAAATCAACAGGATGGGGGGTTAGATCAAAGGAAGATATTCCATCTGGTAGTTTTATATGTGAATACATTGGTGAGGTTCTTCCTGACAAGGAAGCTGAAAGAAGGATTAATGATGAGTATCTCTTTGATCTTGATGATTGTGACGGCTTTACAATAGATGCAGCCCAATATGGGAATGTGGGGAGATTCATCAACCATAGTTGCTCACCCAATCTTCATGCTCAGAATGTTGTTTATGATAATGATGACAACAGATTGCCTCACATAATGCTCTTTGCTACCAAGAAAATACCTGCTCTACAAGAGCTCTCTTATGATTATAATTACAAGATTGATCGTGTTTGTGATGCCAATGGAAACATCAAGAACATCAAGAAGAAAATTTGTCAGTGTGGATCTCGCAAGTGCACTGGGAGGATGTAT
>EDEQ-2071669-Wrightia_natalensis
CAGAAGCTTGAAAGAGGTAACTTAGCATTAAGGAATAGTATAACAGCCAAGAATCCTGTGCGGGTTATTCATGGATTCAAGGAGACTAAGATGTCAGATTTGGCAGATTCAAAGAGTAGGATAGTCACAACATATGTTTATGATGGCCTCTACACGGTTGAGAATTACTGGCAGGAAGAGGGAAAGCACGGTAAGCAAGTGTTTATGTTTAAATTGAAGCGAATTCCAGGCCAACCAGAGCTTGCCTGGAAAGAAGTAAAGAAGTCAAATAAATCAAAAGTAAGGCTTGGGGTTTGTGTTTCTGACACGACTGGAGGAAAAGAATTAATTCCTATATGTGCTGTGAACACAGTTAACAGTGAGAAACCACCAGCATTCAGCTACATTCCAAGGATGATGTATGATGATTGGTCCCACCTACCTTCTCCTCAAGGTTGTGATTGTATTGGTAGATGCTCTGATTCTGGAAAGTGTTCTTGTGCACAAAAAAATGGTGGTGAGATCCCATACAATCATAACGGTGCTATAGTTGAAGCAAAGCCTCTTGTATATGAATGTGGTCCTTCTTGCAAATGCCCCCCTTCTTGCTATAACAGAGTCAGTCAGCATGGTATCAAACTTCAACTTGAGGTCTTTAGGACTGAGACAAGGGGCTGGGGTGTGAGATCCTTAACCTCTATTTCCCCCGGAACTTTCATATGTGAGTACGTTGGAGAACTTCTCGAGGACAAGGAAGCTGAACAAAGGAAAAATGATGAATATTTGTTTGACATTGGACAGAACTACAGTGACTGCTTGCCCAACCCTGATCGACAAGGGACTTCAACCGAGCTCGTGGAAGAAGTTGGCTACACCATTGATGCAGCGTACTATGGAAATGTTGGAAGATTCATCAATCATAGTTGTTCACCCAATCTTTATGCACAGAATGTTCTCTATGATCATGACGATAAAAGAATACCGCACATAATGCTATTTGCTGCAGAAAATATTCCTGCCTTGAAGGAGCTCACCTACCATTAC
>EDHN-2055250-Ficus_religiosa
CCAGCTAATGAGCCCGTTGCTAATGGAAATGGTTTGGAGAAGCAAGTTGCCAGAAAGTATCCTCCTAGGAGGAGAGTTTCAGCCGTCCGAGAGTTCCCTCCATTCTGCGGAAGAAATGCTCCTCCTCCTGTTCAGGAAGAGTCTTTGGAAGTGCCCTCTTCTCCAAAAAGCATAAGTTCTGGTCAAGAAAAGCCTGAGCGTGATGTGTTTGAGGGAACCTCAACAGAGGCAGTGAAAGATGATGCGAAGCAAACAGTCGGGGATGCTGAAGGTGGAGATTTGTTTAAGAGTGAATTGGAAAGGAATAAATCTGAAGTTGATGCGAAGCAAACTTTAGAAGATGTTCCACCAAAGGAGTCTCCGGAAGTGCTTGCTTCACCGAAGAACAAAGCTTGTGTTCGAGAGAAGTTCAGACCAGAAATGAATGACAAACCCTCAACTGACACAGTGAATTCTAAGCTGAAGCAAACAGTCGAGGACCTTTTAGGTGGAGATTCCTACAAGGGTGAATTGAAAGGCAATGGAGCTATAGTAATCAGGGACCGGTTTCAACCAGAGTGTGAGAAGAATGCTATTAAGGACGAACATGTAAAATTGTCTCAGTTGAAGATGGATCGGGAAGAAAAAGAAAACTGTAATGAAACTCCATTTGAAGACGAGCTTTACTGGTGGGATCATGAATTTGAGACTGTGGTTGGAAAAGACGATGAGGTTGAAGGTTCGACAGAACATGTGGGCAAGGAGATTGTTGGTTACTCCGAGGAAAAAAGTATCGATAAAAAGGATTCAGATACATATGGGTATCGGAGCCAGTTGCAAGTAGCAGATGAAGGGAATTTGATACTTGCACCAAACAGAGTGATTGTGCATGGTTTGATAGCTACATCAAATCGTTTGTGGCAGGAAAATTTTGCTTTCAAGTGTAAACCAACTGCTGGTATGGGAGGAAGTAAGGAGATGAAAGCTGATACCGTTAGTCCTCTAAAAAGGCGGACGACGAAGATTACTGTCAGGAAAAAGGTTGGTGCTGGTATGAGCGGAAGTAAAGAGAAGAAACTTGATGTTATTAGTCCGGTAGAAAGGCAGAAGACAAAGATTACTGCCAGGAAGAAGGTTGATGTGAACATTGCAAAAGGAAAGTCTCTAAAGAAGACTCCTCCTGAAACTGCTTCTCAGGGTACAGGTCAGCTAGTTATGTGGGATAAAGAGGATTTTCGTAGGCATAATGAGGGTGAAGCTCTTGTTCCCATATCACGTAGTAGTGGTGATCGTAGTAGTGGTAGTGTCCTTGTTTTTCCTATTTGTCCCATTGATTCAAGTGGTAAGGATCAAGGTGACAAAGCCAATGTTGCCCGCCTTAAGGTAAGGGAGACGTTGCGCATGTTCCAAGGTGTTTATAGGAAGTTCTTGCAGGAAGAAGAAACTAAGTCAAAGGAAGGAGGACAGGCTTGCAAACGGATTGATTGCAAAGCTGCAAATTTGCTCAAAGCAAAAAACAAATACATAAACACAGGAAAAATTTTGGGACCTGTCCCCGGAGTTGAAGTCGGTGACGAGTTCCAGTTCAGGGTGGAGCTTCATATTATTGGTCTTCATCGGCCGATGCAAGGTGGAATAGATTTTGTGAGGGAAGGTGGGAAGGTCCTTGCAACAAGTATTGTTGCATCAGGGGGCTATGCCGACGATTTGGATTATTCGGATGTCTTGATATATACGGGCCAAGGAGGAAATGTTATGAATTCGGGTAAAGAACCTGAAGATCAGAAACTTGAACGAGGTAACCTTGCCTTGAAGACTAGCATGCATGAAAAGAATCCAGTTAGGGTGATCCGTGGATGTGAGTCGTTGGAGGGGAGATCTAGGACATACGTTTATGACGGGCTTTATTTGGTAGAAAAGTTTTGGCAGGATGTGGGGCCACATGGTAAGCTGGTTTTCAAGTTTCAGCTTGAAAGAATTCCTGGTCAACCGGAGCTTGCATGGAAAGAAGTGAAGAAGAGTAAGAAACATAAAGTTAGAGAGGGCGTCTGTGTAGCTGATATCTCTGAAGGGAAGGAGGTAATTCCGATATGTGCGGTGAATACTATAGACGACGAGAAACCTCCACCATTTAAGTACATAACCAGCCTGATATATCCTGATTGGTGCCAACCTACTCCTCCCAAGGGTTGTAGCTGTACTAGTCGATGCTCGGATTCTGCGAGATGCTCTTGTGCTGTCAAGAACGGAGGTGAAATCCCATTTAACCATAATGGGGCGATTGTTGAAGTGAAGCCCCTCGTTTACGAGTGCGGTCCATCTTGCAGGTGCCCTCCTTCTTGCCATAACAGAGTAAGTCAGCATGGCATCAAATTTCAGCTTGAAATTTTCAAAACCAAAGAAAGGGGATGGGGTGTGAGATCCCTAAACTTCATTCCTTCGGGAAGTTTTATATGCGAGTACCTAGGAGAGTTCCTTAGTGAGAAGGAAGCTGAAGCTAGAACCAGTAACGATGAGTATCTCTTTGATATTGGGAACAACTACAACGACAATGCTCTCTGGGATGGACTTTCGACTATCATGCCTGGTGCAGTGTTTGCTTCCGATGAAGTTGTGGAGGACGGTGAAGGCTTCACCATCGATGCGGCAGAGTATGGCAATATCGGGAGATTTATCAACCATAGTTGCACCCCAAATCTTTACGCACAAAACCTCCTGTATGATCACGAGGACAAAAGAATTCCTCACATAATGCTTTTTGCCGCTGAGAACATTCGTCCTTTGGAAGAGCTGACTTATCACTACAATTACGTGATAGATCAAGTTCGGGATTCGAACGGAAACATAAAGAAGAAGAGTTGCTATTGTGGTTCTCATGAATGCACTGGAAGATTGTAT
>EDXZ-2006528-Schlegelia_violacea
AAGAATACAGTGAAGGAAACTCTGAAGCTGTTTAGGGAGCTATATAAAGAACTTTTGGGTGAATATAAAGCAGAGCGAAAAGGAGAAGGCACAGGTGCACGAAGATTTGACATAGAAGCAGCAAATCACCTAAAGAAGAAAGGGAAATGGATTCATTCAGTGAAGCAATTCGGACATATTCCTGGCATTGCAATTGGTGATCAATTCTATTTCAGGGCTGAACTTGCTGTTGTTGGCTTACATTCCCAGTATATTTCTGGTATAGATTATGTGGTGCTTGATGGGCAGAAATTTGCCATTAGCATTGTGAACTCTGGCCGTTATGAAAACAAAGCTAAAACTGTAGATGTGTTGATATACTCAGGTCAAGGTGGACATGGAGGATGGGGCGGCAATAAAGCAGATCAAAAGCTTGAACGTGGTAATCTTGCTTTGTTGAACACCATGAAAGTAGGATATCCAGTTAGAGTTATTCAAAAAAGTAAAAGTCTGAAGGCATATGATACTTTGGTTATCAATGATAGGGGTAATTTTGCATACACATATGATGGTTTGTACATCGTAAAAAAGTTTTGGCAAGAAAGAGATCGCGATGGTAAATTGGTGTTCAAATTTGAATTACATAGAATGTCTGGCCAACAAAAACTTTCTCATCAAAATGTAGAAGAGACGAGGAAATTGTCACACAAGGAGTGTTGCATGGTAGATGATGTATCTCAAGGAAAGGAGAATATGCCAATGCGTGCCATGAATGGAATAGATGACGAGAAGCCTCCAACTTTCACTTATATAACCAAGATTATATATCCAGAACCAGAGTGGTGTAAGCAGATTCAGCATAGTGGTTGTAATTGCACCAATGGCTGCTCAAATTCTGGGCAATGTCTTTGTATTTTAAAGAATGGAGGTGAGATTCCATTCAGTGAAAAGGGCTTCATTCTCAGGCAAAAGGCAGTTGTTTATGAGTGTGGTCCATCTTGCAAATGCCCCCCTTCTTGTATGAATAGAGTCAGCCAGCATGGTCCACAATATAGATTGGAGCTTTACAAGACTGAATCAAGAAAGTGGGGTGTGAGATCTCGAAGTTACATATCATCAGGAAGTTTCATATGTGAATATGTTGGAAAATTGCAGCAAATCAGGGAATCTAAACAAAAAGTTGATCACAACCAAGGGAGGTTTGTGGGCTTTCTAAATTCAAAATCTAGAAACCATGATGCTAGATCTGCAGTAAGTTCTCCTGATACTCGATCAGATAAAAATGAGATGGGATTTATAATTGATGCATCAAAGTTGGGAAATGTGGGGAGATTTATCAGCTACAGCAGCTCACCAAACCTTTTTGTCCAACGTATACTTTATGATCACGATGACGAGAGAATGCATCACATAATGCTTTTTGCTGCCAAGAATATACCTCCTTTGCAGGAGCTTACTTATGATTACAATCTGCAGATGGATCGAATT
>EDXZ-2006529-Schlegelia_violacea
CAATTGATTTCTGGTATAGATTATGTGGTTCTTGATGGGAAGAAATTTGCAACTAGCGTCGTGAATTCAGGCCGTTATGAGAATAAGGCTAAAGCGCATGATGTTCTGATATACGGGCCGAAGATTGCTGACAAAGCTGTAGATCAAAAACTTGAAAAGGGAAATCTTGCTTTGGTGAATAGTATGGAAATGGGATATCCGGTTAGAGTCAGCTATAAACGAAAGGGTATGAGTAATGCGAGAAATTTTGCATACGTGTATGATGGATTGTACAAAGTAAATAATTTTTGGCAAGAAAGAGATCAAAATGGTAAATTGGTGTTCAAATTTGAATTACACAGAATGTCAGGCCAACCAAGACCTCATCAAATCAATGCCATATCAAGAAAACCGATAATATGCATGGAGGTCTGCACGTTAGAAGATGTATCACAAGGAAAAGAGAATCTGCCGATACGTGCAATGAATGGAGTAGATGATGATAAGCCTCAACCTTTCATTTACACAACCAACATTGTTTATCCATATTGGTATCGGCACAGTGAGCCCATTGGTTGTAATTGCATCAATGGTTGCTCCGATTCTCAACAATGTCCTTGCGTTTTAAAGAATGGAGGCGAGATTCCATTCAACGAAAATGGAGCCGTTATTAGAGCAAGGCCTATAGTTCATGAGTGTGGCTCTTCATGCAAATGCCCCCCTTCTTGTATGAATAGAGTCAGCCAGCATGGTCCACAATATAGATTGGAGCTTTACAAGACTGAATCAAGAAAGTGGGGTGTGAGATCTCGAAGTTACATATCATCAGGAAGTTTCATATGTGAATATGTTGGAAAATTGCAGCAAATCAGGGAATCTAAACAAAAAGTTGATCACAACCAAGGGAGGTTTGTGGGCTTTCTAAATTCAAAATCTAGAAACCATGATGCTAGATCTGCAGTAAGTTCTCCTGATACTCGATCAGATAAAAATGAGATGGGATTTATAATTGATGCATCAAAGTTGGGAAATGTGGGGAGATTTATCAGCTACAGCAGCTCACCAAACCTTTTTGTCCAACGTATACTTTATGATCACGATGACGAGAGAATGCATCACATAATGCTTTTTGCTGCCAAGAATATACCTCCTTTGCAGGAGCTTACTTATGATTACAATCTGCAGATGGATCGAATT
>EDXZ-2006531-Schlegelia_violacea
AAGAATACAGTGAAGGAAACTCTGAAGCTGTTTAGGGAGCTATATAAAGAACTTTTGGGTGAATATAAAGCAGAGCGAAAAGGAGAAGGCACAGGTGCACGAAGATTTGACATAGAAGCAGCAAATCACCTAAAGAAGAAAGGGAAATGGATTCATTCAGTGAAGCAATTCGGACATATTCCTGGCATTGCAATTGGTGATCAATTCTATTTCAGGGCTGAACTTGCTGTTGTTGGCTTACATTCCCAGTATATTTCTGGTATAGATTATGTGGTGCTTGATGGGCAGAAATTTGCCATTAGCATTGTGAACTCTGGCCGTTATGAAAACAAAGCTAAAACTGTAGATGTGTTGATATACTCAGGTCAAGGTGGACATGGAGGATGGGGCGGCAATAAAGCAGATCAAAAGCTTGAACGTGGTAATCTTGCTTTGTTGAACACCATGAAAGTAGGATATCCAGTTAGAGTTATTCAAAAAAGTAAAAGTCTGAAGGCATATGATACTTTGGTTATCAATGATAGGGGTAATTTTGCATACACATATGATGGTTTGTACATCGTAAAAAAGTTTTGGCAAGAAAGAGATCGCGATGGTAAATTGGTGTTCAAATTTGAATTACATAGAATGTCTGGCCAACAAAAACTTTCTCATCAAAATGTAGAAGAGACGAGGAAATTGTCACACAAGGAGTGTTGCATGGTAGATGATGTATCTCAAGGAAAGGAGAATATGCCAATGCGTGCCATGAATGGAATAGATGACGAGAAGCCTCCAACTTTCACTTATATAACCAAGATTATATATCCAGAACCAGAGTGGTGTAAGCAGATTCAGCATAGTGGTTGTAATTGCACCAATGGCTGCTCAAATTCTGGGCAATGTCTTTGTTTTTTAAAGAACGGAGGTGAGATTCCATTCAATGAAAAGGGCTCCATTCTCAGGCAAAGGGCAATTGTTTATGAGTGTGGTCCATCTTGTAAATGCCCCCCTTCTTGTATGAATAGAGTCAGCCAGCATGGTCCACAATATAGATTGGAGCTTTACAAGACTGAATCAAGAAAGTGGGGTGTGAGATCTCGAAGTTACATATCATCAGGAAGTTTCATATGTGAATATGTTGGAAAATTGCAGCAAATCAGGGAATCTAAACAAAAAGTTGATCACAACCAAGGGAGGTTTGTGGGCTTTCTAAATTCAAAATCTAGAAACCATGATGCTAGATCTGCAGTAAGTTCTCCTGATACTCGATCAGATAAAAATGAGATGGGATTTATAATTGATGCATCAAAGTTGGGAAATGTGGGGAGATTTATCAGCTACAGCAGCTCACCAAACCTTTTTGTCCAACGTATACTTTATGATCACGATGACGAGAGAATGCATCACATAATGCTTTTTGCTGCCAAGAATATACCTCCTTTGCAGGAGCTTACTTATGATTACAATCTGCAGATGGATCGAATT
>EDXZ-2092250-Schlegelia_violacea
GGACCTGTTGGAAAGGACCTTGTTGTTTATTCACCAAGAGAAAGTGATGAAAAAAGGCCTTCACATAGTGTTTTCATCTCAGCGGATGAAGTGGATAGGCAGGTTGTGCATGGTCTGATGGCCGCACCTTATTGTCCATGGAGGAAAGGGAAAACAGTTTTAAGTAACTCTGATGGAGGAATGAGTGGAGGAAAAAAAAGGAAGCAGAATTTGTCCTGGCGACAGGGGGCCAAGGCTGTTGCGAGGAAAAGTACTCCTAAAGTAAAATCTTCAGGATTGCCATCTAAGAAGCACAATGAAGTTCATATTTCCAATGATGCGGATGGGAGTTCCAGTGCATTGGTGCTCGCAGATGATGAAGGTCATGATCATGATGGAGATTTCCCTACAAGTTCTCCTGCCAGCCATAACAAATCACAAGATTTTGAAGTTAGCCTGCCTCCTTTTGGTCCTAACAGTTCTGGCCATGGCGATGCCCGCAACAGAGTGAGAGAAACTCTTCGATTGTTTAATGCTATTTGTAGAAAGCTCTTGCAACGAGAAGAAGCAAACTCAATGCCAGAAGAGGAAGGAAAATCAAGGCAGTCTGGGAGAAAACTCAAACGGATTGATCTGGTCACCGCAAAGATGATAAAAGAGAAAGGAAAAGAAGTTAACACAGCAAAGCTGATTTTGGGACAAGTTCCCGGAGTTGAAGTGGGCGATGAGTTTCAGTACAGAGTGGAGCTTGCAGTTGTTGGTATTCACCGCCTGTACCAGGCTGGTATAGATTGGATGAAGCTCAATGGAGTCCCAGTTGCCACTAGTATTGTTGCTTCTGGGGCTTATGCTGATGATGTGGAGAATGCTGATGTCTTGATATACTCTGGGCAAGGAGGAAATGTCATTGGGAAGGTTAAGCAACCTGAAGATCAGAAGCTTGAAAGAGGGAATCTGGCTCTACGGAATAGTATATCAGCACAGACTCCGGTTCGTGTTGTTCGGGGATGGAAGGAGACAAAGGCTGTTGATCCTCTGGATCCAAAACCTAAGATGGTCACGACATATGTTTATGATGGCCTATACACAGTGAAAAATTATTGGACAGAAACAGGGCCTCATGGTAAGCAAGTTTTTATGTTTGAGTTGAGGAGGAATCCCGGTCAGCCTGAGCTCGCTTGGAAAGAATTGAAGAAGTCAAATAAGTCCAAAACCCGACCAGGTGTGTGTGTCAGTGATGTTTCAGGAGGAAAAGAGCCCTTTCCTATTTGTGCTGTAAATACTTTTGACAATGAGAAACCACCTCCATTCAACTACACTTCTAAGATGATATATCCTGATTGGTACCACCCGATTCCCCCAGCTGGCTGTGATTGTACAGGGCGATGCTCGGACTCAAAAAAATGCCGATGTGCAGTCAGAAATGGAGGTGAAATCCCATACAATCGTAATGGGGCTATAGTTGAAACGAAACCTCTTGTATATGAGTGTGGTCCTCATTGTAGATGCCCTCCTTCTTGCTATAATAGGGTCAGCCAACGTGGGATCAAATTTCAGCTTGAGATCTTCAAAACAGAGTCCAGAGGCTGGGGAGTGAGGCCCCTGACTTCTATACCTTCAGGAAGTTTTATATGTGAGTATGCAGGAGAGCTTCTTGAAGACAAGGAAGCCGAGCAAAGAATTGGCAACGATGAATATCTCTTTGATATTGGGCAGAATTACAGTGACTTATCTCTCAGGCCTGAAGAACAAGCAATTTCTGCTGAACTTACGGAAGAAGGTGGCTATACAATTGATGCAGCCCAGTATGGAAACATCGGAAGATTCATTAATCACAGCTGTTTGCCTAACCTTTACTCCCAAAATGTGATCTCCGATCATGATGACAGGAAAATGCCCCACGTAATGCTTTTTGCAATGGAAAATATTCCCCCCTTGCAGGAGCTGACTTATCACTACAATTACTCTGTGGATCAGATTCGTGATTCTAATGGGAATATTAAGGTTAAGAAGTGTTATTGTGGTACCGCAGAATGTACTGGCAGGATGTAC
>EEMJ-2007587-Thuidium_delicatulum
CTCATGAACTCATGTAACTTGGAGCTTCCCGTACGAGTCATAAGACGAGAGAAGGACACAGGGAGCGACACCGGCCAGAGGTTCACCTACTACGGCTTGTACAAGGTGACCAAGTTTTTTCTGGATACTGGCCCTCATGGGCACCCGGTGTACAAGTTTTTTCTTCTCAGAGATGTCAATCAACCAGGCTTGGAGACCATTTTACCCCAGCTCTCAGACCTTGCTTCATCTCCTGGCGTTCTCGTGACGGCTGATGTCTCCGATGGTATTGAACACACGCCAGTACGTGTGGTGAATGCCGTGGATGCTAGCGCCCCTGACAAGTTCCGTTACATCACCCGCGTCGTCTACCCTAACCAGAGGGGCACTCACCTTGTTCAGTCGCAGCGTTGTGAGTGCGTTTACACCTGCGGCGAAGGAGTTTGTGCTTGCGTCAAAAGAAACAGCGGCGGTGTGAGTGCTTACAATGACGATGGCCACCTGATCAGGGTCCGAAACATTGTATACGAGTGCGGACCCTTTTGCAGCTGCAGCATTACTGCTTGCCGAAACCGGGTAAGCCAGAAGGGTTTACGCTGGCGTCTGGAGGTTTTTCGGACGATGGCCAAGGGGTGGGGAGTTCGCACTTTGGAGTTCATTCCCAGTGGTAGCTTTCTGTGTGAGCTCACCGGGGAGCTCCTCACAGCAACTGCTGCTGCGGAAAGAGAGAACGACGAGTATCTCTTCAACCTGGATTTCCACTCCAATGCCAGAGCACGCAACAGGCCCGCATCGAAGTCGAACAAAGGCAAGGATCCCGCGGAAGCCTCGGAACAAGCCCAGGTGCACTACGTGATCGATTGCCGACTCAGTGGCAATGTGGCCCGGTTCATCAATCACTGCTGTCAGCCGAACCTGTTTGTGCAAGGGGTGTTGCACGACCATGTGGATTTGAACCGAGGCCACATCGTGTTGTTTGCAGGGGAGGATATCGCTGCGCAGACGGAGCTTTCGTACGACTACGGCTATGAACTGGACTCCGTCCGTGACGGCCAAGGGAAAGTGGTGGCCAAGAATTGTCATTGTGGCGCAAGGTTTTGCAGAGGAAGGATGTAC
>EEMJ-2007964-Thuidium_delicatulum
CCGACTGATTCCCCTGAGGAGCTTTACAGCAAGCGACGGAAGCGGTACGCGGCTCTCTTGCGCTACTACCAACAAATGCACGAATGCGGCGAATTGACGGGCAGATCCAGGCCCGATCTGGAAGCTGCGAAGAAAATGCAGGAGGACAAGCAGCACTCTGAGTGGAGAGGACTAGGGCACGTTCCCGGAAGCGTGGTGGGGGATTTCTTCTATTACAGGTCGGAGCTGTACATTTTGGGTTTGCACCGCGCTGTGCAAGCCGGGATTGCGTACACCAATGTAGATGGGGAGAAGATTGGGTGCAGCGTTGTGGCATCTGGGGGATACGAAGATGACAAGGACGAAGGTGAGACGTTTTTCTACACTGGACACGGCGGGTGTGATAAGAGCAGTAAGCGGCAGGTGCGTGACCAGGTGGCCGAAGGAGGAAACCTTGCCCTCCAGAACAGCTGCTACAAGGTGCAGCCAGTGCGCGTGATCCGAGGTCACTCGGATATTGCCACCATTCAAAGCCCTTCGAAGCGAATTTACTCGTATGATGGACTGTACAACGTCGTACAAGAAGGCTCCATTCTGGGAAACGCCGGCTTCAAGGTGTTTCAATTCAAGCTTGAGCGTCTCCCTGGTCAAACGGAGTTAGGGTCTAGATTGGTCTCGTTTGTGGGCAAGTTGAACAAGGCGCCGTCGGAACGGACTGGGTTGTTGGTAGCAGACATCTCCAATGGGAGGGAACCCATACCTGTTGGGGTGGTCAATACTGTGGATAGCTCGAGCCTTCCGTCTACGTTTCAGTACACCACCACGTTGATGTATCCTAGAGGAATCGCATTGCCGTCCCATCCCTCTTCGCAATGCTCGTGCATTGAACCTTTTCCGTGCCATACTGTGGGTCATAGTTGCTCCTGCATTGCGAAGAACGCGGGCCGGATGATGCCCTACAATCAGTATGGGCTCTTGATTCGTGCCGTGCCCGCTGTGTACGAGTGCGGCCGTAATTGCCGGTGTCCCCCAGACTGTCACAGCCGAGTGTGTCAGAAAGGGCTGCGTTACCGGCTTGAGATTTTCAAAACTGAGAACAAAGGCTGGGGGGTTAGGTCGTGGGATTTCATTCCTTCGGGCGGATTCGTGTGCGAGTACACGGGCGAAGTCATGGACACAATAACTGCGGATGAGCTGGACAACGATGAATATCTGTTCAACCTTGATATGAAGCAGGGTAACGAAGCGCGCTGGGGTGACAAACTAACTGACATCTTCTCGGATGTGCCCTCGACCGGGCCGGATGCACTTGCTCTGGATAAACCAAAGTATGTCATCGATGCCAGCAAATTTGGTGGTGTCGCACGGTTTATTAACCACAGTTGTAAGCCAAACCTTTTTGTGCAGTGTGTTCTTTATGATGACTGTGATCTTGATATCCCACACGTGATGCTCTTTGCTGGTCGCGAGATTAGGCCATTTCAGGAACTAACGTACGATTACGGATATGCTCTAGACTCTGTCTTTGATGCGAATGGAAATCCAAAGCAGAAGGCTTGCCATTGCGATGCACGAAATTGTCGAAGGAGGATGTAT
>EFCZ-2045640-EFCZ-Eleusine_coracana-4_samples_combined
GTTGGCCGCAAACGATCATTCTCCAAAGCTTTTGGCTCTGACTGTGGATCTATGGGATTTTCTGAAACTCGATCCTACGACGTCGAAGACAGCTCAACGCAGTGCACTCCAGCAACAAGAAGTAATGTGCGGTGTTATGCAAGTACCCATTCTGGCGTAAGAGTTTCAGCTATGCGTGACTTCTCCTCTGTGAATGGTGTGGAGTCTGGGATTGGAAATGAGAACAGGAAACCCAGCAAAGATGGTCGTGGAACTGCTGTTGCCAGAGAAAGCACCATGCGTTCTCTGCAGGATTTCCGGTTAATTTACCGGGAGATCTTGGACAAAGGACGCAACTTAAGAGAGGCTGCGGTTTCTTACTTGGCATCAGATCTACAGGCTTACAGGATATTCAGGGAGCGATTCTCCCTGGAGTGTGATGATAAGAAGTATGTTGGCAGTGTGCCTGGAATTCATGTTGGCGATATCTTTCATCTGAGGGTAGAGCTTTGTGTTGTTGGTCTCCATCGCCCTCATCGGGTAGGTGTTGATTATATCAAGAATGATGACGGGACTTGCGTTGCTATTAGCATTGTGTCATATGCACAGCCTTCTGATGTCAAGAATTTGGATGTCTTGGTGTATTCTGGATCAGTGGCAGTCACAAGCAATCAGAAGATAGATGGTGCGCCCAACCTTGCATTAAAGAAGAGTATGGACACTAAAACACCAGTTCGCGTTGTCCATGGTTTCACCACTCATTTTAAAGCAAACTTCCGACAGAAGAAATCATCAACTTATGTATACGGGGGTTTATATCTGGTTGAGAAGTACTGGAGGGAGAAAGAGAGTGAAGACCGTTATGTATACATGTTCCGATTGAGAAGAATGGAAGGACAGAAGCACATTGACATTGAGGAAATTCTAAAAACAGGGAAAGCTGAATCTAATTATCGTATTATCATGAATGATATATCCCATGGATTGGAAAGGATCCCTATATCTGTTGTTAACTCAATATCTGATGAGTACCCAATGCCGTATCGCTACATGTCACGACTTCAATATCCCCGCAGCTATCAGCCAGCTCGTCCAGCAGGTTGCGGATGTATTGGAGGATGCTCAGACTCAAAAAAGTGTGCATGTGCAATGAAAAATGGTGGGGAGATCCCTTTCAATGATAAAGGCTGTATTTTAGAAGCAAAACCTCTCGTTTATGAGTGTGGGCCTTCTTGCAAGTGCCCTCCTACATGTCATAATAGAGTTGGACAACATGGGATCAAGTTTCGATTGCAAGTCTTCAAAACAAAAGAAATGGGCTGGGGAGTGAGAACTCTTGACTTTATACCATGTGGAAGCTTTGTATGTGAATATATTGGAGAAGTGTTGGAGGATGAAGAGGCACAAAAAAGGAAGACTGATGAGTACTTATTTGCTATTGGGCACAATTACTACGACGAAGCCCTTTGGGAGGGGCTATCAAGATCAATACCCGCACTCCAAAAGGGTCCGGGTAATGATGACGAAGCTGGATTTGCTGTGGATGCTTCAGAGATGGGAAATTTTGCAAAATTCATCAACCATAGTTGCACTCCCAATCTTTATGCACAAAATGTCCTCTATGATCATGATGACATAACTATGCCTCATATCATGTTTTTTGCCTGTGAAAATATTCGACCTCATGAAGAACTAGCATACCACTACAACTATACAATAGATCAGGTTCATGATGCCAATGGTAACATCAAGAAGAAAAAGTGCCTTTGCGGCTCTATTGAGTGTGATGGCTGGTTGTAT
>EFCZ-2221930-EFCZ-Eleusine_coracana-4_samples_combined
CCCGCACCACCGCCGCCGGCGCTGGCGGTTGCCGGCTATGGAGAGAACGGCGTGGGCGGCAGGGCGAATGAGGCGGTCGCCCCCGCCGCCGTTCCTCCTGTGGCTCAGAACGGCGCCCTTCCTTCCACGGGACAGGATAAGGTGGACGTGGCGACCGCCGCAGTTCCTCCTGCGGCTCAGAACGGCGCCCTTCCTCCCACGGGACAGGACAAGGTGGACGCCCCTGCCGCCGCAGTTTCACCTGTCGCACAGAACGGCGCCCTCCCTCAGCAAGGGCAGAATAAGGTGGAGGAGGTGGCTGCTGCAGCCGCTGTTTCACCTGCGAAGTGCAACGGTGCCTTCCAACACGCTCTGCCCCAACAGGAGCTGAAGCAGATGGGCGAGGAAGGAGACAGAGGGGAGAATGACAAGGCAGGATCATTGATCAATGGCACAGATACAGCATCCTTGGATGGTCAGGAGACAGAGGTGGCACCACCGGTGGTGCCTGTGCCAAAAAGTAATATTGTTGGTGCTAGTAGTTCTATGCAGAATGGTGGTGAGGGAGCTGGTTTGTTGGTGGAGGAGGGACATGGCATCAGTGGAGATGTGTCGAGGAATGAGGCTACTGGTGATGCAGATGGCCAGGAGAATGGAAACAAACCAGCCGAGGGTGAGTTAGAGAGGAAGGTGGATGGAGTGGAAAGAAGCAGAAAGAGATGGTTGATGTCTGCTTTGAATCCTCCGCCCAAGAGGAGGGCGGTCTCAGCAGTACGCAGATTTCCACCTGGCTGTGGGAGGACGGCTGTTACTACTGAAGGCAGTGGAGTTTCAGAGGTCTCTCCCATATGCACATTACCCCTTGGCAGCGAGACCTCCGCTGTTGCCACTGATGGCAGTAGAGTTTTGGAGGTCTCACCCGTGCGTACATTTCCCGCTGGCTGTGGGAGGACTGCTGTGACCAGTGATGGCATTGCGGTTCTGGAGGTCTCGCCTATACGAGCATATCCTCCTGGCTGTGGGAGAGCTGCTGTTTCTACCATAGGGAGTGGGGATGAAGAGATGGTGCAGTTAGGAGCCACAACAATCAGTAATGGTGATGCCTCTGCGATGGAGGCCGTGCCTGCACTTTCAGATTCAGGTGGGTCTGCTAAAGAGAAAATGGAAGGAAAGAGAGTGGTGGGCAAAGGATCTACCAAGGAACACAATGGGATTCAAGAGTCTCATCAGGTAGCAAGTGATACCTCTCCGGTTGATTTTGTCGGAACAAAACAAGACTACGTCCAGCTGCCAAATGTTGTTACAAAAGATTCACCTAAGCACGGTTTCACTGAGAAGATGAAGGGGAATATCAAAGGGAAGCATGTAGCACAAGCACTTGGGGAAGATAAGGTGAGAAGCAAACTTGATGGAAGCCCACGGAAAGATAATTTTAAAACTCCTACAAGTCATACTGTTGATGCAAATACAAAGAACAAGAGTTCTGATGGGGACAAGATGAATGTGATGCGAAAGAAGACTTTGAGCGCCAAAAAAGAATCGATGCCCTCAAATGTCATCGTGAAGAAAGTTAAGTTTGCTCATAAGCCAAAGGGTGATGCCATTGGAAAGAACACATTGCAACAGTCCATCGAGTCTAAGTATGGAAAACATGTTACAACAAATGAAATTAAAGAGGATAATGATGTGGATCTTGTCCCTGACCAAATAATTGTACAAGCATTGATGGCGCCTGACAAATGCCCTTGGACACGAGGAAGAAAGTCCAGTGGAAGCGCTTCTAAGTCTCTTTCTTCTAGGAAGAAGTTGAAAGGAAAAGATTCTCAACTTCCATGGAAAGTGGCCTCATGTAAATTGGCAAATGAAGATTCTTACCATGAAGATGATGGCAACTCTAGGGCACTTGTTGTGTATGATGAAAAGAGAGAGAAGAGAGAATTTAGTGTCAACCTCCCTCCCTCAGTTCCTTCTTCGTCGCACCATGGACAATCTGGCGATAGCGACATAGATGCTCGGACAAAAGTTAGGAAGTTGCTTCAAAAGTTCCAAGGGGTGTGTCGAAAGCTTATGCAAGCCGAGGAACAACATGTACGCAATGTCGGGAGGATTGACCTTGAAGCTATTAATATGTTAAAGAAAGACCCCAAGTATACAAAGCCGGAAGCTATAGTAGGAAATGTTCCCGGTGTTGAAGTTGGCGACGAATTTCACTTTCGAGTGGAGTTGTCGCTTGTTGGTCTTCATCGTCCTTATCAAGGAGGCATCGATACTAATAAGGTGAATGGTGTTCTTGTTGCAATAAGCATTGTTGCATCCGGAGGCTATCCAGACGAACTATCAAATTCTGATGAACTGATATACACCGGCTCCGGAGGAAAGGCTAGTGGCACGAAGGAAGCAGAGGATCAAAAACTTCAGCGTGGAAATCTTGCCTTGAAGAATTGCATAGAAACCAAGACCCCGGTTCGAGTAATCCATGGGTTTAAAGGTCAAAGTAGAGGTGAAGTTGCCCATTCTAAAGGCAAGCAAGTCTCGACATTTACTTACGATGGCTTGTACAATGTGGTGGAATACTGGCAAGAAGGCCCGAAAGGCTCAATGGTCTTCAAATATAAATTACAGAGGATCCCAGGTCAACCACAATTAGCCCTTCATGTAGTCAAGGTGACAAAGAAGTCAAAAGTGCGTGAAGGTCTTCTTTTGCCTGATATATCTCATGGAAGTGAGAGAATACCCTTATGTGTCATCAACACGATTGATGGCTTGAGCCCAGCACCATTCAAGTACGTCACCAAAATCATATATCCGCCTTGGTACAAGAAAGAACCTCCCACAGGTTGTGACTGCACAAATGGCTGCTCAGACTCTGTTAATTGTGCTTGTGCGGTGAAGAATGGAGGAGAAATTCCATACAATTTCAATGGTGCTATTGTTGAGGCCAAGCCTCTCATATATGAGTGTGGCCCATCATGCAGGTGCCCGCCAACATGCCACAATAGGGTGAGTCAGCATGGTGTTAAAATCCCACTAGAGATATTCAAAACTGGTAATACAGGTTGGGGTGTAAGATCTCTCAGTTCTATCCCCTCGGGCAGTTTCATATGTGAGTATGCTGGTGAACTATTGGAAGATAAAGAAGCTGAAAAGAGAGAGAATGATGAATATTTATTTGACATTGGTAATAATTATCAAGATGAAGAACTCTGGGAGGGGCTAAAATCAATTCCAGGTTTAAAATCTTCTGCATCATCCTCCAAAACAATGGAAGGCTTCACAATAGATGCAGCTGAGTGCGGTAACGTTGGAAGGTTTATCAACCACAGTTGTTCGCCAAATCTCTATGCACAAAATGTTCTCTGGGACCATGATGATGTGGAGAAGCCACATGTTATGTTCTTTGCTGTTGAGAATATTCCACCACTACAGGAGCTGACCTACCATTATAACTATAAGATAGGTCAAGTCCAAGACAAGAATGGTGCGGAGAAGGTTAAGCATTGCTACTGTGGCTCCTTTGAGTGCTCTGGCAGGCTCTAC
>EFMS-2002173-Torreya_taxifolia
ACGCGTGGAAAGGTTAGAGAAACCTTGCGGTTATTTCAGGTTCTTTGCAGGAAATTCTTATCTGGTACTCGTTTTCGTGCTGATCTAATTGCCTCCAAGATTTTGAAGGATAATAACTTCTATGTTAACACAGGCAAACAAATTTTGGGTGCGGTCCCAGGGCTAGAAATTGGAGACCAATTCCATTATAGGATTGAGCTTTGCATTGTGGGTCTTCATCGCCAGATACAGGCTGGGATTGATTTCTTGAAACAAGGGAGTGTGCAGGTGGCTACCAGCATTGTGGCATCAGGAGGTTATGAAGATGATCTTGACAGTGGGGATGTGTTGATCTACACAGGACAGGGTGGAAACAACTACAATGGAGACAGACGACAATCTGAGCATCAGAAGCTTGAACGCGGAAATTTGGCTCTTAAGAACAGCATAGACCTGAAAATACCTGTAAGAGTAATTCGTGGAATAAAGCAAAAGCATACTGGAAATGAAGAAAACAGAGAAAATGGAAAGAACAAGGTAAGTGTCATATATACTTATGATGGGCTTTATAATGTGGAGAAGTATTGGCTTGATAGAGGAGCATCTGGATACTCAGTATTCAAATTCCTGCTAAGAAGGCAACTGGGTCAACCGGAGCTGGGATTCAAGATTGTGCAATTTGTTGGAAAGCCAGCAAAATATACAATTCAAGAAGGGCTTCGTGTTAAGGATATTTCTGAAGGCAAAGAGAGAAAAGCTATCAGTGTTGTAAATACCAGGGACGAAGAAAATGGCCCACCATCCTTTGTGTACACAACTGAGGTTCTTATTCCTCAAAGAGGTTGTAATTGTAGTGATGGATGCTCAGATCCTGAAAAATGTTTTTGTGCTTTGAAAAATGGCGGACAATTTCCATTTAACTATGATGGTGCTATTGTATATAGTTGTCCTGCAAACTGCTATAATAGAGTGAGCCAACGCGGTATTCGATTTCAGCTTGAGGTATTTAAGACTGATAAAAGAGGTTGGGGAGTCAGATCATTAGACTCGATACATTCTGGTAGCTTTATTTGCGAGTACACAGGTGAGCTACTTTCAGATATGGAAGCTGAGAAGCAGATCGGTAATGATGAGTATCTCTTTGATATAGGAAGGAACAGCAAGGATCAATCTCTTTGGGCTGAACTTTCTAATTTGATGCCTGAAATGGAGTGTAGCTCAGTTTGCGACATGGTGGAAGACGCGGGATTTACTATTGATGCAGCCAAGAGCGTTGGGAGATTCATCAATCACAGTTGTTCTCCTAATCTCTATGCACAGAACGTGCTTTATGACCATGATGACAAAAGGCTACCCCACATCATGTTCTTTGCTGCAGAGAATATTCCTCCAATGCGGGAGCTTTTTTATCACTACAACTATACTGTGGATCAGGTGTATGATCGTAGTGGATGCTATTGTGGGTCTCCAGAATGCACTGGGAGAATGTAT
>EGLZ-2040677-Prumnopitys_andina
GATGGAACAGTCACACGATCCAAAGTTAGGGAAACCATGCGGCTCTTTCAAGTGCTTTATAGGAAATTCTTGCAGGAGGAAGAAAACCATGCAAATCAACATCAGAAAGGTCCAAAAAGGCCTGATGTTATGGCCTCCAACATTCTTAAGGAAAACAATAAGTGGGTTAACACTGGGAAACAGATTGTGGGTATTGTTCCTGGTGTTGAAGTTGGGGATGAATTTCATTACAGAATAGAGCTTTGTATTGTTGGTCTTCATCGCCAAAGTCAGGGTGGGATTGATTACTTGAAACGAGGAAACACTATTATTGCGACTAGTATTGTGGCCTCTGATGGTTATGCAGACGATATTGATACCGGTGAGGTGCTGATCTATACTGGACAAGGTGGAAAGCATGGCACCGGAAAAGATAAGAAGGTGCAGTCTGAGGACCAGAAACTTGAGCGTGGGAACTTGTCGCTTAAGAACTGCATGGATTTAAAGTCACCCGTCAGAGTAATACGAGGATTTAAAGATTCCAAAAGTTCTAGTGGAGGTCGAGGTAAGGATGGCACGAGGAGCAAGGGTGGTATGAAATACACATATGATGGCCTTTATTTGGTAGAGAAGTATTGGCAAGACAGGGGAGCCTCTGGATATTCAGTTTTCAAATTTCAGTTGAAAAGAATGCCAGGGCAGCCGGAGTTAGCATGGAACATTTTGAAATTAGTAGGAAGATCAAAGAAGGGAGCACCTCGTGAAGGCCTTTTCTGTCAAGATGCTTCTGAAGGGAAAGAAACAACACCAATATGTGTTGTGAATACAACAGATGATGAGGCTGGGCCGCCAGATTTTATATACACAAATACGATTATATACCCATCATGGTATAAACCTCCGCCCCCAAGAGGATGCGATTGTGTTGATGGATGTTCTGATTCTGATAAGTGTTTTTGTGCAGTCAAGAATGGTGGTGAACTGCCGTACAATCACAATGGTGCTATTGTGGAAGCAAAGCCAATTGTTTATGAGTGTGGTCCATATTGTAAATGTCCTCCAACTTGTCACAATAGAGTGAGCCAACATGGTGTTAGAATTAGTCTTGAGATTTTCAAGACTGATAAGAGAGGTTGGGGTGTGAGGTCGCTCTGTTCTATACCTTCCGGAAGTTTTATATGTGAATACACTGGTGAACTTCTGTCTGAAGCAGAAGCTGAACAACGGACTGGAAATGATGAATATCTCTTCGATATTGGAAGGTCTAATGATCAATCGCTTTGGGATGGTCTCTCTGGTTTAGTCAATGAACTACCTTCTCATTCTATAAGTGAAACAGTGGAGGATGCAGGTTACACAATTGATGCAGCCAAGTATGGAGGTGTTGCAAGATTTATCAATCACAGTTGTTCTCCAAATCTATATGCACAAAATGTTCTATATGACCATGAAGATAGGAATGTTCCTCACATTATGCTTTTTGCTGCTGAGAATATTCCTCCATTACAAGAGCTTTGTTACCACTACAACTATAGTCTTGACACTGTTAGAGATTCAGATGGGAACATAAAGCAGAAAAATTGTTATTGTGGCTCTTTTGAGTGCACAGGAAGATTGTAC
>EILE-2002227-Rhamnus_japonica
GGTGAAGGTGGGAATCCCTTGGTTGGAAGCAAGACACCAACTGATCAAAAACTTGCTGGTGGAAACATTGCATTAAAAAATAGCATGGAATCAAGAACTCCCGTGAGGACAATCCGTAAGTTTCAAATTCCAAACGAATGTAGTGTTGTGGGAACAAGTGGAAAGGAGATTTGTAATTCCATGTATGTCTATGATGGTTTGTACATTGTGGTTGATTATTGGCAGGAGAGAGGGAAATATGGTAAACTTGTTTTCAAATTTTTATTGAGAAGAATTGCAGGGCAACCAGTACATGAAATTGGAAATTTTGTGAACAAGTCAAGAGGCCAAAGAAAGCAAAAAGACGTTCTGGTGAATGACATTTCTCAAGGGAAAGAGAAGTTTGCTGTTTGTTTAAAGAATGCAATAGATGGTGATCAACCGCCACCATTCAATTACATCATCAACATGATTTATCCTTCTTCTTTTGTCCATTCCATACCAGCTGGTTGTGAATGCACTGATGGATGCCCAAATAATAAGAATTGTGCTTGTGCAATCAAGAATGGAAATTCAATACCGTACAATGCCTTGGGGCGTATTGTAATCAATAATCCTCTTGTTTACGAATGTGGACCTTCATGCAAATGTTCTTCTACTTGTATTAATAGGGTTGGTCAAAATGGTATTCATTTTCAACTTGAAGTCTTCAAGAACAAGTCCACACAATGGGGTGTCAGATCAAGATCATACATTTCGAAGGGAAGTTTTGTTTGCGAATACATTGGTGAGGTGGTTCGTGGCAAGAAGACAAATGGTAATTTGATATATGACCTAGGTAACAACTTCTTCATTGATGGAGAGAAATTTGGGAATGTTGGAAGATTTATAAATCATAGTTCTTCTCCTAATCTTTTTGCACGAGATGTTCTCTATGATCACGACGACAAAAGGATGCCACATGTTATGTTGTTTGCTACAAAGGATATACCACCATCACGAGAGTTAACT
>EILE-2011311-Rhamnus_japonica
CAGCTTGTAATTTGGGATAAGAAGGATTCTCTTCAGCATGATGAGGAGTCTGAACATATTCATGTGGCTCGAAAATCAAGTAGTCTGGAAGTTTGTGTTCCTCCTCATCATTTTGATAGTTCAAGCAGTAAATGTCTTGACAGCGATTCGGTTGTTACCCGAAATAAGGTTAGGGAGACACTGCGTCTTTTCCAGGCTATTTGTAGGAAGCTCTTGCAGGATGAGGAATCCAGGTCAAAGGGAGTACGAGATAGGAACAATGGTAAAAATATTAAAAAGAGAGTTGATCTTGAAGCTTCAAATTTCCTCAAGAAAGGAAACAAATATATAAACACGGGCAAACAAATCATCGGAGTTGTACCTGGAGTTGAAGTTGGTGATGTGTTCCAATACAGGGTGGAACTTAATATTGTTGGCCTTCATCGTGTAATTCAGGGTGGAATAGATTATGTAAAGCATGGTGGAAAGGTCCTTGCAACAAGTGTTGTTGCATCTGGAGGCTATGATGATGATTTGGACGATTCAGATGTGTTGATTTATACTGGGCAGGGAGGTAATGTGATGAATTCAGATAAAAAACCTGAAGATCAGAAGCTTGAACGGGGAAACCTTGCTTTGAAGAATAGTATTGATGACAAGAATCCAGTCAGGGTGATCCGTCGATCTGAGTCGGTTGATGGGAAGTCTAAGACATATGTATATGATGGGCTCTATTTGGTTGAAAAATGTTGGCAGGAAGTTGGGCCTCATGGTAAGCAGGTTTTCAAGTTTCAGCTGGAGAGGATTCCAGGTCAACCAGAGCTTGCTTGGAAAGAAATAAAGAAATCCAAAAAATATAGAATACGGCTGGGTCTTTGCATGGACGATATTTCAGAAGGGAAAGAATTAATCCCTATATGTGCTGTGAATACTATAGATGATGAGAAACCTCCACCGTTTAATTACATAACTAGCATGATATATCCTAATTGGTGCCACCCTATTCCTCCCAAGGGATGTGACTGTATTGTTAAATGCTCTGACTCTCAGAGATGTTCTTGTGCAGTTAAGAATGGAGGTGAGATCCCATATAACTATAATGGGGCTATTGTTGAAGCAAAGTCCCTTGTTTATTGCAAGTGCGCTCCTTCTTGCCATAACAGAGTCAGTCAACTTGGTATCAAATTTCAGCTTGAAGTTTTTAAAACTGAAACACGGGGATGGGGTGTTAGATCCTTAAATTCCATTTCTTCAGGAAGTTTTATATGTGAATATATAGGAGAGCTCCTTGAAGAGAAGGAAGCTGAACAAAGAACTGGTACCGATGAATATCTGTTCGATATTGGGAATAACTACAATGACCATACACTTTGGGATGGACTTTCGAATCCCAAATATGATGCACAGTCAAGTTCTGGTGAAGTTGAGGATGGCAGCTTCACAATTGATGCATCACAGTATGGCAATGTGGGGAGGTTTATCAACCATAGCTGTACACCAAATCTTTATGCCCAAAGCGTCCTATATGATCACGATGACAAGAGAATTCCTCATATAATGCTCTTTGCTGTTGAAAACATTCCTCCATTGCAAGAACTGACATATCATTACAATTATATAATAGATCAGGTTCGTGATTCAAATGGCAATATAAAGAAGAAGAGTTGCCATTGTGGTTCTTCAGAATGCTCTGGTTGGATGTAT
>EJCM-2013389-EJCM-Lindenbergia_philippensis-2_samples_combined
AAGGTGATGGAGGCTCTAAAGCTGTTTGAAAAGCATTATGAGAGACTTGTGAAGGAACACAAAGCGGAACCGAGAGGGGAAAAAAAGAATTACGTCCATCTTCAAGCAGTCGAGTGTCTCAAGAAAGATGGAAAGTGTTTTTCGCCTGATAAGCCTTTTGGCCATATACCCGGCATTGAAATTGGTCATGAGTTTCAATTTAGGGCACAACTTGCTGCTGTTGGCCTCCATCGCCAACTAATTTCCGGTATAGATATTTGGGTTCTTGATGGGAAGAAATATGCAACTAGTGTCGTGGATTCGGGTCGTTATGCAAATATGGCTGAAACAAGCAATGTTTTGATATACTCGGGTCAAGGTGGGAATCCAAAGATTTCCGACAATTCCGTGGATCAAAAACTCGAAAAGGGAAATCTCGCATTGATGAATAGCATGGAAATGGGATATCCGGTTAGAGTCACCTATAAAAGAAAGCGTCCAATGGCGTCATCTAAAGCTTTCGGTACGAGTCTCGACCGTGATGTTGTGTTTGTTTATGATGGGCTCTACACGGTAGAAAAAACTTGGCAAGAAAGAGATCAAAATGGTAAACTCGTGTTCAAGTTTGAACTGCACCGACTGTCGGGCGAAACGAATTCTCATCCAATGGAGGACGTCAAATTGATAAAAGCGGAAATGCGGGTGGAGGTTTGCGTGGTATATGATATATCCAAAGGAAAAGAGAAGATGCCGATACGTGCAATGAACGGTGTAGATGATGATATGCCCCCACCGTTCACTTATGCCACCGACATTGTTTATCCCTATTGGTATCAAGAAATTGAGCCCGTTGGTTGTGATTGCGTGAATGGATGCTCGGATTTTCATCCATGCCTTTGTGTTAAAAAGAACGGAGGCGAAATCCCTTATAACGAACATGGGCTCATTGTCGAAGCAAAACCTAAAGGTTTTGTTCATGAGTGTGGCCCTTCATGCAAATGCCCTCCGTCGTGTATGAATAGAGTCGGCCAACACGGACGTCGATATCAATTGGAGATTTTTAAGACTGAAAAAAGTGGTTGGGGTGTACGATCGCAAGATCCTATTCCATCGGGGGGTTTTGTATGTGAATATGTCGGAGAGTTCTTACGCGACAAGGAAGCCGAACTAAGAGTTGATGATGACGAGTATCTTTTCGATATATTTGATAGCCGTAATCGACGTTTTGATGGATACGCTATCGACGCCGCATTGTTTGGGAATATTGGGAGATTCATCAACCATAGCTGCTCTCCTAACATGTATGCCCAAAAGGTTCTTTATGACCATGGTGACAAGAAAATGCCACACATTATTTTTTTTGCAACCGAAGATATTCCTCCTCTACAAGAACTTTCTTATGATTATAATTATAAGTTGGGCCAAGTTCGTGATGCCAATGGAAATATTAAGACTAAGGCTTGCTATTGTGGTTCTCACGAATGCAATGGGAGGATGTAC
>EJCM-2022037-EJCM-Lindenbergia_philippensis-2_samples_combined
AGTTCCGGTCATGGTGATGCCCGTGATAGAGTGAGAGAAACTCTTCGTTTGTTTAATGCTGTTTGTAGAAAGATCTTGCAAAGAGAAGAATCAAACTCAACGCCGAAAGAGGAAAGAATAATAAAGAAAAAAGGTTTAAGAATTGATCTGCTTGCTGCCGCGAAAATTAAAGAAAAAGGAAAATTAGTTAACAACGAAAAGCACATTTTAGGAGAAGTTCCTGGAGTTGAAGTGGGCGATGAATTCCAGTACAGAGTCGAGCTGGCTATTGTTGGTATTCACCGCACTTACCAGGGTGGTATAGATTCGCTGAAGCTTGATAATGGCATGTCAGTTGCTACTAGCATTGTTTCTTCTGGGGCTTATGCTGATGACTTGGAGAATGCCGATGTGTTAATATACTCTGGGCAAGGAGGAAATGTCGTCGGGAATAGTAAGCAAAAGGCAAAACCCGAAGATCAGAAGCTCGAAAGAGGAAATTTGGCCTTAAAGAATTGTATAACATTAGGGACACCAGTTCGCGTTACTCGTGGATGGAAGGAAAAGGTTGTTGATCCTTTGGACCCAAAACCTAAGATGGCCATGACGTATGTTTACGATGGGTTATACACGGTGATCAAATACTGGACGGAGAAGGGGCCCCACGGCAAGCAGGTTTTCATGTTCGAGTTGAGGAGGAACCCCGGTCAACCCGAGCTCGCCTGGAAACAATTGAAAAAGTCAAACAAATCAAAATTCCGACCGGGCGTATGTGTCCCCGATATTTCGGGGAAAGAGAGGATCCCTATTTCTGCTGTGAATACTTTTGACGATGATAAACCACCTCGGTTCAACTACATATCCAAAATGATGTACCCCGATGGGCACCAGTTGAACCCCCCAGCCGGCTGTGACTGCAAAGGCCGATGCTCGGACTCGAGAAAATGCCGATGTGCGGTTCGAAATGGGGGCGAAATCCCCTACAACCATAACGGAGCCCTAGTCGAGACGAAACTTCTCGTCTACGAATGTGGGCCCCACTGCAAATGCCCCCCAACATGCTATAACAGGGTCAGCCAGCGTGGCATCAGGTTTCAGCTTGAAATATTCAAGACGGAGTCCAGGGGCTGGGGGGTGAGGGCTCTGACTTCGATACCTTCCGGAAGCTTCATATGCGAGTATGCAGGGGAGCTTCTGGAAGATAAAGAAGCCGAACAGAGAATTGGGAACGATGAATATTTGTTTGATATCACGCAGAATATGAGCGACTCATCTGTCAACCCTGAGGACCAAGCAATTTGCGCCGAGCTTGTGGAGGATGGTGGCTATACAATCGACGCAGCTCAGTATGGGAATGTCGGGAGGTTTATTAATCACAGCTGTTCGCCGAATCTTTACGCTCAAAACGTGATTTACGATCATGATGACATGAAAATGCCTCATGTGATGCTTTTCGCGATGGAGAATATTCCCCCATTGCAGGAGCTTACGTATCATTACCATTACTCTGTCGACCAGATTCACGACTCGAATGGGAATATTAAGGTAAAGAAATGTTTTTGTGGTACTGCTGAATGTACTGGCAGGATGTAC
>EMAL-2002546-Ehretia_acuminata
CTGTACACTGTGGAAAGGTATTGGTCTGAAATAGGGAAACATGGTAAGATGGTTTTTATGTTTGAGCTGAGTAGAATTCCAGGTCAGCCAGAAATTGCTTGGAAAGTAATGAAGTCATCAAAAAAAATAAGAGAAGGTGTTTGTGTTGATGACATATCGGGTGGAAAGGAGTCATTCCCTGTATGTGCTGTGAATACTATTGACAGTGAGAAGCCCCCAACATTCACTTATACTGCAAAGATGCTAATTCCTTCTGAAGGATGTGATTGCACTGGTAGATGCTCTGATTCTCGTAAATGTTTGTGTGCTGTCAAAAATGGAGGAGAAATCCCATACAACTATAATGGAGCCATAGTTGAAGCAAAACCTGTTGTATATGAGTGTGGTCCTTCTTGTAAATGCCCTCCCTCGTGCTATAATAGAGTCAGCCAGCGAGGTACAAAAATAAAGCTTGAGATATTTAAGACAGAGTTGAGGGGCTGGGGTGTAAGATCCCTGAGTTTTATTCCTTCAGGAAGTTTCATATGTGAATATGCAGGAGAGCTTCTTGAAGACAAGGAAGCTGAACAACGAGCTGGAAAAGATGAATATCTGTTTGATATTGGACAGAACTGCGATAACTGTTCCAACAAGCATGATGTAGAACTAGTATCAAGTGAGGTTACGGAAGAGGGTGGCTTTACTATTGATGCAGCACAATTTGGAAATATTGGGAGGTTCATCAACCACAGTTGTTCACCCAATCTCTACGCTCAGAATGTAGTATATGACCATGAGGACACAAGAATACCTCACATAATGCTGTTTGCAGCCGACAACATTCCAGCTTTACAGGAGCTTACATACCATTACAATTACTCAGTGGATCAGGTCCGAGATTCTAATGGAAATATCAAG
>EMAL-2019015-Ehretia_acuminata
GTTCCAGGAGTTGAAGTGGGAGATGAGTTTCAGTACAGAGTGGAGCTTGCAATTGTTGGGGTTCATCGCTTGTACCAAGCTGGTATAGATTACTTGAATCGTGATGGGATGCTGCTGGCCACTAGTATTGTTGCTTCAGGAGCTTATGCTGATGAAATGGAAACTGCTGATGTCCTGGTATACTCTGGGCAGGGAGGAAATGTAATTGGTAAGAATAAGCAACCAGAAGACCAGAAGCTTGAAAGAGGGAACTTGGCTCTAAAGAATAGTATCACTGAAAGAAATCCTGTACGGGTGATTCGTGGATCCAAAGAGATGAAGGCTGCAGACTCTTCTGATGCAAAAGACAAGATAGTCACAACATATGTCTATGATGGCCTGTACATGGTGGAAAGGTTTTGGACAGAAACAGGGACACATGGTAAGATGGTTTTTAAGTTTGAGCTGAGAAGAATTCCAGGTCAGCCAGAACTTGCCTGGAAAGAAGTGAAGTTATCAAAAAAATCCAAGAAACGGCAGGGTGTTTGTGTTGATGATATATCAGGTGGAAAGGAATCATTCCCTATATGTGCTGTGAATACAATTGACATTGAGAAGCCCCCAACGTTCACTTACATTACAAAGATGATGAATCCAGATTGGTTTCGTCCAATTCCTCCTAAAGGGTGTGATTGCACCGGTAGATGCTCTGATTCTCGAAGATGTTTGTGTGCGGTAAAAAATGGAGGAGAGATTTACAACTATAATGGAGCCATAGTTGAAGCAAAACCCCTTGTATACGAGTGCGGTACTTCTTGCAAATGCCCTCCTTCGTGCTATAATAGAGTTAGCCAGCGGGGTACGAAAATCAAGCTTGAGATCTTTAAGACAGAGTCGAGGGGCTGGGGTGTCAGATCCCTGAGTTTCATCCCTTCAGGAAGTTTCGTATGTGAATATGCTGGAGAGCTTCTCGAAGACAAGGAAGCTGAACAAAGAACTGGTAACGATGAATATCTGTTTGATATTGGACGGAACTACAATGACTGTTCCTCCAAGCCGAATGACATTGATTGGAGTGATTTTAATGAGGATGGTGGATATACCATTGACGCGGCACAATATGGAAACATTGGGAGGTTCATCAACCACAGTTGTTCGCCCAATCTCTATGCTCAGAATGTACTATATGACCACGAGGACACAAGAATGCCACACATAATGCTGTTTGCAGCAGAGAACATTCCTGCTCTACAAGAGCTGACTTACCACTACAATTACTCAGTGGATCAGATCCGTGACTCCAATGGAAATATCAAGGTGAAGAAGTGTTATTGTGGTTCTGCAGAATGCACTGGCAGGATGTAT
>EMBR-2016047-Ipomoea_pubescens
GGAAATAGACTGCCCAAATTTGATGTGACCTTGCCACCTTTTGGCCCAAATGGTTCCAGCCATGGTGATGTCCGTAGCAAAGTAAGAGAGACACTGCGTTTATTTCAGGTTCTTTGTAGAAAGCTCTTACAAGGAGAAGAATCAAAGTCAAGGCCAGAGGAAGAGGCACAATCTAAGCAGAAAACTAAAAGGATTGATCTTGAAGCATCAAAGATAATCAAAGCAATGGGTAAAGAAGTTAACACTGGCAATGTTATATTAGGTGAAGTGCCTGGAGTTGAAGTTGGTGATGAGTTCCAGTATAGGGTGGAACTTGCCCTTGTTGGTATTCATCGACTATATCAAGCAGGTATAGATTCAATGAAGCATACTGAGACTGGAATTACAATTGCAGTTAGTATTGTTTCTTCCGGAGCTTATGCCGATGAAACAGATGATCCTGATGTCTTGATATATTCTGGACAAGGTGGAAATGTGATTAGTAAAGCTAAGACACCAGAAGACCAAAAGCTTGAAAGAGGCAATCTAGCTTTGAGAAATAGCATAACTGTAAAGAATCCAGTGCGGGTGATTCGTGGATACAAGGAGACCAAGCCTTCTGAATCAGTGGATGCAAAACCAAAGGTGGCCACAACATATGTTTATGATGGCATATACACTGTTCAGAACTATTGGACAGTAGAAGGTAAACACGGTAAGATGGTTTTTATGTTTGAGCTTAGAAGAATTCCTGGTCAAGCAGATGTATTTTGGAAAGAAGTAAAGTCATCCAAAAAGTCCACAATGCGGCATGGAGTTTGTGTTGCTGACATAACTGGAGGAAAAGAGTTGCTTCCTATATGTGCTATCAACAGAATTGACAGTGAGAAACCTCCATCATTTAATTACATCCGTAAGATGAAATATCCAGAATGGTTCCACCCTGCTCCACTTAAAGGTTGTGACTGTACCGGTAAATGTTCTGATTCCAGAAAGTGCGCATGTGCAGTCCGAAATGGAGGTGAACTTCCATACAACCGTAATGGGGCCATAGTTGAAGTGAAACCTCTTGTATATGAGTGTGGTCCTCATTGTAAGTGTCCACCTTCTTGCTATAACAGAGTCAGCCAGAACGGTATCAAGATTCAATTGGAGATCTTCAAGACTGAGTCACGGGGCTGGGGTGTCAGATCCCTGACTTCTATTCCTTCAGGAACCTTTATATGCGAGTATGCAGGAGAGCTTCTTGAAGACAAGGAAGCTGAACGAAGGATTGGTAGTGATGAGTATCTTTTTGATATTGGCCATAACTATAGTGACTGTTCTATCAACCCTTCTGGACAAAAATGTACTAGTAGTGAGCAGGTTGAAGAAGTTGGCCATACCATTGATGCAGCAGAGTATGGGAATGTCGGAAGGTTTATCAATCACAGCTGTTCGCCTAACCTCTATGCACAAAATGTCCTTTATGACTATGATGACAGAAAAGTGCCGCATATTATGCTCTTTGCTGTAGAGAATATTTCTCCATTACGAGAGCTGACTTATCACTATAATTATACAGTGGATCAGGTTCGTGATTCCAGTGGAAACATCAAGGTAAAACAATGCTTTTGTGGATCTGCTGAGTGTACCGGTAGGCTGTAT
>EMJJ-2025030-Borya_sphaerocephala
GATAGATTGATTGTGCAAGCTTTGATGGCTGCTCAAAACTGTCCTTGGAGAAAGGGCAAGAAGTTTGTTGCAACTGGTTCCCGTTCTGTCCCACCAAAGAGCAAAGCAAAGAAAGAAGAGAAGAAATTAACTAAAGCTAGGGCCTGGTCTGCTTCTCCCGAGAAGAATGAAGATGTTGAGGAGAACCATGAATATTCCTCGCCTCGAGATGATGGAAAAGTGAAGGCCCTTGCCTTATATAAAGGATCAGGTGAACCTCAAGATAATGGAAAAGAGAAGGCACCTTACTTGTATAAAGGATCACGTGAATTGACTGTAACTTTGACTCCATCAATCGCTCATAAAGGCAAAAACAAGGGTGCACGCAGTGAAGAGATTGTTACTCGTAATATGGTCAAGAAGACTCTCCGACTGTTCCAGGTGCTCTGCAGGAAGCTCTTGCAAGGAGAGGAATCCAGGTCAAAGGAGTTGGGCAATATTAGTAGGATCGATCTGAAGGCTGCCTCAATTATCAAAGAGAATAATGAATGTGTAAACACTGGTAAGGCAATCCTAGGAGATGTCCCTGGAGTTGAGGTTGGGGATGAATTCCACTATAGGGTGGAGCTCTCGATCATTGGACTTCACCGTCCTTACCAAGGAGGCATAGATTTCACGAAGACAGATGGTCATGTTATAGCATTAAGTATTGTGGCTTCTGGCGGCTATCCAGATGAGATGGACAGTTCAGATGTCTTGATATATTCTGGTTCAGGAGGAACCCCTGCAGGTGGAGACAAGCAAGCAGGAGATCAGAAACTTGAACGAGGAAACCTGGCTCTAAAGAACAGTATAGATGCCCAAACACCCGTGAGAGTTATTCGTGGTTTTAAGGAGCTTAAGGGAAGCGATTCCCATGATGCAAGGTCCAAGCTGGTCTCAACATTTACCTATGATGGCTTGTATCTTGTGGAGTCATTCTGGCCAGAGAAAGGGCCTTATGGATTTTCTGTCTTTAAGTATCAGTTGAGAAGAATGCGAGGCCAACCTGAACTTGCTCTAAAAGAAGCCAAGAAATCGAAGAAGTCAAAAGTACGTGAAGGTCTCTGTGTGAAAGACATATCTCAGGGAAAAGAAAGTTTACCTATTTGTGCAGTGAATACTTTCGACGATGAAAGGCCTATGCCTTTCCAATACATAACCAAGATCATATACCCTTCGTGGCACATCCATAATCCTCCGAGGGGTTGTGACTGTACTGATGGGTGCTCGGACTCTGAGAAGTGTGCTTGTGCTGTTAAGAACGGAGGGGATATTCCATTTAACTTCAATGGTGCTATTGTGCAGGCAAAGCCCCTTGTTTATGAGTGTGGTCCTTCCTGCAAATGCCCTCCATCGTGCCATAATAGAGTCAGCCAACATGGTATTAAGATACCGCTGGAGATTTTCAAAACCAAATCGAGGGGTTGGGGGGTAAGATCATTATACTCCATCCCATCAGGCAGTTTTATATGCGAGTATGTAGGAGAGCTGCTCCAGGATAAAGAGGCTGAACAGAGGAGCAATGATGAGTACCTGTTTGATATAGGTCATAACTATGATGACACTTCTCTGTGGGAGGGCCTCCCGCCTCTCTTACCAGACTTGCAGTCTAGTTCTCTTAGTGAGACTGTGGAGCATGTTGGTTGCACAATCGATGCAGTTGACTATGGGAATGTTGGGAGATTTATTAATCACAGCTGTTCACCTAACCTTTATGCCCAAAATGTTCTCTATGACCATGAGGACAAGAGAATGCCTCACATAATGTTCTTTGCTGCCGATAATATCCCTCCATTACAAGAGTTGACGTATCACTACAATTATACGGTAGATCAAGTCCGTGATTCAGAGGGCAATATAAAACAAAAAGATTGCCATTGTGGTTCTCCCGAGTGCACTGGC
>EMJJ-2114151-Borya_sphaerocephala
CGCAAGAGAGTCATGGAGGCTCTAAATGGGTTTCAAGAAATATATAGGAAGCTAGTGCAGGAAAAGGAGTCCAAGCCAAAGGAGGATGTGCATGGAATGCGGTTTGATCTAATGGCTTTCAAGCTTTTCAAGGAGAAAAGAGAAGATCTTAACAATGAGAACAATGGGTACTTAGGAGCTGTACCAGGAGTTGAAGTCGGGGATAAGTTCCAATTCAGGGTTGAGGTGTGTATGGTAGGTCTTCACCGCCAGCTCCAGGCTGGTATTGATTTCATTAAACAAGGCGAAAGATGTTTGGCTATTAGTATTGTTTCATCACATTCAGGGCGCTATAATGATGATGTGGACAATTCAGATGTATTGGTCTACTCTGGTGCTGGAATGGGCAACCAAGATCAGAGACTTGAGTATGGAAACCTAGCTCTCAAGAATAGTATAGATGCTCAAACACCCGTAAGGGTTATTCATGGTTTTAAAAATGCTAAGAAAATTGTGACGTATACTTATGGTGGGCTGTATTCAGTTGAGAAATACTGGAGGAAAAAAGACACGAAAGGCCGCTATGTGTTTATGTTTCAGCTGAGAAGGATGCCAGGGCAGCCCAGGATTGGTTTTAAGGAAGTGAAGAAGTCGAAGCAAAGGAGACCCAGGGCATGCTCTGGTCTCTTGACTGAGGATATTTCTCAAGGAAAAGAGAAGATACCCATTAGAGTAGTGAATTCTATTGATGACGAGCATCCGATGCCTTTTGAATACACCACCAAGATGATCTATTGCTTGAAGTTTAGCCAGACTCCTCCGCAGGGTTGTGACTGTGTTAAAGGATGCTCGGATTCTTGTAAGTGTCCCTGTTCTGTTGAAAATGGAGGGGAGATCCCTTTCAATTCTCACGGTGCTATTGTGGAGGCAAAACCCCTCGTCTATGAGTGTGGTCCTTCTTGCAAGTGCCCTTCGACATGCCATAATAGAGTTAGCCAACATGGGATCAAGTTTCCTCTTGAGGTCTTTAAAACTGAATCAATGGGTTGGGGAGTTAGATGCATAACTTCTATTCCATCGGGTAGCTTCGTGTGTGAATATATAGGTGAGGTGATAGACGATGAAGAGGCTCAGAACAGAACTAACGATGAGTATCTGTTTGCTATTGGGAATAACTATTATGATGAATCTCTATGGGAGGGCCTCTCCACTTCTATACCAAGCCTACAAAAGAGAGATTCTTCCGGTCAAATTGTGGAGGATGTAGGCTTGACGGTTGATGCTTCTATCTACAGCAATGTGGGGAGGTTTATTAATCACAGCTGCACTCCGAACCTCTATGCACAGAATGTCCTTTATGATGATGATGACAAGAGAATGCCTCATATTATGCTTTTTGCTTCTGAGGATATTCCCCCTTTCCAGGAGTTGACATACCACTACAACTATACTATAGATGAGGTTCATGACTCGGATGGCAATATAAAGAAGAAGAATTGCTATTGTGGCTCCATTGAATGCACCGGAAGGCTGTAT
>ENQF-2015342-Lycopodium_annotinum
GGCAACCTGGCTCTGAAGCACAGCTACAAGGTAGGCGTACCTGTTAGAGTGATCCGTGGCAGCAAATGCAAGGATAGTCCAACTGGTACGATATACACTTATGATGGCTTATACAAAGTGGAGAAGTTTTGGCTTGAAAAAGGGTTATCAGGGTATGGTGTATACAAGTTCCAATTGCAGCGCCTTCCTGGACAATGGCAAACCAGTTCTGCACTTGTGAAGTTTACGGGGACTATGAAAAGCAAATCAGATGGGACAGAGGCTATAATCCATGAAGACATTTCAAGAGGTAAAGAGGGTTTGAGAATATGTGTTGTGAACAGCGTGGATACGTTGACAGAGGTGCCAGCTGCATTTGAATATGCTACTAGCGTTAGGCTTCCTCCTGAGCGAGAGAAGGGGCCTGCTCTTGAGGGATGCCAATGTGTCAATGGATGCTCTGATCGTGCTCTGTGTTGTTGCATAAGGAGGAATGGTGGACAATTGCCATATACAGGTGATAAAGCATTAGTTGAAATCAAGAATTTAGTGTACGAATGTGGCCAGCAGTGTCAATGCCCTCCCACCTGCGACAACAGAGTAAGCCAACATGGAGCAAAACATAGACTGGAAATCTTCAAGAAAGAGGGGGGATGGGGGGTAAGGTCATGGGATTCTATACCATCAGGTAGCTTTATTTGTGAATACATAGGCCAAGTGGTTGTAAGTGACAACACACGGAAGTGCACTGAGCAGCGCGATTATGTTTTACATGTAAACGGCCTAAATCAGACGATTGCTCGAGGTGTTGATGTTTCCATGTATCTTGGAGAGCCAGCCAAAAACAATGTCGCTGAGGCTGTACTGAAAGGCGCCGATTTTTTAATAGACGCAAGAGAATATGGAAATATTGCACGGTTCATCAATCACAGTTGCTCTCCCAATTTGAATGCACAGTTCGTTCTATACGATCATGAAGATTTAAGGTTTCCCCATGTGATGCTCTTTGCAATGGAAAATATACGTCCGTTTACTGAGCTCACCTTCTATCATGGAAAAGATATGACGCCTGTCTCTGAGGCA
>EQYT-2001310-Oenothera_berlandieri-MTJ_65
AAGAAGACTAAAGCAAATAAAACTCGGAGCAAGACCTCAAAGAAGATAACAGTTCCTGGAGAGGGGATTGATGATGGCGCTGGTCAAATTGTTCCCTGGGAAGAAGAGGAAGTTCTTGAGGTTGAGGAACAAGTTAAAGATCTCAAGAGCCGTAAAAGACCGAGAAAACTTTCTCTGGATCCCCCTCCTTTTGGTCATGTTTCCACAGGGGAGTCATCAACAGCTACCAGGAACAAAGTAAGAGAGACACTGCGTCTTTACCAGGCTGTGTACAGAAAGCTATTGCAGGAAGAAGAAGCAAAACCCAATAAAGAAGGTAGACCCAAAAGGATTGACCTTCTGGCTGAAGGGATTTTGAAAGAGAAGGGCAGATTCTTGAACACACAAAAAGTCGTCGGTGAGCTCCCAGGTGTTGAAGTTGGGGATGAATTTCAGTACAGAGCAGAGCTGAGGATAGTTGGTCTTCATAGCCCGATAATGGGGGGAATCGATTATGTGAAACAGGGTAATAAGATCATTGCCACAAGTATTGTGTCATCTGGAGCATATAAAGACGATCTTGAAAGCTCGGATTATTTGATATATACAGGTAGTGGAGGTAATGTTGTTGAGAAGAAGAAGGAACCGGAGGATCAGAAACTCGAGCGAGGGAACCTCGCACTTAGCAATAGTGTGGCTGAGCAGAATCCAGTGAGGGTCATTCGTGGGTTGAAAGAAACAAGACCGTCTAGTTCATCCAAAGCAAAACCAAAGGTAGCTATTTTATACACTTACGATGGGCTATATGTGGTTGACAAGTATTGGCAAGAAGCAGGAGAACATGGTAAGTTGGTCTTCAAGTTTCTTTTGAAACGGAAACCCAATCAGCCCGAACTGGCTTGGAAAGTAGTTAGTAAATCAAAGAAGCATGAGACGAGGGAAGGTCTTTGTGTGAAGGATATCTCACTGGGGAAAGAGTCCATCCCCATCCCTGCTGTAAATACTATTGATGATGAGAAGCCCCCAACTTTCAAGTACATAACTAGAGTAATGTACCCTAACTGGTGCAACCCTATCCCTTCAAAGGGTTGTGATTGTACCAATGGGTGCTCTGATTCTGATAAATGTAATTGCGCTGTCAAGAATGGAGGTGAAATCCCATACAACTTCAATGGTGCTATTGTGGAAGCCAAGTCCTTAGTCTATGAATGTGGCCCCTTATGTAAATGCCCACCTTCATGCCACAATAGAGTAAGCCAGCACGGTATTAAATTCCCACTCGAGATCTTCAAAACTGAATCTCGAGGATGGGGTGTGAGATCCTTAACCTCGATTCCGTCTGGGAGTTTCATATGCGAATACATCGGAGAGTTGCTTGAAGACAAGGAAGCTGAGGCCCGAGCTAATAATGATGAGTATCTGTTCGATATTGGGAGTAACTATAGCGACACGAATCTTTGGGACGGCCTTTCAACTTTGATTCCAGATTCTAATCTTGGTTTGAATGATACCGTGGATGAAATGGGCTTCACAATCGATGCAGCACAGTACGGCAATATTGGTAGATTCATCAACCACAGTTGTTCTCCTAACCTTTATGCCCAGAATGTGCTCTATGATCATGTTGACAAGAGGATCCCGCATATAATGCTCTTTGCTGCTGAGAACATTCCTCCACTGCAGGAGCTGGCTTATCACTACAATTACATGATAGATCAAGTCCGTGACTCTGATGGCAACATCAAACAGAAGCCTTGCTTCTGTGGTTCATCAGAATGTACCGGTAGACTGTAT
>ERWT-2045507-Ipomoea_coccinea
GGAAATAGACTGTCCAAATTTGATGTGACCTTGCCACCTTTTGGCCCAAATGGGTCCAGCCATGGTGATTCCCGTAGCAAAGTAAGAGAGACATTGCGTTTATTTCAGGTTCTTTGTAGAAAGCTCTTAAAAGGAGAAGAATCAAAGTCAAGGCCAGAGGAAGAGGCACAATCTAAGCAGAAAACTAAAAGGATTGATCTTGAAGCATCAAAGATAATCAAAGCAATGGGTAAAGAAGTTAACACAGGCAATGTTATATTAGGTGAAGTGCCTGGAGTTGAAGTTGGTGATGAGTTCCAGTATAGGGTGGAACTTGCTCTTGTTGGTATTCATCGACTATATCAAGCAGGTATAGATTCAATGAAGCATGCTGAGACTGGAATTACAATTGCAGTTAGTATTGTTTCTTCCGGAGCTTATGCCGATGAAACGGATAATCCTGATGTCTTGATATATTCTGGACAAGGTGGAAATTTGATTAGTAAAGCTAAGACACCAGAAGACCAAAAGCTTGAAAGAGGCAATCTAGCTTTGAGAAATAGCATAACTGTAAAGAATCCAGTGCGGGTGATTCGTGGATATAAGGAGACCAAGCCTTCTGAATCAGTGGATGCAAAACCAAAGGTGGCCACAACATATGTTTATGATGGCATATACACTGTTGAGAACTATTGGACAGTAGAAGGTAAGCACGGTAAGATGGTTTTTATGTTTGAGCTTAAAAGAATTCCTGGTCAAGCGGATGTATTTTGGAAAGAAGTAAAGTCATCCAAAAAGTCCACAATGCGGCATGGAGTTTGTGTTGCTGACATAACTGGAGGAAAAGAGTTGCTTCCTATATGTGCTATCAACAGAATTGACAGTGAGAAACCTCCATCATTTAATTACATCCGTAAGATGAAATATCCAGAATGGTTCCATCCTGCTCCACTTAAAGGTTGTGACTGTACCGGTAAATGTTCTGATTCCAAAAAGTGCGCATGTGCAGTCCGAAATGGAGGTGAACTTCCATACAACCGTAATGGGGCCATAGTTGAAGTGAAACCTCTTGTATATGAGTGTGGTCCTCATTGTAAGTGTCCACCTTCTTGCTATAACAGAGTCAGCCAGAATGGTATCAAGATTCAATTGGAGATCTTCAAGACTGAGTCACGGGGCTGGGGTGTCAGATCCCTGACGTCTATTCCTTCAGGAACCTTTATATGCGAGTATGCAGGAGAGCTTCTTGAAGACAAGGAAGCTGAACGAAGGATTGGTAGCGATGAGTATCTTTTTGATATTGGCCATAACTATAGTGACTGTTCTATCAATCCTCCAGGACAAAAATGTACTAGTAGTGAGCAGGTTGAAGAAGTTGGCCATACCATTGATGCAGCAGAGTATGGGAATGTCGGAAGGTTTATCAATCACAGCTGTTCGCCTAACCTCTATGCACAAAATGTCCTTTATGACTATGAAGACAAGAAAGTGCCGCATATTATGCTCTTTGCTGCAGAGAATATTTCTCCGTTACGAGAGCTGACTTATCACTACAATTATACAGTGGATCAGGTTCGTGATTCCAATGGAAACATCAAGGTAAAACAATGCTTTTGTGGATCTGCTGAGTGTACCGGTAGGCTGTAT
>ETCJ-2065501-Pilgerodendron_uviferum
GCTCTTACGCCCTTTGATAGCGCCAATGGCCAAGCTAAAGCTGATGGTGACGGAACAGTTACCCGTGCCAAAGTAAGAGAGACTATGCGGCTTTTTCAAGTGCTTTATAGGAAATTTTTGCAGGAGGAAGAAAACCGTACTAAGGAGCCCGGACAAAGCAAGAGAAGGCCAGATATAATGGCCGCCAATGTTCTTAAGGAAAAAAATAAATATCTTAATAATGGAGAAAAGATTGTGGGTATTGTTCCTGGCGTTGAAGTTGGAGATGAATTTCACTATAGGATTGAGCTCATGATTGTCGGTCTTCATGGACAGTCTCAGGGTGGGATTGATTATTTGAACTTGAAAGGTAAATCTATTCTTGCAACTAGTATTGTGGCATCAGGTGGCCATGAAGATAATGATGAAGGCGAAATGTTGATCTACTCTGGGCAAGGTGGAAACATAGATAAGAAGGGGAAGCAGACGGACGACCAGAAACTTGAGCGCGGGAACTTGGCACTAAAGAACTGCATAGATGCAGGGTCACCTGTTAGAGTAATAAGAGGTTTTAAGGATTCAAGGAATTCTTGTGGAGGTCGAGGGAGCAATGGCACTATGAGCAAGACAGGCACGACATACTCATATGATGGTCTTTATCTTGTAGAAAGATATTGGCAGGAAACGGGATCCACGGGTTTTTCAGTGTTTAAATTTCAGCTGAGAAGAATCCCCGGCCAACCTGAGCTAGCCTGGAATATTGTTAAATCTGTTGGACGATCAAAGAAGGGGGGACCTCGTGAAGGCCTTTGCCTACAGGATATATCCCAAGGCAAAGAAACAAGGCCAATTTGTGTTGTGAATACAGTAGATGATGAAGCTGGGCCAGCACCTTTTGAATATACTTCTAAAATTATATATCCATCAGGGTTTAATCCTCCTCCTCCAAGAGGCTGTGATTGTGTTGATGAATGCTCTGACTCTGATATGTGTCTCTGTGCTGTCAAGAATGGAGGTGAACTGCCTTACAACTACAATGGTTGTATTGTTGAAGCAAAGCCCTTAGTCTATGAGTGTGGTCCATCTTGTAAATGTCCACAAACTTGTCATAACAGAGTGAGCCAACATGGTGTGAGAAATAATCTTGAGATCTTCAAGACTGATAAGAGAGGTTGGGGAGTACGGTCACTGTCTTCAATAACTTCAGGCAGTTTCATATGTGAATATGCTGGTGAACTTCTTTCTGACATGGAAGCCGAACAGCGGACTGGAAATGATGAGTATCTATTTGATATTGGAAGGAATACTGACCAGTCTCTTTGGGATGGTCTCTCTGGTTTAGTCGATGAGCTCCCATCTCATTCTATAAGTGAAACCGTGGAGGATACAGGTTACACTATTGATGCAGCCAAGTATGGAAGTGTTGGACGATTTATCAATCATAGTTGTTCTCCAAATCTATATGCACAAAATGTTCTTTTTGACCATGATGATAATAATATCCCACACATCATGCTTTTTGCTGCTGAGAATATTCCTCCCCTGCAAGAGCTTTGTTATCACTATAATTACAACCCTGACAGTGTTCGAGATTCTGATGGAAACGTGAAGAAGAAAAGCTGTTATTGTGGCTCTGATGAGTGCACTGGGAGATTATAC
>EVOD-2032475-EVOD-Eschscholzia_californica-5_samples_combined
TACCCTCCCCGGAGAAAAACCTCTGCCGTTAGAGATTTTCCTCCAAATTGTGGGAGAAATGCTTTGGCGATTAATCAGAAAGAACCCATGAAACTAGCCGCTCAGCTTGAAAATCAAAATATTGAAACTAGTGGGGGAAACCTTCCACCAGAGAAAATAGTTAGGGATAGAAAAGTAAGGGACATTGTTAAGGATGAAGAGGATCACAGGAGGAAATTGAAAAAGAGTGTTATGAAAGACTTTGTAGACAATGTTCGAGTAAAATCGGAAAGGGACATTATGAAGGTAACACATGAAAATGTGCAAGTTCAACTTGTTCGTCAAAGCAAGTTGGAAAAAGATGAGGAGATAAATGTGATGTCGCCAGCCGTAAGCGATTTACCTAAGTCCAACATGAAATCCTTGTCACTCAGTAAAGCAGTTGGCAGAGATATTGCAAACTTAGGTGGAAAGCTAGAGAAAGAATCTTTTAAGATAAACAAAGATAATAATTTTAAAAGAAATGTCTCTGAAGTTGTTCAAGGAGAAGATTCTAGTTCAGTATTTTCCAACGATAGGGAGATCGTGATGGCACTAATGGCTGCACAAAATTGTCCGTGGACGCAGTTGCAAACAAAACATGGATTCAAGTCAACGGACCATGGAACAACCAAAGAAAAAGTTTCGAAGCATGAAAGCATAGTGCATGCAAGGCAAAAGAAGGGAGCAGACAGTTCAGAGGAAAAATCTACGAAAAGAAACGATTCTTGTGAAATTTCCAATTACATGGTTGCCGAGGACGAGGAAAATTCTTCAGAGTATAATGGAGAAAGTGAAAATCTCTCGTTGGCTTTAAAACCACAAGACCACACAATGAGTTTGATTCCATTTGGTCTACATTCTTTGCTTCATGAAGATGATAATAATGGAGGTGCTGCAACACGTAACCAAGTTAGAGAAACTCTTCGATTGTTCCAAGCGATCTTCAGGAAGTTGTTGCGGGATGAAGAAGCTAAGTCAAAGGAGAAAGGAATTTCTTGTGGGAGGATTGATCTAAATTCTGCAAAAATTTTGAAGGAAAAACGCAAATGGGTGAACACTGGTAAGTCAATTGTTGGTATCGTTCCCGGGGTTGAAGTCGGGGATGAGTTTCACTGGAGGGTTGAGCTCGCGATCATTGGTCTTCATCGACCATATATAGGTGGCATTGATTATGTAAAGAATGGTAAGGGTAGAGTGTTAGCAACAAGTATTGTGGCCTCTGGATGTTATGCTGGTGACATGGATAGTTCTGACATCTTGATATATTCTGGCCAAGGAGGAAATCGAGTAAGTGGCGAAAAGGCTGAAGATCAAAAGCTCGAGCGAGGAAACCTTGGATTGAAGAATAGTATGGATGATAATAGCCCCGTCAGGGTCATTCGTGGATTTAAAGAGACAAAGGCATCAGATTCAGTTGACACACGAGGTAAGATGGTTGCGACATACATTTATGATGGGTTATACATGGTGGAACGTTATTGGCAAGAAAAAGGACGTTATGGTAACAATGTATTTATGTTCCGACTAAGTAGAATTCCAGGGCAACCAGAACTTGCCTGGAAAGAAGTTAAGAAGTCGAAAAAATTGCGAGTACGAGAGGGCCTTTGTGTAGATGACATAACTCAAGGGAAAGAAAAGATGCCCATATGTGCCGTGAATACGATAGACAATGAAAAACCACCTCCTTTCAAGTACATAACTAGTATGATCTATCCTTCATGTTATGAACTTACTACCCCCAACGGATGTGAATGTGTAGATGGATGCTCTGATACAGAAAAATGCATATGTGCAGTTAGGAATGGAGGGGAGATCCCATTCAACTATAATGGAGCTATTGTGGAGGCAAAGCCTCTTGTTTATGAATGCGGCCCTTTTTGTAAATGCCCTCCTTCTTGTCATAATAGGGTTAGCCAAAAGGGTATTAAGTTTCAACTAGAGATCTTCAAGACCGAGTCTAGAGGTTGGGGTGTTAGATCCTTGACCTCTATTCCTTCAGGAAGTTTTATTTGTGAATATACTGGTGAGCTTCTGGAGGATAAGGAAGCTGAACAAAGGACCGGTAATGATGAATATCTTTTTGATATTGGGAGTAATTATAACGACCAAACTCTTTGGGATGGATTATCGAATCTCGTACCTCCTGAATTACAACCATGTTATTCTTATGAAACTGTGGAGGATGTGGGCTTCACTATTGATGCGGCTGAATATGGAAGTGTTGGAAGATTCATTAACCATAGTTGTTCACCTAACCTTTATGCCCAAAATGTGCTTTATGATCATGGTGACAAGAGAATGCCACACATAATGCTTTTCGCTGCGGAGAACATCCCTCCTTTACAGGAACTAACGTACCACTACAATTATGTGGTAGATCAGGTCCGTGATTCTTCTGGAAATATCAAGAAGAAGAATTGCTATTGCGGTTCCTCGGAGTGCACGGGAAGGTTGTAT
>EYKJ-2063819-Silybum_marianum
CCTGTACGGGTTATCCGTGGATCAAAATCCAAATCTACGGAACCTTCAGATTCAAGATCCAGAATCACAACATACATATATGACGGGTTATACACAGTAGAGAAGTATTATCAAGAGCCAGGACAGCTCGGAAACATGGTTTATAAGTTCGAATTAAAGAGAATTCCAGGACAACCCGAGCTTGCATTGAGGGAAGTCAAGTCGAAAAAATTCGAAAAACGAGAAGGTATTTGTGTCGATGATATAACTGGCGGAAAAGAAGTATTTCCAATATGTGCTATTAACACAATTGATGACGAGAAGCCACCTTTATTTACTTATATTACAAAGATCATTTATCCAGATTGGTATGATCCTGTTCCTCCTAAAGGTTGCGATTGTGTTGGTCGGTGTTCTGATAAAAAATGCTCGTGTGCTATCAAGAACAATGGCGAGATTCCATATAATCATAATGGTGCGATAGTTGAAGCAAAACCGCTCGTTTACGAATGTGGGCCCTCTTGTAGGTGTCCACCTAGTTGCTATAATAGAGTCACACAGAATGGTATGAAAATCGAGCTTGAAATCTTTAAAACCGAATCAAGAGGGTGGGGGGTTAGGTCTTTGAGTTCGATATCTTCCGGAAGTTTTATATGCGAGTATATAGGAGAGCTTCTAGAAGACCCAGAAGCTGAGAAACGAACCGGGAACGATGAGTACTTATTTGATATCGGACAAAACTATAACGACTGTACAAAACCGACCACTGGGGAGGTAGTCGAGGGTGGTGGATTCACGATTGATGCAGCACATTACGGAAATGTGGGTCGGTTTATTAACCATAGTTGTTCGCCAAATCTTTATGCGCAAAATGTGCTTTATGACGAGGAGGATAAAAGAATGCCGCATATAATGCTTTTTGCTGCAGAAAATATTCCTCCGTTACAGGAGTTGACGTATCATTACAACTATGCGGTGGATACGGTTCATGATTCTGATGGGAATATAAAGATTAAGAGTTGCTATTGTGGTTCTTCAGAATGTACGGGCCGACTGTAT
>EYRD-2025941-EYRD-Alternanthera_tenella-2_samples_combined
ACATATATATATGATGGGCTGTACACTGTTCAACGATATTATACTGAGCGTGGGTCGAATGGGAAGCTGAGCTTTAAGTTTGAATTGAAAAGAGTTCCACATCAACCTGAGCTCACTTGGAAGAAAGTAAAATTGTCAAAGAATACTAGGGCTCAAGAAGGGTGTCATGTGGATGATATCTCTAAAGGTAAAGAGAAAAACCCAATTTGTGCTGTCAATACCATAGATGATGAGAAATCTCCATCATTTACATATATTACTCAGGTGATGTACCCTGATTGGTGTCGGCCTTTACCCCCCAAAGGTTGTGATTGTGAAGATGGTTGTTCAGATTCAAAGCTTTGTGCTTGTGCTCGTAAGAACGGAGGGGAGTTCCCATACACCTACAGTGGAACACTTGTTGAGGAAAAATCCGTTGTGTATGAATGCGGGCCTTCATGCAAGTGTCCACCAACTTGTCACAATCGTGTAAGCCAACATGGTATCAAACTTCCTTTTGAGATTTTCAAGACTGAATCTAAGGGGTGGGGTCTCAGATGTTTATCTTCAATTCCAATTGGTAGCTTTGTGTGTGAATATGTAGGAGAGCTCCTTGATGACAATGAAGCTGAACAAAGAATAGACAAGGATGGTTACCTATTTGATATTGGGCAAAACTACAATCTACTCTTCGTGAAGGACTATCTCATACCAGATATGACATCAAGAGCTAGTGATTTTGTAGATAATGTCGGCTTTACTCTTGATGCCAGAGTATATGCAAATGTGGGGAGGTTTATAAATCATAGTTGTTCTCCGAACCTTTTAGCACAAAATATCCTCTATGATTCCGATGACAAGAGGATTCCTCACATAATGTTTTTTGCTGCGGAGAATATTCCTCCCCTGCAAGAACTTACTTACCATTACAATTATGTAATAGGTCAAGTTGTCGACTCTAAAGGGAATGTCAAGGAAAAGCGTTGCTATTGTGGCTCAACAAACTGCACTGGCAGAATGTAT
>Elagu_v2_0-p5_sc00023_V1_gene522-
ATGGATGAGACTGCTGGCGAGGGGGAAGATTGGAAGTCTTTGCAGAATTCAAGCAGCGGTGGTGATGTTGGAATTAGGTATAAGAAGAAATCTTTGGCGCCCTGGAGATTCCAAGAAGGTTATCTCCGTTCCTTCTCCAAAGGTCTCAACTTGAACAAGGACGAGTCAAGAAAACTTATAGAGGAAAAGGAGAAGTATTCTGGAAAGGAGTCATGCGATTCTTTGGAGGAGAAGGAGAAGGCAAGCAAATTTATAGAGGAAAAAGAGAAGTATCCTGAAATGGAGTCATGCAATTCTTTGGAGGAGAAGGGTTCTGGAGAAAAGGAGGATCTGAAAGCTCCAGAGAATCTCAAGAGCGATGGTGATGCCAAAGTTATGGGCAAACGACAGAAGCAATTGGCCCCATGGAGATTTCAGATTGGTTATGTCCGATCCTCTTCCAAAACCCTAGATTGGAGAAAGAAAATCTGGGACGAATCATTGGAAGAGTCTTTCTGTTTTGGTAGGGAGGAGTCGGTTGGATCTATGAAAACCATGAATTATGGGACTCAAGGTTCTTCAGAGGAACCACTCAAATCAGTGGAGATGGTGAGTGTTTCAACCAAGAAAGAATCTGCTCCAAAGAGGTACCCTTCTCGCATAAGAAATTCAGCAGACCGGTATACTGTTACTACTGTGAAGAAAGACACCACAAATGGTAGCAAGAATGATACCCATAAGACTGAGGAAAGAGTTCAAAATGTAGTAGCAGTGATCCAAACTACAAATGGAAAGGATGTGAAAGGAATTGAGATTTTGACAAAGAAAAGAAGATTGGAGGAAGCGCACCAAGAGAATAAACTAATGGAGACTAACAAGAAAGATTCTTCATGGCACATTGAACAGGATGGAAGTTCTCATGTTTATCAAGCAGCATGGAAGTCGAACATGGCAAGCAATAACCTCTTGGAAAATATCGCTGCTCGTTGCAAGGTCAAGGAGACCTTACAGGACTTTCGAACCATACTTAGAAAGGTGTTTGAGGAAGAGGAATCAAAGTCAAAGGAAGCTGATCAGGGTTTACGTGCTGATCTTACTGCTTTTAAGCTCTTCAGGGAGAAATATGGGCTGGGTGATGGTAGGAAGTATCTGGGAAGTGTGCCAGGAATTGAAGTTGGTGATGAGTTTCATCGAAGAGTGGAGCTCTGTATTGTTGGCCTTCACTGTCAACACCAGGCTGGCATCGATTTCGTTAACCAAGGCAAAATTAATGTAGCTATTAGCATTGTGTCCTCTGGTCGTTATTCTGATCTCAAGGACAAATCTGATGTCTTGATGTATTCTGGTTCTGGAATTCCTAATAAAGATCAGACACTTGACCGTGGAAATCTAGCACTGAAAAACAGTATGGAAACTAAAACACCCGTACGAGTTATCTATGGTTTTGCTTACTACCAGTCCAATAATTCCCGAGAAGCTAGGGCTAAGCAAAAGAAGGTACCAGTTTATATTTATGATGGACTATATTTGGTTGAGAGTTATTGGAGGACAAAAGGGAACGGGGATCACTATGTTTTTATGTTTCAGTTGAGAAGAATGGCAGGGCAACCCAAACTTGAGACTGCTGAAATTATGAAGTCAAAAAAGTCACCAGCAGGTTTTAATTTCTATATAGGAGATATATCTCAAGGAAGAGAGAAACTACCCATTTCTGCAGTTAATGCTATTGACACTGAGTATCCGATGCCATTCAAATACCTAACAAATTTGATATATCCTTTTGAACATCGCCCACCTTCTCCAAGTGGTTGTGATTGCATTGATGGATGCTCTGATTCCGACAAGTGTGCCTGTGCTGTTAAAAATGGAGGGGAGATCCCATTCAATCATAATGGTGCTATTGTAGAAGCAAAACCTCTCGTTTATGAGTGTGGCCCTTCTTGCAAGTGCCCTCCATCTTGTCACAATAGGGTCAGCCAACATGGCATCAAGTTTCCACTGCAAATCTTTAAAACTGAAGCAAGGGGTTGGGGAGTGAGATCCCTGAAAAAAATTCCATCTGGCAGCTTCGTCTGCGAGTATGTAGGAGAGATATTGGAGGATGAGGAGGCTCAGAAAAGGAGAAATGATGAATACCTTTTTGCTATTGGCAACAACTATTATGACAAATCCCTCTGGGAGGGCCTCTCAACTTCAATACCTGCTCTTCAAAAGGGTGCTTCCTGTGAAACTGATGAGGTGGGTTTCACGGTTGATGCTTCTGCATTTGGCAATGTTGGAAGATTCATTAATCACAGCTGTACGCCAAATCTTTATGCACAGAATCTCCTTTATGATCATGACGACAAGAGGATGCCTCATATAATGTTTTTTGCTTCTGAGGATATTCAGCCTTTACAGGAACTGACATATGATTACAACTATACCATAGATCAGGTTCATGATTCTGATGGTAACATAAAAAGAAAAAACTGCTTCTGTGGCTCTATTGAGTGCACTGGCAGTGAGGCTGTTATTTACCTAAACATGGTAATGCAGGAT
>Elagu_v2_0-p5_sc00028_V1_gene273-
ATGTTGGAGGTGTCGGCCCCCACCGTTCCCGTGAAATATAAGCAGCGGAAGGTGTCTGCCATCCGGCAATGGCCCAAAGGATGTGGCCCCCTTGCTGCTGTGGCGAATGTGAAACCCATCAATGAGCATCCGGCTTCTGTTGAATTGGACCCCAATGGGGTGTCAAATTTCAATAAGAGGCCTCGGCCTGATGACGCCGTCGAGTTTCCGGCAGTTGGGGAGGAGGCAGCTTCTTTGGAGCGGGTGGATGAAGTGGGATCATCGATGATTTCAAAGCAAGAGGTGTCGGAATTGACCGGCTTGGCAGAAATTTTGAGCCATAACGATGTGGATTCATTGAAATGTTTGGAACATCTTGGAGCTGAAACCAAGAAGGAAGAGATGGGGGCAAAAATTTTTCCTGAACCAGTTGGAATTGTACATACAAGAACATATCCTCCTCCAAAAAGGAGAATGATCTCTGCAGTCCGGGATTTTCCTGTTGGTTGTGGTAGAAATGCTTCTCTGATGAGCAAGGAGTCCTTAGACATTGTGGCCACAGGTCCTTGCAAAAACAAGAGTGTGGATGAAAAGAGGAAATGTTTGGTGAATCAGCAACTGGTGACGGAAGGTCCAGCCAAGGTTGTGTCTGCTGATGAAGTCATTGATAGTTTGGAGAAAAGAAATGGTAAGAAGAAGATTCAAGAGGGTGATCAAGAAGCTCAAGCTGCACCTGCTAAAGGTAATATTTTGGACGGGGAGAAGCAGCATGTGGTGAAGCAGCCATTAGCAGTCAAAGTTCCAAACATGGATGCATACACTGATGAGGCTGTTGATGGCACTGTGAAAGGGAATGATACAAAGAAGATTCAACAAAGCAATCAAGAAACTAGAAGTGAAGCCCATGCTAAGCCTGCTTCTGCTTCATCTAAGGGAAAGAGCTTGGATTGGGTGAAGATGCCTGTGGTGAATCGCTCATTGTCTGTCAAAGGCTTAGATAAGGTTGTACCTACTAAAAAAGTTGATAATGAGCTAAGAAACCGTGATTATAAGCTAACCCAGGAGACATTTAAAGAAACAAGTGACAAGTTTCAAGCTAAAACTGCCTTGAAGAGTTGCATGAAAGAGGATATCCTGAAAGAACATCATGAGAGGAAAAAATTATCCGAATCAGCATATGAGAGAAAGTCAGAAGGCTGCAGCCTGAAACTAGTCAACGATAACCTTCAGATTGCAGAAGCGCAAAAGAGAAAGCCATCTAGTCTTGTTGAAAGGTCGCAGTTTGGAGGAGATAGGAAATCGGTGGGAAGAGCAATAAATAAGTTGTCTGCGAAGCTTCAGAAGGATAATAAGAATATTATGAGAAAGTTTTCAGAGAAACAAGAGAATGAAGACCGTGGTACAAGTGCTCAAAGTCAACAATTTGAGGCATTGGAAGCTCATGGGGATAGGTTAATTGTGCAGTGTCTGTTGGCAGCTCAGAACTGTCCGTGGAGGCATGGCAGAAAGTCTCATGCATCCCTTTCTGTTACACCTAGAGGCAAAGTGAAGAAAGAAGAAAAAATGTTGAGTAAGAAATCAACTTTGAATGGACGAAAGGATAAGGAAGATTTAGTGCCTCGAAGCGAGGAAAATGAGAAAGCCCTAATCGTGTATAGAAAACCTAATGAATTCAGTGTCACCGTTACTCCTGTAATTCCTTCTAACTGGAATAACAACAATGCTGGTAGTGAGGACATTACTGCTCGGAATAAAGTTAAGAAAGCTCTGCGTTTGTTTCAACTGATCTGCAGGAAGCTATTGCAAAATGAGGAATCCAAGTCAAAGCAGATAGGCAAGATTAAACGGGTTGACCTGACGGCTGCCGGTATTCTCAAGGAGAACAAAGAATGGGTGAACACTGGCGAGCCAATCTTAGGAAATGTTCCTGGAGTTGAAGTTGGGGATGAATTCCACTATAGGGTCGAGCTGTCAATTGTTGGCATCCACCGTCCATTTCAAGGTGGCATTGATTCCATGAAGTTAAATGGTAAACCTGTGGCAACCAGTATTGTGGCATCTGGAGGTTACCCTGATGACACAGACAGTTCAGATGCAGATATCCTGATATATTCTGGTGCAGGAGGAAACCCTGGAGGAGGAGACAAGCAAGCTGGAGATCAGAAACTTGAACGCGGAAATTTGGCATTAAAAAACAGTATAGACTCGATGACTCCTGTGAGGGTCATTTATGGTTACAAAGAGTCAAAGGGAAGTGATTCCTATGATGCAAAGTCAAAGATAATCTCAACCTTTACATATGATGGGTTGTATTTTGTGGAGAGATATTGGCAGGAGAGAGCGCCTCATGGCTTTTTGGTTTTCAAGTTTCAATTAAGAAGGATGCCAAATCAGCCAGTAGTTGGCCTGCAAGAAGTCAAAAGGTCAATGAAGTCCAAAGTACGGGAAGGCCTATGCTTACGTGATGTATCTGATGCAAAGGAAAAGATACCCATTTGCGCAATCAATATGATTGATGATGAGAAACCACCACCTTTTAAGTATATAACCAAGACCATATACCCTTCATGGTATGTCAAGACTCCTCCCAAGGGTTGCGACTGCACAGGTGGCTGCTCAGATTCTAACAAGTGTGCTTGTGCAGTTAAAAATGGAGGTGAAATTCCTTTTAACTTCAATGGTGCTATTGTGCAAGCAAAGCCCCTTGTTTATGAGTGCGGTCCCTCATGCAGATGCCCTCCATCATGCCATAACAGGGTCAGCCAGCATGGCATCAATATACAACTAGAGATCTTCAAAACCGTATCAAGGGGTTGGGGGGTGAGATCGCTGAACTCCATACCATCAGGAAGCTTTATATGTGAGTATGTAGGAGAGCTGCTTCAGGATACAGAAGCTGAACAGAGAAACAATGATGAGTACCTGTTTGACATAGGTCATAACTATGATGATCAGTCTCTGTGGGAAGGCCTCCCTACCCTTATACCAGGCTTGCAGTCTAGTTCAAATTGTGAGACAGTTGAGGATGTAGGTTTCACCATTGATGCAGCTGAATATGGAAATGTGGGAAGATTTATTAATCACAGCTGTTCACCCAACCTTTATGCACAAAATGTTCTTTATGACCATGATGACAAGAGAATGCCACACATAATGTTCTTTGCTGCTGATAATATTCCTCCATTACAAGAGCTAACATATCACTATAATTATATGATAGATCAGTTGGAGGGAGTGTCAATTTCAAGGACAAAACCAAGGATTGAGCCAATGGTAGGGTCAGGGACAAAGTCAAGGGCTGGACCAAGGATAGAGATGAAGGGCTTTGGG
>Eucgr_v1_1-Eucgr_E00362_1-
ATGGCTGTCCTAAATAATACGCTTCGTCATGAGCCGTCAAGAGCTGTAACTTCTGTTTATGGCTGTAGTTCTGTGTGGAGATCTGGATTACCTGTGATGGCTAATGGCAATTGCTACTCTCATAATGGCGCACCTAAGTACAGGCGAAGGATGGTTTCTGCTATTCGTGATTTTCCTTCAGGATGTGGACGATTTGCACCAAGTATCAATGTGGAACCAACAAAGAGTTCAGTTTACATTGCCAGCTCTCAGAATAAGGGGACTGCAGCTGAGGCTGGTGATGCATCGTGGGGAGGTCATGTTGATTCTAGAGTCGGAGATTCTACAGCTATCCTCACACAAACAGGTGTTGTAGAATCTAATTTGAAAAAGTTGGGGCAGGTGGCTGATGTAGTTGATGGTCTAAGCTCAGTGAGTGAGAAGCAACCGACAGGAATGTCTCTGGGGACTTTAGAGTGCACAGGAATTGTAGAACCTAGAAAAGTTTTGGAATCTGAATTGTTTGAGAGAGATGGTGGGGTTGCTGCTACTCCTCAAAATAAAGATACAACTGAATCATTAATTACTGGTTCCACCGGCAAGTCTCTTGAGAAACCTAAAGCTAGAAGCTATCCACCTAGGAGAAGGGTTTCGGCAATTAGACAATTCCCACCTCGTTTTGGAAGGAATGCTCCTCTACTTGATAAGGAAGCACACTTGGATGTGGCCGCTCATTTGAAGGAAATAAAGGTCAGTGAGGAAAGCCACTCGAAGAATGAAAAAACTCTAAGGGGGACAGAAGTGGCTGGCACAAATTTGATTAAAGAAAGTTTACAAGATTTGGATTCTCAGGAGTTCAAATCTTTAAATGAGGTAACTGAAGCAACTAAAGCTGAAGTTCAGGCTGAACATGAGGAGAATGGTGTTGAAGGCAAGAGAGAGCCAGATAAGCTGGGAACATTTTCGGAAACGAACATAGAACTAGAGGTTGCCAATGATGGTTGGGGTGGATCTCCGTGTGGAAGTAATCCAGATCTTTCCGTCTGTCAGTCTGAGGCATATATTGATAAAAGCATCAGGCACAAGAGAAAACGGGCAAAGAAAATGGTTGCGTACAACAAGGAGGAAAGTCTCAAGAGAAAGCATGCAGACATACTAGGAATTCAGACATCAGAAGACAATGCTGGTCCATCACAAGTTTCATCTGGAAGGGTCCTTGTGCAAGGTCTGATGGCTGCATCGTTTTGTCCTTGGCAGCAGAGCAGAGAGGGAAGCAAAATGTCTTCTCCTAATAATATGACTGCAAGGATAGGGAAGAAAGAAGATCCTGTAGGCCCTGAGAAATCAAAATTAACGCAGAAGAAAAAAGACCCTGTGGTCCCTGAGAAATTAAAATTAACTCAAAGGGTAAAGCTTATAGAGGCAAAAACCTCTGTGGGAAAGACTCCGCAGAAGAGCCAAGCTTTTAAAGAAGAGTCTGCTCATGCAAGCACTAGCGAACTGGTGGTCTGGGGAAATCAGGATGTTGTGGACATTAACGAGCACCATGAAGATCTTCAGGTGTTTTTGCATCCTAGAGCATTTACTGTGAACCCACCTCCTTTTGGTGATGGTCTTTTACAAAGAAAACACAGTGATGATGTTACTCGACACAAAGTCAGGGAGACACTGCGTCTGTTCCAAGCTGTCTGCAGGAAGCTCTTGCAGGAAGAAGAAGCCAAGACCAAAGGTGAAAACAAGCATAAAAGGGTTGATCAACAAGCAGCAAAAATCTTGAAGGACAAGGGAAGATATGTTAACACTGGAAAACAAATCATAGGTCCTGTACCTGGAGTTGAAGTTGGGGATGAGTTTCAGTATAGAGTAGAGCTGAACATTATTGGCCTTCATCGCCAGACTCAGAGAGGTATTGATTATTTCAAGAAAGGTGGAAATGTCCTGGCGACGAGTATCGTGTCATCGGGTTCATATTGTGATGATCTGGATAACTCAGATTTTGTGATATACACTGGCTCGGGAGGGAATGTGATTGGCAAGGACAAGGAGCCCGAAGATCAGAAACTTGAAAAAGGTAACCTTGCTCTGAGTAACAGCATATCTGAAAGGAATCCTGTGAGGGTGATTCGGGGATTGAAAGAAACAAGGCCATCTGATTCCGCCGAAGCAAAACCTAGACTGGTTACTACCTATACTTATGATGGGCTGTATGTGGTGGAAAAACGTTGGCAGGAACTGGGTCCACATGGCAAACAGGTCTTTAAGTTCCGTTTGAACCGGATTCCTGGTCAGCCTGAGCTCGCTTGGAAAGTGGTAAAGAAGTCGAAAAAGTTTGAAGCACGGGAGGGTCTCTGTGTGCATGATATTTCACAAGGGAAAGAGTCCATTCCAATATGTGTTGTCAACACCATTGATAATGAAAAGCCCCTGCCATTTGAGTACATTACTCGCACGATATATCCTGACGGGCTCTGCCTGCCCTGTCGGGGTTGTGATTGTTCTAGGGGTTGCTCAGATACGGAGAGGTGCATCTGTACTGTCAAGAATGGAGGAGAAATTCCGTACAATTATAATGGAGCTATTGTTGAGGTAAAGCCCCTGGTTTATGAGTGTGGACCTCGTTGCAAGTGCCCTTCCTCTTGCCACAATAGGGTCACCCAGCGTGGTCTCAAGTTTCAGCTAGAAATTTTCAAGACTGAATCAAGAGGTTGGGGTGTGAGATCCCTTAATTCTATACCCTCTGGAAGTTTTATATGCGAGTATATAGGAGAGCTCCTTTCAGACGAGGAAGCAGAAGAACGGACCAATGATGAGTACTTATTTGACATTGGCACTAACTACAACGACAGTAATCTTTGGGACGAGCTCTCAACCCTTATGCCTGATGTGCACATGGATTCTTGCGAAATTGTGGAGGATGGTGGTTTTACCATTGATGCAGCCAAGTGTGGGAATGTTGGGAGGTTCATTAACCACAGCTGTTCTCCCAATCTGTATGCCCAAAATGTCCTCTATGATCATGAGGACAAGCGAGTTCCTCACATAATGTTCTTTGCCGCTGAAAATATTCCTCCTTTGCAGGAATTAACTTACCATTACAATTATACGATAGGTCAGGTTCATGACTCTAGTGGCAATATTAAGAAAAAAGATTGCTACTGTGGTTCTGTGGAGTGCACGGGAAGGATGTAT
>FALI-2003931-Calycanthus_floridus
AAAGTTGGGGAGAATTTACGTCTCTTTCAGACAATCTATCGAAAGCTTTTGCATGAAGAGGAAGTAAAGTCAAATCTGCACTTGCAGACTACCAGTCGTATTGATATGCTTGCTTACGAGCTTCTCAAAAAGAAGAAAATTTGGGTAAACACTGGAAAGCCCATCTTGGGAAATGTGCCTGGAATCAAAGTTGGTGATGAGTTCTACTTCAGGGTAGAGCTTGTGATAGTTGGACTTCATCGTTTACTCCAGTCTGGAATAGATTACTTTAAACAAGGGGGACTTTCTTTAGCCGCTAGTGTCGTGGCTTCTGGGGGTTATGCTGATGAAATGGACAGTTCCGATGTCTTGATATATTCAGGCCAGGGAGGACAACCTGTGGGTTTAAAAAAGCAGGCTGAAGATCAGAAGCTTCAGCGTGGAAATCTGGCACTAAAAAATAGCATGGACTCCAGAACACCTGTTCGGGTCATTCGTGGATTTAAGGAACTAAGAGGCAGTGATTCCCAGTATCTAAGGGGAAAGATAACTACCACATACATATACGACGGACTGTATTTTGTTGAGAAATATTGGCTGGAAAAAGGCCAACATGGTTGCTCTGTTTTTAAGTTTCAATTAAGAAGATTACCCGGGCAACCAGAACTGGCTCTGAAAGAATTGAAATTGTCAAAAAAATCGGTAGCACGTGAAGGCATTTGCATTGATGACATTTCTCAAGGGAAGGAGAAGATGCCTATCTGTGCAGTGAATACTATAGATGAGGAGCGTCCAATGCCATTCAAGTATGTAGCAGAGATGATATACCCTTCATGGTACAACCCAACCCCTCCAAGGGGTTGTGATTGCTTTAATGGGTGTTCAGATTCCAAGAAGTGTGTTTGTGTTGTCAAGAATGGTGGAGAGATTCCTTTCAACCACGATGGTGCTATAGTTGAAGCTAAACCCCTTGTTTTTGAGTGTGGTCCTTCATGCAGTTGTCCTCCATCTTGCCATAACAGAGTTAGCCAGCATGGTATCAAATACCAACTTGAGATTTTCAAGACCGAATCGAGGGGTTGGGGAGTTAGATCCTTGATTTCTATACCATCTGGCAGTTTTATATGTGAATATGCAGGAGAGCTACTCCGAGATAAAGATGCTGAACAAAGGACTGGTAATGATGAATATCTGTTTGACATTGGGCATAATTACAATGACCAGTCACTTTGGGATCACCTCTCAACTCTTACACCACCAGATTTACAATCGAGTTACCGAGTTGCAGATGATGGGGAATATGCCATTGATGCAGCTGAGTATGGCAATGTGGGAAGATTTATCAATCATAGTTGTTCACCTAACCTTTATGCACAAAATGTACTTTATGATCACGATGATAAGAGCATACCTCACATAATGCTCTTTGCTGCAGAGAATATTCCACCATTGCAGGAGCTAACATATGACTACAACTATACAATTGGGCAAGTTCGTGATTCTAATGGTAATATAAAACAGAAAAATTGCTACTGTGGTTCTTCTGATTGCACTGGCAGGCTATAT
>FALI-2017981-Calycanthus_floridus
CGTCAAAAAGTCAAAGAGAGTCTACGCATGTTTCAAATGATTTATCGAAAGCTTTTGAGGGAAGAGGAATCAAACCACCCGGTTCAGAATATTGGGCGTATTGATCTGTTTGTGTCAAATTTTCTCAAAAAGAAGAACAAATGGGTAAACACTGGTAAGTCAATCGTGGGAGTTGTGCCTGGAGTTGAAGTTGGTGATGAGTTCCACTACAGGGTAGAACTTGCTCTTGTTGGACTTCATCGCCCTTTTCAATCTGGAATAGATTACTTGACACAGGGGAAAACTTGCCTAGCCACAAGTGTCGTGGCTTCTGGGGGTTATGCCGATGACATGGATAATTCTGATGTTTTGGTATATTCAGGCCAAGGAGGACAACCTGTGGGTGCAAATAAGCAGGCTGAAGACCAGAAGCTTGAGCGTGGAAATCTAGCACTGAAGAATAGCATAGATGCCAAAACGCCTGTCCGCGTCATTCGTGGATTTAAGGAACAAAGAGCCAGTGATACCTCAGATGCAAGGGGTAAGATAACTTCTACTTACACATATGATGGGTTGTATTCAGTTGAAAAATACTGGCAGGAGAAAGGCCAATATGGGTGTCTTATTTTCAAGTTTGAATTGAAAAGAATGCCAGGGCAACCAGAGGTGGCTGTGAAAGAGGTAAAGAAGTCCAAAAAATTAGCACCACGTGAAGGTATTTGCATCCGTGACATTTCTCAAGGAAAAGAGAAGATACCCATCTGTGCAGTGAATACTCTAGATGAGGAGCGTCCATTGCCATTCAAGTATATGGCAAAGATGAAATATCCTTCATGGTACAGCCCTTCCCCTCCTACAGGTTGCAATTGCACCAATGGATGTTTAGATTCCATTAAGTGTGTTTGTGTTGTCAGGAATGGTGGGGAGATTCCTTATAACTATAACGGTGCTATAGTAGAAGCAAAACCCCTTGTTTACGAGTGTGGCCCCTCTTGCTCATGCCCCCCATCCTGTCATAACAGGGTAAGCCAGCATGGTAGCAAATTAAAGTTAGAGATATTCAAGACTGAATCGAGGGGTTGGGGAGTTAGATGCTTGACTTCTATACCATCTGGCAGTTTTATTTGCGAGTATACAGGACAGCTGCTTCAGGACAAAGAGGCCGAACAAAGAATCAGTAATGATGAATATCTATTTGATATTGGGCACAACTACAATGAGCAATCTCTTTGGGATGGCCTCTCGACTCTAATTCCACCAGACTTACACTCAAGTGATCTTGATAAAGATGCAGACAATGAGCAATATACCATTGATGCAGCTGAGTGTGGTAATGTGGGAAGATTTATCAATCACAGTTGTTCCCCAAACCTTTATGCACAGAATGTCCTTTATGATCATGATGACAAGCGCGTGCCTCACATAATGTTCTTTGCTGCTGAGAACATTCCACCATTACAGGAGCTAACCTACCACTACAATTATAAAATAGGCCAAGTTCATGATTCCAATGGTAATATAAAACAGAAAAATTGCTACTGTGGTTCTTCTGATTGCACGGGCAGGCTTTAT
>FAMO-2016367-Conopholis_americana
AAGGTGATGGTGGTTCTGAAGTTGTTTGAAGAGTATTATAAAGACCTCGTGAAGGAACACGAAGCACAGCCAAGAGGGGAAAGAAAAAGCATGTATGCTCATCTTCAAGCGGCTGCGCGTCTCAAGAAAGAGGGCAAGTATATTTTTCTCGAGAAGCCTTTCGGCCATATACCCGGTGTAGAAATCGGTGATGAATTTCGATTTAGGTCCCAACTCGCAGTTGTTGGCCTTCATCGCCAATTAATCGCCGGTATAGATCATGTGGTTCTTGGTGGGAAGAAATACGCGACTAGCGTCGTGGATTCGGGCCGTTATGAGAATACGGCTAAAACACTCGACGTCTTGATATACTCGGGTCAAGGAGGGAATATGAAGATTGGCGACAATTCTGTTGACCAAAAACTCGAAAGGGGAAATCTTGCTTTGATGAATAGCATGGAGATGAGGTATCCCATTAGAGTCACCTACAAAAGAAAGAGTCTCGTGGCACCGTCTAAAACACTAGGTACGGGTCACGAGCACAGTGTTGTGTACGTGTACGATGGACTTTACACAGTAAACAACATTTGGGAAGAAAGGGATCAAATCGGTAAACTCGTGTACAAGTTCGAACTACACCGAATGTCCGGCCAACCAAGGTCTCATCAAATCGACGCCAAATCAAAAAAAGCCGATACCTCCACGGAAGTTTGCACGATAGACGATATATCCAATGGAAGAGAGAAAATCCCAATACGCGCGATGAACGGCGTGGATGGCGATCACCCCCCATCGTTCACTTATGTCACCACCATGGTTTATCCGTATTGGTATCGACAAATCGAGCCGGAAGGTTGTGATTGCGTAAACGGATGCTCGGATTCTCATCAATGCCCTTGCGTCGTAAAAAACGGAGGCGAAATCCCATATAATGAAGAAGGAGCTATTGTCCAAAGGAAGCCTAGAGTTCACGAGTGTGGCCCCTCGTGCAAATGCCCCCCGACTTGTATGAATCGAGTCGGCCAACATGGTGATCGATATCAATTGGAGATTTTTAAGACCGAAAAAAGAGGTTGGGGCGTGAGATCGCGAGACCTTATTCCGTCGGGAGGTTTCATATGCGAATACATTGGGGAGTTTTTAGAGGACAAGGAAGCCGATTTAAGAGTTGGTGGCGATGAATATCTTTTCGACATATATAATAGTCGAGGTGGATGTGTTGGATTTGCTATCGATGCGGCAATGTATGGGAATATTGGGAGATTCATTAACCATAGCTGCTCGCCTAACTTGTATGGACAAGATATTTTTTATGACCATGGTGACAAGAGAATGTCACACGTTATGTTTTTTGCAACCAAGGACATCCCTCATCTACAGGAACTTTGCTATGATTATAATTATAAGTTGGGCACGGTTTGTGATGCCAATGGAAATGTT
>FAMO-2097417-Conopholis_americana
GTTGGAAAAGATCTTGTTGTTTATTCTCGAGGAAGAAGTGATGAAAAGAAGCCTTCACGTAGGGTTTTTGGCTCGGCGGATGAAGTGGATAGGAAGGTTGTGCATGGTCTGATGTCTGCACCAAATTGTCCATGGAGGAAAGGGAAAGCAGTCTCAAGTAACCCTGATGCAAAAACAAGGGGAGAAAAATATAGGAAGCAAAATTATTCATGGCGACAGAAAGCCAATGCTGTTGCTAAGAAAAGTAGTTTTAAAGTAAAATCTTCAGGATTTTCATCCAAGAAGCTTAAGAAATTTCATATCTACGATGCAGATGAGAGTCCCGGTGCTTTAGAATTTTCAGACGACGAAGGGCATAATGGGGATTCCCCTACAAAATCTCCCGCCAGTCACAAACCACGAGATGTTGAAGTCACCCTGCCTCCATTCGGTCCCAACAATTCTGGCAATGGCGATGACCGCAACAGAGTGAGAAATACCCTTCGTTTGTTTAATGCTATTTGTAGAAAGCTCTTGCAAAAAGAAGAAGCAAAGTCAACGTCGGAAGAGGAAGGAAAACTGAAGAAAAATATTAGAAGGATCGATCTGTACGCTGCAAAGCTTATTAAAGAAAAAGGAAAAGAAGTCAACACTGGAAAGCAGATTTTAGGAGAAGTTCCTGGAGTTGAAGTTGGTGACGAATTTCAGTACAGAGTGGAGCTTGCTGTTGTCGGTATTCACCGCCTGTACCAGGCTGGTATAGATTCAATGAAGCTTAATAACGGAGTGTTAGTTGCCACTAGCATTGTTTCTTCAGGGGCTTATGAGGACGATTTGGAGAATAATGATGTCTTGTTATACTCTGGACAAGGAGGAAATGTCGTCGGAAATAGTAAGCAAAGGCAACAGCCACAAGATCAGAAACTCGTAAAAGGGAATTTAGCTCTAAAAAATTGTATCGATGCAAAGACACCTGTCCGTGTCATTCGGGGATGGAAGGAAAAAGCCGTCGACCCTCTCGACCCGAAACATAAATTCGTCACGACGTATGTCTACGATGGCTTGTACACGGTGACAAGGTATTGGACAGAAACTGGGCCCCACGGCAAGCGGGTTTTCATGTTCGAATTAAGGAGGAATCCTGGTCAGCCCGAGCTCGCCTGGAAGGAATTGAAAAAATCAAATAAGTCCCGTTTTCGGCCGGGCATCTGTATCCCCGATATATCATTAGGAAAAGAGTCCTTTGCTATTTGCGCCGTGAATACTATAGACGACGAGAAACCGCCCCCGTTCGATTACACTTCTAAAATGATGTATCCCGACTGGCGCAAGCCCGTCGCGCTAGCTGGCTGCGACTGCACGGGCCGGTGCTCTGACTCAAAGAAATGCCGGTGCGCGGTCCGAAACGGGGGCGAAATCCCCTACAACCGCAACGGGGCACTCGTCGAGACCAAACTCCTCGTCTACGAATGTGGGCCCCACTGCAAGTGCCCGCCTTCCTGCTACAACAGGGTCAGCCAGCGTGGCATCAGGTACCAGCTCGAGATTTTCAAGACCAAGTGGCGGGGATGGGGGGTGAGGGCTCTGACCTCCATACCTTCCGGAAGCTTCATATGCGAGTACGCGGGGGAGCTTCTAGAAGACACGGAGGCCGAACGGAGGATCGGGAACGACGAGTATCTGTTTGATATCGGGCAGAATTTGAGCGACTCCTCTCAAAACCCTGAGGACCAAGCAATTTCTGCCGAGCTTGTGGAGGATGGTGGGTACACAATTGACGCTTGTCAGTATGGGAACATCGGGAGGTTTGTTAATCACAGCTGCTCGCCAAATCTTTATGCGCAGAACGTGATTTATGATCATGATGATATGAAGATGCCGCACATTATGCTTTTCGCAATGGAGAATATTCCGCCCTTGCAGGAGCTGACGTATCACTACAATTACGCGGTGGATCAGATTCGGGACTCGAGTGGGAATATTAAGATAAAGAAGTGTTATTGTGGTACTGCGGAGTGCAGTGGCAGGATGTAC
>FCCA-2010950-Boswellia_sacra
GAAGAGATGGTACCGCATAGTTCTTTGAGGGCGTTTTCACCACATGAGACGGATCCTATTCCAGATGGTGATGGTCACAAGAGGACTCTGACTAGAACTTATCCACCCAGGAGAAAAATTTCAGCTGTCAGAGACTTCCCTCCAGACTGTGGACCAAATGCACCTTGTCTTGAAGAGGTCTCAGAAGTACTTGCTTCTTTGAATAGTTTGGATCTAGAGAAGTCTGTTTCTGTAGACAATCCATTGAAAGAGACCGTGGAGACTGACATGAAACATAGGGAAGAGGACACCTTTATTGGAGATGCTTACAGGAGCAGGTTGAATGGTGATGTTTCTATAATCACCTGTGACAAAGTGGAAGCTGATGTTGAAGGTCATTCTGCAACGGGAATGGAGAAACATGATGAGTTTTGTGCTTCTGCTAAGAATATTATGAAGGTTACCAAGGAAGATTGTAAAGAAAATAGGATTAAATCTCCACATGGGACCAAAGAATATAGGTTTGACAGTAAGACAGGGAATTCCATAAAATCAAGCGACAGGGATGCTGGAGTTGTGGAGGAAAATTTGGTGAGGGATATTGTAGTTTATGCCGAGGAGAAACAGCTTGATAGAACTTGTTCAGATTTATCTAATTCTCAGTACCTAGACAATGATTCTGAGTATTTACAGGATGAGTCAAATCTGTTTATTGTGCAAGGTCTCATGGCATCCTCAAATTGTCCTTGGAGGCAGGGCAGAGGAGCCCGCAAATCTAACCCTGCTGGTGTTACAGGTGAAATAAAAAAAAAGAATCATGTTTTTCTGCCACTAGCTAAATCTGCTTTGAAGACAATGAATGATGCTGAAAGCTCTGGAAGATCATTCAGTAAGAAGAAATCATCACCAACAGGAAGTGCTTATCAAAGTTTGGGTCCATTGGTAATCAGGGATGAGGAAGATTCTCTTGGACGTGATGGGGAATATAAAAACTTTCATCTGGGTCCAAGATCTCTTACTTTTGATGTTAACCTCTTTCCTTCCCGTCCTCATAGTTCAATGGGCAAAGTTCCTGACAATGATGTTACTGGCGCTCGAAACAAAGTGAGGGAAACTTTGCGTCTGTTCCAAGCTGTCTGTAGGAAGCTGTTGCAGGAAGAAGAAGCGAAGGCAGATGGACAAAATACTAAAAAGAGGGTTGATTATCAGGCGTCAAGGATTCTCAAGACAAAAGGTAAATGTCTTAATGGAGGTAAGCAAATCATTGGATCTGTTCCTGGAGTTGAAGTTGGTGATGAGTTTCATTACAGGGTGGAGCTTAATATTATTGGTCTGCATCGCCAAATTCAGGGTGGTATTGATTATGTTAAGCATGAAGGAGGGGTGCTTGCTACAAGTATTGTAGCATCTGGGGGTTATGATGATGACTTGGAAAACTCAGATGTCTTGATTTACACTGGTCAGGGAGGGAATGTGATGAATGGAGGCAAAGAACCTGAAGATCAGAAGCTTGAACGAGGGAATCTTGCTTTGGTGAATAGTGTACATGCAAAGAATCCTGTAAGAGTAATACGTGGCGATACAAAGTCCTCTGATTCGGCTAGGACATACATTTATGATGGTTTATATTTTGTAGAGAGATATTGGCAGGATATGGGGCCACATGGTAAACTGGTTTTCAAGTTTAGGTTGGTCCGAAATCCGGGTCAGCCAGAGCTCTCTTGGAAAGTGGTGAAGAAATGCAAGAAAGTTAAAGTACGTGAGGGTCAATGTGAAAGTGATATCTCACGAGGAAAGGAGTTGATTCCCATATGTGCCGTAAACACCATCGATGATGAGAAGCCACCACCATTTACATACACAACTAGCATGATTTATCCTGATTGGTGCCATCCTAATCCTCTGAAGGGTTGTGATTGCACAAACGTATGTTCAGATTCGGCGAAATGTTCTTGTGCAGCCAAAAATGGGGGAGAGATCCCATACAACCACAATGGGGCCATAGTTGAGGTAAAGACCCTTGTCTATGAGTGTGGCCCTGCTTGCAGGTGTCCTCCTTCTTGTTATAACAGAGTCAGTCAGCATGGTATCAAATTTCAACTTGAAATCTTTAAAACTGAATCAAGGGGCTGGGGTGTTAGATCACTAAATTCCATTCCTTCAGGAAGTTTTATCTGCGAGTATGTGGGAGAGCTACTTGAAGATAAGGAAGCTGAAAAAAGAACTGGTAATGATGAGTATCTCTTTGATATTGGGAATAATTACAATGACAGTTTTTTGTGGCAAGGTCTTTCAAACCTCATGCCTGATACACAATTAAGTTCTTGTGGAGTTGTGGAGGATGTTGGATTTACTATTGATGCAGCACAATATGGCAATGTGGGAAGATTCATTAACCATAGTTGTTCTCCTAATCTCTATGCCCAAAATGTCCTTTATGATCACGAGGACAAGAGAATGCCTCACATAATGCTCTTTGCTGCTGAGAACATCCCTCCCTTGCAAGAGTTGACTTATCATTACAATTATGTGATAGATCAGGTTCATGATTCTGAAGGCAATATCAAGAAGAAGAGTTGCTATTGTGGTTCT
>FCEL-2013855-Phormium_tenax
GATGTGAAGGCCAAGATGGTTTCCACTTTTACTTATGATGGGTTGTATCTTGTTGAGAAGTACTGGACGGAGCAAGGGCCTAATGGTTATAATATTTTCAAGTTCCAATTGAGGAGAATGCCAGGTCAACCTGAAGTTGCTCTAAAAGAAGTCACGAAGACAAAGAAAATGAAAGTTCGTGAAGGCTTGTGTGTGAAAGATATATCTGATGGAAAGGAAAGAACACCCATATGTGCAGTGAATACAGTTGACAATGACTTTCCAATGCCTTTTAAATACATAACCAAAGTCATATACCCTTCCTCGTCTGTCATCAAACCTCCGAGGGGTTGTGACTGCACAGATGGCTGCTCGGATTCTGAGAAATGTGCTTGTGCAGTGAAGAATGGAGGAGAAATTCCTTATAACTACAATGGGGCTATTGTCCAGGCAAAACCCCTTATTTATGAGTGTGGGCCTTCCTGCAATTGCCCTCCTTCATGCTATAACAGGGTCAGCCAGCATGGAATCAGACAACCCTTGGAGATCTTTAAGACCAAATCAAGGGGTTGGGGGGTGAGATCCTTATACTCCATTCCTTCAGGTACTTTCATATGTGAGTATATGGGAGAGATGCTCGAGGAAGCAGAAGCTGAACAGAGGGAACAGAGGATAAACGATGAGTATCTCTTTGATATAGGGCACAATTATGATGACCATGCTCTGTGGGATGGCCTTCCAAGTATTATATCCGGCATGCAGTCTAGTTCTGCCCATGAGACTGTGGAAAATGTTGGTTGCACAATTGATGCAGCCAATTATGGGAATGCGGGCAGATTTATTAATCACAGCTGTTCGCCCAACCTTTATGCCCAAAATGTGCTTTTTGACCATGATGATCAGAGAATGCCTCACATAATGTTCTTTGCTATCGATAATATTCCTCCACTGCAGGAACTGACGTATCACTACAATTATCAACTGGATCAAGTCCGAGACTCTGAGGGCAACATTAAAAAGAAGGAATGTTTTTGTGGTTCTCCTGAGTGCTCAGGCAGGCTTTAC
>FFFY-2002812-Valeriana_officianalis
GTTGCATCAGGCGGTTATAACGATGACGTGGAGAGCGCTGATACTTTGATTTATTCGGGTCAGGGAGGAGTTCCTTCGAGCAAGGATAAGCTGCCAGAAGACCAAAAGCTAGAAAGAGGAAATCTCGCTCTAAAGAATAGTATAGATTTAAAAAATCCGGTCAGGGTAGTTCGAGGATCTAAAGAAACCAAAACCGGCGATTCAGACTCCAGGGGCAAATTAGTCGCTACATATGTTTACGATGGACTGTACACGGTGGAGAGATATTGGCAAGACATGGGCCCACTCGGTAAGTTGGTGTTCAAATTCGTATTGAAGAGAATGCCAGGTCAGAGGGAGCTTGCATGGAAAGAAGTGAAAAAGTCAAAGAAAGTCAAACTGCGTACGGGTGTTTGTGTCGACGATATATCCGGCGGTAAAGAGGTTTTTCCAGTTTGTGCTTTTAATACAATTGACGACGAAAAACCACCACCTTTTACTTATATTACTAGTATGATGTTTCCTGATCATTATTCGCCGATTCCACCAAAAGGGTGTGACTGTATTCGTGGATGTGTCGACTCAAAAAAATGTTCGTGCGCAGTAAACAACGGTGGAGAATTACCGTTCAATCATAATGGAGCTATAGTTGAAGCAAAGACTTTGGTTTATGAATGCGGTCCTTCTTGCAAATGCTCTGGTTCTTGCCATAACAGAGTTTCACAACACGGTATGAAAATTCAGCTCGAAATATTTAAAACCGAATCTAGAGGATGGGGGGTTAGATCGATACATTCAATCTCTTCAGGGAGTTTTATATGCGAATATATCGGTGAGCTTCTTGATGACAGAGAAGCAGAGCAAAGAACCGGTAATGATGAATATTTGTTTGATATTGGGCAAAATCTTAGTGGTGGTTCTTTAGGTCCAGATTCTGAACAGAATTCTAGTGAGGCTCTTGAAGAAGTGGGG
>FFPD-2007124-Ceratodon_purpureus
CCCAATGACACTCCGGAGGAGCTTTATCCTAAGAGACGAAGAAGATATGCTGCTCTCTTGGCCTACTTCCAGCAGCTACACGAGCGTGGCGAGGTTACGGTGAGACCTGATCAGGAAGCTATGAGGATAATGAGACAGGATAAGCAGAGTTGTGAATGGACTGGAATTGGGGATGTTCCTGGAGTTCCTATTGGGGATTTTTACTATTATAGGTCGGAGCTTTTTGTTTTGGGTTTGCACCGAGCCATGCAAGCAGGTATTGCTTATAAGGGTCAAGGAGAAAATTCGATAGGGTGCAGCATTGTGGCCTCTGGGGGTTACGAAGATGATAAAGATCACGGGGAGACAATGACATACACCGGGCAGGGGGGTAACGACAAAGCAACCAGGCAGCAGGTGAGAGATCAGGTCGCCGAAAAAGGAAATCTTGCGCTTCAGCATAGCTGCTGGCAGGGCCAGCCTGTGCGTGTGATACGTGGACACTTCAACATCCCAACTAATCAATCTCCATCGAGGAAGATCTACTCCTACGATGGGCTCTATACCATTACCAAGGAAAGTCTGGAACGTGGAGCCTCCGGCTTCTTGGTATTTCAGTTCAGCCTTTTGCGGACCCCGGGTCAGCCTGAGTTGGGATCTAAATTGGTCTCTTTCGTGGGGAAACTGAACAAAGGGACCGAGCGACGAACCGGATTGGTGATAGTTGACATCTCAGATGGGGAAGAGCCGCTCCCTGTGGGTGTCGTCAATACCGTGGACGGCAGCAGACCTCCCGCTGCCTTTGAGTACACAACGAAGTTGCGGTACCCCCGAGGGTTTTCTTTCCCTTCCTATCCCAGTTCTCGATGCTTTTGCCAAGACTGCTCTGCGGATCACATGTGTTCCTGTGTAGCTAAAAACTCCGGTAGAATGTTGCCTTACAACCAGTATGGGCAACTGATACGCGCTCTCCCTGCGGTCTACGAATGTGGTAAGCAATGCAGATGCTCCTCGGATTGTCACAACCGTGTTTGTCAAAAAGGTCTCCGCTACCGCCTTGAGATCTTCAAGACTCAAAATAAAGGATGGGGGGTAAGGTCGTGGGATTTCATTCCTTCGGGTGGGTTTGTGTGCGAGTACACCGGTGAAGTTATGGACACAAACACCGCCAACGACATGGACGATGACGAATACTTATTCAACCTTGATTTTAAGCAAGGAATCGAAGCACGCTGGGGAGATAAGGTATCTAACATCATGGGAAGTGACAATGTAAGGGGGCAACCAAAGTATTGCATTGACGCCAGCAAGTATGGCGGTGTTGCCCGATTTATCAACCACAGTTGTAAGCCAAACCTTTTTGTGCAGTGTGTACTCTATGACAACTCTAACGTTGATCTCCCACACGTGATGCTCTTTGCAGCTACTTCTATTAGACCATTACAGGAACTCACATACGATTACGGTTACGCTTTAGATTCAGTCTTTGACGAAAATGGGGTTCCAAAGCAGAAACCTTGCCACTGCGATGCTCGAAATTGTCGTAAGAGGATGTAT
>FFPD-2057543-Ceratodon_purpureus
TTAATGAATTCATGTAATTTGGGTCTTCCTGTGCGGGTCATAAGACGTGAGAAAGACACAGATAGTGATACAGGACAGAGATTCACGTACTATGGCCTGTACAAAGTGGTCAAATATTTTTTGGATTCAGGTCCTCATGGGCATTCGGTGTACAAGTTCTTCCTTCTTAGAGAGGGAAACCAACCTAGCCTGGAGACCATGTTACCCCACCTATCACCCAAGCCAGATCTCTCATCAGCACCCGGCATCTTGTTGACAGCTGATATCTCTGATGGTGTGGAACAAACGCCGGTGCGCGTAGTGAATGCAGTGGATGTGAATGCTCCTGACACGTTCCAGTATATCACTACCGTCGTCTACCTATACAAGAATGGTTCAGCTCAGCTCCCTTTCCGGGCGCAGGCTTGTGAGTGCGTCTACACCTGCGAGAATGGTGTTTGTTCATGTGTCAAGAGAAACAGCGGTAACGTGAGTGCCTACAATGACGACGGCCACCTCATCCGCGTCCGGAATATTGTCTACGAGTGTGGACCTCTTTGCAACTGCAGCATCATTGCTTGTCGAAACCGAGTGAGCCAGAAGGGTCTCCGATGGCGTTTGGAAGTCTTCCGGACCATGTCCAAGGGTTGGGGGGTGCGCACTTTGGACCTCATTCCCAGCGGTAGCTTTGTTTGTGAGCTCACTGGTGAGTTGCTCACCTCAACCGTAGCAGCCGAGAGAGAGAACGACGAGTACCTCTTCAACCTTGATTTCCATTCCAATGCCAGAGCTCGCAACAAGCCTTCATCCAAGTCCAGCAAAGGAAAGCCTGTTCTTGTGGAGCCTGCCACAGATCAAGGTTCCAAGGCGGTGCACTACGTAATTGATTGTCGGCTGAAAGGCAACGTCGCCCGGTTTATCAACCATAGCTGCAAACCTAACCTGTTTGTGCAAGGCGTGCTGCATGACCATGCCGATTTGAACCGAGGCCACATCATGCTGTTTGCAGGAGAGGACATAGCTGCTCACACCGAAATTTCTTACGAC
>FGRF-2008100-Asparagus_densiflorus
GCTAGAAATAGTCTTCAGGTTAAAGGATTGCGAGAAGAAAAAGTAGGCAGGAGTTTGGTAGAGAAACCAGTAGATAAGGGATTCATCAAGAGAGTGAAAGAAGGTGGCGAGTATTTGGAAGTTTTGGGGGATAAGGAAATCGTGCACGCTTTGATGGCTGCTGATAACTGTCCATGGAGGAAGGGGAAAAAGTCAGTTGCTGCCCTTTCCCGTTCTATCACTCCAAGAGTCAAAGCAAAGAAAGCAAAACGATTGTTAGGTAGCAATTCTGCTTCTGCCTCTGGCAAAAAATCTGTATATGCACATGAAAATAGAGTGGATATGGAGGATGAACAAGATTCCCAGCTTCAGCACGATGAAAATGAAATGGCGCTCGCCCTTTATGATGGACCCCAAGAATTATCTATCACTATGACTCCATCTGTCCCTCCTCGACTAACTCACAAAGACGGAAGCAATGAAGAGGTCACCAGTCGCATGATGGTTATGAAAACTCTTCGAACGTTTCAATTGATGTTTAGGAAGCTCTTAAAAAGGGAAGAAGCAAACTCAAAGGAAAATGAAAAGGTTCAGAGGATTGATTTAATGGCTGCTGGTATGTTAAAGAAGAATAACGAATGGGTAAACCATCGTGGTGAGGCAATAATAGGACATGTGCCCGGAGTTGAGGTTGGTGATGAATTTCACTACAGGGTGGAGCTCTCTATCATCGGAATTCACCGTCCTTTTCAAGGCGGAATTGATTACACGAAGAAGAATGGTGTGCATCTTGCAACAAGTATTGTGTCGTCTGGGGGTTACCCTGATGATGTAGCTAGTTCAGATGTTTTGATATATTCCGGTTCAGGAGGAAATGCAGCTGGTGGAGACAAACCAGCAGGAGATCAGAAACTTGAACGGGGAAACCTGGCTTTAAAGAACAGTATAGATGCACAAACACCTGTCCGGGTTGTTTATGGTTCTAAAGAGCTTGTTAAAAGTGATTCCCGTGGTTCAAAGCCCAAGATGGTGGCCACTTTTATCTATGATGGGCTGTACATAGTTGAGAAATTCTGGCCAGAGTTGAACAATAAGGGTTTTAGTGTTTTCAAGTTTCAGTTGAGGAGAATGGCAGGGCAACCTGAAATTGCTCTGAAAGAAATCAAGAAGTCAAAGAAGTCAAAAGTACGGGAAGGCCTCTGTGTGAAAGATATATCTGATGGAAAAGAAAGTAGACCCATTTGTGCAGTGAATACAGTTGATAGTGAACAGCCAATGCCTTTTAAATATATTACTAAGGTCATGTACCCTTCATGGTATCTCAAGAAACCTCCAATGGGCTGCGATTGCAAAAATGGGTGCTCGGATACTGAGAAATGTGCTTGTGCGGTGAAGAACGGAGGAGAAATTCCGTTTAACCACAATGGCGCTATTGTTAACGCGAAGCCTCTTGTTTATGAGTGTGGTCCTTCTTGCAAGTGCCCTCCTTCATGCCACAATAGGGTCAGTCAACATGGTATTAAACTACCACTGGAGATTTTCAAGACTAGCAAAAGGGGTTGGGGAGTGAGATCCTTGAACTCGATTCCTTCTGGCACTTTCGTGTGCGAGTATATAGGAGAAATGCTCAAGGATGCAGATGCTGAGAAGAGGACGACCAATGATGAATATCTCTTTGATATAGGGCATAACTATGAGGACCGTGCTCTGTGGGAGGGTCTGCCAAGTTATATACCAGGTCTGGAGTTAGATGCTACCTCTGAGATTGCCTCTGAGATGAAGGATGATGGTTTCACAATCGATGCAGCTGAGTTTGGAAATATTGGCAGATTTATTAACCATAGCTGTTCCCCCAACCTTTACGCGCAAAATTTGCTTTATGATCATGATGATAAGAGAGTGCCTCATGTAGCATTCTTTGCTGTTGATAATATCCCTCCACTTCAGGAGCTGACATATCATTACAATTACACTATCGATCAAGTCCGAGATTCAGAAGGCAACATTAAAGAGAAAGAATGTCTATGCGGTTCTTCTGAGTGCATTGGCAGACTTTAT
>FLTD-2015287-Pteris_ensigormis
CGTGCATTAGTGAAACGTACTTTGCATGAATTTGAATCCATTCGCAAGGCATTGGTAAAGTCTCAAACTGCTGTCAAACGAGCAGACCTCGATGCTGCTGCCATGCTAAGAGAAAAGGGTAAGTGGAGAAACTGTGATGAGAAAAATGTTGGTGAGGTGCCAGGTGTAGAAGTGGGAGATCAGTTTTCTTTTCGAATGGAAATGCACATTATTGGTTTGCATAGGCAAGTTCAAAGCGGAATAGATTTTATTCCTGGAAAGAAACGTCATAATGGGACTCCTTTGGCAACAAGTATAGTTGCTTCGGGTGGCTATGAAGATGATAAAGATGATGGAAATACGCTTATTTACTCTGGACAAGGAGGCAATCACTTCAAAGGCAACAAAAGACAGGAAAGCAATCAGAAGTTGGTACGTGGCAATCTTGCATTGAGTAATTCTATGAAAGAAAGAATGCCAGTGCGTGTCATCAGAGGTAGTACTGATTTGGCTAGTCCATCCTCAAAAGTGTATATCTATGATGGCCTTTATGATGTAGTTAATTGCGCTTTTGAGCGCGGTGCAGCAGGGTTTTGGGTTTATCAATTCACACTAACAAGAAGGCCAGGACAACCGCAGGTAGGTTTATCTTTCCTAACCAATTTGAAAAAGAAAGGCTTAAGTCGACCTCATGTATTATTGAATGACATTTCTAGAGGTCAAGAGAGGGTACCCGTTTGTGTTGTGAATGAAGTGGATGAAGAGCCAGCGCCTCCTCCCTTCTCTTACATTCCTAGCATGAAGTATCCATCATGGTACTCCCCGCTCTGGCCACAAGGTTGTCGATGTGCTGGGATTTGTGATGAGGAGACATGTAGCTGTGCCATCAAGAATGGGGGAGAGCTTCCATATAATGAGAAGGGTTACCTAATGCGTGATAAAGACGTAGTGTATGAATGTGGTCCTTCATGTAGTTGTTCAAACTCTTGTGAAAATAGAGTGAGTCAGAAGGGATTGAGGTATCGGCTTGAGATCTTCAAGACAAAGAACAGAGGATGGGGAGTAAGGTCTCTGGATTCCATTCAGTCTGGAGGTTTTATCTGTGAATATATTGGGGAACTCTTGTCAGATGCTGAAGCAGAACAAAGAGTTGCAAACGATGAATATCTCTTCGACCTTGGCAATAAATGCAACTCATCAGATGTTCATTCTGATCAGATGGATACGGGCAGCACTCTAGAACATGTCCCGTCTGCAGAGGAGGTGGCCTACACGATTGATGCCAAGGATCTTGGCAATGTAGCACGGTTTATAAACCATAGTTGCTCACCAAACCTATATGCGCAGAATGTCCTATATGACTCTGATGATCTGAGATTTCCACACGTTATGTTGTTTGCTATGGAGAGTATACCTCCCATGCGGGAGCTGACCTATGATTACAACTACAGCATAGATCAAGTCCAGGATGCACATGGAAATGTAAAGATCAAAGCATGTTATTGTGGGGCACAAGATTGCCGAGGAAGGCTTTAT
>FMWZ-2010844-Dacrycarpus_compactus
GATGGAACAGTCACACGCTCCAAAGTTAGGGAAACCATGCGGCTTTTTCAAGTGCTGTATAGGAAATTCTTGCAGGAGGAAGAAAACCATGCGAATCAACACCAGAAAGGTCCAAGAAGGCCTGATGTAATGGCCTCCAACATTCTTAAGGAAAACAATAAGTGGATTAACACTGGGAAACAGATCGTGGGAATTGTTCCTGGTGTTGAAGTTGGGGATGAATTTCATTACAGAATAGAGCTTTGTATTGTTGGCCTTCATAGGCAAAGTCAGGGTGGGATCGATTACTTGAAACGAGGAAACGTTATTATTGCAACTAGTATTGTGGCCTCTGATGGTTATGCAGATGATATTGATACTGGTGAGGTGTTGATCTATACTGGACAAGGTGGAAAGGGCACTGGAAAAGATAAAAAGGTGCAGTCTGAGGACCAAAAACTTGAGCGTGGAAATTTGTCGCTAAAGAACTGCATGGACTTGAAGTCACCCGTCAGAGTAGTAAGAGGAGTTAAAGATTCCAAAAGTTCTAGTGGAGGTCGAGGTAAGGATGGCACGAAGGGCAAGGGTATGAAATACACATATGATGGCCTTTATTTGGTAGAGAAGTATTGGCAAGAAAGGGGAGCCTTTGGATTTTCAGTTTTCAAATTTCAGTTAAGAAGAATGCCGGGGCAACCGGAGTTAGCATGGAACATTTTGAAATTAGTAGGTAGATCAAAGAAGGGAGCACCTCGTGAAGGCCTTCTCTGTCAAGATGCTTCTGAAGGGAAAGAAACGACACCAATATGTGTTGTGAATACAGTAGATGATGAGGCTGGGCCGCCAGATTTTATATACACAAACAAAATTATATACCCATCATGGTATAAACCTTCTCCTCCAAGAGGATGTGATTGTGTTGATGGATGTTCTGATTCCGAAAAGTGTTATTGTGCAGTCAAGAATGGAGGTGAATTGCCGTACAATCACAATGGTGCTATTGTGGAAGCAAAGCCCATTGTTTATGAGTGTGGTCCGTGTTGTAAATGTCCTCCAACTTGTCACAATAGAGTGAGCCAACATGGTGTTAGAATTAGTCTTGAGATTTTCAAGACTAATAAGAGAGGTTGGGGAGTGAGGTCTCTGTGTTCTATACCTTCCGGAAGTTTTATATGTGAATATACTGGTGAACTTCTGTCAGAAGCAGAAGCTGAGCAACGGACTGGAAATGATGAATATCTCTTTGATATTGGAAGGTCTAATGATCAATCGCTTTGGGATTGTCTATCTGGTTTAGTCAATGAACTACCTTCTCATTCTATATGCGAAACAGTGGAGGATGCAGGTTACACAATTGACGCTGCCAAGTATGGAGGTGTTGCACGATTTATCAATCACGGTTGTTCTCCAAATCTATATGCACAAAATGTTCTATATGACCATGATGATAAGAATGTTCCTCACATTATGCTTTTTGCTGCTGAGAATATTCCTCCATTACAAGAGCTTTGTTACCACTACAATTATAGTCTTGACAATGTTAGAGATTCAGATGGGAATGTAAAGAAGAAAAACTGTTATTGTGGCTCTTTTGAGTGCACAGGAAGATTGTAC
>FROP-2014339-FROP-Epifagus_virginiana-2_samples_combined
GTTGGAAAAGATCTTGTTGTTTATTCTCGAGGAAGAAGTGATGAAAAGAAGCCTTCACGTAGGGTTTTTGGCACGGCGGATGAAGTGGATAGGAAGGTTGTGCATGGTCTGATGTCTGCACCAAATTGTCCATGGAGGAAAGGGAAAACAGTCTCAAGTAACCCTGATGCAAAAACAAGGGGAGAAAAAAATAGGAAGCAAAATTATTCATGGCGACAGAAGGCCAAGGCTGTTGCTAAGAAAAGTAGTTCTAAAGTAAAATCTTCAGGATTTTCATCTAACAAGCTTAAGAAAGTTCATATCAACGATGCAGATGAGAGTCCCGGTGCTTTAGTGTTTTCAGACGACGAAGAGTATAATGGGGATTCCCCTACAAAATCGCCCGCCAGTCACAAACCACGAGATGTTGAAGTTACCCTGCCTCCATTCCGTCCCAACAATTCCGGCCATGGCGATTCCCGCGACAGAGTGAGAAATACCCTTATTTTGTTTAATGCTATTTGTAGAAAGCTCTTGCAAAAAGAAGAAGCAAAGTCAACGTCGGAAGAGGAAGGACAACCGATGAAGAAAATTAGGAGGATCGATCTGTACGCTGCAAAGCTTATTAAAGAAAAAGGAAAAGAAGTTAACACTGGAAAGCAGTTTTTAGGAGAAGTTCCTGGAGTTGAAGTTGGTGACGAATTTCAGTACAGAGTGGAGCTTGCTGTTGTCGGTATTCACCGCCTGTACCAGGCTGGTATAGATTCAATGAAGCTTAATAGCGGAGTGTTAGTTGCCACTAGCATTGTTTCTTCTGGGGCTTATGAAGACGATTTGGAGAATAATGATGTCTTGTTATACTCTGGACAAGGAGGAAATGTCGTCGGAAATAGTAAGCAAAGGCAACAGCCACAAGATCAAAAACTTGTAAAAGGGAATTTAGCTCTAAAAAATAGTATCGATGCAAAGACACCTGTCCGTGTCATTCGGGGATGGAGGGAAAAAGCTGTCGACCCTCTCGACCCGAAACATAAATTGGTCACGACGTATATTTACGACGGCTTGTACACGGTGACAAAGTATTGGACGGAAACTGGGCCCCACGGCAAGCAGGTTTTCATGTTCGAATTAAGGAGGAATCCTGGTCAGCCCGAGCTCGCCTGGAAAGAATTGAAAAAATCAAATAAGTCCCGTTTTCGGCCGGGCGTCTGTATCCCCGATATATCATTAGGAAAAGAGCACTTCGCTATTTGCGCTGTGAATACTATAGACGACGAGAAACCGCCCCCGTTCGACTACACTTCTAAAATGATGTATCCCGACTGGCGCAAGCCCGTTGCGCTAGCTGGCTGCGACTGCACGGGCCGGTGCTCTGACTCAAAGAAATGCCGGTGCGCGGTCCTAAACGGGGGCGAAATCCCCTACAACCGCAACGGGGCACTCGTCGAGACCAAACTCCTCGTCTATGAATGTGGTCCCCACTGCAAGTGCCCGCCCTCCTGCTACAACAGGGTCAGCCAGCGTGGCATCAGGTATCAGCTCGAGATTTTCAAGACTGAGTGGCGGGGATGGGGGGTGAGGGCTCTGACCTCCATACCTTCCGGAAGCTTCATATGCGAGTACGCGGGGGAGCTTCTAGAAGACACGGAGGCCGAACGGAGGATCGGGAACGACGAGTATCTGTTTGATATCGGGCAGAATTTGAGCGACTCCTCTCAAAACCCTGAGGATCAAGCAATTTCTGCCGAGCTTGTGGAGGATGGGGGGTACACAATCGACGCTTGTCAGTATGGGAACATCGGGAGGTTTGTTAATCACAGCTGCTCGCCGAATCTTTATGCGCAGAACGTGATTTATGATCATGATGATATGAAGATGCCGCACATTATGCTTTTTGCGATGGAGAATATCCCGCCCTTGCAGGAGCTGACGTATCACTACAATTACGCGGTGGATCAGATTCGGGACTCGAGTGGGAATATTAAGATAAAGAAGTGTTATTGTGGTACTGCGGAGTGCACTGGCAGGATGTAC
>FRPM-2008795-Calocedrus_decurrens
GGAAAAGCAAAGGCCGCTGATGATGGAAGCTCTGCAAATAAATCCAAGAAGAAATCTCAATTGAATTTGAAGCCCAAGGTTCAAAGTGTGAGCTTTGCTCTTACACCCTTTGATATTGCTGATGGCCAAGCTAAATCTGATGGTGATGGAACAGTTACCCGTGCCAAAGTCAGAGAGACCATGCGGCTTTTTCAAGTACTTTATAGGAAATTCTTGCAGGAGGAAGAAAACCGTACTAAGGAGCCCAAACAAACCAAGAGAAGGCCAGATATAATGGCCGCCAATGTTCTTAAGGAAAAAAATAAATATCTTAACAATGGGGATAAGATTGTGGGTAATGTTCCCGGTGTTGAAGTCGGAGATGAATTTCACTATAGGATTGAGCTTATGATTGTCGGTCTTCATGGACAGTCTCAGGGCGGGATTGATTATTTGAACTTGAAGCAAGGTAAATCTATTCTTGCAACTAGTATTGTGGCATCGGGTGGTTATGAAGATAATGACGAAGGCGAAGTGTTGATCTACTCTGGGCAAGGTGGAAACATAGATAAGAAGGGGAAGCAAACAGAGGACCAGAAACTTGAGCGTGGGAACTTGGCACTAAAGAACTGCATAGATGCAGGGTCACCTGTTAGAGTAATAAGAGGTTTTAAGGATTCAAAGAATTCTAGTGGAGGTCGAGGTAGCAAGGATGGCACTATGAGCAAGACAGGCACTACATACACATACGATGGCCTTTATCTTGTAGAAAGATACTGGCAGGAAACAGGATCCACTGGTTTTTCAGTGTTCAAATTTCAGTTGAGAAGAATGCCCGGTCAACCTGAGCTAGCCTGGAATATTGTTAAATCTGTTGGACGATCAAAAAAGGGGGCACCTCGTGAAGGCCTTTGCCTTCAAGATATATCCCAAGGCAGAGAAACAAGGCCAATTTGTGTTGTCAATACAGTTGATGATGAAGCTGGGCCAGCACCTTTTGAATATTCTGCTAAAATTATATATCCATCAGGGTTTAATCCTCCTACTCCAAGAGGCTGTGATTGTGTTGATGTTTGCTCTGACTCCGAAAAGTGTCTCTGTGCTGTCAAGAATGGAGGTGAACTGCCTTTCAACCACAATGGTTGTATTGTTGAAGCGAAACCCTTAGTTTACGAGTGTGGTCCATCTTGTAAATGTCCACCGACTTGTCACAACAGAGTGAGCCAACATGGTGTAAGAATTAATCTTGAGATCTTTAAGACTGATAAGAGAGGTTGGGGAGTGCGGTCACTGTCTTCAATAACTTCGGGCAGTTTCATATGTGAATACACTGGTGAACTTCTTTCTGACATGGAAGCTGAACAGCGGACTGGAAATGATGAGTACCTATTTGATATTGGAAGGAATAATGATCAATCTCTTTGGGATGGTCTCTCTGTTTTAGTCACTGAGCTTCCATCTCATTCTATAAGTGAAACTGTGGAGGATGCAGGTTACACTATTGATGCAGCTAAGTATGGAAGTATTGGACGATTTATCAATCATAGTTGTTCTCCAAATCTATATGCACAAAATGTCCTTTTTGACCATGATGATAAGAATATCCCACACGTTATGCTTTTTGCTGCTGAGAATATTCCTCCCCTGCAAGAGCTTTGTTATCACTATAACTATAAGCCAGACAGTGTTCGAGATTCTGATGGAAATGTAAAGAAGAAAAGCTGTTATTGTGGCTCTGATGAGTGCACTGGGAGATTATAC
>FWCQ-2007403-Garcinia_oblongiflolia
CCGGGAGTTGAGGTGGGCGACGAGTTCATGTATAGGGTTGAGCTGAATATTGTTGGACTCCACCGTCAAATTCAAGGTGGAATCGATTATATCAAGAAAGGTAAACGAATTCTTGCCTCGAGCATTGTGGCTTCTGGTGGCTATGATGATGATATGGATGATTCGGATACACTTATCTATACGGGTTCTGGGGGAAACGCCAAGGGCACAGGTAAGAAACCTGAAGATCAGAAGCTTGAACAAGGGAATTTAGCTCTAAAGAATAGCGCAGATGAAAAGAATCCTGTCAGGGTGATTCGGGGTGATATGAAAGCAAGTGATGATGGAAAATCTAGGACGTATATCTATGATGGGCTTTACGTTGTGGAGAAGTGGTGGCAAGAACAAGCTCAACACGGCAACTTGGTTTTTAAGTTTAAATTGGTGAGGATGCCAGGTCAGCCTGAGCTTGCTTGGAAAGTAGTGAAGAAGTCAAAGAGTTTCAAAGCAAGGGAGGGACTTCGTGTTCAAGATATTTCACATGGCAAAGAGGTGATTCCTATTTGTGCCATCAATACCATAGATGACAAAAAGCCTCCAGCTTTTCAGTACATAACTAAAATGATATATCCTAAATCTATTTGCCCTACACCTCACAAGGGCTGTGGGTGTACTAATGGATGTTCTGAATCCGGTAGATGTGCTTGTGCTGCAAAGAATGGCGGAGAGATACCATTTACTTCCAGTGGGGCTATTGTTGAATCTAAGGCCCTTGTCTATGAGTGTGGACCTTCTTGCAAATGTCCTCCTTCTTGTCCCAATAGAGTTAGCCAGAATGGAATCAGATTTCAGCTTGAGATTTTTAAGACTGAGTTACGGGGATGGGGTGTGAGATCACTGAACTCAATTCCCTCGGGAAGTTTTATCTGCGAGTATATAGGAGAGATCCTTGAAGAGAAGGAGGTTGACCGAAGATCCGGGAATGATGACTACCTGTTTGATATGGGAAATCTGTACAATGACTGCTCTATTCGGGGCGAACTCTCCGAAGTTATTCCCAGTGCACATTTAAGTTCGTGTGAAGTTGAGGTGGGTAGTAGCTTCACAATCGATGCAACATCTTTTGGTAATGTTGGGAGGTTCATCAACCATAGTTGTTCCCCCAACCTTTACGCCCAAAATGTTCTGTATGATCATGAGGACAAGAGAATTCCACACATAATGTTCTTTGCTGCTGAAAATATTCCACCCATGCAGGAGTTGACCTATCATTACAATTATGCCATAGGTCAGGTTCGGGACTCGGATGGCAGCATAAAAAGGAAGAATTGCTGTTGTGGTTCTTCAGAGTGCACCGGGCACATGTAT
>FWCQ-2007404-Garcinia_oblongiflolia
GATGATTCGGGTACACTTATCTATACGTGTTCTGGGGGGAATGCCAAGGGCGCAGATAAGAAACCCGAAGATCTGAAGCTTGAACAGGGGAATTTAGCTTTAAAGAGTAGCGCAGATGAAAAGAACCCAGTTAAGGTGATTCGGGGTGATACAAAAGCCAGTGATGATGGTAAAGCTAGGACGTATATCTATGATGGGCTTTACGTTGTGGAGAAGTGGTGGCAAGAACAAGCTCAACACGGCAACTTGGTTTTTAAGTTTAAATTGGTGAGGATGCCAGGTCAGCCTGAGCTTGCTTGGAAAGTAGTGAAGAAGTCAAAGAGTTTCAAAGCAAGGGAGGGACTTCGTGTTCAAGATATTTCACATGGCAAAGAGGTGATTCCTATTTGTGCCATCAATACCATAGATGACAAAAAGCCTCCAGCTTTTCAGTACATAACTAAAGGCTGTGGGTGTACTAATGGATGTTCTGAATCCGGTAGATGTGCTTGTGCTGCAAAGAATGGCGGAGAGATACCATTTACTTCCAGTGGGGCTATTGTTGAATCTAAGGCCCTTGTCTATGAGTGTGGACCTTCTTGCAAATGTCCTCCTTCTTGTCCCAATAGAGTTAGCCAGAATGGAATCAGATTTCAGCTTGAGATTTTTAAGACTGAGTTACGGGGATGGGGTGTGAGATCACTGAACTCAATTCCCTCGGGAAGTTTTATCTGCGAGTATATAGGAGAGATCCTTGAAGAGAAGGAGGTTGACCGAAGATCCGGGAATGATGACTACCTGTTTGATATGGGAAATCTGTACAATGACTGCTCTATTCGGGGCGAACTCTCCGAAGTTATTCCCAGTGCACATTTAAGTTCGTGTGAAGTTGAGGTGGGTAGTAGCTTCACAATCGATGCAACATCTTTTGGTAATGTTGGGAGGTTCATCAACCATAGTTGTTCCCCCAACCTTTACGCCCAAAATGTTCTGTATGATCATGAGGACAAGAGAATTCCACACATAATGTTCTTTGCTGCTGAAAATATTCCACCCATGCAGGAGTTGACCTATCATTACAATTATGCCATAGGTCAGGTTCGGGACTCGGATGGCAGCATAAAAAGGAAGAATTGCTGTTGTGGTTCTTCAGAGTGCACCGGGCACATGTAT
>FXGI-2054495-Stylidium_adnatum
AAGGAAAATGAACTCGATGAGGACGAAAGTACAGAAGCTTTTCCTGCTGCCCAGGGCCCTGTTGATCTTGATGTAACCCTGCCTCCTTTTGGTCCCAGGAGTTCCAGTGATGCTCGAAACAAAGTCCGCGAGACTCTACGACTCTATCAAGCTATATATCGGAAATTGTTACAAGGGGAAGAAGCAAAATCATGTAAGGAAAAGAAGCTAAAAAGAATTGATCTTGTTGCAATGTCAATCATCAAGAACAGAAAAATGGAAGTCAACAAGAAGAAAATATTTGGGCATGCTCCGGGGGTTGAGGTAGGAGATGAATTCCACTTTAGAGCGGAGCTTCATGTGGTGGGAGTTCATGGTCCGTTACAGGGAGGTATTGACTACATTGTGCTTGATGGGCAAAAGTTTGCGTGTAGCATCGTGGCCTCTGGGGGTTATGATGATGATCTTGACAATCCAGACTGCTTGATATACTCTGGGTCAGGAGGCGTTGGTAAGGATAAGCAACCTGAAAATCAGAAGCTAGAAAGAGGAAATTTGGCCTTAAAAAACAGCATATCCAAGAAGAATCCTGTCCGTGTTGTTCGTGGTTCCAAAGAATTGAATGCTTCTGACTCATCGTCCCGAAAAGGTAAGGTAGAATTGACGTATATTTATGATGGTTTGTACACGGTGGAGAGGTACTGGCAGGATCCTACAGAGCACGGAAACTTGCTTTTTAAGTTTGAATTGAAGAGGATTCCTGGACAACAGGAACTGTCTTGGAAGGAAGTTAAAAGGTCGACCAAACATAAGATCCGTGAGGGTCTGTGCGTTGATGACATATCTGGAGGCAAAGAGCCTTTTCGAATATGTGCCATCAATACCATTAACAACGAAAGACCGCCTCCCTTTAAGTACATTACCAAGATGATTTATCCTGATTGGTACCGTCCTAGTCCTACTAAAGGTTGTAGTTGTGTTGGTGGATGCATCGACAATAAATGCTCGTGTGGACTTAAGAATGGAGGAGAGATTCCGTATAATCACAACGGCGCTATTGTTGAAGCGAAGAAGCTTGTTTACGAGTGCGGTCCCCACTGCAGGTGCCCTCGTTCTTGTTATAACAGAGTCACGCAGCATGGTATGAGAATTCAGCTTGAGATCTTTAAAACCGAGTCGAGGGGATGGGGAGTTAGGTCCTTGAATTCGATTGCTTCTGGAAGTTTTATATGCGAGTATATTGGAGAGCTTCTTGAAGACTCGGAAGCTGAGAAAAGAACCAGTAATGATGAGTACCTGTTTGATATTGGACAAAACTACAGTGACTGCCGTGATGATACTTCAAGCTCTATCACTGCTGCTGAAGATGGTGGATTTACTATTGATGCTGCTCTGTATGGCAATGTGGGGAGGTTCATTAACCATAGTTGCTCTCCGAACCTTTATGCACAGAATGTCCTCTATGATCACGATGACAAGAGAATGCCTCACATCATGTTATTTGCTGCTGAAAATATCCCCGCGTTAAAGGAGTTGACCTACCACTACAACTACCAGCTGGACGCGGTTCATGATTCCAATGGCAATATAAAGGTCAAGAAATGCTTTTGTGGTTCGGCTGGATGTACAGGCAGAATGTAT
>FZJL-2013742-Austrobaileya_scandens
GATAAGATAATTGTGCATGCTTTGATGGCTGAACCAAACTGCCCGTGGAGACATGGAAAACGAACGACCAAGTTTAACACGGGTAGTTCCTCTTCTGATAAGGGTGGACATAAAGCAAAGAAGGAAGAACCCGCAACCAAAGAAATATCAAAGCTCGCTTACAAAAAAAAGAACCACGATAGAATTTCGCCGGAAAATTCCGAAGGAAAAACAGAGGCGCCCAACTATAAATCTCTCTCTGCGAAGAAGAGATCGCCGTCTAAGTCAGAGGTCTCTTCCGAAGTTAAGAATAAAAAGGTTACCAAGGATGAGGAAGATTCCCCAGAACGAGAAGATACCCAATTGATCCCGATGCTTGAAGGGGAAGAGGAGGAGCTTCCAATTGTTGAATCTATGCCAATTAGTACTTTAGCACCTAAGTATCAAGAGTTAAGTGTTAGCCTGATACCATTTGGCGTTTCTAGTTCCCGCAGCAAAGGCAGAAATGATGAGATTGTCACTCGCAACAAAGTCCGGGAAACATTACGTTTGTTTCAGGTGATCTTTAGGAGGCTTTTGCAAGAGGAGGAGTCTGCCAAGCATAAGGAACAAGGACACAATAGCAAGCGCATTGATTTATTGGCTTTTAAGCTTCTTAAAGAGAAGAACAAATTGGTAAACACGGGTAAGCAGATCTTGGGAAATGTGCCCGGTGTCGAGGTGGGGGATGAGTTCCACTACCGGGTAGAGCTCTGTATTATTGGCCTTCATCGCCAGATCCAGGGTGGTATAGATTATATCAAGCAAGGGAGCACAATTTTGGCTACTAGTATTGTGGCGTCTGGGGGTTATGCCGATGATATGGATAGCTCAGATGTCTTGGTGTATTCAGGCCAAGGAGGGAACCCCATAACCGGAGACAAGCAACCTGAGGATCAGAAGCTCGAGCGCGGGAACCTAGCTCTAAAAAACAGTATAGATTCTAAGACACCAGTACGGGTGATTCGTGGATTTAAAGAGTCAAAAAGCGGTGATGCCCAAGATATGAGGGGCAGAACTATTACAACGTACACATACGATGGCCTCTATTTAGTGGAGAAATACTGGAAGGATAAAGGGCCCCACGGTTTTTGGGTTTATAAGTTTGAGCTAAGGAGAATTCCGGGGCAACCGGAGTTAGCTTGGAAGATCGTGAAACAGGTGAGCAAGTCGAAAAAACTAGCACACCGCGAAGGGCTTTGTGTGGAGGATATTTCTCAAGGACAAGAGAAGATGCCCATATGTGCCGTGAATACTATTGACGACGATCGGCCTCCGTCATTTAAATACATAACAAAGATGATATATCCCGATTGGTATGAACCGATTCCTCCAAGGGGTTGCGATTGCTCTAATGGATGCTCAGATTCTGAGAATTGCAGTTGTGCTGTTAAGAACGGAGGGGAACTTCCTTTTAACCATAATGGAGCTATTGTGGAAGCAAAGCCTCTTGTATATGAGTGTGGCCCATCGTGCAAGTGCCCCCCAACTTGCCATAATAGAGTTAGTCAACATGGTATCTCCTTTCAACTAGAGATTTTCAAGACTGAATCGAGGGGATGGGGTGTTAGGTCCCTAACTTCCATTCCCTCTGGCAGTTTCATTTGTGAATATACCGGAGAACTATTACGGGACACCGAAGCTGAACAAAGAACTGGTAATGATGAATATTTATTTGATATTGGGCATAACTATAACGACCATTCGCTTTGGGATGGCCTCTCAACTCTCATACCTGATTTGCAATCGAGCGTTTCTTGTGATGTCGTGGAGAATGGAAATTTCACTATCGATGCTGCGGAATACGGAAGTGTGGGCCGGTTTGTAAACCACAGCTGTTCGCCGAACTTATATGCACAGAATGTTCTTTACGATCACGACGATAAGAGAATGCCACACATTATGCTCTTTGCTGCCGAGAATATTCCTCCCTTGCAGGAGCTAACGTACCACTACAATTAT
>GANB-2018611-Cyathea_spinulosa
AAGATTGTTGGTGAGGTTCCTGGGGTAGAAGTGGGTGATCAATTTTCCTTCCGTATTGAAATGCTGATTATTGGTTTGCACAGGCAAGTTCAAGGTGGAATTGATTACATTCCTGGTGCAAGGCGCACTAATGGGTGCCCTCTAGCAACAAGCATTGTTGCTTCTGGTGGTTATGAAGATGATAAAGATGGTGGGGACACACTGATCTATTCTGGACAGGGAGGTAATAACTACAAAGGAAACAGGCGGCAACAAAGTGATCAGGTGCTAGTTCGAGGCAATCTCGCATTGAGTAACTGTATGAAGGAAAAATCTCCTGTTCGTGTTATTAGAGGGACTTCAGATCCAGCCAGCCCTTCATCGAAACTTTACACTTACGATGGGCTATATGATGTAGTTGGTTTTCGATTTGAAAGTGGTGCAGCAGGATATGGTGTTTATCATTTTACACTGATCAGAAGGTCTGGGCAACAAGAGGTGGGCTTATCTATTGTGAAGTTTGTTGGTAACCTGAAGAAGAAAGGGCTAGCCCGTCCTAACCTCCTCTTAGAAGACATCTCAGGAGGCAAGGAGAAGCTGCCTCTCTGTGTTGTCAATGAAGTGGATGCAGAAGCAGCACCTACTCACTTCATATACATTCCAAACATAAAGTATCCAATGTGGTTCTCACCTGTGCTGCCACAAGGTTGTGATTGCGTGGGGGGTTGTTTTGATGAGAAGAAATGTATCTGTGCGCTCAAAAACGGGGGTGAGCTTCCCTATAATGAAAAGGGTTACATGATTCGAGACAAGAAAGTAGTGTATGAATGTGGTAGTTCATGTCGTTGCTCAAGTTCTTGTCACAACAGAGTAAGTCAGAAGGGTTTGAGGTATCAATTGGAGGTTTTCAAGACTAAGAATCGGGGGTGGGGGGTCAGATCTATAAATTCCATTCAACCAGGAGGCTTTATCTGTGAATATACTGGAGAGCTTTTGTCTGATGCTGAAGCTGAGCAAAAGATTGATAACGATGAGTATCTTTTTGACCTTGGAAACAACTGTAAT
>GBVZ-2000090-Thalictrum_thalictroides
CTCTCACTGAAGAATAGTTGTGATGAAAGAACTCCTGTTAGAGTTATTCGTGGTTTTAAAGAACCAAAGGGGAATGATTCGTCAGATTCAAAGGGTAAGATGGTTTCAACATATACCTATGATGGGTTATACCTCGTGGAGAAGTATTGGGAAGAAATAGGGCCTTATGGTACTAAAGTCTTTAAGTTTGAACTGAGAAGAATTCCGGGGCAACCAGAGCTAGCTATAAAAGAAGTGAAGAAGTCAAAGAAATCAAGAGTACGTAAGGGTCTGTGTGTAGATGATATATCTCAAGGGAGAGAGACGATGTGCATTTGTGCTATCAATACAATGGATGATGAGAACCCCCCTTTATTCGAATACATAACGGATATGATATATCCACCATGGTATAACCGTGACATTCCCAAGGGTTGTGAATGTGTAGATGGTTGCTCTGATTCAGAGACATGTTTTTGTGCTATTAAGAATGGGGGGGAAATTCCATTCAACTATGATGGGGCCATTGTAGAAGCGAAACCCCTTGTATATGAGTGTGGTCCTTCCTGCAAGTGTCCTCCATCATGTCACAACCGAGTTAGTCAAAAAGGTATACAATTCAAGCTAGAGATCTTCAAGACCGAATCAAGGGGTTGGGGTGTTCGATCCCTGACTTCCATCCCCTCGGGAAGTTTTATATGTGAGTATACAGGGGAGCTGCTCGAGGATAAGGAA
>GBVZ-2015045-Thalictrum_thalictroides
ACAGCAAGTAAGGTTAAAGACACTCTGCGCTTGTTTCAAACAATATGTAGGATAATTTTGCGTGATGAGGAGAGGAAGTCCAAAGATGGTAGTAGTATTAGACGCGTTGATTATGAGTCTTGGAAAATTATGAAGGCGAATAACAAATTGCTAAACATTGGTGACAAGGGAGTGGGAAATGTACCGGGAGTTGAAGTTGGGGATGAATATCATTACAGAGTGGAGCTTTGTCTTATTGGGCTGCATCGCCAAACTCAGGGCGGTATAGATTACATGGGAAGCGGTGATAATGTTCTTGCTACCAGCATTGTGGCTTCAGGAGGATATGATGACAAAATGGATGGTTCCGACATTTTGATATATTCCGGTCAAGGAGGAGAACCAGGACCAAGGAAAAAGGTGGCGACAGATCAAGTGCTCAAGCGAGGTAACCTTGCTCTAAGAAACAGTATGGTTGCAAAAACTCCTGTTAGAGTGATCCGCGGGTTTAAACAAACAAAAGGGCAAACTTGGTCCGAGGCGAGGATGGACATGGCAGCGGCATTAGTCTACGATGGATTATATTTAGTGACGGATTATTGGAAAGAACAAGGGTGTTTTGGTACGAATGTGTTTAAGTTTAAATTGGAAAGAATGAAGGGCCAACCTGAGCTTGGTATTAAAGAACTGAAGAGATCTTATAAAGCAAGCACACGCATAGGTATTTGTGTGTATGATATTTCGGAAGGGGCGGAGAAAATGCGCATTGCTGCTGTCAATACAGTAGATAATGAGAAACCCCCTCCATTTGTATACAAAGCCAGGATGGAATATCCTCAGCGTTATAACCCGACACCCACTCAGGGATGTGCATGCATCAATGGATGCTCAAGTTTAACGAAATGTCCATGCACAGAAAAGAACGGAGGGCAAATCCCTTTCAATCATAATGGGGCTCTTGTAGAAACAAAGCCCCTCATTTATGAGTGTGGTAGATCATGCAAGTGCCCTCTAACTTCTTGCTATAACAGAGTCAGTCAGCGTGGTATAAAACTCCCACTAGAGGTTTTCAAGACAAGAAATAAGGGCTGGGGTGTTAGGTGCTTAAGCTCCATCCCATCAGGGAGCTTTATCTGTGAATACACAGGGGAGTTGCTCCAGGATATGGAAGCTGAAGAAAGGACAGGAGCCGATGAGTACATGTTTGATATTGGTAACAAGTATGACGAACATGGTCTCTTGAGGGGACTCTCAAACATCTTAAGTGAACTAAGATCCAATTCGGTGTGTGCAACTGTGGAGAATTGTGGTTTCACCATTGATGCAGCAAAATGTGGGAATGTAGGGAGATTCATAAACCATAGTTGTTCTCCTAACCTTTGTGCGCAAAATGTTCTGTATGACCACCACGACAAGAGGATGCCTCACATAATGTTCTTTGCAGTTGTGAATATTCCTCCTTTACAGGAATTAACATACCATTACAACTATAAGGTGGATCAAGTTGTTGACTCTGATGGCAATATCAAGAAGAAGAATTGCTACTGTGGATCTTCAGAGTGCACTGGTAGGATGTAT
>GCFE-2056797-Verbena_hastata
GATGCAGGAACTAGTGGAGAAAGAAAGAAGACGCCAAATTCTTCTTGGCGAAAGAAAGGCAAGGCTGTTGCTAAGAAAAGTATTCCCAAAATGAAAAATTCCGGATCGCCATCTAAGAAGAAGCACAAAAAGGTTCATATCTCCCATCATACATCGATGCTCGCCACCGATGAAAATAATGATGATGATGAAAATTCCCCCACAAATTCTCATGCCAAATATAAAAAACAAGAGCTTGAAATTTCCCTCCCTCCCTTCGGTCCCAGCAGTAAAGATAATGGTGATGCCCGCCACAAAGTCCGAGAAACTCTTCGTTTGTTCAATGCTATTTGCAGAAAGCTCTTGCAAAAAGAAGAAGCAAACTCAACCCCAGAGGACGAAGCAAAATCAAGTCAGCCCAGAAACAAACACAAAAGAATCGATCTTCTTGCAGCAAAGGCTATCAAAGACCAAGGAAAAGAAGTCAACACATCGAAGTACATTTTAGGACAAGTTCCTGGAGTTGAAGTGGGAGACGAGTTCCAATACAGGGTAGAGCTTGCTGTTGTAGGCATTCACCGCCTCTACCAAGGCGGCATAGATTATATGAAGTATAGCGGGAAGGAGATTATTGCCACCAGTATTGTTGCTTCTGGTGGTTATGAAGATGATACAGAAAACGCTGATGTCTTGTATTACTCTGGGCAAGGTGGAATTACTAAGGATAAGATTTGCATTGACCAAAAACTTGAAAGAGGGAACTTAGCTCTATTCAACAGCATAAAACAAAAGACTCCAGTTCGTGTTGTTCGTGGATGGAAAGAGACAAAAGCTATCGACCCTCTCGATCCAAAACCTAAGGTAGTGACAACATATGTTTATGACGGCCTTTACACTGTCAAGGATTGTGAGACCAAAGATGGGCCCCGTGGTACAAAGGTTTTCATGTTCGAATTGAGGAGAAATCCAGGTCAGCCTGAGCTCGCTTGGAAAGAATTGAAAAAATCAAGTTTGTCCAAGTTCCGGCCTGGTGTTTGTGTCGCTGATATTTCAAAGGGAAAAGAAAAGTTAGCTATTTGTGCAGTGAATACTCTAAATGACGAGAAGCCCCCTCATTTCAACTACGTATCGAAAATGAAGTATCCGGATTGGTTCAATCCCATCGCGCCACCTGGCTGTGACTGCCTGACAAAATGCTCCGACTCGAAGAAATGTAAATGTGCGGTGAAAAATGGGGGTGAAATCCCCTATAACCGAAACGGGGCTATAGTGGAAACTAAACCTCTCGTTTACGAATGTGGGCCCCACTGTAAATGCCCTCCTTCGTGCTATAATAGGGTAACCCAACGTGGCATCAGATTTCAGCTCGAGATTTTCAAGACCGAGTCGAGAGGGTGGGGCGTGCGGGCGGTCACTTCCATACCTTCCGGAAGCTTCATCTGCGAGTATGCAGGAGAGCTTCTAGAAGATACGGAAGCTGAACAGAAAATTGGGAACGACGAATATCTCTTTGATATTGGTCAGAATTACAGTGATTGTTCTGTAAAGCCTGAAGATCAAGCGATTTCTGCTGAGCTTATGGAAGAAGGTGGATACACGATTGATGCGGCTCAGTTTGGGAATATTGGGAGGTTTATTAATCATAGCTGTGTGCCGAATCTTTATGCACAGAATGTGATTTATGATCACGATGATAAGAAAATGCCGCATGTGATGCTTTTTGCTATGGAAAATATTCCTCCCCTGAAGGAGCTGACGTATCATTATAATTACTCCGTTGATCAGATTCGGGACTCTAACGGTAATATTAAGGTTAAGAAATGTTATTGTGGTACTGCTGAATGTACTGGCAGGATGTAC
>GDKK-2007179-Gloriosa_superba
ATTTATGGTGGGTTGTATTTAGTTGAAAGGTACTGGAGGAAGAAAGGTGATGACAGTCTTTACGCCTGCATGTTTCGACTCAAAAGGATACCGGGACAGCCTGAGCTTGTCATGAAAGGAGCCAAGTCTTCAAGGTTCAAGAGCCACATGATAGAAGATATTTCTGAGGGAAAAGAGAAGCTACCTATTCCCGTGGTGAATATGGTTGACAATGAACTTCCAAAGCCATTCAAGTACATAACGAAGTCGGTGTACCCTTTGCAGCAAACTCCTCCTCCTCCTCGGGGTTGTGACTGTGTTGATGGATGCTCTGATTCAGATAATTGTGCATGTGCTGTGAAAAATGGAGGAGAAATACCTTTTAATTATAGCGGTGCAATTGTGGAAGCAAAACCCCTTGTTTATGAGTGTGGCCCTTCATGCAAGTGTTCTGCATCGTGCCATAACAGGGTCAGCCAACACGGTATCAAGTTTCACCTAGAGGTCTTCAAGACTGAATCAAGGGGCTGGGGTGTAAGATCTCGAGACCGAATACCATCTGGAAGCTTCATATGTGAGTATACAGGCGTGCTTCTTGATGATCAAGTGGCTGATAGAAGAGCCAATGATGAGTATCTATTTGATATTGGAAATAACTACTATGATGAAACCCTTTGGGAGGGCCTCAATAATAAGATACCAGACCTTCAAAAGGGTGTTTCCTCTGAAGTTGAGGAGAGCTTTGCTCTTGATGCTTCTGAGTATGGCAATGTGGGAAGATTCATCAATCATAGTTGCACTCCAAATATTTATGCTCAAAATCTCCTTTTTGACCATGACAAGAAGTGTATGCCTCATGTTGTCTTTTTTGCTTCTGAGGATATCCCTCCATTGCAAGAGCTAGCATATGACTACAACTATGCTATAGACCAGGTTCGCGACTCTAACGGAAACATAAAAAAGAAAGTTTGTTGTTGTGGCACTAGTGATTGCACC
>GDKK-2014702-Gloriosa_superba
GATAGACTGATCGTGCAAGCTCTGATGGCTGCTCAAAACTGCCCATGGAGACAGGGTAAGAACTCAGTTAGAGTTAATTCCCATTCTACTCCACCGAAAAGTAGTGTGAAGAAAGAAAGGAAATCGCTAAGCAATTCTGCTATCAAGGGAGCATCTACTTCTCAACTAATGAATGAAATTGATGCTGAGGACAAAGAAGATTCTGTTATGCATGGTGAGGAGTATGAAAAGTCGCTTGTGTTATTCAATGGACCACGTGAACATAGCGTCACTATGCCTCCACTTGTGCCTCCTAAACATGAACGCAAGGGCAGTGATGATGAGCTATCTGAACGGAGTAAAGTCAAGAGAACTCTACGGCTATTTCAGATGCTCGTAAGGAAGTTTGTAAAAGGAGAGGAATCGAAGACGATGGACTTAGGCCGAGTACGAGTTGACTATAAGGCTGCAGAGATCCTCAAAAAGAATAACTGGAGTTTGAACACTGGCGGCGTACCTGGAGTCGAAGTTGGAGATGAATTCCATTACAGAGTGGAACTCGCTCTTGTTGGCCTCCACCGGCCGTATCAAGCTGGCATTGATTCTACGAAGATGGATGATGATACGCTTGTCGCCACTAGTATTGTGGCTTCTTGTGGTTATGCTGATGACATCGACAGTTCAGATGTACTGATTTATTCAGGTTCAGGAGGGAATCCTGTTGATGGAGATAAACAAGCAGAAGATCAGAAGCTGGAGCGTGGTAACCTGGCGCTGAAGAACAGTATAGAGTTTGGGACGCCTGTGCGAGTAATTCGTGGTTTTAAGGAAGCTAAGGCACTCTCAACGTTTACCTTTGATGGACTGTATGTTGTGGAGAATTATTGGAAAGAGAAAGGACGTAAGGGTTTTTCTGTTTTTAAGTTTCAACTAAGAAGAATGGCTGGACAACCTGAACTTTCTCTAAAAGAAGTCAAAAGGTCAAAGAAAGCAAAGGAACGTGAGGGTCTTTGTGTTGAAGATATATCTGAGGGGAAGGAAAGTATACCCATTTGTGCAGTGAACACGATAGATGACGAAGTTCCTATGCCTTTTAAATACACAGCCAAGAATATTTACCCTTCATGGCATGTCTCTAATCTGCCGAGGGGTTGTGACTGCATGGAGGGGTGTTCTGACTCTGATAAATGTGCTTGTGCTGTTAAGAATGGAGGGGAAATTCCGTTTAATCATAATGGTGCTATCGTGCAAGCAAAACCCCTTGTGTATGAGTGTGGTCCTACCTGCAAGTGCCCCCAGTCATGTCCAAACAGGGTCAGCCAACATGGTATCAGAAGGCCACTTGAGATCGAATCAAGAGGCTGGGGTGTGCGATCCTTATATTCAATTCCATCTGGAAGTTTCATATGCGAGTATATTGGAGAGCTGCTTAAGGATTCAGAGGCTGAACAGAGGAGCAATGATGAGTATCTTTTCGATATTGGTCATAACTATGAAGATAGGACCTTATGGGAGGGCCTCCCATCTCTTATACCAGGCTTGCAGGCTAATTCTCCATGTGAGACTGTGGATGATGCGGGCTTTACTATTGATGCTGCTGAGTATGGGAATGTTGGAAGATTTATCAATCACAGCTGCTCCCCGAACATTTATGCCCAAAATGTTCTTTACGACCATGATGACAAGAGGATGCCCCATATCATGTTCTTTGCTGCCGATAATATTCCTCCACTGCAAGAGCTCACTTACCATTACAATTATACTGTAGATCAAGTTCGTGATTCAGAAGGAAACATTAAGCAGAAGAATTGCTATTGTGGCACTCCAGACTGTACCGGCAGGCTCTAT
>GGJD-2019616-Strychnos_spinosa
GAATTTGGTGTAAACATGCTTCCTTTTGGTCCCAGTTCCAGCCACAGTGATGCTCGTTACAGAGTGAGAGAGACTCTCCGTTTGTTTCAGGGTATTTGCAGAAAGCTCTTACAGGGGGAAGAGGCAAAGTCCATGCCAGAAGAAGAAGCAAAGTCAAAGAAATCAGAGAAAATCAAAAGGATTGATCTTGAAGCAGCAAAGCTTATCAAAGAGAAAGGAAAAGAAATTAATGTAGGTGAGCACTATTTGGGAGCAATCCCTGGAGTCGAAGTGGGTGACGAGTTTCAGTACAGGGTTGAGCTTGCTATTGTTGGGGTTCATCGCCTTTACCAGGCTGGTATAGACTATACAAAGCACAATGGAATGATTGTTGCAACTAGTATTGTTGCTTCAGGGGCATATGCTGATGATATGGATAATGCTGATGTATTAATATATTCCGGACAAGGAGGAAATATTGTTGGCAAAGATAAGCAACCAGAAGATCAGAAGCTTGAAAGAGGCAACTTGGCATTAAGGAATAGTATATCAGCAAAGAATCCTGTGCGGGTGATTCGTGGATCGAAAGAGATTAAAGCCTCTGATTCCTCGGACTCAAGGGCTAAGAATGTTATGACATATGTTTACGATGGCCTGTACACTGTGGAAAATTATTGGACGGAAACAGGGAAGCATGGTAAGCTGGTCTTTATGTTTGAATTGAGGAGAATTCCAGGCCAACCAGAGCTTGCTTGGAAAGAAGTAAAGAAGTCAAAAAAATCAAGAGTAAGGCAGTGCATCGATGATATTTCTGGAGGGAAAGAATTGCTCCCTATTTGTGCTGTTAACACGATTGATGATGAGAAGCCACCACCATTCAGTTACATCAGAGAAATGATATATCCTGATTGGTTCCATCTACTTCCTCCTCAAGGTTGTGATTGTATCAGTAGATGTTCTGATTACCGAAAATGTTCTTGTGCTCTGAAAAATGGAGAGATCCCCTACAACCGTAATGGAGCTATTGTTGAAGCAAAACCTCTTGTCTATGAATGTGGCCCTTCATGCAGATGCCCTCCTTCTTGCTACAACAGAGTTAGCCAGCACGGTATCAAGGTCCAGCTTGAAATCTTTAAGACGGAGACAAGGGGCTGGGGTGTGAGATCCCTGACATCTATTTCTTCTGGAAGTTTCATATGTGAGTATGCTGGAGAGCTTCTTGAGGACAAGGAAGCAGAGAAAAGAACTGGAAATGATGAATATTTATTTGACATTGGACAGAGCTACAATGACTCTTTCCTCAACCCTGATGGCCAAATACATTTAGGTGAGCCTGTGGAAGAAGGCGGCTATACCATTGATGCAGCCAAGTATGGAAATGTTGGAAGATTCATCAATCATAGTTGCTCACCCAACCTTTACGCTCAAAATGTACTCTATGATCATGATGACAAAAAAATGCCACACATAATGCTATTTGCAGCAGAAAACATTCCTCCTCTGCAGGAGCTTACGTATCATTACAATTATACTGTGGATCAGGTCCGTGATTCTAATGGAAATATCAAGATGAAGAGCTGCTATTGCGGTTCTGCAGACTGTACTGGTAGGATGTAC
>GHLP-2012997-Solanum_dulcamara
GACTTTGATGTGACCCTACCACCTTTTGGTCCAAACAGTTCCAGTCATGGTGATGCCCGTACTAAAGTTAGAGAGACTCTTCGTCTGTTTCAGGGTATCTGTAGAAAGCTTTTGCAAGGTGAAGAATCAAAGTCAAAACCTGAAGAAGCAAAATTGAAGCAGGGGCCAAACAGAATTGATCTTCATGCAGCAAAAATCATCAAAGCTAAAGGAAAAGAAGTTAACACGGGTCAGCACATACTCGGAGAAGTTCCTGGAGTTGAAGTAGGGGATGAGTTCCAATACAGGGTGGAACTTGCTATTGTGGGGGTTCATCGCCTATATCAGGCTGGTATAGATTACATGAAGCAAGGAGGTATGCTGATCGCGATTAGTATTGTTTCTTCAGGGGTCTATGATGACGGCCTGGAAGATGCTGATGTGTTGATTTATTCTGGGCAAGGGGGAAATGTGGTAGGTAAGACCAAAACCCCTGAGGATCAGAAACTGGAAAGAGGTAATTTAGCTTTGAAGAATAGTATATCAGTAAAGAATCTTGTTCGGGTGATTCGTGGATCTAAGGAGACCAAGACCTCTGAATCTGTGGATGGTAAAGGTAAGATAGTGACAACATATGTTTATGATGGGTTGTACACTGTTGAGAATTATTGGACAGAACAAGGGACAAAGGGTAAGATGGTTTTTATGTTTAAGTTGGTGAGAATTCCTGGGCAACCAGAGCTTGCTTGGAAAGAAGTAAAGTCATCGAAAAAGTCCAAAGTGCGCCATGGTGTTTGTGTCCACGACGTTACAGATGGAAAGGAGACACTCGCGATAAGTGCTGTGAACACAATTGATGGTGAGAAACCTCCACCATTCAATTACATCAAGAAGATTATATATCCTGACTGGTTCCAGCCTTCTCCTTTTAAAGGTTGTGATTGTGTTGGGAGATGTTCTGATTCCAAGAGGTGCTCATGTGCAGTTAAAAATGGAGGCGAGATCCCATACAACCGTAATGGGGCAATTGTTGAAGTGAAGCCTCTTGTATATGAATGTGGTCCTCATTGTAAATGTCCCCCCTCTTGCTACAATAGAGTCAGCCAACATGGTATTAAAGTTCCACTTGAGATCTTTAAGACAAATTCGAGGGGCTGGGGTGTGAGATCTCTAACATCTATTCCTTCAGGAACCTTTATATGTGAGTATGTAGGAGAACTTCTTGAAGACAAGGAAGCTGAACGAAGAATTGGTAGTGACGAGTACCTTTTTGATATTGGGCAGAACTATAGTGATTGTTCTGTGAACTCTGCCGGACAAGCAGAATTAAGTGAGGTAGTAGATGAGGGTTATACAATTGATGCAGCTCAGTGTGGAAATATCGGGCGATTTATCAATCATAGTTGTTCACCTAATTTGTATGCACAAAGCGTTCTCTATGATCATGAAGATAAGAAAATGCCTCATATCATGCTTTTTGCAGCAGATAACATTCCTCCTTTGGGGGAGCTCAGTTATCATTACAATTATTCCGTGGATCAAGTACATGACTCCAATGGAAATATCAAGGTGAAGAAATGCTTTTGTGGATCTTCAGAGTGTAGTGGTAGGATGTAC
>GIWN-2021083-Sarcobatus_vermiculatus
CGCAGCAATGTACGGGAGGTACTCCGGCTGTTCCAGGCTGTTGTTAGAAAGTTACTTCAAGGAGAAGAAACAAAGACTAGGGGCAAAACAAAGTCAAAAGACCAAGAGAATGCGAAGAGAATTGATCTACGTGCTGCCCAAATCCTTAAGTCTCACGGGAAATGTGTTAATACAGGCAAAAATTTTATATTAGGGCCCATCCCTGGGGTTGAAGTTGGGGATTTCTTCCACTATCGCATGGAACTATCAATGATTGGGCTTCATCGCCCACCACAAGGTGGTATTGACTATATCAAACAACGTAACAAAATTATTGCAACAAGTATCGTGGCTTCTGGAGGGTATGCCAATGATGTAGACAGTTCTGATGTGTTAATATATACTGGTCAAGGAGGAACTAAGGTTGGAGATAAGCTGCCTGAAGATCAAAAGCTTGAGCGAGGAAATCTTGCACTGAGGAATAGCATGGATGAGAAGAATGTTGTTAGGGTTATACGAGGGTTCAAAGAGACTAAACCGTCAGAGACAGATGATGGCAAACCAAAAACTGTTGCAACTTACACTTATGATGGACTGTATACTGTTGAAAAATTCTGGCAAGATCTTGGGCCGCATGGAAAGTTGGTCTACAGGTTTGAGTTGAGAAGACTACCAGGTCAGCCAGAGCTTGCTTGGAAGGAAGTTACAAGGTCAAAGAAATTCAAAGTACGGGAAGGTAAATGTGTCGATGATATTTCAGGAGGTAAAGAAACAATCCCTATCTGTGCTATCAATACCATTGATGATGAGAAACCCCCGATATTTACATATATTACAGACATGATGTATCCTGATTGGTGCCAGCCCATACCACCCAGGGGCTGTGATTGTAAGGATGGGTGTTCCGATTCAGGGCATTGTGCTTGTGCTGTCAAGAATGGGGGGGAAATCCCGTACAATTATAATGGTGCAATTGTTGAAGCAAGGCCTCTTGTATATGAGTGTGGACCTTCTTGCAAGTGTTCTTCAACTTGTCATAATAGAGTCAGCCAATCTGGAATCAAATTTCCTCTTGAGATCTTCAAAACTGATTCAAGGGGATGGGGTGTAAGATCTCTTTCTTCCATTCCATCTGGTAGCTTCATATGTCAGTACATAGGAGAACTATTGGATGACAGGGAAGCTGAGCAAAGAGCTGGCAGTGATGAGTACCTATTTGATATTGGGCAGAACTACAATGATACTAATCTTTGGGATGGACTATCTGCTCTCATGCCTGATGTGCAATCAAGTTCTGGTGATGCAGTGGAAGATGTTGGTTTCACCATTGATGCAGCTAATTATGGGAACATTGGGAGGTTTATCAATCATAGCTGCACTCCCAACCTTTATGCACAGAATGTGCTTTATGATCACGATGATAGAAGAATACCCCATATAATGCTGTTTGCAGCTGAGAACATTCCTCCTTTGCAAGAATTGACTTATCATTACAATTACGTTTTAGATCAAGTTTTTGACTCCAATGGAAATATCAAGAAAAAGAGTTGCTATTGTGGATCGTCAGAATGCAGTGGTCGGATGTAC
>GKAG-2003440-Huperzia_lucidula
ATGAGGGATGAGGAAGGTATTGCTACTCAGAATGGAGCAGCTAAAAGGTCAGATCTAAAGGCTGGTACCCTAATGAATGAAAAGAAGCTATCAGTCAATCGAGTGAAGCAAATTGGGTTTGTTCCTGGTGTGGAAGCTGGTGATCATTTCTATTTCCGAATGGAGCTTTGCATTGTTGGCCTACATAGACAGATTCAAGGAGGCATTGACTACATTTCAGGCAAAGAGAAAGAGAATGAGTGGGGTCATCCTGTGGCTGCCAGTATCACTGCCTCAGGAGGGTACGAGGACGACATTGATGATGGTGAAACCCTAATCTACACTGGGCAGGGTGGAAATAACTACAAGGGCGATAAAAGGCAGCAAGTGGATCAGAAACTCGAAAGGGGCAATCTGTCTATGGACAATAGTTGCAGATTAGGTCTTCCTGTTAGAGTGATCAGGGGTTGTAAGGATAAATCTAGCCCTTCAGGAACAATCTACACATATGATGGGCTTTATCTGGTGAAGGAGTCCTGGCTTGATAGAGGGGTTTCTGGATTTGGGGTCTACAAGTTCAAGCTACAGCGAATTTCCGGGCAGCCACAACTGGGATCGGCCATTGTCAAGTTTGTGGGCTCTCTGAAATCCAAGCCTTCCACGAGAGAGGGAATGATTATAGAGGATTTATCTGACGGTCAAGAAAAAGTGGCAGTGTGTGTGGTCAATGAAGTTGATGACACAACTCCAAGGACAGATACTTTCCGGTATATTACAAGTGTCTCCTATTTCGAAGGTTTCGATAAGCCTTCTCCAGCTGCTGGTTGCGGGTGCAAAAAGTCATGCTCAAGCTCTGATGTATGTGAATGCATTTCTAAGAATAATCAAAAAGCACCTTATATTTGCAGTCTGCTTGTTGAAGCAAAAAATGTAGTCTACGAATGTGGAGTTCAATGTGGTTGCCCACCCACATGTCATAACAGAGTTACCCAACATGGAATAAAGCATCGACTTGAATTTACAAAGGAGAAGGGTTGGGGAGTGAGGTCATGGGACTCTATACCTTCGGGTAGCTTTATATGCGAATACGCAGGTGAGCTAATTGACACTCAGGAGGCTGAAGCCCTCGTTGGGAAGGATGAATACTTGTTTGATCTTGATCTTATCAAAGGAAACAAATCCCGTGGTGTTGATGTGTCAATGTTTTTTCTACTGGAAGTGACTGATGAGGTTGAAGAGGCAAAGCTTGCCATAGATGCGAGCAACTATGGAAATGTTGGCCGTTTTATCAACCATAGCTGTTCCCCAAATCTGTTTGCACAGTGTGTGCTGTTTGATCATCATGATGTGCGCATTCCCCATATTATGCTCTTTGCCATGGAGAACATTCCACCTCTCACGGAGCTAACCTATGACTATGGCTATGCTGTGGGCCAAGTGATGGGCACGGATGGTGATCCAAAGGTTAAATTTTGTCATTGTGGTGAGAAGAATTGTAGAGGAAGAATGTAT
>GMHZ-2006299-GMHZ-Cryptomeria_japonica-2_samples_combined
GCTCTTACACCCTTTGATAGTGCTGATGGGCAAGCTAAATCTGATGGTGATGGAACAGTTACACGTGCCAAAGTCAGAGAGACCATGCGGCTTTTTCAAGTGCTTTATAGGAAATTCTTGCAGGAGGAAGAAAACCGTAGTAAGGAGTCCAGACAAGGCCACAGAAGGCCAGATATAATGGCTGCTAATGTTCTCAAGGAAAAAAATAAATATCTTAACACTGGGGAGAAGATTGTGGGTAATGTTCCTGGTGTTGAAGTTGGAGATGAATTTCACTATAGGATTGAGCTTATGATTGTTGGTCTTCATGGACAGTCGCAGGGTGGGATTGATTATTTGAACTTAAAGAAAGGTAAATCTATTCTTGCTACTAGTATTGTGGCATCAGGTGGTTATGCAGATAATGATGAAGGCGAAGTGTTGATCTACTCCGGACAAGGTGGGAACAGAGATAAGAAGGGGAAGCAGATGGAGGACCAGAAACTTGAGCGTGGGAACTTGGCACTCAAGAACTGCATAGATGCAGGCTCACCTGTTAGAGTAATACGAGGATTTAAGGACTCAAGGAATTCTGGTGGAGGTCGAGGTAGCCAGGATGCCACTCTGAGCAAGACAGGCACCACATACACGTACGATGGCCTTTATCTTGTAGAGAGATATTGGCAGGAAACGGGAACCAGTGGTTTTTCAGTGTTCAAATTTCAGTTGAGAAGAATGCCAGGCCAACCTGAGCTAGCCTGGAACATTGTTAAATCTGTTGGACGAGCAAAAAAGGGGGCACCTCGTGAAGGCCTTTGCCTTCAAGATATATCCCAAGGCAAAGAAACAAGGCCAATTTGTGTTGTTAATACAGTAGATGATGAAGCTGGGCCAGCACCTTTTGAATATACTGCTAAAATTATATATCCATCAGGGTTTAATCCTCCTCCTCCAAGAGGCTGTGCTTGTGTTGATGAATGCTCCGACTCTGAAAAGTGTCTCTGTGCTGTCAAGAATGGAGGTGAACTGCCTTACAACTACACTGGTTCTATTGTTGAAGCAAAGCCCTTAGTTTACGAGTGTGGTCCATCTTGTAAATGTCCACCAACTTGTCACAACAGAGTAAGCCAACATGGTGTAAGAAATAATCTTGAGATATTTAAAACTGATAAGAGAGGTTGGGGAGTACGGTCACTGTCTTCAATAACTTCGGGCAGTTTCATATGTGAATACACTGGTGAACTTCTTTCTGACATGGAAGCTGAACAGAGGACTGGAAATGATGAGTACCTATTTGATATTGGAAGAAGTAATGATCAATCTCTCTGGGATGGTCTCTCTGGTTTAGTCAATGAGCTCCCATCTCATTCTATAAGTGAAACTGTGGAGGATGTAGGTTATACCATTGATGCAGCCAAGTATGGAAGTGTTGGACGATTTATTAATCATAGTTGTTCTCCAAATCTATATGCACAAAATGTTCTTTTTGATCATGATGATAAGAATATCCCACACATTATGCTTTTTGCTGCTGAGAATATTCCTCCCCTGCAAGAGCTTTGTTATCACTATAACTATAACCCTGACAGTGTTCGAGATTCTGATGGAAACATAAAGAAGAAAAGCTGTTATTGTGGCTCCGATGAGTGCACTGGAAGATTATAC
>GNPX-2108969-Oxera_neriifolia
AAGAAGGCCAAGGCCATTGCTAAGAAAAGTACTCCTAAAATACAAATTTCAGGTTCGACATCAAAGAAGAAAAACAAAGTTCATATTTCCGATGATGTTGATGCGAGTCCTGGTGATTTGGTGCTTGCAGATGATGTAGATAATGTTCTTGATGGAGATTCCCCCACAAATTCTCCAGCTAATCTTAAACCACAAGATTTTGAAGTTAACCTGCCTCCCTTTGGCCCCACCAGTTCCGGCAATAGTGATGCCCGCAACAAAGTTAGAGAAACTCTTCGGTTTTTTCACGCTATCTATAGGAAGCTATTGCAACAAGAAGAAGCACACTCAAAGCCAGAAGAAGGGCAGTCTGGGAAAAAATCGACCAGGATTGATCTGATGACGGCAAAGGTTCTCAAAGATAAAGGAAAACTAGTTAACCCAGATAAGGGGATTGGACCACTCCCTGGGGTTGAAGTGGGCGATGAGTTTCAGTACAGAGTGGAGCTTGCTGTTGTTGGTATTCACTTCCCATACCAATCTGGTATAGATAGTACGAAAATCAATGACGTCCCGCTTGCTACTAGTATTGTTTCTTCTGGTGGTTATTCTGATAATCTTGATGATGCTGATGTCTTAATATATTCTGGGCAAGGAGGAAATGTTGTTGGGAATCTCAAGTCTAAGGAAGCTGAAGATCAGAAACTGGAAAGGGGAAATTTGGCTCTAAAAAACTGTGTAGATGCACGAACTCCCGTTCGTGTTGTTCGGGGATGGAAGGAGTCAAAATATGTTGATCCTCTGGATACAAGACCTAAGATGGTCACTACATATATATACGATGGCTTATACACCGTCACAAGATGTTGGACGGAAAAGGGGCCTCGTGGTAAGCAGGTTTTTCAGTACGAGTTGAAGAGGAATCCCGGTCAGCCTGAGCTTGCTTGGAAAGAACTAAAGAAGTCAAACAAGTTCAAAACCAGACCAGGAACATGTGTCACTGATATTTCTGGAGGAAAAGAGTCAGTACCTATCGCTGCTGTCAACACCTTAGACGATGAGAACCCCCCTCAATTCAACTACATTGCGAAGATGATGTATCCTGATTGGTATGAACCGAAACCACCAGCAGGTTGTGATTGCACGGGGCGTTGCTTCGGCTCGAAAAAATGCCGTTGCATTGCCGCAAACGGAGGTGAAATCCCGTACAATCGTAACGGGGCTTTGGTCGAGACTAAAACTCTTGTATACGAGTGTGGCCCTCATTGTAAATGCCCTCCTACTTGCTACAATCGTGTCTCCCAGCGTGGCATCAAATTTAAGCTCGAGGTTTTCAAGACTGAGTCAAGAGGCTGGGGTGTTCGGCCCTTGACTTCTATACCTTCGGGAAGTTTCATATGCGAGTATGCTGGGGAGCTTCTAGAAGACAAGGAAGCCGAACAAAGAATAGGCAATGACGAATATCTCTTTGACATTGGGCAGAATTACATCGATTCTAGCAAGCCTGAAGAACAAGAAATTGCTGCTGAGCTCAATGAAGAAGGCGGTTTTACAATCGATGCTTGCCTATATGGAAACGCTGGAAGGTTCATTAATCATAGCTGTTCGCCCAACCTTCATGCCCAGAATGTTATCTATGATCATGATGATAAAAGAATGCCCCACATTATGCTGTTTGCTATGGATAACATTCCTCCCTTGCAAGAGCTGACCTATCACTACAATTACTCTGTCGATCAGGTACGTGATTCTGATGGAAACATTAAGGTTAAGAAATGTTACTGTGGTTCTGCACAATGTACGGGCAGGATGTAC
>GNQG-2005739-Encephalartos_barteri
GATCGGCCAGCCACACGCTTAAAAGTCCGAGAAGTTTTACGTCTATTTCAGGCTCTCTGTAGGAAACTCTTGCAAGATGCAGAAGCCCGTACCAAAGAGCCAGACCAAGTTGGGACTCGCATCCGGCCTGATCTAGCAGCATCCAAATTGCTTAGGGACAATGCAATGTATGTTAATGTAGGGAAACAAATTGTGGGTAGAGTTCCTGGGCTTGAAGTTGGAGACCAATTCCATTACAGGATTGAGCTTTGTGTCGTTGGTCTTCATCGGCAAGTCCAAGCAGGTATTGATTTTTTGAAACAAGGAAATGTGCAAGTTGCTACAAGTATTGTGGCATCAGGTGGCTATGAGGATGACATCGATGATGGGGATGTGTTGGTATACACTGGACAGGGGGGGAACAACTATGCAGGAGATAGAAGACAGTCTATGAATCAGAAGCTTGAACGTGGGAATTTGGCACTTAAGAACAGCATGGATCGGAATGTGCCTGTGAGAGTAATCCGTGGAATCAAGCAGAATACTGGAGGTCATGGAATGAAAGAAAAGGGTAAGCTTGGTATCATATACACCTATGATGGGCTTTATGATGTGGAGAGATATTGGCAGGAGAGAGGAGCATCTGGATATGCAGTGTTTAAATTTCTGTTGAGAAGGCAGCCAGGTCAACCACAATTGGACTTTAAAACTGTGCAATTTACAGGAAGAACTAGAAAATATGCAACTCCTGAAGGTCTCCGTATGAAAGACATTTCTGAAGGCAAAGAAACAAAGTGTATTTGTGTTGTGAATACCATAGATGGTGATCCTTATCCCCCATTGTTTGAGTACACCACTAAGGTTCTTTATCCATCTTGGTGTCAGCCTACTCCTCAAAGAGGTTGTGACTGTACTGATGGATGCTTGGACCCCCAAAATTGCTTTTGTGCCATGAAGAATGGAGGAGAATTTCCATTTAACTATAATGGTGCTATTGTGCATGATAAACCCATTGTGTATGAATGTGGTCCATCTTGCAGGTGTCCTCCAACTTGCCACAATAGAGTGAGCCAACATGGTATCCGATTTAACCTTGAGATCTTCAAGACTGATAAGAGAGGATGGGGAGTCAGGTCCCGTGATTCAATACCTTCTGGTAGCTTTATTTGTGAGTACACTGGTGAAATTCTTTCTGATATAGAAGCAGAGCAACGAATTGGGAGTGATGAGTATCTATTTGACATTGGAAACTATAATAAAGATCAATCACTTTGGGGTGGTCTGGCTGGTTTAATGCCTGAGATCCAGACAAATTCTGTTTGTGACATCGTAGAAAATGTAGGATTTACTATTGATGCAGCCAAGTATGGAAGTGTAGGGAGATTTGTCAATCACAGCTGCTGTCCCAATCTTTATGCCCAGAATGTGCTACATGACCATGATGACAAGAGGTTGCCCCACATTATGCTCTTTGCTGCTGAGAACATTCCCCCAATGCAAGAGCTTTTTTATCACTACAACTACACTGTGGATCAGGTTCGAGACTCTTATGGTAACATAAAGAAGAAATATTGCTATTGTGGGTCTCCAGCATGCACCGGCAGAATGTAC
>GNRI-2031491-Digitalis_purpurea
GTTGATATCGGTGATAAGTTCCAGTTCAGGTCTGAACTCGTGGTTATCGGCCTACATCGCCAATTTATTGGTGGTATAGATTACGTGGAGCTTGGTGGGAAAAAGGTAGCTACTAGTCTTGTAAATTCAGGCCGTTACGAGAATGAGGCTACAACGGGTGATGTTCTAGTGTACTCTGGTCAAGGTGACACAATTTCAAACCAGAAACTCGAAAAGGGCAATCTTGCTTTGGTAAATAGCATGGAAATGGGATATCCTGTTAGAGTTACTTATAAGTCGAAGCGTCTTAAATCTTCAAATACTTTAGGGGCGCGCAAGGACCATTGCGAGTACATATATGATGGACTATACACTGTTGAAAAACAGTGGGAAGAAAAGTCTCAAAACGGTAAGTTGGTGTTTAAGTTCGAATTACACAGGTTGCCCAACCAGCCTAGATCTCATCCAAAACAAAACGTTGTAAATCCAAGAAAATTGATATATCACGAGGTTTGCGTATTGGATGATGTGTCTTACGGGAAAGAGAGAGTAAAGATTCGTGTAATGAACGATGTGGATAATGATAGGCCTTTGCCTTTTACTTACACGACGAAAATCATTTGTCCCCAATGGTTTGAACCAGTTAAACCCATAGGATGTAATTGCATCGATGGATGTTCGGATTTACATCCATGCTCGTGTGTTTTAAAGAACGGACGTGAGATTCCGTTCAACGAAAAAGGAGCTATTCTTAAACAAAAGCGGATTGTTCATGAGTGCGGCCCCCAATGCAATTGCCCCCCTACTTGTATGAACAGAGTTGGCCAACATGGTCCTAACTGTACATTGGAGATTTTCAAGACCAAATCCAAGGGGTGGGGTCTAAGATCTCGGAACTATGTTCCATCCGGAAGTTTCATATGTGAATACATTGGTGAATTGTTGCGAGACGGGGAAGCGGATGAAAGAATCGGCAACGATGAGTATCTTTTTGATATTTTCAATGATGATGTGAAGAAGGATGGATTTGCTATTGATGCTGCAAAGTATGGCAATATTGGGAGATTTATTAACCATAGCTGCTCTCCTAATCTTTATGCACAAGAGGTTCTTTACGATCATGATGATAAAAAGATGCCACATGTTATGTTCTTTGCAACCAAGAACATCCCTCCTCTGAAGGAACTTACATATGATTATAACTACAAGATCGATCAAGTTTGTGATAGGAACGGGAATATTAAG
>GRMZM2G021044_T01
ATGGAGACTGGGGCGGCGGCGGCACCGGCATCGAGGGCGGACGGCGTGCGGAGGTGCAAAATACTCGTGCCCTGGCGTTTCCAGCCCGGCTTCGTCAGGCAGCCGCTCAAGCAGGCCGCCAATGACGCAGCGGTCAACGGCGACGGAGGTAATACCGCCGGCGCGCCTGATGCTAAAAGTTGCCGAGCGGATGGGGCGGCGAGCGACGGCGGTGAGACCAACGTTTTCCGAGACGCAAAAAAATTCGGATCGGGTAGGGCTACCCGCGGGAAGAATGGGGAAGTTGACGGAGGAGAGGAGCATTCGGAGAGATGCACTAGCAGTCAGAGTTTGAAGAGTCCTGATGTAGAAAATGGCGGTCGCCCTGGACCCGGAGATGCATGCAATCTGGGCGAGTCTGTAAGGGGAGGCTGGGTGAAGAGCTCCCCATTGGAAGGTACTGGAAATAGCAGGGGTGCAAATGGTGGCGTCGAGGCTGGAGAGGACTACAATCTGGGGAGCTCTAACTGTGATGCTAGTTGGAAGGACGCTCGCACCCAGGAATTCAGGGGTGCTGGTGATGGAGCAGCTTGCGATCCTGAGGTGATTGAGAGCAATGTAGGAGCAGAGAAGTGCTTTGCCAAGGGTTTGAAGAAGCCGTTTATGGATCAGACCGGGTCAAAGAGCAATGGTTCTTCTGCTCCAGGACTCGAGTCAGAGGACCCTGAGGGAAATGTTGGCTTGGAAGATTCCTCTTATCAAGCCGCAAAGGGGTGTAGCATGGGAGATGGAGCAGCCAAGGAGAATGAAGCAACAGCCAATGGTTGCAGCTCGGCGACTCCTGGCAGCATTGGTAATGGAACGTACGTCCGCAAGGGACGGAAGGCAGCTGTACCATGGAGATTTCAGGCCAGGTACAAGCGATCGTTCTCTGATGCTTTTGGCTCCAATAATGAATCTCCTGATCTTCCAGCATACATGTTTGACAGTAGTTCAACACAGTGCACCCCAGCAACTAGAAGCACCGTGCGGTGTTATGCGAGTGCTCATTCTGGTGTTAGAGTTTCGGCTATGAATAACTTCTCAGTGAAAGGTGATACTGAATGTAAGAAGAGGAAAACTAATAATGATTATCAGGATGAATCAATGCTAAATAATGGAGGTGTCGTTGTTAGAGAACGCATCATGCGGTCTCTACAGGATCTCCGTTTAATTTATCGGGACCTTTTAGATGAAGAAGATAATTCTAGGGAAAAAGTGCTTAATGTGCGGCCTGATCTAAAGGCTTACAGAATCTTCAGGGAGCGGTTCTGCACAGATTTTGATGATGAGAAATATATTGGCAGTGTGCCTGGAATATATCCTGGTGATATCTTCCATCTGAGGGTAGAGCTTTGTGTTGTTGGTCTCCATCGCCCACATAGGGTAGGTATTGATTGTACCAAGAAGGATGATGGTACAACTGTGGCTGTTAGTATCGTGTCATGCGCACAATCTCATGACATCAAGTATAATCTGGATGCCTTCGTATATACTGGACTGGTGGCTGTTGCAGTCAATCAGAGGATAGAGGGTACCAACTTGGCTCTTAAAAAGAGCATGGATACTAATACACCAGTCCGTGTTATCCATGGGTTCACCACTTTTAATGGAAAAAAGAAATTTCCTGCATATATATATGGTGGTTTATACCTTGTTGAGAAGTACTGGAGGGAGAAAGAGCATGGAGACCGTTATGTGTATATGTTCCGACTGAGAAGAATGGAAGGACAAAAGCACATTGACATCCAAGAAATTCTGCAAACAGGGAACTCTGGATCAAACGACAATGTTATTATCAAAGATCTATCACGTGGATTGGAGAGAGTTCCTCTACCTGTTGTTAACAAAATATCCGATGAGCGTCCAATGCCCTATTGCTACATTTCACACCTTCGATATCCCCGTAACTACCGGCCAACTCCTCCAGCCGGTTGTAATTGTGTAGGTGGGTGCTCAGACTCAAACAAGTGTGCATGTGCAGTGAAAAATGGTGGAGAAATCCCTTTCAATGATAAAGGCCGTATTGTAGAAGCAAAACCTCTCGTTTATGAGTGTGGTCCTTCTTGCAAGTGCCCTCCTACATGTCACAACAGAGTTGGCCAACATGGGCTCAAGTTTCGGCTGCAAATCTTCAAAACAAAATCAATGGGTTGGGGTGTGAGAACTCTTGAATTCATACCATCTGGAAGCTTTGTGTGTGAATATATAGGTGAAGTGTTGGAGGATGAAGAAGCACAAAAAAGGACGAATGATGAGTATTTATTTGCTATTGGGCACAATTATTATGATAAGTCTCTTTGGGAGGGCCTATCAAGATCTATACCGTCACTTCAGAAGGGTCCGGGCAAAGATGATGAAAATGAAACTGGATTTGCTGTTGATGCTTCAGAGATGGGGAACTTTGCAAAATTTATCAATCACAATTGCACCCCAAACATATATGCACAAAACGTCCTTTATGATCACGAAGATATCAGTGTGCCTCATATCATGTTCTTTGCTTGCGATGATATTCGACCCAATCAAGAACTAGCATACCACTACAATTATAAAATAGATCAGGTTCATGATGCCAATGGGAACATCAAGAAGAAGAAATGCCTTTGTGGCTCGGTTGAGTGTGATGGCTGGCTGTAT
>GRMZM2G300955_T01
ATGGTGGTCCAGGTTCTTGGGATGCCCGGGGCCGGTGTGAAGCCGCCGGCGCCGCCAGTCGAGGCCGCGACGGGGCTACCGCCGCGCAGGTTGACACCTTCGAGAGTCTCCGCCAAGCGGTCCTGGCCGCCCGGGTGCGGTCGGTTCCCTGCGCCTCTGCCCGCGCCGGCCTCTCCGGCCGCGGCAGGTCCTGAGGTGAATGGCGTTGATGGCGCCTTCACCATCGTCGGCGGCAGGGCCGACGACGAGGCCGCCCCCGCTGTCATTTCGCCTTCGGCTCAGAACGGATGCCCGGATAAGGTGGAGGAGGCCGTCGCCGCCGCCACAGTTTCGCCTCTGCCCGAGAACGGCGCCCCGCCTCGGCCGCAGGGGTCGGATAAGGTGGAGGAGGCCGCCGCCACAGTTTCGCCTCTGCCTGAGAACGGCGCCCCGCCTCGGCAGCAGGGTTCGGATAAGGTGGAGGAGGCCGTCGCCGCCGCCACAGTTTCGCCTCTGCCTCAGAATGGCGCCCCGCCTCGGCAGCAGGGGTCGGATAAGGTGGAAGAGGTGGCTGATCCTGCCGCCGTTTCACCTGTGGCTCAGAGTTGCGGCCTGCCTCACCAAGAGGATGATAAGGTGGACGATCTCTCAGCTGTTTTGCCTGCAGCGCGCAGCAGCGCCCTCCCACATGCCCTGCCTCAGTCAGGGCCGGAGAGGGCTAGGCAGGATGGAGACGGTGGGGAGAACGGAGAGGTGCAATTGGTGGGCGGTGCAGTCAAGCTGTCATCGGATGGTCAGCAAGGGGACAGGGTGGTGCAGGTGGCAGGGCCAACGTTAGAAGTACTGGGGAGCTGTACCACTGTTGGTGCTAGTTCTATGCAGAACGGTGGCGAGGGGGATGGCTTGTTGGTGGCAGCAGAGAAGGGCTGTGGTGGCAGCAGCGATATGGGGCAGGAGGTTGCTGCTAATGATTTCACAGAGATTGAAAACAAAACAGGCACTGGTGAGTTACAGGGAAAGGAAAATGGAATTGCAGGAAGCAGAACAAAACGGTGGTCGTCGGAATCGTCTCTGAATCCGCTGCCTAAGAGGAGGGCAGTCTCAGCCGTACGCAAATTTCCACCTGGCTGTGGGAGGACTATTGTTACCACCGCAGACAGTGGTGTTTTGGAGGTCTCACCTATACGCTCATTTGCTCCTAGTTTTGGGATGTCTGCTGTTAATACCACAGGCAGTGGAGATAGGGAGTGGTTGCCTTCAGAAGCCACCCCTGTCAACAATGGTGATGCCTTGGTGGCAATTCCGGTTTTAGTTTTAGGAGAATCGGCTTTTCCAACTTCAGCAATAGAGGCATCCAATAAGAAAGTGGAAAGCAAGAAAATAGTGGATGAAGGACATAGCAAGGCTCACAATAGGGTCCAAGTTCGAGATGATTTTGCCGGTACCAAACAAGACGGTGACCAGCGAAATGTTGTTTCAAAAGCTACACAGAGGAATGTTTCTGATGAGAAGATGAATGGGAAATTCTCGGCACATAAAGGGGAGCAGGTAGCACAAGAAATGGTGGATCATAAGATGAAAAATGAACTTGAAAGTAGCTTGCAAAGAAGTAATCTTAGGACACCTTTGAGCAATCCCATTGATGTAAAGGTAAAGAGGTTGGATAGTGGCAAGATGAATGCTGGATTGCTTGGTAATGCAAGGTCCTCTGCAGGTGGGAAGATGCAAAGTAAGACTCTGAGTGCTAAAAAGGAAGTGTCCTCAAATATGAACACAAAGCAAAATAAGTTTGCTCATAAGTTGAAGAGTGATGACACAAGCAAGGGTAATTTGCATTTGTCCGCTAGGGAGTCCAAGCTTGGAACACATGTTGCAATCAATCAAATTGAAGAGCCTAACCAAATAATTGTACAAGCATTGATGGCTCCTGATAATTGCCCTTGGACACGAGGAAGAAAGTCATTTGCTAGTGCTTCCAAGTCTCTTGTTCCTAGGAACAAGCTTAAGGGAAAGGATGGTAGTGCTTCCAAGTCTCTTGTTCGTATGAACAAGATAAAGGAAAAGGACACCACTCGAAAAGATATACTAGCAAGAAAAGTGACCTCTAATGAATCGATCAATGATGAGACAATGGATGATAATGAGACACGAGGAAGAGAACCTATTGATAGTACTTCCAAGTGGCTTGTTCCTGTGAACAAGCTAGATGCTACTCCAAATGATATACCAGTAGGGAAAGTGGTATCTTGTGACTCGAGCAATGATGAGGCAATGGATGACAATGATGGCATTATCTTGGAAGATGATGACAACTCTAGGGCGCTAGTTGTGTATGGACAAAAACAAGAAATGTGTCTCACGGTTCTTCCGGTTGTTCCTTCCGGGTCACACCACAAGCAATCTCGGGACCATGATATAGATGCTCGAAGCAAAGTTAGGAAGTTGCTCCAGTTATTCCAGGCGACATACCGAAAGCTTACACAAGTTGAGGAACAAGGTAAACGCAAAGTTGGAAGGATTGACATTGAAGCAGCTAAGGCACTAAAGAACGACCCTATTTATAAAAAGCTTGGGGCTGTTGTGGGAAATTTTCCCGGTGTCGAAGTTGGCGATGAATTTCATTTTAGAGTTGAGCTGTCCATAATTGGTCTCCATGGCCCACTTCAAGCAGGTATTGCCACTTCTAAGGTGAATGGTATCAATGTTGCTATAAGTATCGTTGCCTCTGGTGGCTATCCTGATGAATTATCAAGCTCAGATGAACTAATATACACTGGTTCCGGAGGGAAGGCTGGTGGGAATAAAGAAGGAGATGATCAAAAGCTTGAGCGGGGTAATCTTGCCTTGAAGAATTGCATTGAAACCAAGACCCCGGTTCGTGTGATTCATGGGTTCAAAGGCCAAAATAGAAGTGAAATTGGTCATTCTAAAGGCAAGCAAACTTCAATATTTATATATGATGGATTGTACGAAGTGTTGGAATGTTGGCAAGAAGGCCCAAAAGGCGAGAGGGTCTTCAAGTACAAGTTACAGAGGATCGCAGGGCAACCTGAATTAGCCCTACATGCAGTTAAGGCAACGAGGAAGTCCAAAGTTCGTGAAGGTCTTTGTTTGCCTGATATATCTCAAGGAAGGGAGCGGATACCCATATGTGTCATCAACACAATTGATGACATGAAGCCAGCACCATTTAAATACATTACCGAAGTCATATATCCAGATTGGTATGAAAAAGAACCACCAAAAGGTTGCAACTGTACAAACGGCTGCTCGGACTCTATTACATGTGCTTGTGCAGTGAAAAATGGAGGGGAAATCATGTTCAATTTCAACGGTGCGATCGTCGAGGCCAGGCCTCTCATATATGAGTGTGGTCCATCATGCAGGTGCCCGCCAACATGCCACAACAGGGTGAGTCAGCATGGTGTCAAAATTCCACTAGAAATATTCAAGACAGGCAAGACAGGTTGGGGTGTAAGATCCCTCAGTTCTATATCATCAGGCAGTTTCATATGTGAGTATACCGGTGAGCTATTGGAAGATGAAGAAGCTGAAAAGAGAGAGAATGATGAGTATCTATTTGATATTGGTCATAACTACCATGATAAAGAACTTTGGGAGGGGCTGAAGTCAGTGGTTGGTCTAGGATCTGCTACCTCATCTTCTGAGACCATGGAAGGCTTCACAATAGATGCATCTGAGTGTGGCAATGTGGGAAGATTTATCAACCATAGTTGTTCACCAAACCTCTATGCCCAAAATGTTCTCTGGGACCATGATGATATGAGGATGCCACATGTTATGTTTTTTGCTGTTGAGAATATCCCGCCACTACAGGAGCTGACCTACCACTATAACTATAAGATAGGGGAGGTCTACATAAATGGCGAGGAGAAGGTTAAACATTGCTACTGTGGCGCCTCGGATTGCTGTGGAAGGCTCTAC
>GRRW-2000933-Grevillea_robusta
GGGGTCGAAGTTGGTGATGAATTTCATTATAGGGTTGAGCTTGCTATTGTTGGTCTTCACAGACCATTTCAAGGTGGTATAGATTCTATGAAGAAAGGTGGAAAAATTCTTGCGACAAGTATTGTAGCCTCCGGTGGTTACCATGATGTTATGGACAATTCTGATGTGCTGATTTACTCTGGTCAAGGAGGAAAGCCAATGGGTGGGGAGAAGCAAAGGCAGGCCGAAGATCAAAAGCTTGAGCGAGGAAACCTTGCACTAAAGAATGCGATGGATGAAGCAACTGCAGTGAGGGTTATCCGTGGATTTAAGGAAGCAAATAGTTCTGATTCTGCTGAATCGAAGGGTAAGATAATTGCAACATACATCTATGATGGGTTGTATTTAGTGGAGGATTACTGGACAGAGTCGAGCTCTTATAATACTTCTGTCTTCAAATTTAAGCTGAGCAGAATTCCAGGTCAGCCGGAGCTTGCTCTGAAAGAGGTGAAGAAGTCAAAAAAGTCCAAAGTTCGTGAGGGTCTTTGCGTAGATGATATTTCTCAAGGGAAAATGCCCATTGGTGCTGTAAACACCATTGATGATGAGAAACCTCCGCCATTCACTTACATAACCAAGATGATATATCCTGACTGGTACAAACCTATTCCACCTAAGGGATGTGATTGCAGCAATGGTTGCTTGAATTCCAAGACGTGCTCCTGTGTAGCCAAGAATGGGGGGGAGATCCCATTCAACTATGATGGGGCCATTGTGGAAGCAAAGCCTCTTGTCTATGAATGTGGTCCTTCTTGCAAGTGTCCTCCTTCTTGCCATAACAAAGTCAGCCAACGTGGAATCAAATTTCAGCTTGAGATTTTCAAGACTGGATCAAGGGGCTGGGGGGTTAGATCTTTGACATCCATTCCTTCCGGAAGTTTTGTATGTGAGTATACGGGAGAGCTACTGCATGATAAAGAGGCTGAGAAAAGAACTGGTAACGATGAGTATCTGTTTGATATTGGATCTAACTATAATGATCATGCGCTATGGGATGGACTCCCAGATGTAATACCAGACTTGCACGTGAATTCTCCTTGTGAAGTTGTGGATGATGCAGGCTACACCATTGATGCATTTCAGTATGGGAGTATTGCAAGATTTATCAACCATAGTTGTTCACCGAACCTTTATGCACAAAATGTCCTTTATGATCATGATGACAAGAGAATGCCCCACATAATGCTTTTTGCTGCTGAGAACATTCCTCCATTGCAGGAGCTAACTTACCATTACAACTATCAGATAGGTGAAGTTTATGATGCTGAAGGCAAGGTCAAGGAGAAGATATGCTGCTGTGATTCTGCTGAATGCAGTGGCAGGCTTTAC
>GSXD-2063876-Myriopteris_eatonii
AAAAGAGTTGGCGTCATTTCTGGTCTTGAAGTTGGTGATATATTTTACTTCAGAATGGAGCTGTCTTGTGCAGGTATGCATGGCCCCATCCAAGCAGGTATTGATTATCTGAATGCTAAAGAGACCAAGTACGGTGGTCCTGTCGCTATTTCCATCATCTCGTCTGGTGGGTATGATGCCAAAGATGAAGGCGACGAGCTCATTTACACAGGGCAAGGTGGGAAGAGTGGTTTGGATAGCAAGCCCAACGAAGACCAGAAGTTAGAAAGGGGAAATTTGGCTATGAAAGACAGCATGAAACATGAAGTACCGGTGCGAGTGATTAGGGGCGTGAAGGATGCAACTAGTCCCTCAGGAAAGACATATACTTATGATGGGCTGTATAAAGTAGACAAGTTTTGGTCGGAAAAGGGCAAGTCAGGATTTGAAGAGTTCAAATTTAAGCTGCAACGGCTCCCGGATCAACCAGATCTGGGATCGGCTGCGATCAAGCTATCTGAGGAGTTGAAAGTCAAACCAAGTACACGCAGTGGATTGAAGACTGCTGACGTTTCAGGCGGAGTAGAGGCAGGGCATGTGTGCGTTGTGAATACCGTGGATAATGAGGTTGGCCCAGCACCCTTCAAATACACCACTACTTTACAGTATCCGCAACGGCCTTCCCATTTTGGGCAACCGGAAAAGTGTGCCTGCAAAAATCTTTGCAACTCATCGAAAGCTTGTTCCTGCCTTGCAAGGAACGATAATGTCTCTGCATATGTGAATGGGCTACTAGTCAAGGAACGAGGTGTTATATATGAGTGTGGCAAAAGCTGCAAGTGTTCGAACAACTGTGCAAATAAAGCCACGCAAAGAACATCAAAGCTCAGGTTTGAGGTTTTCAAGACTCAGGACAGAGGGTGGGGTCTAAGGTGTCAAGACATTATTCCTGCTGGAACTCTTGTGTGCGAGTATACAGGGAGGCTTGTTGAAGACGTGTGCTCATTGCGAAATAAAGATTACCTCCTGGATTCTAGC
>GSXD-2065868-Myriopteris_eatonii
CGCGCTTTAGTGAAACAAACTTTACATGAATTTGAATCTATTCGAAAAGCATTGGTAAAGTCTAAAAATGCTGTTAAAAGAGCAGACCTTGATGCTGGTGCCCTACTAAGGGAAAAGGGTAAGTGGAGGAACTGTGATGAGAAAATTGTTGGTGAGGTGCCTGGTGTAGAAGTGGGCGATCAGTTTTCGTTTCGAATGGAGATGCTTATTATTGGCTTGCATAGGCAGGTTCAAAGCGGAATAGATTATATTCCTGGATCAAAACGCCAGAATGGGTCTCCTTTGGCAACAAGTATAGTTGCTTCAGGTGGTTATGAAGATGATAAAGATGATGGAAACACACTCATCTATTCTGGGCAAGGTGGCAATAACAACAAAGGAAATAAAAAGCAGGAAAGCAACCAGGAGTTAGTTCGCGGTAATCTTGCACTGAGTAATTCTATGAAAGAAAACACACCAGTTCGTGTCATCAGAGGAACTACTGATTTGGCCAGTCCATCATCAAAAGTCTACACATATGATGGGCTTTATGATGTAGTTAACTATGCCTTTGAATGCGGTGCAGCAGGGTTTTGGGTATATCAATTCACACTAACAAGAAGGCCAGGACAACCTCAGGTGGGCTTATCTTTTCTAAGCATTTTGAAAAAGAAAGGGTTGAGTCGACCTAACCTACTAATGAAGGACATATCTAGAGGTCAAGAGAGGCTACCTGTTTGTGTTGTGAATGAAGTGGATGACGAGCCGGCACCTCTTCACTTTTCTTACATTCCAAGCATAAAGTATCCAAAATGGTACTCGCCTCTCCTGCCACAAGGTTGTCAATGTGTTGGGATTTGTGATGAGGAAACATGCAGCTGCGCTATCAAAAATGGGGGAGAGTTCCCTTATAATGAGAAGGGCTACATATTGCGGGATAAAGATGTAGTGTATGAATGTGGTCCTTCATGCAGGTGCTCAAGCTCTTGCGAAAATAGAGTGACTCAGAAGGGGTTAAGGTTCCGGCTTGAGATTTTTAAGACAAAGAACAGAGGCTGGGGGGTAAGGTCTCTGGATTCCATTCGACCTGGAGGTTTTATCTGTGAGTATACCGGAGAGCTCTTGTTGGACGCTGAAGCAGAGCAAAGAATTGGGAATGATGAATATCTTTTTGACCTTGGAAATCAATGCAATCCATCTGGTGTTCAGTCCGATGCGGTGGATGCAAACAGCACTTCAGCAATTGTCCCTGTTGCTGAGGATGTTGCTTATACTATTGATGCCAAGGATTTGGGGAATGTTGCAAGATTCATCAACCATAGTTGCTCACCAAATCTTTATGCACAAAATGTTTTGTACGATTCTGACGATTTGAGATTTCCACACGTTATGTTGATTGCTATGGAGCATATACCTCCCATGAGGGAACTGACTTATGATTACCACTACAGTCTAGATCAAGTACGGGATGCACGTGGGAATGTGAAG
>GSZA-2004581-Lonicera_japonica
GCCGCTGATTCTTCAGATGCAAGGGCTAAGGTTGTAATGACATACGTATATGATGGACTATATTTGGTGGAGAAGTATTGGCAAGATATTGGTCCACATGGGAAGCTAGTATATAAGTTTGAATTGAGGAGAATTCCCGGTCAGCGCGAGCTTGCTTGGAAAGAAGTGAAGAAGTCTAACAAATTCAAAACCAGAGAGGGTCTTTGTGTAGTTGATATTTCGGGTGGCAAAGAGTTATTTCCCATTTGTGCTGTGAACACCATAGACGATGAGACGCCACCATCTTTCACTTACATTACTAGCATGATGTTTCCCAATCACTACTCCCCCATTACCCCTAAAGGTTGTGATTGTACTGGTGGGTGTGTGGATTCTCATAGATGCTCATGTGCGGTCAACAACGGAGGAGAGTTACCCTACAACTATAACGGGGCTATAGTTGAGGCAAAGCCTTTGGTCTACGAATGTGGTCCTTCGTGTAAATGCCCTCCTTCTTGCCATAATAGAGTAGCTCAACATGGAATTAAGATTCAGCTCGAAATCTTCAAAACGGGGTCAAGGGGATGGGGTGTTAGATCTCTAAATTCAATTTCCTCCGGTAGTTTTATATGTGAGTATATTGGAGAGCTTCTAGAAGACAAGGAAGCTGAACAAAGAACCGGTAATGATGAATATTTGTTTGACATTGGGCAAAATTACAGTGATTGTTCCCTCAGGAATGATGCACAATTGAGTTCTAATGAGGTTTCAGAGGATGTTGGATTTACAATTGATGCAGTAGAGTTTGGAAATGTGGGCAGGTTTATTAACCATAGTTGTTCCCCTAATCTTTATGCTCAGAATGTATTATATGACAACGACGACAAGAGGATACCCCACATAATGTTTTTTGCTGCTGAGAATATTCCTCCCTTAACGGAGCTGACTTATCATTACAATTATTCAGTGGATCAGGTTCGTGATTCTAATGGCAATATCAAGAAGAAGAGCTGCTATTGTGGTTCTGCAGAATGTACTGGCAGGCTGTAT
>GSZA-2004582-Lonicera_japonica
AAGCTTGAAAGAGGAAACCTAGCCTTGAAGAATAGTATATCGAAAAAGAATCCTGTAAGGGTTGTCCGAGGATCTAAAGAAACAAGAGCCGCAGATTCAGATTCAAAAGGTAAGTTGGTTGCAACCTATGTTTATGGTCTCTACACTGTGGAAAGGTATTGGCAAGCTGTGGGTCCACATGGTAAGCTAGTGTTTAAGTTTGAATTAAGGAGAGTTCCAGGCCAACCCGAGCTTGCCTGGAAAGAAGTAAAGAAGTCGAAAAAGTTCAAAATGAGGGAGGGTCTTTGTGTCGATGATATATCTGGTGGGAAAGAGTTATTTCCCATTTGTGCTGTGAACACCATAGACGATGAGACGCCACCATCTTTCACTTACATTACTAGCATGATGTTTCCCAATCACTACTCCCCCATTACCCCTAAAGGTTGTGATTGTACTGGTGGGTGTGTGGATTCTCATAGATGCTCATGTGCGGTCAACAACGGAGGAGAGTTACCCTACAACTATAACGGGGCTATAGTTGAGGCAAAGCCTTTGGTCTACGAATGTGGTCCTTCGTGTAAATGCCCTCCTTCTTGCCATAATAGAGTAGCTCAACATGGAATTAAGATTCAGCTCGAAATCTTCAAAACGGGGTCAAGGGGATGGGGTGTTAGATCTCTAAATTCAATTTCCTCCGGTAGTTTTATATGTGAGTATATTGGAGAGCTTCTAGAAGACAAGGAAGCTGAACAAAGAACCGGTAATGATGAATATTTGTTTGACATTGGGCAAAATTACAGTGATTGTTCCCTCAGGAATGATGCACAATTGAGTTCTAATGAGGTTTCAGAGGATGTTGGATTTACAATTGATGCAGTAGAGTTTGGAAATGTGGGCAGGTTTATTAACCATAGTTGTTCCCCTAATCTTTATGCTCAGAATGTATTATATGACAACGACGACAAGAGGATACCCCACATAATGTTTTTTGCTGCTGAGAATATTCCTCCCTTAACGGAGCTGACTTATCATTACAATTATTCAGTGGATCAGGTTCGTGATTCTAATGGCAATATCAAGAAGAAGAGCTGCTATTGTGGTTCTGCAGAATGTACTGGCAGGCTGTAT
>GTHK-2014804-Gnetum_montanum
GTTGTAACTCGAGCCAAGGTTCGGGAAACTATGCGGTTGTTTCAAGCCCTTCATAGAAAGTTTGTACAAGAGGACGAGAAGAGGAAGGAGGACAAGAAGAAAGGAAAGAAGGAGGACGATGAGGCATATGTAAGGCCTGACATTCGCGCTTCACGAGTCATGAAGAAAAGTGGTAAATGGATAAATACAGGTAAACAGATTGAGGGTCAAGTGCCTGGTGTAGAAGTTGGGGATGAGTTTCATTATAGGATTGAACTCTGCATTATTGGACTTCATCGGCAAACTCAGTCTGGCATTGATTACTTGAAAATTGGTAAAAATCACACACGTTGCACTAGTATAGTGGCTCAGGGTGGTTATCCTGATGATATTGATAATGGTGAAGTTTTGATTTATAACGGTCAAGGTGGAAATAACTCCGTAAGTGATAAAAACCAGGCTGAGGATCAAGCTGAGGATCTAGAAGAAGAGAAGGGTGATGCAGAGAATCAAAAGAAAAAAAGAAAGGGTGATAAAGATAATCAGAATAAAAAAAGAAAGGGTGACAAGAAACAGAGTGAGAAAAAAAAGCCTGAGGATCAGAAGCTTGTTCGTGGAAATCTGGCATTAAAGAATAGCATGGACGACAAAACGCCCGTTCGAGTTATCAGAGGATTTAAACAAGCTAAAAAAGGTTCTGATTCTGAAATTAAATATACATATGATGGACTCTACCTGGTAAAGAGGTATTGGCAAGATAAGGGAAGTTCTGGATGTATGGTGTACAAATTTGAACTGGAAAGAATCCCAGGACAACCTGAATTGGCTTGGAAAATTTTTCGAACTGGTGCAAGATCAAAAGGACTGCCAGAAGGTCTTCGCGTGCAAGATATCTCTAATGGTAACGAAGTGAGACCAATAGCTGTTGTGAATACGGTTGATGACGATCCTGCTCCTGCAGCTTTTGAATATACACGTGAGATGATATATCCATCGTGCTATAATCCAGTGCCTCCACAAGGCTGTGATTGTAAGGATGGCTGTTTAGATTCAGAGAATTGTTCTTGTGCTGTTAAAAATGGTGGAGAGATTCCTTATAATCACAATGGGGCTATTGTTGAAGCGAAGCCGATTGTGTATGAGTGTGGTCCACATTGCAGATGTTCTCCCGACTGTTACAATAGAGTGAGCCAGAATGGTATCAAAATGCCACTTGAAATCTTTAAAACTGAAAACAGGGGTTGGGGTGTTAGGGCACAATGTTCAATACCATCTGGTACCTTTATATGTGAATACACAGGGGAGCTTATTTCGGATTTGGAGGCTGAGAGGCGTACAGGAAATGATGAGTATCTTTTTGACATAGGAGGTTCCAATAATGATAATTCTTTATGGAATGGTTTTTCTGAACTGGTGAATGAGTCTGTATCCAATTCTGTTGCTGAAGTAGTTGAAGATGCAGGGTTTGCAATTGATGCATTCAAGTATGGTGGCATAGGAAGGTTTATTAACCACGGCTGTTCTCCAAATCTATATGCACAGAATGTTCTTTTTGATCATGATGATAAGAAGGTTCCTCATGTAATGCTTTTTGCAGCTGAAAATATTCCTCCATTGCAAGAACTTTGTTATCATTACAACTACAAGCTCGATAATGTTCGTGATTCAGAAGGCAATGTAAAGAAGAAGGATTGCTACTGTGGCTCTGAAGAATGCTCAGGAAGGCTATAT
>Glyma.01G204900.1
ATGGCAGCACCAGTCAGTAATGGTCATTCTGAAGAAGGAAGAAATGAGAAGTCATTGATGGAAAATGGGGAATACACTTTCTTCGCTAGGTCCATGTATAAGCGGCGGAAAGTCTCTGCTGTTCGTGATTTCCCAGATGGATGTGGACCATTTGCTTTGAGGATTGATCCAGTGTTAAACGTAAATATTGTGGGTTGTGGTTCAACTAATGGTACAATTATTGAGGATAAGAATGGTGAACATTTAGGGGATGATACTGTTAAAACTTCCAACTGTGAAAATGATGGCAGTCATTCTGAAGTAAAAGATTCACTTCTCACTGAAACTCTTGGTCAAACAACTGACAGTGGTTTGAATATGGAAAACCCTGTAGTCTCATCTCCTCAAGTGAATGGGTCTACTGCAGAACATGAACCTGCAAAAGTGACTATTGGCCAAACAATTGAGTCTGGTTTGAATAAGGAAAACCCTGTTGTCTCATCTCATAAAATGGATGGACTTACTGCAGAAGAGGAAGCTGCAAAAGTGACTGTTGAACAAACAATTGACCGTGTTTTGAACAAGGAAAACCCCGTGGTCTCATCTCATCAAGTGGATGGGCCTACTGCAGAAGACGAGTCTGTCAAAGTGCCATTAGTGGACATAGAAATTCTGAATGCAGAGTTTGCAAGAACTGCAAACACTGTAAAATGTGACTCCTCTTATATGTTGAAGTCATCTTCTCAAGTGGGTGAAGTGGTTATGTCAGGTGGTTTAAAACCCTTATTGCCCAATGTCAATATATCTGGTTCTAGTGCTTGCATGGTGGAGCCTGTAACTAGAAGGTATCTTCCTCGAAGAAAAGTTTCAGCTCTCAGAGACTTCCCAGCTTTATGTGGACGCAATGCTCCACATCTCAGTAAGGACAAGGATGTGTGTCTAGAGGGGATCTCTTCTTTAAATAACAAGAAAGCGTGTCAACAGAACCTGGCCTTAGATGACAACAATCCATTGAAAGAAGTAGGAGCCATGGCTGTAGATCCATTGAAAGAAGTAGGACCCGCTGATGTAAAAGAAATTAAAAGTAACATCCAAGATGAATATGGTTACAAGAGAAAGCTTGTGGACATCGTCCAAACTGATTCTGAAAGTAATGCTGCAAAGAGAGTGAAGAAGCCACTGGAAATCAAGAGAGACAAGCACTTTACACTTCCTGAAGAAAGTAATCATCATGTTAAAATAAATTCCAAGGCAGAGGTAAAAGAGCAAAATAGGGAAGAGACAAAGCCTTTGGATCTATCTCATTCTAAGCATAAGTTGAAAGGGAATTTCAATGGATCCCGGGTCTCATCAGAGAGGAAAGTAGTACTAGGTTTGATGGCTGAATCAGAATGTCCTTGGAGGTCTGACAAAGGTTCCTCAAAATTTAAGTTCGGTGATGCTAAAAATGAAGGCAAGAAAAAGAAAGTAACTGTTGCATTGCCTGACAGGTCTAAAACAGCTATCAAGAGTAAAGGTGCACAAAATTATTCTAGGCAGAAGCCTTTCAAAAAGAAAAAAGGAAATGCTACTTCTGAAGGTATGAGTGAATTAGTAATTTGCGAAAAGAAGGATAGTCTCGATTCATATGAAAATAATGAAGACCTTCAAATTGTTCTGAAATCACATGAGTTCAATGTAAATGTTACTCCTTCTCATTCTAATTTCACTGGTGATGAGGACGACTCAAATGTGACCCGGAAAAAAGTGAGGAAAACTTTACGGTTGTTTCAAGTGGTTTTCAGAAAGCTTTTACAGGAAGTAGAATCAAAGTTAAGTGAGCGAGCAAATAGTAAAAGAGTTGATTTAATTGCTGCAAAGATCCTTAAGGAGAATGGACATTATGTTAACTCAGGCAAGCAGATACTGGGTGATGTCCCCGGGGTTGAAGTTGGTGATGAATTTCAATACAGGGTGGAGCTTAATATAGTTGGCCTTCATCGTCAGATTCAGGGTGGCATAGATTATGTGAAGCAAAATGGTAAGATTCTTGCAACTAGTATTGTTGCGTCAGGGGCTTATGCTGATGATTTGGATAATTCAGATGGCTTGATATATACAGGGCAGGGTGGGAATGTGATGAACACTGATAAAGAACCTGAAGACCAGAAGCTTGAGCGGGGCAATCTTGCTCTGAAGAACAGTATTGAGGAAAAGAACAGTGTTAGGGTGATACGTGGCTCTGAATCAATGGATGGAAAGTGCAGGATATATGTTTATGATGGACTGTATGTGGTTGAGTCTTGTTGGCAGGATGTGGGACCACATGGGAAGCTGGTTTATAAGTTTCGACTGCGAAGAATCCTTGGTCAACCAGAGCTTGCTTTGAAGGAAGTGAAGAAATCTAAAAAGTTCAAAACAAGAGAAGGTGTATGTGTTGATGATATTTCTTATGGAAAAGAACGTATTCCGATATGTGCTGTGAACACCATAGATGATGAAAACCCCCCTCCGTTTAATTACATAACTAGCATGATATACCCCAATTGCCATGTCCTTCCTGCAGAAGGATGTGATTGTACTAATGGATGCTCCGATTTGGAGAAATGTTCATGTGTAGTGAAAAATGGGGGAGAGATTCCATTCAATCACAATGAGGCTATTGTACAAGCAAAGCCTCTGGTCTATGAGTGTGGACCTACCTGTAAATGTCCTTCAACATGCCATAATAGAGTCAGCCAACTTGGCATAAAGTTTCAACTTGAAATATTTAAAACCGATACAAGGGGATGGGGTGTGAGATCCCTGAATTCAATCCCATCAGGAAGTTTTATATGTGAATATATAGGGGAGCTTCTTGAAGACAAGGAAGCTGAACAAAGAACCGGTAATGATGAGTATCTTTTTGATATTGGAAATAACTATAGCAACAGTACTCTTTGGGATGATCTTTCGACTCTCACGACTCTCATGCCTGATGCACACTCAGCTTCTTGTGAAGTTGTGAAGGATGGTGGTTTCACCATTGACGCTGCTCAGTTTGGTAATTTGGGGAGATTCATCAACCATAGCTGCTCCCCTAATCTTATTGCTCAGAATGTCCTTTATGATCACCATGACACCAGGATGCCTCACATAATGTTCTTTGCTGCTGATAACATTCCTCCCTTGCAAGAGCTGACTTATGATTACAATTATGAAATAGATCAAGTTCGTGATTCTGATGGCAATATAAAAAAGAAGTATTGCTATTGTGGTTCTGTGGATTGTACTGGCAGGATGTAT
>Glyma.11G038000.1
ATGGCAACACCAGTCAGTAATAGTCATTTTGAAGAAGGAAGAAATAAGAAGTCATTGATGGAAAACGAGGAATACGCTTTTCTTGCTAGGCCCATGTATAAGTGGCGGAAAGTTTCTGCTGTTCGTGATTTCCCCGAAGGATGTGGACCATTTGCTTCGAGGATTGATCCAGTGTTAAACGTAAATATTGCAGGTTATGGTTCAGCTAATGGTACAATTATTGAGGATAAGAATGGTGAACATTTAGTGGGTGATACTGTTAAAACTTCCAATTGTGAAAATGATGGCCAGCATTCTGAAGTAAAAGATTCGCTTCTTACTGAAACTCTTGGTCAAACAACTGACAGTGGTTTAAATAAGGAAAACCCCATAGTCTCATCTCCTCAAGTGAATGGGTCTACTGCAGAACATGAACCTGCAAAAGTGACTATTGGTGAAACAATTGACTCTGGTTTGAATAAGGGAAACCCTGCTGTTTCATGTCATAAAATGGATGAACTTACTGCAGAAGATGAAGCTGCAAAAGTGACTATTGGCCAAACAACTGACTGTGTTTTCAACAAGGAAAACCCTGTGGTCTCATCTCATAAAGTGGATGGGCCTACTGCAGAAGACAAGCCTGTCAAAGTGCCATTAGTGGACATGGAAATTTTGAATACAGAGTTTGCAAGAACTGCAAACACTGTAAAATGTGACTCTTATATGTTGAAGTCATCTTCTCAAGTGGGTGAAGTGGTTATGTCAGGTGGTTCAAAACCCTTATTGTCAAATGTCAATATATCTGCTGGTTCTAGTGCTTGCATGGTGGAGCCTGTAACTAGAAGGTATCTTCCTCGAAGAAAAGTTTCAGCTCTCAGAGACTTCCCAACTTTATGTGGACGCAATGCTCTACATCTCAGTAAGGACAAGGATGTGTGTCTAGAGGGGATCTCTTCTTTAAATAACAAGAAACTGTGTCTACAGAACCTGGCCGTAGATGAAAACAATCCATTGAAAGAAGTACGAGCCTTGGCTGTAGATGACAGTCCATTGAAAGAAGTAGGAACCGTGGCTGTAGATGACAGTCCATTGAAAGAAGTAGGAACCGTGGCTGTAGATGACAGTCCATTGAAAGAAGTAGGAGCCGCTGATGTAAAAGAAATTAAAAGTAACATCCAGGATGAGTATGGTTGCAAGAGAAAGCTTGTGGACATCCTTAAAACTGATTCTGAAAGTAATGCTGCAAAGAGAGTGAAGAAACCACTGGAGATCAAGAGAGACAAGCATGTTACACTTCGCGAAGAAAGTAATCATCGTGTTAAAATAAATTCCAAGGCAGTGGTAAAAGAGCAAAATAGGGAAGAGACAAGGCCTTTGGTTCTATCACATTCTAAGCATAAGTTGAAAGGGAATTTTAATGGATCACGGGTCTCATCAGACAGGAAAGTAGTACTAGGTTTGATGGCCGAATCAGAATGTCCTTGGAGGTCCGGCAAAGGTTCCTCCAAATTTAAGTTCAGTGATGCTAAAAATGAAGGCAAGAAAAAGAAAGTAGCTTCTGCATTGCCAGATAGGTCTAAAACAGCTATCAAGAGTAAAGGTGCACTAAGTTATTCTGGGCAGAAGCCTTTGAAAAAGAAAAAAGGAAATGCTACTTCTGAAGGTATGAGTGAATTAGTAATTTGGGAAAAGAAGGATAGTCTTGACCCTAATGAAAATAATGAAGACCTTCAAATTGTTCTGAAATCACATGAGTTCAATGTAAATGTTACTCCTTCTCATTCTAATTTCACTGGTGATGAGGGTGACTCAAATGTGACCCGGAAAAAAGTGATAAAAATATTGCGGTTGTTTCAAGTTGTTTTTAGAAAGCTTTTACAGGAAGTAGAATCAAAGTTAAGTGAGCGAGCAAATGGTAAAAGAGTTGATTTAATTGCTTTAAAGATCCTTAAGGAGAATGGGCATTATGTTAACTCGGGCAAGCAGATACTGGGCGCTGTCCCTGGGGTTGAAGTTGGTGATGAATTTCAATATAGGGTGGAGCTTAATATAGTTGGCCTTCATCGTCAGATTCAGGGTGGCATCGATTATGTGAAGCACAATGGTAAGATCCTTGCAACTAGTATTGTTGCGTCAGGGGCTTATGCTGATGATTTGGATAATCCAGATGTCTTGATATATACAGGGCAGGGTGGGAATGTGATGAACCCTGATAAAGAACCTGAAGATCAGAAGCTCGAGCGGGGCAATCTTGCTCTGAAGAACAGTAGTGAGGAAAAAAATTCTGTTAGGGTGATACGTGGTTCTGAATCAATGGATGGAAAGTGCAGGATATATGTTTATGATGGATTGTATGTGGTTGAGTCTTATCAGCCTGATGTGGGACCACATGGGAAGCTGGTTTTTAAGTTTTTCCTGCGAAGAATTCCTGGTCAACCAGAGCTTGCTTTGAGGGAAGTGAAGAAATCTAAAAAGTTCAAAACAAGAGAAGGTGTATGTGTTGATGATATTTCTTATGGAAAAGAACGAATTCCGATATGTGCTGTGAACACCATAGATGATGAAAAGCCCCCTCCGTTTAATTACATAACTAGCATTATATACCCCAATTGCCATGTCCTTCCTGCAGAAGGATGTGATTGTACTAATGGATGCTCAGATTTGGAGAAATGTTCGTGTGTAGTGAAAAATGGGGGAGAGATTCCATTCAATCACAATGGGGCTATTGTACAAGCAAAACCTCTGGTCTATGAGTGTGGACCTACTTGTAAATGTCCTTCAACATGTCATAATAGAGTCAGCCAACTTGGCATAAAGTTCCAACTTGAAATATTTAAAACCGATACAAGGGGATGGGGTGTGAGATCCCTGAATTCAATCCCTTCAGGAAGTTTTATCTGTGAATATATAGGGGAGCTTCTTGAGGACAAGGAAGCTGAACAAAGAACCGGTAATGATGAGTATCTTTTTGATATTGGAAATAACTATAGCAACAGTGCTCTTTGGGATGATCTTTCGACTCTCATGCCTGATGTACACACAACTTCTTGTGAAGTTGTGAAGGATGGTGGTTTCACCATTGACGCTGCTCAGTTTGGTAATGTGGGGAGATTCATCAACCATAGTTGCTCCCCTAATCTTATTGCTCAGAATGTCCTTTATGATAACCATGACACCAGGATGCCTCACATAATGTTCTTTGCTGCTGATAACATTCCTCCCCTGCAAGAGCTGACTTATGATTACAATTATGAAATAGATCAAATTCGTGATTCTGGTGGCAATATAAAAAAGAAGTATTGCCATTGTGGTTCTGTGGAATGTACTGGCAGGATGTAT
>Gorai.004G192900.1
[truncated: 1,016,354 more chars]
