# Supplementary material for: The evolution of CHROMOMETHYLASES and gene body DNA methylation in plants
Source: Genome Biol. 2017 May 1;18:65. doi: 10.1186/s13059-017-1195-1 (PMC5410703; doi:10.1186/s13059-017-1195-1)
Supplement: Supplementary file 12 — Amino acid jmjC sequences in fasta format. (FNA 5153 kb) [file 13059_2017_1195_MOESM12_ESM.fna]

>29842.m003544
ATGGCTGCTGTAATTGCTAAGGGAGACCGCTTCAGCCGCGGTAATGATCGTCGGCTGGGTTTATTAGGAAGTACCTCTAGTTTTTCATGGTATACATCAAAGAAACAAGTTTCTAATATATTCAAAAAGGAGCAAGGCGATGATGACGAGGAATGGTCGCCTCAGACAAGAACAAAAGCTCCTTCTAAGAAAGCCAAGTTAGCTCCAAATGTTGAATTTTCAGAGGCCGATGGAATTCCAAAGAAGCATAGGATTTCCTTAAATAAGAAAAGCAGTTCTCAAGATAAAGATTCAAAGGATGATTCAGAAGATGGAATCTCAGAAGAATTGTGTCTTATAAAGATGAGAGAGCGCAAAACAGCTAGAAATTCATGTAGGGAGATAAAAAGAAGCAATCATCACACTGATCCTAGACGGGAAAATGTAGATGTTGCCAGTCCTTCTCCCTGTACTTTAAATGATGGTTCAGAAGATGAGATGTTTATTATGAGCTGGAAAGAGTGCAGAAGGGCTAGAAATTCAGGTAGTGAGATGAACAGAATAAATGACAAGGATACAGGAGGAAGAAGTGTAGATGTAGCGAATGCATCTCTTTGCACTTTAAATGATGATTCAGAAGATGACGACTCAGAAGGGTTGTGTACTGTGAACATGAGAGAGTGTAAAAGAGCTAGAAAATTAAGAAGAGGGTTAAAAAGGAGCCGTCACAAGGACGCAAGAGGGAAACGTGTAGAATTTGTGAATGCTTCTGTTTGTACTTTAAAGGATGATTCAGAGGATGAAGTCTTAGAAGAATCAGCAATTATAAACATGAGGGAGCGTGAAAGAGCTAGAAATTCAAGAACTCAGATAAACAGAAGACGTCACAAGGACACAAGAAAGAGAAGTGTAGATTTTGTGAATGCTTCTGTTTTCACTTTAGAGGATGATTTGGAGGATAAAATCTTGGAAGAACCGGCTGTTATAAACATGATGATGGAGCACAGACGAGCTGTAAATTCGAGTAGTGAGAGAGACAGAAGAAATCACACGGATGCAAGAAGGAAAAATATAGCTTTAGTGAATTCTTCTCTCGGTGCTGCATCTTCTTCATCCACATCTACTAGCTCATCAGCTTCAGCCGTCAAGAGTGATGGCAGTAGCAACAGTACATGTGCAACAAGAAATGTGAAGGCTAAGACAGAAGCACGCCCAAAGTGTCACCAATGCATGAAATATGAAAGGAAAATTGTGGTTCCTTGTAGAAAGTGTAAATGCAAAATGTTTTGTGTCCAATGCATCAAGCGATGGTATCCTGAGATGACAGAAGAAGAAATTGCGGAAGAGTGTCCCTTCTGTCGCAGGAATTGCAACTGCAATATTTGTCTGCATTCCAGTGGGTTGATTAAGACATCAAAAAGGGACATCACTGACAGGGAGAAGGTTCAGCATCTACAATATTTGATTAAGTCAATGCTTCCCTTTCTGGAACAAATCTGTGAAGAACAAACTTGTGAGATGCAAATTGAGGCTAGCATTCAAGGTTCCTCCCCTGAGATAGCAGAGAACTTCTGTAACAACGATGAGCGTGTCTATTGCAACCATTGTGCAACTTCTATAGTTGACTTCCATCGGAGCTGTCCAAAATGTGCTTATGAGCTGTGTCTTGGTTGTTGTAAAGAGATTCGTGAAGGTAGCTTGTCAAGTCATGCCGAAATAGAGTTGCACTATGTAAATCGGGGCTATGATTATATGCATGGTGGAGATCCACTACCTTGTGATTCCAAAAATCTTGATGATCAAATTGAACCATTGGTCACGTTGTGGAATGCCAATAATGATGGGAGCATTTCTTGTGCTCCGAAAGAGATGGGTGGTTGTGGTGATAATTTATTGGAGCTTAAGCGTATCCTTCCAATGGGATGGATTTCAGAGTTGATTTGGAAGGGAAGAGAACTGTTGAAGCTTTTTGACAACGAAAAGACAAGTTTGATGTGTAACTACTCTGAACCAGGGAGTGACACATTAAGAAAAGCAGCATCCAGAGAAGGATCCGAGGATAATTACTTGTTTTGTCCTGCTCTCAATGGCATTCAAGCAGATCAAGAACTTCTTCGATTTCAAAAGCATTGGCTTAAAGGTGAACCTGTTATTGTTCGTGATACTCTTGAGGTAACAACTCACTTGAGCTGGGAGCCCATGGTAATGTGGCGTGCATTATGCGAAAATGTAGACTTGGAGACAAATGCTAAAATGTCTGAAGTGAAGGCCATTGATTGTCTGGCTTCTTGTCAGGTGGAAATTAATACCCGCCAATTCTTCAAGGGCTATACGGGAGGGAGAACATATGAAAACTTTTGGCCAGAGATGCTGAAGTTGAAGGATTGGCCCCCATCTGATAAATTTGAAGACCTTTTGCCTCGCCACTGTGATGAGTTCATCAGTGCATTGCCTTTTCAAGAATATAGTGACCCCAAGGCTGGTATCCTCAACATTGCTGTGAAATTTCCACCAGGCCTACTCAAACCAGACTTGGGTCCAAAAACTTACATTGCTTATGGCACGAAAGAAGAGCTTGGAAGAGGGGACTCTGTAACCAAACTTCACTGTGATATGTCAGATGCGGTAAATATTTTAACACATGCTGTGGAGGTAGCTTTAAGTGAAGAACAGAGCACTTGCATAGAGCAGCTTAAAATGAAACACAGTGCACAAGATGAGAAAGAATATCTAGAGCGAGACAAAGTCAACAGCCATCTCATTGAACAACTTGATGAGTGCATCGACAGTTTGAGCGAAGATATGGATTTATTAAAAATTAGAGAGACAGAAAAGCACTCCTCTGCACTTGAGACCGACAATGAGCTAAGAGGAGACACACCCACTGATGAGAGTACTGGAGCAGCAACAGCGGGGTCATCTGGTGCATTATGGGACATTTTTAGGAGGGAGGATGTCCCCAAGCTAGAAGAATATCTTAGGAAGTACCATATGGAATTCAGGCACACTTACTGCTCTCCTGTAGAAAAGGTCGTCCATCCAATTCATGACCAATGTTTTTATTTAACTCTCGAGCATAAAAGGAAGTTGAAGGAGGAATATGGGGTTGAACCTTGGACATTTGAACAAAGAGTAGGAGAGGCCATCTTTATTCCTGCTGGTTGTCCACACCAAGTTAGAAATCTCAAGTCATGTACAAAAGTTGCTGTGGATTTTGTCTCCCCTGAAAATATCCATGAATGCCTCCTCTTAACAGAGGAGTTCCGGCAGCTTCCGAAAAACCACAGAGCAAGAGAGGACAAACTTGAGATCAAGAAGATGATCGTCTATGCAGTTGAACAAGCCATTAAAGATTTACAAAAGGTAATATGCTCCAAGAGAAGACTG
>30024.m001705
ATGAAACGCAAGCGAGGCCGCCCAAAAGGTTCAAAGAATAAGCACAAACATCTTCTGGGTGATAGAAATGAAGAACTCAACGGAAAAATTGCAGAATGCAACAATGTCAAGGGCTGTCTTGCTGGCTTTAAGAATGATGGGTGTAGTATTTTGAATGAGGAATTGACAAAGATGGCTACTGAAGCTGCTGGTGTTAATGATGTAAGACAGATGAATTATCAGCCAAAGAAGAAGCGAGGTAGACCAAAAGGTTGGAGGAAAAAGAAGCCAAATACTATTTCTGAAGAACGGAACCAACTACGGCTGCTGAAGGAAAAAAGCCAACTACTTCTTCACAGAGAAATAAAAACAGATGAATTAACAGGTAATTCAGGCAGTGCTTGCAAGAAGCGTAGAGGAAGGCCGAAGAAGTTTAGCAGCCCACCAGAAAATTCAGAATTACTGGACAATACTGAGAGCAAAAAGGTCCAGAGGAACTTGATGTGCCATCAGTGTTGGAAGAGTGATAGGAACGGTGTTGTTATTTGTTCCAACTGCAGAAGGAAGCGCTATTGCTATGACTGCCTTGCAAAGTGGTATCCAGAGAAAACATGGGAACAGATAGAAATTGCTTGTCCGTTTTGCCGTGGTAATTGTAACTGCAGATTATGCTTAAAGGAAGATGCAGTTGCGCTGGTTGGGAATACTGAAGCAGATAAAAATACCAAATTGCAAAATTTTCTTTATTTGCTTTACAAGACTTTGCCCCTGCTGAGGCATATTCAGCAGGAGCAGAGCTCTGAACTGGAAGTGGAGGAAAGGATTCGCGGTGTTCAGTTGACAGAAGAGGATGTACCAAAATCTGTACTTGATGATGATGATCGATTATATTGTGACAATTGCAATACATCCATTGTTAATTTTCATAGAAGCTGCTCGGATCCTGGTTGTTCTTATGATCTCTGTCTTACTTGTTGTTCGGAGATCAGAAAAGGGATTCAGTCTGGAGGTAATGATGCCGAATCTTCGCTCCATCAATTTGTTGAAAGAGTAAATGGTCAAGATACATATTTGAATGACCAGATAACTGCAAATCAGAAAAGATTTTGTTGTGAGATGCAAGTGTCCCATCTAGTAAACAAATGTGACACTGAGTCATCAAATGACTCTCCTGATTGGAGAGCAGAGACTGATGGGCAGATTTCTTGTCCTCCTAAAGCACGAGGTGGCTGTGGCACTGGGATGCTTGTTATGAGACGCGTCTTTGAAGCTAATATGGTTAAAGAACTAATTAAGAACACAGAGGAACTTATTATTAATTATAAGCCACCTGATACTGATTCTTTTCAAGGATGTTATTTGTGCCGTCCTTTCAGTTCTACTGACTGCATAATGAAAGATTTTGAAGTGAGGAAGGCAGCAGATAGGGAGAAAAGTGATGATAACTTTCTCTACTGTCCAAATGCTCTTTGGTTGGGAGATAATGAAATTGAGCATTTTCAAATGCATTGGATGAGAGGGGAACCTGTTATAGTTAGAAATGTACTTGACAAAACTTCCGGTTTGAGTTGGGAACCAATGGTCATGTGGAGGGCTCTTAGAGGTGCAAAAAAGATTTTAAAAGAGGAAGCACAAAGGGTTAAAGCTATTGATTGCCTGGACTGGTGTGAAGTTGAAATTACTATTTTCCAGTTCTTCAAAGGTTACTTAGAGGGTCGTAAGTACAGGAATGGGTGGCCAGAGATGCTGAAGCTGAAGGATTGGCCCCCATCAAATTCATTTGAAGAATGTTTACCCAGGCATGGTGCTGAATTTATAGCTATGCTTCCCTTTAGTGAATACACCCATCCAAAATCAGGTCTTCTGAATCTTGCTACAAGGCTTCCTGCTGTCTTGAAACCAGACTTGGGACCCAAAACATACATAGCTTATGGATCTAAGGAAGAACTTGGCAGAGGTGATTCCGTGACGAAACTGCATTGTGACATTTCTGATGCGGTTAATGTACTCACCCACATGACTGAAGTGAAGATCCCCACATGGCAAAGGAAAATTATAGGCAAACTACAACAGCAATATGAAGAGGAAGATTTGCATCAGATTTCTGGTGGGATGCTGAAAGCATCAGGTACATTTGGAAGGAAGGCACGAAAAAGAACACGTAAAGATGAGAGGATAGATCCTGAATTATCTCAAAAAGTGGAAATAATTGAGTGTGAGTCCTCACTAGAAAGTTTGTATATACAGAAAATGAAACTGGATGAAGAACGAAATAAAAGCCAGGAGTTGAGTACTATGGGATCGTGTAGCATTCAAGAATCTCTTCCAGACAATCATGCAGCACAAATTCTATATGGGGGTGCTGTATGGGACATTTTCCGTAGGCAGGATGTGCCCAAGTTAATTGAGTACTTGAAGAAGCATCAAAAAGAATTTCGTCATATCAGTAATCTTCCTGTCAATTCTGTTATTCATCCTATTCATGACCAGACTTTCTATCTAAATGAGAGACATAAAAGACAATTAAAGGAGGAGTTCAGTGTTGAACCGTGGACATTTGAACAGCACCTTGGTGAGGCTGTTTTCATTCCAGCAGGGTGTCCGCATCAAGTGAGAAATAGACAGTCTTGCATAAAAGTTGCCCTTGATTTTGTATCCCCTGACAATGTTCAAGAGTGTATCCGATTGACAGAAGAGTTCCGTATGCTTCCAAAGAACCATAGGGCTAAAGAAGATAAATTGGAGGTAAAGAAGATGGCAATGTATGCTGCAAGTGCTGCTGTAAGCGAAGCAAAAAGCCTAACTTCTGAACTCCAATGCAACTTTTGGGGGTTATTA
>30110.m000711
ATGAAAAATTATGGGTCCCAGGGGAAGCATGAAGAGCAAGATCATCAAAGTGAACCTGGCGCAGAAAACGGCGAGAAAATGAAAGTGGAATTGGAAAAGCACGAAGATCCTGAGAGTGAAATTGGAAAAAGAAACGATGATAAACTGAAAGTGAAGTTGGAAAAACAGGAAGAACTTGAAAGTGAGAAACCCAAAGGGATTGCAATGGAAACCAGTGGTTCTGGTGATGGAATTAGTAAAATTAGTGAAAGCAAGTGCGAAGAAGGTATAAAAATTCACGAGAAAGGGAAAGAACATAGTGAGAATCATGATTCTGAGAAGAACGGAGGCAGAGTTGTCAAGAAACGCGGTAGGAAACCGAAGAAACGGTTGGATGATACTATGCAGTGTGCCATAGGTGAACAGAGCGGTATTAAGGTCGAAAAGAGTGAAGAGGAGACCCAAGAAAATGGTATGAATACGCATGAGAACCATAAGATTATGCTTGATAATGCAAAGAATATTTGTGCAGAGAGTGAAAAGAAAGGAAGCAAAACTGGTGGTGGCAAAGAGCATAAACAAAATGGTTTTGTGACTGAGAAAGTTGCAGAAGATGATAATGCTGCAAAAGTAAAGAATCAAGAGGGAAATCAAGAAGATGAAATATTAGAGAGCGAAATAGAAGGTGGATTAGATGTAAAAACTGAAGAAGTTTGCATGAAGCAAGATGAGGGACAAGAGAATGGTGTGTATTTGGAAGTAAATGGAGTCGCTTACAGGAAGAGACTGAGAGCTAAAGAAAAGAAGGTGAGCTATGCTGAGAACAGTGACCAAGATGAAGAGGTCTCAACAAGGAAGAAACGTGGTAGAAAACGTAGATGTAAAGCATCAGTAACGGAAAGAGATGGTTTGGGAAATGGGGAAGTTAATGAAAATGGTGATTTAAGTGAGGGAAATGCAAAGGAAGTGAGTGAAAGAGGGGGAAAAAAGCACAATAAGGAGGAGAAGAGTGATGCGGGGAAAGGTTATTCATTGAGAACTCCAAAGCCCTTGCAGATGGATGCAAATGAGGTTAAAATTACCAAGCATTGCAAGGAGGTAAGTGACTTTCTTTATCTTGTGGATTGGTATCCTAAGATGACAGAGGAAGAAGTTGCCGGTGCTTGTCCAGTTTGTCGTGGAAATTGCAATTGTAAGGCTTGCTTGCGTGATACTCCAAGTAAACTGGAAATAAGCAATGATAAGATACTAATGCACTGTAAGTATTTGCTCCAAGCACTTCTTCCCTTCCTGAGGCAGTTAGATGAAGAACAATTGATGGAGAAAAAGGTTGAAGCTAGGGCACAAGGTTTATCGTCTATAGATCTAGAGATACAAAATGCTAATTGTCCTCCAAATGAACGCATGTTCTGCGACAACTGCAGAACCTCTATCTTTGATTATCACAGAAGCTGTTCAAACTGCTTCTCGGATCTCTGTCTTATCTGTTGCCAAGAGATCCGCGGTGGACACCTACAGGGTGGTGGCCAGGAGGTGGTTATGGAGTATACTAATAGAGGGTTTGAATATTTGCATGGCGCGGAGGGGACAGTTATATCACCAGATGAGGTGCCTCTGGAAAATATATCTGAGGATCTGCTGGGGTCAAAGTTGGGTTGGAAAGCAAATGAGGATGGAAGCATTGTTTGTCGTTGTGGTTTTGGCAATCTAGAACTCAAATGTTTGTTCCCAGAGAATTGGGTATCAGATTTGTTAAAGAAAGCTGAGGATGTTGCACGTGGTTATGAACTTGACATGCTTAAAATGCCTCTTGTGCGCTGTGCATGTTTTAATTCCATAGGGAATGTTGACGTAGGAAATAGTCATTTATTAAAAGCAGCATCTCGAGAGGATTCTGATGACAATTTTCTGTATTATCCAAGGGCCAGAGATATCAAAGATGTGGATTTGGAGCATTTTCAATACCATTGGATGAGAGCTGAGCCTGTGATTGTTAGCAATGTTCTTGAAACTGCAACTGGCTTGAGTTGGGAGCCAATGGTCATGTGGCGTGCCTTCCGCCAGATAAAAAATGAAAAACATGACACGCTTTTGGATGTGAAGGCCATTGAGTGCTTGGACTGGTGTGAGGTAGATATTAATGTCCGCCAATTCTTTACAGGATATGTGGAAGGGCGGTTTGACCAAGAAGGTTGGCCTCAGATACTGAAATTGAAAGACTGGCCTCCCTCTACTATGTTTGATGAACGTTTGCGACGACATGGTGCTGAATTCACCTGTTGTTTGCCCTTTAAGGAGTATACACATCCTGAAAATGGACCTTTGAACCTTGCTGTTAGATTGCCTAAGAAGTCGTTGAAGCCAGATATGGGGCCAAAGACATATATTGCATATGGATACATTGAAGAGCTTGGACGTGGAGATTCTGTTACCAAACTTCATTGTGACATGTCTGATGCGGTGAATGTCTTGACACATACAGCTGAAGTAAGCATTGAACCTACGATACTTGCAAAAATTGAAGAACTTAAAGAAAGGCACAGAAAGCAAGATCTAAGAGAACTCTATGATAACAAGCAGGTCACGGAGGAAGATGTTAGCGGTCAAATGCAAAGCGGTTTTTGTTGCAATTTGCTTAGAACTGACAAGGATTTTGGGGAGGTTGACAATCAAATCAAGGATTGTCAGTTTGATGATAGTTCTTTTCCAATGAAATCAGAGATGAAGAGTGGCAAGCAAGCAGAACAGTTTAGAGTTGATGGCTCAAATGATGACTGTTATTTGACCAATGCCTTTTCAGAGAAATCAGAGCTGAAAAGCAGAGAAGCTGATGATCAAAGTCAATGCTGTACTAGTTGTGGACCATCAAATTGTGGATATGAGATGGAGAAACCAGACGAGGGAGGTGCTGTTTGGGACATTTTTCGGAGACAAGATGTTCCTAAGTTGCAGGAATATCTTAAGGAGCACTTTAAAGAGTTTAGGCACATTCACTGTTGCCCATTGCAGAAGGTTGTTCATCCAATACATGATCAGACCTTTTATTTGACTCTAGAGCATAAGAGGAAGCTGAAAGAGGAATTTGGCATTGAGCCATGGACATTTGTCCAGAAACTTGGAGATGCGGTATTTATTCCTGCAGGCTGTCCTCATCAAGTGAGAAACTTGAAGTCATGCATAAAGGTAGCCTTGGACTTTGTTTCACCGGAAAATGTCGGAGAGTGCATTCGTTTGACAGAGGAATTCCGTTTACTTCCACCAAATCATCGGGCTAAAGAAGATAAGTTGGAGAATTTTATCTTCTTTGGTTCCTTTATC
>AAXJ-2007145-AAXJ-Atriplex_prostrata-2_samples_combined
GAAGATACGAGGTGTAAGCGGACCGATGGGCGGGGATGGCGGTGTAAGAGGAGTGTCATGGAGGGGAAGACATTGTGTGAGATACATTATGAGCAAGGGAGGTTGAGGCAGATGAAGATTACAGTTCCTGAAGAATTGAAGCTTCAAAGGGGTGATGGAGGGGAGAAGGTTGAGAAGAAATTGAAGAGGAAGAGGGAATTGGAAACACTGGAGAATAATTCGGATAAAGGGATGAAACGAATGAAGGCTGAATTGATTAGGGTGTTCTTGAGGAGGGAGATTCTTGAGAGTAAGAAGAAGAGTGAAAAACGTCCTGAGGATTCAGGGGAAGTTACTAGGGATTTGCCATATGGGTTAATGGCAATCCCTCCTGCCCCTAATACTCAGTTTCTTGACAATGCTGGCTCTCTCGGGATCAAAATCGGAGCACATTGCTCGAATTCTTTGGTTACAAGGCGTTTTCGGTCTAAGAACATTGAGCCCCCTCCTATCAGCTCTTTGAAGGTTGTGCCTTATCCTGGGAATGTTGACAAAGTAAAGAATAGTGGAAGAAAGAAATGCCATTGGTGTCTGAAGTTTGATAAATTGAGTTTAATCAAGTGTTCGAGCTGTAAGAAGCAGTATTTTTGTTCTAATTGCATTAAAGAGAGGTCTGTTGATACTGAAGAGGTTAAGTTGAGATGCCCAGTTTGTTGTGGAAGCTGTGATTGTAAGGCCTGTAGCTCTTCTCAATCACAAGACATGGGTGGCAAGGTGGTTATGAAGGTTAAATGTAAGCGAAGCAAATTTCAACACTTGCAGTATTTGATTAATTTCCTTCTTCCTATTCTTGTACAAATCAATGAAGAGCAGAGTGTTGAAGTTGATATAGAGGCGAAGGTCAAAGGGCAGAATTCCTCTGATGTTGAGATTCGACAAGCTGATGTTGGTTGCAGGGATCAATGCTGCTGCAATAACTGCAAAAGCCCAATATTGGATATCCACCGAAGCTGCCCGAATTGTTCATACAACCTTTGTTTCAGTTGCTGTCGAGAATACTCTCAGGGAGGATCTCTTGGGGGCACATACCCTAACAGAGAAAATACACTTTTTTCTCGTTTGAATAAGTGCTCAAGTAATAATGCAGACCTTGCTGCTTCTGGCCCTTTACTGGACTCCACTTCTTCTCTCCAAATATCATGTCCACCTATGGAGCTTGGTGGTTGTGATAATAGCCTCCTTGACTTAAGATGTATTTTCCCTTTAAATTGGACCAAGGAACTAGAAATTAGTGCAAAAGAAACAGCTTCTGAACATGAATTCCTACAACATACAAACGGTGTTGTGCATTGTTCATCTTGTGTCAGCATCTCTCAGGGAGGCGATAAAAGTAGAGAATTGGCGGCTTCTAGTCGGAAAGAGTCTGATGACAACCTTCTTTACTGCCCTAGTACTTCTGATGATCACGATTGTCTTCTTTCTCACTTCCAGAAACATTGGCAAAAAGGACATCCCATAAAGATCCGTAATGTGCTTCAGTGTGTATGGGGCTTGAGTTGGGATCCACTAGCTATGTTTTGTGGTTATCTGGAAAACGGCTTTAGTAATTGTAAAAACTTGAAAGCTCCCAGTGAAGCTATGAATCGCTCAGATTCATATGATGTTGAATTTGGTACAAGGGAGTCGTTTACTGGATCCATAGAGGGATGTAGGCACATGCATCGTGAAACAGTTAAAGTGAAGGCTAAGATTTCCTCAGCAATTTCCCGGAAACTCTTGAAAGGATATTATAGTGAGATTATTTGTGCCTTGCCTCTTCAGGAGTACACAAACCCTGCAATGGGACTCCTGAATATTGCTGGGAAACTGCCAGAAGATTTTCCAGATTCTAAACTTGGTCCACGTATATGTATCTCATGTGGGAGCAGGGAGGAAGTTGCACGGGGTGAATTGGTGACTAAGCTTTGCTGTAACTCCTATGATGTGGTGAACATCCTAGTACATGTGGGTGATGCACCATGTTCCTCAGAGCAGCTCAATAAGATTAAGAAGCTAATAAAACGGAATAATAACACTAAGGATAAAGGTAGTCAAGCTTCTGATAAAGATCTGGAATATGAGACCAGAGCAATACATGGTGAGATATCAGTCGAAGCAGGAGAATTGCATAGAGTAGCTGGTGCATCTTGTTGTTCTGCAGCCACAAATGATGCTTCTGCTATCAACCATCTCCAGAATAATAAATTTTCACCTGCCAAGCTAGTTAACAGTTCTGATACTGATTCTGATGCTTCAATGATATGCTCCAGGACGAGCCATAGTCCCGAAAAAGCAGTAGATCAGATACCTAGGTTGGATCATGTGGGGGATAATAATGCTACAGATAAAAGACCTCTAGGGCCTTCTGGGGCACAGTGGGATGTCTTCCGCCGACAAGACATCCCAAAGCTTTTAGAATACATTACGAAGCATGTGGATGAATTGAATCTCAGCTTTGGCGTTTCAGATAACGTTCATCCAATCTTTGATGGAAGTTTCTATCTTAATGCAGATCATAAAATGCAGCTCAAAGAGGAATTTGAGATTGAACCTTGGTCCTTCAGTCAACGCCTTGGCGAAGCTGTATTTATTCCGGTCGGATGTCCATATCAAATAAAAAACGTCAAGTCCTGTGTCAACATCGCTGTGGGATTTGTATCACCTGAAAATGCATCAGAGTGTATCAAGTTGATCAATGAAATCCGTGTTCTTCCTAATAATCACAAGGCAAAACAAGGGAACTTAGAGGTGGAGAAAATGACGATATGCAGCATAGATGAAGCAATAAAAGAAATATACAGATTGCGGAGTGAAGAA
>AAXJ-2009480-AAXJ-Atriplex_prostrata-2_samples_combined
GATGAGCAGATGTGCTGTGATTGCTGCAGAGTTCCAATTGTAGATTATCACCGGCACTGCTCAGTTTGCTCGTATGACCTTTGCCTCAGTTGCTGTCAAGATCTTCGTGGTGAAACTCTTGCTGTTGCAAAAGATGATGTATTGGACAATTATAGCTCTGAGAAAAATCAGTTGGGAAAGCATCAAGCTTCACCAAACCATAAGCTTTTGTTAAGCCGGAAGTTTCCTGGTTGGAGAGCAAGTATAGATGGTAGTATACCTTGTCGTCCGATGGAACACGGTGGTTGTGGTTGCTCTTATCTAACTCTACGGCGAATTTTCAAGATGAATTGGGTTGCTAAACTGGTTAAAAATCTAGAAGAAATGGTTAGTGGCTGCAAGGTTAAAGACATCAGTAGTTGTTCAGACACTAGATCACTTAGCTCTAGGTTCCTTAAATGTGCATCACGTAAAGACAGCGATGAAAATTTCTTATATTGTCCGTCTGCTCAAGACATTAAACTTGACGGCGTCATAAACTTCCGAAAACACTGGGCTAAGGGTGAACCTGTCCTTGTTAAGGAGGTCTGTGATGGTTCATCAAGCACAAGTTGGGACCCTATGGTTATATGGAGGGAAATATGTGAATCTACAGATGAGAGGATGAATGATGCTAGTAAAATGGTGAAAGCTGTTGATTGTCTAGACTGGTCTGAGGTTGATATAGAACTCGGGCAATTCATGAAAGGATACTCTGAGGGGCTTCTTCGTGAAAATGGTAGCCTGCGAATGTTGAAGTTAAAAGACTGGCCATCACCTAGTGCATCTGAAGAGTTTTTTTTGTACCAAAGGCCTGAATTTATAAGTAAAGTACCATTTCTTGAATTTATCCATTCAAAGTGGGGGCTTTTGAATGTCGCTGCAAAACTACCACATTATTCCCTGCAAAATGATGTTGGACCTAAGATATTCATCTCATATGGACAAAATGAAGAGCTAGGTAGTGGCGACTCAATGACTAATCTTCATTTGAACATGCGTGATATGGTGTACCTCTTGGTGCATTCTTGTGAAATGAAAGTTAAAGGCTGTCAGCAAGAAAGCAATGACAAGATACAGAAAGTGTGTGGGGAAACTCAAGTGCAAGATTCGTCTGCTTATCCTTGCAGTGACTTAAATGAAGAAGTTCCAGTTAGTTTACCCATTGATGGAGATGATAAGGGAGACGTAATTAAGGGTAAGATAGACATAAATCTAGATGAACAAGTAGAAGATACCGCAAATCCGAAAATTGACCTTGTTCCTGAGCAAATGGAACAAGGTATGATATCCAGCAACAAACATCCAGGGGCCATTTGGGATGTCTTTCGACGGGAGGATATTCCGAAACTAACTCAGTATCTTAGATCCCATTGGGAGGAATTCGGAAAGTCCGATATGGTTACCAGCCCCCTCTATAGTGAAGCAGTGTATCTGAATGATCACCATAAACGAATATTGATTGAGGAATTTGGGGTTGAACCATGGTCATTTGAACAACACTTAGGCCAAGCCGTGTTTGTTCCTGCTGGATGTCCATTCCAAGTAAGGAATCTTCAGTCCACAGTTCAGTTGGGTCTTGATTTCTTGTCACCTGAGAGCTTAGCGCAGGCAGTGAAACTGGCAGAAGAAATTCGCTGTCTTTCTGATGATCATGCAACAAAGCTTCAAATGGTAGAGGTTGGAAAGATATCACTATATGCAGCTAGTTCTGCAATTAAAGAGGTGCAGAAGCTGGTTCTTGACCCAAAGCTTGGCTCAGAGCTTGTGTTTGAGGATCGTAATCTGACTGCAGTGGTTTCAGAGAATCTAGAGAAAATGACGAAACAAAGACAAGCTGTCTGTGCA
>AAXJ-2011019-AAXJ-Atriplex_prostrata-2_samples_combined
ATCAAGATCGATTCGGATATGTGTCATCAGTGCCAGAGGAATGACAAGGGAAGAGTTGTGAGATGCACCAAGTGCAAGACCAAACGGTTTTGCATTCCCTGCATAGGAAACTGGTATCCACGAATGACAGAGGATCAAATTGCTCAGGCTTGCCCAGTCTGCCTCCATAACTGCAATTGCAAAACGTGCTTGCGGATGGAGGGACCTATTAAGAATCAAATGAAGGATGAATTTAAAGTTAAACCTGAGGAAAAAATTGAGCATTCCATGAACACGTTGATTGCTGTATTCCCATTTTTAAAGGAACTTAACCAAGAACAGATGACAGAAAAGGAGATAGAAGCCAAAATTCAAGGTGTGTCAATATCTGAAGTCATGGTACCATCAGCATCTGTTGCTACTAATGAGCGTGTATACTGTGACAACTGCAAAACCTCGATTGCTGATTTTCTCAGAAGCTGTTTAAAGTGTGAATATGATCTTTGTCTCACTTGCTGCCGAGAAATTCGTGCTGGACAGCTGCAGGGTTGTGAAGAGGTGGAATGGGATTTTGTTTACAGGGGTTATGAGTATTTGCACGGTAAAATGTCTGAAGGACGTGTTGAAAGTGAAGATGCTTCTGTCTCAAAAAGAACTAGAAGGCAAAAATCTAATGTTGAATCAGAGAAAACTACTTCAGGCACTGACGCCCCTGCCCGATCAGAGAAGACTATTGGGGCACAACTTGAGAAAAATAAGGGGAAATTTCAATGGAAAGCCGATGAAAATGGCAGTATAATTTGTTCCCCATCAGAGCATAGGGGTTGTGGCTCACTGCTGGAATTAAATTCTATCTTGTCTGATGGTTGGGTATCGGAAATGATGAAGGAAGCAGAGGAGGCCTTATCAAAGTGGGGACATAAGAATACATCCCAAACTCTTAGTGTGTGCTCATGTTCTAATTCTGTATGCGATGGTGTCAGTGGAAGTATTTTGAGGAAATGTGCTTCAAGGGAAGGCTCCAGTGACAATTATTTGTATTGTCCAGATGCTAAAGATATACAACAAGGTGATTTGAAACACTTTCAGTTCCACTGGGCTCGTGGAGAGCCAATAATTGTCAGGAGTGTTCTTGAAACTACTCCCGGATTAAGTTGGGAACCTATGGTCATGTGGCGTGCTGTTCGTCAAATCCAGAACACAAAGCATTCCACGTTATTGGATGTAAAAGCTATTGATTGCTTGGATTGGTGTGAGGTTGATGTCAACGTTCACCAATTTTTCAAAGGGTATTCAAAATGTCAATTTGATCGTTCAGAGTGGCCTGTGATTCTGAAGTTGAAAGATTGGCCACATACTAGTAAATTTGAAAAGCATTTGCCACGCCATGGTGCAGAATTTATTCGTGCGTTGCCTTTTAAGGAGTATACGCACCCGCGGAAAGGAGTTCTGAATCTAGCTACCAAATTGCCTAAAGGGACTTTGATGCCAGACATGGGACCAAAGACCTACATAGCTTATGGACTGCATGAAGAATTGGGTCGCGGAGACTCTGTTACGAAGCTGCACTGTGATATGTCTGACGCGGTCAATATTTTGGCACATACTACAGAAGTTGAAGTGCCTACAACTAATCGGAAGGCCATTTCTAAATTAAAAAAGCAGCACTTTGCTCAGGATCAAAAGGAAATTTTTGGTGTTGAACCCAAGGTGTCTAAGGGGGTTGGTGGGTCTGGGTTAAAGAAACTTCATGATGGTGGCAAGGTGATAGAAGATGATACCAAGTGTTTAGATGCAATGGATGTTGAAGCAGGAACAAAGGCCAATGTAATCCCATGTAATCAAAATGGTAATGGAGCTGTAGCTCGTGAAGATGTAATGGATCTTGATATGCCTACAATTATGCAAACAAGTAATGACGTTGCTGTTGAGCATAAGAACACTTTGAAGAGGGGGGTTTGCAATAAAAGAAAAAAGAAGCAATCCAAGATCACTGATGACCATGAAAAAGAAGCCGAATTGTCTAAGATCTCTACTGAAGTGAAGAACAATGATGCTCAAGAAGGTGATCCTGCTGAGGATAGGGAGAGTGAGGATAATGGAGCTTCAGCTCCTCCATCTGAGAACTTAGAAGGTTCAGAACGTCATAGTGGAGGTGCTCTTTGGGACATCTTTCGCAGAGAAGATGTCCCTAAGCTACAAGAATATTTAAGGAGACATTATCAAGAATTCAGGCATATTCATTGTAATCCATTGAAGCAGGTCATACATCCTATTCACGATCAGACATTTTACCTCACCGAGGAGCACAAAAGGAAGTTGAAGGAAGAATATGGAATTGAAGCTTGGACTTTTGTACAAAATCTTGGAGAGGCAGTTTTTATTCCAACTGGGTGTCCTCATCAAGTTAGAAACTTGAAGTCTTGTATAAAAGTTGCGCTTGATTTTGTGTCCCCTGAGAATGTTGGCGAGTGTATCCGCCTTGCTGGGGAGTTCCGGGCTCTGCCTCCAAACCACAAGGCCAAGGAGGATAAGTTGGAGGTGAAGAAAATGACTCTTTATGCGATGAAGAAGGCTTTAAATAATTTA
>AAXJ-2011020-AAXJ-Atriplex_prostrata-2_samples_combined
CAAAAAATTGATAAAAGGATTAAGATTGATTCGAGTGTGTGTCATCAGTGCCATAGGGGTGACAAGGGAAGAGTAATTAGATGCTCCAAATGCAAGACGAAGCGGTTTTGTCTTCCTTGTGTTAGAACCTGGTATCCACAGATGACAGAAGAGCAAATTGCTCTGGCTTGCCCAATTTGCCGTGGCATCTGCAATTGCAAGGCATGTCTGCGCATGGAAGGACCTTTCAAAAATCAGGTGAAGGAGGGATATAAGATTAGCCAAGAAGTAAAGGTTGACCACTCCAAAGATCTGTTGAGGACTATTCTGCCATTTCTAAAGCAATTTAATCAGGAACAGATGACAGAAAAGGAAATAGAAGCCAAAATTCAGGGTGTACTAGTATCTGAAGTAGAAGTTCAAAATGCAATTGGGCGAGAAAATGAGCGTGTATTCTGTAACAACTGCAGAAACTCCATTGTCGATCTTCACAGAAGTTGTCCAGGATGCATGTATGATTTGTGTCTCACTTGCTGCCGGGAAGTTCGTGCTGGAAAGCTGCAGGTTTGTGAAGAAGCTGTAACGGAATATGTTGACAGGGAAGTACAATCTATGCATGCTAAAAGCTCTCGTGGTCGATCAAAAAAACCTACTAGAAACTACAACACTCTTGCCAATTTGGAGAATTCAGCTAGAAAGAGAGCACATGCCCAATCAGAGAGAATTCCTGGAGGCAAAGATGCTGCTGCTCAAGCAAAGAGAATAGCTGGCAGCCTTTCTCTCGAGTTATCCCTTGATCAAAATAAGGCTAAATCTGAATGGAAGGCAGAGAACAATGGCGCCATAATTTGCCCTCCACCAATATATGAAGGTTGTGGTGGTGCAATTCTTGAATTAAAATGTATCTTTTCAGATGGCTGGGTTTCAGAATTGCTGAAGAAAGCAGAGCAGACTGTGTCCAAATGGGAACAAGATAATTCTGCCCATGCTCCTGAGGAATGCTCATGCTCTTCTTCAGATGTTGATTGTGGAGGCATTGTACGGAAATGTGCTTTCAGGGAAGGTTCTAGTGACAATTGTTTATATTGCCCAGATGCTGGGGACATTCAACATGGAGACCTCAAACACTTCAAGTGTCATTGGACCCTAGGAGAACCAATTATTGTCAGGAATGCTCTTGAGACTAATCCTGGTTTAAGTTGGGAACCAATGGTCATGTGGCGTGCTTTTCGTGAAGTTGGAAATAGGGTATTGAAGGTGAAAGCTGTTAATTGCTTAGATTGGTCTGAGGTTGATCTTAACTCTCACCAATTTTTTAAAGACTATTCACGTGGTCGATTGGAGGGTGCTAAGCATCCTGGCTTACTGAAGTTGAAAGACTGGCCACCTATCGGTAAATTTGAGCAGCGTTTACCCCGACATAGTGCTGAATTTTTCAGAGCATTGCCGTTTAAGGAATATACACATCCCAGACATGGAGTTTTGAACCTAGCTGCCAAGTGGCCCACAAGAATTTTGAAGCCAGACTTGGGTCCAAAGGCCTATATTGCTTATGGATGTGCTCAAGAATTGGGTTCTGGAGACTCTGTCACCAAGCTTCACTGTCACATGTCTGATGTGGTCAATATTTTGACACATACTACTGAAGGTACTCTACATCTTGGTAAAGGTGCCCATCTTGGGATCTTGGAAGGTTCAGTAGACAAAAGTGATGGTGCTCTTTGGGACATCTTTCGCAGAGAAGATTTCGAAAAGCTACATGAATATTTGAAAGGACATTATATGGAATTCATGCACGGTCATTGCTCTCCATTGAGCCAGGTCACTCACCCTGTTCATGACCAGACATTTTACTTGACTGAGGAGCATAAAAGGAAGCTAAAGGATTTATATGGAATTGAGCCTTGGACAGTTGTCCAAAAGCTTGGAGAAGCAGTCTTAATCCCTGCTGGCTGTCCTCACCAAGTTAGAAATTTGAAGTCATGCATAAAGGTTGCGCTTGATTTTGTCTCACCCGAGAATGTTCACGAATCTATCCGTCTTACTGCTGAGCTCCGTAGCCTGCCTCGAAATCACCAGGCCAAGGAGGATAAACTGGAGGTATGGAAAATGATTATATATGCTGTAAAGCAGGCTGTAAACGACTTG
>ABCD-2010045-Niphotrichum_elongatum
GCAGGTGAGGCCAATGGCGAACAAATTTTACTTCCACTCTGGGCTCCAACTGAGAACGGTGAAATTCCTTGTCCTCCGAAAATGCGAGGGGGCTGTGGATGTCACACTCTGAGGCTGAAATCGCTGTTTGAGCACAATTGGGTTACCCAGTTGATTAACGACGTTGAAGAGCAGCTTAAGGATTATAAAGAGCTAGAGAAAGAGGGCAAATCATGCTCCAAGTGTGCGGGTGGTGCAAAGAACGCTAGTGTGCGACTGGCCGCTCATCGAGCAGATAACAAGGAGAACTACCTTTACTGTCCAACTCTACAGGATACTGAGAAAGAAGGCATGTCACATTTTCAGAAGCACTGGAGACAAGGGCAGCCTGTTGTCGTGCGGAATGTGTTGGAGGGTGCCAGTGGCTTGAGTTGGGAGCCACTGACCATGTGGCGTGCTCTCAGGGAAACAACTCAAGGCAAATTCAAAGATGACAGCAAAACAGTCCGGGCAATTGACTGTTCGGATTTAACCGAGGTAGAGTTGAATATTCACGAGTTCTTCGTAGGCTACGAGAAAGGGCTTTGGGATAAGGATGGGTGGCCTACCATGTACAAGCTAAAGGACTGGCCACAATCAGCACGTTTTGAAGAGCGGCTTCCTCGTCATGGAGGTGAATTTCTTGCTGCTTTGCCTTTTCAAGATTATACGGATCCAAAGAAGGGCATCCTCAACCTTGGCACAAAGCTTCCAGAGGAAGCAGTGAAACCAGACCTCGGCCCTAAAACTTATATTGCTTATGGGCTACGTGAGGAGCTTGCACTTGGGGATTCAGTGACCAAATTGCACTGCGACATGTCAGATGCGGTGAACGTGCTAACTCACACCAAAGAAATTAAAATCACGTCAAGGAAGAGAAAGGACATCCTCAAGCAACGTGAAGTTTACAAAAAAGAAGCAGAAAAGCAGGTGAATGAGTTTCTTGCTAGAACAGCACCAGAAGCGGCAGCCAGGGTGGCAGACGCAGCTCTTGATAAGATGGCTTCGCAACCAGTTAATGACGCAGTCGTTGACCATGCTGATGAGACAATGGTCGTTACCAATGGTGAAGAGAGAGATGGGGGAGCTGATAAAGTTAAGGAGAGCAAGGGAAAGGCTCCAGTCAGCACAGGTGCAAATGGAGCATCTCCTGTTCCAGCACCTGCTGATTCGTCCTATGGTGGAGCCTTATGGGATATCTTTAGGCGAGAAGATGTACAGAAGATACAGGAATATCTGATTAAACATGTTGCAGAATTCCGCCATTATGGCGATTTACCAGTTGACTCTGTTGCGCATCCCATCCACGACCAATCCTTCTTCCTTGATGAGGAGCACAAGAAAAAACTGAAGGAAGAATTTGGAGTGGAAGCATGGACGTTTGAACAACATGAGCAAGAAGCGGTGTTTATTCCAGCTGGTTGCCCACATCAAGTTCGCAACTTAAAGTCTTGTATCAAGGTAGCTATGGATTTTGTTTCTCCGGAGAATGTCCTAGAATGTGTGCGGTTGACAAATGAGTTCCGTTTGCTTCCTATGGATCACCGGGCAAGAGAGGATAAGCTGGAGGTGAAGAAGATGATACTG
>ABEH-2010016-Heliotropium_greggii
ATGGATCCCGTACAACCCATGACTGGGGGCAATGAGGATAATGTAGGAATCCCTGATGACCTGAGGTGTAAGAGATCAGATGGAAAACAATGGAGATGCACAGCCATGTCTATGCCTGATAAGACAGTTTGTGAGAAGCATTACATACAGGCCAAGAAGAGGGCTGCAAACTCCACGAGCAGAGCAAATATGAAGAAAGCCAAGAAAAATACTTTAGGGGAAAGTGATATATACTTGGAAAGTAAGAGTGATGATATGGATGTACCTCTTGTCAATGGAAAACTTGGAAATTATTCTGGTTCAGTTTCAGGGAAAAAGTACAAGGAAAAGGCACCAAAGGGTCAGATAAGTTATTCGCCTGAAGCTCCATCAACGAGGAACTTTTCTGTTCGTAATTCTCTAAAACTGAATGATGACTTGCAAAGAGATGATGAGCAGTATGAAGAGAGTCGACCCTCATACAGGACTCCCCCCTCTTCCACTATGGAATCATCTAAGAGCAGATACCAGAAGACGTTTGATTCTAGTCATACAACAGATGTTTCTGAAGAAAGCTCAGAATCTTCAGATGACACTGGTGGGCAGCCTTGCCATCAATGCCGACGTGATGACAGGGACAGAGTCATATGGTGCCTCAAATGTGAACGAAGGGGTTACTGTGAGAGCTGCATCTCCACATGGTACTCTGACATACCTTTGGAAGAAATCGAGAAAGTTTGCCCTGCATGTCGTGGTAACTGTTGTTGCAAAGTTTGTTTACGAGCAGATAATCTAATAAAGGTAAGGATACGGGAGATACCCGCCCATGACAAATTGCAGTATCTCTACAGCCTTTTATTTGCAGTCCTTCCTATAGTTGAGCAGATACATCGAGACCAGTGCTCTGAGTTGGAGCTTGAAAAGAAGCTTCAAGGAAATGAAATTGATCTTGTCAGGACAAAACTGAATGCTGATGAGCAGATGTGCTGCGATTTCTGCCGGATACCAATTATTGATTACCATCGACACTGCCCAAATTGCTCGTATGATTTGTGTCTGAGTTGCTGCAAGGATATTAGAAAAGCATCAAAGGAAGCTATTGAGGGAATTGTCAAAGACCAAAATTGTGAAACAAATGATGAGAAAGTGAAGTTATCCGATGATCAACTTAATTTGTTAAAAAGGTTTTCGAATTGGAGAGCTAATCATGATGGTAGTATTCAGTGTCCCCCGCAGGAACATAGAGGGTGTGGTTCTTCTGTTCTGACCTTGAGGCGCATCTTCAAGATGAATTGGGTTACGAAACTTGTGAAGAATGTTGAAGAAATGGTGAGTGGTTGTAAGACATGTGACTCTGTTAGTTTGGAGAAAGCTGGCTTTGATCTCAGGCTCTTCCCGGCTGCTCGTAGAGAGAACAGTGAAGATAATTTCTTGTATAGACCATGTCCTCTGGATATTAAAAATGATGGAATCCGAGACTTCAGAAAGCACTGGGGTGTGGGTGAACCTGTAATTGTTAAGGATGTATGTGATACCTCTGCCATGGCTATCTGGGATCCCTTGGTTATATGGAGAGGAATTAGAGAGACAGCAGAGGAGAAAACAAAAGATGATAATAGAACTGTTAAAGCTATTAACTGCTTTAACTGGAGTGTGGTTAATATTGGACTTGGTGAATTCATCAGAGGGTATGCAGAAGGTAGAATTGGTGACAATGGTTATCCTGAAATGTTGAAGTTAAAGGATTGGCCTTCCCCTAGTGCTTCAGAAGAGTTCCTGACGTATCAGAGGCCTGACTTCATCAGTAAACTTCCTCTACTTGAGTTTATACATTCAAAGTGGGGTCTTCTCAATGTCGCTGCAAAGCTGCCGCATTATTCTTTGCAGAATGATGTAGGTCCTAAGATTTTTATCTCGTACGGTACATATGAGGAACTTGGTAAAGGTGATTCAGTGGACAACCTTCATGTCAATATGCGTGACATGGTATTCCTATTGGTCCATACATGCGAGGTCAAACTCAAAGGATCACAAAGGACAGAAATTGAGAAAAAGAAAGAGGTCCTTACTGAATCTGATGGAATGGAAATGTTGGAGAGTTCAAAGGAAGGAGAGTCGTCTAAATTGACTTGCTGGCAGAATAGGCAAGATGAATGTGATGCCAGTTTGAATGCTGACAATGCTTTTGTGATGCCTGATCAGCATTCTCAAGGCACCTCTTCCTCTGAAGATAAAGCTGGCAATTTTGAGGACTTGAACAAGATAAGTGCTAATGACTTTGAGCAGACACCTCCTGGAGCTCTTTGGGATATCTTTCGCCGAGAAGATATTCCCAAGCTTTTAGAGTATCTAAGAGTTCATTGGAAGGAATTTGGAGAGCCTGTCAGTGGATCATTTAAGTCTGTATCGCACACTCTCTATAGTGGGCTAATATATTTGAACGAGCATCAGAAGAGACAGTTGAAAGAGGAATTTGAACAATTATCAGGGGTGGAGCCGTGGGCATTCGAACAACATTTTGGGGAAGCTGTCTTCATCCCTGCCGGATGTCCTTGTCAAGTGAGAAATCTTCAGTCCACTGTTCAGTTGGGTCTGGATTTTCTGTCTCCTGAAAGTCTGGGGGAGGCTGCTAGAATAGCAGAGGAGATCCGTGGGCTTCCAAATGACCATGATGCAAAACTTCAAGTATTGGAGGTGGGCAAGATTTCGCTATATGCAGCAAGTTCTGCCATTAAAGAAGTTCAGAAGCTGGTTCTGGATCCAAAAATTGGGCCAGAGCTTGGATTTGAAGATCCGAATTTAACGGCTTTAGTGTCAGAAAACTTGGAGAAGATGGTAAAGCAAAGACACGTAGCTTGTAGT
>ACWS-2008587-Arucaria_sp.
TCAAATCCTTGCTCTTCGTGTTTTCAGTATAATTGTCAAGGAGTGGATATATTTTCTAATGACATGTTACGTCGAGCAGCTTACAGAGAGGGTAGCAATGATAACTTTTTGTATTGTCCAACTGCTCATGATACAGCAGATGAATCTTTTAAACATTTTCAGAAACACTGGTTAAGAGGTGAACCAGTAATATTTCGAAATGTTTTAGAAGACACAACAGGTTTGAGCTGGGAACCAATGGTCATGTGGCGGGCTGTTCGGGAGACTACAAAAGGCAAATTTAAAGAAGAGACAAAATCGGTCAAAGCTATAGATTGCTTGGACTGGAACGAGGTTGAAATCAACATTCATCAATTTTTCAAGGGATACTTGGAGGGCCGTATGCATAAAAATGGTTGGCCTGAGATGTTGAAGTTGAAAGATTGGCCACCTTCGAATTTATTTGAAGAGCGTCTACCTAGACATGGAGCTGAGTTCATCAATGCACTGCCCATTCATGAGTATACTAATCCTAAATGGGGCCTGTTAAATATTGCTACAAAGCTTCCTGATAGCTGCTTGAAGCCTGATCTAGGACCAAAAACATACATTGCATATGGGACCCATGATGAACTTGGCAGAGGCGATTCAGTAACTAAGCTTCATTGTGATATGTCTGATGCGGTAAATGTTTTAACACATACAGCTGAAGTGGAGATCCCACGTTGGCAAAAAGAAAAAATGGAAAAAATGCGGAAAAGGTTCATGCAACAGGATTTGAAAGAACTTTGTGGATACACAGAGAGGGGGCCCATTGCAACTGGTGAAAAAGAGCAAGAGAACCCAGCCTCAGTGTCAGAAGGAGGTGAATTTTGTCCTGGGCCGAATATCGTCACATTGAAAACATCTTCCTCTTCTCCTGCCGTTGAAACAGATTTTGATGAAATTGAGAACAGTATTACTGGAGGTGTAGCTAATGACTTGGAATTACAGGATCAGGCTGTAGTTCAAAAAAGATCCGATGTTTTAGAGAAGAGGAAAGCTAAGGATGACAAATCAACATACGTCTGTACTACACACTTGAAGATAAAGAATGACTCAGAGATTGAACATGGTGGGGCTTTATGGGATATTTTCCGCAGGGAGGATGTACCAAAGTTACAAGCTTATTTGCGGAAGCACTGGAATGAGTTCAGGCATCTCAATGGTGCCCGTGTCAATTCTGTTGTACATCCCATTCATGATCAGACACTCTTCTTGAATGAAGAGCATAAAAGGAAGCTGAAGGAGGAGTTCCAAGTAGAACCATGGACATTTGAGCAATATCTTGGGGAAGCTGTATTTATTCCAGCAGGATGCCCTCACCAAGTTAGAAATCGGCAGTCATGTATAAAGGTAGCAATGGACTTTGTATCACCAGAGAATGTGCAAGAATGCATACGTTTGACAGAGGAATTCCGTCTACTTCCAAAGAATCACAGGGCCAAGGAAGACAAGTTAGAGGTTAGAAAGATGACTCTATATGCTGTAAGCTCTGCGGTTAGAGAAATCCTCAAGTTGATGTCAGATTCAAAG
>ACWS-2012951-Arucaria_sp.
AGTACAATGTGTCATCAGTGCCAGAGAAATGACAGAGGAAGGGTGGTTCGTTGTTCAAAATGCAAAAGAAAGCGTTACTGCCTCTCCTGTATTTCTAAATGGTATCCTGAACTACAAGAGGAAGATATTGAAAAGGCTTGCCCTGTCTGTCGGGGGAAGTGTAATTGTAAGGCATGTTTGCGTGGGAATGGACATGTTAAGGTCAAGATGCAGGAAACAGACAGCACTGAGAAGATACGTTACCTTCATTATTTTCTCTCTATGACTCTACCTGTTATCAAGCAGATTCATAAGGAACAGTGTTTGGAGCAAGAGGTTGAGGCCAAGATTCAAGGTGAACCAGTGACAAAGGTGGAGATTCCTAGAGCCAAACTTAATCTAGATGAACGATTGTATTGTGATAATTGCAGAACATCAATTGTTGATTACCATCGAAATTGCCCATATTGTTCATATGACCTTTGTCTCAGTTGTTGTCGGGAGCTTCGAGAAGGGTGCCAACCAGTAGGTAATAAATCAGATGCAGCACAGCAGCAATCTACCGATGCAACTTATTCTCATAGTAGAGATGGAATTTCACGAAATAAACAGGTAAAATTGTCTACTGGGGGAAGAGCTGGTTGGGAGCTTCAGTCTCAGGCCATTAACAACAGCACCATGGATCCCACAAATCGATCACCAGATTGGAAAGCTAATAGTGATGGCAGCATTCCATGCCCCCCAAAGGAATATGGTGGCTGCGGCAATTCTTTATTAAAATTGAAGCGCTTATTCAAGATGAACTGGGTTGCAAAACTTGAGAAGAATGCAGAGGAAATGGCTAGTAGTTGCAAACTTGCTGAGGGTTTCAAAGTTTCTCGTCCATGTATGTCATGCTTTAAATCTGGGAGTAATGGATATCTAGAGAGGAAGTTATGCCGAGCTGCTTATAGGAATGACAGCAATGACAATTTTTTATACTCTCCAACTATACAGGATATTAAAGAAGAAGGTCTTGACCATTTTCAGAAACACTGGATTAAAGGCGAGCCAGTGATAGTTCAGAATGTACTTGAAGGCACATCTGGTCTGAGTTGGGAGCCAATGGTAATGTGGCGAGCTGTACGGGAGGTTACAAATGGCAAATTCAATGATGAGACAAAGACAGTAAAAGCAATCGACTGCTTAGATTGGTGTGAGGTTGAGATAAGCATCCATCATTTTTTCAAAGGGTATTTAGAGGGTCGAATGCATAAAACTGGTTGGCCTGAGATGTTGAAGTTGAAGGACTGGCCACCTTCAAATTTTTTTGAAGAACGTTTACCACGCCATGGAGCTGAATTTATTAATGCATTGCCCTTTCATGAATATACTCATCCGAAATGGGGTCTTCTCAATCTGGCAGCAAAGCTCCCTGAAAATTGTTTAAAGCCAGATCTAGGACCAAAAACTTACATTGCTTATGGGACATTGGAAGAACTTGGTAGAGGTGATTCAGTCACCAAGCTACATTGTGATATGGCTGATGCGGTTAATGTTTTGACACATACAGCTGAAGTTAAGTTCTCAGGATGGCAGCAGGTTAAGATAGATAAGATCCAGAAATCATACAGAGCATTAGACTCAAAGGAACTTTATGGAGATTCAGATCGGGTGGGCAATAAAGTTGGTGATGGAGAGAGAGGAAGGCCATCTAAAGTTGATGCAGCAACTTTTGATGTTTCAGTGCCTCAAAATATTGCCAACAAAAAGGCTTCTTCACCTCGGAAAACAGATGAATTTGTTGATGATACTAAAGTTGGGTTGACAGTGAAACCTGTTGATTGCAATGAGGCACAGGATCAGGACATAAATGGAACAAAATCAGATGGTCCAGAAAAGTGGAAAGCTAACAGTAGTGAACAGAAGGAAACTGGTTTATTACAGACTAAAGTGGAAGGAAAGGTTAACAATAAAGAAAATGGGATGGAGGCTACACGTGGTGGAGCTCTTTGGGACATTTTCCGAAGGGAGGATGTACCAAAACTAAAAGATTATTTACAGAAGCACTCTCAGGAATTCAGACATGTTAAAAGCCTTCCTATTGATTCTGTTACTCATCCTATTCATGACCAGACTTTTTACTTGAATGAAGAACATAAGAGGAAGTTGAAGGAGGAATACCAAGTAGAACCATGGACTTTCGAACAACACCTTGGTGAGGCAGTTTTTATTCCGGCTGGATGTCCTCATCAAGTGAGAAACTTGAAGTCATGTATAAAAGTGGCTCTGGACTTCGTGTCACCAGAAAATGTGGAAGAATGTGTCCGTTTGACAGAGGAAATTCGTATGCTTCCAAAGAATCACAGAGCTAAGGAAGACAAATTAGAGGCAAAGAAGATGGCTTTGTATGCAGCGAGTTCAGCTGTGAAAGAAATACAGAGGTTG
>ACWS-2070926-Arucaria_sp.
GAAGGAGGAAGTCTCATGTGTCACCAGTGTCAAAGAAATGACAAAGGGAGGGTTGTTTGGTGCTCCAAATGCAATAAACGTTATTGTGCCTGCTGTATAGAAAGATGGTATCCTGAGCAATCTGAGCATGAGATTTCGAAGGCTTGTCCATTTTGTCGTGGGAATTGCAACTGTAAAGCATGCTTGCGTAGAGGAGGCCGTCTAAAGGTTGAAATGAAGGAAACAACCAAGGCTGATAAGATTCATTACCTAAAGCACTTGATTTCTATGGTCCTACATGTGTTGACTAAGATCAAGGACGAACAGAACTTTGAAAAGGAAGTGGAGGCTAGGATTCAAGGAATAACAGCAGAAAACCTGGAGATTCCATGTGCAGAAATCTGTTCAGATGAGCGGCTTTATTGTGACAACTGCAATACATCAATTGTCGATTTTCATAGAAGTTGCCCAGATTGCTCTTATGATCTGTGTCTCAGTTGTTGCTGTGAGCTTCGGGAAGGCCACCAACCTGGAGGTGATGAAGCACAATCAGCCCAACATCATGCTCAGGCTAAAGAGAGTTTGGCAAATAATAACGAAAGGGGAGTATCACGGGGAAGGACAGGTTGTGAAGACCAGTTTCAGTCCCCAAACAGCCATACTGCAAAATCTCTTCAGTCCTTGCCAGAATGGAAAGCTAATAGTGATGGCTCAATTCCATGCCCTCCTCAAGAGCGTGGCGGATGTGGAAATAATCTGTTGAATCTAAGGTGCATATTTGGATTAAATTGGGTTTCAGAACTCTTTAATAATGCAAAAGAAGTTACTGGTATTAGTGAGCCAGGAGAGGCATTAAAACAAGCCCAGCTATGCATGTTTTGCTCTGAGGTTGATTCTCTAGGAAATAATGAGCCTTCTGGTAAGTTACGCCAAGCAGCTGGTAGGGAGGATGCCAATAGTAATTTTTTATATTGCCCTACTACTCAGGACATAAAGGATGAGAGTATTCAGCATTTTCAGCAACACTGGGCAAAAGGTGAACCTGTAATTGTTCAAAATGTTTTGCAAGATACATCAGGTTTAAGTTGGGAACCAATGGTCATGTGGCGGGCATTTAGGGAGACTACTCCGGGCAAGTTTAAGGAAGAGACAAAGACAGTCAAAGCCATTGATTGCCTGGATTGGTGTGAGGTTGAGATAAACATTCATCAGTTTTTTAAAGGCTATTTGGAGGGGCGGATGCACAGGAATCAGTGGCCCGAAATGTTGAAGCTGAAGGATTGGCCTCCGTCAAATTTCTTTGAAGAGCGTCTACCACGGCATGGTACTGAATTTATCAGTGCCCTGCCATTCCAGGACTACACCCATCCAAAATATGGTCTTCTTAATCTTGCCACAAAACTTCCTGTGGACTGTTTGAAACCTGATTTGGGGCCCAAAACATATATAGCTTATGGCACCTGGGAGGAACTTGGTAGAGGTGATTCAGTTACAAAGTTGCACTGTGACATGTCCGATGCGGTCAATGTTTTGACACATACTGCTGAGGTCAAATTTTCAACTGAACAGCAAATGAAAATAGAGAAATTGCAAAAAAAATACAGAGAAATGGATTGGAAAGAGATTAATGGAAAATCACAAGGAGCTAATAAGGCTTTAGGTCTAGAAAAGAGAGGAAGACCAGCTAAAGCAAAATTAGAGATTGATAGTATGGGATCAAAACAAGTAGTTAAAAGTGAGTCTCCCCTGCCTGAAGCTTCAGAAATGCATCAGAAGCCTGATGAAAATGGGTTTAAGATGGCTGGAGAATTTGATAATATACTTGAGGAACATAATCAGAGTAAGAATGAAAGTAAGCCAGAGATTCTAGGAAATAGTGAGAATGGCATCATTAAAAGGAAAGGAGGTGGTTCAAATCCCTCAATTGAAATGAATGCAATGGGGAAAGAAAATAATTCTGTTAATTATGGAGGTGCTCTATGGGATATTTTTCGTAGAGAGGATGTACCTAAGTTACAGGCTTACCTCCAAAAGCATTGGAAGGAATTCAGACACCTTGGAGCTGCTTCCATTAAATCTGTTATTCATCCCATTCACGATCAGACTCTTTACTTGGATGCAGAGCATAAGAAGAAACTGAAGGAAGAATTTCAGATAGAGCCATGGACATTTGAACAACATATTGGTGAGGCAGTCTTCATTCCAGCTGGATGCCCTCATCAAGTACGAAATCTCAAGTCATGTATAAAAGTTGCCCTCGACTTTGTATCGCCTGAAAATGTGCATGAATGCATTCGTTTGACGGATGAGTTCCGTTTGCTTCCCAAGAATCACAGGGCCAAAGAAGACAAGTTAGAGGTCAGAAAAATGATTCTCCACGCAGTAAACTCAGCGGTGACAGAAATAAAAAAATTG
>AEPI-2011103-Linum_leonii
GATAGTGATAAGAGTGAGGAAGATGAGGAAGAACTGATGCAGGATTTGCCTAATGGATTCATGGCCATATCTCCAGCTAAACATTTCAACAATGTGGGTTCTTGCTCAGCTTCAACAACTTCCTGTGAGGTCAAAATTGGTGCTGATTTCAGCTCGAGGAGGCGCTTTCGGTCTAAGAACATCGAGCCTATGCCCATTGCTGCTCTACAGGTTTTGCCTGGGAAGAGGGATGTGGTTGAACTAAATGGAGGGAAGAAGATGAAGAAGAAGAAGTGCCATTGCTGTAGGAAGAGTGGTTTGAGTACTTTGATTAGGTGTTCCAGTTGTAGGAAGGAGTTCTTCTGTATGGACTGCGACCAGTACTTTGATGAGCAAGAAGAAGTTCAGACTGCTTGTCCAGTTTGTCGTGGAACTTGTGGCTGTAAGGCCTGCTCAGCAATTCGATTCAGGGACAGAGAATGTGAGGAATTCTCTAATGAGGGAAGGCAGGTTAACAAGGTTTTGTATTTCCATTATATGATCTGTATGTTGCTTCCTGTGCTGAAACAAATGAACAAGGACCTGACTGTTGAAATGAAGATGGAGGCCAAAAGAAAAGGTCTAAAACTTTCGGAAATTCAAATCCAGCAGGCTAAAGTAAGCAGCAACCAACGTTCGTGTAATAATTGCAAGGTCTCGATTGCGGATTTCCATAGAAGCTGCCAAAGTTGTTCCTATAACCTTTGTTTTAGTTGTTGTGACATTTTCCAAAGGAGTATTCATAGAAATGGCAATGGACTTGTTTCCAAATGCCCTACTAGAAGGAAAGCTCTCATATCTAGCATACAACTGCCGGAGATGATAACAGTATGCACCTCTAAGAAGAGATTTATTGGTAAATGTCTCAGGTCTTCTACAGCAGTGTCTAGTTGGAAAGATTTTGATGGTTGTGATGGTATATCTTGTCCCCCTTCCGAGTTTGGTGGTTGTGGTGATAGCCTGCTTGAGCTAAGCTGCATTTTCCCGTTAAGTCAGGCCAAGGAGCTGGAAACAAGTGCAGAAGAACTTATTGGCTGCTATGAGTTACCAGAAACCTTGGATGCCGACTCTAGCTGTTCATTATGTACTGGAAGTGACCTCGAAACCGATGAGATTAAGAAGTCACAAGAAGCCTCCGCAAGAGAAGATTCGCATGACAATCTCTTGTACTGTCCTAATGTACAAGATATTAAAGGTGATAACCTCGAACATTTCCAAAAACATTGGGGGAAAGGTCAACCAGTCAAAGTCCGCAATGTGCTTCTGGGTACATCTGATCTGAGCTGGGATCCAATTGTCATGTTCTGCACTTATCTCAAGAATAATGCTGGTGCACCCGGGGATGCAAAGGATTGCTTGGACTACTTTGAGGTTGAAATCGGTGTCCGGCAGTTATTCACGGGATCCATCAGGGGTCCCAAAAACGCGAACGTGTGGCATGAGGGCCTGAAGTTGAAGGGATGGCTCTCTTCTCATGCAATTCAAGGACATCTTTCAGCTCATTATGCCGAAATTCTTCACGCTCTACCACTTCCAGAGTACATGGATCCCACATCTGGTGTTTTGAATGTAGCAGCAGAGTTGCCACAGGAAATGGTGAAGCCTGACTTGGGTCCTTGCATCTATATCTCATACAACAGTGGGGAGAGTAATAGCCGGGCCGATTCAGAGTCCAAATTACGATATGATACGTATGACATGGTTAACATCCTGGTGCATGCCACTGATGCACTTGTATCGACAGAACAGCTCAACTATATACGAAAGTTAATGAAAAAGAACAGTGAACATAATAGAGCGAACGGGGAAGCACTCCCTGATGGAGGAAACATTGACAAGTTAAGATTGCATGATCTGGTCAAGGAAGATACTCAATTACACAGCAAAGTTGCTAGAGTATCTTGGTTCACTGCTTCTGCGCATAGACCTCATGACCAAGATGCTGAAGATTTACACGATGGAGTGCGTCCAAACTCCGATTCAGATTCTGACACCCATACTGATACCGATTCAGATACAGATACAGACACGGATAGTGAAATATCAGAATTTTTCTTTCGCCCGTTCAAAGGCTCGAGAACTTCAGAGCACCAGCACATGGAAACCTCCGATAACGATTCTTTAGCAGAGAAACACGAAGAATCTTGTGGAGCCATATGGGATGTCTTCAGAAGGCAGGATGTTCCCAAGCTTGTTGAGTATCTAACACAGCAGTGCAACAAATTCACTGATACAAATGGTTCCAGAAACGAAGCTACTCATCCATTGCATGATCAAACATTCTTCCTCGACGCAGTTCAGAAAAGGAGACTTAAGGAGGAGTTTGAGATCGAACCTTGGACTTTTGAGCAACACATAGGAGAAGCTGTCATTGTTCCTGCTGGATGCCCTTATCAGATTAGGAATGTCAAGTCGTGTGTTAATGTGGTACTGGACTTTGTATCTCCTGAGAGTGTGATGCAGTCCATCCAGTTGATTGATGAGCTTCGTCTGCTTCCCGACAGACACAAAGCCAAAGTTGACTGCTTCGAGGTGAAGAAAATGGCTCTCCATGGAGTCGGGCGGGCCATTAAAGAAATCCGGGAGCTTACA
>AEPI-2012311-Linum_leonii
TTCTATTGCCTAGAAAGTTGGTATCCAAGGATGAAGCTAGAGGAAGTTGCTGCTATGTGTCCTTTTTGTCGTAACAACTGTAATTGCAAGGATTGCTTGCGCCAAGATGTCAAAATGGAGGGTCTGCAGTCCCGATTGACTGTTCAACTAAAGCCAGAAGAAATCAAACGACATGCTGAGTATATGTTGCAAACACTTTTACCAATCTTGAAGCAAATAGATGATGAGCAATTTATGGAGAGAAAGGTTGATGCCGGAATCCAAGGGATTCCAGTTGAACATTTAGATAAACTTTTAGATGTACAAGAAACTGAATGTTCAGCAAGTGAGCGCATATATTGTGACATTTGCAAGACTGCAATCTTTGACTACCACCGGCACTGTTCAGGCTGTGAATCTGATATTTGTCTTTTTTGTTGTCGTGAGATCCGTGATGATAATATGCAAGGTAATTTGCCCAGTGTGGTTATGAAATATGTTAACAGAGGTTTTGACTACTTACATGGGGACGAGAATCAGAGTAGAGAACCACGTATAATATGGCCTGCGGTGGTTGCCCAGGAGATAGGTCCAGTGTTGCAACCCAAATCTACTTGGAGAGCAAATGGAGATGGTAGCATTAGTTGTGCCTGTGGTTCTGGCATTTTAGAACTTAGAACTATGTTCTATACTAAATGGGTTTCAGAGTTGGTGAAGATAGCAAACAATCGTGTTAAAGAAATTCAGGTTGATTCCGCCAGGATCTCTTCTAAACAATGTGCATGTTCTAGCGGCAATCTGGATGTAAAATGTGATAAGTTAATGAAGGCTTCATCCCGTAAAGACTCAGATGATAATTATTTGTTCTATCCAAAGGCTAAAGATTTGGTAGAAGACGATTTTGACCATTTTCGTCACCATTGGAGGAAGGCCGAACCTGTAGTAGTTGGCAATGTGCTTGAAACTGGCTCCGGGTTAAGCTGGGAACCTATGGTTATGTGGCGTGCCCTCCGCCAAGTAAAATCCGGGAACCATGATACGTTATTGGATGTGAAGACACTAGATTGTTTGGATTGGTGTGAGGTGGATATTAACGTTCACAAGTTCTTTAACGGATACTCAGAAGGTGAATTTGATAGGGAGGGATGGCCTAGGATATTGAAGCTAAAAGACTGGCCACCATCTGCTATGTTCTATGAACGTTTGCCGCGGCATGGTGCTGAGTATACCTGTTGTTTGCCCTTTAAGGAGTACACTCATCTTAGCGAAGGGCCTCTGAATCTTGCAGCCATGCTTCCCAAAGATTCGCTGAAACCAGACATGGGCCCAAAGACATATATAGCTTATGGTTTTCCTCATGAGCTTGGCCGTGGAGATTCTGTGACGAAGCTCCACTGTGACATGTCTGATGCGGTCAATATTTTGGCACACACACAAGAGATTACCTATTCAAGCGAGAAACATGGTAAGATAGAAGAGTTGACGAAGAAGCATTTTGAGCAGGACAAAAAAGAGTTATACGGTACTGGTGAAGTTATGGACGGGATTGGCGAAGATAAGAACGATAGTAATAAACTTGAAATCAGCCAAAAGGAGGGTGGTTCGATGTGTGAGAATAATTGTTCTCAGGAATCGAAACTGAACGGTTTGGGGACACGCTTGGAAGGGATCAAGCCTGATGAGGATATTCCAGATGAAAATAACTGTTCTTTGGAACCGAAATCAAACAATTCGATGAACGAAATAGGAATGACCAAGGATGATGAAGTGTCCAACAGTGTGGAGACTCAAGTGGAAAGTACAACGTGTGTTGGAGCATCAAATCGTTCAGAGACTGAAGTAGAAAGGACCAAGGGTGATTGGGTATCAAACAGCTTGGAGTCCCAACTAGAAGCGACCAAAGGAAATAAAGTGCCTGAATGCCAAACAAAAATAGAGAGAAATCACTCTTTGGAAGGTGGTGCTCAATGGGACATCTTCCGTAGAGAAGATGTTCCCAAACTGGAGGAATATCTTCTCAAGCACTACAAAGAATTTAGGCACATTCATTGTTCCCCATTGGAAAAGGTCATCCATCCCATACATGATCAAACCTTTTATCTAACTGAAGAGCATAAAAAGAAGTTAAAGGAAGAATTTGATATTGAACCATGGACATTCGTCCAGAAACTTGGTGATGCCGTCTTCATTCCTGCTGGCTGTCCTCATCAAGTTAGAAATTTGAAATCGTGCTTAAAGGTAGCATCAGACTTTGTCTCACCTGAAAATGTCGGGGAGTGCATTCGTCTGACAGAGCAGTTCCGCCTTCTTCCAATGAACCATCCATCAAAGGAAGATAAGTTGCAG
>AEPI-2054444-Linum_leonii
ATGGATAACCCTAGATCGTCCTCAGCTAACGTGGAGGACAATGTGGATATGCCGGACGATCTTCGGTGTAAGAGGTCTGATGGGAAGCAATGGAGATGCACTGCAATGTCGATGCCGGATAAGACAGTTTGCGAGAAGCATTACATCCAAGCGAAGAGGAGGGCGGCGAATTCGGCTCTGAGGGCTAGTCTGAAGAAGGCCAAGAAGAAGTCAGCTGCTGCCGAGACTAGCGATGGATACTTGGAGAGTAAGAGTGGTGATGAATTCGATATGCCTCTTTCAAGCATAAAAGCTGAGGACCATAGTCTTTCAGGATCATCCAAGAAGAAAGGGCCGGCTGGGATGAGAAGTTTTTCCGAAGGGCAGCACAGTGATGAATTTGAACGAGATGTTGAAGATGAAGAAAATTGGAGATCGTACAATAATACTCCACCTTTATCTACCGGGGATTCTCCTAGAAGTAGGTCGCAAAGGAGCTTTGATGCGATGCCTGTGATGGATTACTCTGTTGGAACCACGGGATCGTATGAAGACACTGGAGGGCAGACATGCCATCAATGTCAGAGAAAGGATCGAAGCCGAGTACTTTGGTGTCTTAAATGTGATAAGAGAGGCTTCTGTGACAATTGCATTACTGCATGGTACCCGGATATCCTGTGGGAAGAAATTGAGAAAGTCTGCCCTGCTTGTCGGGGAATCTGTAATTGCAAGGCATGTTTACGAGGGGATAATATGGTCAAGGTAAGAATACGAGAGATACCGGTCATAGACAAGTTGCAATACCTTTACTGCCTATTATCTTCAGTACTTCCAGTAGTGAAGCAAATCCACGATGAGCAATGTTCTGAAGTAGAGCTGGAGAAGAGGCTTCGTGGAACTGATAATATAGACCTTGCCAGAGTAAAATTAAACGCAGATGAGCAGATGTGCTGCAACATATGCAGGATACCCATAATTGACTATCATAGGCATTGTCCCAGTTGCTCATTTGATCTATGCCTTCATTGCTGTCAAGATCTCCGTGATGCATCTGATTGCGATTTTAAATGTGAGGTAAGAGGCTGGGACAAAGATCCCGCGGCTAAGCAAGTCAAAGATTCTAGACTAAGACTAGACATGTCAGATGACTATCCTCACTGGAAGGCAAACAGTGATGCAAGCATTCCTTGCCCTCCGAGAGACTATGGTGGCTGCAATTATTCGTCAATGGGTCTGAGCCGCATATTTAAGATGAACTGGGTTGCAAAGCTGGTCAAGAATGTGGAGGAAATGGTCAGCGGATGCAAGGTAAATGAAGCTAGCAGTCCAGAAGAACTTTGGACAGATGATCCCACATTGTCCCAGTGCGCTTACAGAGACGATAGTGAAGACAATTTCTTGTATTCCCCATCTTCCGGAGATATTAAAGCTCGAGGTGTAAATGTTTTCAGAAAGCATTGGTCCAGGGGCGAACCTGTCATTGTTAAACAAGTGTTTGACTGGGCATCCATGCCCAGCTGGGATCCAATGGTTATATGGAGAGGAATCCTCGAAACCTCTGATGGGAAAATGAAAGAAGAGAACAGAACGGTCAAGGCCATTGACTGCTTAAGCTGGTCTGAGGTCGATCTTGAGCTGGGTCAATTTATCAAAGGATACAAAGAAGGTAGAACGCGTGAAGATGGTTCTCTCGAGATGTTGAAGTTGAAAGACTGGCCTTCACCGAGTGCTTCTGAAGAGTTCTTATTGTACCAACGACCCGAGTTCCTCAGTAAACTGCCTCTGCTTGAGTACATCCATTCAAGGTTGGGCCTCCTAAATGTTGCGGCAAAGTTGCCACATTATTCTTTACAGAACGACGTGGGACCTAAAATTTATTTGTCATATGGGACTGTGGAAGAGCTTGGTCGAGGTGATTCTGTAGCCAATCTCCATTTCAAAATGCGCGATATGGTTTATCTTTTGGTGCATACGCACGAGGTGAAGCCACAGGGTTGGGTCGAGAGTGAGTCATCTGATTCCGAAACAAGCACAAACGAGAGATTACTACCTGATTTATCTCGTGATCGAGCTGATATGCTAAATGTCGGGACCACAACTGCTGATGACAATGAGATTACGGGAGAACAAAAGGTTGGGACTTCCACCGACATTGATGGCGACGAGAGAATGGAAGAACGAGTAGTCGAAGAAGGTACCACCGATGCTGACAAAGTCGAGAGACGGAAGCATCGGCAGTCTAAGAAAGAGACGGGAGGTATATCAGCCGAGGCTCGTTCAGGAGTTCATTGGGATGTTTTCCGCAGACAGGATGTTCCACGTATCGTCGAGTACTTGAGAAATCACATTGACGAGTTCAGGGACCCGGGCAACGCTGATCTGGCTACTTCCCATTTGCTTTATGATGGAACAATATTCTTGAATGGACACCACAAGCAAAAACTGAAGGAAGAATCAGGAGTGGAGCCTTGGTCATTTGATCAGCATTTGGGGGAGGCAATATTCATCCCAGCCGGATGCCCTTTCCAAGTGAGGAATCTTCAGTCCACTGTTCAGTTGGCCCTTGATTTCCTATCCCCTGAGAGTGTAGGAGAGGCCGCAAGATTAGGAGACGAAATTCGTTGCCTGCCGAACGACCATGAAGCAAAACTTCAAGTTATGGAGGTGGGAAAGATATCGTTGTATGCTGCTAGTTCATCCATTAAAGAAGTCCAGAAATTGGTCCTTGATCCAAAATTCAGTGCAGAGATTGGTTTTGAGGATCCGAATCTGACAGCAACAATTTCGGAGAACTTGGAGAAGCTTACGGGTCCTAGACAGATAAGTTGTGCA
>AFLV-2005061-Xerophyllum_asphodeloides
ATCGATTTTTCACAATTGTTTCCCAAATGGAAGGCTGATAGTGATGGCAGTATCCTGTGTGGACCCAAGGAGGTGGGTGGTTGTGGTTTATCAAAATTAGTTCTGAGGCGCAAAATAAACTGGGCTGCCAAGCTTGTTAAAAATGCCGAGGAAATAGTTAGTGGATGTAAAGTATCTGATATGGATACTACAGACAGATGTGGTTTTTGTACAGGTTGCACAACTTCTCAAGCAAGTGGATCAAGTGAGTTGAATCTCTTTCAGTGCTCTGACAGAGATGATAGCAATGATAATCTCTTGTACTACACTTCATCGCGAGATTTAAAACATGAAGGCATCAATCATTTTCATAGTCATTGGGTTAAGGGTGAACCAATTATTGTCAAACATGTGTTCGAGCATTCATTGGCTTCTAGCTGGGATCCAATGAGTATTTGGAGAGGGATTCAAGAGACAGTGGACGAGAGGATGAAAGAAGATAATGCTATTGTGAAGGCGATAGATTGTTTAAACCAGATAGAGGTCAATATCGATCTCGATCAGTTCGTAAAAGGATATTCAGAGGGATGTATAAATGAAAATGGTTGGCCAAAAATGTTCAAGTTAAGAGATTGGCCACCTCCAAGTGCGTTGGAAGAGTTTATATCATGCAAGAGACCTGAGTTCCTCAGTAATACGCCATTGATAGAATTTATTCATTTCAAGTGGGGCGTTCTCAATCTTGCTGCTAAGCTGCCCCATGATACCCTGCAGACTGAAGTAGGGCCTAAAATTTTTGTTGCATATGGGACACATGAAGAGCTTGGTAGAGGGGATTCTGTGACTAATCTCCAGACTAATATGGTTGATCTGGTTTACGTATTAATGCATACAGCTGACATGGATAGTCAGGGTTGGCAAAGGTCCAGAACCGAGAAAAGTGTATCCAATGTATCTGATGCAAAAAGATCAATCGAGAATGCTCATATAGCCGATTCTAATCTGAATATGGATGAGAGGTTAAGGTCTCCTGATCTGGCACCTAAAGAACAGAGAAAACAGGAAGAATATCGGCCCGTTTTGAATTTTAAGGACGTCGACATTACGAGGAATCAAATATGCAATGGATCTGTAATAGATGTTTCAGTAAATGGTCGCGCTGGAGCTATTTGGGATGTTTTCCGTCGGCAAGATGTTCCCAAGCTGAATGAATATTTGAAAGCTCATTGGAAGGAGTTTGAAAATTCTGCTAGTCAACCAGTCAACTCGGTCATGTGCCCTGTTTATGATCAAGCCCTTTTCCTGAATAAAGATCACAAAAGAAAATTGAAGGAGGAATTCAGAATAGAACCATGGACGTTTGAACAGCATGTTGGCGAGGCTGTTTTTGTCCCAGCTGGATGTCCATTTCAAGTAAGAAATCTCCAGCCTTCAGTTCAGCTGAGCCTTGATTTCTTATCTCCTGAGAGCTTAGGGGAGTCTGCTCGAATGGCTCACGAGATCCGCCTTCTTCCACATGACCATGAAGCAAAACTTAAGATGTTGGAGGTCGGGAAGATGTCTATGTATGCTGCCAGTTCGGCCATCAGAGAAATTCGGAAAATTACGCTCGACCCCAAGGTTAGCTCAGATATTAGATTCGAGGATCGGAATCTAACTGCAATGGTTTCTGATAATTTGGAAAGGATCACAAAGCGAAGGCGAATTCTTTGC
>AFLV-2016491-Xerophyllum_asphodeloides
AACAATGAGCAGAGGCAATTGACATGCCACCAATGTCTACACCGTTTTACGGAGAATCTTGTTATTTGCTCTAATTGCCAAGGGAAGCGTTACTGCTATGCCTGCATTGCCAAGTGGTATCCTGAGCATAGTAGAGAGGAGGTTCAAGTTGCCTGCCCTGTTTGTCGTGGTAATTGTAATTGTAAAGCTTGCTTGCGCGAGTTTATGGCCTTGAGGATTAACCGGCAAGAAGCAGATGACAGTGTCAAACTGCAACATCTGCTATACTTATTGCACAGGGCTCTACCTCTCCTCAGGCAAATTCATAATGAGGTTAATTCAGAGTTAGAGATGGAAGCCAAGGTACAAGGTATTAAATCAACCGAGGTGGATGTGACAAGGACTAAACTTGACAAGGAGGAGCGCATGTATTGTGACAACTGCTATACATCTATTGTTGACTTCCATAGGACCTGCCCATATTGCTCATACGATCTTTGTCTCGCATGTTGTTGGGAACTGAGAGGTCGTCAATCTGCTGGTATCGAAGCAGATTCTGCTAACGAACAGTTCATGGACCGATCTCAAGGTCAAGATGTGAATATTAATGGAAGACAACCTGTTCCTAGGAAAAGATTTGGCTGGGAGAGCCAGGATGCACTTATAAGAAAGGATTTCGTGCTTCATGCATCTAGTCCTTTTTCTGATTGGAGGGCAAAAAGTGATGGTACCATTCCATGCCCGCCAATAGACCGTGGAGGTTGTGGTGATGGGTTACTTGTTCTGAAGCGCAACTTTAAAGCTAATTGGGTGCTCAAGCTTCTTAAGAGAGCGGAAGAATTGACTAGCAGTTGTCAGTTTGTGGATGATGGCATATCTGTGGGTTGTTCTTTGTGCACTCCTAGTTGTTCACTAACAGTGGATGGCCAGAACAATTCACGAGTGCGACAAGCAGCATTTCGGGAGAACAGTCATGATAATTTTTTATATTGTCCGAGTGCACTTGATTCGGGAGATGATGAACTGGAACATTTTCAAAAGCACTGGGTGAGAGGGGAACCTGTAATTGTTAGAGATGTACATGAGAAAACAACTGGTCTTAGTTGGGAACCAATGGTAATGTGGAGGGCTGTTAGAGAGACAAAGATAAAGAAGTTCAAAGATGAGAGCCGCACTGTAAAAGCCATTGATTGCTTGGATTGGTGCGAGGTTGAAATAAATATCCGCCAGTTCTTTAAAGGATATGTGGAGGGTCGCATGCATAAGAGTGGGTGGCCTGAGATTCTGAAACTGAAGGACTGGCCTTCATCTAGTTCCTTTGAAGAACGTTTACCAAGGCATTATGCTGAATTCATTGCTGCACTACCATATCTTGAGTATACTCATCCAAAATCTGGTCTCCTAAATCTCGCCACGAAGCTCCCTGATGGCTGCCTCAAGCCTGACTTGGGACCCAAAACTTACATTGCTTATGGATTTCATGATGAACTTGGCAGAGGCGATTCAGTGACGAAACTGCACTGTGATATTTCTGATGCGGTTAATGTTCTAACTCATACAGCTGAAGTGAAAATGGCTGCTTGGCAATGCGATACCATAAAAGAGATGCAGAAGAAATACAAAGACGAGGACTCGCAAGAACTGTATGGAGATGCATATAAAACCTCGAAAAAGGTCGTTGAAGAACATGCTCTAGGACCCAGTAAACATCCTGAAATGGTGGAGTTTAGGTGTGCAGACTTAGAGGACAGTTACGAAACCATCTCTACGGCACTTGAAGATACGAAGGAAGGGAAACATAGTATAGCTCAAGTTGAGATGAAACGAGTTTCCACTCGAGAAGTCATGCCTACAGGGACTACTTCTCCCAGGAGTGTGAATCATGCAGTGGCAGAACCCGATGAACCTGTTTCTGAGACATGCATTGACAGTCTTCAGTTGAAGCAAAGATTGAAGTTTCCAGATGGTCAGATGCAGGATTTTAAAGAATTCTTCTCTTCAAACTCGTCTATTAGTCTTGATGAACCTTCCTCTTATGTTGAAAAGATTGATAAAGAGTACAAACAGCCTTACAAACAGGTGGAAGAGCCCCATTTTGAGTTCAGTGGTGCTTCCGGGAATGACTCTTCTATCGAGGGAAATCTAAACAACATGAAGTTATTTGGAAAACAAGCTAGAGTTAATGTAAAACCTATTTCTCATGAATGTGCTAACATTTACGAGAAACAGTTGGTACCAGAGGAAAACATCAAAATGGAGAAATCAGATGAACATATCCTTATGAATTATGTATTTGACAAACACAAAAGCCTTCCCGAGGGCACTTCATGTTTTTCTGAAAGCAAGGTCAGGGAGGTGAAAGTTGAAGATGGATATCAGTTTGGAAATAGAGAATCATGCACTTCAGCAAGCACGGGATCTACTGACTTTTTAATTTCACTTCCTGCTGCTAGAAGTCAATCTTTGGTCAATCAAGCTGATTCCGAGTTACCTGCTAAAAAGGAAATTGTTGACACTCAGCATGATATAATAGCTGAAAGGGTGTCATGTAAAACTGAGTTAGTCCATGCTCATGGTGACGTTGAGAAAAAGCTTGTCACTGTGGGATATCCTTCTGCAGGTGGCAATGAGGTGTCAGAGCCAAATATACAAAATCTAGAGGATAAAAACTTGTCGGTAATTAGATATGGAGGTGCTGTTTGGGACATATTCCGTAAGCAAGATGCGCCAAAGTTAATCGAGTACCTGAAGAAGCACTGGAAGGAATTTCGGCATATCAATAATCTTCCTGTTGATTCTGTTGTTCATCCTATTCATGATCAGACACTTTATCTGAATGAAGGACATAAGAAACAGCTCAAAGAGGAGTTTAATGTCGAACCTTGGACATTTGAGCAATACCTTGGTGAAGCAGTTTTTATTCCTGCTGGTTGCCCGCATCAAGTGAGAAATAGACAGTCGTGTATAAAAGTGGCCCTTGACTTCGTATCACCTGAAAATGTTGCTGAATGTGTTCGGCTGACCGAAGATTTCCGTTTGCTTCCAAAAACACATAGAGCAAAAGAAGATAAATTGGAGGTGAAAAAAATGGCCCTTTATGCTGTAAGTGCAGCTGTAAGAGAGGCAACAGAACTAAAATTGAGAATCAAG
>AFPO-2075364-Blechnum_spicant-gametophyte
ATGAATCGAGGGCGAAAGGGAGGCGGCGGCAACAGAGTTGATGAGGATATACCTGATGAGCTTCGGTGCAAGCGCTCTGACGGGAAGCAATGGAGGTGCAATGCAAGGGCTATGGAGAACAAGACTCTATGTGAGAAGCACTACAACCAGGCCAAGAAGAGGGCCGCAGGAGCAAATGCGAACTCTTCGCCGAAGAAGAAGACTAAGACCAAGGAGGGTGCGAGCCCGGAAGTGCTGCAGCTCAACCGAGCTGCTGTAGATATGAGGAATAAAGTCTCCAGCAGGGCTTTAATGGACGGAGACCCCCGGCAAAGGTCTAGATCATACAGTTCTGGTCTGTTTCCCGCTAGTGATTATCGGCATAGTAGCGATCACAGACATGTGAACTACAGGCACTCTAGCGACTACCGATCATCGGGTGACTACAGGCACACAAGCGACTACAAGTCTCCCAGAGATCCGTCCAATAGTCGCCAGCGGTTTCTCAATGGCTCCACCAAGAGGATTGAAGATAGGCCAAGGCCTCGCCGGTCTCCTGGAAGAGACTCTTATTTTAAGGATGAGTCAATGCACCCTACGGCAGATGAAGAAATGGACCAGCAGAGTGACATTTGCCATCAGTGTCAAAGGAGTGACAGGGGTGAGCTAATAGGCTGCCTGAAGTGTGGTGAAAAATGCTACTGCTTACACTGCATCTCAAGATGGTATCAGGATATGCACGAGGATGACTTTCGACAAGCCTGCCCCCACTGTCGAGGAAGCTGCAATTGCAGAGCTTGCTTACGGCTGGAGGGGGGTGGATCCATTTTTTCTGAAGTGAAAGTGGTGAGCGACTCTGACAAGGTCAGATTTCTCAAGTATATGCTATCCTTTATCCAACCATTGCTACAGCAGCTGCATCAAGAACAGTGCGAAGAATTTGACTTGGAAATCAAGCTCACAGGAGATGCTAACTTAAAGGCTGAAAGGTCAAAACTTATGAAGGATGAACGTCTGTACTGTGACAACTGCAACACATCAATCGTCGACTTGTATAGAAGCTGCCTTTCATGTGGTTATGACTTGTGCCTGACTTGCTGTAGGGAGCTGCGACAAGGCCAGCAACCGGGAGGTGAACTCGCTGGCTCAGCAGAACAACCGTCTTATGCCAGGCTCAAGGACAAAGGGTCCTTTATTGGGAATGAGACCAAACTACCTGTTTGGTGTGCCAATGATGATAGCAGTCTTCCTTGTCCACCTTCAGAACGGGGTGGCTGTAGCTCAAGTAGTTTAACGTTAAAGAGGATATTAAAGTCCAACTGGATAGCAAAGCTGGAAGCAGAGGTAAACAGCCTGCTGCCAGCAGATCAAAAGCCACCTCTTTTGTCGGATGCTTGGTGCTCATGCAGAGTAGATTCAGACATGGCTTCTACTTCTGACAGTCATGATAAGCACCTTCGACAGGCTGCATATAGAACAGATAGTAGAGATAATTATGTCTATTGTCCGACTGCTCAAGCTGCTGAAAAGGAAGGTCTAGGTCATTTTCAAAAGCACTGGCTTAAAGGTGAGCCAGTCATCGTCCGAAGGGTGCTGGAGGAAACCCAAGGGTTAACATGGGAGCCATTGATTATATGGCGTGCGCTTCGGGAGAGTACGAAAAGCAAGGTCATGGGGGCTCTTGATTGTCTGGATTGGGGTCAGGTAGAAATCAGTATAAATCAATTCTTTAAAGGGTATCAGGAGGGAAGAATGCACAAATCTGGCTGGCCGGAACTGTTAAAGATGAGAGACCTGCTGCCTGCTAATTTTTTTGAGGAAAGGCTTACACGTCTTGGGGCACAGCTTATCAGGGCTCTACCGTTTCATGAGTACACAAATATAAGACATGGAGTGCTGAATTTGGCTTCCAAGATTCCAGATGATTGTTTGAGACCAGATTATGGCCCAAAAGGCAGCATTGCTTATGGTTTGAGGGAGGAGCTCGAAAGGGGTGATTCAGTGACAAAGCTGCACTATGACATGTTTGATACGGTAAATGTGTTGACTCACACCACAGAAGTGAAGCTGCCTGGGTGGCAAACTAGCAGGCTAGATAAGTTCAAGACGCTGTACCAAAAGACGACAGCAGCAGCAGATCCATCTTCAGACGAAGCTGTGCGCTCGAGAGATCGAAGTTCTGAACAGACTGTCGCGATGTCTTCCAATGGTTTACACAGTTTGAAAGATGAAATTAGTCAACAAGATGGAGTAACATCAGCCAAGGAGGTGGCAAACAGAGATATTCTAGTGGGGTCTAGGATAGCACAATCCGTAGAAAGTGAAAAGGGGACCCAGGAACCTGTAACAGCAGATAATAAGAAAGAAGTAACTGCTGACTTAGGTACCAGGTTTTCCCAACCCGGTGAAACAAAGGAGCTTGACTTCTACGGAGGGGTTTTGTGGGATGTTTTTCGTAGGCAGGATGCATCAAAGCTTCATGCCTATCTCTCAAGGCACTCGGAGGAGTTCAGGCATACCAATGAAGAGGTCACTCATCCAATTTATGATCAGACTTTTTATCTTACAAAAGAGCATAAGAGGAAGCTTAAAGATGAGTGTGGAGTTGAACCCTGGACGTTTGAGCAGCATGTGGGGGAAGCGGTACTCATTCCAGCAGGTTGCCCGTACCAAGCCAGGCATTTGAAGTCTTGCATTAGTGTCTCATTGGACTTCGTTTCACCTGAAAACTTATCAGAGCTAGTCCGCCTCTCAGAAGAGTTTCGGCTACTTCCAAAGGGGCATATGGCCAAGGAGGATAAGCTTGAGGCAAGGAAGTTGATGCTGTATGCAGCAAATCGGGCTGTAAAGGATATCAAGCATTTG
>AHRN-2002804-Cuscuta_pentagonia
ATGGAGCATCCAAGATCAACATCTGGCGTCGGGGAGGATAATATTGGGATTCCTGATGATTTGCGGTGCAAGCGATCAGATGGAAAACAATGGAGATGCACTGCCATGTCCATGCCTGATAAGACAGTGTGTGAAAAACACTACATACAGGCTAAGAAGAGGGCTGCAACTTCTGCAATGAGAGCCAGTATGAAAAAAGCTAAGAAAAAACATTCTGTTGAAAATGACACATTCTTGGAGAGTAAAAGTGATGACATGGATCTACCACTTAATAACCAGAATACAGGGGATTTTTCTGGTTCGGTCTCTGGGAAGAAGCATAAAAAAAAGGTATCTAAAAATCAAAGTGGTTATTTTCCTGAAACAAATTCAAATCGGGCATATTCCAGTACTGTGAAAACAAATGATGATCTAGAAAGAGATGCTTCACCATGCGAAGAGAGTTTAAGGTCTTATAGGGAACCACTCCCGCATTGCCAGGAATCCTCCAAAAACAGATCCGAGAAGACTTTTGATTCTGGCCATATGACGGAAAATTCTGAAGGAAGCTCTGATGCTTCTGATAACACCGGTGGGCAACCTTGTCATCAATGTCGGCAGAATAATCACAGGGTTATTTGGTGCCTTAAATGTGATCGAAGGGGATATTGTGAAAGATGCATCTCAACTTGGTATTCAGACATCCCAGCAGAAGATATTCAGAAGATTTGTCCTGTTTGTCGTGGCAATTGTAATTGCAAAGTGTGCTTACGAGGAGATATTCTGATAAAGGCTAGGGTCAGGGATATTCCTGCCCAAAAGAAGCTGCAGTACCTTTTTTCCCTCTTATATGCGGTACTTCCTGTTGTAAAGCACATACATCATGAGCAATGTTCTGAGGTGGAGTTAGAAAAAAGGCTCAGAGGAAATGGGATAGATCTTGCAAGAATGAAGTTAAATTCTGATGAGCAGATGTGCTGTAACTTCTGCAGAATACCAATTATTGATTATCATCGGCACTGCTCAAATTGCTCATATGATCTGTGCCTTAGTTGCTGCAAAGATATTAGAGAAGCTGCCAAGTGTTCCTCTAAGGAAGATATCATAAACCAGATTTCTAGCCAGACCAATGGTGGGGAAATGATGTCAGAGGCGTTCAAACTATCCAATGTCCAATTAGAATCCTTTAAGAGGATAGCTGATTGGAAAGCCAATAGTAATGGCTCTATACCGTGTCCCCCCAAAAAGTATGGGGGCTGCGGTTCCTTGACTTTAGTTCTAAGACGCATCTTCAAGATGAACTGGGTTGCAAAACTGGTAAAAAATGTTGAAGAAATGGTCGGCGGCTGTGTGCTACGTGAGTCAGGCAATGTAGACAGATCTGGCTCTGAGCTTAATCTATGCAAGGCTGCACATAGAGAGAACGCTGATGATAATTATTTGTACTGTCCATACTCGGAAGATGTAAAAAATGAAGGGATTGAGAATTTCAGGAAGGAGTGGAGCAAAGGCAAGCCCATTATTGTAAAAGAAGTTTTGAGTATCTCATCAACCTCAATATGGGATCCCATGTTTATATGGAGGGGAGTGCGGGAGACAACCGACGATATAACAAAAGATGAGGACATAATTGTGAAGGCTATTGACTGTTTGAATTGGACTGAGATTGATCTTCGTCTTAGTGAGTTCATCAGGGGATACTCAGAGGGCAGGATTTGTGAAAATGGGTTGCCTCAAATGTTAAAATTGAAGGATTGGCCCTCTCCCAGTGCTTCAGAAGAACTTCTATTGTACCAGAGACCTGGATTCCTTAGTAAAGTTCCCTTGCTGGAATTCATTCACTCCAAGTGGGGTCTTCTAAATGTTGCTGCCAAGCTACCTCATTATTCACTTCAGAATGATGTTGGTCCTAAGATCTTGATCTCTTATGGATTGTATGAAGAGCTCAGCAAAGGTGATGCGGTGCACAACCTTCATATAAATATGCGTGATATGGTGTTTTTATTAATACATACAAGAGAGGTCAAACTGAAAGGTTGGCAGAGGGCTAAATCAGAGAAGATACAAAAGACTTATGCTGACTATGGAGATTTGCACACTTTATCACATGTTGAGCTGGATATGAAGGAAGAGAATGGTGCTAATATGAATACTCCTCAAATGTTGGTGGATCAGGGTGCCAGAATTTCTAGCTCCAATTCAGATAATATTGGCGGTGAAGACTTGAACTGCACTTATGCAAACAATTTTGAGGGTACACAATCTGGAGCTACTTGGGATGTCTTTCGACGGCAGGATATACCAAAGCTTGTTGAGTATTTAAGATGTCATAAAAATGAATCTGGAGAGCCTGAGAATGTTCCTAGTCCTCTTTATGATGGGACGATATATCTGAACACACATCATAAAGAAAAGCTTAAAGCCAACTTTGGAATAGAACCTTGGTCGTTTGAGCAGCATCTGGGGGATGCTATATTCATTCCTGCAGGCTGTCCTTTCCAGGCGAGGAATCTTCAGTCGACAGTTCAGTTGGGCCTTGATTTCCTCTCTCCGGAAAGCTTAGGGGAAGCCGTGAGAATGACAAAAGAAATTCGCGGTCTTCATAATGCTCATGAAACCAAGCTTCAAATGTTGGAGGTGGAAAAGATATCACTCTATGCAGCAAGTTCTGCCATTAAAGAAGTTCAGAAACTGGTTCTGGATCCAAAAATTGGCCCGGAGCTTGGATACGAGGATCCTAGTTTAACTGCAAGTGTATTGAAGAACCTGGAGATGATGAGGAAAAAGCAGGTTGCATGCGCT
>AHRN-2006856-Cuscuta_pentagonia
ATGTGTCATCAATGCCAAAGGAAAGATAGAAGAATTGTTGTTGCTTGCAGCAAGTGCAAAGAGAATATTTACTGCATTCGATGCATCAAGCAATGGTATCCTCAACTATCAGAGGAGGAAATTGCAGAGGTGTGCCCTTTTTGTCGTGGGAATTGTAATTGCAACAATTGTTTGCACTCTAGTGGCTTCATTAAGACATCAAGAAGAGATCTCACTGACTTTCAAAAGCTTCAGCATCTTCAATATTTGGTTGTTAAACTTCTTCCCTTCCTCGAACAAATCCGTTCTGAGCAAGTTCAGGAGATACTGACAGAATCTGTAAATCAAGGTGTCTCTTCATCCTTAATTGAGGAGGTCAAACAGTCAACATTTTACTCCGACGAGCGAGTGTATTGCAATCAGTGTTCAACATCAATTTTGGATCTTCATCGAAGTTGCCCTGGCTGTTCATATGAGCTTTGTCTGCGTTGTTGTGAGGAAATACGCAAAGGAAAGTTTCCAGGGTGTCCAGTAAGAGAAGTTTTCAAATATAAAGATAAAGGATGTGAATATATGCATGGCGGCGATCCCCAACCAGAAACCAATGATGATGTGGACAATTCACCATGGGATCAGAACAATCCACCCGTGACCAAATGGGCTGTCAGTGGCGATGGCAGTATCACCTGTGCTCCTCAAGAACTGGGTGGGTGTGGAAGTTGTATTTTAGAGCTCAAGCGCCTCCTTCCAAAAGGCTGGATCTCTACTTTGGAAGAAAAAGCAACAAGAGCTTTGAGCAAATGCAGAAGTTTACAGACAACTGCAACTTGGGAAACTGAAGCTGTGAATATAAACCCTGAGAAGATGCGCAGAGCTGCTGATAGAGTGGGTTCTAAAGACAACTGCTTGTATTGCCCAACTGGGAGGGATGTTGTGGAGGAGGAAGAGCTTTTCATGTTTAGGAGCCATTGGGGTAGGGGTGAACCAGTAATTGTAAGGGACGTTCTTGACCACACGGCTGGACTTAGCTGGGAACCTATGGTTATGTGGCGTGCCTTATGCGAGAACACAAATCCAAGGACATCCGTTGGCTCAAATATGTCAGAAGTCAAAGCCGTGGACTGCTTGGCCGGGTGTGAGGTCCAAATCAATACGCGCAAATTTTTCAAAGGATACACAGAAGGAAGAACATATGAGAATTTCTGGCCAGAGATGCTGAAGCTCAAAGACTGGCCACCATCTGACAAGTTTGAGGATCTATTACCGCGACATTGCGATGAGTTTATCAGTGCGCTCCCATTCCAAGAGTATACCGACCCTAGAGACGGAATCCTTAATGTTGGTGTCAAGTTGCCACATGGGATCATAAAACCTGATTTAGGTCCTAAGACCTACATTGCATATGGTGTTTCAGAAGAACTCGGGAGAGGAGACTCCGTGACAAAGCTTCATTGTGACATGTCTGATGCAGTATGGCCACTCTCTATGATTTGGTATTTTTGTTTTGTTTTACTGCCATCTTTTTGTTGTCCTGTCAAAAAGGTAAAACTCGATCTCATCAAATCTTTTCTTCCTCCCCATGATCAACATTTTCTGATTCCTTCCTTTTCTACCAAACAGGTCTTTCACCCTATTCATGACCAATGCTTCTATTTAACATTCGAGCACAAGAGAAAACTCAAGGAAGAATATGGAATAGAGCCATGGACATTTGAGCAGAAGGTCGGAGAGGCCGTGTTCATTCCTGCAGGTTGTCCTCATCAAGTCAGAAATCTCCAGTCGTGTACGAAAGTCGCAGCAGACTTCATTTCTCCCGAAAACATCCAAGAGTGCTTCCGGCTCACAGAAGAATTCAGGAAGCTGCCAAATAACCACAAAAGCAGGGAAGACAAGCTTGAGGTA
>AHRN-2013224-Cuscuta_pentagonia
GAGTCAAATATGTGCCACCAGTGCCAGAGAAATGACAAAGGAAGGGTTGTTCGTTGCACAAATTGCAAGACAAAGAGATATTGTGAGCCTTGCATGAAGACATGGTACCCTCGTATGCAAGAAGAGGCTTTTGCAGAAAGGTGTCCTGTTTGTCTAAATAATTGCAATTGCAAAGCATGCTTGCGTTTGGAAGGGCCAGTAAGGGCGTTGAAGGAAAATAAATATCAAGTCAGCGTTGAGGAGAAACTTAAGTACTCTAATTATATCTTGCTAGCTCTTCTACCTCTCTTGAAACAAATCAATGCAGAGCAACTAATGGAAAAGGAGATTGAAGCTAAGATTAAAGGAGTTGCTGTATCTGAGCTAAAGCTGCAAAAAGCAAAGTGCAAAGTTGATTGGAGATTGTTCTGCAACAACTGTAAGACATCAATTTTTGATTATCATAGAAGCTGCTCGGAGTGTAAAAAGTATGATCTTTGTCTTACTTGTTCCCGAGAGCTCAGAGCTGGCCACTTGCATGGGTCTGAAAAAGAAGTCATTATTGAATATATCGACCGAAAGCTTGAGTACATTCATGGAGAGGCCAGGTCAGAATCTCAGACAAGAAAGTTTAAGAGATCTGTTAGGGCTAACTCCAATGAGAACACACTTGATCATCCAAAGAATTCTGGTGGGTTCTCTCATCAATGGAAACCTGACAAAACTGGTAGAATTAATTGCCCACCAGAGAGTATGGGTGGTTGTAACAAGGGTACTTTGGAATTAAAGCATTTATTGGGGGAGAATCATATCCCTGAATTGCTAGTTAAAGCAGCACAAGTAATGGAGAAAATCAGCTCAAATGACATGCCTGAATATTCTAAGCAATCGTGCTCTTGTGTAAATACGATCGAGGAGAGTGAGAGTAGTAAACTCAAGGTAAGAAAAGCTGCTTCTAGGGAAGACTCTGATGATAATTATCTTTACTGTCCGGAAGCCAAGGACATTAAGCATGAGGATTTGGAGCATTTTCGATTGCATTGGCTTAAAGGTGAACCTGTGATTGTTAGTAATGTTCTAGAAACTACTTCTGGATTGAGCTGGGAACCAATGGTGATGTGGCGTGCCTGCCGCCAGATAAAGAATCTCAATCATCCACTTATTTTGGATGTGATTGCTCTTAACTGCTTGGATTGGTGTGAGGTTAAGGTTAATATCCACCAATTTTTTCAAGAATATATGGAACTTCGTTTTGATAGCTACGGCTGGCCTAAAATTCTCAAGTTGAAAGACTGGCCTCCATCCGCTTTATTTGAGGAGCATTTGCCTCGCCATGGTGCTGAGTTTGAAAACTGTCTGCCTTTCAAGGCATATACAGATCCTAAAAGTGGTTATCTAAATCTTGCTGTCAAGTTACCACCTAAATCCTTAAGGCCAGATATGGGACCAAAGACATATATAGCTTATGGAGTTCATCCAGAGCTTGGGCGCGGCGATTCTGTAACCAAACTGCACTGTGATATGTCGGATGCTGTGAATGTTCTTTTACATACCCAAGGGACAAAACTAAAACCTGATCAAGTTTTGCGTATCAGAGAACGTAAAATGAAACATGCTATGCAGGATGAGAAGGAACTATTGACAACCAATGACATGAAAGAAGAAAGTCCTCAGAAAAATGGGAATGCTTATGGAATAGTTGAGGGTGTTGAAAATGGTAAACCTGCTTCAGAAGCGGATCCACACAGGGAAGTGGATGAAAACAGGATTGGGAATATTAATGGGTCGGAAAACCACTGTGATGAAAATATGCCATCTAAAAGATGTTTGAGAAGTAGAGTTAAGGGAAATAGAGGCAAAACTGAGCAGGAAGAAAAGAGTGGAATGGAGCAGCGGGTTAAAAAAAGTGGGAAACTTAGGAAGAATAAGAATGAATCTCAGAAGGAAAGGGATCCAAATGGAAATGATTGTCCTAAGATTGAAGAATCTGATAACGGAGCTATATCGGACGAGTATGAAGAATCTGAAGGTGCTCTCTGGGACATCTTTAGAAGGGAAGATGTCCCTAAATTGGAAGCATATCTCAGGAAACACCTGGTTGTTCATCCGATACATGACCAAAGTTTTTACTTGACTGTTGAGCACAAGAAGTTGCTGAAAGAGGAATATGGGGTTGAAGCATGGACATTTGTTCAAAGGTTAGGAGATGCTGTTTTTATACCAGCAGGTTGCCCTCATCAAGTCAGAAACTTGAATGGAGCTAAAAAAATGAATTTGAAACGTGGGGAATCAAGCGATCGGGACCGTGTGACCGACCTTTTACTGAAATTGACTGAGGAGTTCCGCACACTTCCCCATGATCATAGGGCAAAAGAGGATAAATTAGAGGTGAAGAAAATGATGATTCATGCAGTGGATGATGCCGTG
>AHRN-2017582-Cuscuta_pentagonia
AGGAAAGTGAAGAGGAAGAGATGCCATTGGTGTAGAAGAACTGCCTATAGGACTTCTGTCAAGTGCTCAAGTTGCAAAAAACAATTCTTTTGCATCGATTGTATTAAAGAACGGCACCTTGAGAGGCTGGAAATTAAGGAGACATGTCCCGTCTGTCGTGGCTGCTGCAATTGTAGAATCTGCACAAAGTCAAAGCCCAATGATGTCAACCACTTCAAGGAATTTGATAAGAAAAAGATTAGAAAAAGACAACTGCTTTATTATCTGGTTCATTCCCTTCTCCCCGTGCTGGAAAATATTAACCGAGATCAGAGTGTTGAGGTGGAGGTAGAAGCTAACATATCAGGAAAACCACACTCAGAAGTCCAAATACAGCAAGCTGTTATGGACTGTGAGAAGTTATTTTGCTGCAGTAATTGTAAGACTTCCTCCATTCTGGATTACCATAGAAGCTGCTCAAACTGTTCTTTTCTGCTTTGCATCCATTGCTGCTCCGACCTTCGCGAGAGATATAAATCAACTGGTGATGGTGATGCTGACATGTCTTGCCCATCCACAGAATCTGGTGGTTGCAGTGGTGTTCTTCAACTAAGATCTATGTATTCCTGTAATTGGATCAAAGAGATGGAAACTAGTGCTCGGGCAGCATTAAGCAGCAACTCCAAGTCTGATGAAACTACAGGAGATGAAAATGATGGCGCAGTAAATAGTTTTCTTATGGAGATGGCTCAAAGACAAGATGCAGATGACAACTTTCTGTACTGTCCCAGTGTGAAGGATCTTCAGAAGGAAAATTTTGAAGACTTTCAAAAATATTGGGGGAAGGGACATCCTGTTATAGTAAGAAACATGCTCAGAAGCTCTTCAGAACTTTCATGGGATCCTGTTTTTATGTTCTGCGCTTACCTTGAGAAGAGGCCGCCTAAATGTCCAAAGGAGAAAGAGCCTAAAAGAGCACCAAATTCCTTGGACTGGTGTGAGGCAGAAATTGCCAGAAAGAATACCTTTTTTGGTTCTTTGCAATGGCAAACACAAGCAACTATTAGGCAACAGACGGTTAAGCTAAGAGCGTGGCTTTCCTCACATTTATTCGGAGAACAGTTTCCAGCACATTATTTAGAAATCATGCGAGCCTTACCATTTCAGGAGTATATGAACCCCAAGTCTGGTGTCCTTAATTTAGCCATGAAATCACCAGCGGATACACCGGCACCTGACCTTGGTCCTTCTATCTATATCTCATATGGTTGGCCTGAAGAGCTTGTGGGAACTGAATTCACCACTAACCTTTGCTATGAGACATATGATGTGGTTAACATTTTAGCATATGCTGCAAATGCACCCATTTCTGCAGAACAGATTCGCAAAGTAAAAACTTTGATGAAAAGGGTTGGCACTAGAGATCAGGTGGAAACCACAAGCAACTCTACTGATCACAGAGGAAAATCATCCCTGCAGAGTGAAGATACTGAAGAATCCGGATTGCAGGATGTGAATGCAGAAAATGTGCAATTGCCAGACGGCATTGCCAAAGTGCCCTTTTATTCTGCTGATTCCCATACTGAAGGCCAAACTTTTCTTGAGGACAGTAATATGCTCACTGATAGTGATTGTGATGCTGGGTCTGATTCAGACATCTCAATACTCTGCTCCGAATCAATTGACAGATTGACAGATTCAGAAAATGATGATTCTTTTCTTGATGATAGCACAGAAAAAGAAACTGCAGTTTGTGGGGCCCAGTGGGACATTTTCCGCCGACAAGATGTTCCAAAACTTGTGGAATATCTCAGGAAGCACTCCAAGGAGTTCACCTCTTCTTGCTGCTACTCTAAAAAAGTTGTGCATCCAGTTCTTGATCAGTATTTCTTTCTAGATGCATATCATAAACTGAAGCTTAAAGAGGAATTCGATGTACAGCCATGGACATTCGAGCAACATCCTGGCGAAGCTGTTATCATCCCAGCTGGATGTCCATATCAAATTAGACAACTTAAGTCATGTGTCAACATTGTTCTGAACTTTCTATCTCCTGAAAATGCGGCTGAGTGCATCCATTTGAGCGATGAAATCCGACTCCTTCCTGGACAACACAAAGCCAAAAGGAAATTGATGGAGGTCAAGAAAATGGCTCTATGTAGTGTCCAAGATGCAGTTGGGGAAATTCAAGATATT
>AHRN-2024289-Cuscuta_pentagonia
AAGCAGAGTGGGGGATTAACGTGCCACCAATGCATCAAAACCAATAAAACTGCCATAGTCTTGTGCTTGAAATGCAAAAAGAAACGCTATTGCTTTGAATGCATTGCAAAGTGGTATCCAGAGAAAACAAAGGAAGATATTGAGAATGCATGTCCATTTTGTTGCGGCAATTGTAATTGTACAACTTGCCTTCAAGCAGATATAACTCCAAAGTCCAACAGAAAGGAGCCTGATGAAGAAACCCATTTGCAAAGGTCACTGTATGTGCTGTTAAATGTTCTGCCACTTCTTAGGAATATTCAAGAGGAGGCAAGGGCTGAGCTAGATGTTGAAGCCAGCATACGAGGTGTCCAGTTGACAGAGGAAGATATAACCAAGTCCTTTCTTGACAAGGATGATCGAATATACTGTGACAATTGCAATACATCCATTGTCAATTTCCACAGAAATTGCCCAAATCCCGATTGTTCTTATGATATTTGTCTCAATTGTTGTCGGGAGCTAAGATGTGGGGGTTTTCCGGGAGTAACCGGATCCCAGTCATCATTTAGCTGCAAGTCTTCTGAAAGACAAAGTGATGAAAATGCTCTTTTGCTTGAGACGATCTCTTCTAGTGTTGGGGAAAGGCCATGTGAGATGTCTTCCCCATGGAAATCAAAAGCTGATGGTAGCATACCTTGTCCTCCTAAGGAACTTGGAGGTTGTGGTTCTGCGATGCTAGCATTACGCCGCATATATGAACCTAATTGGGTGAATGAACTGATCAAAGGTGCAGAGGATCTTACTTGCAATTGTCACCTACCCGAAATCGATTTCTCCCAAGCCTGTCATACCTGCCTTGCTGCCACGTTGATTGGAAATGGTGATCGACATCTGAATGTAAGGCAGGCTGCTTCCAGAGATGATAGTCATGATAATTTACTGTATTGTCCCGATGCAATTGGCTTGCCCGACGAAGAGTTTATGCATTTTCAATGGCATTGGAGGAGGGGCGAACCTGTCATTGTGAGGAACACGCAAGCCATGGGGCCCGGCCTCAGCTGGGAGCCAATGGTAATGTGGCGAGCTTTCAGAAATGCAAGGAAAAAATTAAATGAGGAGAGTTTCTCTGTAAAGGCAATTGACTGTTTGGATTGGTGTGAGGTCGAGATAAATATTCACCAGTTCTTCAGGGGATACTTGGAAGGACGGTGTCATCGCAGTGGGTGGCCAGAGATGTTGAAATTGAAGGATTGGCCACCGACCAAGTTTTTCGAAGAATGTTTGCCAAGACATGGTGCTGAATTTGTTTCCATGCTTCCCTTCAGTGATTATACTGATCCTAGATCAGGTCTTCTGAATCTAGCCACTAAGCTGCCTGTTGGGTCGTTGAAGCCAGATTTGGGTCCTAAAACTTACATTGCTTATGGTTCAGAACAAGAACTGGGAAGAGGTGATTCTGTATCAAAGCTGCATTGTGACATTTCTGATGCGGTCAATATCCTGACACACACAAGTAAAGTGAAACTTAATTGGAAGCAAAGAAGAAAAATTGCGAAATTAAAGAAGGGTCACGAAGAAGAAGACTTGAAAGAGTTTTTTAGCAGGGCAAATGATGCACCGGAATGTGCAACTTCCTTAGTTCAGGAGACATATTCAAACCAACCAAACCCTGACAACTCAGCACTTGTAGAAGAAGACAACATGCTAACTGAACACCCTCTAGATGTTGTACATGGTGGGGCTTTATGGGACATCTTTCGTCGCGAGGACGTGCCTAAACTAACAGAATACTTGCAGAAGCATTGGAAAGAGTTCCGTCATATTAACAATGTTCCTGTCAATTCTGTCATTCACCCTATTCATGACCAGACATTTTATCTGAACGAGAAGCACAAGAAACAGCTGAAAGATGAATTCAATGTTGAGCCTTGGACATTTGAACAATACCTTGGTGAGGCTGTTTTCATTCCTGCAGGGTGCCCACATCAAGTTCGAAATAAACAGTCGTGCATTAAAGTTGCAGTTGACTTTGTATCCCCTGAAAATGTTCAAGAGTGCATCCAATTGACAGAG
>AIGO-2011342-Chamaecyparis_lawsoniana
AAAACAAATGGAGATTCTATCAGGAACAGCCGGATGTGTCACCAATGTCAGAGGAATGACAAGGAGGGAGTTGTTTTCTGTTCCAAATGCAAAAGGAAGCGTTATTGCTTTCCTTGTATTGATAAATGGTATCCTGAGCAGTCTAGAAAGGATATTGAGGAGGCATGCCCTGTTTGCAGAGGAAATTGCAATTGTAAAGCATGCCTGCGCGAAGATGGCCATGTGAAGTTTATGCTCCCACAAACGAAAACAAATGACTCTGAAAAGTTGGTTCGTCTGAGGTATATGCTATCTATGGTTCATCCAGTGCTTAAACGTATTCGCACTGAGCAGTCTTTGGAACAGGAGATGGAAGCTAAAATTAGAGGGGTAGAAGCAGTGACTGATGTTCAAAGGGCAAAACTGAATCCAGACGAGCGGTTGTATTGTGATAACTGCAGTACATCTATTGTTGATTACCATAGAAGTTGCCCAGATTGTTCGTATGACCTCTGTCTCACCTGTTGTCATGAACTTCGGGAAGGGTGCCAGCCTGGAGGAGATGAAGCAGAATCAGCTCAGCAGCAGTCTAAGGAGAGAGCTTATGCTCAAGTTAGAGGTGCTCTTGGTGCTGGTTGGGAGAGCCAATCCCATGCCTTGGCAAATAGTATTGAGAACAACTTGTGCCCATTACCTGATTGGAGAGCAAACGGTGATGGTAGCATACCTTGCCCACCCACAGAACGAGGGGGTTGTGGAAAGCAATTGCTAGAATTAAAACGCATTTTTAAGTCGAACTGGGTTAAAAGACTTGAGGAGAATGCTGAGAAAGAGGGCAATATATATAAAGATCAAGAGGTATATGAAGATTCAAAGACCTGCTCTTTATGTCTTCAATATAATTGTCACAGAATGGAAGGGCTTTCCGATGGCATGTTACGTCAAGCAGCTTTCAGAGAAGGGAGCAATGATAACTTTTTGTATTGTCCAACCGCACATGATACAGATGATGGAAGTTTTAAGCATTTTCAGAAGCACTGGCTCAAAGGGGAACCGGTAATATTTCGGAATGTTCTCGAAGATACATCAGGTTTGAGTTGGGAACCGATGGTTATGTGGCGGGCTGTTCGGGAGACGACTAAAGGCAAATTCAAAGAAGAGACAAAAACAGTCAAAGCCCTTGATTGCTTTGATTGGAATGAGGTTGAAATCAATATTCATCAGTTTTTCAAAGGATACTTGGAGGGCCGTATGCATAAAAATGGCTGGCCTGAGATGTTGAAGCTAAAAGATTGGCCACCATCAAATTTATTTGAAGAGCGCTTACCTCGACATGGAGCTGAGTTCATTAGTGCATTGCCAATTCATGAGTATACCCATCCTAAATGGGGCTTATTAAATATTGCTACCAAACTTCCTGATACTTGCTTGAAGCCTGACTTAGGTCCAAAAACATACATTGCATATGGGACCCGTGATGAACTTGGCAGAGGCGATTCAGTTACTAAGTTGCACTGTGATATGTCTGATGCGGTAAATGTTTTAACACACACAGGCAACGTGAAGTTCCCACGTTGGCAACAAGATAAGATAGAAAAAATGAAGAAGAAGTTCAAGGCACAGGATTTGAAGGAACTACATGGACACTCAGACAGGAGTAGAAATGAGATCAGCGAAAAGGGTCACGATAAACCAGCAGATCCAGAGCCAAAAACAGGTGAACTTACTGGATCTGAGGTTGCTGATGAAAAAATACCTTGCTCATCTCCCCATGAGGACAGAACACCTTGCTCTTCTTCCCCACTTGAATTGAATTCTGATGAAAATGAGGCCAGTGCAACGGGAGATTTAGTTGAGAACTTGGAGGTACAGGATTTAAATATAGTTGGAAACAAGACTTCTTGCCTGGGCCAAAGGAGATCTGATGAAAGCACAGCAACAGAAGTTTATACTGTGTGTGAAAGGAAAAAAGAAGTGTTTGCCAGTAAAGAGAACAATTCAGAATTTGAATATGGTGGGGCTTTGTGGGACATCTTCCGTAGGGAGGATGTGCCAAAGTTACAAGCTTATTTGCGGAAACACTGGAAAGAATTTAGGCATCTCAATGGTGCCCCAGTAAATTCTGTTGTACATCCCATTCATGATCAGACACTCTTCTTGAATGAAGATCATAAAAAGAAGCTGAAGGAGGAGTTTCAAGTTGAGCCGTGGACATTTGAGCAGTATCGTGGTGAAGCAGTATTTATTCCAGCAGGATGCCCTCATCAAGTAAGGAATCGCAAGTCATGTATAAAGGTAGCAATGGATTTTGTATCACCGGAAAATGTACAACAGTGTGTGCATTTGACAGAGGAATTCCGCTTGCTGCCAAAGAGTCATAGGGCCAAGGAGGATAAGTTAGAGGTTAAGAAAATGACTTTATATGCTGTAAGTTCTGCTGTTCGAGAAATTAACAGGTTGACAATGGACTCAAAG
>AIGO-2011497-Chamaecyparis_lawsoniana
TCTTTGTGCTCCAAGCCCGATTCTCAGGATATTAATGAGCTCACTTGCAAGTTGCGATGTGCCTCTTGTCGAGGGGATGCCAGCAATGACTTTTTGTATTGCCCTACTGCTCAGGACTTAAAGGAAGAGAGTCTTCAACATTTTCAACAACACTGGGCAAAGGGTGAACCTGTGATTGTTCGGAATGTACTAGAAGGTACAGCACGTCTAAGTTGGGAGCCAATGGTTATGTGGCGGGCTTTTAGGGAGACTACCCCGGGCAAGTTTGAGGATGAGACTAAAACAGTCAAAGCCATTGATTGTTTTGATTGGTGTGAGGTTGAGATAAACATTCATCAATTTTTCAAGGGCTATTTGGAGGGGCGGATGCACAGGAATCAGTGGCCTGAAATGTTGAAGCTCAAGGATTGGCCTCCCTCAAATTACTTTGAAGAGCGTCTACCCCGACATGGTGCTGAATTTATCAGCGCTCTACCTTTCCACGAGTACACCAATCCTAAATGTGGCATTCTTAATCTTGCCACAAAACTTCCTAAAGACTGTCTGAAACCTGATCTGGGCCCCAAAACATATATAGCTTATGGTACCCGGTATGAACTTGGTAGAGGGGACTCAGTTACAAAGTTACACTGTGATATGTCTGATGCAGTCAATGTATTGACACATATTGCTGAGGTCAAGTTCTCAAATGAGCAAATTCGTAAAATAGAGAAATTACAACAGAAATACAAAGAAATGGATTTAAATGAACTCTATGGAAATTCAAAGGATATAGATAAATCTGTCCGTGTGAAAAAAAGGGGAAGACCAGCCAAAGTGGAATTAGAGGCTGATACTATTGGCTCTGAGGAAGTAGGCGTAGAAAAGTCTCTGTTATCTGAGTCTCTTGAAATTCATCAGAAGTATGATGAAAATGGGCCTAAAATGACAGGAGAATTCAACAATGAACTTGAAGAACAAGATCTGAAAAAAAATGAAAATAAGCCAGAGGTTTCAGGAAATGCCAGAAGTAGTGATGTTAAGCATAAAGTAGCTGAATCAAAGCCTTCAATTGAAATCAAGAATTCTGATAAAGATAATAATTCCCTCAGTTATGGAGGAGCTCTTTGGGATATTTTTCGTAGAGAGGATGTACCCAAATTACAGGCTTATCTCAAAAAGCATTCAAAGGAATTCAGACACACGCAGGCTGCTCCTGTCCATTCTGTCATTCATCCCATTCACGATCAGACACTTTACTTGGATGTAGAGCATAAAAAGAAACTGAAGGAAGAATTTCAGGTAGAACCATGGACATTCGAACAACAGCTTGGTGAGGCAGTATTTATTCCAGCTGGATGCCCCCATCAAGTTCGAAATCTGAGTGAAAATGTGCATGAATGCATTCGATTGACTGAAGAGTTTCGGTTGCTTCCAAAGAATCACAGGGCCAAGGAAGACAAGTTAGAGGTTAAAAAGATGATTCTCCATGCAGTCAACTCTGCTGTGACAGAAGTCAACAATTTGATGAGGGAAATGAAGAATGATGAACCAGAGGCAACACCA
>AIGO-2011524-Chamaecyparis_lawsoniana
AGTGCAATGTGTCATCAATGCCAGAGGAATGACAGAGGAAGGGTGGTTCGTTGTTCAAAATGCAAAAGAAAGCGTTACTGCCTTCCTTGCATTTCTAAATGGTACCCTGAATTACAAGAAGAGGATATTGAGAAGGCGTGCCCTGTTTGCCGTGGGAAATGTAATTGTAAAGCATGTTTGCGTGGGAATGGACATGTTAAGGCAAGGATGCAGGAAACTGATAGCATTGAGAAGTTACGCTATCTCCATTATTTCCTTTCCATGGTTCTTCCTGTGCTTAAGCAGATCCATAAAGAACAGTGTTTGGAACAGGAGGTGGAAGCCAAGATTCAAGGTGAAATGGAAACAAAGTTGGAGATTCCCAGAGCCAAACTTAATTCTGATGAGAAGTTGTATTGTGATAACTGCAAAACTTCAATTGTTGATTATCACCGAAACTGCCCATTTTGTTCTTATGATCTTTGTCTCAGCTGTTGTTCGGAGCTTAGGGAAGGTTGCCAACTTGGAGTTAATAAAGCAGATTCAGCTCAGCAGTCTATAGATACACCTTATTCTCATGGTAGAGATGGAATTCAGAGAAACAAACAGACAAAAGTGGGTGGAGGGAGAGCTGGTTTGGAGCTACCATCCCAGGCCATTAACAATAGCAGCATGGATTCTACATATCGGTCATCAGATTGGAAATCTAATAGTGATGGGAGCATTCCATGTCCCCCAAAAGAATGTGGAGGCTGTGGCAATTCTTTGTTAAAATTAAAACGCATATTCAAAATGAACTGGGTTGCAAAGCTAGAGAAAAATGCAGAGGAAATGACTAGTAGCTGCAGAGTTTCAGATGGTTTTAAAGCCTCTCGTCCATGTATCTCATGCTATAAATATGGTTCTAATGGAAACAGTGGATATCAAGGAAATTTTTTATGTCAAGCAGCATGTAGGAATGATTGCAATGACAATTTCTTATACTCTCCTACCGTACATAATATTAAAGAAGAAGGTCTTGAGCATTTTCAGAAGCACTGGATTAGAGGTGAGCCTGTAATAGTTCAGAAAGTTATTGAAGGCACATCTGGTTTGAGCTGGGATCCAATGGTAATGTGGCGAGCTGTGCGGGAAATCACTAATGGAAAATTCAATGATGAGACGAAGACAGTAAAGGCTATTGATTGCTTGGATTGGTGTGAGGTTGAGATAAGCATCCATCATTTTTTCAAAGGATATACAGAGGGTCGAATGCATAAAAATGGTTGGCCTGAGATGTTGAAACGTTTGCCTCGCCATGGAGCTGAATTCATAAATGCATTGCCTTTTCATGAATACACTCATCCCAATTGGGGCCTTCTTAATCTGGCAGCAAAGCTTCCTGAGAATTTTGTGAAGTCAGAACTTGGACCAAAAACTTACATTGCTTATGGGACACTCGAAGAACTTGGTAGAGGTGATTCAGTCACTAAACTTCACTGCGATATGGCTGATGTGGTTAATGTTTTAACCCATATAGCTGAAGTCAAGTTCCCGGGATGGCAGCAAGTTAAGATAGATAAGATTCAAAAAATATACAGAGCATTAGACTCAAAGGAACTGTATGGAGATTCAGAGAGGGTTGACAATAAAGTTGGTGATGGGGATAAAGGAAGATCAACAAAAGTTCAATCAGTGACATTAGATGTTTCACTGCTACACAATATTACCAATAAAAAAGCTTCTTCACCTCCAGAGAGAGAGGAATGTATTAATGATTATGATATAGAATCTAGTTTGATGGTAAAACATATTGATTGCAATGATGAACATGATCGAGAAACAAATAGACTAAAATCAGATGGCCCAGAAAAGTGGAAAGCTAATAGTAGTGAACATAAGGAACATGGTACAATACGGGCCAAGGTAGAAGGTAACAATATTAATAAAGAGAATAATGGGACAGAGGTTGCTCGTGGTGGAGCTCTTTGGGACATTTTCCGGCGAGAGGATGTACCAAAGTTGCAAGAATATTTGCTAAAGCACTGTCAAGAATTCAGACACATTAAAGGCGTCCCTGTTGATTCTGTTGTTCATCCTATTCATGACCAGTCATTTTACTTGACTGATGAACATAAAAGGAAGTTGAAGGAGGATTACCAAATAGAACCATGGACTTTTGAACAACAACTTGGTGATGCTGTTTTCATTCCAGCGGGATGCCCTCATCAAGTGAGAAATTTGAAGTCATGCATAAAAGTGGCTCTCGACTTTGTGTCGCCAGAAAATTTACAAGAATGCGTTCGCTTGAATGAGGAAGTTCGATTACTCCCAAAGAATCATAGAGCTAAGGAAGATAAATTACAGGCAAAGAAGATGGTTCTGCATGCAGTGAGTTCAGCTGTAAAAGAAATACAGAGGTTG
>AIOU-2000038-Brugmansia_sanguinea
TCAAATATGTGTCATCAGTGCCAGAGGAATGACAAAGGAAGGGTTGTTCGGTGCACCAAGTGTAAAACAAAGCGATACTGTGTTCCTTGCATGACCACATGGTACCCTGGGATGCCCGAGGAGGCTTTTGCAGAGTCTTGTCCTGTTTGTAATCAAAACTGTAATTGCAAAGCATGCTTGCGTTTGGACGGGCCAATAAGGGCTTTGAAGAACTTAAAATGTGAGATTAGCAAAGAAGAAAAGTTAGAATATTCTAAATTTATTTTGCAAAAACTTTTGCCTTTCTTGAGAAGATTTAATGCAGAGCAAGTGATGGAGATGGAGATTGAAGCTAAGATTCAAGGGTTACCAGTGTCAGAGTTAATGCTGCAGAAGGCGAAGTGTCAGCAGAATGAGCGAATGTACTGCAACAACTGCAAAACATCCATTTTTGATTTTCACAGAAATTGTTCTAGCTGCACCTATGATCTTTGCCTTACTTGTTGTCGGGAGCTTAGAGATGGTCATCTTAAGGGAGGCAAAGAAGAAGTCATCTTGGAATTCGTTGACAAGGGGGTTGCTTATTTGCATGGTGATACGGGAGTTGATTCTGTACCAGATAAAAAGAACCTCAGGAAGGCGAAGAAGATGGTTGAAAATGATTCGGTTGGTGATGCTGGGTTTGCATTTGAAATGGAACCTGGGGATAATGGAGGGCAGCCAGAGAATTCCGGTGGACCTGGTAGCATCCCTTGTCCACCACAGAATTTTGGTGGTTGTGGTAAGGGAATTTTAGAGCTGAAGTGCTTGCTGAAAAAGACAAAATATCCAGTCTCTGAGTTGTTGGCAAAAGCTGAAGATATTGCCAAAAGATTTGACTTGGAACGCATGCCTGAAATTCCTCAGGGACCATGCTTCTGTAGAAATTCAGTGGATGAAAATGATATGCAGAAAAGTAAAATGTGTAAAGAAGCATCTCGTGACGGTTGTGATGACAACTATTTATACTGTCCAGCAGCTAAAGATCTTCAGCAGGAGGATCTGAAGCATTTCCAATGTCACTGGCTGAAAGGCGAGCCTGTGATTGTCCGCAATGTGCTTGAGACTGCGTCAGGGTTAAGCTGGGAGCCCATGGTTATGTGGCGAGCCTGTCGGCAGATAAAGAACTTAAACCACCCTCTTCTTTTGGATGTCATTGCTATCAATTGCTTAGATTGGTGTGAGGTAGAAGTTAACATCCACCAGTTTTTTAAGGGATATATGGAAGGTCGAATTGATAATGCTGGCTGGCCCCAGATTTTGAAGTTGAAAGATTGGCCTCCATCTGATTTATTCGATGAACGATTACCTCGTCACGGCGCGGAGTTTGTTAGCAGCTTGCCTTTTAAGGAGTACACACATCCACAAAGTGGCTACCTAAATCTTTCTGTCAAACTGCCAGACAATTCATTAAAGCCCGACATGGGACCAAAGACATATATTGCTTATGGAGTTCCTCAGGAGCTGGGGCGTGGAGACTCTGTGACTAAGCTGCATTGTGATATGTCTGATGCGGTGAATGTGTTGACACATATTCAAGCAATAAATCTGACGCCTGAGCAGCTTTCAAAAATGGAAAAAGTGAAAAGAAGACATGCTGACCAAGATAAAGAGGAACTTCATATGGCTGAGGACGAGAAAAAATGTAAAAATGAAGCATCATCTGAGTTGATTGATGACCATTCTGTGCACGGTGAGAGAGGTAGTAGAAGAGATGAGGAAAAAACTGATCTATTTGAAGTTCAAAGCTTGAGTAGTGAACCAGATTGTGGCAATCAGTCAATTATTCCATCTGCTTCTTGTGTGGAACCAGAGGGAGATACTGGTGCTGACGTGGTAATAAATGGTGCAATCAATTCTACTAGCAATTATGAAGCAAGTGGAGGAATTAAAATTGATAATAGTGATCAGTACAAAGATAACCCAGTGTTTGGAAAAAATGAAGTATTTGAGGATATAGATGGGGGTGCACTCTGGGACATTTTTAGAAGGCAAGACGTTGCCAAGTTAGAGGAATATCTCAAGAAGCACTTCAAGGAATTCAGGCATATCTACTGTTGCCCGGTACCACAGGTTGTTCACCCTATACATGATCAAACATTTTACTTGACTGAGGATCACAAAAGGAAGCTTAAGGAAGAGTATGGAGTTGAACCATGGACCTTTGTTCAAAAATTGGGGGATGCAGTTTTTATACCTGCGGGTTGCCCTCATCAAGTTAGAAACCTAAAGTCTTGTATAAAGGTTGCTCTTGACTTTGTGTCTCCCGAAAATCTTCATGAATGCATCCGTCTGACTGAAGAGTTCCGCACTCTTCCCCAAAATCACAGAGCCAAGGAGGACAAGTTGGAGGTGAAGAAAATGAGTATTCATGCAGTTAAAGAAGCTCTAGCTGAATTGGGAGAACTTCCAAAGAATTCGACT
>AIOU-2014376-Brugmansia_sanguinea
GTTAAGTGTCATCAATGTAGAAGAAGTGATAGAAGAATTGTTGTTCCTTGTATGAAGTGTAAAGAGAAATTTTACTGTATCCAGTGCATTAGGGAATGGTATCCTGAATTGGAAGAAGAGGAAGTCTCAGAGGTTTGTCCATATTGTCGTGGTAAATGTAACTGCAACTTGTGCTTACACTCAAGTGGCATGCTTAAGACATCAAGAAGGGATCTCACTGATCACGAAAAGATTGAGCATTTGCACTATTTGATCATCACGCTCCTTCCCTTTCTGAAAGAAATTCATCAGGAACAAATACAGGAGATAGAGATGGAGTCTTCTATTCGTGGGGTATCTTCATCTTCAGTTGAAATTAAACAATCACTTTGTAACAATGATGAGCGAGTTTACTGCAACAACTGTTCAACTTCAATAGTCGATCTTCATCGAAGCTGCCGAGATTGCTCATATGAGCTATGTCTAAGTTGCTGCCAAGAACTACGGGAAGGCAAGTTTCCAGGAAATAGTTACAAAGCAGTTTTCGAATATTCAAATAGAGGTTATGATTACATGCACGGCAGTACAGATCCACTGCCTGAAAGTTTTCATAATGTTGAAATTCCATGGGACCAGAACAAACCAATTACTTTGGTTGCTAATTATGATGGTAATATCATGTGTGCTCCTGTCGAAATGGGTGGATGTGGAAATTGTGTTTTAGAGCTCAAGCATCTGCTACCGAAAAACTGGATATCAACCTTGGAAGCAAAAGCAGAAAGGATTCTGATTCAATGCAATTTTTCCCAGATGATTTCCCAGCCGATTTGTAGAACGGATGACCCTGAACTGCTACACAGGGCGGCTTCAAGGGTTGGTTCCGATGATAACTGCTTGTATTCCACTACTGCAAAGGACGCCATGGAGGATGATGCACTTTTACACTTTCGTAGACACTGGACCAAGGGTGAACCGGTGATTGTACGAAATGTTCTTGAACATACAAGCGGTTTAAGCTGGGAACCCATGGTTATGTGGCGTGCATTATGTGAGAACACTGATTCAAAGATCCTTACAAGTATGTCAGAAGTAAAAATCGATTGTCTAGCTGGCTGTCAGGTTGGGATTAATACTCGAAAGTTTTTTAAAGGTTATACAGAAGGCAGAAGATACAATAATCTTTGGCCTGAAATGCTCAAACTTAAAGACTGGCCACCATCTGACAAGTTTGAGAATCTCTTGCCTCGGCACTGTGATGAATTCATCAGTGCATTGCCGTTCCAAGAGTACACGGACCCAAGGATAGGCATTCTGAATCTTGCTGTTAAATTACCAGCTGGCATCCTAAAACCTGATTTGGGTCCAAAGACATACATTGCGTATGGTATAACCGAGGAACTTGGAAGAGGGGATTCAGTGACAAAGCTCCACTGTGATATGTCGGATGCGGTAAATATTTTGACACACACAGCAGAGATGGCTGTAACTGATGAGCAACAGTCTGCAATTGAAATACTGAAACAGAGGCATAGAGCTCAAGATGAAAGAGAGCGCCTCAAACGTGAAGGCGATGAATATCCTATGAAGATGTGTAGTGATATCGGAAGGGAGGAGAAAACATCTAATGATTCAGAGACGACTGGAGGTGCCTTGTGGGACATCTTCAGAAGGGAAGACGTACCCAAGTTGAAGGAGTATCTTTTAAAGCACGCAAAGGAATTTAGGCACACTTACTGTTGTCCCGTTGATCAGGTTTTTCACCCAATCCATGACCAAACCTTCTACTTAACTTTGGAGCACAAGAGAAAACTAAAGGAAGAATACGGGGTTGAACCTTGGACATTCGAGCAAAGACTTGGAGAGGCAGTTTTCATTCCAGCAGGATGCCCTCACCAAGTGCGTAATCTCAAGTCTTGTACCAAAGTTGCTGCTGATTTTGTTTCTCCTGAAAACATTCGAGAATGCCTCCGCCTCACAGATGAGTTCAGGAAATTGCCGATAGGCCACAAGGCCAGAGAAGACAAACTAGAGATTAAGAAGATGGCCATTCATGCAATCAACCAAGTTGTCACAGATTTG
>AIOU-2071711-Brugmansia_sanguinea
AAGGGCTTGAAAAACAAAAAGGAAGTAGTATTTGATGCTGTAGAAATTCAGGGAATGACAGGTGAAATTGCCACTGATACTAATGGGTTAAATTTGAGCATCAAGCGAAAGAATGGACGTGGACGGCCTAAAGGTTCAAAAGACAAGAAAGCAAAAATTAAGAGTGAAGAAAATAATAAAACTGCAGGAGCACTTATAGTGCATGATAACGGAGGAGGTAGTCAAGCTGAGCAGAATGTGAAATACTGTGGCATGCTTCCTGTTGCCACCAAAAATGGGGGAATATCAGGTGAATCTATTTTGTTGGAAGCTTTGGGAGGTTGGGTTAGTAAGAGGAGAGTTGGCAGAGGGAGACCAAAAGGTTCAAAGAACAAGAAAAAGGCAGTCGCTTTCAAGCTGGGATTTCCTTGTCAAGTTAGTTGTCAGAATACTGTTAGTAGGATGGTTAAGCGCAGAGGGAGGCCGAAGGGTTTAAATGATAAGAAGAAATTTGCTATTGTCTCTGAATGCATGGGAGAACGGGAACTTTGTGCAAATGCAGAAACAAGTGGACTGACACCGCAAGGAGTATTGGACGCTATCAGTTGGAAGGATCAGCGGAACTTTTTGTGTCATCAGTGCAGACATTATAAAGCTTCTGTTGTCATATGTTCAAGATGCAAAAGAAAACGCTACTGCAACGATTGCATTGCGAAGTGGTATCCAGACAGAACAAACGACGAAGTAGAGGACACATGTCCTTTCTGTTATGGGAATTGCAATTGCGGAGCTTGCCTTCAAACAGATGTTTTCTTAAAGGACTGCTGCAAAGAAACTGATGAAAATATGAGATTGGAGGGTTCACTTTATTTGCTATTCAACATTCTGCCCCTCCTCAGGCATATTCAAAAGGAGCAAAGGTTTGAGCTGGATGTTGAAGCAAACATTCGTGGTGTTCAGCTGACAGAAGAAGACGTTACCAAATCACTCATTGATGATGATGATCGAGTATATTGTGATAATTGCAACACATCCATTGTCAATTTCCATAGAAGCTGCCCCAATCCTGATTGCTCTTATGATATCTGTGTTGATTGTTGTCGGGAACTCAGAGATGGTGCTCCACATGGAGCTACTGAAGCCAGCTCATCTCTCAACAAGTCGGTGGAAGCTAGTCGTATTGAAGCTTTGAGGGGAAACAATCCTTCAGATGGTTGGAGAAGTCCAGAGACCCTCCTTGCTAATGGTTGTCCAAATCACATGTCATTTGATGTTGCTGAATGGAGAGCCAGATCTGATGACAGTATACCTTGTCCTCCTAAAGAGTGTGGTGGTTGTGGCTCTTCCTTAATGGCTCTAAGGCGTATCTTTGAAGCAAATTGGGTAGACCAACTAATTCAAAGTGCTGAGGCCCTAACATGCAACTACCACCTTCCAGATATAGATTTATCACATGGGTGTTCGTTTTGTCTTGCTACCACTTCTGTCCAAAACGGTGATAACCACTGTCAAGTAAGACAAGCATCTTTTAGGAGCAACAGCCACGATAATTTTCTGTACTGTCCTAATGCTGTTCACATTGATGGTAACGAGTTTGAGCATTTTCAAATGCATTGGAGGGCTGGTGAACCTGTAATAGTTAGAGATGCACAAGCTAAGGCCTCTGGTCTTAGCTGGGAGCCAATGGTAATGTGGAGGGCCTTCAGAAAAGCAAGTAAAAAGCTGAAAGAGGAGCCTTTCTGTGTCAAGTCCATTGATTGCTTGGATTGGTGTCAGGTTGAGATAAATATTCATCAGTTCTTCAAGGGCTACTTGGAGGGTCGCAGGCATCACAATGGGTGGCCAGAAATTTTAAAACTGAAGGATTGGCCTCCGGCTAATTCTTTTGAAGAATGTTTGCCGAGGCATGGAGCTGACTTTTTTGCTATGCTTCCCTTCAGCGAATACACTCATCCTAGACACGGTCTTCTAAATTTGGCCACTAAGCTTCCCGATACTGCCTTGAAGCCAGACTTGGGACCTAAAACTTATATTGCCTATGGATATCAAGAAGAGCTTGGGAGAGGTGATTCTGTCTCAAAGTTGCACTGTGATATCTCTGATGCGGTCAACATATTGACTCATACGACCAAAGTAAATGTTGATCACGAGCAACATGAAATCATTGAGAAACTAAGGAAGCAACAAGAGGTTGAAGATTCAGAGGAATATAACAAAAGTTGCTTGTTAGAAACTATGGTCAAGGGGAAAGATATTGATAAAGGAGAAAACATAATTTCCGATATGGATTATGTTGGTATTTCTGGCAGAACTTCTCTACGCAATGAGATAAACCCAAGTACCAATGCCTGGGCACTAGCAGGAGCGAATGTAGCTCCCGAAATCAAGCAAGATTGTGCAGAAGTTGAATGTGGGGGTGCAGTATGGGACATCTTCCGCAGACAAGATGTACCTAAGTTAATAGAATACTTGCGGAGGCATTGGAGAGAATTTCACCATTTTAACAATGCTCCTGTGGCTTCAGTTGTTCACCCTATCCATGACCAGACGTTCTATTTGAATGAGAAGCACAAAAGACAACTGAAGGAGGAGTTCAACATTGAACCATGGACGTTCGAGCAGTACCTTGGTGAAGCTGTTTTTATTCCTGCAGGATGCCCACATCAAGTGAGAAATAGACAGTCATGTATCAAGGTTGCTGTTGACTTTGTATCACCGGAAAATGTTCAAGAGTGTATTCGCTTGACAGAGGATTTTCGCTTGCTCCCCAAAACCCACCGATCTAAGCAAGATATATTGGAGGTGAAGAAGTTGGGGCTTTATGCTGCCAGTGTTGCTGTTAATGAAGCCACAAACCTGTTGTCAAAACTTCAA
>AJFN-2025012-Mydocarpus_sp.
ATGGATAATCCTCGATCAACCCCTGGCACTGGCGATGATAATCCTGGGATTCCTGATGATTTGCGGTGTAAGAGGTCAGATGGGAAACAATGGAGATGCACTGCCATGTCCATGCCAGACAAAACTGTATGTGAAAAGCACTACATTCAGGCAAAGAAGAGGGCTGCAAATTCTGCTCTGAGGGCCAGTATGAAGAAAGCAAAAAGAAAATCTCTGGGTGAAAGTGATATCTATTTGGAGAGTAAGAGTGATGATATGGATTCACCACTTGTTGGTTCAGTAGTTGGGGATTACCCTGCCGCAGTCTCTTCAAAGAAATATAAGGAAAATTTATTAAAGAATCGGGTTAGTTATTCGCCTGAAACACCTTCTATGAGAAATCTGTCTGCTCGAAATTCTTTGAAGTCAAATGATGATCTAGAAAGAGATGTTGAACAATATGAAGAGAATCTTAGGTCATACAATACACCACCCCTTTCAGCTGTGGAGTCATCTAAAACTAGATCACAGAAGAACTTTGATGGTAGTCCTATGGTGGAGTCTTCTGATGGAAGCTTAGATTCTTCTGATGATACTGGTGGGCAAACTTGCCATCAGTGCAGGCTGAATGTCAGAGAAGTTGCCTGGTGCCTCAAATGTGATAGGAGAGGATACTGTGACAATTGCATCTCAACTTGGTACCCTGCCATTCCTTTGGAAGAGATCCAGAGTGTTTGTCCTGCATGTCGAGGTACTTGTAATTGCAAGGTGTGCCTGAGGAGTGATAATCTAGTCAAGGTAAAGATTCGTGAGATACCAGTCAAAGAGAAGTTGGGGTATCTATATTCTCTCTTATCTTCGGTGCTTCCTGTAGTCAAGCGGATACACCGTGAACAATGTTCTGAGGTGGAATTTGAAAGAACGCTACGAGGAAACGAAATAGATCTTCCCAGGATGAAATTGAACGCAGATGAACAGATGTGCTGCGATCTCTGTAGGATACCTATTATTGATTATCATCGACACTGCATGAATTGCTCATATGATGTATGCCTTAGCTGCTGCCAAGATCTTAGAGATGTGTCCACTCTTGATGGCAAAGTAAAGGTGGAATCTGATACTACTGGGAGCAACAGTGCAAAAGAAACCTTATCAGAGCAAGTGAAACCTTCCAAACATAAACTTTTTGATAAGTTCTCTGATTGGAGAGCCAATAGAGATGGAAGTATCCCATGCCCCCCAAAGGAGTATGGAGGCTGTGGTTGCTTATCGCTAAGTCTAAAACGCATCTTTAAGATGAATTGGGTTGCAAAATTGGTGAAAAATGTTGAGGAAATGGTTAATGGCTGTAAGGTATATGATGATTTCAGTCCACAGAAGGCTGAGTTTAACTTCCGACTTCGCCAATTTGCACATCGAGAAGATGTGAATGACAATTATTTGTACTGTCCGTCTTCTGAAGATATTAGAGCAGAAGGGATTGGGAAATTCAGAAAGCATTGGATCAGGGGCGAACCTGTTATTGTTCAGGAGGTTATGGATATATCATCAATGTCGAACTGGGATCCAATGGTTATACGAAGAGGAATTCAAGAGACGACCGAAGAGAAAATGAAGGATGATAACAGATTTGTGAAGGCTGTAGATTGCTTAGAGTGGTCTGAGGTTGATATCGAACTTGATCAATTCATTAAAGGATACTCTGAGGGTCGAATCCATGAAAATGGTTGGCCACAGATGTTGAAGTTAAAGAATTGGCCTTGTCCCACTGCGTTCGAAGAGTTTTTATTGTACCAGAGACCTGAAATTATTAGCCAACTGCCTTTGCTCGAGTATATCCATTCCAAGTGGGGTCTCCTAAATGTTGCTGCAAAACTGCCGCACTATTCCTTGCAGAATGATGTAGGACCTAAAGTTTTCGTATCATATGGGACATATGAGGAAATTGGTCGAGGTGATTCAGTGAATAATCTCTGTTTCAATATGCGTGACATGGTATACCTACTGGTGCATGCATGTGAAGTGAAGCTAAAAGAGACAAATATTGAGAAGGTACCAAATGCTTTCGAGGAGTCTGAGGAAAATAAATCACCAAAAGATCCACAAGTTAGTTTAAACAATGATGGGTCACCCAAACCATCACTTGGGGAGCATGAAAAACAAAATGAGCATGAAGGTAGTTTAAATACAATGAAGAATGAGAGAACAGATGATGTTGCTACTTCTACAGTTAAAGAGAAAACTGGTACTTGTGAAGACTTGAAAGGAGCTAATGGAGACCCCTGCAAAAAGGGTGGTCCAGGAGCTCTTTGGGATGTCTTCCGCCGACAAGATATTCCAAAGCTGATTGAGTATTTGAAACTTCACTGGAAAGAATTCGGGAAAGCTGACGATTTGATGGATGATACTGTGTCACGTCCTCTTTATGATGGTTTAATATTCCTGAACAGCTACCATAAAAGGAAATTAAAGGAAGAATTAGGAGTAGAACCATGGTCATTTGAGCAGCATGTAGGGCAAGCTGTATTCCTGCCTGCTGGATGTCCTTTTCAAGTGAGGAATCTTCAGTCTACGGTTCAATTAGGCCTAGATTTTCTTTCTCCTGAAAGTCTTGAGGATGCTGTAAGATTGGCGGAAGAAATTCGTGGCCTTCCAAATGACCATGATGCTAAGCTGCAGATATTGGAGGTAGGAAAGATCTCACTGTATGCAGCTAGTTCAGCCATCAAAGAAGTGCAAAAGTTGGTGCTCGATCCGAAGCTTGGGGCAGAGCTTGGATTTGAGGATCCCAACCTAACTGCATTGGTTTCAGAAAATCTGGAGAAGATGATTAAACGAAGGCAGATAGCATGT
>AJFN-2101273-Mydocarpus_sp.
GATATCGACTTTTCTGAAGGATGTTCTGTGTGCCTTCCTACCAGTTCCGTACGGCAGTGTGGAACAGATCATTCTGAAGTGAGAAAAGCTGCTCATAGAAAAAACAGTTACGATAACTATTTATACTGTCCTAGTGCTGATAAATCAGCTGACAATGAATTTGAGCATTTTCAAATGCACTGGAGGAAAGGTGAACCAATTATAGTTAGAGATGTACTTGCAAGCACGGCTGGTCTTAGTTGGGAACCAATGGTCATGTGGAGGGCTTTCAGAAGTGCTAGAAGAAAATTAAAGAAGGAACCATACAGTGTTCAGGCCATTGATTGCTTTGATTGGTGTGAGGTTGAAATTAATATTCACCAGTTCTTCAGAGGTTACTTAGAGGGTCGTAGCCATCAAAGTGGGTGGCCAGAGATGTTGAAGCTGAAGGACTGGCCACCAACAAATTCGTTTGAAGAATGTTTGCCAAGGCATGGAGCTGAGTTTATTGCTATGCTTCCCTACAGTGATTATACTCATCCTAGATCTGGTTTTTTAAATCTTGCTACAAAACTTCCTGATGCGGCTCCAAAGCCGGACTTAGGACCAAAAACCTACATTGCGTATGGATTTCCAGAGGAGCTCGGTAGAGGTGATTCAGTCTCAAAACTGCATTGTGACATTTCTGACGCGGTAAACATACTGACACACACAACCAAGGTGGAGATTGCTTCATGGCAATGCAAAAACATCAGCAAATTGCGGAAAGAATATGAAACTGAAGATTTAATTGAGTTCCACGGTGACGGAGCACATAAGGTGTTGCACACATCTGGAACAGAACAACCAAAGGGGCCAGAAACTAAAGTTGTTGATAAATCTTCAATTTTAGAAGTTCTCAACAAAGAAGAGAAACTGGATGAAGAAAAAAGAAAGGGGATCTCACCTTTACGAAAATCAGTGAGGTTTGAAAATGGGATCTCAGATAGATCTCAGGATGTTTTTGGTTATCCTCCTGAAAATGCCGTCAACTCTAGTACTAATATGCAATCTGCTGGAGATTGCAAAAGAGAGGATCAAATTGTTGACCTTCATCTGCATATGTTTGAAAAACCCAGCTCCTCTAGTATGGATAGAGATCATGAATATGATTTTGGTACTAAAGATGCCGAGTCAAATTGTTTTTCATCACTGAGTAGAGATTTACTAGATACAAAAGATGTGTTAAGGATGTTTACTTCACGTAATAGAGAGCATTATTCAACTGATGGTGAATCATATGATAGACAGTTAATACCATCTTGTAATGCAACATCTGGAGATAAGCTTATCCATAGGCAATATAACATGGAGTTAACTGTTTCAGGCAATGAAAGTAATAACAGATCAGATTCAATGAATTCAAATCTCAATGAGTTGGATGCTACCCCTACCTTTCCTCTCAAAGGTGGGGAAGTTGCGGACAGCAATATTTCCTTTATAGATGAAGGTGATGCAGGCCCAAAATTTCCTGCTGAGGGTTTCATATCTGCTCATGGAGATCACCTTAAGATTGAAGATTCCTGCAATAATAAGTGTTCACAGCCCTGTGAAATAATGAAGCCTAGCAATAGTAATTATACTTTGGAGGCAAATTTGTCAGGCAATGGATCCACAGCTTTAGCGCTACTTGAGGCAAATGCAGCTACAAATTCTATAAAGGGAGATGAGCATTGTTCGGAGGTTGTTCATGGAGGTGCTGTATGGGACATCTTCCGTAGGCAGGATGTGTCGAAACTAATTGAGTACTTGCAGAAGCACCGGAAAGAATTTCGTGACATCAATAATGTTCCAATGAATTTTGTTGTTCATCCTATTCATGACCAGACTTTTTATTTGAATGAGCGGCATAAGAAACAGTTGAAGGAGGAATTTGACATTGAACCATGGACATTTGAGCAACACCTTGGTGAGGCTGTGTTCATTCCTGCTGGATGCCCGCATCAAGTGCGAAATAGACAGTCCTGCATTAAAGTGGCCCTTGACTTTGTATCTCCTGATAGTGTTGAAGAATGCATCCGGTTGACAGACGAATTTCGTTTGCTACCGAAATCTCATAGATCGAAGGAAGATAAGTTGGAGGTGAAAAAGATGACACTATATGCGGTGAGTCTTGCTGTTGACGAAGCCAGAAAACTGCTG
>AJFN-2101445-Mydocarpus_sp.
TCATCTTCTTCTTTGTCCCACAGTTCTTGTTTGTCGATCTTAATTACCAAAAGTGATGAGAATGCCACTGACAAGAGTATAACTAAGAACCCAAAGAATTCGGTACGGAAGTGCTTTCGATCATGTCATCAGTGTAGGAAACCGGAGAGAAGGATTGTTGTACCTTGTCAGAAATGTGGGAGGATATTTTATTGTATTCAATGTATTAGACAGTGGTACCCTCAATTATCAGAAGAAGAAATTGCAGAGGAATGCCCATTTTGCCGTGGAAACTGCAATTGCAACATGTGCTTACACTCAAGTGGCATATTAAAGATCTCAAAGCGATGTCACACTGATCGTGAAAAAAAGCTACATCTTCAGTATTTGATTACTTCACTTCTTCCATTTCTAAAACAAATTATTCAAGAACAAGATCAGGAGATGACACTGGAATCTGTTTTTAAAGGTGTTCTATCATCTTCTATCAAACCTGAACAGTCCTTTTGTCACAATGATGAGCGAGTGTATTGCAACTACTGTGCAACTTCAATCATTGATCTTCATCGCAGTTGCCCAAATTGCTCGTATGAGCTTTGTCTTAGTTGTTGCTGGGAGATACGCAAAGGTCCACTTTTGGGAGGTCACAGCAAAGTGATTTTTCGATACCCGAATAAAGGCTACGACTACATTCATGGTGGTGATCCACAACCAGAATTTTGTTCTGCAGATACTATAAAAAATCAAACTGAGCAACTGACTGAATGGGTTGCTGAACTAGATGGAAGCATCAAATGTCCTCCAAAAAAAATGGGAGGATGTGGTAATTGTCTGTTGGAGCTCAAGCGTCTCCTTCCAGGAGGTTGGATTTCAAGTTTGGAGAAAAGAGCTGCAATGATCATTACTGAATATGGAACTACTCAAACTATAACCACAGAAGTCTGCAGTGAAAATGATGGCAAGACGTCATGTAGAGGAGCTTCAAGAGAAAGTTCTAATGACAACTTTTTGTACTGTCCGGCTTCAAAGGATATGCTCAAGGAAGAACAGCTCTTATGCTTCCGTAGCAACTGGGCTAGAGGTGAACCAGTCATTGTTCGTAATGTCTTGGAACGAACGTCTGGCTTAAGTTGGGAGCCCATGGTTATGTGGCGTGCTTTATGTGAGAATGTGGATTCGAAGATGAGTACTGTAATGTCTGAAGTAAAGGCCATTGACTGTCTTGCTGGTTGTGAGGTCAAAATTAGTACTCGTAATTTTTTCAAAGGTTATTTAGAAGGGAGAACATATGAAAATTTCTGGCCTGAGATGCTCAAGCTGAAGGACTGGCCTCCATCTAATAAGTTTGAAGATCTCTTGCCACGCCATTGTGATGAGTTTATCAGTGCATTGCCATTCCAAGAATACACAGATCCGAGGAATGGTTTTCTCAATCTTGCCGTAAAGTTGCCGCCTAATGTCCTAAAGCCTGATTTGGGTCCGAAGACGTACATTGCATTTGGTATAGCTGAAGAACTTGGGCGAGGGGATTCTGTAACTAAGCTTCATTGTGATATGTCAGACGCGGTGAATATTTTGACACACACTGCAGAAACAGTGTTAAGTGATGAGCAGAGAACTGCTATCAAAAGGTTGAAAAATAAACACAGAGCTCAAGATGAACAAGAGCGCCTTGACAGGGAGAAGGTTCTTGTCAAACATCATCGTGACATCAGTGGAAAGACTGACTCCAGTGTTTCAGGCATTGAACAACCCGAGGGTGAAGCAGATGTTATATCTCCAATATGTGGATTGGGAGTGTCAAATGAGATGGATAATAACAGCAAGAAGTCATCTGAGAGTAGTAATTTAAGTGGAGTTTCAATAGCAGAACATCATTCTGGAGTTCCTTCTGGTTATCCATTGGATGAAAAAACAGAGGAAACTGGTGGAGCTCTTTGGGACATTTTCCGGAGGGAAGATATACCACAATTAAAAGAATATCTTGTAAAGCATTCCAAAGAATTTAGGCATACTTATTGTTGTCCTGTTGATCAGGTTTTCCATCCAATTCATGACCAAACCTTCTACCTGACTTTGGAGCATAAAAGGAAGCTCAAGGAGGAATATGGAATAGAACCTTGGACTTTTGAGCAAAAACTTGGAGATGCAGTGTTTATTCCCGCTGGATGCCCTCATCAAGTGCGAAATCTCAAGTCATGTACAAAGGTTGCTGTGGATTTCGTTTCTCCTGAAAATGTCCAACAATGTCTCCAGCTGACTGATGAGTTTCGGAAACTGCCGAAGGGCCACAAGGCCAAGGAAGATAAACTGGAGATTAAGAAAATGATCGTTCATGCCATTAACAGAGCTGTAGAAGATTTTGAAGAGTTGTCATCCTCGCATCATAAA
>ALUC-2014262-Ipomoea_quamoclit
TCTGTGCCAAGGATCAGAAACAGGAAGGATGAGAATGGTAATAAAATTGAATCAAACATGTGCCACCAATGCCAAAGGAATGATAAAGGAACTGTTGTGCGCTGCACCAGCTGCAAGACAAAGAGATATTGTGGGCCTTGCATGAGAACATGGTATCCTGGTATGCCAGAGGAGGCTTTTGCAGAAAAGTGTCCTGTTTGTCTCGAGAACTGCAATTGCAAAGCGTGTCTCCGATTAGATGGTCCTATAAGGAAACTGAAGAAATCCGAATTTAAAGTCAGCAATGAGGAGAAGATACAGTACTCTAAATATATCTTGCAAGTGCTTCTACCTCTGTTGAGGCGATTCAATGCAGAGCAAATGATGGAGAAGGAGATTGAAGCCAAGATTCAAGGGGTAACACTTTCCGAGTTAAAGCTACAGAAAGCAAAGTGCCAGGAGAATGAGAGGATGTATTGTGACAACTGCAGAACATCAATTTTTGATTTTCACAGAAGCTGTTCAAACTGTTCCTATGACCTTTGCCTTACTTGTTGCCAAGAGATCAGGAATGGTCATCTGCAGGGCAATGTAGAAGAAATTGTCATGGAATATATTGACCGTGGGCTGGATTACTTGCATGGTAAGAGTGAAAGTACTACTATGGAAACAAACACCAAGGAATTTGTTGAAACAAACTCCCTTGAAGATTCTAAGTCAGCATCTAAAGTGAAATCCACTTCTCCAACAAAAAGCATTGAATCCCTAGTTGGCTGCTGTCATGAATGGAGATCTGAAGAAAATGGTAGAATTTCTTGCCCACCAGAGAAGATGCGTGGTTGTAATAAGGGAACTTTAGAATTAAAGCATCTTTTGGGGGAGTGTTATGCCACTGATCTGTTAGCCAAAGCAGAAGAAATAGCAAAGTCATGCAAATTAAATGATATGCCTGAAAGTTCTCAGCGGTTGTGCTCTTGTTCAAAATCAGTAGATGAAAATGCTATTGATAAAAATAAGTTACGGAAAGCAGCTACTAGGGAGGATTCTAATGACAATTATCTGTACTGCCCAGCCGCTAAAGACATTCAACACAAGGATCTGAAACATTTTCGATGGCATTGGCTTGAAGGTGAGCCTGTTATTGTCAGTAATGTGCTGGAAACTACTTCAGGATTGAGCTGGGAACCCATGGTTATGTGGCGTGCTTTTCGTCAGATAAAAAATCTAAACCATTCACGTCATTTAGATGTGAATGCTCTTAACTGCTTGGACTGGTGTGAGGTTGAAGTCAATATCCACAAGTTTTTTGAATGGTATACAGATGGTACAACTGATATTTATGGATGGCCTCTTATTCTCAAGTTGAAAGACTGGCCTCCATCAGATCTATTTGAGGAGCGATTACCTCGTCATGATGCTGAGTTTAAAAACAGCCTGCCTTTCAAGGCATATACAGATCCTCAAGAAGGCTACCTAAATCTTGCTACTAAGTTGCCAGAGAAGTCCTTAAAACCAGATATGGGTCCCAAGACATATATAGCTTATGGTGTTCCACTGGAGCTGGGGCGTGGAGACTCTGTAACTAAGCTGCACTGCGATATGTCTGATGCGGTGAATGTCTTGACACATACTCAAGGAATAAACCTAAAACCCAAGCAACTTTCAAAGATTCGAGAATTGAAGGGGTATCATGCTGTCCAGGACAAGAAGGAACAGCAGATGATTCATAAGCTGGACAAATGTGAGGATGGACTTCATGAATTGAATGTGGAATATTCTCAGCAAGATTCTTTGGTGAACCCAAATTCTGTTGATCAAGGGGATGAGAAATCTTCCACTTCTGAAACAGGGGCAAGTAGTCAGGAGAATGAAAATGAAAGTCGCAACTCTAATGGGTCTCTGTTATTCTCTGATGTGTTTGAAGACACTGGTGGTGCTCTCTGGGACATCTTTAGGAGGGAAGATATCCCTAAGTTGGAAGAATATCTCAAGAAGCACTTTAAGGAGTTTAGGCATACTTATTGCTCCCCAGTACCAAAGGTTGTTCATCCTATTCATGACCAAACATTTTACTTGACTGTGGAGCATAAAAGGAGGCTCAAGGAAGAATATGGGATTGAACCATGGGCCTTTGTTCAAAAGTTGGGGGATGCTGTCTTTATTCCAGCAGGCTGTCCTCATCAAGTTAGAAATTTGAAGTCATGTATAAAGGTTGCTCTTGACTTTGTTTCTCCTGAAAATGTTCCTGAGTGTGTGCGGTTGACTGAAGAATTCCGAACTCTTCCCCAAAATCACAGGGCCAAGGAAGATAAACTGGAGGTGAAGAAAATGGTCATTTATGCGGTGCATAAAGCTGTGAAGGATTTG
>ALUC-2014856-Ipomoea_quamoclit
TTAGTTGCTAAACTTCTTCCCTTCCTTGAACAAATTCATGTAGAACAAATTCAGGAGATAGAAGCAGAATCTGTTATTCAAGGTGTATCTTCATCTTCAATTGAGGTCAAACAATCAATATGTTACAATGATGAGAGAGTCTATTGCAATCAATGTTCAACTTCAATTGTGGATCTTCACCGAAGTTGCCCTAGCTGCTCATATGAGCTCTGTCTGCGCTGTTGTCAGGAGATTCGTGAAGGCAAGTTTCCAGGATGTCCAGTAAGAGAAATTTTCCAATATAAAAATAAAGGATATGATTACATTCATGGCGGTGATCCACAACCAGAATTTGTTGACAAGGAAAATTCATGGGATCAGAATGAACCAGTGATTGAATGGACTGCCAATAGTGATGGCAGTATTACCTGTGCTCCTCATGAGATGGGTGGATGTGGAAGTCAGGTCTTAGAGCTCAAGTATCTCCTTCCAGAAGGATGGATCTCAACTTTGGAAGCAAAAGCAAAAAAAAATTTGAGCCAATGTGATAGTGTCAAGACAACTTGTTGGCCAGTTGATATTGAGAATGACCCTGAAAAGTTATGTAGATCAGCATCTAGAATAGGTTCTAATGACAACTGCTTGTATTGTCCTACTGCGAGGGATGCTTTGAAGGAGGAAGAGCTTTTTCGCTTTCGGAGTCATTGGGTTAGGGGTGAACCAGTGATTGTTCGAGATGTTCTTGAGCAGACTTCTGGGCTAAGTTGGGAACCAATGGTTATGTGGCGTGCCTTGTGCGAGAACACAAATTCAAATATCAATATCAGTTCAAAAATGTCAGAAGTCAAAGCTATTGATTGCTTGGCTGGTTGTGAGGTTGAGATTAGTACGCGAAAATTTTTCCAAGGCTATACAGATGGAAGAACATATGCAAATTTCTGGCCAGAGATGCTCAAACTTAAAGATTGGCCACCATCTGATAAATTTGAAGATCTCTTACCCCGCCACTGTGATGAGTTTATTAGTGCATTGCCATTCCAGGAATACACTGATCTAAGGGATGGAATTCTTAATCTTGGTGTAAAGTTGCCTGCAGGTGTCATAAAACCTGATTTAGGTCCCAAGACGTACATAGCATATGGGCTTAAAGAGGAACTTGGAAGAGGGGACTCTGTAACTAAGCTTCATTGTGATATGTCAGATGCGGTAAACATTTTGACACACACAGCAGAAGTAGCTTTAAGTGGTGAACAGAGGTCTGCAATTGAGAGATTGAAAGAAAAGCACATGCTTCAAGATGAAAAAGAGCGCCTTGAGCGAGGGGATTGCAAGGTTTCAGATTGGGACAACGAGGCACACACCAGAACAGGGGACGTGTCTTGCAACATGATTGCAAGAAGTTTTCCATCAGAGGAGCTAACAGACGGTACAGGCTGTGCCCTTTGGGATATATTTCGAAGGGAGGATGTGCCAAAGTTAAATGAGTATCTTATAAAGCATTCAAAAGAATTTAGACACACTTACTGTTGTCCAGTTGAAAAGGTTTTTCATCCAATTCACGACCAAAGCTTCTATTTAACTTTAGAACACAAAAGAAAACTCAAGGAAGAGTTTGGAATAGAACCTTGGACATTTGAACAGAGACCTGGAGAGGCTGTTTTCATTCCTGCAGGCTGCCCTCACCAAGTTCGAAATCTTAAGTCATGTACAAAAGTTGCGGCGGACTTCATTTCTCCAGAAAACATCAAAGAGTGCATCCAACTTACAGAAGAATTCAGGAGACTACCCGTCAACCACAAGGCCAGGGAAGACAAACTAGAGATAAAGAAAATGATCCTTCATGCTATCAACCAAGCAGTAGAAGAATTGGAAACATTGACATCATCCAAG
>AQFM-2012208-Pseudolarix_amabilis
AGCCGGATGTGTCATCAGTGCCAAAGGAGTGATAAAGAGAGCATAGTTTGCTGTCATAATTGTAAAAGAAAGCGTTATTGCTTCAACTGCATTAAAAGATGGTACCCTGGACAGTCTAGAAAGGACATTCAAGAGGCTTGTCCTGTTTGTCGAGGGAATTGCAATTGCAAAGCATGCTTGCGTGAAGATGGTCGACTGAAGGCCATTATGAGAGAAACAGATATTACTGAGAAGATAATCCATCTGAGGCACCTGCTGTATATGGTTCTTCCTGTGCTGAAGCAAATTCGGAATGAGCAGTGCTTGGAACAGGAGGTGGAGGCCAAGATTCGAGGAGTAGCATCAATAGCAGAACTTCCGAGGGCCAAACTCAGTTCAGATGAGCGCCTGTATTGTAACAACTGTTCAACATCTATTGTTGATTACCATAGAAGCTGCTTAAATTGTTGTTATGATCTCTGTCTTATTTGTTGTCGCGAGCTTCGGGAAGGTCGCCAGCCAGGTGGTGATGACGCAGAGTCTGCTCAACATCAATCTCAGGAGAGAGCTAATGCTCATGTTCGAGACAGTCGTGGTGCTTTAGGAAGAAGATCTGGCTGGGAAAGCTCGTCCCATGCCTTAGACATTGGCATTGAGGATCCATTGCATCCATTACCTGATTGGAGAGCAAACAGTGATGGAAGTATACCATGCCCTCCTAAGGAACGTGGTGGCTGTGGCAGCGGTCAGTTTTTAGAGTTAAGGCGCATTTTCAAGTTAAATTGGATTGCAAAACTTGAGAGAAATGCCGAGGAAATGGGCAGTAGCTGTAAAGTTCAAGAGGCCTTAAAAGATTTGGAGTGTTGCTCTTCATGCTTCCAGTCCAATTGTCAAGGAAATAATGGATTTTCTGACAGCAATGTACGGCAAGCTGCTTCTAGAGAGGTTACAAATGACAATTATTTGTATTGTCCGGCTGCACAAGACATGAAGGATGAAGGTCTTGAGCATTTTCAGAAACACTGGCTAAGAGGGGAACCGGTTATAGTTCGGAATGTTCTAGAAGACACGGCAGGTTTAAGTTGGGAGCCCATGGTCATGTGGCGGGCTGTTCGGGAGACTACCAAGGGAAAATTCAAAGAGGAGACAAAAACAGTTAAAGCTATTGATTGCCTGGATTGGTGTGAGGTTGAAATCAACATTCATCAATTTTTTAAAGGATATTTGGAGGGCCGTTTGCACAAAAATGGCTGGCCTGAGATGTTGAAGTTGAAGGATTGGCCCCCATCAAACTTATTTGAAGAGCGCCTACCTCGACATGGATCTGAGTTCATTACTGCATTGCCCTGTCATGAGTATACCCATCCTAAGTGTGGTCTGTTAAATCTGGCCACAAAGCTTCCTGATACCTGTTTGAAGCCTGATTTAGGGCCAAAAACTTACATTGCTTATGGAACCCTTGATGAGCTTGGCAGAGGCGATTCAGTAACTAAATTACACTGTGATATGTCTGATGCGGTAAATGTCTTGACACATACAGCTGAAGTCAAGTTCCCTCGGTGGCAAAGGTCAATGATAGAAAAGAGGAAGAAAAAGAACATTGCACAGGATTTGAAAGAACTTTATGGGGATGATAGTGATGGGGTCATCAACGCAATTGGTGAAGAAGGGCATGAGACACTGGATAAAGTGGAGTCAGAAGCAAATGAACTTGGTGTTTCAGGATCCCATGGAGTCATCAAGGAAGAAACATCTCCATCGCCTCCTCCCTTGGAACGATCTCCATCGCCTCCTCCTTTGGAACGGCATTTTAATTGTGATGAAAGTGAGTCTAAAGTAATTAGTAATCTAGGTGATGACTTGGAAGGACATGAACCATATAACATGGAAAATCATTCAGATGGTCTACCGAAGAGGAGAGATGAAAATGATGAATCTCCAGAAGTTAATACCAAGCATTCAGAAAGAAAAAAGGATTTTGGTAGTAGAGAAAATAGCTCAGAGATCACCTATGGGGGAGCTCTATGGGACATCTTCCGTAGAGAGGATGTACCAAAGTTGCAATCTTATCTGCGGAGGCATTGGAAAGAGTTCAGGCATATTGGTGGCGCCCCTGTCAATTCTGTTGTACATCCCATTCATGATCAGATACTTTTCTTGAATGAAAAGCATAAGAAGAGGTTGAAGGAGGAGTTCCAAATAGAACCATGGACATTTGAGCAACATCTAGGTGAAGCAGTTTTTATTCCAGCTGGATGTCCTCACCAAGTTAGAAATCGGAAGTCATGTATTAAAGTGGCAATGGACTTTGTGTCGCCTGAAAATGTACAACAATGTGTGCATCTGACAGAGGAATTCCGCTTGCTCCCAAAGAATCATAGGGCTAGAGAAGACAAGTTAGAGGTAAAGAAGATGACTCTATATGCAGCCAGCCTAGCAGCGAGAGAACTCCAAAAATTGATGTCAGAGTCAAAG
>AQFM-2014481-Pseudolarix_amabilis
AGTGCAATATGTCATCAATGTCAGAAGAATGACAAAGGGAAGTTAGTTCGTTGTTCAAAATGCAAAGGAAAGCGTTACTGCTTTTCCTGTATTGCTAACTGGTACACTGAATATTCAGAAGAAGATATTGAGAAGGCCTGCCCATTTTGTCGTGGGAGTTGCAGTTGCAAGGCATGTTTGCGTGGGAATGGACAGGTCGGGATGCAGGAAGCAGACAACACTGAGAGGATTCGGAACCTCCATTACTTTCTGTCTATGGCTCTTCCCGTGCTCAAGCAGATCCACAGGGAGGAGTGCTTGGAGCAAGAGGCGGAGGCCAAGATTCAAGGTGAACCAACAATAAAGCCAGACATTCCCAAAGCCAAACTTAATGTAGATGAGCATCTGCGCTGTGACAACTGCAAGATATCTATTCTTGATTACTACCGAAATTGCCCCTATTGTTCCTATGATCTTTGTGTCAGTTGTTGTCGGGAGCTTCGAGAAGGTTTCCAACCAGGATGTTTTAAAGCAGAATTGGCCCAACAGCAGTCTACAGATAGAGCTTATTCTCATGGTAGAGAGGGCTTGCCAAGAAATAAGCAAACAAAGGTGTCAGGGGGAAGACCTGGTTGGGAGCTTCACTCCCAGGTTACTAACAATAACACTGTGGACCCTACAGATAGATTACCAGATTGGAAGGCTAATAGTGATGGTAGCATTCTGTGCCCACCAAAGGAATATGGGGGCTGTAGTAATCACCTGTTAGAATTAAAACGCATTTTCAAACTAAATTTCATTGCAAAAATTGAAAAAGATGCAGAGGAAATGGCTAGCAGCTGCAAAGTTGCAGAGGGCTTGAAACTTTCTCATCCCTGTGCCTTATGCTTCAAGTCTGGTTCTCATGGGAAGAATGGATATTTTGAAAGGAAGTTACGCCAAGCAGCTCATAGGAAGGACAACAGTGACAATTTTTTGTACTGTCCAACTGTACAGGATATTAAAGAAGAAGGTCTTGAGCATTTCCAAAAGCACTGGATTAGAGGTCAACCAGTCATTGTGCAGAATGTTCTTGAAGGTACATCAGGTCTGAGCTGGGACCCAATGGTCATGTTGCGGCCTGTTCGAGAGACTACAAATGGAAAATTTAACGATGAGACAAAGATAAAGGCCATTGATTGCTTAAATTGGAGTGAAATTGAAATCAGCATCCAACAATTTTTCAAAGGGTATGTAGAGGGTCAAATGCATAAAAATGGTTGGCCTTTGATGTTGAAGCTGAAGGATTGGCCACCACCAAATTTTTTTGAAGAACGTTTACCACGCCATAGAGCTGAATTTATTAATGCATTGCCCTTTCACGAGTACACACATCCTGAGTGGGGCCTTCTTAATTTGGCAGCAAAGCTTCCTGATAATTGTTTAAAGCCTGATCTAGGGCCCAAGACTTACATTGGTTATGGGACAAGTGAAGAACTTGGCCGAGGTGATTCAGTTACTAAGCTGCACTGTGATATGTATGACGTGGTAAATGTATTGACTCATACAGCGGAAGTCAAGTTCCCAGGATGGCAGCAAGTCAAGATAGATAAAATTCAGAAATCATTCAGAGCATTAGACTCGGAAGAACTTTATGAAGATTCAGATAGAATTAGAAATTCTTTTGGTGAAGAAGAGAGAGGAAAATCAATTAAAATTGAATCAGCAGCATTTGATGTTTCGGGGTTGCAAAACAACAAAAAATCTTCTTCAACTCAAGCTACTGATGAATGCCTTAATGATAATAACATTGAATCTATTTTGAGGGCGAAGCCTCTTGATTGCATTGAAGATCATAATCGGGAAATAAATGGAGCAAAATCTGATGGTCCAGAAAAGTGGAAAGCTCACAGTAGTGAACAGAAGGAACTTGGTACAATACCAACAATGGTGGAAGGAAGGATTGGCAGTAGAGAGAATGGTTTAGATGTCACACAGGGTGGGGCTCTTTGGGACATCTTTCGGAGAGAGGACATACCAAAGTTACAAGACTATTTATTAAAGCACTGCCAAGATTTCAGACATATCAAAAGTGCCCCTGTTGATTTGGTTGCTCACCCCATTCACGATCAAACCTTTTTCTTGAATGAAGATCATAAAAGGAAGTTGAAGGAGGAATACCAAGTAGAGCCATGGACATTTCAACAACACCTTGGTGAGGCAGTTTTTGTTCCAGCTGGATGTCCTCATCAAGTTAGAAACTTGAAGTCCTGTATAAAAGTTGCTCTGAACTTCGTTTCACCTGAAAATTTACAAGAATGCCTACGTTTAGAGGAGGAGTTGCGCTTGCTTCCAAAGAATCACAGGGCTAGGGAAGATAAGTTAGAGGTAAGGAAGATGGTTCTGTATGCAGTGAGTTCTGCTGTGAATGAAATAGAGAAGTTG
>AQGE-2054465-Humulus_lupulus
AGTAAGATTGGCAGAGAAGGTGAAGATAAGGAATCTGTGGTGGAGCAAGTGCCTAGGGTCAAACTGAACTTTTCAGACAAGTTTCCTGAATGGAAAGCCAACAGTGATAGTAGCATTCCATGCCCCCCAAAGGAGTATGGTGGCTGTGGATATTCATCATTGAATTTAAGCCGCATATTTAAGATGAACTGGGTTGCAAAATTGGTTAAAAATGTGGAGGAAATGGTAAGTGGGTGTAGGGTTAATGGGGATGCCAACATGGAGAAAATTGTGTTTAATGATCCTAGACACTGCCAATATGCTAATCGGGAGGTTGGTGATGATAATTTCTTGTATTGCCCTATGTCAGAAGATATTAAATCCGGTGGGATTGGTGACTTTAGAAAGCATTGGGCTAGAGGTGAACCCATCATTGTTAATCAGGTTTTTGATAGTTCATACTCTTCAAGCTGGGACCCAATGGTGATATGGAGAGGGATTCAGGAGACAAGGGATGATAATTTTAAAGATGAGAACAGAATGGTAAAGGCCACAGATTGTTTTGACTGGTCTGAGATTGAGGTTGAACTTGGCCAGTTTCTAGAAGGATATTCCGAGGGACGATTCTGTGAAAATGGTAGGCAAGAGCTGTTGAAGTTGAATGATTGGCCTTGCCCAAGTGCATCTGAGGAGTTCTTATTGTACCAGAGACCTGAATTTATTGGTAAATTGCCTTTACTTGAGTATATCCACTCCAAGTGGGGTCTTCTCAATGTTGCAGCAAAACTTCCACACTACTCTTTGCAGAATGATGTAGGACCTAAGATTTTTATTTCCTATGGGACATACGATGAACTTAGTAGGGGCAACTCTGTGACCAATCTTCATTTCAACATACGAGACATGGTGTATGTTTTGGTGAATACATGTGAGGTGAAACTAAATGGTCAACAGACAGCAAAGATTGAGAAGATGTCACGAGCTTTTGAGGAATCTGAGGAGAAAGATCCCAAAGGCGATGGAAAAGTAGGTGCAGGCGAGGGTAGGTCACCTGATTCATCACTTGGTGAGCACAGGTTGGAAATTGAAAATCATGCAAACTTGGATGAAAATAGAGATGTGGAGATGATGGATCAAGGGGTTGATGATACTAGTGTTGAGGGAGATGCTGTCATTGGGGAACACTCAAACCAGAATGGTGGAGATGGTTCTCAAAAGACTCGTCCAGGAGTTTCTTGGGATGTTTTCCGCCGTGAGGATGTTTCAAAAGTGTCTGAGTACCTGAAAATACACCAGGAAGAGTTTGGGTTGATCGACTGTGAAACATATGATTTTGTTACAAGGCCACTTTATGATGAAAGATTTTTCTTGAATGGGTATCACAAACGAAAACTGAAGGAAGAATTTGGAGTTGAGCCATGGTCCTTTGAACAGCATCTGGGGCAAGCTGTATTTATCCCAGCTGGGTGTCCTTTTCAAGTAAGGAATCTACAGTCTAATGTTCAGTTAGGACTTGATTTCTTATCTCCTGAAAGCCTGGGGGAGGCTGTAAAATTAGCTGAAGAAATTCGCTGTCTTCCAAATGTGCACGAAGCAAAACTTCAAGTATTGGAGGTAGGAAAGATATCACTTTATGCTGCAAGTGCAGCCATTAAAGAAGTTCAGAAACTGGTGCTTGATCCAAAGCTTGGCTCAGAGCTGGGATTCGAAGATCCAAATTTGACAGCTGCGGTTTCTGACAACTTAGAGAAAATGATCAAGCGAAGACAGATAACTTGTGCT
>AQZD-2018508-AQZD-Flaveria_pringlei-2_samples_combined
CCACCAAAAAATTTAGGTGGCTGTGGGGATGGTATTCTTGGTTTATTTTGTCATCTCCCCATTAATTGGACTAAAGATCTTGAAAAAAGTGCAAAAGAAATAGTTTGCAGTCCCAACTTTACAAATTCTTTCGACTTTGATTCTTCATATTGCTCATTATGCGACGAAAATGACAAAAGCGAGGGTGGAAATGAGATTAACAACAAGGATTTGTATTTCTCAATCAAGGAAGATCTTGGGGACAAAAATCTTGAACATTTTACTAAACATTGGGTCAAAGGTCAACCTCTAATTATTCGAGATGTGATCAAGAGTATAGAGCTGAGTTGGGATCCTATTTTCATGTTCTTCATGTATCTTGATAGAAGTGTGAAATCACGAAATGATAAAGAAGTGAAAATGAAAAATTGCGCGGATTGGTGTGAGGTGGAAACGGGTAGGCAGCAGATTTTTATGGGCGGGAAAACACACGCAAATGTGTGGAATGAGAAGTTGAAATTCAAAGTGTGGTTATCATCTGGAATCTTCCAAGAACATTTTCCAAGTCATTATGCTGCTGTGATGCATGCTCTGCCACTTCAACAGTATACTAATCCAGTAACAGGTGTTCTAAATTTGGCAGCTAATGTGCCACCCGAAAGTCAAAATGTGGACTTGGGTCCTTTTGTTTATATCTCATATGGTAGACCTGAAGATCTTATTGGGGGTGATTTTTTAACGAAGTTATGTTATCATGCGTATGATATGGTTAATGTTCTTGTGCACGCTACAGAACTTCGGATTTCTGAAAAGAAGCTCAATAAAGTAAAGATTTTGTTGAACAAGTACAGTTCACAAGATCATAATGAGACTTTGATGAAGAATAAAAATAAAAACAAAATTGATGAAGCATGTGGGAAATCATCATTTAGTAGTGAAATAAGTCAACAGTCAGAGTTAGAGGATAACACAAATGGAGAACTTACTCAAACACCTAATGATGGTGATCCGTTTGTGTTCTCTGATGATGATTCAAGCAATTGTGATTCAGATGATGAAGACTTATGTGACGATGAGTGTGGAAGTTCAAGTGGTAATGAAGGGAAAGTTGTTGACACTCGCGGGGCCCAATGGGATGTTTTCCGTAGAGAGGATGTGGAAAAACTTGTTGAGTTTCTTAGAAAGTATTCCAACGAGCTTAATTCATCCTATTGCTCTCCCAAAAAGGTTGTTCATCCCATCCTTGATGAGAGCTTTTATTTGGATGCTTTTCATAAGAAGTATCTTAAGGAAGAATTTGATGTTGAACCATGGACATTCGAGCAACGTATTGGTGAAGCTGTAATCATTCCAGCAGGATGTCCCTATCAAGTAAAGAAACATAAGTCATGTGTTAATGTGGTCCTTGAATCCATATCGCCTGAAAGTGCAGCCATGTGTGTCAAGTTGAGTGATGAAATCCGTCAACTTCCCGTAAATCACAAAGCAAAAGGAAAAATGCTAGATGTCAAGAAAATGACTATACACAGTCTCAATGTCGCGGTTGAAGAAATTCAAAAAGTT
>AQZD-2018509-AQZD-Flaveria_pringlei-2_samples_combined
CCACCAAAAAATTTAGGTGGCTGTGGGGATGGTATTCTTGGTTTATTTTGTCATCTCCCCATTAATTGGACTAAAGATCTTGAAAAAAGTGCAAAAGAAATAGTTTGCAGTCCCAACTTTACAAATTCTTTCGACTTTGATTCTTCATATTGCTCATTATGCGACGAAAATGACAAAAGCGAGGGTGGAAATGAGATTAACAACAAGGATTTGTATTTCTCAATCAAGGAAGATCTTGGGGACAAAAATCTTGAACATTTTACTAAACATTGGGTCAAAGGTCAACCTCTAATTATTCGAGATGTGATCAAGAGTATAGAGCTGAGTTGGGATCCTATTTTCATGTTCTTCATGTATCTTGATAGAAGTGTGAAATCACGAAATGATAAAGAAGTGAAAATGAAAAATTGCGCGGATTGGTGTGAGGTGGAAACGGGTAGGCAGCAGATTTTTATGGGCGGGAAAACACACGCAAATGTGTGGAATGAGAAGTTGAAATTCAAAGTGTGGTTATCATCTGGAATCTTCCAAGAACATTTTCCAAGTCATTATGCTGCCGTGATGAATACTCTACCACTTCAGCAGTATGCTAATCCATCAACCGGTGTTCTAAACTTGGCAGCTAATGTGCCACCAGAGAGTCAAAATGTTGACTTGGGTCCTTTTGTTTATATCTCATATGGTAGACCTGAAGATCTTATTGGGGGTGATTTTTTAACGAAGTTATGTTATCATGCGTATGATATGGTTAATGTTCTTGTGCACGCTACAGAACTTCGGATTTCTGAAAAGAAGCTCAATAAAGTAAAGATTTTGTTGAACAAGTACAGTTCACAAGATCATAATGAGACTTTGATGAAGAATAAAAATAAAAACAAAATTGATGAAGCATGTGGGAAATCATCATTTAGTAGTGAAATAAGTCAACAGTCAGAGTTAGAGGATAACACAAATGGAGAACTTACTCAAACACCTAATGATGGTGATCCGTTTGTGTTCTCTGATGATGATTCAAGCAATTGTGATTCAGATGATGAAGACTTATGTGACGATGAGTGTGGAAGTTCAAGTGGTAATGAAGGGAAAGTTGTTGACACTCGCGGGGCCCAATGGGATGTTTTCCGTAGAGAGGATGTGGAAAAACTTGTTGAGTTTCTTAGAAAGTATTCCAACGAGCTTAATTCATCCTATTGCTCTCCCAAAAAGGTTGTTCATCCCATCCTTGATGAGAGCTTTTATTTGGATGCTTTTCATAAGAAGTATCTTAAGGAAGAATTTGATGTTGAACCATGGACATTCGAGCAACGTATTGGTGAAGCTGTAATCATTCCAGCAGGATGTCCCTATCAAGTAAAGAAACATAAGTCATGTGTTAATGTGGTCCTTGAATCCATATCGCCTGAAAGTGCAGCCATGTGTGTCAAGTTGAGTGATGAAATCCGTCAACTTCCCGTAAATCACAAAGCAAAAGGAAAAATGCTAGATGTCAAGAAAATGACTATACACAGTCTCAATGTCGCGGTTGAAGAAATTCAAAAAGTT
>AREG-2006945-Nothotsuga_longibracteata
GATCCATTGCATCCGTTACCTGATTGGAGAGCAAACAGTGATGGTAGTATACCATGCCCTCCCAAGGAACGTGGTGGCTGTGGCAGCCAGTTGTTAGAGTTAAAGCGCATTTTCAAATTAAATTGGATTGCAAAACTTGAGAGAAATGCTGAGGGAATGGGCAGTGACTGTAAAGTAAAAGAGGCCTTGAAAGATTCAGAGTTTTGCTCTTCATGCATCCAGCCCGATTGTCAAGGAAATACTGGATTTTCTGACAGCAATTTACGGAAAGCAGCTTCTAGAGTGGCTACAAATGACAATTTTTTGTATTGTCCAGCTGCACAAGATATGAAGGATGAAGGTCTTCAGCATTTTCAGAAACACTGGCTAAGAGGAGAACCGGTTATAGTTCGGAATGTTCTGGAAGACACGGCTGGTTTAAGCTGGGAGCCCATGGTCATGTGGCGGGCTGTTCGGGAGACTACTAAGGGAAAATTTAAAGAGGAGACGAAAACAGTCAAAGCTATTGATTGCCTGGATTGGTGTGAGGTTGAAATCAACATTCATCAATTTTTTAAAGGATATTTGGAGGGTCGTTTGCACAAAAATGGCTGGCCTGAGATGTTGAAGTTGAAGGATTGGCCCCCATCAAACTTATTTGAAGAGCGCCTACCTCGACATGGATCCGAGTTCATTACTGCATTGCCTTTTCATGAGTATACCCATCCTAAGTGGGGTCTGTTAAATCTGGCCACACAGCTTCCTGATACCTGTTTGAAGCCTGATTTAGGGCCAAAAACTTACATTGCTTACGGAACATTTGATGAGCTTGGCAGAGGCGATTCAGTAACTAAATTACACTGTGATATGTCTGATGCGGTAAATGTCTTAACACACACAGCTGAAGTCAAGTTCCCACGTTGGCAAAGGTCAATGATAGAAAAAATGAAGACAAAGTACATGACACAGGATTTGAGAGAACTTTATGGGGATGATACTGATGGGGTAGTCAATGCAATTGGTGAAGAAGGGCATGAGATACTGGATAAGGTGGAGTTAGAAGCAGCAGATGAACTTGGTGCTTCAGTGTCCCAAGGAGTTATGAAGGAAGAAACATCTTCATCACCTCCTCCGTTGGAACGATCTCCATCTCCTCCTTTGGAACGTCATTTTAATTGTGATGAAAGTGAATCTAAAGTGATTAGTAATCTAGGTGGTGACTTGGACGGACATGAACTATATAATGTGGAAAATCATTCGGATCGTCTACCGAAGAGGAGAGATGAAAATGATGAATCTCCGGAAGTTAGTACCAAGCATTCAGAAAGAAAAAAGGATTTCGGTAGCAAAGAAAATAACTCAGAGATCACCTATGGGGGGGCTCTATGGGACATCTTCCGCAGAGAGGATGTACCAAAGTTACAATCTTATCATTGGAAAGAGTTCAGGCATATTGGTGGTGCCCCTGTCAATTCTGTTGTACATCCCATTCATGATCAGATACTTTTCTTGAATGAAAAGCATAAGAGGAGGTTGAAAGATGAGTTCCAAATAGAACCATGGACATTTGAGCAACATCTAGGTGAAGCAGTTTTTATTCCAGCTGGATGTCCTCACCAAGTTAGAAATCGGAAGTCATGTATTAAAGTGGCATTGGACTTTGTGTCTCCTGAAAATGTACAAGAATGTGTGCGATTGACAGAGGAATTCCGCTTGCTCCCAAAGAATCATAGGGCTAGAGAAGACAAGTTAGAGGTAAAGAAGATGACCCTATATGCAGCCAGCCTAGCAGCAAGAGAGCTCCAAAAATTGATACCAGATTCAAAG
>AREG-2007844-Nothotsuga_longibracteata
TTGCCTGACTGGAAAGTTAATTGTGATGGTTCTATTCCATGTCCACCCAAAGAGCGTGGTGGTTGTGGAAATAACTTGTTGCAATTAACAAGCATGTTCGAGTCAAATTGGGTTGCAGAACTTGAGGAAAAAGCAAAAAAAATTGCCAGTAGTTGTGAATTACCAGAGGCATTAAGGGATTCCGAGACATGTTCTTTGTGCTACAAGCCTAATTCTCAGGACAAGATTGAGCTTTCTGATAAGTTACAAAGAGCATCTAACAGGGAGGACAGCGGTGACAACTATCTGTATTGTCCAACTGTTCACGATATCAAATGTGAGAGTATTCAGCATTTTCAGAAACACTGGATTAGAGGTGAGCCTGTGATTGTACGGAATGTTTTGGATGATACATCAGGATTGAGTTGGGAGCCAATGGTCATGTGGCGTGCTTTCAGGGAGACTACTAAGGGCAAGTTTAAGGAAGAGACAAAAACAGTGAATGCTATTGATTGCCTGGATTGGTATACGGTTGAGATAAATATTCATCAATTTTTTAAAGGTTATACAGAGGGAAGGATGCACAAGAATCTGTGGCCAGAAATGCTGAAGTTGAAGGATTGGCCTCCCTCAAATTTCTTCGAGGAACGTCTACCACGTCATGGTGCTGAATTTATCAGCGCCCTACCTTTCCAGGACTATGCTCATCCTAAAAGTGGGCTTCTAAATCTTGCCACGAAGCTTCCAGCGAACTGCTTGAAACCTGATTTAGGCCCAAAAACATATATTGCTTATGGTGTCCGGGAAGAACTTGGTAGAGGAGATTCAGTAACTAAGCTGCATTGTGACATGTCAGATGCGGTCAATGTTTTAACACATACTGCTGAGGTCAAGTTCTCACCTTTGCAGCAAAATGAGATAGAGAAGTTGAAAAAAAAATACAGAGCAATGGATTCTAGGGATCATGTTAGCATAAATGAGCCACCCTTGCCTCATGGCAAAGTACATAAAAAGCGTGGTGAAATTGGATGTAAGATGACTGGAAATATAGTTGGCAGGCTCCAAGAACAAGATTTGGTTGACAGTGGAAGTAGGCTGGAGATTTCAGGAAAGACGGAAAACAAGGGAGATGGTTCAAAGCCTTTACAAGTAGAAGCCAGCAGAAATAATAACTCTGAATATGGTGGTGCACTTTGGGATATTTTTCGGAGAGAGGATGTACCAAAATTACATGCTTATCTCCAAAAACACTGGATTGAATTCAGGCACATTATGAATAAACCTCTTGACGAAGTTGTTCATCCTATTCATGACCAGACAATATACTTGAACGCAGAGCATAAAAAGAAGCTGAAAGAGGAATTTCAAGTAGAACCATGGACATTTGAACAACATCTTGGAGAGGCAGTTTTTATTCCAGCTGGATGTCCACATCAAGTACGGAACCTGAAGTCGTGTATAAAAGTTGCTCTTGATTTTGTATCGCCGGAAAATGTACATGAATGTATTCGATTGACTGATGAGTTCCGCTTGCTTCCCAAGGAACACAGGGCAAAAGAAGACAAGTTAGAGGTAAAAAAGATCATTCTCCATGCCATGAACTCAGCCGTCACAGAA
>AREG-2011312-Nothotsuga_longibracteata
AGTGCAATATGTCATCAATGTCAGAAGAATGAAAAAGGGAAGTTAGTCCGTTGTTCAAAATGCAAAGGAAAGCGTTACTGCTTTTCCTGTATTGATAACTGGTACCCCGAATATTCAGAAGAAGATATTGAGAAGGCTTGCCCATTTTGTCGTGGGAATTGCAGTTGCAAGGCATGTTTGCGTGGGAATGGACAGGTCAGGATGCAGGAAACAGACAACACTGAGAGGATTCGATTCCTCCATTACCTGTTGTCTATGGCTCTTCCTGTGCTCAAGCAGATATATAAGGAGGAGTGCTTGGAGCAAGAGGTGGAGGCCAAGATTCAAAGTGAACCAACACTAAAGCCGGACATTCCTAAAGCCAAACTTAATGCAGATGAGCATATGTGCTGTGACAACTGCAAGACATCTATTGTTGATTACCACCGAAATTGCCCATATTGTTCCTATGATCTTTGTGTCAGTTGTTGTCGGGAGCTTCGAGAAGGTTTCCAACCAGGAGGTGTTAAAACAGAATTGGCCCAACATCAGTCTACAGATAGAGCTTATTCTCATGGTAGAGAGGTATTGCCAAGAAATAAGCAAACAAAGCAGGGGGAAGACCTGGTTGGGAGCTCCCAGGCTACTAACAGTAGCACTGTTGACCCTACAGATAGATTACCAGATTGGAAGGCTAATAGTGATGGTAGCATTCCATGCCCCCCAAAGGAATATGGTGGCTGTGGTAATCATCTGTTAGAATTAAAACGCATTTTCAGAATGAATTTCATTGCAAAAATTGAAAAAGATGCGGAGGAAATGGCTAGCAGCTGCAAAGTTGCAGAGGGCTTGAAAATTTCTCATCCCTGTACCTTATGCTTCAAGTTCGGTTCTCATGGGAAGAATGGATATTCTGAAAGGAAGTTACGCCAAGCAGCTCATAGGAAGGACCATAGTGACAATTTTTTGTACTGTCCAACTGCACAGGATATTAAAGAAGAAGGTCTTGAGCATTTTCAAAAGCACTGGATTAGAGGTCAACCTATCATTGTGCAGAATGTTCTTGATGGTACATCAGGTCTGAGCTGGGACCCAATGGTCATGTTGCGGCCTGTTCGAGAGACTACAAATGGCAAGTTTAATGATGAGACAAAAATAAAGGCTATTGATTGCTTAAATTGGAGTGAAATTGAAATCAGCATTCATCAATTTTTCAAAGGTTATGTAGAGGGTCAAATGCATAAAAATGGTTGGCCTTTGATGTTGAAGCTGAAGGATTGGCCACCAGCAAATTTTTTTGAGGAACGTTTACCACGTCATAGAGCTGAATTTATTAATGCATTGCCCTTTCACGAGTACACACATCCTGAGTGGGGTCTTCTTAATTTGGCAGCAAAGCTTCGTGATAATTGTTTAAAGCCTGATCTAGGACCTAAAACTTACATTGCTTATGGAACAAGTGAAGAACTCGGCCGAGGTGATTCAGTTACTAAGCTGCACTGTGATATGTATGACGTGGTAAATGTATTAACTCATACAGCTGAAGTCAAGTTCCCAGGATGGCAGCAAGTCAAGATAGATAAAATTCAGAAATCATTCAGAGCATTAGACTCAGAAGAACTTTATGAAGACTCAGATAGAATTGGGAACTCTTTTGGTGAAGAAGAGAGAGGAAAATCAACTAAAATTGAAGCATCAGCATTTGATGTTTCGGGGTTGCAAAACAACAAAAAATCATCTTCAACGCAAGCTACTGATGAATGCCTTGATGATAATGACATTGAATCTAGTTTCAGGGCAAAGCCTCTTGATTGCAGTGAAGAGCATAATCGAGATATAAATGGAGCAAAATCTGATGGCCCAGAAAAGTGGAAAGCTCACATTAGTGAACAGAAGGAATTTGGTACAATACCAACAAAGGTGGAAGGTAGGATTGGCACTAGAGAAAATAGTTTGGATTCCACACGCGGTGGGGCTCTTTGGGACATTTTCCGGAGAGAGGACATACCAAAGTTACAAGACTATTTATTAAAGCACTGCCAAGATTTCAGACATATCAAAAGTGGCCCTGTTGATTCGGTTGTTCACCCCATCCACGATCAAACCTTTTTCTTGAATGAAGAACATAAAATGAAGTTGAAGGAGGAATACCAAGTAGAGCCATGGACATTTCAACAACACCTTGGAGAGGCGGTTTTTATTCCAGCTGGATGTCCTCATCAAGTAAGAAACTTGAAGTCCTGTATAAAAGTGGCTCTGAACTTCGTTTCACCTGAAAATTTACAAGAATGCCTACGTTTAGAGGAAGAGTTGCGCTTGCTTCCAAAGAATCACAGGGCTAGGGAAGACAAGTTAGAGGTCAAGAAGATGGCTCTGTATGCAGTGAGTTCCGCCGTGAATGAAATAGAGAAGTTG
>ARYD-2004276-ARYD-Oenothera_laciniata-5_samples_combined
CAAATATGGAAAGAACAATGTGAGGAGTTAGACATTGAGGCTTCTATTATTGGAAAGTCAGCTGCTGATGTTGAAATACCTGTGTCGGAATATTACCCTGATGAGCGTGTCTACTGTGATCATTGTGCTACTTCAATCCTAGATTTCCATAGAAGGTGTCCAAACTGTTCTTTGGAACTCTGCCTCAGTTGCTGCAAAGAAATCCGCATGGGAACCCTAATGGCACGTTCTGAGAGGAAACCTCAATATAAGTCCAGAGGCAGTGACTATTTCCATGGTGCTGATCCTCCACCAGAAGAACCAACAACCATGGATCACTACTTTCAAGTTGAACTTGATCTTTTTGTTGATTGGAGAGCTAATGACGACGGAAGCATCACATGTTCCCCACAGGAACTTGGTGGATGTGGCAGCTGTAGATTACAGCTCAAACGAATGCATCCAAAGGAATGGATTTCGGGGCTTATACTGAAGGTTGGAAATCTCTTGGAAAACTTTAGAGATAGAGAGACTTATAACGAGCAAAATGGTTCCGAAACTGGGGCTGAATCGTTCAGAAAGGCAGCATCTAGAGAAGGGTCGAAAGATAACTACTTGTATTGTCCAATTTCAAGCGCAGGTTTGGAGAAAAGGGAGCTTCGGGACTTCCAAAGTCATTGGTTGAAAGGAGAACCCGTGATCGTCCAAAATGTTCTAGAAAAGACGCACGGTTTGAGTTGGGAACCAATGGTGATGTGGCGTGCCTTATGTGAAGATGTAGATTTTGATATAAGCTCAAAGACATCACAAGTCCGGACTATTGATTGTCTTGCAGGCTGTGAGGTGGAGATCGGTACAAGACAATTCTTTAAAGGTTACATGGAAGGCCGAAGGTACAAAAACTTATGGCCCGAGATGCTCAAGTTAAAGGACTGGCCTCCTTCAGACAAATTTGAGGAAGTTTTGCCCCGCCACTTCGATGAATTCGTTTCTGCTCTGCCATTTCAAATGTACACGAATCCTCAGTTCGGATTCTTGAACTTAGCTGTGAAGTTGCCATCTACTGTTCTGAAACCAGACTTGGGTCCAAAATCTTATATTGCATATGGATTCAGACAAGAGCTTGGAAGAGGAGATTCTGTAACTAAGCTCCATTGTGATATTTCAGATGCGGTGAACATCTTGACTCATACAGCAGAGGTGGAGTTATGTGCAGAACAGCTATCAGCTGTTAAAAGCTTGAAAAGAAGGCACATAGAGCAGGACATCAGAGAAGGCGTGATTCCAGAATATGATTGTCGTCCAAATGAACATGGTATAGAAGTATGCAACGATGATGAAGATGATATGTGTATTTCAAGACTAGTGGAATCAGAGAGGAAGAACTCTGACATGGGAATAGAACAGAGAGGTGGTGCATTGTGGGATATTTTCAGGAGAGAAGATGTTCCAAAGTTGGAAATATATCTCAGTATCCATCATAGAGAATTTAGACACACCTATTGCTCTCCCGTGACTGAGGTTATCCATCCAATTCATGATCAGGCTTTTTATCTTGATTCGGAGCACAAAAGGAGGTTGAAAGAAGAATTTGGAATTGAACCGTGGACATTCGAGCAGCATGTGGGTGAGGCAGTATTTATTCCTGCTGGGTGCCCTCACCAAGTCAGAAATCTCAAGTCTTGCACAAAAGTTGCTCTTGACTTTGTATCTCCAGAAAACATCCGTGAATGCTTTCGCCTGACAGAGGAGTTCAGACAGCTTCCTAGGAATCACAAGGCTAGAGAAGACAAGCTCGAGATCAAGAAAATGATAGTTTACGCAGTTGATGAGGCAGTGAAAGACTTG
>ARYD-2011441-ARYD-Oenothera_laciniata-5_samples_combined
ATGGATCATTCCGGGAATGGTGATGACAATGTTGGGATTCCAGATGAGTTCCGTTGCAAGAGGTCAGATGGTAAACAATGGAGATGCACAGCCAAGTCTATGCCTGATAAGACAGTATGTGAAAAGCATTACATTCAAGCAAAGAAAAGGGCGGCAAGTTCGGCCTTGAGAGCTAGTGTAAAGAAATCCAAGAGAAAATCATTCGGTGAGTCTGATACATACTTGGAGAGTAAGATGGATGACTTCGATATGCCAGTTAAGAACGGAGATCATCGTTCTCTTGCAAATTCAAAGAAGAAAAACAAAAGTAAAGGTCTGAAAAATCAAATTCATCATTCGCCAGAGACAACACCTGTGCACAACTCTATGGCTGGTGGAGATGATTCACAAAGTGATACTGAAGAGTTTGAAGACGAATGGAGATCCAACAAGACTGCGAACCCTGCTACTGGTAATTCATCCAAAAGCAGATCACAGATGAGTTTTGATGCTGGCCCCTCGACTGAGGACTCTGATGGAAATATGGATTCTTCTGAAGATGCTGGTGGAATAACTTGCCATCACTGCCGCAGGAATGATATGGATACCATCTTTTGGTGCTCTAGATGTGACAGGAGAGGTTATTGTGATAGTTGCATTTCACAATGGTACTCGGGTATTTCACTAGAAGATATCCAAAAGGCTTGTCCAGCATGTCGTGGTACTTGCAGTTGTAAAGTATGCTTGCGGGGTGATGTCCTTTTGAAGATGAAAATACGAGAGATACCTGTCATTGATAAGTTACAGTATCTATACAGTCTCTTGTCCTCTGTCCTTCCTGTCATTCAGCGGATCCATCAGGAACAGCGTTCTGAAGTTGAATTGGAAAAAAGTTTACGCGGAGCAGAAATAAATCTTGCTAGAGCAAAACTTAATGAAGATGAGCAGATGTGCTGCAATGTTTGTCGGATACCAATTATTGATTACCATCGTCACTGCACGAGCTGCTCATACGACATATGCCTTCATTGCTGTAAAGATCTACGTGAAGAATCTGATGAAGGAGCGAAAGGAACATTAGTACAACATCAGAATACAGCAGCAGATCAAAATGGATATGCACTAGATCATCTGAGGGATACTCCGAGGCTTAACTTGACAGACAGTTTTCCCGATTGGGAAGCTGACCCTGATGGGAATATTCCATGCCTTCCTAAAATATATGGTGGTTGTGGTTATCTGGCCCTTAGTCTGAGTCGCATTTTCAAGATGAATTGGGTTGCAAAACTTGTGAAAAATGTCGAGGAAATGGTTAGTGGATGTAAGGTCAATGATTGTGCCGATGAACTAAATGTTGAGACTAATATGAGGGAGGGTAGTAGTGATAATACCGTGTATTGCCTCACATCTGAAGATATTAAGACTAGGATCATTGACTTCAGAAAACATTGGGTTAAGGGGGAACCCATCCTCGTCAAGGATGTTTGGGATAGTTCATGCCTTTCAAGTTGGGCTCCCACAGAGATATTAAGGGGTATTCAGGATACTGCAGAAGATAGAACACAATATGAGAACATAAGAGTCAAAGCCATTGACTGCTTATCCTGTTCTGAGATTGATATTGATCTCGATCAGTTCATAAAGGGATACTCAGAGGGACGCATGCGGGATACTGGATTTCGAGAAATGTTGAAGTTGAAGGATTGGCCTTCCCCCAGTGCCTCTGAAGATTTTTTGTTGTATCAGAGAGCTGAATTCATCAGTAAATTTCCTTTACTCGAATATATCCATTCCAAGTGGGGTGTTCTTAATGTGGCTGCAAAATTGCCTCATTACTCCTTGCAGAATGATGTTGGACCTAGAATTCTAATTTCTTATGGGACAAAGCATGAACTTGGTAAAGGTGATTCAGTGACCAATCTACATTACAAGATGCGCGACATGGTATATCTTTTGGCCCACACGCACGATGTAGAATCCAAGATCCAGCAGATTTCTGTGGAGAGTACTCAAAAATGTGATAGGTATTTAGATGTTAAAGAGCCTAGTCGAGATTCATATGGAGAGAAGTATTCTCATTTTCACAGTGAAAATGTAAAAGAGAATTACGGTGGACATTTGGTTGAATATAATGATGGAAGGATGGATGCGAGTGAAATTGGTAGAACCTTCCAGAGTGAAGAGAGGAGCTCTGACTCTAGCAGAGATGATGAGGAGAATATTGGAAAGAAACTTCCTGGGGCTCTTTGGGATGTATTTAGGCGAGAAGACGTTCCCAAGCTAATAGAATATTTGGAGAAAAACTCAAAGGAGTTGGGAAATGTTGACAGTGTGGCCCACCATCTCTTTGATGAAGCGGTATACCTTGGTTGGCAGCACAAGGGACAACTGAAGGATGAGTTTGGTATTGAACCCTGGTCATTCGAGCAGCATATTGGAGAGGCAGTATTTATCCCTGCCGGATGTCCTTTCCAGCTAAGAAATCTCCAGTCCACGGTTCAGTTGGCCTTGGATTTCTTGTCCCCCGAAAGCTTAGGAGTTGCCGTAAAGTTAGCTGAAGAAGTGCGGTGTCTGCCAAATGACCATGAAGCAAAAGTTCAGACATTGGAGGTCGGGAAGATTTCGCTATACGCAGCCAGCTCAGCCATCAAAGAAGTGCAGAAACTGGTGCTTGATTCTAAATCTAGTGCGGAGCTCGGTTTTGAAGATGTGAATCTTACTGCATCGGTGTCGGAAAACTTGAAGAAGATAACAAAGCGAAAGCAGGTTACGTGC
>ARYD-2024506-ARYD-Oenothera_laciniata-5_samples_combined
CTGCCGGAGCACCAACGGTGCAACCGTACCGATGGCCGCAGCTGGCGGTGCAACCGGCCGGTGAAGGACGGTAAGAAACTCTGTGAGATCCATTACCTACAAGGACTCCACCGTCAGCACAAGGAGAAGGTGCCTGAATCCCTCAAACTACAGAGAGAATACACACAGAAATTAAAGGGCAAGTCTTCCGTGAAAATTAGGGCAAGGAAGATTGAGAAGTCGGTGAAACAGAGGCGGAGGAATTTGGCCAGGGAATTGGTTAGGATGGTGGTTCGGAGAGAGGTCGAGAAGAGGAGAGACAACTTGGCGGACGAAGAGACTCCCGAAGGTGATATCATGCGGCGTTTGCCCAATGGCATTATGGTCATTTCTCAGTCTACTGCCTGGCCACGAGTACGTGATGTTGCCGGCAATGGCGGCAGGTCTCTTTGCGATGTTAAGATTGGGTCAGCTTCCAGGCGGCGGTTTAGGTCCAAGAACATTGAACCCTTGCCAATTGGGTCTGTTCAGGCTCTGCCTTACAGGAGGAATGGGGAGAATTTTAAGGGGGATGGAAAAAAGAAATGCCATTGGTGTAAGAGCAGCAAATTGGCTAATCTGATCAAGTGCTCTAGCTGTAGAAAAGAGTTGTATTGCACGGAATGCATCAAAGAGAGGTACTTGTCTACACAAGAAGAAGTTAAGACGCAATGCCCAGTTTGTCGCAAAACTTGTAGCTGTGAATTATGCATGGGTGGAAGAACCCAAACTCCAGCATGTCAGGATCATTCAGTAGATGAAAATAGAGCGGACAAAATTCTAAACTTCCATTACTTGATATGTATGCTTCTTCCTGTTCTGAAGCAAATTAACCAGGAGCAGAGCATTGAACTTGAACGAGAGGCTAAAATTAAGGGGATTGAAACCTCTGAAGTGCAAATTCAGCATGCTGAGACGAACTCAACGGACCAAATTTGCTGCGATAATTGTAGAACCCCAATTCTGGGCCTCCACAGAACCTGCTCATCTTGCTCTTTTGAAATGTGCTTAATTTGTTGGTGGCATTATTCCAGAAAGAATTTGCCCGAAGAAATGGAATTGTTTGCTAAGAAAAGGAAAGCGTGCATGCTTAGTAAGGAGGAACATCACATGAAGCAATCAAAGTGGAAACTTAAGAAAGATCCTGGCAGCGAAATCGCTTCCTTGTCATTACCATCTCTGAAAGCTTGTAATAGTAGTCAGAGTCGGGGTTGTGTGTTTTGCCCAGCAGAGGAGTTTGGTGGTTGTGGCAGTGGTGTCCTCAAGCTGAGCTCTTCTTTCCCTTTGAACTGGATCAAGGAGCTGGAAACTAAGGCTGAAGAAATCGTTTGCAGCTATGACATCCCAGAACCTTTTGATGGCACTTCATGCTGCACTATATGTGATGTTGGATTTCAGCAGTTGCAGAAGGCATCTGCTAGGATGTGTTCAAATGATAATTTCTTGTATTATCCAACAGCAACAGAAATTTGTGCTGATAAAAGAGAGCATTTCCAGAAGCACTGGGGTAGAGGTCATCCGGTCATTGTTCGTGATGTACTTCCAAAGGCAGAAGATTTGATTTGGGATCCTCTTTTTATGTTCTATACTTACCTCGAAGGCAGTATTGCCATGTATGAGAGCAGTAAGGAGCTACCTTCTTGCCTCGAGTGGTGTGAGGTAGAAATCACTGTTAAGCAGTTATTCATGGGTTGTTTGCGAGGACGGACGAACACAAACACGAGGAATGAGACTGTAAAACTCAAGGCTTGGCTTTCCTCCCGATACTTTCACGAACAATTCCCCCACCACTACTCTGAAATCCTTCAGCAGTTACCTCTTCAAGAATACATGAATCCTGAAATGGGCTTATTAAATCTTGCTGCTTCTGCTAAGCCTCCATCGGACACTACTACTACTATCATACCTCCTTACACTGGTCCTTATGTTCATATCTCTTACAACAGCTCTGAGCAACAAGCACAGACTCACTGCATTTCAAAATTAGGGTCCTATCCATGCGATATGGTTAATATTTTGGCGCATACTACAGATGACCGGATCTCGCCGGAGAAACTCCACAAAATTAAAAAGCTGATGAAAAAGCTCCAATCTCAGAACGGAAGGGAGTCAACAAGCACTTCAGAAGTTCAATCATCACCCTTAGCCAACAATAAAGGGGAGAAGGATGCGGCTGAAGATGATGCTAATGTGGAGACCACAGTTGCAGAAGATCTGTTGCTACGCAAGAAGATAGCGCGAGTATCTTGGCTTTCTTCATCTGCTGATGCATCACGTGTTTCCAATTATTGTTCTGTTTCTGGATCCTCAAGCTCATTGCAAGATGCTGATGAAAACGAAGAACGCAGTGATTGTTTAAGGGGGCATCCAGCCGAATCTTGTGGGGCCCAGTGGGATGTCTTCCGCCGAGAAGATGTTCCTAAGCTTATAGAATATCTCAAAAGGCACTCTCATGAGTTTCCCCTTGGCTCCCATGGGAGTAATGTTGTTCATCCAATTCTTGATGAGTGTTTCTTCCTTGATGCAACTCATAAGATGAAGCTTAAAGAGGAATTTAAAATTGAACCCTGGACTTTTGAGCAGGACATGGGTGAAGCTGTCATCATTCCTGCCGGGTGCCCATATCAGATCAGAAATCTTAAGTCTTGCGTGAATGTGATTATGCACTTTGTCTCGCCGGAAAGTGTAAAGGAAAGCATTCAGTTAATGGATGAACTTCACAGTCTCCCAAATGATCATGATGCCAAACTAGACAAGCTTGAGGTAAAGAAGATGGCTATGGATAGTTTAAGTGGAGCACTGAAGCAGATCCATGAACTCACTTGCTCC
>ARYD-2025781-ARYD-Oenothera_laciniata-5_samples_combined
TGTCACCAGTGCAAGCGCAACGATAAGGGTAGAGTTGTTCGCTGCATGAAATGCAAGAACAAGAGATTCTGCATCCCCTGCATTACCACATGGTATCCTCATTCAACTGAGGAATCATTTGCTGAGGCTTGTCCGCTGTGCCGTGGAAACTGTAATTGTAAAGCATGTATGAGTTTGACTAAGAGTCTCAAAGAACAGTTGGAGGTGCATTTGAAATATAATAAAGATGAAAAGTTAGAATACTCTTTGTATATTCTGCGATTACTTCTTCCATTCCTGAAAAAGCTGAGTGATGATCAACTCCTGGAGAAGAAAATGGAGGCAGAGCGCCTAGGTTTGGCTGAATCAGATTTAAAAGTTGAGCAATCAAGAATCGATAACAACGAACGTGTCTATTGCAACAACTGCAAAACTTCAATCTTCGACCTCCATAGATCCTGTCCAAACTGTGCATACGATCTCTGTGTTAAATGCTGCGGTGAAATTCGGGAAGGGTGCCTTAAGGGAGGTCGAGAGGAAGTTGGAATCGAATATGTAGATAATGGATGGGGATATTTGCATGGTGGTGATGTAAAAGAGACCAAAGAGTCTGATTCCAGTGATTCCTTTATCTCAAAAGACGATGTTGAATCAGCACCACAGTGGAAAGTAAATGAAGATTTGACTGTTCCTTGCCCTCCAAGTAATATGGGAGGTTGCGGAGATGGGTCTTTAGAATTAAGAAGCTTGTATTTTGATAATTGGGTTGTGGGCTTGATTGAGAAAGCAGAGAAACTTCTCCAAGAATACAGTTTCGCTGAAAATACAGAAAATTCAAGCAAAAAGTGCTCTTGTTTGACTCCAGATGGCAAGACTGATCTTAATTCTAGTAATTTGAGAAAAGCTGCTTCGCGGGAAGATTCTAACGACAATTATCTTTATTGTCCCAAAGGGCGGGACCTACAATATGAGGATTTGAGACATTTTCAGTTGCATTGGTCTAAAGGTGAACCAATCATTGTAAGCAATGTTCTTGAGACTACGTGGGGTCTGAGTTGGGAACCAATGGTGATGTGGCGCGCATGTCGACAGAAAACCAGCAAGAACCAGTCCAAGCAGTTGGATGTGACCGCAATTGATTGCTTAGATTGGAGCGAGGTGGATGTTAATATACACCAGTTTTTCAAGGGATATACAGACGGTAGATTTGACCAATATTCATGGCCTCAGATCCTAAAACTGAAAGACTGGCCTCCCAAGAATGAGTTTCATGATCGGTTGCCACGCCACGGAATTGAGTTTATCAGTAGCCTGCCTTTCAAGGAATACACACATCCAAAAGAAGGGTTTCTCAATATTGCTACAAAGTTGCCAGAAGGAATTCTGAAACCAGACATGGGGCCCAAGACATATATTGCTTACGGTGTTCTTCCTGAGCTGGGCCGTGGAGATTCTGTCACTAAGCTTCATTGCGATATGTCTGATGCGGTTAATGTTTTGACACATACAGCGGAAGTCACTATTGGGAAGAAGCAACTCCATCAGATGAAAAGACTTAAAAAGCAGCATATTGCTCAGGATCGACGAGAAATTTTCTCGAAATTTGAGATGAAAAAAGAGCAACTTTCAGTATCTTCATCGAAGTTTAAGGGAGAGCGAGATTTTTCTGCATCTGAAACTGAGAAGCAAAAGGATGATGGAATTGATGAACCTCGTACTAATGGAGGAAAAGCAGATCATTATGAGGAAAATGAAAAGAGACTTGCAGTAAATCTTGCAATAACGAATGAAGAGGGCATAGCTGAGATTGCTTCGGTAACAAATCAGAATGCGGGAAAGGAAGAAAAAACTAATGGAGAGGGAATAGATGAGGAAATTAAAGAGATTGCTAGTACTGATCTTGGGGAAGGAATAGATGATAGCATTGATGCTGATAAATCTAATATGTCAAAAACTGTGAAGGAAGAAGAAACCCTAGAGCAAGCTCCTACTGATATTGCAGAAGCCACTGAAGAGACACTCAACAGTGATCAGAAACCTGCTCGAGGTCGCAAGCGGAAGAGAGGGAGAGCTAAAGGTTACACACGCAAAACCGCAACAGAGGCACACCCAGAGAAAAAAGATTGTGAATTTTCTGATGTAGATGTTGAGTCATGTGATGAAAAGGATGACGATTATTTCTCGATGTCGGAAATGGAGAAGGCTGAGTATGCTGAGGGTGGTGCCTTGTGGGACATCTTCAGGAGAGAAGATGTTCCAAAATTGGAAGAATATCTTACTAAGCACTTTAGGGAGTTTAGGTATATCCATTGCAATCCTCTGAAAAAGGTTGTCCATCCAATACACGACCAGACATTTTATTTGACGGTGGAGCATAAGAGAAAGCTCAAAGAGGAATATGGAATCGAGCCTTGGACCTTTGTCCAGAAACTTGGTGATGCTGTTTTTATTCCTGCTGGATGCCCTCATCAGGTTCGAAATTTGAAGTCATGCATCAAGGTTGCTCTTGACTTTGTCTCCCCTGAGAACGTTAAGGAGTGCCTTCGTCTGACTGAGGAATTCCGAGGTCTACCAGAAAACCATAGAGCTAAAGAAGATAAGTTGGAGGTGAAGAAAATGGCTATTTACGGAATGAACCAGGTCGTTGAAGATCTCGAAAGG
>ARYD-2025977-ARYD-Oenothera_laciniata-5_samples_combined
GAGCCTAAGTGGTACCATGGTATGGAGCGAATGTGTCATCAATGCCAGAGGAGTGATAAGGAGCGGGTCGTGAAGTGCTCTTGCCATAAGAACTATTGCGTTCCCTGCATCCGGACCTGGTATCCTCGACTGGAGGAGGAAGATTTTGCTAGGAAATGTCCATTTTGTTGTGGGAACTGCAACTGTAAAGCCTGCTTGCGACAAGATCCGGATAAGAAAACTGCTGAGCCAACGAGTCATAATGAAGAAGAAGCCCGCCAACACTCTAAGTTTCTGCTTCACTTACTCCTTCCTCTAATAAAGCGCTTTAATGATGAACAAGTGCTGGAAAAAGAAAGAGAGTCAAAGATTCGAGGTGTAGAACTTCCTTGCTTGAGCATAGAAAAGGCTGAAGCTGATGAGGATGAACGTGTTTACTGTGATTGCTGCAGAACTTCTATTGTTGACTACCATAGGACATGCCGAAACTGCTCTTTTGATGTCTGCCTTACATGTTGCCGCGAGATTTGTGAGGGAGGCCTGCAAGTTTCAAGGGAGGAAATAACTGATGAATATACTAGCAAAGGGATGGACTATTATCATGGTGGCAAGGCGGCAAAGCCTGTGGCATCTCCCGAACCTCATCCCGAAATCGTGGTGTCCCATACTCCGTGGGAAGTGCCAGAAGATGGAATAATACCTTGTCCTCCAAAAGACATGGGTGGTTGTGCTGACGGTATCCTAGAGTTGCGGTGTATATTGGATGATTTTTCTGTTTCTTCTTTAGTGGAGGAAGCTGAAAAGCTTATTGGAACAGAAAAGCCTTTGGCTGCAGTTGGAACACTGCAAAAATGTCCATGTCATGACATAATAGGAGAAGGTGAACTGACAAATGAAACATTAATAAAAGCATCCTCTCGGAGTAACTCTGATGACAACTATATGTTCTACCCAAATGCTGTAAGCATCCAACCTGGGGATTTTGAGCATTTTCAGTGGCATTGGATGAGGGGTGAACCTGTAATTGTGAGCAATGCTCTTGAAATGACAACTGGACTAAGCTGGGATCCAATGGTGATGTGGCGTGCAGTTCGTCAGATTGCACACAAAAAGCATGCCGAACATAAGGATGTGAAGGCTATGGATTGCTTGGATTGGTGCGAGGGCGAGATCAATATCCACCAGTTCTTTGCGGGATATTCTGAAGGAAGGCTTGATAGAAAGCAATGGCCTCAGATACTCAAGTTGAAAGATTGGCCCCCATCTCATCTATTCCATGAACGCCTACCTCGGCATGGGGCAGAGTTCATTTCTAGCCTGCCCTTTAAACAATACACTCATCCTAACAATGGGCCTCTCAATATTGCTACCAAATTACCAGAGAAATCCTTGAAACCTGATATGGGACCAAAGACGTACATTGCATATGGAGTTGCTCCAGAGCTTGGGCGTGGGGATTCAGTTACCAAGTTGCATTGTGACATGTCAGATGCGGTGAATGTTCTCATGCATACTGCCAAGGTTACCTTGAAAGATGATCAGCTGCAAACGATAAAGGTCTTGAAGAAAAAGCATCGTGAGCAAGACCATAAAGAGGGTATTGAGACTTGTGAGGATATAGATGAAGCGACAGATGAAGTGGAGTTTGATGAAAGTGGTGGAGCTGTTTGGGATATTTTTAGGAGACAAGATGTCCCTAAAATAAAGGATTATCTCCGGAAACATTTCAAGGAATTTCGACATACTTACTGCTGTCAGATTCCCCAGGTGACGGACCCAATACATGATCAGACATTTTATCTTACTAGAGCACATCTGAGGAAGCTAAAGGAGGAATTTGGAGTTGAACCCTGGACATTTATTCAGAAGCTTGGGGATGCTGTGTTCATTCCAGCTGGTTGTCCCCACCAAGTTCGGAATGTGAAGTCATGTATCAAGGTTGCCCTGGACTTTGTGTCGCCTGAAAATGTTGGTGTGTGCATCCGGTTGACTGAGGAATTTCGTGTGCTTCCGAAGAACCACAGAGCCAAGGAGGACAAGTTGGAGGTTAAGAAAATGATGGTGTATGCTGTGAAAGAAGCGGTGGATCATCTG
>ASMV-2014747-Ilex_vomitoria
GGTTATGCTCTGAGGGCTTCAAAGCAAAAAGAAGAGTCAGTGTCAAAGGCTAGGGGTCGACTCAAGAAGGATGAGAATGGGAATGAAATTGAGTCAAATATGTGTCATCAATGCCAGAGGAACGACAAAGGACGTGTTGTTCGGTGCACGAAGTGTAAGAGGAAGCGATATTGTGTCCCCTGCATGACCCGATGGTACCCTAAGATGCCAGAGGAAGCTTTTGCTGAGGCTTGCCCTGTTTGTCAATATAACTGCAACTGCAAAAGCTGCTTGCGTTTGGATGTGCCACTTAAAGAGCTGAAGAATTTAGAAGTGAATACCAGTGATGATGAAAAAGTTCAGTACTCCAAGTATATCTTGCAAGTGCTTCTCCCTTTTTTGAAACGATTCAATGAGGAACAAATGATGGAGAAGGATTTTGAGGCTAGGATGCAAGGGTTATCATTATCAGAGATTAAATTCCAACAAACAAAGTGTGCGGTGAATGAGCGAATGTATTGTAACCACTGCAAAACCTCTATTGTTGACTTCCATAGAAGCTGTCCATGTTGTTCTTATGATCTCTGTCTTACATGTTGCCGGGAGTTGCGGGATGGCAACCTGCAGGGAGGTGAGGATGCAGTGATGATTGAATCTGAAGAACCGGGACTAAACTACTTGCATGGTGGACCTCCTAATTGTTCAAAGAAGAGAGCACCTTTGGATGTATTTGCTGAAACTAGCACAGTCAATCATGCTAAGCCAGCATCTGAATGGAGATCCAAGGAAAATGGTAGCATTCCTTGTCCCCCGGAGAATATGGGCGGCTGCGGTCAAGGAATTTTAGAATTGAAGTGTATATTCTCTGAAGATTGGGTTTCAGAATTGCTAGTAAAAGCAGAGCAAATTGTCAAAACATTCCAACTTGAAGATGGGCCTGAGAGTCTTGCTCAACAGTGCTCCTGTTTTGATTCCTCTGGAAAAGTCGACATTAGCAATGGAAAGTTACGGAAAGCAGCTTCTCGAGAAGATTCTGATGATAATTATTTGTACTGTCCTTCAGCTGGAGACATTCAAAATGGGGATATCAAGCATTTCCAGCAGCATTGGTTTAAAGGCGAGCCGGTGATTGTCACTAATGTGCTTGAAACTACTTCAGGATTGAGCTGGGAACCAATGGTTATGTGGCGTGCATTCCGTCAGATTTCAAACATTAACCATTCCCAACTCTTGGATGTCACTGCTATTAATTGCTTGGACTGGTGCGAGGTAGACATTAATGTCCACAATTTTTTCAAAGGGTATTTAGAGGGACGATTTGACCCTTTTGGGTGGCCTCAGGTTCTGAAGTTGAAGGACTGGCCCCCATCTAGTTTATTTGAGGAACGCTTACCCCGTCATGGTGCTGAGTTTATCAGTTGCTTGCCATTCAAGGAATATACACATCCTCGCAGTGGCTTCCTTAATCTTGCTGTGAAACTACCCAAAAAGTCTTTAAAACCTGACCTGGGGCCGAAGACATATATCGCTTATGGAGTTGCTCAGGAGTTGGGACGTGCAGACTCTGTTACCAAGCTTCACTGTGATATGTCTGATGCGGTGAATGTGTTAACACATACTCAAGCAGTGACGCTTTCTCCTAAAGAGCTTTTAGCCATTGAAGAATTAAAGCAAAGGCACATTGCCCAGGATCAAAGAGAACTTTTTAATAATTGTCAGATTGTGAACGTAATGACCAAGAAGCAGCAACAAGGTGAACATGGTGTATGTGGAGACTTTTTGCAAACGTCGGAATCGGATGAGAGTCTTTGTTTGAACAATGATGCCAAAGACCTGCAAAGAGTTGAACAGACAGATGGGAACACACTAAATGTTGGAATTAAGGTTGCGGAAGTGTCACATTGTATGGATATTGAAGAAAAAGGGAGTGAACTTGGCGGAAGTGGAGAAAAAGAACAACATGATCCTGATTTATCACCAGAAGAGAAAATTAGAAAGGACCAAAAAAAAAAAAATGCAGATAAAGAAAAAAATCTGCGAAAAAAGAAGAGGGGGAAAATGAATGCAGCTGTACGAAGTAAGCATAAGAAACCGATAGGTCAAGATGCTAGCTATGGAAAATCTGGTGTCCCAGAGGAAGGCTTAAGGGAGGATAATGATGTGGTAGCATTTAAAGGTGAAACAAATATGGTTGAAGCTTCTGAGATAGGTGAAGTGGAAAAAATGGATCAAGATAATGGACAGGAGAGTGGTGGCACAGATTGTGGTGCGGTGTGGGACATTTTCCGGAGGCAAGATGTTCCTAAATTGGAGGAATATTTGAGAGAGCACTTTAAGGAATTTAGGCATATTTATGGTTATCCATTGCAGCAGGTTTTTCACCCTATTCATGATCAAACTTTCTACTTGACCATGGAACATAAAAAGAGGCTCAAGGGGGAATATGGAATTGAACCATGGACTTTTGTTCAAGAAGTAGGGGATGCAGTATTCATACCTGCTGGCTGTCCTCACCAAGTTAGAAACTTGAAGTCATGCATAAAGGTTGCGCTTGACTTTGTGTCACCTGAAAATGTTCATGAGTGCATCCGTTTGACAGAGGAATTTCGTGTTCTTCCCCAGAATCATAGGGCTAAGGAGGACAAGTTGGAGGTGAAGAAGATGACTCTTCACGCAATGAGCAAAGCTGTGGAGGATTTG
>ASMV-2015229-Ilex_vomitoria
TCAATAAAGACCAGCCAACAAACTCAAGGCATTGAGAGCTCACATGGAAAAAGAATGTCAGAAAGGTATCGTGCTGCCTCAAACAATAGAAAGCCGGCTGACCAGGATTTTTATTTTGGTGAGTGGATATGTGATGATGAAGATGTGGTTTTAACAGGAGCAAGGATAAGTAGAAGTGTTGATTCAGATGAAGTGATGACAAAAAGAAGTCTGCGGAACAGTAAAGAAAAAAATGATGAGTGTGAGAACCTGCCTTTGCGTAGTTCATCTTCTTCGTCATCTTCCACTTCTTCTTCTCCAGCTTCAAAAAGTGATGGGAATATCATAGACAGTTATATAACTAAGAACATGAAGAAGCAGAACAATGGAGAGAAGTGCTTGAAGTGTCATCAGTGTAGCAGAAAAGATAGAAGAATTGTTGTTCCTTGCACCAAGTGCAGAGAGAAGCTATATTGTATCCAATGTATTAAGCAATGGTATCCTCAATTGTCAGAAGAAGAAATTTCAGAGCTTTGTCCATTTTGCCGTGGAAATTGCAATTGCAACGTGTGCTTACACTCAAGTGGAATGCTGAAGACTTCAAAGAAAGATCTCAATAATCAAGAAAAGGTTCAGCATCTTCTCTATATGATCAAGTTGCTTCATCCATTTCTAAAACAAATTTGTCAAGAGCAAACTGAGGAGATAGAGATGGAGTCCATTATTCAAGGAAAACCGTCATCTTCGATTGAAATAAACCAATCTGTTTGTTCCAACGATGAGCGTGTCTATTGCAACCACTGTGCAACTTCAATCATTGATCTTCATCGAAGTTGCCCAAATTGCTCATATGAACTCTGTATTAGTTGTTGTCGGGAGATTCGCAGGGGTGATCCTCCAGTGGATTACAACAGAGTAGGTTTTCAATATACAGATAGAGGCTATGATTACAGTCATGGTGGAGACCCAGTGCCAGATTCTTCTTGCAAGAAAACTTCCGTGGGTTGGAGTGAGCCTATGACTGATTGGGTCGCCAAAGTTGATGGAAGTGTTGGCTGTGCTCCAAAAGAAATGGGTGGGTGTGGTGATCGTGTATTGGAGCTTAAGTGTATCCTTCCAAAGGGCTGGATTTCGAGTTTAGAAGCAAAAGCAGAAAAAATAGTAACTGAAGGTAAAATGGTTAAAAAAATATCCGGGTCAATTTGTAACAATGATGGTGAGATGATGCATAGAGCAGCTTCTAGAGCAGGCTCTGATGACAATTATTTGTATTTTCCATCTGCGAAGGATGCCTTAAAGGAGGAAGAGCTTTTGCGCTTCCGTAGCCACTGGGAAAAAGGTGAGCCAGTGATTGTTCAAGATGTTCTTGAGCAGACGACCGGCTTAAGCTGGGAGCCAATGGTTATGTGGCGTGCATTGTGTGAGAATGTGGATTTGAAGATTAGTTCAAAGATGTCAGAAGTAAAGGCTATCGATTGCCTGGCTGGTTGTCAGGTTGAGATTAATACTCATAAATTTTTCAAAGGTTATGTAGAAGGGAGAAGATATGCAAATTTCTGGCCTGAGATGCTCAAACTAAAGGACGAGTTTATCAGTGCATTACCATTCCAGGAATACACAGATCCTAGGATTGGTTTTCTCAATCTTGCTGCAAAGTTGCCTCCAGGTGTCCTAAAGCCTGATTTGGGTCCAAAGACATACATTGCGTATGGGATGTCAGAAGAACTTGGACGTGGAGATTCTGTAACGAAACTTCATTGTGATATGTCAGATGCGGTGGCAGAAGTCATGTTAAGTGATGAGCAACACTCTGCAATCGAAAGGTTGAAAAGGATACACAGAGCGCAGGACGCAAGAGAACGCTTTGATCGAGAGATGAATGGATTTTTTGCTAAACTCAAGAATGGAATCAACGAAGAGACAGAAAACTCCAGTGGAGCTGCATGTTGTGGGCTGGAGGTGTCTAATCATATTGTCTCTACAAGCAAGAAGCCATACAGAAGTAGTGAAGTAGTGAGTGGAAATTTGGTAGGTGAGGATGCAGGAATATTAGGTTTTCCTTTCCAACCGGAACAAAAGACAGAGAAAACAGGATGTGCTCTTTGGGACATCTTCCGAAGGGAAGATGTACCGAAATTAAAAGAGTATCTTGTCAAGCATTCAACAGAATTTAGGCACACTTATTGTTGTCCAGTTGAACAGGTTGTTCATCCAATTCATGATCAAACATTCTACTTGACTTCAGAACATAAAAGGAATCTCAAGGAGGAATATGGAATAGAAGCTTGGACGTTTGTGCAAAAACTTGGAGAGGCAGTTTTTATTCCTGCTGGATGCCCACATCAAGTGCGAAATCTCAAGTCATGCACAAAGGTTGCTGTGGACTTTGTTTCTCCCGAAAATGTCCACGAATGCATGCGCCTAACTGAGGAGTTTCGGAAGCTACCAAAATACCACAGGGCTAAAGAAGACAAGCTAGAGATAAAGAAGATGATCCTTCATGCTATCAACCAAGCTGTTGATGATTTTGAAAAGCTGACATCC
>ASMV-2025197-Ilex_vomitoria
GAGAAGGGGAGTTTGATGTGTCACCAATGCCGGAAAAATGATAAAACTGGCGTTGTCTGCTGCTCAAATTGTAAACGGAAACGCTACTGCTACAAGTGCATCACGAAGTGGTACCCTGAGCGAACGAACGAGGAAATCAGGAATGCTTGTCCATTCTGTCGTGGTAATTGCAATTGTAATGCATGCCTTCAAGAGGATGTAATTTTAAAGGGTTGTCATAAAGAAATGGATGAGAATACCAGATTGCAGAGATTGCTTTATTTGCTACACAAAACTCTGCCTCTCCTCAGGCATATTCAAGAAGAGCAGAGCTCCGAACTAGAGACGGAAGCTGGCATCTTTGGCGTTCAATTGACAGAGGGTGATCTAATAAAATCTATTCTTGATGAAGATGATCGAGTGTACTGTGACAATTGCAATACATCCATCGTCAATTTTCACAGAAGCTGCCTAAATCCTGATTGTTCTTATGATCTCTGTCTCAATTGTTGTCGGGAACTCAGAAAAGGTCTCCAACCTGGAGGTAATGAAGCAGAATCTTCTCTTCAGCAGTTTGTTGAAAGATCTCATAGCCTAGTTACTGATGCAAAGGGCCAAATTTCTGCAACTGATTGGGAAAGCCGAATGGCTCCTCCAGCAAATGGTTGTCTGGCTCATATGCCCTGTAACTTTCCCGAATGGCGTGCGAAGATTGATGGTAGCATACCTTGCGCTCCCAAACAGCGTGGTGGTTGTGGTACTGGAATGTTAGAGCTCAGGCGCATCTTTGAAGCAGATTGGGTGGTCAAACTAATTGAGAATGCGGAGGACCTAACTTCCCATTACCATTCACCAGATATTGACTTTTCACAAGGATGTTCTTTGTGCTTCCATACCAGCACATCACAAGATGATGAGGAAAATCACGCTGGAGTAAGGCAAGCAGCCTTCAGGGGAAACAGTCATGATAATTTTCTTTACTGCCCAAATGCAGTTGACTTGGGAGACAGTGAGTTTGAGCATTTTCAAATGCACTGGCAGAGAGGTGAACCTGTTATAGTTAGAAATGTACTGGCAAAGACATCTGGTCTTAGTTGGGAACCAATGGTCATGTGGAGGGCCTTTAGAACTGCAAGAGAAAAATTAAAAGAGGAGACTTTCTCTGTTAAGGCCATTGATTGTTTGGATTGGTGTGAGGTTGAGATTAGTATTCACCAGTTCTTCAGGGGCTACTTAGAGGGCCGTAGGCATCAAAGTGGGTGGCCTGAGATGTTGAAGCTGAAGGATTGGCCTCCAACAAATTCGTTTGAAGAATGCCTGCCACGGCATGGTGTTGAATTTATGGCCATGCTTCCGTACAGTGATTACACCCATCCTAGATCAGGCCTTTTGAATCTTGCTACAAAACTTCCTGATGGTGCTGTAAAGCCAGACTTGGGACCCAAAACTTATATTGCTTATGGATATTCAGAAGAGCTTGGGAGAGGTGATTCAGTGACAAAACTGCATTCTGACATTTCTGATGCGGTAAATATACTGACCAACATAGGCAATGTGAAGATTCCCCCATGGCAATGCAACATCATCCGCAAGTTACAGAAAGAATATGAACATGAAGATCAGAATGAGCTTTGCAGTGGGACACAGAAGAGACTCTGCACATCTAAAAGAAAACCACCAAAGCAGCTCTGCAGATATGAAACCATGGATTCTGCATATGAGGAGAAAGGGGACCTCAGTGAAAACTACTCTTCCATACTGGAAAACATGAATAAGCATGTGACATCGGTTGGAGAGCAAGAGAGAACCTTTCCTATGTTAGACTCAGTGTGTTTGGAAACTGCGGGATTCAATAAATCACGGCCTGATCTGGGATGCCCTCCTCCTCTTGAAGATACAGTTGCTATAAATGCTGATTGGCAATCTGCTGTAGATGTGAACATGATGGATCAGATTAATGGTCTTGGCACGCATGTCTTGGAAGAATCCATCACCTCTTTTCTGGAAAGAGACTGTGAGGAGAGCTATAATTTTGAAAGTAAACAGGACAATCTGAAGAAATGCTCATCAACGAGCAGGATCCCCACAGAGAGTAAGTCATTACCCAAGTGTCTGAATCAGGAAAAAAGCACACTGAGCACCTCTGGGATTGAAAGAGTCATGGATGTGGAAGTTGAAAAGTATAACTATTCTACTCTGAGCCAGCAGCCTTATAAGAGAACCAGCTTTATTGATGCTAGTTCATCTGTTTTGCCTAAGTGCATGAGTTTGGAGAAAAAAATCGATCAACCTAAATTCAAAGAAATCGGCTGTGGAAGGTACATTGATGTTCCAGAAAGAGGTTGCTTACCAGACAGGATAAACCGAAGCACCAGTAGTTCAGCATCATTGAAGGAAAATCCAGTTTCAGCTGAAGATTCCCTTCAGAGTAATACTGACTGTTCCAAGTTTATACATGGAGGTGCTGTTTGGGACATCTTTCGTAGGCAGGACGTGCCGAAGCTAATTGAATACTTGCAGAGGCATTGGAAAAGATTTCGCCACGTCAATAATGTTCCAGTGAATTCTGTTGTTCATCCTATCCATGACCAAATTTTTTACCTAAATGAGAAGCATAAAAAACAGCTAAAGGAGGAGTTCAATATTGAACCATGGACGTTTGAGCAATATCTTGGTGAGGCTGTATTCATACCTGCAGGATGCCCGCATCAAGTGAGAAATAGACAGCCCTGCATCAAAGTTGCAGTTGACTTTGTATCCCCTGACCATGTTCAAGAGTGCATCCAGCTGACAGAAGAGTTTCGCCTGCTTCCAAAGTCCCACAGATCCAAGGAAGATAAATTGGAGGTAAAGAAAATGACACTATATGGTGCACGTCTTGCTGTTGATGAAAGTCGAAACCTGATG
>ATFX-2004975-Muntingia_calabura
ATGGATCACACACGATCATCCTCGGGGAATGCAGAAGATAATGTTGGGATTCCAGATGATTTGCGTTGCAAGAGGTCAGATGGGAAGCAGTGGCGGTGCACTGCAATGTCTATGCCAGACAAAACTGTGTGCGAAAAGCATTACATTCAGGCTAAGAGAAGAGCTGCAAATTCTGCACTGAGAGCCAGTCTAAAGAAAAAGAGGAAATCTTTGGGTGAAAGTGACATTTTTTTGGAGAGTAAGAGTGATGAACTTGATGTGCCACTTGTGAATAGGAAAGTAGAAGACTATCCTCCTGTAGTTTCAGGGAAGAAATATAAAGAGAAGGTGCCGAAAAATCAAATTCAATATTCACCAGAGACACCTCCCATGAAGGGTTTAGGACGAAATCCTGTAAAGCTGGATGATGATTCACAAAGAGATGGTACATCTTTTGAAGAGAATTGGAGGTCATATAGGACACCTTCTCATTCTGCTATGGATTCATCAAGGAACAGATCGCAAAGGAGCTTTGATGATGTTACCCCAGCAACAGAAGACACTGAAGATTCTTCTGACGAAGGCTTCATTGGGCAAACTTGCCATCAGTGCCGGTGCAATAATAGAGAGAGAGTTACTTTTTGTCTTAAGTGTGATAGGAGAGGATATTGTGACAGCTGTATTTCTACATGGTATGCGGATATTCCGTATGAAGAATTTGAGAAAGCTTGCCCAGCATGTCGTGGTACCTGTAATTGCAAGGTTTGCTTAAGAGGTGATAATATGACAAAGGTAAGAATAAGGGAGCTACCCGTCTTGGATAAGCTACAATATTTGTACTGCCTCTTGTCTTCAGTACTTCCTGTAGTCAAGATGATCCATCATGAACAATGCTCAGAAATAGAATTGGAGAAAAAGCTTCGTGGGACTGAAATAGAGCTTGTCAGGGCTAAGCTGAATGCAGATGAGCAGATGTGCTGTAATATTTGTAGGATACCCATCATTGATTATCATCGCCACTGCACAAATTGCTCATATGATCTATGTCTCTCTTGCTGTCAAGATCTTCGGGAAGCATATTCTGTTGCTTATAAAGGAGTAGAAAAACAGACTGCTGAGACAAGTGAAGACAATGAATCAGCGAGTCTGCTGGAAAACGTGTCTCAACAGAAGCTAAATCTCTTGGATAAATTCCCTGGGTGGAAAGCCAACTGTGATGGAAGTATTCTATGTCCCCCAAAGGAATATGGTGGCTGTGGTCATTCATCTTTAAAACTAAATCGTATTTTTAAAATGAATTGGGTTGCAAAGCTTGTAAAGAATGTGGAGGAACTAGTTAGTGGCTGTAAGGTTACTGATGTTGGAACACCTCCAAGATCTGGACTACATGATTCAAGACTGTGCAAATTTGCTGACAGAGAGGGCAGCGATGATAATTTTCTCTACTGTCCATTATCTCTAGATATCAAAACAGAGGGCATTGCAGATTTCAGAAAGCATTGGGCCCAGGGTGAACCTATAATTGTAAAGCAGGTCTATGACTATACAAGCATTTCAAGTTGGGATCCAATGGCTATATGGAAAGGAATTCGTGAGACTGCAGATGAGAAGATGAAAGATGAAATCAGAATGGTGAAGGTCATAGATTGCTTGGACTGGTCCCAGGGTGATATTGAACTTGCGGAGTTTATCAAAGGTTACTCAGAGGGACGAGTTCATGAAGATGGTCTACCAGAAATCTTAAAGCTGAAAGACTGGCCTTCTCCAAGTGCTTCTGAAGAATTTTTAATGTCTCAAAGGCCAGAGTTCATTAGTAGACTTCCATTACTTGAATACATTCATTCCAGGCTGGGTTTTCTAAATGTTGCTGCAAAGCTACCTCATTATTCCTTGCAGAATGATGTAGGGCCTAAGATTCATATATCTTATGGAACCTTTGAGGAACTTGGCAGAGGGGATTCAGTAACTAACCTCCATTTCAAAATGAGGGACATGGTGTATCTGTTAGTGCATACATGTGAAGTGAAGAATAATGGTCTACGGGGCACAGGTGTGGAGAATAAATCAAAATTTCATGGAGAACATCTGGTAAACGAGTCAGATGAGGATCCCGAAACAAGGCCAGATGAGACAAGCTTACCTGATTTATCAATTGGTGGACCTGATATGAATGATGAACATGTCATGAGAGCTGGTGCACCTTTGGAGGAAAGAATGGAGGATCATCAAGGGAATGAAACTACTACAGCTGAGGAGAAAACTGAAAGTATTGAACAGTCGAATGGAGATTGTAAAGATATGTTGGAGAATTTACGGCCAGGATGTCTTTGGGATGTCTTCCGTCGACAGGATGTTCCAAAGATAATTGAATTTTTGCAGGCTCACCCAGAGGATTTTGGTTATCCTGAAAGCGCAATGAATGGTTTTGTAAAAGGCCCTCTGTATGATGAAGTGCTGTTTCTCAGTGAGCATCATAAGAAAAAATTGAAGGAAGAATTTGGAGTGGAGCCATGGACATTTGAACAGAATTTTGGGGAGGCTGTTTTTGTCCCTGCTGGATGCCCTTTCCAAGTGAGAAATCTGCAGTCCACTGTTAAGTTGGGCCTTGACTTCTTGTTTCCTGAAAGTGTGGCGGAGGCTGCAAAATTGGCTGAAGAAATCCGATGTCTTCCTAATGACCATGAAGTGAAACTTCAAATTTTAGAGGTGGGGAAGATATCACTGTATGCAGCAAGTTCAGCCATTAAAGAAGTCCAGAAATTGGTGCTTGATCCTAAG
>ATFX-2004976-Muntingia_calabura
ATGGATCACACACGATCATCCTCGGGGAATGCAGAAGATAATGTTGGGATTCCAGATGATTTGCGTTGCAAGAGGTCAGATGGGAAGCAGTGGCGGTGCACTGCAATGTCTATGCCAGACAAAACTGTGTGCGAAAAGCATTACATTCAGGCTAAGAGAAGAGCTGCAAATTCTGCACTGAGAGCCAGTCTAAAGAAAAAGAGGAAATCTTTGGGTGAAAGTGACATTTTTTTGGAGAGTAAGAGTGATGAACTTGATGTGCCACTTGTGAATAGGAAAGTAGAAGACTATCCTCCTGTAGTTTCAGGGAAGAAATATAAAGAGAAGGTGCCGAAAAATCAAATTCAATATTCACCAGAGACACCTCCCATGAAGGGTTTAGGACGAAATCCTGTAAAGCTGGATGATGATTCACAAAGAGATGGTACATCTTTTGAAGAGAATTGGAGGTCATATAGGACACCTTCTCATTCTGCTATGGATTCATCAAGGAACAGATCGCAAAGGAGCTTTGATGATGTTACCCCAGCAACAGAAGACACTGAAGATTCTTCTGACGAAGGCTTCATTGGGCAAACTTGCCATCAGTGCCGGTGCAATAATAGAGAGAGAGTTACTTTTTGTCTTAAGTGTGATAGGAGAGGATATTGTGACAGCTGTATTTCTACATGGTATGCGGATATTCCGTATGAAGAATTTGAGAAAGCTTGCCCAGCATGTCGTGGTACCTGTAATTGCAAGGTTTGCTTAAGAGGTGATAATATGACAAAGGTAAGAATAAGGGAGCTACCCGTCTTGGATAAGCTACAATATTTGTACTGCCTCTTGTCTTCAGTACTTCCTGTAGTCAAGATGATCCATCATGAACAATGCTCAGAAATAGAATTGGAGAAAAAGCTTCGTGGGACTGAAATAGAGCTTGTCAGGGCTAAGCTGAATGCAGATGAGCAGATGTGCTGTAATATTTGTAGGATACCCATCATTGATTATCATCGCCACTGCACAAATTGCTCATATGATCTATGTCTCTCTTGCTGTCAAGATCTTCGGGAAGCATATTCTGTTGCTTATAAAGGAGTAGAAAAACAGACTGCTGAGACAAGTGAAGACAATGAATCAGCGAGTCTGCTGGAAAACGTGTCTCAACAGAAGCTAAATCTCTTGGATAAATTCCCTGGGTGGAAAGCCAACTGTGATGGAAGTATTCTATGTCCCCCAAAGGAATATGGTGGCTGTGGTCATTCATCTTTAAAACTAAATCGTATTTTTAAAATGAATTGGGTTGCAAAGCTTGTAAAGAATGTGGAGGAACTAGTTAGTGGCTGTAAGGTTACTGATGTTGGAACACCTCCAAGATCTGGACTACATGATTCAAGACTGTGCAAATTTGCTGACAGAGAGGGCAGCGATGATAATTTTCTCTACTGTCCATTATCTCTAGATATCAAAACAGAGGGCATTGCAGATTTCAGAAAGCATTGGGCCCAGGGTGAACCTATAATTGTAAAGCAGGTCTATGACTATACAAGCATTTCAAGTTGGGATCCAATGGCTATATGGAAAGGAATTCGTGAGACTGCAGATGAGAAGATGAAAGATGAAATCAGAATGGTGAAGGTCATAGATTGCTTGGACTGGTCCCAGGGTGATATTGAACTTGCGGAGTTTATCAAAGGTTACTCAGAGGGACGAGTTCATGAAGATGGTCTACCAGAAATCTTAAAGCTGAAAGACTGGCCTTCTCCAAGTGCTTCTGAAGAATTTTTAATGTCTCAAAGGCCAGAGTTCATTAGTAGACTTCCATTACTTGAATACATTCATTCCAGGCTGGGTTTTCTAAATGTTGCTGCAAAGCTACCTCATTATTCCTTGCAGAATGATGTAGGGCCTAAGATTCATATATCTTATGGAACCTTTGAGGAACTTGGCAGAGGGGATTCAGTAACTAACCTCCATTTCAAAATGAGGGACATGGTGTATCTGTTAGTGCATACATGTGAAGTGAAGAATAATGGTCTACGGGGCACAGGTGTGGAGAATAAATCAAAATTTCATGGAGAACATCTGGTAAACGAGTCAGATGAGGATCCCGAAACAAGGCCAGATGAGACAAGCTTACCTGATTTATCAATTGGTGGACCTGATATGAATGATGAACATGTCATGAGAGCTGGTGCACCTTTGGAGGAAAGAATGGAGGATCATCAAGGGAATGAAACTACTACAGCTGAGGAGAAAACTGAAAGTATTGAACAGTCGAATGGAGATTGTAAAGATATGTTGGAGAATTTACGGCCAGGATGTCTTTGGGATGTCTTCCGTCGACAGGATGTTCCAAAGATAATTGAATTTTTGCAGGCTCACCCAGAGGATTTTGGTTATCCTGAAAGCGCAATGAATGGTTTTGTAAAAGGCCCTCTGTATGATGAAGTGCTGTTTCTCAGTGAGCATCATAAGAAAAAATTGAAGGAAGAATTTGGAGTGGAGCCATGGACATTTGAACAGAATTTTGGGGAGGCTGTTTTTGTCCCTGCTGGATGCCCTTTCCAAGTGAGAAATCTGCAGTCCACTGTTAAGTTGGGCCTTGACTTCTTGTTTCCTGAAAGTGTGGCGGAGGCTGCAAAATTGGCTGAAGAAATCCGATGTCTTCCTAATGACCATGAAGTGAAACTTCAAATTTTAGAGGTGGGGAAGATATCACTGTATGCAGCAAGTTCAGCCATTAAAGAAGTCCAGAAATTGGTGCTTGATCCTAAACTTGGTGCTGAGCTTGGCTTTGAGGATCCTAATTTAACCGCAGCTGTTTCTGAGAACCTGGAGAAGATTGTCAAGCGAAGGCAGATTCCTTGTGCT
>ATFX-2045282-Muntingia_calabura
GAAGAGGATATAATCAGATCTATCTTAGATGATGATGATCGTGTATATTGTGACAATTGCAATACCTCCATTGTCAATTTTCACAGAAGCTGCCCCAACCCCAACTGCTCTTATGATCTTTGTCTCGCATGTTGTCATGAATTAAGAAAAGGGCTTTGGCCTGGTGGCGTGAAAGAAGAAACTTTACACCAGTCAATTTTTGGAAGAAATGGTCAACCTATGTGGACAACTGAAGAGAATTCTGTAAATAAGATGAGATGTGATGATGAGATCCAGCCATTACATGAGTGCCTTTCCGACACATCATCTGCCTTTCCTGATTGGAAATCTGAGGAAGATGGTCGAATACCTTGTCCACCAAAAACATGGGGAGGCTGTGGTACTGAGACTCTTGCACTGAGGCGTATTTTTGAGGCAAACTGGGTTAATCATCTTATTAAGAATGCAGAGGAACTTACTACTAATTACGATTCTCCTGATGTTAAGTTCTCCCATGGATGTTCATATTGTCATTGTAGAAATCCTGGAGGAAGTGAAAATAAAGACTTTGAAGTTAGACTGGCAGCATACAGGGAAGACAGTTGTGATAATGCTCTGTATTGTCCAAATGTTACGCAGTTAGGAGAAAATGACATCAATCATTTTCGGGTGCATTGGATGAGAGGTGAACCTGTTATTGTTAGAAATGTGCTTGAAAAGACTTCAGGCCTTAGTTGGGAACCAATGGTAATGTGGAGGGCCTTCAGAGGGGCTCAAAAGTTGTTGAAAGAAGAAGCACTGAGGGTCAAAGCAATTGATTGCTTGGATTGGTGCGAGGTTGAAATTAATATATTACAGTTCTTCAAGGGCTATCTAGAGGGTCGTAGGTACAGGAATGGGTGGCCAGAAATGCTGAAGCTGAAGGATTGGCCTCCATCAAATTTATTTGAAGATTGTTTGCCAAGGCATGGTGCTGAATTTGTTGATATGCTTCCCTACGGGGATTATACAGATCCTGGATCCGGAATATTGAACCTGGCTACAAAACTTCCTGACCTTTTGAAGCCAGATTTGGGCCCAAAGACTTATATTGCTTATGGGTTTTCTGAAGAACTTGGTCGGGGTGATTCAGTGACAAAACTGCATTGTGACATTTCTGATGCGGTTAATGTGCTAACTCACATGACCCAAGTGAACATTCCTCCATCACAGCATAAAGTAGTAGACAAACTGAGGAAGAAATATGAAATTGAAGATGTGCACCAGTGTCGAGGTGGGGTTGGAAAGGAGTCATGTACATTTGGAAGAAAGCTGAATAGAGGACGTCATCGAGGTGGAAGTATGGGTGTTCTGCACGCTGAGAAATCATGCAAATGTTTAACTGAGGTTGTGCTTCAGGCTGAAAGTATTTATTCCTTGCCAGATAGGGTTAATACAGGCTTCAATGGATCTGTCAATGGGTATCACTCTGGGAATGGAACAGATGCTAAACATGAAACAAATAAGACTGGAGAAACTGTCAGAGAAAAGGAGCCATTAGAGATTGTCTATGGGGGTGCTGTTTGGGACATTTTCCGCAGGGAAGACATACCCAAGTTAACGGAGTATCTGTGGAAGCATCAGAAAGAATTCAGGCATATCAATAATCTTCCAGTGAACTCTGTTATCCATCCTATACATGATCAGACGCTTTATCTAAGTGAAAGGCATAAAAGGCAATTGAAGGAGGAGTTCAATGTTCAGCCTTGGACATTTGAGCAACACCTCGGTGAAGCTGTTTTCATTCCTGCAGGATGCCCACATCAAGTAAGAAATAGGCAGTCCTGCATTAAAGTAGCTGTGGACTTTGTATCCCCTGAAAATGTGCAAGAGTGCATCCGACTGACAGAGGAGTTCCGTTTGCTTCCAAAAGACCATAGAGCTAAGGAAGATAAATTGGAGGTGAAGAAGATGGCG
>ATYL-2010456-Scutellaria_montana
CAGAGGCATTTTCGGTCGAAAAATATTGAACCTTTGCCAATTAGTACAATGCAGGTGGTTCCATTGGCTGAGAATGTGAAGGCAAGGAAAATAAAGAAATGTCATTGGTGCAGGGGAAGTAAATGTCGCTGCTTTATTAAGTGTTTGACATGCAGGAAGCGTTTCTTCTGCTTGGAATGTATTAAAGAGAGGCATCTGGAGAAGCAAGAAGAGAAAGCTAAATGTCCTGCTTGTTGTGGAACTTGCAGCTGTAAGCTCTGTATGAAGCAGAAACTCAGAACCAATAATCACAAGGAATGTTATAGAGGTGGAAGGAAGCTGGATAGGAAACAACTGCTTCACTATTTAATCTACATGCTTCTTCCTGTGCTGAAAAAATTAAACTATGATCAGAGCATTGAGCTGGAAATGGAATCTAAGGTGACAGGAGAAGAACAATCTGGAATCCAGATTCCACAGAAGTTGGACTTTCTTTCATCATGCTGCTGCAACAAATGCAAGACATCAATTGTGGACTACCATAGGACCTGCACAAACTGTTCATACAATCTTTGCTTAAGTTGTTGCCAGGAGCTTTCTCGACGTAACATGTATGGAACTAATGGAAGTTCTAAGCTTAGACGTTGCAAGAAAAGGAAAATATGTTCATCTGGTGATGAGCAACTAGTTAAACAGAATATCTCAGGGAAAAATTCCAGCCTATCCATTATTTCCTTGCAAAACTGGGAAACTAGTCAAGATGGAAGTATCCTGTGCCCACCAACAGATATTGGGGGTTGTGGTGGCGACCTCCTTGCCTTAAGATGTATATATCCCTTTAACTGGACCAGAGATCTGGAAGTTAAAGCTGAAGAAATACTGTGTAAAGATCACTTTCCGAAAATTGCAGATGTTTCTTGCTGTTCATTGTGTAATGATTTTGGTCCTAATGATGATGAGCTAAAGCTGCAGAGAGAACCAATTAAGAGGATAGGTTTTAACAACAATTATATAGTCCGACTTTATAATCCAACTGTAAAGGATCTTCATCAAGAAACCCTTGAACATTTCCAGAGTCACTGGGGTAAGGGTCACCCTGTTGTAGTCCGAGATGTGCTTCAGAGAAACACAGGTTTGTGCTGGGATCCAGTTATCATGTTTTGTTCGTATATGGAGAATAAGAGCACTGAATCCTGTAGTGAAGTTGGCATGAAAGCAACAAACTCCCTGGACTGGTGTGAGGTAGAAATTTCTCGGAAGCGGATATTCATGGGGTCGCTGGAGAAAAGAACACATGCAAGTGTACAGCAAAAAGTTCTCAAATTCAAAGCTTGGCTTTCTTCCCATTTATTTCAAAAGCACTTCCCCCTTCACTACAATGAGATCTTAAATGTTCTACCTCTTCCAGAGTACGTCGATCCAGTTTCTGGCCTTTTGAATGTCAGTGTGAAGTTGCCAAAGGATTTGTCAAAACCTGACTTAGGTCCTTGTATCTATTTTTCATATGGAGGTCCTGAGGAACTTATGCAGGCTGATTATTTGTCAAAACTGTGTTATGAATCACATGATACGGTTAATATCCTCGCCTATGCTACGGATGCTTCAATATCCTCAGAGCAGATTAATAAAATCGGTAACTTAATGAAAAAGTGCAAGGCTCGAGATCACCATCGTGGGCAGTTTTTTAGTAATTCTAGTGATCAGAAAGGTAAATCATCTATGCAGAGTGAAGACACTGGTGAATCAGGGTTGCAGGACATTGGAGAAAAGATAATCCCACCCCATGGAATTGAAAATGTACCCTTTTTCTCTAGTGACCATCTTAAAGGTCAAACATTGTCTGTTGAAAATGGAAATTTCTCTGATGACAGTGATTATGATTCTGAGGCATCAATTCTTTGCTCTGGAAGTATTGAAAACTCAGAAGATTTTGATGAGCATTTTCGAGACGAAGATATAGAAAGCTCTTGTCAGAGTGAAGATAAGCGAGGGACTAATTGTTGTGGTGCCCAATGGGACATCTTCCCCCGGCAAGATGTACCGAAACTTCTGGAATACCTTACGAGACACTCTAATGAGCTTACTACCTCTGCATGCAGCTACTCAAAACATGTTCATCCCATTCTTGATCAAAACTTTTTTCTTGATGCATACCACAAATTGAGGCTTAAAGAGGAGTACGATATTCAACCATGGAGTTTTGAGCAATGTACTGGAGAAGCTATCTTCATTCCTGCTGGATGTCCCTATCAAATTAGAAAACTCAAGTCCTGTGTCAATATCGTCTTGGATTTCATCTCACCTGAAAATGCTGCTCAGTGTATTCAGTTGAATGATGAAATCCGTCTTCTTCCTTTGCGACACAAAGCCAAAGGGAAAGTAATGGAGGTGGAGAAAATGGCTGTCCAGGGTATTAGCGCAGCAATTGAAGATATATGCAACCTT
>ATYL-2010457-Scutellaria_montana
CAGAGGCATTTTCGGTCGAAAAATATTGAACCTTTGCCAATTAGTACAATGCAGGTGGTTCCATTGGCTGAGAATGTGAAGGCAAGGAAAATAAAGAAATGTCATTGGTGCAGGGGAAGTAAATGTCGCTGCTTTATTAAGTGTTTGACATGCAGGAAGCGTTTCTTCTGCTTGGAATGTATTAAAGAGAGGCATCTGGAGAAGCAAGAAGAGAAAGCTAAATGTCCTGCTTGTTGTGGAACTTGCAGCTGTAAGCTCTGTATGAAGCAGAAACTCAGAACCAATAATCACAAGGAATGTTATAGAGGTGGAAGGAAGCTGGATAGGAAACAACTGCTTCACTATTTAATCTACATGCTTCTTCCTGTGCTGAAAAAATTAAACTATGATCAGAGCATTGAGCTGGAAATGGAATCTAAGGTGACAGGAGAAGAACAATCTGGAATCCAGATTCCACAGAAGTTGGACTTTCTTTCATCATGCTGCTGCAACAAATGCAAGACATCAATTGTGGACTACCATAGGACCTGCACAAACTGTTCATACAATCTTTGCTTAAGTTGTTGCCAGGAGCTTTCTCGACGTAACATGTATGGAACTAATGGAAGTTCTAAGCTTAGACGTTGCAAGAAAAGGAAAATATGTTCATCTGGTGATGAGCAACTAGTTAAACAGAATATCTCAGGGAAAAATTCCAGCCTATCCATTATTTCCTTGCAAAACTGGGAAACTAGTCAAGATGGAAGTATCCTGTGCCCACCAACAGATATTGGGGGTTGTGGTGGCGACCTCCTTGCCTTAAGATGTATATATCCCTTTAACTGGACCAGAGATCTGGAAGTTAAAGCTGAAGAAATACTGTGTAAAGATCACTTTCCGAAAATTGCAGATGTTTCTTGCTGTTCATTGTGTAATGATTTTGGTCCTAATGATGATGAGCTAAAGCTGCAGAGAGAACCAATTAAGAGGATAGGTTTTAACAACAATTATATAGTCCGACTTTATAATCCAACTGTAAAGGATCTTCATCAAGAAACCCTTGAACATTTCCAGAGTCACTGGGGTAAGGGTCACCCTGTTGTAGTCCGAGATGTGCTTCAGAGAAACACAGGTTTGTGCTGGGATCCAGTTATCATGTTTTGTTCGTATATGGAGAATAAGAGCACTGAATCCTGTAGTGAAGTTGGCATGAAAGCAACAAACTCCCTGGACTGGTGTGAGGTAGAAATTTCTCGGAAGCGGATATTCATGGGGTCGCTGGAGAAAAGAACACATGCAAGTGTACAGCAAAAAGTTCTCAAATTCAAAGCTTGGCTTTCTTCCCATTTATTTCAAAAGCACTTCCCCCTTCACTACAATGAGATCTTAAATGTTCTACCTCTTCCAGAGTACGTCGATCCAGTTTCTGGCCTTTTGAATGTCAGTGTGAAGTTGCCAAAGGATTTGTCAAAACCTGACTTAGGTCCTTGTATCTATTTTTCATATGGAGGTCCTGAGGAACTTATGCAGGCTGATTATTTGTCAAAACTGTGTTATGAATCACATGATACGGTTAATATCCTCGCCTATGCTACGGATGCTTCAATAACCTCAGAGCAGATTAATAAAATCGGTAACTTAATGAAAAAGTGCAAGGCTCGAGATCACCATCGTGGGCAGTTTTTTAGTAATTCTAGTGATCAGAAAGGTAAATCATCTATGCAGAGTGAAGACACTGGTGAATCAGGGTTGCAGGACATTGGAGAAAAGATAATCCCACCCCATGGAATTGAAAATGTACCCTTTTTCTCTAGTGACCATCTTAAAGGTCAAACATTGTCTGTTGAAAATGGAAATTTCTCTGATGACAGTGATTATGACTCTGAGGCATCTATTCTTTGCTCTGGAAGTATTGACAACTCTGAAGATTTTGATGAGCATGTTCAAGATGAAGATATAGAAAGCTCTTGTCATAGTGAAGATAAGCAAGGAACTAATTCTTGTGGTGCCCAATGGGACATTTTCTCCCGGCAAGATGTACCGAAACTTTTGGAATACCTCAGGAGACACTCTAATGAGCTTACCTCTGCATGCAGCTACTCCAAACATGTTCATCCCATTCTTGATCAAAACTTTTTTCTTGATGCATACCACAAATTGAGGCTTAAAGAGGAGTACGATATTCAACCATGGAGTTTTGAGCAATGTACTGGAGAAGCTATCTTCATTCCTGCTGGATGTCCCTATCAAATTAGAAAACTCAAGTCCTGTGTCAATATCGTCTTGGATTTCATCTCACCTGAAAATGCTGCTCAGTGTATTCAGTTGAATGATGAAATCCGTCTTCTTCCTTTGCGACACAAAGCCAAAGGGAAAGTAATGGAGGTGGAGAAAATGGCTGTCCAGGGTATTAGCGCAGCAATTGAAGATATATGCAACCTT
>ATYL-2010460-Scutellaria_montana
AGCCTGTCTATTATTTCCTTGCAAAACTGGGAAACTAGTCAAGATGGAAGTATCCTGTGCCCACCAACAGATATTGGGGGTTGTGGTGGCGACCTCCTTGCCTTAAGATGTATATATCCCTTTAACTGGACCAGAGATCTGGAAGTTAAAGCTGAAGAAATACTGTGTAAAGATCACTTTCCGAAAATTGCAGATGTTTCTTGCTGTTCATTGTGTAATGATTTTGGTCCTAATGATGATGAGCTAAAGCTGCAGAGAGAACCAATTAAGAGGATAGGTTTTAACAACAATTATATAGTCCGACTTTATAATCCAACTGTAAAGGATCTTCATCAAGAAACCCTTGAACATTTCCAGAGTCACTGGGGTAAGGGTCACCCTGTTGTAGTCCGAGATGTGCTTCAGAGAAACACAGGTTTGTGCTGGGATCCAGTTATCATGTTTTGTTCGTATATGGAGAATAAGAGCACTGAATCCTGTAGTGAAGTTGGCATGAAAGCAACAAACTCCCTGGACTGGTGTGAGGTAGAAATTTCTCGGAAGCGGATATTCATGGGGTCGCTGGAGAAAAGAACACATGCAAGTGTACAGCAAAAAGTTCTCAAATTCAAAGCTTGGCTTTCTTCCCATTTATTTCAAAAGCACTTCCCCCTTCACTACAATGAGATCTTAAATGTTCTACCTCTTCCAGAGTACGTCGATCCAGTTTCTGGCCTTTTGAATGTCAGTGTGAAGTTGCCAAAGGATTTGTCAAAACCTGACTTAGGTCCTTGTATCTATTTTTCATATGGAGGTCCTGAGGAACTTATGCAGGCTGATTATTTGTCAAAACTGTGTTATGAATCACATGATACGGTTAATATCCTCGCCTATGCTACGGATGCTTCAATAACCTCAGAGCAGATTAATAAAATCGGTAACTTAATGAAAAAGTGCAAGGCTCGAGATCACCATCGTGGGCAGTTTTTTAGTAATTCTAGTGATCAGAAAGGTAAATCATCTATGCAGAGTGAAGACACTGGTGAATCAGGGTTGCAGGACATTGGAGAAAAGATAATCCCACCCCATGGAATTGAAAATGTACCCTTTTTCTCTAGTGACCATCTTAAAGGTCAAACATTGTCTGTTGAAAATGGAAATTTCTCTGATGACAGTGATTATGATTCTGAGGCATCAATTCTTTGCTCTGGAAGTATTGAAAACTCAGAAGATTTTGATGAGCATTTTCGAGACGAAGATATAGAAAGCTCTTGTCAGAGTGAAGATAAGCGAGGGACTAATTGTTGTGGTGCCCAATGGGACATCTTCCCCCGGCAAGATGTACCGAAACTTCTGGAATACCTTACGAGACACTCTAATGAGCTTACTACCTCTGCATGCAGCTACTCAAAACATGTTCATCCCATTCTTGATCAAAACTTTTTTCTTGATGCATACCACAAATTGAGGCTTAAAGAGGAGTACGATATTCAACCATGGAGTTTTGAGCAATGTACTGGAGAAGCTATCTTCATTCCTGCTGGATGTCCCTATCAAATTAGAAAACTCAAGTCCTGTGTCAATATCGTCTTGGATTTCATCTCACCTGAAAATGCTGCTCAGTGTATTCAGTTGAATGATGAAATCCGTCTTCTTCCTTTGCGACACAAAGCCAAAGGGAAAGTAATGGAGGTGGAGAAAATGGCTGTCCAGGGTATTAGCGCAGCAATTGAAGATATATGCAACCTT
>ATYL-2015769-Scutellaria_montana
ATGGATCATCCACGTTCAATGTCTGGAGGAGGTGAGGACAATGTCGGAATTCCTGATGATTTGAGATGCAAGAGGTCAGATGGGAAACAATGGAGATGCACTGCCATGTCCATGCCCGACAAGACAGTATGCGAAAAACATTACATCCAGGCGAAGAAGAGGGCAGCAAATTCTGCAATGCGTGCAAGTATAAAGAAAGCGAAGAGGAAATCTTTAGGTGAAAGTAATATCTACTTGGAGAGCAAGAGCGACGATATGGACCTACCACTCAGTTCACAATTTGGGGATTATTCTGGGTCCTCTGGGAAGAAGAAAAAAGATAAATTACTGAAAACCCATATTAGTTATTCACCTGAAATGCCAGCAGTCAGGAGTGTTTCTGGTCGAAGTTCTCTAAGGTCAACAGAGGATCTTGATAGAGATGGCTCTGACTATGAAGACAGCAGAAGGTCTTATAGAACACCCCCCACGTCTGCTGTGGATTCAGACAGAAGCAGATCACAAAAGATATTAGAGATTAGTCCCATGACAGTGAGCAGGGAGTCCTCTGATGGAAGCTCAGAGTCCTCTGATGATACTGGAGGACATCCTTGTCATCAGTGTCGGAGCAATAAGGGTGATAGAGTGATTTGGTGCCTTAAATGTGATAGAAGAGGATACTGTGAGAACTGCATTTCAACATGGTATCCTGACATCTCCATAGAGGAAATTCAGAGGGTTTGTCCCGCATGCCGTGGTGCATGTAGTTGCAGGGTGTGCATGCGAGGGGATAATCTTATTAAAGCTAGGATTAGGGAAATACATGCCAAAGACAAATTGCAGTATCTCTACTGCCTTTTATCTGCAGTGCTTCCAATTGTGAAACGGATCCATGCTGAACAGTGCTTTGAAGTGGAGCTGGAAAAAAGGCTCCGAGGAAATGAAATAGATCTTGCCAGGACTAAATTAAATGCTGATGAGCAAATGTGTTGTGATTTCTGCAGGATACCCATCATTGATTATCATCGGCATTGTACAAATTGCTCGTATGATCTGTGTCTTAGCTGCTGCAAAGATGTGAGAGAAAAATCCACGCCTTCCATAAAGGAAGGGATAAATCATATGGAGATGGAAATAGATGATAAAGACAAAGTAACAATACCCAAGGGTGTAACACGATCTGATGGTCAGCTAAATTTTTTCAAACAAATTTCTGATTGGAAAATCAATCAGGATGGAAGTATTCAATGTCCCCCAAAGGCGTATGGAGGCTGTGACTCCTCTTGTTTGACTCTAAAGCGTATATTCAAGATGAACTGGGTTGCCAAACTGGTCAAAAATGTTGAAGAAATGGTAAATGGCTGTAAGATAAATAATTCTGGTAATTCAGAGGAAACTGGAGTCAGTCTGAGGCTTATGCAAGCTGCACATAGAAAGAATGTTAATGTGAACTTCTTGTACAATCCATCTTCAGAAGACCTGAAAAATGTAGGGATTAAAGACTTCAGAATGCACTGGAGCAGAGGGAAACCTGTCATTGTTAAGGAGGTTTTTGATGCTTCTGAAATGGCAATCTGGGATCCTATGGTTATATGGAGAGGAATTAAGGAGACTGCAGAAGAGAAAATGAAAGATGCAGAGAGAGTTGTGACAGCTGTTGACTGCACTGACAGGACTGAGATTAATATTGCACTTGAAGAGTTTATGAAAGGGTACTTTGATGGTAGAGTTGATGAAAATGGCCGCCCACAATTGTTAAAGTTGAAGGATTGGCCTTCACCTAGTGCTTCAGAAGAGTTTTTGTTGTATCAGAGACCTGATTTCATCAGTAAACTTCCCCTGCTTGAGTTCATTCATTCCAAATGGGGTCTTCTAAATGTTGCAGCCAAATTGCCTCACTACTCCTTGCAAAATGATGTTGGTCCTAAGATATTCATTTCTTATGGGAATGTAGATGAAACGGGTGAGGGTGATTCCAGGGACAATCTTCATGTCAACATGCGGGACATGGTATTTCTTTTGGTACATACATCTGAAGTGAAGTTAAAAGGTGTACAGAGAACAATGGATATACCAACTGAACAATCTGATACAAAGGAAATGCACATTGATCCTGAAATTCACTTAAATGATGATGGATTGCGCAACTTGTCGCCTGTTGGAGTGGATGTTTCTGAGGCTGATGCACATTCACGATTTCCCGAGGAAAATGATGATATAGGAGTTGAACGAAGCATTGTTATTGAAGAGAAAAGTGCCAATGATTCTGAGAATGGATCTAATAGGAACATTTTGGAAAAAGTCCAAGCAGGAGGAGCTCACTGGGATATCTTCCATCGAGAGGACGTACCAAAACTAAAGGAGTATATAAGTATGCACTGTCTGGATCTAGGGATACCTGATAATATCAATGACAACTATGTACCTCGGTCTCTATATGATGGAGTAGTGTACTTGAATAGGCATCATAAAAGCAGGTTGAAGGAAGAATTTGGAGTGGAGCCTTGGACATTTGAACAGCATATGGGCGAAGCTGTATTTATTCCTGCTGGATGTCCTTTTCAAGTCAGGCATCTTCAGTCATCAGTTCAGTTTGGACTTGATTTTCTTTCCCCCGAAAGTCTGGCTGACTCTCTAAGATTGTCTGAAGAAATTCGTGGTCTTCCAAATGACCATGATGTGAAGCTTCAAATATTGGAGGTTGGTAAAATATCATTGTATGCAGCAAGTTCAGCCATTAAGGAAGTTCAGAAGTTGGTTCTTGATCCTAAATCGGGCCCTGAGCTTGGAGTTGAGGATCCTAATTTGACTTCATTGGTATCGCACAACTTGGAGAACATGGTGAAGTACAGACAGATTTCCTGTAGC
>ATYL-2015822-Scutellaria_montana
GAAAGGGGCATCATTTCATGCCCTCCGCAGCGGGTAGGTGGTTGTGGTGAAGGTGTTTTAGAATTGAAATGCATTTTTCCAAAAGATTGGGTCTCTAACTTGTTGCTGAGAACGGAAGAATTGGCCCAGAAACTAGATTTTGAGAATTTTCCCATAAAAGTTGAGGAGTGCTTGTGTTTGAAGTACATGGCTGAGAATGCAATTGACAACGATAAATTGCGTAAAGCAGCTTCTAGGCAAAATTCACATGACAACTTTTTGTACTCTCCGAGAGCTAAAGACCTTCAGCATGATGATTTGAAGCATTTTCAATGGCATTGGTCCAGAGGGGAGCCTGTGATCGTTAGCAATGTACTTGAAACCACATTTGGTTTGAGCTGGGAGCCCATGGTTATGTGGCGTGCCTTTCGGCAGAAAACAAGCAGTAAACATGAAGTTTTACTTGATGTAAATGCAATAAATTGCTTGGACTGGTCTCAGGTTGACATAAATGTCCACAAGTTTTTTGATGGGTATTCAAAGGGCCGATTTGATGATTACGGTTGGCCTCAGATACTCAAGTTGAAAGACTGGCCTCCATCTAACTTATTTGAGGAGCGGTTACCTCGTCATGGTGCTGAATTTATCAGTTGCTTGCCTTTCAAAGAGTACACACACCCTCGCTTTGGCTACTTAAACCTTGCTGTTAAACTGCCCGAGCAGTCTTTGAAACCAGATATGGGGCCAAAAACATATATTGCTTATGGAGTTGCTCCGGAATTGGGACGGGGAGACTCTGTGACCAAATTACACTGTGATATGTCTGATGCAGTGAATGTGCTGACACATGTTGAAACGGTGGCCCTCAAACCTGAGAAGCTTGTAAAAATAAAGGAACTGCAAAGGCAACATGCCAGCCAGGATGAAAGGGAATTGTCTGGCAATAACCAGATAGTAGCTGAAAGGGAAGAAGAGCAGGAGCAGAAATACAGTGAAAATGAAATATCCAGGTTGAATGGTACAGAGTTGAGGAATGAAATCAATGATCTAAAGGGTTGTCATCTTGCAACTGGAAATACACTAACTGATACCTCAGATGAGCAACATTTAATTATTCAGGCAAACTCCAGTAAATGTAGTGGAGAGTATGAGAAAGAGGAAAGTAACAGTACATGCGTTTCTGGAGTTATGTCTGAATTGTCTCAAGACCCTGAAGGTGCTGCGCTCTGGGATATTTTTAGAAGGCAAGATGTCCCTAAACTAGATGAATACGTGAGGAAGCACTTCAAGGAATTCAGGCACACCTGTGGTAAATTGTTATCGCAGGTTGTCCATCCAATTCATGATCAAACAGTGTACTTGACTATGGAGCACAAAAGGAAACTCAAGGAGGAATATGGAATCGAGCCATGGACTTTCCTCCAGAAATTAGGAGATGCTGTTTTTATACCTGCAGGCTGCCCCCATCAAGTTAGAAATTTAAAGTCATGCATAAAGGTTGCGCTTGATTTCGTCTCACCAGAAAATATCCATGAGTGTGTTCGATTGACAGAAGAGTTCCGTGTTCTTCCACAAAATCACAGGGCTAAGGAAGACAAGTTAGAGGTGAAGAAAATGACACTTCATGCGATTGAACAAGCTGTGAAGAATTTG
>ATYL-2028112-Scutellaria_montana
ATTAAGTGTCATCAATGTTGCAGAGTTGATAGAAGAATTGTGGTTCCATGCAAAAAGTGTCAAGAGAAAGTTTACTGCATCCAGTGTATCAAGCAATGGTACCCTACATTTTTGGAAGAGGAAGTCTCTGAGGCTTGTCCATATTGCCGAAAGAATTGCAACTGCAACTTGTGCTTGCATTCCACTTGCACATTCAAGACATCTAAAAGAGACATTGGTGATGATGAGAAGATTCGGCATCTGCATTATCTCATCAGCAAACTTTTTCCATTTTTGGAACATTTTCATCAACAACAAATTAGAGAGATTGAGACAGAGTCTAAAATTCAAGGGGTACCATTGTCTTCAGTTGAAGTAAAACGTGCAGTTTGCTACATTGATGAGCGTGTATATTGCAATCACTGTTCAACTTCAATTGTTGATCTTCATAGAAGTTGCGCAAATTGCTCTTACGAGCTCTGCCTTAGTTGTTTCCAGGAGATCGGTGCAGGTCAGCTGCCAGGAAACTGCAGGATAAAAATTCTTCAATATGTTAATAGAGGCTCTGATTACATGCATGGTGGAGATCCACTACCAGAATCTTGTCATACAGATACTTTAGGTAGAAGTTCTGAAATGCCTGTTGAGTGGTTTTCTGACAAAGATGGGAATGTATTTTGTCCCCCCAAAGAAATGGGTGGTTGTGGTGGTTGCAAGTTGGAGCTCAAGTGTCTCCTTCCAGAACACTGGATTTCAAGTTTAAAGAAACGAGCTGAAGAAGTCATGAGTAAATGTAAAGCTACTTTCTGTAACAGTGAGCCTGAAGACCCATGCAAGGCAGTTTGTGGAGAAGCCAACTGCCTGTATTGTCCAGATTCAAAGGATACCCTGAATGAAGATGAGCTTCTTCACTTCCGCAGACATTGGACTAAAGGAGAACCAGTGATTGTTAAGAATGTTCTTGATCTCACTAGTGGATTAAGTTGGGAACCAATGGTTATGTGGCGTGCATTGTCAGAGCACACCGATTCCGGGAGCAATTCAAAAATGTGTGATGTGAAGGCTATTGATTGCCTAGCTGGTTGTGAGGTGGAGATTAACACTCGAAAATTCTTCAAAGGCTACATGGAAGGGAGACGATACGCCAACTTTTGGCCCGAAATGCTTAAGCTCAAGGATTGGCCACCATCAGACAAATTTGAGGATTTGTTACCCCGCCATTGCAACGAGTTCATTCATGCATTGCCATTCCAAGAATACACTGATCTTAGGGAGGGAATTCTTAACCTTGCTATTAAGTTGCCAGCTTCTGTCATAAAACCTGATATGGGTCCAAAGACATATATTGCCTATGGAATGATGGATGAACTTGGAAGAGGGGATTCTGTAACTAAGCTTCACTGTGACATGTCTGATGCGGTAAATATTTTGACACATACAGCAGACGTGGCCTTAATTGAGGAGCAATACCAAGCAATTGAGTTGTTGAAAGAGAAGCATAGAGTCCAAGATGAAGAAGAATCCAGTGCCAGAAGGAAAAATGAAAATGCATGTTCCACAATTAAGCAAGCTGATACTCACAAAGCAACCTGTCAGCATCAAACAAAAGAACATTCAGAAGACAGAGGTGGTGCTCTGTGGGATATTTTCAGAAGGGAAGATGTGCCAAAATTGAAGGAGTATCTCATCAAGCATTCAAATGAATTCAGACACACTTACTGCTGTCCAGTTGATCAGGTCATTCATCCCATTCATGACCAAACCTTCTATTTGACTGAAGCACATAAAATCAAGTTGAAGGAAGAATATGGCGTAGAACCTTGGACGTTCGAACAGAAGCTTGGAGAGGCAGTTTTTATTCCTGCAGGTTGCCCACACCAAGTGAGGAATCTGAAGTCATGCACCAAAGTCGCCGCTGACTTTGTTTCTCCAGAAAATTTATCTGAATGCCTCAAACTAAGTGAGGAATTTAGAAAGCTCCCCAAGGAGCATAGAGCCAGAGAAGACAAATTAGAGGTCAAGAAGATGATCCTGCATGCAGTTAACCAAGCTATTGAAGATCTT
>AUDE-2005699-Widdringtonia_cedarbergensis
AGCCGGATGTGTCACCAATGTCAGAGGAATGATAAGGAGGGAGTTGTTTTCTGTTCCAAATGCAATAGGAAGCGTTATTGCTTTCCTTGTATTGATAGATGGTATCCGGAGCAGTCTAGAAAGGATATTGAGGAGGCATGCCCTGTTTGCAGAGGAAATTGTAATTGTAAAGCATGCCTGCGTGAAGATTGCCGCGTGAAATTAATGCTCCCTCAAACCAAAACAAATGACTCTGAAAAGCTGGTTCGTCTGAGGCATATGCTATCCCTGGTTCATCCTGTGCTTAAACATATTCGCACAGAGCAGTCTCTTGAACAGGAGATGGAAGCTAAAATTAGAGGGGTAGAAGCAGTGACTGATGTACCACGGGCAAAACTCAATCCAGACGAGCGATTGTATTGTGATAACTGCAGCACTTCTATTGTTGATTATCATAGAAGTTGCCCAGAGTGTTCATATGACCTCTGTCTCACCTGTTGTCATGAACTTCGAGAAGGGTGCCAGCCTGGAGGGGATGAAGCAGAGTCAGCTCAGCAGCAGTGTAAGGAGAGAGCTTATGCTCAAGTTAGAGGCATTCTTGGTGCTGGTTGGGAGAGCCAATCCCATGCCTTGGCCAATGGTAGTGAGAACAACTTGTGCCCATTACCTGATTGGAGAGCTAACAGTGATGGTAGTGTACCATGCCCCCCCATGGAACGAGGGCAATTGCTAGAATTAAAACGTATTTTTAAGTTGAACTGGGTTAAAAGACTTGAGGAAAATGCTGAGAAAGAGGGCAATGTATATAAAGATCAAGAGGCAGTAGAAGATTCAAAGATTTGCTCTTATTGTCTTCAGTATGATTGTCACAGAATGGAAGGGCATTCCAATGGTATGTTACGTCGAGCAGCTTTCAGAGAAGGTAGCAATGATAACTTTTTGTATTGTCCAACAGCACATGATACAGATGATGCGAGTTTTAAGCATTTTCAGAAGCATTGGCTCAAAGGGGAACCGGTAATATTTCGAAATGTTCTTGAAGATACATCAGGCTTGAGTTGGGAACCAATGGTTATGTGGCGGGCTGTTCGGGAGACAACCAAAGGCAAATTTAAAGAAGAGACAAAAACTGTCAAAGCCCTGGATTGCTTTGATTGGAATGAGGTTGAGATTAATATTCATCAGTTTTTCAAAGGATACTTGGAGGGCCGTATGCATAAAAATGGCTGGCCTGAGATGTTGAAGCTAAAAGATTGGCCACCATCAAATTTATTTGAAGAGCGCTTACCTCGACATGGAGCTGAGTTCATTAGTGCATTGCCAATTCATGAGTATACCCATCCTAAATGGGGCTTATTAAATATTGCTACCAAACTTCCTGATACTAGCTTGAAGCCTGACCTAGGTCCAAAAACTTACATTGCATATGGGACCCGTGATGAACTTGGCAGAGGCGATTCGGTTACCAAGTTGCACTGTGATATGTCTGATGCGGTAAATGTTCTAACACACACAAGCAATGTGAAGTACCCACGTTGGCAACAAGATAAGATAGAAAAAATGAAGAAGAAGTTCAAGGCACAGGATTTAAAGGAATTACATGGACACTCAGACAGTATTAGAAATGAAATCAGTGATAAGGGTCATGGTAAACCAGCGGATGCAGAGCCAGAAACAGATGAACTTAGTGGATCCAATGTTGCAGATGAAAACAGACCTTGTTCATCTCCCTATGAGGAAAGAATGCCTTGCTCTTCTTGCCCACTTGAATTGAATTCTGGTGAAAATGAGGCTAGTGCAGCTGGAGATTTAGTTGATAACTTGGAGGTACAGGATCTAAATATAATTGGAAACAAGACTTCTTGCCTGGGCAAAAGGAGATCTGATGAAAGGATAGCGACAGAAGTTTATACCATGTGTGAAAAGAAAAAAGAAGTGGTTGACAATAAAGAGAACAATTCAGAATTTGAATATGGTGGGGCTTTGTGGGACATCTTCCGCAGGGAGGATGTGCCAAAATTACAAGCTTATTTACGGAAACACTGGAAAGAATTTAGGCATCTCAATGGTGCCCCACTGAATTCTGTTGTACATCCCATTCATGATCAGACACTCTTCTTGAATGAAGATCATAAAGAGAAGTTGAAAGAGGAATTCCAAGTTGAGCCGTGGACATTTGAGCAACATCTCGGTGAAGCAGTATTTATTCCAGCAGGATGCCCTCATCAAGTAAGAAATCGCAAGTCATGTATAAAGGTAGCGATGGATTTTGTATCACCAGAAAATGTACAACAGTGTGTGCATTTGACAGAGGAGTTCCGCTTGCTGCCAAAGAGTCATAGGGCCAAGGAAGATAAGTTGGAGGTTAAGAAAATGACTTTATATGCTGTAAGTTCTGCTGTTCGAGAAATTAACAAGTTGACAATGAATTCAAAG
>AUDE-2005700-Widdringtonia_cedarbergensis
AGCCGGATGTGTCACCAATGTCAGAGGAATGATAAGGAGGGAGTTGTTTTCTGTTCCAAATGCAATAGGAAGCGTTATTGCTTTCCTTGTATTGATAGATGGTATCCGGAGCAGTCTAGAAAGGATATTGAGGAGGCATGCCCTGTTTGCAGAGGAAATTGTAATTGTAAAGCATGCCTGCGTGAAGATTGCCGCGTGAAATTAATGCTCCCTCAAACCAAAACAAATGACTCTGAAAAGCTGGTTCGTCTGAGGCATATGCTATCCCTGGTTCATCCTGTGCTTAAACATATTCGCACAGAGCAGTCTCTTGAACAGGAGATGGAAGCTAAAATTAGAGGGGTAGAAGCAGTGACTGATGTACCACGGGCAAAACTCAATCCAGACGAGCGATTGTATTGTGATAACTGCAGCACTTCTATTGTTGATTATCATAGAAGTTGCCCAGAGTGTTCATATGACCTCTGTCTCACCTGTTGTCATGAACTTCGAGAAGGGTGCCAGCCTGGAGGGGATGAAGCAGAGTCAGCTCAGCAGCAGTGTAAGGAGAGAGCTTATGCTCAAGTTAGAGGCATTCTTGGTGCTGGTTGGGAGAGCCAATCCCATGCCTTGGCCAATGGTAGTGAGAACAACTTGTGCCCATTACCTGATTGGAGAGCTAACAGTGATGGTAGTGTACCATGCCCCCCCATGGAACGAGGGCAATTGCTAGAATTAAAACGTATTTTTAAGTTGAACTGGGTTAAAAGACTTGAGGAAAATGCTGAGAAAGAGGGCAATGTATATAAAGATCAAGAGGCAGTAGAAGATTCAAAGATTTGCTCTTATTGTCTTCAGTATGATTGTCACAGAATGGAAGGGCATTCCAATGGTATGTTACGTCGAGCAGCTTTCAGAGAAGGTAGCAATGATAACTTTTTGTATTGTCCAACAGCACATGATACAGATGATGCGAGTTTTAAGCATTTTCAGAAGCATTGGCTCAAAGGGGAACCGGTAATATTTCGAAATGTTCTTGAAGATACATCAGGCTTGAGTTGGGAACCAATGGTTATGTGGCGGGCTGTTCGGGAGACAACCAAAGGCAAATTTAAAGAAGAGACAAAAACTGTCAAAGCCCTGGATTGCTTTGATTGGAATGAGGTTGAGATTAATATTCATCAGTTTTTCAAAGGATACTTGGAGGGCCGTATGCATAAAAATGGCTGGCCTGAGATGTTGAAGCTAAAAGATTGGCCACCATCAAATTTATTTGAAGAGCGCTTACCTCGACATGGAGCTGAGTTCATTAGTGCATTGCCAATTCATGAGTATACCCATCCTAAATGGGGCTTATTAAATATTGCTACCAAACTTCCTGATACTAGCTTGAAGCCTGACCTAGGTCCAAAAACTTACATTGCATATGGGACCCGTGATGAACTTGGCAGAGGCGATTCGGTTACCAAGTTGCACTGTGATATGTCTGATGCGGTAAATGTTCTAACACACACAAGCAATGTGAAGTACCCACGTTGGCAACAAGATAAGATAGAAAAAATGAAGAAGAAGTTCAAGGCACAGGATTTAAAGGAATTACATGGACACTCAGACAGTATTAGAAATGAAATCAGTGATAAGGGTCATGGTAAACCAGCGGATGCAGAGCCAGAAACAGATGAACTTAGTGGATCCAATGTTGCAGATGAAAACAGACCTTGTTCATCTCCCTATGAGGAAAGAATGCCTTGCTCTTCTTGCCCACTTGAATTGAATTCTGGTGAAAATGAGGCTAGTGCAGCTGGAGATTTAGTTGATAACTTGGAGGTACAGGATCTAAATATAATTGGAAACAAGACTTCTTGCCTGGGCAAAAGGAGATCTGATGAAAGGATAGCGACAGAAGTTTATACCATGTGTGAAAAGAAAAAAGAAGTGGTTGACAATAAAGAGAACAATTCAGAATTTGAATATGGTGGGGCTTTGTGGGACATCTTCCGCAGGGAGGATGTGCCAAAATTACAAGCTTATTTACGGAAACACTGGAAAGAATTTAGGCATCTCAATGGTGCCCCACTGAATTCTGTTGTACATCCCATTCATGATCAGACACTCTTCTTGAATGAAGATCATAAAGAGAAGTTGAAAGAGGAATTCCAAGTTGAGCCGTGGACATTTGAGCAACATCTCGGTGAAGCAGTATTTATTCCAGCAGGATGCCCTCATCAAGTAAGAAATCGCAAGGGAGCAAGAAAG
>AUDE-2007827-Widdringtonia_cedarbergensis
AGTGCAATGTGTCATCAATGCCAGAGGAATGACAGAGGAAGGGTGGTTCGCTGTTCAAAATGTAAAAGAAAGCGCTATTGCCTACCATGCATTTCTAAATGGTACCCTGAATTACAAGAAGAGGATATTGAGAAGGCATGCCCTGTTTGTCGTGGGAAATGTAATTGTAAAGCATGTTTGCGTGGGAATGGGCATGTTAAGGCAAGGATGCAGGAAACTGATAGCATTGAGAAGTTGCGCTATCTCCATTATTTCCTTTCCATGGTTCTTCCTGTGCTTAAGCAGATCCATAAGGAACAGTGTTTGGAACAGGAGGTGGAAGCAAAGATTCGAGGTGAAATGGAAACAAAGTTGGAGATTCCTAGAGCCAAACTTAATTCTGATGAGAAGTTATATTGTGATTACTGCAAAACTTCAATTGTTGATTATCATCGAAACTGCCCATTTTGTTCTTATGATCTTTGTCTCAGCTGTTGTTCGGAGCTTAGAAAAGGTTGCCAACTTGGAGTTCATATAGTAGATTCAGCTCTGCAGTCTGTAGATACACCTTATTCTCATGGTAGAGATGGAATTCAGAGAAACAAACAGACAAAAATGGTTGGAGGAAGAGCTGGTTTGGAGCTACCATCCCAGGTCATCAACAATAGCAGTATGGATTCTGTGTATCGATCATCAGAATGGAAATCAAATAGTGATGGGAGCATTCCATGTCCACCAAAAGAATGTGGAGGCTGTGGCAATTCTTTGTTAAAATTAAAACGCATATTCAAAATGAATTGGGTTGCAAAGCTAGAGAAAAATGCAGAGGAAATGACTAGTAGCTGCCGAATTTCAGATGGTTTGAAAGCCTCTCGTCCATGTATCTCATGCTATAAATATGGTTCTAATGGAAATAGTGGATATCATGGGAATATTCTACGCCAAGCAGCATATAGAAATGACAGCAATGGCAATTTCTTATACTCTCCTACCGTACAGAATATTAAAGAAGAAGGTCTTGAGCATTTTCAGAAGCACTGGATTAGAGGTGAACCTGTAATAGTTCAGAATGTTCTTGAAGGCACATCTGGTTTGAGCTGGGAGCCACTGGTAATGTGGCGAGCTGTGCGGGAAATCACTAATGGAAAATTCAATGACGAGACAAAGACAGTAAAGGCTATTGATTGCTTGGATTGGTGTGAGGTTGAGATAAGCATCCATCATTTTTTCAAAGGATATACAGAGGGTCGAATGCATAAGAATGGTTGGCCTGAGATGTTGAAATTGAAGGATTGGCCACCTTCAAATTTTTTTGAAGAACGTTTACCTCGCCATGGAGCTGAATTCATCAATGCATTGCCTTTTCACGAATACACTCATCCCAATTGGGGTCTGCTTAATCTGGCAGCAAAGCTTCCTGAGAATTTTGTGAAGTCAGATCTTGGACCAAAAACCGACATAGCTTATGGGACACTTGAAGAACTTGGAAGAGGTGATTCAGTCACTAAACTGCACTGTGATATGGCTGATGTGGTTAATGTTTTGACCCATACAGCTGAAGTCAAGTTTCCAGGATGGCAGCAAGTTAAGATAGATAAGATTCAAAAAATACACAGAGCATTAGACTCAAAGGAACTCTATGGAGATTCAGAGAGGGTTGACAATAAAGTTGGTGATGGGGAGAAAGGAAGATCAACAAAAGTTCAATCAGCAACATTAGATGTTTCAGTGCATAATTTTCCAAATAAAAAAGCTTCTTCACCTCCAGACAGAGAGGAATGTATTAATGATTATGATATTGAATCTAGTTTGATGGTAAAACGTAGTGATTGCAATGATGAACATGAGCGAGAAATACATAGACTAAAATCAGATGGTCCAGAAAAGTGGAAAGCTAATAGTAGTGAACATAAGGAAAATGGTATAATACGGGCCAAGCTAGAAGGTAACAATATAAATAAAGAGAATAATGGGACAGAGGTTGCTCATGGTGGAGCTCTTTGGGACATTTTCCGGCGGGAGGATGTACCTAAGTTGCAAGAATATTTGCTTAAGCACTGTCAAGAATTCAGACACATTAAAGGTGTCCCTGTTGATTCTGTTGTTCATCCTATCTATGACCAGTCATTTTACTTGACTGATGAACATAAAAGGAAGTTGAAGGAGGAGTACCAGATAGAACCATGGACTTTTGAGCAATACCTTGGTGATGCCATTTTTATTCCAGCGGGGTGCCCTCATCAAGTGAGAAATTTGAAGTCATGCATAAAAGTGGCTCTCGACTTTGTGTCGCCAGAAAATTTACAAGAATGTGTTCGCTTGAATGAGGAAGTTCGTTTACTACCAAAGAATCATAAAGCTAAGGAAGATAAATTACAGGCAAAGAAGATGGTTTTGCATGCAGTGAGCTCAGCTGTAAAAGAGATACAGAGGTTG
>AUDE-2010389-Widdringtonia_cedarbergensis
AAGAGCATCTTTGGCTCAAATTGGGTTCCAGATCTCTTGAGTAATGCACAAGAAACTTGCATTCGTGGGCTTCCAGAGTCACTGGAAAATTCTCATCCATGTTATTTGTGCTACAAGCCTGATTCTCAGGACATTAATGAGTTCACTTGCAAGTTGCGACGTGCCTCTTGCAGAGGGGATGCGAGCAATGACTTTCTGTATTGCCCTACTGCTCAAAACTTAAAGGAAGAGAGTCTTAAACATTTTCAGCATCACTGGGTAAAGGGTGAACCTGTGATTGTTCGGAATGTTCTAGAAGGTACAACAGGTCTAAGTTGGGAGCCAATGGTTATGTGGCGGGCTTTCAGGGAGACTACCCCAGGCAAGTTTGAGGATGAGACTAAAACAGTCAAAGCCATTGACTGCCTTGATTGGTGTGAGGTTGAGATAAACATTCATCAATTTTTTAAGGGTTATTTGGAGGGTCGGATGCACAGGAATATGTGGCCTGAAATGTTGAAGCTGAAGGATTGGCCTCCCTCAAATTACTTTGAAGAGCGTTTACCCCGACATGGTGCTGAATTTATCAGTGCTTTGCCTTTCCAGGAGTACACCCATCCTAAATGTGGCATTCTTAATCTTGCCACAAAACTTCCCAAAAACTGCCTGAAACCTGATTTGGGACCAAAAACATATATAGCTTATGGTACCCGGTATGAACTTGGTAGAGGAGACTCAGTTACTAAGTTACACTGTGATATGTCAGATGCAGTGAATGTATTGACACATATTGCTGAGGTCAATTTCTCAAATGAGCAAATTCGTAAAATAGAGAAATTACAAAAGAAATACAGAGAAATGGATTTAAATGAACTCTATGGAAATTCAAAGGACATGGACAAATTTATTCGTGTGAAAAAAAGGGAAGACCAGCCAAAAGTATTGGAGGCTGATAGTATGGGCTCTAAGGATGTAGTTATACAAAAATCTCTATTATCTGAGACTTCTAAATTTTGTCAGAACTATGATAAAAATGAGCTAATGACTGGAGAATTTGGTAATGAACTTGAAGAACATGATCTAGAAAAGAATGAAAATAAGCCAGAGATTTCAGAAAAAGCGAGTTGTGATTCAAATTGTAGAGGAGTTGAATTGATTCACTCAATTGAAGTCAAGGAATTTGATAGAGATAATAATTCCCTCAGTCATGGAGGAGCTCTATGGGATATCTTTCAGAGGGAGGATGTGCCCAAATTAGAGGCTTATCTTAAAAAGCATTCAAAGGAATTTAGACACACACAAGCTGCTCCTGTCCAATCTGTCATCCATCCCATTCATGATCAGACACTTTACTTGGATGCAGAGCATAAAAAGAAACTGAAGGAGGAATTTCAGGTAGAGCCATGGACATTCGAACAACAGCTTGGTGAGGCTGTATTTATTCCAGCTGGTTGCCCTCATCAAGTTCGAAATCTAAAGTCCTGTATAAAAGTTGCTCTTGACTTTGTCTCTCCTGAAAATGTGCATGAATGCATTCGGTTGACTGAGGAGTTTCGGCTGCTTCCAAAGAATCACAGGGCCAAGGAAGACAAGTTAGAGGTTAAAAAGATGATTCTCCATGCAGTGAACTCTGCTGTGACAGAAGTCAACAATTTG
>AUGV-2000141-Capnoides_sempervirens
TCTTCAATGTGCCATCAGTGTCAAAGGAACGATAAGGGAAGGGTTGTTCGGTGCCAGGATTGTAAAAGGAAACGATACTGCGTGCCGTGCATAACACGATGGTATCCTCATATGTCAGAGGAGGAGATTTTTAAGTCTTGCCCAGTTTGTCGTGGAAATTGCAATTGCAAACAATGCTTGCGCATGAACATAGCATCTAAGGATTTCAAGAACTCAGAGTCGATGATGGGTGGAGAAAAAGTTAAATACTCTAAATATTTGTTGCATTCCCTTCTTCCGGTCCTAAAACAAATTGTTCAAGAACAAGCCATTGAAAAGAATTTGGAGGCTAGAATGCAAGGATTATCAGTTTCAAATATAGATGTACAACAAGCAGTTTGTTTGGAAGATGAACGTGCGTACTGCAACAACTGCAAAACTTCCATTTTTGATTTTCACAGAAGCTGTCCACACTGCTCTTACGAACTCTGCCTTGCCTGTTGCCTGGAGATCCGTGATGGCTCTCTACAAGAAGGCGAAGAGGAAGCAAGTAATAATTGCTTCATGGAGTCTAATCTTCATGGTGGAGAGTCCTGCCTTCTATCGTTGAAATTGGAACAAACTTCGGAATTATATGCTGATACAAGCTCTAAGAATTACTCTAGGCCAAAATATGAGTGGAGAGCAAAGAATAATGGTACCATTCCTTGTCCGCCTGAGCAAATGGGTGGTTGTGGTTGTGGTCCCTTGGAGCTGAAGTGTATGTTCCCAAAAGATTGGTTGTCAGGGTTGAAAAATAGAGCAGAAGAAATCTTGGAGAAGCATATACTTCTTGATGCACTTGGAAGTTCTACACAGTGGTGCTCTTGTTTCAACTCGGTTGGAGAAGTGGAGTTTGTCAGTACACATTTACGAAAGGCCTCTTCTCGTCAAGATTCTACTGATAACTACCTGTACTGTCCGACAACTAAAGATATCCAACAAAGCGACCTCGAGCACTTCCAGGAGCATTGGGTCAAAGGGGAGCCTGTCGTTGTTCGGGATGTGTTGCAAGTTACATCTGGCTTGAGCTGGGAACCAATGGTTATGTGGCGTGCATTGCGTGAGACTAAGAACTCAAGGAAGTTTAAGGGTTTAGCCCACTTAGAAGTGCCGGCTATAGATTGCCTTTATTGGCATGAGATTGGGTTTAATATTCACAAATTCTTTACTGGGTATTCGGAGGGTATAAAATACGAAAGCGATTGGCCTAAGATGCTAAAACTAAAAGACTGGCCCCCATCTAATGCTTTTGAGGAGCGCCTGCCACGTCATTGTGCTGAGTTCATCAGTGCCCTGCCATTTCAGGAATACACTAACCCCACATGTGGAATTCTTAATCTTGCTGTAAAGCTGCCAGAGAAAACCCTGAAGCCTGACATGGGGCCGAAGACATATATTGCATATGGGGCTTCCGAAGAACTTGGGTACGGGGATTCTGTAACCAAGCTTCATTGCGACATGTCTGATGCGGTGAATGTTTTGATGCATACCGAGCAAGTGATCCTTAGCACAGAACACCTTGCTACTATAGAAATTTTGAAAAAGAACTTAAAGCCCGGAGATGATGCTTCTGTTTTGGCTTCAAAGAAAACAGTGAAACACACCACTATGGCAGCAGACATCAAAACTTGCAGCAATGAAAAATCACCTAATGAGTTTGAAAAGAATGGTGAGTGTAGTTTAGAGAAGCCAAAGCCATCCGAAGGAGGCGCTCTGTGGGATATATTTCGCAGAGAAGATGTTCCAAAGCTCCACGAATATCTTGGAAAACACTATACAGAATTCAGACATGTCAATTCTCTTCCACTTAATAAGGTTGTTCACCCCATTCATGATCAGACTGTTTACTTGACTGAAGATCATAAAAGGAAACTCAAGGAGGAATGTGGAATTGAACCATGGACTTTTGTACAAAGACTTGGGGAGGCAGTATTTATTCCAGCTGGGTGTCCACATCAAGTTAGAAATCTCAAGTCATGTATAAAGGTCGCACTTGATTTTGTCTCCCCTGAAAACATTCATGAATGCATCCGATTAGCAGAGGAATTTCGCCAACTTCCAAAGGATCATACTGCGAAAGAAGACAAACTTGAGGTAAAGAAAATGGTTGTCCATGCTATCAGTCAAGCTGTGAATGATCTG
>AUGV-2010219-Capnoides_sempervirens
TGCCACCAGTGTCAACGGAATGACAAGGGCGCGGTTGTGTTTTGCTCGAAATGCAATAGGAAACGCTACTGCTACCCTTGCCTCTCAAACTGGTATCCTGACAAAACAAGAGAAGAAATTGAGAAGGCATGTCCTGTCTGCCGAGGTAATTGCAACTGCAAAGCATGCTTGCGGGCAGAAATTTTCATGGACAGCCGTCAGGAACCAGATGCTACTGTCAGGCTGAACCGGCTGCTTTACTTGCTACACAGAGTTCTGCCTCTCCTGAGGCAAATTCAGTTAGAGCAAAACTACGAAATAGAGATGGAGGCCAAGATACAAGGGGTTCAACAGGCAAAACTCGATGTAGAAAGGTCTAAACTTCATGAAGATGAACGTATATACTGCGACAATTGTAATACTTCGATCGTCGATTTCCACAGAAGCTGCCCCAACACTAATTGTTCTTATGATCTCTGTCTGGCGTGTTGTCGGGAACTGAGGGAAGGTTGCCAGCCTGGAGGTAGTGAAGCAGAATCTTCACGTAGACACTTTGTAGAAAGAGCTCATGGACAAGTTACAGTTGGGAAGCACCAAACCAGGGAACCTAAGAAAAAATCAGGTTGGGAGAGTAAAGTAGCACGAGAAGAAAACAATTGCATGATGACAGATTTACACCAATTTCCTGATTGGAGAGCAAATGCTGATGGTAGCATTCCATGTCCTCCCAAAGAGCGTGGTGGTTGTGGGACTGGTATACTGGCATTAAGACGCAACTTCAAAGCTAATTGGGTGGTCAAGATGCTCAATGGTGCGGAGGGACTTACTGCAGATTGTCAATTCTTGGATGGTGATTTTTCCAAGGGGTGTTCTTCCTGCTTCCGTTTGGAAGAGAATGACAGAAAGAGTTCTGAAGTGAGGCGGGCAGCATTCCGAGAGAGCAGTCATGACAACTTCTTGTATTGTCCAGATGCTGTTGAGTTAAGAGATGACGACTTGGAGCATTTCCAAATGCATTGGACGAGGGGAGAACCTGTAATTGTTAAAAATGTTCTTGAAAAGACATCCGGTCTTAGTTGGGAACCGATGGTCATGTGGAGAGCTCTTAGAGAGACTGGTGCCAAGAGAAAGCTCAAAGAGGAAACACGAAGTGTGAAGGCTATTGACTGCTTGGATTGGTGTGGCTACTTAGAGGGTCGTATGCACAAGGGTGGGTGGCCAGAGATGTTGAAGTTGAAGGATTGGCCCTCGTCGAGTGCATTCGAAGATCGTTTACCAAGGCATGGAGCTGAATTTATTGCTGCACTCCCATATAGTGATTATACCAATCCGAAATCTGGTATTCTGAATCTTGGTACCAAACTCCCTGAGAGGTGCTTGAAGCCAGACTTAGGACCAAAAACATACATTGCTTATGGATTCTCAGAAGAGCTTGGCAGAGGTGATTCAGTCACAAAGCTGCACTGTGACATGTCTGATGCGGTAAATGTACTGACACACACAACTGAAGTGAAGATCCATAAATGGCAACTTGATGGCATAAGAAAGACGCAGAAGAAATATGTAGCTGAAGACTTGCATGAATATGGTCTGCAAAACGATGGAGCCTTCAAAAATGTGATAGAGACCTCTTCACTACGCACAGATCATGGTGTTAGCATTGAGCGATCAACAGAGCCAGATGTAAATACAAAAGATGTTTGTATTCAAAATAGTGACACTTCGACAATTGCAAAGGGAGGTGCCGTTTGGGACATTTTTCGAAGGCAGGATGTACCAAAGTTGATTGAGTACTTGCAGAAGCATTGGAGAGAATTTCGCCATATCAACAATCTTCCTGTTGGTTCTGTCATTCATCCTATTCATGATCAGACTCTTTTCTTGAATGAAAGGCATAAAAAACAATTGAAGGAGGAGTTTGATGTAGAACCTTGGACATTTGAGCAACATCTTGGTGAGGCGGTTTTTATTCCAGCAGGATGTCCTCATCAAGTCAGAAATAGACAGTCTTGCATTAAAGTGGCACTCGACTTTGTGTCCCCTGATAACGTTCAAGAATGCATCAGGTTGACAGAAGAGTTTCGTTTACTCCCAAAAAACCACAGGGCAAAGGAAGATAAACTTGAGGTAAAAAAGATGACGCTGTATGCTGTAAGTGCAGCTGTGAGAGAAGCCAAAAGCCTGATATCTGAACTC
>AUGV-2054767-Capnoides_sempervirens
CAATGGTATCCTCAGATGTCTGAGGAAGAAGTTGCAGAGGCTTGCCCACTCTGTCGTGGAAATTGCAACTGCGACACATGCTTGCACTCAAGTGGAAATTTCAAGACTTCACAGAGGGATGTTAGCAAATCCGAAAAGATTCAACATGCTCAGTATTTGATCCATTCTCTTCTTCCCTTTCTCAAGCAAATACGTGAAGAACAGTCTGAGGAGATGGAGATTGAGGCTCGTCATCGAGGGATATCTTCATGTGAACTAGAAATAGCAGATGCACCATACTACAGTGATGAACGTGTCTACTGTAACAATTGTGCGACATCAATTATTGATCTACATAGAAGCTGCCCGAGTTGTCCTTTTGAACTCTGTCTTAGTTGTTGCCGGGAGATTCGTAACGGAAACCTTCTAGGTGGGGATGAGGAAGTAGTGTTTGCTTACCCAAACAGAGGGTATGATTACATCCATGGGGGAGATCCTCTTCCAGGTCCTTGTGATGCGAAGAGATCTAACCAGTTTAAGATATTAACTAACTGGCATGCTAATGGCGTTGGAGGTGTTCCTTGTGCTCCAAAGGAGAGGGGTGGTTGTGGTTATAAATCGTTGGAGCTTAAGCGAATTTTGTCCAAAAGTTGGATTGCAGATCTAGAAGCAAAAGCAGAAGAAGTAGCAAGAAGTCTTGGAGTTACACAGTCTCCTTCCAAGCATATCAGTATAAGCACAGATAATGAAATGTTACGAAGAGCAGCTTCTAGAGAAGGCTCCCGTGACAATTATTTGTATTGCCCGTCTTCAAGAGATATTCTCAATAAGGAGCAACTATTACACTTCCAAAGACATTGGGCTGATGGTGAACCTGTAATTGTTCGCAATGTGCTTGAACGGGCGTCTGGTTTGAGTTGGGAGCCAATGGTTATGCAACGTGCTCTCTCTTCCAATGTAGATATGCAAACTGGTTTGAAGCTGTCAGAAGTGAAGGCTATAGACTGCCTGGCTGGCTGCGAGGTTCAAATAAGTGCACAACAATTTTTCAAAGGGTACACAAAGGGTAGGGCATATAATAACTCCTGGCCTGAGATGCTGAAGCTGAAGGACTGGCCCCCATCTGCCAATTTTGAGGATTTCTTGCCACGTCACTGTGATGAGTTTATCAGTGCATTGCCATTCCAGGAATACACGGATCCTAAGTATGGTCATCTTAATCTTGCCGTAAAGCTGCCACAGGATGTCATAAAGCCAGACATGGGTCCTAAAACATATATTGCCTATGGCATTGCTGAAGAGCTTGGAAGAGGGGATTCTGTAACTAAGCTTCATTGCGACATGTCAGATGCGGTGAACATTTTGACGCACACTGCAGAAGTAGTGCTTACGGATGAGCAACAGTCCGCAGTGCAATTGCTGAAAAAGCAGCACAGAACTCAAGATGTAAGGGAAAATCTGAGACCAGTTCAAGTGGATCAAGATAACATGGGTGCATGTGGAGTCAAAGATTGTAATGGGGAATGCTTGAGATATGAATTAGAAAATGAAAAGGGGACTGGTCGTCCTGCTGTTGATGCTGAAAAGTGTGAGAAATTTAATGGCGATAGAGAAGATGAAACACTTGACGGTACAGGTGATGATGACACTGTTTATACCACCCTCCCTGGCTTCACAGCAGAAGGTGAAGAGGAAACAGGCAGCGCCCTGTGGGATATTTTCAGGAGAGAAGATGTGCCTAAGCTGCAGGAATATCTTAGAAAGTATTCAAAAGAATTTAGGCACATCTACTGCTCTCCTGTTGAGGAGGTTGTCCATCCCATTCACGATCAAACTTTCTACTTGACCAATGATCATAAAAGGAGGCTGAAGGAGGAATTCGGAGTAGAACCATGGACATTTGATCAAAGACTTGGAGAGGCAGTCTTTATACCTGCTGGTTGTCCACATCAAGTCAGAAACCTTAAGTCATGTACAAAGGTTGCCCTTGACTTTGTATCACCTGAAAACATCGGTGAGTGCTTCCGCTTAACTGAGGAGTTCAGACAACTTCCAAAGAATCATAGAGCAAGGGAAGACAAGCTAGAGATAAAGAAGATGACTCTTTATGCTATCAACCAAGCTGTGAAGGATTTAGAAGAGCTA
>AUIP-2030131-Phelline_lucida
ATCCAGAGGATTTGTCCCGCATGTCGTGGTAGTTGTAGTTGCAAAATGTGCTTGCGGGGTGATAATTTAATAAAGGTAAAGATACGAGATATACCTGCCCAAGAGAAGTTGGAGCATCTGTTTTGCCTCTTATCTTCAGTGCTTCCTGTAGTTAAGCGGATCCATTTTGAACAGTGCTTTGAGTTAGAACTGGAAAGAAGGCTTCAAGGAAACATAATAGATCCCCCCAGGACGAAATTAAATGCAGATGAGCAGATGTGCTGCGACTTCTGTAGAATACCGATTATCGATTATCACCGGCACTGTGTGAAATGTTCATATGATATATGCCTCAGCTGCTGTCAAGATCTTAGGGAAGATTCCATGCTTGATGTTGAAGGAGAGGTGAAAGTTCAAATTGCCATGAGAAATGATGACACAGAAACCCTGTCAGAGCAAGTGAAACCATCAAAACCTAGACTAAATTTGTCAGATAAGTTTTCTGATTGGAAAGCCAACACTGATGGCAGTATTCCATGCCCCCCAAAGGAGTATGGAGGTTGTGATTACTCACCCTTAATCCTAAAACGCATCTTCAAGAAGTATTGGGTTGCAAAATTGGTAAAAGATGTAGAAGAAATGGTTGGTAGCTGCAAGGTATATGATTCTGACACCCCTGATAGAACTGGGTTTAGCGGCAGGCTCTGCCAATCTGCTCAGAGAGAGAACTTCAATGACAATTTCTTGTACTGTCCATCCTCTCAAGATATTAAAAATGAAGGGATTGGGGACTTTAGAAAGCACTGGATCAAGGGTGAACCTGTTATTGTGAGGGAGGTTTGTGATGCCTCATCAATGTTAGGCTGGGATCCCATGGTTATGTGGAGAGGAATTCAAGAGACAACAGAGGAGAAAATGAAGGATGATAATAGAACTGTGAAGGCTGTAGATTGCTTAGCCTGGTCTGAGATTGATATCGCACTTGGTCAGTTCATCAAAGGATACTCAGAGGGTCGAAAACGTGAAAATGGTTGGCCAGAAATGCTAGTGTTAAAGAATTGGCCTTCTCCCAGTGCTTCAGAAGAGTTTTTACTGTACCAGAGACCTGAGTTTATTAGTAAACTGCCTTTGCTCGAGTATATCCATTCCAAGTGGGGCCTTCTAAATGTTGCTGCAAAACTGCCTAATTACTCCTTGCAGAATGATGTAGGTCCTAAGATCTTAATTTCTTATGGGATGCGTGAGGAACTTGGTCGAGGAGATTCGGTGAACATTCTCCATCTAAATATGCGTGACATGGTGTACCTGTTGGTGCATACATGTGAAGTAAAGCTAAATGGTTCACAGAGGACAGAGATTGAAAAGATGCAAAAAGCTTTTGCAGAATCTGTGATGAAAAAGTCACCAATAGATCCACAAATTTGTTTCAGCCTGGGAGGGTCACCTAAATCTTCACTTGCTGAACAGGATAGACTGAATGATTGGGAGGTTAGTATAGGTTCAAGTAAGGATGACAGAATGGAGGATCAAGGGATTAATACTACAACTACTACTACAGTTGTTGAGGCGAAAACTCTTACTAGCGAAGACTTGAACAGAACTAGTTGTCCAGGAGCTATTTGGGATGTCTTCCGCCAACAGGATGTTCCAAAGCTGATGGAGTATATAAGATTTCACTGGAAGGAATTTGGTCGGCCTGACAACTTGATAAATGATTCTGTGCCACGTCCTCTTTATGATGGGGTGATATTCCTGGACAGTCATCATAGAAGGAAATTAAAAGAAGAATTCAGAGTAGAGCCATGGACATTTGAGCAGCATTTAGGGGAAGCTGTATTCATCCCTGCTGGATGTCCTTTCCAAGCAAGGAATCTTCAGTCCACAGTCCAATTAGGCCTCGATTTCCTATCGCCTGAAAGTCTGGGAAAGGCTGTAAGATTGGCTGAAGAAATCCGTGTTCTTCCAAATGACCATGATGCGAAGCCTCAGATGTTAGAGGTGGGAAAGATTTCACTATATGCAGCAAGTTCAGCTATTAAAGACGTTCAAAAGTTGGTGCTGGATCCAAAGCTTGGTGCAGAGCTCGATTTTGAGGATCCCGATCTAACAGCATTGGTTTCAAGGAATCTGGAGAAGATGATAAAGCAAAGACAGATCACATGTGCT
>AUIP-2131390-Phelline_lucida
GAGTCAAATATGTGCCATCAGTGCCAGAGGAATGACAAAGGACGGGTTGTTAGGTGCACAAATTGTAACAGGAAGCGATATTGTGTCCCCTGCATGACCAGATGGTACCCAAACATGACAGAGGAGATGTTTGCTGAGGGTTGCCCTGTTTGTCTCCAGAATTGCAACTGCAAAAGATGCTTGCGCGATTTGTTGCCTGAAGACAAGGAGAAGGTTGGTTTGGAATATAACTCCGATGAAAAAGTTCAATACTCTATGTATATCCTACAAGCGCTTCTTCCTTTCTTGAAACGTCTCAATGAGGAGCAAATGATGGAGAAGGAGATAGAGGCTAAGATTCAAGGTTGTTCTCCATCAGTGATAGAACTACAGAAAGCAGGTTGCAAGTCAAATGAGCGTATTTATTGTGACAACTGTAAAACATCTATTTTTGACTTCCTCAGAAGCTGTCCACATTGTTCTTATGACCTTTGCCTTATTTGTTGCCGGGAATTGCGCGATGGCCACCTTCAGGGAGGTGAGGAAGAAGTGATCATTCATTATACTGAGAAAGGGCTAGATTACTTGCACGGCGTGGATAGCCATTATGGACCAGAAGAAATTTCCAAAACTTGTCCTCCTAAGTCATCAACAAGGACCAGAAGAAGTAGCCAAAATTTGTCACTCAAGACCGGTGCTGAGAATCCTCCACCATATGTTAAGCCGGCAACTGAATGGAGGTCCCAGGAAGATGGTAACGTTCCTTGCCCTCCAGAAATTGAGAGTGCTGGGGATCCTTCATCACTTGTTAAGTCGGCAACTGAATGGAAGTCGCAGGAAGATGGTAGCATTCCTTGCCCTCCAGAAAATAAGGGTGGTTGTGGTCATGGCATTTTAGAGTTGAAGCGCGTAATGCCAGTTGATTGGGTTTCAAAGTTGTCGGAGAAAGCGGAAGAAATATTAGAGAAGTACAAACTTGAGGAAGATATGCCCAAAAGTTCTACGCAATGGTGCTCGTGTTTTGATTCTATATGTGAAAGAGGTAGTGTCAATGAGAAGTTACGCAAAGCGGCTTCTCGAGAAAATTCTAATGACAATTATCTGTACTGTCCTACCTCTAAGGACATTCAACCTGGGGATTTGAAGCATTTCCAATGGCATTGGTTGAAAGGCGAGCCTGTGATAGTCCGTAATGTCCTTGAAACTACATCAGGATTGAGCTGGGAACCAATGGTTATGTGGCGTGCCTTCCGTCAGATTACAAACACTAAACATGACCAACTCTTGGATGTGATTGCCCTTAATTGCTTGGATTGGTGTGAGGTAGATATCAATGTTCACCATTTCTTTAAAGGGTATCTGGAGGGTAGATTTGACGGTAATGGGTGGCCTCAAATTATGAAGTTGAAGGACTGGCCCCCTTCTAACTTATTTGAAGAGAAATTGCCACGTCACGGTGTTGAATTTATCAGTTGCTTGCCCTTCAAAGAATATACACATCCTCGCGATGGCTACCTTAATATTGCTGTCAAGTTACCTAAAAAATCTTTGAAGCCAGACATGGGTCCAAAGACATATATCGCTTATGGAGTTGCTCCGGAGCTGGGACGTGGAGACTCTGTAACGAAACTTCACTGTGATATGTCTGATGCGGTGAATGTGTTAACACATACTGAATCTGTGACCCTTACAAAGCAACAGCTGGTCAAGATAGAAAAGTTGAAACAAAAGCACTTTGCTCAGGATCAGTGGGAGATTTTTGGAATGAGCCAGCAAATGGTAGAGAAGCAACAACATGGCATTGATACGGACATGGACGGTGCAGCTGGTGAACAACCTGTTGATTTGGGCAAAGAAGGCATTGACCATAGTGTAAACAGTATCCAGGCATATGGGGACATTCATGTTGGGGTTAAAGTGGAAAGATTCCCATATGGTGCTGATGATGATGAAAGAGTTAATGAATTTGGTGGTATTGAAGACAATGCAAACCGAAGTGCCTCTTTAGATGCTCATGGCGCTGAAAGGAGAAGCAGGCCTAAGATTGGGAATGTGACTGGTAACTATTCTTGTGGTACCACAACTAGTGATCAACGAAATAATTTTGCTTTGACGGATGAAGAATGTGATTCAGCAGAGGAGAAAACAAGAACCAAAGAGGAAAAGAACGGAAATAGAAAGAAACTCATGCAAAGAAGGAAGAGGGGAGGAAAAGTGAATGCTGGCATGGGGGGGAGTAAGCGTAGGAGACTGACAGGTGAAAGACAGAGCTATACTGAGGAGAACTCTGTTCATCAACCATCTGAAAATTCTGGTAGTTGGTTGAAAGGTCTGAGAAAGGATTGTATTGCTGAGATAGGTAACAGTGGTAAGCAAAATATCAGTGAATCTTTCGAGGAAGGTGAAGAAACAAAATTGGATAATCGGGATGGAATTATAGGTACCAGTTTGGAAGGGTTTGATCTGATGGAGGGAGGTGCTCTGTGGGACATATTCCGGAGGGAAGATATGCCTAAATTGGAAGAATATCTTAGGAAGCATTTTAGAGAGTTTAGGCATATCTTTGGCTGTCCACTCCAGCAGGTTGTTCACCCTATTCACGACCAAACTTTTTACTTGACTACCGAGCATAAAAAAAGGCTTAAAGAGGAATGTGGAATTGAACCGTGGACTTTTGTCCAAAAGCTTGGAGATGCAGTCTTTATACCTGCTGGTTGCCCTCATCAAGTTAGGAATTTGAAGTCATGTATAAAGGTTGCACTGGACTTCGTTTCACCTGAAAATGTTAGTGAGTGTATCCATTTAGCAGAGGAATTCCGCGTTCTTCCTCAAAATCACAGGGCTAAGGAAGACAAGTTGGAGGTTAAGAAAATGACACTTTATGCCTTGAACAAAGCTGTGAAGGATTTGGAA
>AVJK-2005058-Cavendishia_cuatrecasasii
GTTTGTCTTAGAACTTGCAGCTGTAGAGCCTGCTCAACAAATCAATCTAAAGATGATGAGCGTAAGGATCTTTTTAATAATGAAAAGAGGGTCAGCAAAATTCAGCATTTGCAGTATCTAGTATGCATGCTTTTGCCTGTGATGGAGCAAATAAACCGAGGGCAAAGCATGGAGCTTGAGTTAGAAGCAAAACTAAAAGGGTGCACAATATCAGAAGTTCAGATTCAGCAGGATGAATTGAGAAGCAATAAGCTACGCTGCTGCAATAATTGCCAAACACCGGTGTTGGATTATCATCGAAGCTGCAGAAATTGTCCATACAATCTTTGCTTAAGTTGTTCGGAGGTTTTCAGAGGGTCCACACCCAGAGTCAAGAAACCATGTATCACCAAAAACTCAAATAAAAGTAAACCGTGTAAATCTGGTGACAAGTTACTGTCACAGGTAAAGAAGAAAAATTCCTCTAGGCAGGAGAGCAGGAGAAGATACCACGCTTCTCCTACAATATCACCTACGTGGAAAGCTTGTAATGACAACGGCATAATAATGTGTCCACCTCTTGCTTTTGGTGGTTGTGGTGATGGCGTCCTTGATTTGAGTAGTGTATTCCCCGTCAGTTGGACCAAAGAGCTGGAATTATGTGCAAAAGAATTAATTTGCAGCTATTGCTTCCCGGAAACTCCGGATGCTTCTTCATGTTGCTCACTGTGTAAGGACAATAAATCAGGTAAAAGAAAGGTGTTGCAAGGAGCAGTTTCAAGAGAAGATTCGGATGTTAACTTTCTTTACTGCCCCGCCGCCAAGGATCTTTGTGATGAAAGCCTTGAACACTTTCAGACGCACTGGGGTAAAGGTCAACCTGTTATAGTTCGTAGAGTGATCAAGAGTAGACCAGATCTAAGCTGGGATCCGATTGTCATGTTCTGCACTTACCTTGAGAAGACTAGTAATAGATCACAAAACGATAAAGAAGCTGCTAAAGCTACAAATTGCGTGGACTGGTGTGAGATGGAAATTTGTAGAAAGCAGATGTTTATGGGGTCTCTGGAGGGAAGGTCGCACGCAAGTATGCGTTATGAGCTGTTGAAATTGAAAGTCTGGCTTTCTTCGTATTTGCTTCAAGAACAGTTTCCTGATCATTATGCTGAGATTGTCGGTGCTCTACCACTTCAAGAGTATTTGAACCCGGTGTCCGGTCTTTTAAATTTAGCTGCAAATGTTCCAAAGGATACAGCAACGCCAAGCCTAGGCCCCAGTTTATATATCTCATTTGGTTGTCCTGACGACTTAATGCAGCCTGATTTTTTAACAAAACTATCTTATGATTCACATGATGTGGTTAACATTCTGGTACATACAACAGAGGTCCCAATTTCATCAGAACAGCTCACTAAAATAAAAAAGTTGATGAAGCATTGCCGTGATCAAGACAACGAAGCTAATAGCAATACAAGAGAGAAAATGGGAGGGGAAGAAAAATCATCAGTGCTTAGTGGAAACACTGAGGAATCCAGTTTGCAGGATATTGTGGAAGAAGGGTTATGCTTACCTAATGGAGCACACAACACAAATACATCCTATGCTGAAGGAGGCAATTCTGAATCTGAATCTGAGGCCTCAATACTTTGCTCTGGATTCAGCCAGAGCTCCGATGATTCAGATGATCAGAACTTCTTCCAAGATTGTAGCAAGAGCTCTTATTTTTGTGGGGAGCAACAAGGTGCTAATTCCTGCGGGGCTCAATGGGATATTTTTAACCGACAAGACGTCCCGAAGCTTCTAGAATATCTTTCCAGACACTCTAATGAGTTCAGCCACGCGTATGGCTTTCCACAAAATGTTGTTCATCCAATTCTTGACCAAAGGTTTTACCTCGATGTAACTCACAAAATCAGGCTTAAGGAGGAATTCAATATTGAACCATGGACGTTCGAGCAAAACCTTGGAGAAGCTGTCATGATTCCCGCTGGATGTCCATATCAAATTAGACAACTGAAGTCATGCGTTAATGTCATTTTGGACTTCATCTCACCCGAAAATGCTAAAGAGTGCATCAACTTGATCGACAATCTTCGTCTGCTTCCTGCAAATCATAAAGCCCGGAAAAATATGTTGGAGGTGAAGAAAATGACCGTTTATAGTATATCCGCGGCAGCCAAAGAAATGAGTAAACTCAATAGTGCA
>AVJK-2014165-Cavendishia_cuatrecasasii
CTTGAAACTACTTCTGGTTTGAGTTGGGAACCGATGGTTATGTGGCGTGCATTCCGTCAGATAACAAATCAAAAACACGACCAGCATTTAAATGTGACTGCACTTAATTGTTTGGATTGGTGCGAGGTTGAGGTTAATATCCATCAATTCTTTAGAGACTACCTGGATAGTTCATTTGATAGTAAAGGGTGGCCTCAGATTCTTAAGCTGAAAGACTGGCCCCCATCGAGCTTATTTGAGGAACGCTTGCCTCGGCATAACGCTGAGTTCATCGGTTGCTTGCCATTTAAACAGTATACACATCCTCGCGACGGCTTTCTAAATCTTGCCACCAAATTACCCGAGCATTCCTTGAAGCCAGACTTGGGACCAAAAACGTATATTGCCTATGGAGTGGCTCAGGAGCTGGGTCGTGGGGACTCTGTCACTAAGCTTCACTGCGATATGTCAGATGCGGTGAATGTCTTAACTCATACTGCGACTTTGACGCTTAATAAGGGACAGCTTGCCAATATGCAGAAGATAAAGCAAAAGCATATTGCCCAGGATCAAAGGGAAATTTTTGGAAATGGTCAGATATTGGATCAAATAGTTGAGGAGAAGTGTGTGTCACCGTGTTTACAGATTGATGTTCCAATTTCCTCTGAAATGAAGTTGGACACAGGTTCTACTGCTGAATTATTTATCCATTCACAAGTATGCACCTCTGATTCTGGTGAGGCACATGGTACTCCTGAAGAGGGTGAACGCTATTGTCGTGGTATCCGGAAGGGTTGTGAAGCTACTGATGGAATTGTTGCCACAGCTTGCCAGCAACATGATGAAAATGGTGTATCTGTGTTAAGCGACCACGAGTTTTCATCAAAACATAAGGCAGAAGATTTGAGGGGTGCAATGGAAGAAGCCAATGACGGTAGTGTTTGTGGTACCTACTCAGGGAGAGGGATAAGTGTCCAGTGTAGAAAGAGGAATAATGGAAAATCTAATGCATGCTTGGTGAGGAATCAGAAGAAAGTCAGTTTTGAAACTGCTGTTATGGATTCTCAAATATTGGAGAATACTGTTGGTGGTGAGAGAATCAGAAAAAATACTGAAATAGATGTGTCTGATGCCCAAGGATGCACTAGTGAGCCAGACTCTGGTCACGGACTCTGGGAATACTCTACTACTACAATGGAAGAAGTGAGAGAGGATGAGACTCAGATGGTCCCTACTGTCCAGGAAAGTATGTCTGAAGCTCCTGAAGCAAATGAAGAGGCAAAGGGTGATCGAGTTAAAGTTGTGGATAGCAATGGGGAGGCATCTTTGGGTAAGGAATTCGAAGGATTGGAAGTTGCAGATGGAGGTGCTGTCTGGGACATCTTCCGAAGACAAGATGTTCCGAAGTTACAGGAATATCTTATAAGACACTTCAGTGAATTCCGGCATATTTATTGTTCTCCATTGCAGCAGGTGGTACACCCTATTCATGACCAAACATTTTATTTGACGCTGGAGCACAAAAGAAAGCTTAAGGAGGAATATGGAATTGAGCCGTGGACTTTTGTGCAAAAACTTGGAGATGCAGTGTTTATACCAGCTGGTTGTCCCCATCAAGTTCGAAATCTGAAGTCATGCATAAAGGTTGCACTTGACTTTGTGTCACCTGAGAATGTTCAAGAGTGTGTCCGTTTGACAGAGGAATTCCGCATACTTCCGAAAAATCATAGGGCTAAAGAAGACAAGTTGGAGGTCAAGAAAATGAGTTTTCATGCGTTGAAGGAAGCT
>AVJK-2014167-Cavendishia_cuatrecasasii
CTTGAAACTACTTCTGGTTTGAGTTGGGAACCGATGGTTATGTGGCGTGCATTCCGTCAGATAACAAATCAAAAACACGACCAGCATTTAAATGTGACTGCACTTAATTGTTTGGATTGGTGCGAGGTTGAGGTTAATATCCATCAATTCTTTAGAGACTACCTGGATAGTTCATTTGATAGTAAAGGGTGGCCTCAGATTCTTAAGCTGAAAGACTGGCCCCCATCGAGCTTATTTGAGGAACGCTTGCCTCGGCATAACGCTGAGTTCATCGGTTGCTTGCCATTTAAACAGTATACACATCCTCGCGACGGCTTTCTAAATCTTGCCACCAAATTACCCGAGCATTCCTTGAAGCCAGACTTGGGACCAAAAACGTATATTGCCTATGGAGTGGCTCAGGAGCTGGGTCGTGGGGACTCTGTCACTAAGCTTCACTGCGATATGTCAGATGCGGTGAATGTCTTAACTCATACTGCGACTTTGACGCTTAATAAGGGACAGCTTGCCAATATGCAGAAGATAAAGCAAAAGCATATTGCCCAGGATCAAAGGGAAATTTTTGGAAATGGTCAGATATTGGATCAAATAGTTGAGGAGAAGTGTGTGTCACCGTGTTTACAGATTGATGTTCCAATTTCCTCTGAAATGAAGTTGGACACAGGTTCTACTGCTGAATTATTTATCCATTCACAAGTATGCACCTCTGATTCTGGTGAGGCACATGGTACTCCTGAAGAGGGTGAACGCTATTGTCGTGGTATCCGGAAGGGTTGTGAAGCTACTGATGGAATTGTTGCCACAGCTTGCCAGCAACATGATGAAAATGGTGTATCTGTGTTAAGCGACCACGAGTTTTCATCAAAACATAAGGCAGAAGATTTGAGGGGTGCAATGGAAGAAGCCAATGACGGTAGTGTTTGTGGTACCTACTCAGGGAGAGGGATAAGTGTCCAGTGTAGAAAGAGGAATAATGGAAAATCTAATGCATGCTTGGTGAGGAATCAGAAGAAAGTCAGTTTTGAAACTGCTGTTATGGATTCTCAAATATTGGAGAATACTGTTGGTGGTGAGAGAATCAGAAAAAATACTGAAATAGATGTGTCTGATGCCCAAGGATGCACTAGTGAGCCAGACTCTGGTCACGGACTCTGGGAATACTCTACTACTACAATGGAAGAAGTGAGAGAGGATGAGACTCAGATGGTCCCTACTGTCCAGGAAAGTATGTCTGAAGCTCCTGAAGCAAATGAAGAGGCAAAGGGTGATCGAGTTAAAGTTGTGGATAGCAATGGGGAGGCATCTTTGGGTAAGGAATTCGAAGGATTGGAAGTTGCAGATGGAGGTGCTGTCTGGGACATCTTCCGAAGACAAGATGTTCCGAAGTTACAGGAATATCTTATAAGACACTTCAGTGAATTCCGGCATATTTATTGTTCTCCATTGCAGCAGGTGGTACACCCTATTCATGACCAAACATTTTATTTGACGCTGGAGCACAAAAGAAAGCTTAAGGAGGAATATGGAATTGAGCCGTGGACTTTTGTGCAAAAACTTGGAGATGCAGTGTTTATACCAGCTGGTTGTCCCCATCAAGTTCGAAATCTGAAGTCATGCATAAAGGTTGCACTTGACTTTGTGTCACCTGAGAATGTTCAAGAGTGTGTCCGTTTGACAGAGGAATTCCGCATACTTCCGAAAAATCATAGGGCTAAAGAAGACAAGTTGGAGGTCAAGAAAATGAGTTTTCATGCGATGAAGGAAGCTGTGAATATTTTGAGCGGGTTG
>AVJK-2028084-Cavendishia_cuatrecasasii
GATGCTAGTACCAAATTGCTGCGACTGCAGTACATGCTATTTAAAGCTTTGCCCGTTCTCAGGCATGTTTATGAGGAGCAGAACTATGAACTAGAAATTGAATCAACCTTGCGAGGTATCCCGCTGACGGGAAAGGATATAACAAGGTCTACAGATGGCATCGGTGAACGTTTATACTGTGATAATTGCAGTACATCCATTGTAGATTTTTATAGAAGCTGCGCCAACCCTGGTTGTTCTTATGATATGTGCCTTACTTGTTGTCGTGAACTAAGAGAAGGTTGCCGTCCTGGAGGTACGGAAGCAGAAACATCCCGCAAAAAGTATGTAGGGAGAAATCAGGGTCAAATAACAGTTGGGGAAGGTGGAACTATTCCACGAATAAAAAAATATGGGAGGGCGAGTCAAATGGTGTCTGATGTCAATAATGAAGCTGAAGTGGGTTTCCAGTTTCCTGATTGGATGCCTAATTCTGATGGTAGTATTCCTTGCCCTCCGAAAGAGCGTGGAGGTTGTGGAACTGCAGATTTGGAGCTGAGACGTAATTTCAAAGCTAACTGGGTAATCAAGTTGATTAAGAATGCGGAGGATCTTACCAGCAATTATCAGGAGGTGGATGCTGATTTTTCTCAAGGGTGTTCTTTGTGCCTCTCAAATATTTCTATAGGGGACAACAAAATCAATACTACAGTCAGGCAGGCAGCTTTCAGGGAGGGCACTCAAGATAATTTCTTGTATTGTCCAAGTGCCATAGATGTGGAAGATCATGAAATTGAGCATTTCCAATCTCACTGGATGAGAGGTGAACCCGTGATTGTCAGAAATGTTCTTGACGAGACATCTGGTCTCAGTTGGGAACCAATGGTTATGTGGAGGGCTCTTAGAGAAACAAGTGCCAAGGGAAAGGTCAAAGAGGAAACAAAAAGTGTAAAAGCCCTTGATTGCTTGGATTGGCGTGAGGTTGAGATTAACATACACCAATTCTTCAAGGGCTTCTTAGAGGGTCGCATGCATAAGGGAGGGTGGCCAGAGATCTTGAAGCTGAGGGATTGGCCCTCCTCAACTTTGTTTGAAGAGCGTTTGCCGAGGCATGGTTCTGAATTTATTACAGCACTTCCTTATAGTGACTATACAGACCCAAAATCCGGTCTCCTCAACCTTGCTGCAAAGCTTCCTGATCAAATGCTTAAACCTGACTTGGGACCCAAGACATATATTGCTTATGGGTTTTCTGAAGAACTTGGAAGTGGTGATTCAGTGACAAAGCTCCATTGTGATATGTCTGATGCAGTGAATGTACTTACTCACACAGCTAAGGTGAAGATTGAACCTTGGCAACTTGACAGCATAAAAACAATGCAGAAGGAATATGCAGCGGCAGACACACGGGAACTCTATGATGAAATGGATGCTGGATGTGCTAACAGTGGGGATATTGTTCCAGACGATAGCCCAATTATAGAGAGAGAAAAATTTAAGAATACTAAGATTCAGATTTCTGACCACAAAAAGCCCTCGAAAGCCAACTCCTCAGCATGCAATGGAAATTTTAAAATTGATTTGAAGGTAGAAAATACAGATTGTGGGCTACTTAAATGCCGTAAACAGTCAACTGAATTGAAGGAAAACTCTGTCCCATGCAATGAAGCTGACGAAGATGATGGAACCACTTGTTTTCTGGATAAGAAATCAAGTACATTCGATTATTCTGGGGTAAAAGAATCCATGGATGTGACTATGAAAGGAGTTGAATGCCTCTCACGAAAAGATCAACTTGATGAAGGCATCAATTCTGTGGACTTGGATTCGTTGTCCATTGAAAGCATTTGCAGCAAGTCAACTACAAAGGGAGAATATGAAGCTGAAAAGAAAAGTTACTGCCAAGATGATGTTGGTATGAGCTCCTCTTTTCCTAACGCTGAAGAGTTACATTCTGCTAATGGACTTGAATCTGGGACCAAACTTGCATCTGTGAGAGATGTCTCCCATCAAGAAGCAATTCGTAGTTCCAGCAACAAAGTGATAAGGAAGCATTCCAGCGGGAAAGATGCTCCCGGGATTTTTTTTGGAGGTGATAATGGAATTATTGATCCAGATTCCAGAAAGTCCAACCCTGAAAATTTTGAGGGTTTTCTCCAAAGTAATGACAAGTCAGAGGTTGCCCGTGGAGGTGCTGTTTGGCACATATTCCGGAGGCAGGATGTTCCGAAGTTAATCAAATACTTGCAAAAGCACAAAAAAGAATTTCGTCACATAGATAACCGTCCTTTAAATTCTGTGGTTCATCCTATTCATGATCAGACCTTCTTTTTGAATGAAAGGCATATGAAACGACTGAAAGAGGAATTCAATATTGAACCTTGGACATTTGAACAACATCTTGGTGAGGCTGTTTTCATTCCAGTCGGGTGTCCTCATCAAGTGAGAAATAGACAGTCCTGCATTAAGGTGGCCCTCGACTTTGTATCTCCCGAAAATGTTGAAGAATGTGTTCGGTTAACACAAGAGTTCCGGTTGCTTCCAAAAAACCATAGAGCCAAGGAAGATAAGCTGGAGGTTAAAAAGATGACACTTTATGCTGTAAGTGCAGCCGTAAGAGAAGCTAAAATTCTTATG
>AVJK-2028186-Cavendishia_cuatrecasasii
TATCTGGTACACCTACTCTATCCCTTCTTGAAACAATTTGATCATGAACAAGAACTGGAAAAGGATATGGAAGCTAAGATTCAAGGATTGTCGCCGTCAGACGTGGAGATACAGCAGGCTGTTTGTGATGTAGATGAACGTGTTTATTGCAGCAACTGCAGAACCTCTATAGCTGATTTTCATAGAAGCTGCCCATATTGTTCATATGATCTCTGCTTGACTTGTTGTCGAGAAATTCGGGAGGGTTGCCTCCAAAGAGATGGCCAGTGGAAGGCAACAGAAGCTGGTTATATACCTTGCCCACCAGAGGAAATGGGTGGTTGTGGCCGTGACCACTTGGTCTTGAAGACTCTTTTTCCAAAAAATTGGGTTTTGGAATTAACAAAGTCAGCTGATAAATTAGTCGGAACTGACAGATTTGACGAAGTGCCTGGAATTTCTAAAGAGTACTGCTCTTGTTTGAAATTCGAAGGTGAGATAGATGTATGTAATGGAAAACTTCGTAAAGCTGCTTCTAGAAAAGATGCCAATGACAACTATTTGTTCTGCCCGTCCAAGAGTGATATTCAACAAGGGGATGTAGGGCACTTCCATAGACATTGGGTCATGGGAGAGCCAGTTATTGTTCGGAACGTCCATGATTTTACAAATGGATTGAGCTGGGAGCCGATGGTAATGTGGCGTGCATTCCGTGAATTAACACGTACCAAAGGTTCCTCTGATTTGATTGTGACAGCTGTTGATTGTCTTGATTGGTGTGAGGTTGACATAAATATTCACCAATTCTTTAAAGGGTATTCAGAAGGTCGATCAAACAAAAACTTTTGGCCTGAGATGCTCAAACTGAAAGATTGGCCCCCATCTAACATGCTGGAGGAACGGTTACCTCGCCATGCTGCGGAGTTCATCCTTGCCTTGCCATATTTAGAGTACACACATCCCCGTTCCGGTATTCTTAATGTGGCTGCAAACTTGCCTAATGATGTAACGAAGCCAGATCTTGGTCCAAAAACCTATATAGCGTATGGATTCCCTGAAGAGCTTGGATGTGGAGATTCTGTGACCAAGCTTCATTGCGACATGTCAGACGCCGTGAATGTGCTGACACATACATCAGAAGTGAAGCCTACTTCTTATCAGCTTTCTAAGATAAAAGGGCTCAGAATGGAGTATGCTTCCAAAGACCAAAAAGAAATCATGGGTACTGGCCATGCAGATAATGAAGTTGCAGAGAACCATTTGCTGAAACCCAATGGCAAGTCGAAGTCAGAGCCAGCCAATAGTAAGTCGAGTGATGAAGATCATGTTGTGGTTGTTAAAGCTGAACAAGTGAGAAGAAAGGGGAGACAGGTGACAGGAGGTGGTTGTGGGAAAAAGAGGGAGGGGAGGAAATTGCAAAATGGATTTGGTATTAGGTCAGAAAACTTTCCAAATGGGGATGCTGATGCTGCGAATTCTCTGGAAGGGGGAGCTAGAAATAGAACAGAGGAATGGAGTCCAGGGAAGAATAATACTGTTCAATCTAGTATGCATTCTACAAGAAATGATGGAAATTTGCAAGTTGATTCCGTTTCTGAGAAGAATTGGAATGAATTGGAGACAGCAGAAGGAGGTGCTGTTTGGGATATTTTCCGGAGACAAGATGTTCCTAAGCTGCAGGAATATCTTAGAAAGCACCATAAGGAGTTCAGGCATATCCATGGCAAGCCAGTCGAGCAGGTTTTTCACCCTATTCACGATCAGACATTCTACTTGACTTCTCATCACAAAAGGAAGCTCAAAGAGGAGTTCGGTGTTGAAGCCTGGACATTTGTGCAAGAACTTGGAGAAGCAGTCTTTGTACCTGCTGGATGTCCCCATCAAGTCAGAAACTTTAAGTCATGCATAAAAGTTGCTCTTGACTTCGTATCACCTGAAAACATCCAAGAGTGCATCCGTTTGACTAATGAATTTCGTCTTCTTCCCGAAAACCATAGGGCTAAAGAAGACAAACTGGAGGTAAAGAAGATGTCTCTTCATGCTTTGAGCAAAGCCGTG
>AVJK-2132363-Cavendishia_cuatrecasasii
TACTGTGCAACTTCTATCGTTGACCTTCATCGAAGTTGCCCAAATTGCTCCTTTGAGCTCTGTCTTAGTTGTTGCCATGAGCTTCGAAAGGGTGAGGCTTTCGCAAGTGGCAATAGAGAAGTTTTCCGATATAGGAGTAGAGGCTATGATTACATTCATGGTGGAGATACTTTACCGAATTCTTGTCATGTGGAAGATTCTAAGGACCAGAACAAGTCGTTGACCAGATGGATTGCCAATGATATAGGAAGCCTAATTTGTGCCCCAACTGAAATGGGTGGGTGTGGGAATTGTGTCCTAAAGCTCAAGCGTATTCTTCCACCTAGTTGGATTTCAAACTTGGTGGCCAAAGCAGAAGAAATATTAAGGAAGTTTGATGTAGACCAAACAATCTCCAGGCCCAGGCCCAATACTTTTGACAGGGGCAAGAAGATGTCGCGGAGAGCTGCTTCTAGAGAAGGCACAGGTGACAACCATTTGTATTGTCCGAATTCAAAAGATGCCCTAAAAGAAGAAGAGCTATTGCAATTCCGGAGACATTGGGGGAGTGGCCAACCAGTGATAGTTCGAGATGTCCTTGGGCAGACTAGTGGTTTGAGTTGGGAGCCAATGGTCATGTGGCGTGCTCTATGTGAAAACTTGGATTCGAATGTCAGTGCAAAAATGGCAGAAGTTAAGGCTATTGATTGCCTGGCTGGTTGTGAGGTCGAGATAAATACATTCCAATTTTTTAAAGGTTACACAAACGGAAGACAATACAAGAATTTCTGGCCAGAAATGCTCAAGCTTAAAGACTGGCCTCCATCAGACAAATTTGATGATTTGTTGCCACGCCACTGTGATGAGTTCATTAGTGCATTGCCGTTCCAAGAATACACAGATCCCAGGGCTGGTGTTCTGAATCTCGCTGTAAAATTGCCTCCCGCTGTCATAAAGCCTGATTTAGGTCCGAAGACATATATCGCATATGGGCTTGCCGAAGAACTTGGCAGAGGAGATTCTGTTACCAAGCTTCATTGTGATCTGTCAGATGCGGTGAATATTTTGACACACACAGCAGAGGTAGACTTAGATGATGAGCAATGTGTTGCAATTGAAAGGCTGAAAAAGAAGCATCAAGCTCAAGATGAGCGAGAACGCCTTGCAAGAGAGATGGATGGGAGTCGTGTTCAACCTTACAATAGTGTCATTGTACATGAAGTGGACTTGGACATGAAACAGGAGCGTAATGAGAGAGAGGTTGCCGGTGCGTTGTGGGACATCTTTAGGAGGGAAGATGTACCGAAGTTAGAAGCATATCTCAGGAAGCACTGTAGAGAATTTAGGCATACTTATTGCTCTCCAGTTGAGGAAGTTTTTCATCCAATTCATGACCAATGCTTCTACCTGAATTTGGAGCATAAACGGAAACTAAAGGAGGAATTTGGGATAGAGCCATGGACTTTTGAGCAACATCTTGGAGAGGCGGTGTTTATTCCTGCTGGTTGTCCTCATCAAGTCAGAAATCTCAAATCATGTACAAAAGTTGCTGTGGATTTCGTTTCTCCCGAAAATCTTCTTCAGTGCATTCGATTAACTGAGGAGTTCAGACGACTGCCGAAGAACCACAAGGCTAGAGAGGACAAACTAGAGGTGAAGAAGATGATTCTTCATGCAATGAACCAATCTGTTCACGACCTGGAAGCCTTGATAAGGGGG
>AVJK-2132423-Cavendishia_cuatrecasasii
AGAAGCTGTCCAAAATGCTCTTATGACCTTTGCCTTACTTGTTGCCGCGAGATTCGTGATGATCACTTGCAGGTAGCCATAGATAATGACAAGTCAAAATATGAGTGGAAAGCAAAGGAAGATGGTAGCATTCCTTGCCCTCCAGAGAAATTGGAAGGCTGTGGAAGTGGCATACTAGAGTTGAGGTGCATGCTTTCTAAAAACTGGGTTTCAGACTTGGTTGTCAAAGCCGAAGATCTAGCTAGAAGGCACAAACCTTATCACAAGCCAAGAGGCAGAAAGCCCCATCAATTGTGCTCCTGTTTCAATTCAAAAGGTGATATTGTCTTGGGAAGCAGTAAGTCACGTAAAACGGCTTCTCGAGAAAATTCTAGTGACAACTACTTGTACTGGCCTGATGCTAGAGACATAAAGCACGGGGACTTGAAGCATTTCCAGCAGCACTGGATCAAAGGTGAGCCAGTGATAGTGAGCAATGTGCTTGAACATACCACTGGTTTGAGTTGGGAACCCATGGTTATGTGGCGTGCATTCAGACAGATGAAGCATACCAAACATTCTGAACATTTGGATGTTGCGGCCATTGATTGCTTGGATTGGACCGAGGTAGAAATGAATATTCACCAGTTCTTTAGTGGATATTCGGAGGGTCGATTTGGCGAAGATTCGTGGCCTCAGATTCTAAAATTGAAAGATTGGCCTCCATCTACTGCTTTCGATGAACGATTACCTCGTCATGGTGCTGAGTTTATCACTTGCTTGCCCTTCAAGGAATATTCACACCCTCATACCGGGATTCTTAATCTTGCTGTCAAATTGCCAAAAAATAGTTTAAAGCCAGACTTGGGTCCAAAAACATATATTGCTTATGGGGTCGCCCAGGAGCTAGGGCGTGGGGACTCCGTGACCAAGCTTCACTGTGATATGTCTGATGCGGTGAATATTTTGACTCATACTAAAGCAGTGCCTCTGAAACCGGAACATCTTTCCAATATAGAGAAGTTGAAAAAGAAGCATTATTCTGAAGATCAGAGGGAAATTTTTAAGCTCCACACTGATCGGGTAGAAAAGAAAATGGTCGATTCTGCTTTGCCATCAGAGGAAAAGATTAATGAGGCTGGAAAGACTAGAAAAGGTCCTCAAAGAAAGGCGAAGAAAGGGAAAGAGCACGCAATTTTTGGAACCAAATCTAAGGAACTGAAAACTGAGATTGGCAGTGGAGAAACTGAAAGGGAGGGAGAAAACAACTATGTTGAAGAATGCCAAAGTAATCTTTCTGGGGAAGTGCTAGAACATGAAGCTGGAGGTGCTCTTTGGGATATTTTTAGGAGACAAGATGTTCCCAAGCTGAAAGAATATCTTAATAGGCACTTCAGGGAATTCAGGCATTTCTATTGTTCTCCAGTGCAGCAGGTTGTTCACCCAATTCATGATCAGTCTTTTTACTTAACCCTGGAGCATAAAAGAAAACTGAAGGAGGAATATGGAATTGAACCATGGACTTTTGTGCAAAATCTCGGAGATGCAGTTTTTATTCCTGCTGGCTGTCCTCATCAAGTTAGGAATTTGAAGTCGTGCATAAAAGTTGCACTTGATTTCGTCTCACCTGAAAATGTAAACGAGTGCATTTGTCTGACGGAGGAGTTTCGTTTGCTCCCTGAAAATCACAGGGCCAAGGAAGACAAGTTGGAGGTAAAGAAAATGGCTCTTCATGCTATTCAAGCCGCGGTA
>AWOI-2001147-Diphyscium_foliosum
ATGTGTCATCAGTGTCAGAGTAGCGTCAAGGAAAAGGTTGTCTTCTGCAAAAAATGCAACCGCAAGCGCTACTGCTCTGATTGCATCGAGAATTGGTACCCCTTACTGAGTGATGACGATGTAGCTGTAAATTGCCCTTTCTGTCGTGGGAACTGCAACTGCAAGGCCTGCCTTCGCTCAACTGGGCCTCCCCTTGATAAACCAGCTCTCTCTGATGAGGAAACGAAGAAGCTGTTGTATTACTGTCTGGTCAAGTTGCTACCGTGCTTGCAAAAACTGCACCAGGAGCAGCGAGAGGAGCTGAAGGTGGAGCGTAGTATACAAGGAGCAGCGGCTGCGGCTGTGATTGTGAAGCAGGCGGCGATGCCCATGGATGAACGTCTTTTTAATTGCAGCACGTCAATTGTTGATTACCACAGAAATTGTGAAGGTTGTGGGTATGACCTCTGCCTTCGCTGCTGTCAAGAGCTTCGTGGTGGACTTCAACCTGGGGGGGAGCAGGCTGTGTCAGCACATAGAAAGCTTCCTGAACCTGATGTCAAGGAGGAAGTTGAAGTGAAGAACATACAATTGAAAGGTCGGACAGAAAAGAAGAGAAGAGGTCCATCAAAGAAAATAGAGGAAGGGGGCAAGTTACATTCAGATAATAGTGCTGACGACGACCTCATTGTTTTAGATTCTTCTGACCTGGATCTGAAATCGACATCAGAGGCAGCACCGAAGCTGGTCTTTGAGCCAGTCCCAGAGCCAGAGCCAGAGCCAGAGCCAGAGCCAGAGCCAGAGCCAGAGCCATTACCTACTTGGACTGCTAACGCAAATGGCTCCATTCCATGCCCTCCACAAACTCGAGGTGGCTGTGGAAAGCTTACCTTAGCTCTACGCACCCTCTTTGACCAGAACTGGATGGCCAAGCTTACTAATGATGTAGAAAACGTTGCTTCAGCATGTTACTCTGTGAAGCACGGGGACAATCTGCGTTGTGAAGTTTGTAACAGCTCAGAGAAACATGAAAGGAAGGACCAGCGGTTATGTGCGAACAGGGAATCCTCTGTCGACAACTCTTTATTCTGTCCGACAAGGCAGAGTGTAGATGATGAGGGGCTGTCCCACTTCCAAAAGCACTGGATGCGAGGTGAGCCTGTTATTGTCCGGAATGTGCTTGAAGGTGCTACTGGTCTCAGCTGGGAGCCTCTGGTCATGTGGCGTGCAGTTCGAGAGACGACTAGGGGCAAGTTCGAAGAGGACACAAAGACTGTGAAAGCTCTGGATTGCCTCGATTGGCGTGAGGTAGAGATCAACATCCATCAATTTTTCAAGGGCTACGAGGAGGGCAGGCTACAAGTTAATCCAAGTGGATGGCCTGAAATGCTGAAGCTGAAGGATTGGCCACCTTCAAATCATTTTGAGGAACGGCTTCCAAGGCATGGGGCAGAATTTCTTCATGCATTGCCTTTCCAGGAATACACAGACCCTTCGAAAGGCATGCTCAACCTTGCTGCCCAATTACCAAAAGGAGCCATCAAGCCCGACTTGGGCCCCAAGACATACATTGCCTACGGATTGAGGCAAGAGCTGGGAATGGGCGACTCAGTCACCAAGTTGCACTGTGACATGTCAGATGCAGTTAATGTTTTGACACACTCAGCAGAGGTTAAGTTTCCAAAGTCACAGTTGCCTAGAATTGAGAATCTTCTTCAGAAATTCAAAGAAGGCAAGATCACTTATGGAAAACATGGCAAGAAGCCTGAGAAAGCGGTGAAAGGAAAAGGACGAGTATCTCGGAAGAAAGACAATGGTTTGAAGAAACATGAAGAGCCAGATAGTAAAGTAAAAGCTGTGGGTACTCCTCCAGGAGAATTGCAGGGTAATGACAACAATAACACAGTTTCTCAGATGGAGAGTGCTTTAACAACTGCGAAAGAAGAGATAGCTAGCACTGAAGAAAGTTCAGCAGTAGACAATGTTGATTCTCTTGGCTGTGTAGGGCGCAGCAACTTGTCTGACAAGAAAACACAAATCACGAGTGTGCAAACTAAGCCTGAGAATGGGGTTACCAAGATGGAAGTTGATTATGACAAATATGAGCAGTTAGTTGCCTCGAGCAAATCTGAAGTAAGTGGTCATGAGACTGAAAGAGGGGGACTAGTAACTGATGAGACAGCATGTGGCGGGGCCCTTTGGGACATATTTCGACGGGAGGATGTGCCCAAGCTCCACAAACATTGGCAGGAGTTCTTGCATGTTGATTGTTTGCCTGTGGAAGAAATTATTCATCCGATCCATGATCAGACATTCTTTTTTGACGTGGAACACAAGAGGAGGCTGAAAGAAGAATATGGAATAGAGCCATGGACTTTTGAGCAAGCCTATGGTGATGCAGTCTTCATTCCAGCTGGGTGTCCTCATCAAGTCCGCAACTTGAAGTCATGTATCAAGGTGGCACTCGACTTTGTTTCCCCGGAGAACGTAAGTGAGTGTGTCCGTTTGACAGAGCAGTTTCGCCTACTTCCCCAGGATCACCGTGCCAAGGAGGATAAATTGGAGGTTAAAAAGATGATGCTCTATACAGCCAAACATGCATTGCAACAGCTT
>AWOI-2001148-Diphyscium_foliosum
ATGTGTCATCAGTGTCAGAGTAGCGTCAAGGAAAAGGTTGTCTTCTGCAAAAAATGCAACCGCAAGCGCTACTGCTCTGATTGCATCGAGAATTGGTACCCCTTACTGAGTGATGACGATGTAGCTGTAAATTGCCCTTTCTGTCGTGGGAACTGCAACTGCAAGGCCTGCCTTCGCTCAACTGGGCCTCCCCTTGATAAACCAGCTCTCTCTGATGAGGAAACGAAGAAGCTGTTGTATTACTGTCTGGTCAAGTTGCTACCGTGCTTGCAAAAACTGCACCAGGAGCAGCGAGAGGAGCTGAAGGTGGAGCGTAGTATACAAGGAGCAGCGGCTGCGGCTGTGATTGTGAAGCAGGCGGCGATGCCCATGGATGAACGTCTTTTTAATTGCAGCACGTCAATTGTTGATTACCACAGAAATTGTGAAGGTTGTGGGTATGACCTCTGCCTTCGCTGCTGTCAAGAGCTTCGTGGTGGACTTCAACCTGGGGGGGAGCAGGCTGTGTCAGCACATAGAAAGCTTCCTGAACCTGATGTCAAGGAGGAAGTTGAAGTGAAGAACATACAATTGAAAGGTCGGACAGAAAAGAAGAGAAGAGGTCCATCAAAGAAAATAGAGGAAGGGGGCAAGTTACATTCAGATAATAGTGCTGACGACGACCTCATTGTTTTAGATTCTTCTGACCTGGATCTGAAATCGACATCAGAGGCAGCACCGAAGCTGGTCTTTGAGCCAGTCCCAGAGCCAGAGCCAGAGCCAGAGCCATTACCTACTTGGACTGCTAACGCAAATGGCTCCATTCCATGCCCTCCACAAACTCGAGGTGGCTGTGGAAAGCTTACCTTAGCTCTACGCACCCTCTTTGACCAGAACTGGATGGCCAAGCTTACTAATGATGTAGAAAACGTTGCTTCAGCATGTTACTCTGTGAAGCACGGGGACAATCTGCGTTGTGAAGTTTGTAACAGCTCAGAGAAACATGAAAGGAAGGACCAGCGGTTATGTGCGAACAGGGAATCCTCTGTCGACAACTCTTTATTCTGTCCGACAAGGCAGAGTGTAGATGATGAGGGGCTGTCCCACTTCCAAAAGCACTGGATGCGAGGTGAGCCTGTTATTGTCCGGAATGTGCTTGAAGGTGCTACTGGTCTCAGCTGGGAGCCTCTGGTCATGTGGCGTGCAGTTCGAGAGACGACTAGGGGCAAGTTCGAAGAGGACACAAAGACTGTGAAAGCTCTGGATTGCCTCGATTGGCGTGAGGTAGAGATCAACATCCATCAATTTTTCAAGGGCTACGAGGAGGGCAGGCTACAAGTTAATCCAAGTGGATGGCCTGAAATGCTGAAGCTGAAGGATTGGCCACCTTCAAATCATTTTGAGGAACGGCTTCCAAGGCATGGGGCAGAATTTCTTCATGCATTGCCTTTCCAGGAATACACAGACCCTTCGAAAGGCATGCTCAACCTTGCTGCCCAATTACCAAAAGGAGCCATCAAGCCCGACTTGGGCCCCAAGACATACATTGCCTACGGATTGAGGCAAGAGCTGGGAATGGGCGACTCAGTCACCAAGTTGCACTGTGACATGTCAGATGCAGTTAATGTTTTGACACACTCAGCAGAGGTTAAGTTTCCAAAGTCACAGTTGCCTAGAATTGAGAATCTTCTTCAGAAATTCAAAGAAGGCAAGATCACTTATGGAAAACATGGCAAGAAGCCTGAGAAAGCGGTGAAAGGAAAAGGACGAGTATCTCGGAAGAAAGACAATGGTTTGAAGAAACATGAAGAGCCAGATAGTAAAGTAAAAGCTGTGGGTACTCCTCCAGGAGAATTGCAGGGTAATGACAACAATAACACAGTTTCTCAGATGGAGAGTGCTTTAACAACTGCGAAAGAAGAGATAGCTAGCACTGAAGAAAGTTCAGCAGTAGACAATGTTGATTCTCTTGGCTGTGTAGGGCGCAGCAACTTGTCTGACAAGAAAACACAAATCACGAGTGTGCAAACTAAGCCTGAGAATGGGGTTACCAAGATGGAAGTTGATTATGACAAATATGAGCAGTTAGTTGCCTCGAGCAAATCTGAAGTAAGTGGTCATGAGACTGAAAGAGGGGGACTAGTAACTGATGAGACAGCATGTGGCGGGGCCCTTTGGGACATATTTCGACGGGAGGATGTGCCCAAGCTCCACCAAAAACATTGGCAGGAGTTCTTGCATGTTGATTGTTTGCCTGTGGAAGAAATTATTCATCCGATCCATGATCAGACATTCTTTTTTGACGTGGAACACAAGAGGAGGCTGAAAGAAGAATATGGAATAGAGCCATGGACTTTTGAGCAAGCCTATGGTGATGCAGTCTTCATTCCAGCTGGGTGTCCTCATCAAGTCCGCAACTTGAAGTCATGTATCAAGGTGGCACTCGACTTTGTTTCCCCGGAGAACGTAAGTGAGTGTGTCCGTTTGACAGAGCAGTTTCGCCTACTTCCCCAGGATCACCGTGCCAAGGAGGATAAATTGGAGGTTAAAAAGATGATGCTCTATACAGCCAAACATGCATTGCAACAGCTTCAAGAACTA
>AWOI-2005311-Diphyscium_foliosum
ATGTGTCATCAATGCCAAAGGAATGATAAGTGTCGTGTGGTCTTCTGCTCCAAATGTGACTCCAAGCGATATTGTCTCCCCTGCATCACGACCTGGTATCCACGCTTGACAGAAGCAGATGTAGCTGCTGAGTGCCCTTTCTGCAGAGGAAATTGCAACTGCAAGGCTTGTCTCCGTACCAGTGGACCAAAACGGAGGATTCCAGAAAACTCGGAAAAAGAGAAGATCACGTTTTTCAAGTACATGCTTGCTGAAGTTCTTCCCGTTCTTAAGCAAATTGAGCAGGAGCAGCATGAGGAATTGGAAATTGAGCGGAAAATCCAAGGGAAAGAACACGTCAAAGTCGAAAGTGCCGACGTCCCAATGAATGAGCGCATATACTGTGACAATTGCAGTACGTCCATTGTGGACTATTTTCGGAGCTGTGATGGTGGCTCTGCTCCGTGTGAGTGCACGTATGATTTATGCCTAACCTGCTGTCGTGAGCTTCGTGCTGGGCAACAACCAGGAGGAGACCAGGCAGAGTCTGCACAACAGCACTCTGAAGCAAGGGCGATGAAAGATGAGGATCTTGAGGAAGAGGGAGATCTTACAGGGGAACCAGCTCAGCAGAGCACTGAGGAAGATGCTATGCAGGACGATGAGAATGGTGCGCAACCTGTAGACTCATCAGAGAACCGGCTAGACAATGAGCTGCCCGATGCCATGGAGGCTGACACAGATCCAAGGTTCTCATCAAAAGGTTTATTGTCTGAACTGGCAGCAGTGGCATCGGATAACGTACTGATGGAAAACGACGCTAGCACTCCAAAAGATGATCATACATCGAAATTGACGTCAGCTAGGGAACCTAGCAAAACTGACTTGATGAGGCCAGACTCTGACGAGTTGATGGTGGAAAAGGAGACCCCAGCAGAGCCAGCAGATAACACCGCATTGAATTTGAAAGAAACGGAATCACAAGCTGGAGAAGGGAAACAAACAACAGGTGAGTCAGCAAAGGACAGTCCTGAAATGGGGAATGACTTGGCAGACTTGCCAGGAGAGCCGAGTACTATTGTGAGTGCCAAGGTTGATGCATCCGAACTTGGGGATAGCAATATTATTACAAGTGAATCAGTACAGCAGGGTGCTGAAGGCGAGCAAATAGGGATTGTTAATGGAGAGCAACTCCCTCTGGAACCCGTCGTTCTACCACCTTGGACACCAAATGAAAATGGTGACATTCCCTGTCCCCCCAAAATGAGAGGGGGCTGTGGATGCCACATTCTAAGGTTGAAAACCCTTTTTGAGCATAATTGGGTTACCAAGTTGATTGAGGAAGTTGAAGAACAGCTTAAGGATTACAATAAGCAAGAGCAAGAGGAGAGTTCATGCACAGAATGCAGTGGAAATGGTGCTGGGGCCACCAATATGCGATTGGCTGCTCATCGAGCAGATGACAGGGATAATTATCTCTACTGTCCAATCCTGCAGGAAGTTGAAAAGGAGGGTTTATCGCATTTCCAAAAGCACTGGAGGTTTGGTCAACCTGTAATTGTGCGAGATGTTATGGAGGGTGCTAGCGGCTTGAGTTGGGAGCCTCTAACTATGTGGCGAGCGCTAAGAGAGACAACACGGGGAAAATTTAAGGACGATAACAAAACTGTACGGGCAGTCGACTGTGCAGATTGGCAGGAGATAGAGATAAATATCCACAGATTCTTTACTGGCTATGAGAATGGTTGGTTTGAGAAGAATAGTGGGTGGCCTAACATGTACAAGCTGAAGGATTGGCCTCCATCAACCAATTTTGAGGAACGCCTTCCACGTCATGGAGGGGAATTTCTTTCTTCTTTACCTTTTCAAGAGTACACTGATCCGAAGACTGGTATTCTTAATCTAGCCACAAAGCTTCCAGAGGAAGCAGTAAAACCAGACCTTGGGCCCAAGACCTATATTGCTTATGGCCTACGCGAGGAGCTTGGACTCGGTGATTCAGTGACCAAATTACATTGCGATATGTCAGATGCGGTGAATGTGCTGACGCACTCCAAGGCAATCAAGCTCAACTCAAAGCAGAGGAAGAACATCGATGAACTTCGTACTAATTATCGGGAAGCAATGAAAAAGGAGTTATCAGAATTTCTTGCTAAGACAGCCTCCGAAGTGCCTGCGAAAGTGGCAGACACAAATGATGATGACATGGTTGCCCAGCTGGACAATGACCCAGCTCTTGGCAACGAGGATACAAATGTAAACAAAAACGGTGATCAGATGGACACTGGGGTCGATGAAGCTGTGGAAGGCAAGGAGAGTGCTTTGGTTGGCCCGGCTGTGAATGGGGTTTCTAGGAATGATTCCCCATATGGAGGAGCCTTATGGGATATCTTTAGGAGAGAGGATGTACCTAAGCTACAGGATTATCTGCTAAAACACCTTGCAGAATTCCGACATTACGGTGACTTGCCTGTTGATTCGGTTGCTCACCCGATTCATGACCAGTCCTTTTTCTTAGATGAGGAGCACAAGAGAAAGTTGAAGGAGGAATATGGAGTGGAAGCATGGACATTTGAACAACATGAACAAGAAGCAGTATTCATTCCAGCTGGTTGCCCACATCAAGTACGCAATTTGAAGTCATGTATCAAAGTAGCTCTGGACTTTGTTTCTCCAGAGAACGTCCAAGAGTGTGTGCGATTGACAAACGAATTCCGCTTGCTCCCTATGGATCATCGGGCAAGGGAGGATAAGCTGGAGGTAAAGAAGATGATTCTC
>AWOI-2011597-Diphyscium_foliosum
ATGTGTCATCAATGTCAAAGAAACGACAAGTGTCGCGTGGTCTACTGCAAGTGCACAAAACGATACTGTCTTCCTTGTATCCAGTCATGGTACAAGTTAACGGAGGAGGAAGTGGCTGCCGAATGTCCTTTCTGCAGAGGGTACTGCAATTGCAAGGCCTGCCTTCGAACAAGTGGACCTGACAGGAAGAAGCCAGAACTATCTGATGAGGACAAGAAGAAGGTCTTCAAATATGCGCTTTGGAAAGTCCTTCCTATCTTGAAGCAAATAGAGCAGGAGCAGAAAGAAGAACTGAAACTGGAATGCAGTATTCAAGGAAAACGAACTGTGAAGGTCGAGATTGCGGAAGTCGATTCGAATGATCGAGTATTTTGTAATAACTGTAGCACTTCCATTGTGGACTACTTTCGGAGCTGTGAGGGTACAAAGAGCTGTGGGTGCACATACGACCTCTGCTTAACCTGCTGTCGCGAGCTACGTGCGAATCAGCAACCAGGGGGAGCGAATGCCGCATCTGCACAGCTACACACAGAACCAAAGAAAAATGAGGTTGATTTAGAACACGAGTCACTGCACGCATTACTTTCAGCAGATCATTCTGCGCAGTTGAAGCAGTTGCATGATGTAGTGGCAGAAGATGTATCTAAATTGGCAAGGTCAGTAGTGACTAAAGCCAGTGAGTTCAATTTGATCAAGTCAGAGCCCAATGAGCTGGAAATGACGGAAGAAATATCAGCGAGGTTGGCAATGGCAATCTCCACATCCATTTTCAAGGCAGAAGCAGCAGAAGTTGCATACAGAAAAGCAAAAGAAGCTGAGTCAAAACAACAGAGTGGTGCAGAAACTATTAAAGAAGAGAAAGTGGACGTGAAGGACTCTGAGGAGCTTCCGATGGAAGCAGTAGTGTTACCGCCATGGATTGCTCATGAAAATGGTGTGATACCCTGCCCTCCGAAATTGAGGGGGGGCTGTGGAGATCATGTATTAGGATTAAGGACCTTATTCGATCATGATTGGGTTAGTCGACTAATTCATGAGGTTGAGGACTTGCTCAAGAGTTATGACCCGACAGACGAAGAAGCTGACGACAATCCGTGTTCATGCTGTAACACGAGTGATCCAAACTCCACACGGTTGCGGTTGGCTGCTCGTAGGGCAGATGGCAATGACAACTTCCTCTACTGCCCGACACTCATGGAGGTCGAAAAAGATGATCTGTCGCATTTTCAGAGACACTGGAGGCAAGGCGAGCCAGTCATAGTTCGTGATGTGCATGAAGGTTCATCTGGCTTTAGTTGGGAGCCAATGGTCATGTATCGTGCAGTTCGGGAAAACAAGGTCTCACGACGTAAATTCGATTCAGACACTCAAAGTGTTTGGGCACTGGACTGTGCAGATTGGAATGAGGTTGAGATTAACCTCCATCAGTTTTTTACGGGCTATTTGAACGGATGGTACAATGACAAGACCGGCTGGCCTTATATGTTTAAGCTTAAGGATTGGCCACCATCAACAGATTTTGGGGTGCGTCTTCCCCGCTACGAAGGAGAATTCCGTGCATTCCTGCCTTATAAAGACTACACGGATCCAAAGCTTGGAATTCTGAATCTAGCCACGAAACTTCCGAAAGATGCTGTGAAGCCAGATCTGGGGCCGAAAACTTACATCGCCTATGGTTTACGGGAGGAGCTTGGGCTAGGGGATTCGGTGACAAAGTTACATTGCGACATGTCTGATGCGGTGAATGTGCTCACTCACACCAAAGAAGTGACATTTCCTTCAGCACAGAGGCAAAAGATAGAAAAACTGCGTACCAAGTACAAAGAGAAAATCAAAGAGAAAGTAGCCAAGGTGCTTGCTGGAGAAGCAACTGTAGAAATCTTCACAGAGGTGGAGAATATAGTTGGTTCCAGAACAGCTTCAAAGGCAAAGAAGGGAAAAAAACAGCCCTTAAAAAACACGGTTACTGATAATGAAGTGTCTGTCACAGAGCAGGAGGAATTACAGGATGACAAGCCTGACGACGTAAAGGTGGAGGCAGTGGGGGATGCAGATGTTAGTGGAAGTCCTGGTACTGACTCGACGTATGGAGGAGCCTTATGGGATATTTTTAGGCGGCAAGATATTCCAATGCTGAAGGAATACCTGATGAAACATAAGTTGGAGTTTCGACATTTCAACGACCTGCCTATTAGTTCGGTGGATCACCCCATTCACGATCAAACTTTTTTCCTGGATGACGAGCATAAGAAAAAGCTGAAAGAAGAATATCAAGTGGAGGCTTGGACTTTTGAACAGCATGAACACGAAGCAGTGTTCATTCCAGCTGGTTGTCCTCACCAAGTGCGCAATCTGAAGTCCTGTATCAAGGTGGCTGTGGATTTTGTGTCACCAGAGAACGTGGAAGAATGTGTGAAATTGACAAGTGAATTCCGCTTGCTTCCCATTGATCATCGTGCAAGGGAAGACAAACTAGAGGTCAAGAAAATGATCCTA
>AWQB-2006254-Picea_engelmanii
AGCCGGATGTGTCATCAGTGCCAAAGGAATGATAAAGAAGGCGTAGTTTTCTGTTCTAATTGTACAAGAAAGCGTTATTGCTTCCACTGCATTAAAAGATGGTACCCTGAACAGACTAGAAAGGACATTGAGGAGGCTTGTCCTGTTTGTCGTGGGAATTGTAATTGCAAGGCATGCTTGCGTGAAGATGGTCGCCTGAAGGCCATTGTGAAGGAAACAAATAATACCGAGAAGATAATCCATCTGAGGCACCTGCTATATATGGTTCTTCCGGTGCTGAAGCAAATTCGGGCCGAGCAGTTGTTGGAACAGGATGTGGAGGCCAAGATTCGAGGAGTAGCATCAATAACACAACTTCCGAGGGCCAAACTCAATCCAGATGAGCGCCTGTATTGTAACAACTGCACAACATCTATTGTTGATTACCATAGAAGCTGCCCAAATTGTTGTTATGATCTCTGTCTCATTTGTTGTCGTGAGCTTCGAGAAGGCTGTCAGCCTGGTGGTGATGAAGCAGAGTCTGCTCAACAGCAATCTCAGGTGAGAGCTAATGCTCACATTCGAGACGGTCTTGGTGCTTTAGCAAGGAGATCTGGCTGGGAAAGTTCATCCCATCCCTTAGATGTTGGCATCGAGGATCCATTGCAACCGTTACCTGATTGGAGAGCAAACAGTGATGGTAGTATACCATGCCCTCCTATGGAACGTGGTGGCTGTGGCAGTCAGTTGTTAGAGTTAAAGCGCATTTTTAAATTAAATTGGATTGCAAAACTTGAGAGGAATGCTGCGGAAATGGGCAGTAACTGTAAAGTTCAAGATGCCTTGAAAGATTCAGAATCTTGCTCTTCATGCTTCCAGTCTGATTGTCAAGGAAATAATGGATCTTCTGACAGCAATCTACGGCAAGCAGCTTCTAGAGAGGGTTTGAATGACAATTTTTTGTACTGTCCAGCTGCACATGATATGAAGGATGGAGGTCTTGAGCATTTTCAGAAACACTGGCTAAGAGGGGAACCGGTTATAGTTCAGAATGTTCTGGAAGACACATCGGGTTTAAGTTGGGAGCCCATGGTCATGTGGCGGGCTGTTCGGGAGACTACTAAGGGAAAATTTAAGGAAGAGACAAAAACAGTCAAAGCTATTGATTGCCTGGATTGGTGTGAGGTTGAAATCAACATTCATCAATTTTTTAAAGGATATTTGGAGGGCCGTGTTCACGAAGGTGGCTGGCCTGAGATGTTGAAGTTGAAGGATTGGCCCCCCTCAAATTTCTTTGAAGAGCGTTTACCACGACATGGAGCTGAATTCGTCAGTGCATTGCCTTTTCAGGAGTATACCCATCCTGAGTGTGCCCTTCTTAATCTGGCTTCAAAGATTCCTGATCATTGTTTGAAGCCTGACTTAGGGCCAAAAACGTACATTGCTTATGGCTCTCATGAAGAGCTTGGCAGAGGTGATTCGGCGACAAAGTTGCATTGTGATATGTCTGATGCGGTGAATGTTTTGACACACACTGCTGAGGTCAAGTTCCCCATTTGGCAACAGGACAAGATAGAAAAGATGCGGGAATCCTTTAGATCATTAGATTTGAAAGAACTTTTTGGAGATTCTAACAAAGTTAGTGGCACAGTCAGGGAAGAAGATTCAGGAAAGTCGGCCAATAAAATGGAATCAGAAGCAGAAGCATCTAATATATCAGGTTCTGATAGTATCACCAATGATAATTCTCCATCACCACAGGACACTGAACTACCTAATGAAATTCAATCTAAAGTTGCTGGAGACACTACTGATTACATGGAAGACGATCTCCAGGATACGAATGCAGTAAAGTCTGATAGTTTGCGAAAATATGAAGGTCCCAGTGATGATTGGAAGGAAATTGGTACAATGAAGTCGAAAGTCAAGGAAAATATTTCCCACAAAGAGGAAAATACAGATGTTACCGTTGGGGGAGCCCTCTGGGACATCTTTCGTAGACAGGATGCGCCAAAGTTGCAATGTTATTTGAGGAAGCATTGGAAGGAATTTAGACATATTAATGGCCGTCCTGTTGATTCAATTATACATCCCATTCATGATCAAACATTTTTCTTGAATGAGGAGCATAAGAAAAAGCTGAAGGAAGAATTTTCTGTGGAGCCGTGGACATTTCAGCAACACCTTGGTGAAGCAGTTCTCATTCCAGCTGGATGCCCTCACCAAGTTAGAAACTTGAAGTCCTGTATAAAAGTGGCGCTCGACTTTGTTTCACCTGAGAATATCCAAGAATGTATTCGTTTGACTGAGGAGTTCCGCTTGCTTCCAAAAGATCACAAGGCCAAGGAGGACAAGTTAGAGGTAAAGAAAATGATACTCTATGCAGCAAGTTCAGCAGTGAGAGAAATTCGGAAATTG
>AWQB-2057104-Picea_engelmanii
AGTGCAATATGTCATCAATGTCAGAAGAATGACAAAGGGAAGTTAGTCCGTTGTTCAAAATGCAAAGGAAAGCGTTACTGCTTCTCCTGTATTGCTAACTGGTACCCCGAATATTCAGAAGAAGATATTGAGAAGGCTTGCCCATTTTGTCGTGGGAGTTGCAGTTGCAAGGCATGTTTGCGTGGGAATGGACAGGTCAGGATGCAGGAAACAGACAACACTGAGAAGATTCGGTACCTTCATTACTTTCTGTCTATGGCTCTTCCTGTGCTCAAGCAGATCCACAGGGAGGAATGCTTGGAGCAAGAGGTGGAGGCCAAGATTCAAGGTGACCCAACAATAAAGCCGGAGATTCCTAAAGCCAAACTTAATGCAGATGAGCATCTGTGCTGTGACAACTGCAAGACATCTATTGTTGATTACCATCGGAATTGCCCATATTGCTCATATGATCTTTGTGTTAGTTGTTGTCGGGGGCTTCGAGAAGGTTGCCAACCAGGAGGTGGTAAAGCAGAATTGGCCCAACAGCAGTCTACAGATAGAGTTCATTCTCATGGTAGAGAGGGATTACCAAGAAATAAGCAAACAAAGGTGTCAGGGGGAAGACCTAGTTGGGAGCTTCACTCCCAGGTCACTAGCAATAGCACTGTAGACCCTACGGATAGATTACCGGATTGGAAGGCTAATAGTGATGGTAGCATTCCATGCCCCCCAAAGGAATATGGTGGTTGTGGTAGTCATTTGTTAGAATTAAAACGCATTTTTAGAATGAAATCGATTGCAAAAGTTGACAAAGATGCAGAGGAAATGGCTAGCAGCTGCAAAGTTGCAGAGGGCTTGAGAATTTCTCATTCCTGTACATCATGCTTCAAGTCTGGTTCTCATGGGAAGAATGGATATTCTGAAAGGAATTTACGCCAAGCAGCTCATAGGAAGGACAACACTGATAATTATTTGTATTGTCCAACTGCACAGGATACTAAAGAAGAAGGTCTTGAGCATTTTCAAAAACACTGGATTAGAGGTCAACCGGTCATTGTGCAGAATGTTCTTGAAGGCACATCAGGTCTGAGCTGGGATCCAACGGTCATGTTGCGTCCTGTTCGAGAGACTATGAATGGCAAGTTTAACGAGGAGACAAAGATAAAGGCCATTGATTGCTTAAATTGGTGTGAAATTGAAATCAGCATCCAACAATTTTTCAAAGGGTATGTAGAGGGTCAAATGCATAAAAATGGTTGGCCTTTGATGTTGAAGCTGAAGGATTGGCCACCGCCAAATTTCTTTGAAGAACGTTTACCACGCCATAGAGCTGAGTTTATTAATGCATTACCCTTTCATGAGTACACACATCCTGAATGGGGCCTTCTTAATCTGGCAGCAAAGCTTCCTGATAATTGTTTAAAGCCTGATCTGGGACCTAGAACTTACATTGCTTATGGGACAAGTGAAGAACTCGGCCGAGGTGATTCTGTTACTAAGCTGCACTGCGATATGTATGATGTGGTAAATGTATTGACTCATACAGCTGAAGTCAAGTTCCCAGGATGGCAGCAACTTAAGATAGATAAAATTCAGAGATCATTCAGAGCATTAGACTCAGAAGAACTTTATGAAGACTCAGACAGGATTGGAAACTCTTTTGGTGAAGAAGGGAGAGGAAAATCAACTAAAATTGAGGCAGCATCATTTGATGTTTCGATGTCTCAAAACAACAAAAAGGCTTCTTCAACTCAAAGTACTGATGAATGCTTTAATGATAATGACATTGAATCTAGTTTGAGGGTAAAGCCTCTTGATAGCATGGAAGAGGAGAATTGGGATATAAATGGAGCAAAATCTGATGGTCCAGAAAAGTGGAAAGCTCATAGTAGTGAACAGAAGGATCTTGGTACAATACCAAGAAAGGTGGAAGGAAGGATTGGCAGTAGAGAGAATAGTTTAGATGACACAGGCGGTGGGGCTCTTTGGGACATTTTCCGGAGAGAGGACATACCAAAGTTACAAGATTATTTATTAAAGCACTGCCAGGACTTCAGACATATCCAAAGTGTACCTGTTGATTCGGTTGTCCACCCCATTCACGATCAAATTTTTTACTTGAATGAAGGTCATAAAATGAAGTTGAAGGAGGAATACCAAGTAGAGCCATGGACATTTGAACAACACCTTGGTGAGGCGGTTTTTATTCCAGCTGGATGCCCTCATCAAGTTAGAAACTTGAAGTCCTGTATAAAAGTTGCTCTGAACTTTGTTTCACCTGAAAATTTACAAGAACGCAATCGTTTAGAGGAGGAGTTGCGCTTGCTTCCAAAGAATCACAGGGCTAGGGAAGACAAGTTAGAGGCAAGGAAGATGACACTGTATGCAGTGAGTTCCGCTGTGAATGAAATAGAGAAGTTG
>AXNH-2003583-AXNH-Oenothera_filiformis-3_samples_combined
AAAGGGATTGAATCCTCTGAAGTGCAAATTCAGCATGCTGAGACGAACTCAACAGACCGAATTTGCTGCGATAATTGTAGAACCCCAATTCTGGGCCTCCATAGAACCTGCTCATCTTGCTCTTTTGAAATGTGCTTAATTTGTTGGTGGCATTATTCCAGAAAGAATTTGCCTGAAGAAATGGAATTGTTTGCTAAGAAAAGGAAAGCGTGCATGCTTAGTAAGGAGGAACATCACATGAAGCAATCAAAATCGAAACTTAAGAAAGATTTTGGCAGCGAAACCGCTTCCTTGTCATTACCGTCTCTGAAAGCTTGTAATAGTAGTCTCGGGGTTGTGTATTTTGCAGAGGAGTTTGGCGGTTGTGGCAGTGGAGTCCTCAAGCTGAGTTCTTCTTTCCCCTTGAACTGGATCGAGGAGCTGGAAACTAAGGCTGAAGAAATTGTTTGCAGCTATGACATCCCAGAACCGTTTGATGGCACTTCATGCTGCACCATATGTGATGTTGGATTTCAGCAGTTGCAGAATGCGTCTGCTAGGATGTGTTCAAATGATAATTTCTTGTATTATCCAACAGCAACAGAAATTTGTGCTGATAAAAGAGAGCATTTCCAGAAGCACTGGGGTAGAGGTCATCCAGTCATTGTTCGTGATGTACTTCCAAAGGCAGAAGATTTGATTTGGGATCCTCTTTTTATGTTCTATACTTACCTTGAAGGCAGCATTGCTAAGTATGAGAGCAGTAAGGAGCTACCTTCTTGCCTCGAGTGGTGTGAGGTAGAAATTAGTGTGAAACAGTTATTCATGGGTTGTTTGAGAGGACGGACGAACACAAACACGAGGAATGAGACTGTAAAACTGAAGGCTTGGCTTTCCTCCCGATACTTTCACGAACAATTCCCACACCACTACTCTGAAATCCTTCAGCAGTTACCTCTTCAAGAATACATGAATCCTGAAATGGGCTTATTAAATCTTGCTGCTTCTGCTAAGCCTCCATCATCGGACACTACTGATACTATTATACCCCCTTACACTGGTCCCTATGTTCATATCTCTTACAACAGCTCTGAGCAACAAGCACAGACTCATTGCATTTCAAAATTAGGGTCCTATCCATGTGACATGGTTAATATTTTGGCGCATACTACAGATGACCGGATCTCGCCGGAGAAACTCCACAAAATTAAAAAGCTGATGAAAAAGCTACAATCTCAAAACGGAAGGGAGTCAACCAGCACTTCAGAAGTTCAGTCATCACCCTTAGCCAACAATAGAGGGGAGAAGGATGCGGCTGAAGATGATGCTAATGTGGAGACCACAGTTGCAGAAGATCTGCTGCTACGCAAGAAGATAGCGAGAGTATCTTGGCTTTCTTCATCTGCTGATGCATCACGCGTTTCCAATTATTGTTCTGTTTCTGGATCCTCAAGCTCAATGCAAGACGCTGATGAAAACGAAGAACGCAGTGATTGTTTGAGGGGGGATGCAGCTGAATCTTGTGGGGCCCAGTGGGATGTCTTCCGCCGAGAAGATGTTCCTAAGCTTATAGAATATCTCAAAAGACACTCACATGAGTTTCCCCTTGGCTCCCATGGGAGTAATGTTGTTCATCCAATTCTTGATGAGTGTTTCTTCCTTGATGCAACTCATAAGATGAAGCTTAAGGAGGAATTTAAAATTGAACCCTGGACTTTTGAGCAGGACATGGGTGAAGCTGTCATCATTCCCGCCGGGTGCCCATATCAGATCAGAAATCTTAAGTCTTGCGTGAATGTGATTATGCACTTTGTCTCGCCGGAAAGTGTAAAGGAAAGCATTCAGTTAATGGATGAACTTCACAGTCTCCCAAATGATCATGATGCCAAACTAGACAAGCTTGAGGTAAAGAAGATGGCTATGGATAGTTTAAGTGGAGCACTGAAGCAGATACATGAACTCACTTGCTCC
>AXNH-2006052-AXNH-Oenothera_filiformis-3_samples_combined
TGTCATCAGTGCAAGCGCAACGATAAGGGTAGAGTTGTTCGCTGCATGAAATGCAAGAGCAAGAGATTCTGCATCCCCTGCATTACAACATGGTATCCTCATTCGACTGAGGAATCATTTGCTGAGGCTTGTCCACTGTGCCGTGGAAACTGTAATTGTAAAGCGTGCATGAGTTTGACTAAGAGTCTCAAAGAACAGTTGGAGGCGCACTTGAAATATAATGAAGATGAAAAGTTAGAATACTCCTTGTATATTCTGCGATTACTTCTTCCATTCCTGAAAAAGCTGAGTGATGATCAACTCCTGGAGAAGAAAATGGAGGCAGAGCGCCTAGGTTTGGCTGAATCGGATTTAAAAGTTGAGCAATCAAGAATCGATAACAATGAACGTGTCTATTGCAACAACTGCAAAACTTCGATCTTTGATCTCCATAGGTCCTGTCCAAACTGTGCATACGATCTCTGTGTTAAATGCTGCCGTGAAATTCGGGAAGGGTGCCTTAAGGGTCGAGAGGAAGTTGAAATCGAATATGTAGATAATGGATGGGGATATTTGCATGGTGGTGATGTAAAAGAGACCAAAGAGTCTGATTCCAGTGATTCCTTTATCTCAAAAGACGATGTGGAGTCAGCACCACAGTGGAAAGTAAATGACGATTTGAGTGTTCCTTGCCCTCCAAGTAATATGGGAGGTTGCGGAGATGGGTCTTTAGAATTGAGAAGCTTGTATTTTGATAATTGGGTTGTGGGCTTGATTGAGAAAGCAGAGAAACTTCTCCAAGAATACAGTTTTGTTGAAAACACAGAGAATTCAAGCAAAAAGTGCTCTTGTTTGACTCCAGATGGCAAAACTGATCTCAATTCTAGTAATTTGAGGAAAGCTGCTTCGCGGGAAGATTCTAATGACAATTATCTTTATTGTCCCAAAGGGCGGGACCTACAATATGAGGATTTGAGACATTTTCAGTTGCATTGGTCTAAAGGCGAACCAATCATTGTAAGCAATGTTCTTGAGACTACGTGGGGTCTGAGTTGGGAACCGATGGTGATGTGGCGTGCATGTCGACAGAAAACCAGCAAGAACCAGTCCAAGCAGTTGGATGTGACCGCAATTGATTGCTTAGATTGGAGCGAGGTAGATGTTAATATCCACCAGTTTTTCAAGGGATATACAGACGGTAGATTTGACCAATATTCATGGCCTCAGATCCTAAAACTGAAAGACTGGCCTCCCAAGAATGAGTTTCATGATCGGTTGCCACGCCACGGAATTGAGTTTATCAGTAGCCTGCCTTTCAAGGAATACACACATCCAAAAGAAGGGTTTCTCAATATTGCTACAAAGTTGCCAGAAGGAATTCTGAAACCAGACATGGGGCCCAAGACATATATTGCTTACGGCGTTCTTCCTGAGCTGGGCCGTGGAGATTCTGTCACTAAGCTTCATTGCGATATGTCTGATGCGGTAAATGTTTTGACACATACAGCGGAAGTCACTATTGGGAAGAAGCAACTCCATCAGATGAAAAGACTTAAAAAGAAGCATATTGCTCAGGATCAACGAGAAATTTTCTCGAAATTTGAGATGAAAAAAGAGCAACTTTCAGCATCTTCATCGAAGTTTAACGGAGAGTATCTTCATCGAAGTTTAAGGGAGAGCGAGATTTTTCTGCATCTGGAGAAGCAAAAGGATGATGGAATTGATGAACCTCGTACTAATGGAGGTAAAGCAGATCATTATGAGGAAAATGAAAAGAAACTTGCTACAATAACGAATGAAGAGCAGGAAGAGAAAACTAATGGAGAGGGTGTAGTTGATAGTGCTGCAGATGCAGATGACAAACCAAGTACAGCAGTTAATCTAGATGAGGAAACTAAAGAGATTGCTAGTACTGATCTTGGGGAAGGAATAGATGATAGCATTGATGCTGATAAATCTAATATGTCACAAACTGTGAAGGAAGAAGAAACCCTAGAGCAAGCTGCTACTGGTATTGCAGAAGCTACTGAAGAGACACTCAACAGTGAACAGAAACCTGCTCGAGGTCGGAAGCGGAAGAGAGGGAGAGCTAAAGGTTATACCCGAAAAACAGTAACAGAGTCACACCCAGAGATCTTCTCTGACGTAGATGTTGAGTCATGTGATGAAAAAGATGAGGATTATTTCTCCATGTCGGAAATGGAGAAGGCTGAGTATGCTGAGGGTGGTGCCTTGTGGGATATCTTCAGGAGAGAGGATGTTCCTAAATTGGAAGAATATCTTACTAAGCACTTTAGGGAGTTTAGGTATATCCATTGCAATCCTCTGAAACAGGTTGTCCATCCAATACACGACCAGACATTTTATTTGACGGTGGAGCATAAGAGAAAGCTCAAAGAGGAATATGGAATCGAGCCTTGGACCTTTGTCCAGAAACTTGGTGATGCTGTTTTTATTCCTGCTGGATGCCCTCATCAAGTCCGAAATTTGAAGTCATGCATCAAGGTTGCTCTTGACTTTGTCTCCCCTGAGAATGTTAAGGAGTGCCTTCGTCTGACCGAGGAATTCCGAGTTCTACCAGAAAACCATAGAGCTAAAGAAGATAAGTTGGAGGTGAAGAAAATGGCTATTTATGGAATGAACCAGGTCATTGAAGATCTG
>AXNH-2018149-AXNH-Oenothera_filiformis-3_samples_combined
ATTTCACTTGAAGATATCCAAAAGGCTTGTCCAGCATGTCGTGGTACTTGCAGTTGTAAAGTATGCTTGCGGGGTGATGTCCTTTTGAAGATGAAAATACGAGAGATACCTGTCACTGATAAGTTACAGTATCTATACAGTCTCTTGTCCTCTGTCCTTCCTGTTGTTCAGCAGATCCATCAGGAACAGCGCTCTGAAGTTGAATTGGAAAAGAGTTTACGCGGAGCAGAAATAAATCTTGCTAGAGCAAAACTTAATGAAGATGAGCAGATGTGCTGCAATGTTTGTCGGATACCAATTATCGATTACCATCGTCACTGCACAAGCTGCTCATACGACATATGCCTTCATTGCTGTAAAGATCTCCGTGAAGAATCTGATGAAGGAGCGAAAGGAACATTAGTACAACATCAGAATGCAGCTGCAGATCAAAATGGATATGCACTAGATCATCTGAGGGATACTCTGAGGCTTAACTTGACAGACAGTTTTCCCGATTGGGAAGCTGACCCTGATGGGAATATTCCATGCCTTCCTAAAATATACGGTGGTTGTGGTTATCCGGCCCTTAGTCTGAGTCGCATTTTCAAGATGAATTGGGTTGCAAAACTTGTGAAAAATGTGGAGGAAATGGTTAGTGGATGTAAGGTCAATGATTGTGCCGATGAACTAAATGTTGAGGCTAACATGAGGGAGGATAGTAGTGATAATACCTTGTATTGCCTCACATCTGAAGATATTAAGACTAGGATCATTGACTTCAGAAAACATTGGGTTAAGGGGGAACCCATCCTCGTCAAGGATGTTTGGGATAGTTCATGCCTTTCAAGTTGGGCTCCCACGGAGATATTGAGGGGTATTCAGGATACTGCAGAAGATAGAACACAATATGAGAACATAAGAGTCAAAGCCATTGACTGCTTATCCTGTTCTGAGATTGATATTGATCTCGATCAGTTCATAAAGGGATACTCGGAGGGACGCATGCGGGATACTGGATTTCGAGAAATGTTGAAGTTGAAGGATTGGCCTTCCCCTAGTGCCTCTGAAGATTTTTTGTTGTATCAGAGAGCTGAATTCATCAGTAAATTTCCCTTACTAGAATATATCCATTCCAAGTGGGGTGTTCTTAATGTGGCTGCAAAATTGCCTCATTACTCGTTGCAGAATGATGTTGGACCTAGAATTCTAATTTCTTATGGGACGAAGCATGAACTTGGTAAAGGTGATTCAGTGACCAATCTACATTACAAGATGCGTGACATGGTATATCTTTTGGCCCACACGCACGATGCAGAATCCAAGATCCAGCAGATTTCTGTGGAGAGTACTCAGAAATGTGATAGGTATTTAGATGTTGAAGAGCCTAGTCGAGATTCATATGGAGAGAAGTATTCTTCTCATTTTCACAGTGAAAATGACGTAAAAGAGAATTATGGTGGACATTTGGTTGAATATAATGATGGAAGGATGGATGCGAGTGAAATTGGTAGAACCACCTTCCAGAGTGAAGAGAGGAGCTCTGACTCTAGCAGAAATGATGAGGAGAAAATTGGAAAAAAACTTCCCGGGGCTCGTTGGGATGTATTTAGGCGAGAAGACGTTCCCAAGCTAATAGAGTATTTGGAGAAAAACTCGAAGGAATTGGGAAATGTTGACAGTGTGGCCCACCATCTCTTTGATGAAGCGGTATACCTTAGTTGGCAGCACAAGAGACAACTGAAGGATGAGTTTGGTATTGAACCCTGGTCATTCGAGCAGCATATTGGAGAGGCAGTATTTATCCCTGCCGGATGTCCTTTCCAGCTAAGAAATCTCCAGTCCACAGTTCAGTTGGCCTTGGATTTCTTGTCCCCCGAAAGCTTAGGAGTTGCCATAAAGTTAGCTGAAGAAGTGCGGTGTCTGCCAAATGACCATGAAGCAAAAGTTCAGACATTGGAGGTCGGGAAGATTTCGCTATACGCAGCCAGCTCAGCCATCAAAGAAGTGCAGAAACTGGTGCTTGATTCTAAATCTAGCGCGGAGCTCGGTTTTGAAGATCTGAATCTTACTGCATTGGTGTCGGAAAACTTGAAGAAGATAACAAAGCGAAAGCAGGTTACGTGC
>AXNH-2018583-AXNH-Oenothera_filiformis-3_samples_combined
GAGCCTAAGTGGTACCATGGTATGGAGCGAATGTGTCATCAATGCCAGAGGAGTGATAAGGAGCGGGTGGTGAAGTGCTCTTGCCAAAAGAACTATTGCGTTCCCTGCATCCGGACCTGGTATCCTCGACTAGAGGAGGAAGATTTTGCTAAGAAATGTCCATTTTGTTGCGGGAACTGCAACTGTAAAGCTTGCTTGCGACAAGATCCGGATAAGAAAACTGCTGAGCCAATGAGTGATAATGAAGAAGAATCCCGCCAACACTCTAAGTTTCTGCTTCACTTACTCCTTCCTCTAATAAAGCGCTTTAATGATGACCAAGTGCTGGAAAAAGAAAGAGAGTCAAAGATTCGAGGTGTAGAACTTCCTTGCTTGAGCATAGAAAAGGCTGAAGCTGATGAGGATGAACGTATTTATTGTGATTGCTGCAGAACTTCTATTGTTGACTACCATAGGACATGCCGAAACTGCTCTTTTGATGTCTGCCTTACATGTTGCCGCGAGATTTGTGAGGGACGCCTGCAAGTTTCAAGGGAGGAAATAGCTGATGAATATGCTAGCAAAGGGATGGACTATTATCATGGTGGCAAGGCGGCAAAGCCTGTGGCATCTCCCGAACCTCATCCCGAAGTCGTGGTTTCCCAAACTACGTGGGAAGTGGCAGAAGATGGAATAATACCTTGTCCTCCAAAAGACATGGGTGGTTGTGCTGACGGTATCCTAGAGTTGCGGTGTATATTGGATGATTTTTCTGTTTCATCTTTAGTGGAGGAAGCTGAAAAGCTTATTGGAAAAGAAAAGCCTTTGTCTGCAGTTGGAACACTGCAAAAATGTCCATGTCATGACATAATAAGAGAAGGTGAACTGACAAATCAAACATTAATAAAAGCATCCTCTCGGAGTAACTCTGATGACAACTATTTGTTCTACCCAAATGCTGTAAGCATCCAACCTGGGGATTTTGAGCATTTTCAGTGGCACTGGATGAGGGGTGAACCTGTAATTGTGAGCAATGCTCTTGAAATGACAACTGGACTAAGCTGGGATCCAATGGTGATGTGGCGTGCAGTTCGTCAGATTGCACACAAAAAGCATGGCGAACATAAGGATGTAAAGGCTATGGATTGCTTGGACTGGTGCGAGGGCGAGATCAATATCCACCAGTTCTTTGCGGGATATTCTGAAGGGAGGCTTGATAGAAAGCAATGGCCTCAGATACTCAAGTTGAAAGATTGGCCCCCGTCTCATTTATTCCATGAACGTCTACCTCGGCATGGAGCAGAGTTCATTTCTAGCCTGCCCTTTAAACAGTACACTCATCCTAACAATGGGCCTCTCAATATTGCTACCAAATTACCAGAGAAATCCTTGAAACCTGATATGGGACCAAAGACGTACATTGCATATGGAGTTGCTCCAGAGCTTGGGCGCGGAGATTCAGTTACCAAGTTGCATTGTGACATGTCAGATGCGGTGAATGTTCTCATGCATACAGCCAAGGTGACCTTGAAAGATGATCAGCTGAAAACAATAAAAGTCTTGAAGAAAAAGCATCATGAGCAAGACCGTACAGAGGGTATTGAGACTTGTGAGGATATAGAAGAAGCTACAGATGATGTGGAATTTGATGAAAGTGGTGGAGCTGTTTGGGATATTTTTAGGAGACAAGATGTCCCTAAAATAAAGGATTATCTCCGGAAACATTTCAAGGAATTTCGACATACTTACTGCTGTCAGATTCCCCAGGTGACGGATCCAATACATGATCAGACGTTTTATCTTACTAAAGCACATTTGAGGAAGCTAAAGGAGGAATTTGGAGTTGAACCGTGGACATTTATTCAGAAGCTCGGGGATGCTGTGTTCATTCCAGCTGGTTGCCCCCACCAAGTCCGGAATGTGAAGTCATGTATCAAGGTTGCCCTGGACTTTGTGTCGCCTGAAAATGTTGGTGAGTGCATCCGGTTGACTGAGGAATTTCGTGTGCTTCCGAAGAACCATAGAGCCAAGGAGGACAAGTTGGAGGTTAAGAAAATGATGGTCTATGCTGTGAAAGAAGCAGTGGATCATCTG
>AXPJ-2006394-Linum_flavum
GCGAACAAAAGATGCCATCAGTGCTTGAAAGCGGAGAGGAAACTCTATGTTCGTTGCTTCAGCTGTGCCAAACTCTACTGCCTGAGATGCATCAAGCTATGGTACCCTGAGCTGACAGATGTGGATATAGCACAGCAGTGCCCATTCTGTCGTAGAAATTGCAACTGCAATGCGTGTCTTCACTCCACTACCCTGATCAAGACCTCCAAAAGGGAGCTCTCCCCAAGTGAAAAGATTCGGCATTTGGGTTATCTTGTCAACTCGCTCTTCCCCTTCCTTCAACAAATATGTAACCAACAAGCACAGGAAATACTAACAGATGCTACCTTTTCTGCTTCCCCTTCTGACATACCTGAGAACTTCTGTAACAATGATGAGCGGGTCTATTGCAACTACTGTGCAACCTCTATTGTTGACTTCCATCGATGCTGCCCCAAATGCAACTTCGAACTGTGCCTTGATTGTTGTCAAGAGATCCGCGATGGCAGCATCTTGAATCGTGGTGAGATGAAGTTCCAGTATGTAGATCGTGGCCCTGACTACATGCACGGTGGAGATCCATCAACTTCTTTTCCTTCTCAATTTCCTGAAGATATGCCCGAACATGTGACTGCTTTGCTGTGGGTTGCCAACAAGGATGGGAGTATCCCTTGTCCTCCCAGAGAGATTGGGGGTTGTGGTGACTCGGTATTGCAACTCAAGCGCATCTTCCCGACGGGATGGATTCCTGATTTGACTGAGAAGGCAAGGAAGTTCCTTGGGATTTGTGACACTAAACAGCAGAGTCTGCCTTGCAGATGTGGTGAAACCGAGAGAGAAATGGTCAGGAGAGCAGCTTCAAGAAAAGCGTCTGAGGATGATTACTTGTACTGCCCTGTTTCAGAGGACAGTTTGGAGGATGAAGATCTTCTGCACTTTCAGAAACACTGGGCTAAAGGGGAACCCGTTATTGTTCGTGATGTACTTGATACAACCACTCATTTAAGCTGGGAGCCAATGGTGATGTTGCGTGCATTGTGCGAGAATGCCAATTCCGATATTAGTTCGAAGATGTCTGAAGTAAAGGCCATCGATTGCCTGGCTGCTTGCGAGGTTGAAATCAACACCCGCATGTTCTTCAAAGGCTATACGGAGGGGAGAAGATATTTCAACCTTTGGCCTGAGATGCTGAAGCTAAAGGACTGGCCACCTTCTGATAAATTCGAAGATCTTTTGCCTCGTCACTGTGACGAGTTCATCAGTGCACTTCCGTTTCAAGAATATAGTGATCCAAAAGCCGGAATTCTGAACCTTTCTGTCAAGTTCCCCCATGGCCTTTTGAAACCAGACATGGGTCCCAAAACTTACATTGCATACGGAATGGAGGAAGAGCTTGGCAGAGGCGACTCTGTGACCAAGCTTCACTGTGATATGTCGGATGCGGTGAATATTTTGACTCATGTGGCTGAGGTAGAATTAAACCAAGAGCAATCATTCGCCATTGCGCATTTGAAAGAGTTGCACAGTGAGCAGGATAGAAAAGAACAAGTAGCCCAAGATAACAGGGGCAATCATAACAGGGAGGGAATTGATTGTGAAGCAGAGAAGCATTCTGCTGAGGTCGAAAGGAACAAGGAAGAGTCTGGATGCATGGGTTTGCATACAGAACAAACAGAGGAGGACACAATTGGCGCTCTGTGGGATATCTTTAGGAGGGAGGACGTCCCCAAGTTAGAGGAGTATCTTAGAAAGCACTCCACAGAATTTAGGCATACTTACTGTTGTCCTGTGAAGCAGGTTATCCATCCAATTCATGACCAGTGCTTTTATTTAACCTTGGAGCATAAGAAGAGATTGAAGGAAGAATTTGGAGTGGAGGCTTGGACATTCGAGCAGAAAGTCGGAGAAGCTGTGTTCATTCCCGCTGGATGCCCCCATCAAGTCAGGAACCTTAAGTCTTGCACGAAAGTTGCAGTGGATTTCGTGTCCCCGGAGAACGTGAGGGAGTGCCTCCGGTTGACAGAGGAGTTCCGGCAACTTCCCAAGAACCACAGGGCCAGGGAAGACAAACTCGAGATCAAGAAAATGATGGTTTACGCAATGGAGGAAGCAGTCCGGGACTTGGAAGAGCTGACGATAATGAAG
>AYIY-2000333-Ruellia_brittoniana
TTGGAAAGCAAGAGTGATGATATGGATATACCACTAAGTTCCCAATTTGGGGATTATTCTGGATCCTCTGGGAAGAAGAAAAAGGAGAAAGGATCAAAAAACCAGGTTAATTACTCACCCGAAGTACCACCAGGGAGGAGTTTTTCTGGTCGAAGTTCTCTAAGGTCAACTGATGATCTTGACAGAGATGGCTCTGAGTATGAAGATAGTAGAAGGTCTTATAGAACACCACCTACATCTACTGTGGATTCAGATAGAAGCAGGTCACAAAAGATGTTTGAGATTAGTCCCATGACGGAAGCTTCTGATGGAAGTGTGGAATCTTCTGATGATACTGGGGGACAGCCTTGTCATCAGTGTAGGAGCAATAACAGGGATAAAGTGATTTGGTGCCTCAGAAGAGGATATTGTGGAAGCTGCATTTCAACATGGTACCCTGATATCCCAGTTGAGGAAATCCAAAGGGTTTGTCCTGCATGTCGTGGTACATGCAGTTGCAGGACATGTATGCGGGGGGATAATCTGATTAAAGCAAAGATTAGGGAAATACCTGCTAAAGACAAACTCCAGTACCTGTATTGCCTCTTATCTGCCGTGCTTCCTATTGTGAAGCATATCCATTCTGTACAGTGCTCTGAGGTAGAGCTGGAAAAAATTCTCCGTGGTAACGATATAGATCTTGCCAGGACTAAATTAAATGCCGATGAGCAGATGTGTTGTGATTTCTGCAGGACACCTATCATCGATTATCATAGGCACTGCACAACCTGCTCATATGATCTATGCCTTAGCTGTTGCAATGATATCAGGGATGCATCCAAGTGTTCTGTCAAGGATGAGATAAGGCCTGTTGCGGATGGATCTCACTACAAAGAGAAAGAAATGATATCTGAGCAGTCGAATTTATCAGATGTTCAACTAAATAAATTTAAAAAACTCACCAATTGGAAAGCAGATAATAATGGAAGTATTCTGTGCCCGGGAAAGGCATTTGGAGGATGTGGATCGTTTTTAACTCTAAAGCGCATCTTCAAAATGAATTGGGTTGCCAAATTGGTGAAAAATGTTGAAGAAATGGTAAATGGCTGCAAAATCGACGACTCTGGTAATCCCGAGGAAACCTTGGATAGTCTCAAGCTTTGCAAGGCTGCACACAGAGATGACAATGACAACTTATTGTATTGTCCATCTTCAGAGGATTTGAAAAGTGAAGGGATTAAGGATTTCAGAATGCATTGGAGAAGGGGGAAACCTATTATTGTTAAGAAGGTTTGTGATGCTTCTGCAATGGCTAATTGGGATCCCCAGGACATATGGAGGGGGATTAGAGAGACAGCCGAAGAGAAGATGAAGGGTGTGAATAGAATTGTAAAGGCCATCGACTACAGAGATTGGACTGAGATTAATATTGAGCTTGAAGAGTTTATTAAAGGATATTTTGAAGGTAGACTTCATGATAATGGCCAACCACAATTGTTAAAGTTGAAAGACTGGCCTTCACCTAGTGCTTCAGAAGAGTTTTTGTTGTATCAGAGACCCGATTTCATCAGTAAACTCCCCTTGCTCGAGTTCATCCATTCAAAATGGGGTCTACTAAATGTTGCTGCAAAACTGCCTCATTATTCATTGCAGAATGATGTGGGTCCAAAGATATTTATTTCTTATGGGAAAGTAGAAGAAATTGGTGATGGCGATCCCACAGATAATCTTCATCTCAACATGCGTGACTTGGTGTTCCTTTTAGTGCATGTATGTGGAGTGAAATTAAAAGGCGAAGAGACACGAAATTCCGTGGCACAATCTGATACACAGGCACTGCACAGTGATCCTGAAAATCAGTTAAACGGCAATGGGCTGAAACCTTCATCTTATGAACCGGATGGGTCTGAGGCAGATGAACATTCAAATGACACAGAGAAAAGGGATGATCAAGGAATTGGAGGAAGTGACACTATCGAAGAGAAAGCTGCCAGTTGTTCTGTGAATGGACGTGGTGGGAAAGTTTCTGAGAAGACCCAAGCAGGAGCTGTCTGGGATGTCTTCCGTAAGGAAGATATACCCAAACTAATGGAGTATATATTTATTCACCAGATGGATTTTGTAAAAGATGACTATGTCTTTGATGATTATGTATCGCGGCCTCTCTACGATGGTTCAGTTTACTTGAATAAACATCATAAGAGCAAGTTGAAAGAAGAATTTGGATTGGAGCCTTGGTCATTTGAACAACATATTGGGGAAGCTGTATTCGTCCCTGCTGGATGTCCTTTCCAAGTAAGACATCTTCAGTCCTCAGTGCAGTTGGGGCTCGATTTTCTCTCCCCCGAGAGTCTGACTGAGGCTCACAGGTTATCTGGAGAAATTCGTGGACTCCCAAATGACCACGAAGCAAAGCTTCAAATATTGGAGGTTGGAAAAATGTCATTATACGCAGCTAGTTCCGCCATCAAAGAAGTTCAGAAATTGGTTCTCGATCCCAAACTCGGGCCTGAGCTTGGATTCGAGGACCCCAATTTGACTTCATTGGTGTCGCAGAACTTGGAGAACATGATGAAGCGCAGACAGATCACCTGT
>AYIY-2000334-Ruellia_brittoniana
TTGGAAAGCAAGAGTGATGATATGGATATACCACTAAGTTCCCAATTTGGGGATTATTCTGGATCCTCTGGGAAGAAGAAAAAGGAGAAAGGATCAAAAAACCAGGTTAATTACTCACCCGAAGTACCACCAGGGAGGAGTTTTTCTGGTCGAAGTTCTCTAAGGTCAACTGATGATCTTGACAGAGATGGCTCTGAGTATGAAGATAGTAGAAGGTCTTATAGAACACCACCTACATCTACTGTGGATTCAGATAGAAGCAGGTCACAAAAGATGTTTGAGATTAGTCCCATGACGGAAGCTTCTGATGGAAGTGTGGAATCTTCTGATGATACTGGGGGACAGCCTTGTCATCAGTGTAGGAGCAATAACAGGGATAAAGTGATTTGGTGCCTCAGAAGAGGATATTGTGGAAGCTGCATTTCAACATGGTACCCTGATATCCCAGTTGAGGAAATCCAAAGGGTTTGTCCTGCATGTCGTGGTACATGCAGTTGCAGGACATGTATGCGGGGGGATAATCTGATTAAAGCAAAGATTAGGGAAATACCTGCTAAAGACAAACTCCAGTACCTGTATTGCCTCTTATCTGCCGTGCTTCCTATTGTGAAGCATATCCATTCTGTACAGTGCTCTGAGGTAGAGCTGGAAAAAATTCTCCGTGGTAACGATATAGATCTTGCCAGGACTAAATTAAATGCCGATGAGCAGATGTGTTGTGATTTCTGCAGGACACCTATCATCGATTATCATAGGCACTGCACAACCTGCTCATATGATCTATGCCTTAGCTGTTGCAATGATATCAGGGATGCATCCAAGTGTTCTGTCAAGGATGAGATAAGGCCTGTTGCGGATGGATCTCACTACAAAGAGAAAGAAATGATATCTGAGCAGTCGAATTTATCAGATGTTCAACTAAATAAATTTAAAAAACTCACCAATTGGAAAGCAGATAATAATGGAAGTATTCTGTGCCCGGGAAAGGCATTTGGAGGATGTGGATCGTTTTTAACTCTAAAGCGCATCTTCAAAATGAATTGGGTTGCCAAATTGGTGAAAAATGTTGAAGAAATGGTAAATGGCTGCAAAATCGACGACTCTGGTAATCCCGAGGAAACCTTGGATAGTCTCAAGCTTTGCAAGGCTGCACACAGAGATGACAATGACAACTTATTGTATTGTCCATCTTCAGAGGATTTGAAAAGTGAAGGGATTAAGGATTTCAGAATGCATTGGAGAAGGGGGAAACCTATTATTGTTAAGAAGGTTTGTGATGCTTCTGCAATGGCTAATTGGGATCCCCAGGACATATGGAGGGGGATTAGAGAGACAGCCGAAGAGAAGATGAAGGGTGTGAATAGAATTGTAAAGGCCATCGACTACAGAGATTGGACTGAGATTAATATTGAGCTTGAAGAGTTTATTAAAGGATATTTTGAAGGTAGACTTCATGATAATGGCCAACCACAATTGTTAAAGTTGAAAGACTGGCCTTCACCTAGTGCTTCAGAAGAGTTTTTGTTGTATCAGAGACCCGATTTCATCAGTAAACTCCCCTTGCTCGAGTTCATCCATTCAAAATGGGGTCTACTAAATGTTGCTGCAAAACTGCCTCATTATTCATTGCAGAATGATGTGGGTCCAAAGATATTTATTTCTTATGGGAAAGTAGAAGAAATTGGTGATGGCGATCCCACAGATAATCTTCATCTCAACATGCGTGACTTGGTGTTCCTTTTAGTGCATGTATGTGGAGTGAAATTAAAAGGTGAAGAGACACGAAATGCCATGGCACAATCTGACACACAGGCACTGCACAGTGATCGTGAAAATCAGTTAAGCGGCAATGGGCTGAAACCTTCATCTGATGAACAGGATGGGTCTGAGGCAGATGAACTGTCAAATGACACAGAGAAAAGGGATGATCAAGGAATTGGAGGAAGTGACACTATCGAAGAGAAAGCTGCCAGTTGTTCTGTGAATGGACGTGGTGGGAAAGTTTCTGAGAAGACCCAAGCAGGAGCTGTCTGGGATGTCTTCCGTAAGGAAGATATACCCAAACTAATGGAGTATATATTTATTCACCAGATGGATTTTGTAAAAGATGACTATGTCTTTGATGATTATGTATCGCGGCCTCTCTACGATGGTTCAGTTTACTTGAATAAACATCATAAGAGCAAGTTGAAAGAAGAATTTGGATTGGAGCCTTGGTCATTTGAACAACATATTGGGGAAGCTGTATTCGTCCCTGCTGGATGTCCTTTCCAAGTAAGACATCTTCAGTCCTCAGTGCAGTTGGGGCTCGATTTTCTCTCCCCCGAGAGTCTGACTGAGGCTCACAGGTTATCTGGAGAAATTCGTGGACTCCCAAATGACCACGAAGCAAAGCTTCAAATATTGGAGGTTGGAAAAATGTCATTATACGCAGCTAGTTCCGCCATCAAAGAAGTTCAGAAATTGGTTCTCGATCCCAAACTCGGGCCTGAGCTTGGATTCGAGGACCCCAATTTGACTTCATTGGTGTCGCAGAACTTGGAGAACATGATGAAGCGCAGACAGATCACCTGT
>AYIY-2008575-Ruellia_brittoniana
ACCTTAACATGCCACCAGTGCTTGAAGAGTGATAAAGTTGGTGTCATCATATGCTCAAATTGCAAAAGGAAACAGTACTGCTATGATTGCATTGCAAAGTGGTACCCGAAGCGATCAAAAGAAGAGATCGAACAAATGTGCCCATTTTGCTGTGGAAATTGCAACTGCACAGCTTGTCTTCAAGCAGTTGTACCCTTAGTGGGTTATACAAAAGAAACCGACGATAATATCAAGCTGCAAAAATACTTTTATTTGCTATTCCTACCTCTCCTCAGGCAGATACAACTAGAGCAGAGGACTGAGTTCGATGCTGAGGCCAACATTCGCGGTGTTCAAATAACTGAAGAAGATTTGCCATTAGCCATCTTTGAAGATGATGATCGGGTGTACTGTAATAATTGCAAGACATCTATAGTTAATTTCCTTCGGAGCTGCCCCAACAATGTGTGTTCCTATGATATCTGTCTAGACTGTTGTTATGAACTCAGAAAGGGTCTTCCACCGGGAGGTATGGAGGCTGCTACAATTGATGGTATGGTAGACAAATGGGAGGTCAAGAATGATGGAAGTATACCATGCCCTCCAATACAGCTCGGTGGCTGTGGAACTGAAAATTTGGTATTGAGACGCATACTTGATGCTAATTGTGTGGACAGATTAATTACGGCCGTTGAGGGTTTAATTTCCCATTACAAATTGCCGGATGTAGACATTTCCCAACAGTGTCCATGTTGTGCTGGTTCTTCCAATGTTAGACAAGCAGCTTGCAGGGAATACAGTCATGATAACTTTTTATATTGTCCAAATGCTATTGATCTTGGAGATGCTGACTTTGACCATTTCCAAATGCACTGGAGGAAAGGAGAACCCGTTGTTGTTCGAAATGCAATTGCAAAGTCAGCAGGTCTTAGTTGGGAGCCAATGGTTATGTTGAGGGCTTTCAGGAATGCCAGCAAAAAGTTGAATCACGACTTCTCGGTCAAGGCTATCGATTGCCTGGATTGGTGTGAGGTCGAAATCAACATCGATCGGTTCTTTAAGGGATACTTAGAAGGGCGCAAGCACCGAAATGGATGGCCCGAAATGTTTAAGTTAAAGGATTGGCCACCAGCAAATTCTTTTGAAGAATGTTTACCGAGGCATAATTCCGACTTCATGGCTATGCTTCCATTTAGTGATTATACTCATCCAAGATCCGGTCTTGTGAATCTCGCCACAAAGCTTCCTGATAGTGCCTTAAAGCCAGACTTGGGACCCAAAACCTATATTGCATATGGCTATCCAGAAGAACTTGGCAAAGGTGATTCCATTGCAAAACTTCACTGTGATGTCTCAGATGCGGTGAACATATTGACACACACGACTGAGGTGCCAACTGCACCATGGCAAAGGGAGGTGATCGATAAGTTGAGAATGGAATTTGAAGCAGAAGTGTTAAACAAGTATTCCAAATTGGGAGATGAAGCAAATACGTGTGAAAAGCCATCAGTGGACTTGTCTCAGAATGACAATAATGTCGTTGAGGACTACACTTACGCATGGAGCAATGACCCCAATCCTTGGTCCCTGGAAAGTTTATTTGAAGGAAATGAATTTGATCAAGAGCAAATAAGGGCGCCTTTGGCCCAGCCGTGGTCTGATTTTGAGATTGAGTCGTCTGATAAGTTGCTCGGCGAATTAGAGCATCCTCTTGAGAGCAAAGGTAATGCAGGAGCAGAACCTACAGGAGTGTCTCCTGATATTGTGCACGGAGCGGCTGTTTGGGACATCTTTCGCCGAGAGGACGTGCCCAAGCTTTCTGAGTACTTGCTAAAGCATAAAAATGAGTTTCTGCATTATAACAGTACTTTTGTTGATACGGTTTATCATCCGATTCATGACCAGATCTTTTATTTTAACGAGAAGCACAAAAAACAATTGAAGGAGGAATTCAATGTTGAAGCTTGGACATTCGAGCAGCATCTCGGTGATGCTGTGTTCATTCCTGCCGGTTGCCCCCACCAAGTGAGAAATCGACAGTCCTGCACCAAAGTTGCTTTGGATTTTGTATCCCCCGATAATATCCAACAATGCATCCAATTGACAAAGGAATTTCGGCTGCTTCCTCATCTTCATAGATTTAAGCAAGATATATTGGAGGTGAAAAGATTGGCGGTATATGCTGCAATTTCTGCTACGGAGGAAGCCAAAAGTCTGGTGTCCAAATTGAACAGG
>AYIY-2018668-Ruellia_brittoniana
TCTACTATGTGTCACCAGTGCCAGAGGAAGGATAAAGGGGATGTTATACGCTGCACCAAATGTCAAACCAAGCGATATTGTTACCCTTGCATGAAGACATGGTATCCTTTGATGTCGAAAGAGGAATTCTCTGAATCTTGTCCTGTATGTCTTCATAAATGCAATTGCAAGAGCTGTATGCGCATGGAAGGGCCTATAAAGGCTTTCTTGGACGACTTCAAGGGCTTGAAAGTTACAATTAGTGGTGAAGAAAAGAAGCAGTATTCCCGATATATCCTATTATTGCTTCTCCCCTTCTTGAGGCAATTCAATTCTGTACAATTGAGTGAGAAGCATATGGAGGCTAAGATACGAGGCACATCAGAAGCAGACATAAATCCCAAGAGACTAAAATGTCAATCATTTGAACGGATATACTGTGACAACTGTAAGACGTCCATTGTTGATTTTCATCGAAGCTGCCCAAAGTGTAACTTTGACTTGTGCCTTACTTGTTGTCAAGAGCTACGTGCTGGGTGTGTGCAGGGATGTGACAAAGGAGGCATCATGCCATTTGTAGACTATGGTCCTGATTACTTGCATGGTGGTAAGAAAAAAACTAAGATGAATAGAGAAGAAGCAATCAATGGGGAACCTGCTGAGATTAAATCTGAGTGGAGATCTACTGAACTTGGTTGCATTCCATGCCCACCACAGCAGTTGGGGGGTTGTGGGGATGGAATTTTAGAACTGAAGCGCATATTACCACATAATCAGGTGTCTGATTTGTTGAAGAAAGCAGAGGAATTAACTAGGGCATGTTATATTGGTGATTTTCATAAAAGTTTTGAGCAGGGCTGCTCTTGCTTGAAGTCCTTGAATGAGAATGCAATTGACAAACGTAAAGCTGCTTCTCGGCCAGGCTCAGAGGACAATTTTTTGTACTGTCCAACAGCAAGGGATCTTCAGCATGATGATTTAAAGCATTTTCAATGTCACTGGTCTAAAGGCGAACCTGTGATTGTTTCTAATGTGCTAGAAACTACATTGGGTTTGAGTTGGGATCCGATGGTGATGTGGCGTGCCCTCCGTCAGATATCAAACACTAACCACGAACTACTTCTTGATGTGGCAGCTATAAATTGCTTGGATTGGTGTCAGGTTGATATAAATGTTCATAAATTTTTCAAAGGGTATTCAGAGGGCTCATATGATTGTAAAGGCTGGCCTGAAATTCTAAAGCTGAAAGACTGGCCCCCCTCTAACTTATTTGACGAGCGGTTACCTCGTCATGGTGCTGAGTTTATCAGTTGCTTGCCCTTTAAGGAGTACACACATCCACAGCTTGGGTACTTAAATCTTGCTGTTAAACTTCCCAAGAAGTCTCTGAAGCCAGATATGGGGCCTAAGACATATATTGCTTATGGAGTTTCTCAAGAATTGGGACGGGGGGATTCTGTTACAAAATTACACTGTGATATGTCTGATGCAGTAAATGTGTTGACACATACACAGGCTGTTACACCCAAAGCTGAACATGTTTCAACTATTAAACAACTGAAAGAAAGACATGCCAAACAGGACAACATAGAACTCTATGGCCATGATCAGGTATTAAATGGGATGGATGGAGAGCTGAAACACACTGAAAATGAAGAATCCCAGTTGGATCGTGAGACTAGTGGAAATGTTGAAATTATGGCTCCTGATCTTGTAAATGGTACTGGACTACATGGAAAATCAGAGGGAACTGTAACGTTGGATTTCCTCAATGGTTATAGAGGTGAACACTCACCTTCTGTGAGGAATTCTTTTGATGCCCCAAATCTCCATGTATCTGCATGTGTTGTGGACAATATTGCACATGACAACTCTGATGTTTCAGATGGTGGTCAAAGTTCTGTGGTTAAGGCTTTTGAAGTGGGTCAAAGGGGTCAGAAAGGTGAAATTGATGAAAATGAAAGGGAAAGTTGTAGCTCTTCAGTTTTGAGAATTGTGCCAGAAAGTGTTGAGGATACAGACGGCGGTGCTCTTTGGGACATTTTTAGGAGAGAAGATGTACCAAAATTGGAGGAATATGTGAGGAAACACTTCAAGGAGTTCAGGCATATCTATTGTAATCCAGTGCCGCAGGTTGTCCACCCTATACATGATCAAACTGTTTACTTGAATGTGGAGCATAAAAGGAAACTTAAGGAGGAATATGGAATTGAGCCATGGACGTTTGTTCAGAAGTTAGGTGATGCTGTTTTTATACCTGCTGGCTGTCCACATCAAGTTAGAAATTTGAAGTCATGCATAAAGGTTGCAATGGACTTTGTCTCACCAGAAAATGTCCAAGAATGTGTTCGCCTTACAGAGGAATTTCGAATTCTTCCACAGAATCACCTGGCTAAGGAAGACAAACTAGAGGTGAAGAAAATGTTCTATTATGCAATAAAAAGTGCTGTAAAAGATCTTGAGGACCTTTCGGGGAAGAGC
>AYIY-2018669-Ruellia_brittoniana
TCTACTATGTGTCACCAGTGCCAGAGGAAGGATAAAGGGGATGTTATACGCTGCACCAAATGTCAAACCAAGCGATATTGTTACCCTTGCATGAAGACATGGTATCCTTTGATGTCGAAAGAGGAATTCTCTGAATCTTGTCCTGTATGTCTTCATAAATGCAATTGCAAGAGCTGTATGCGCATGGAAGGGCCTATAAAGGCTTTCTTGGACGACTTCAAGGGCTTGAAAGTTACAATTAGTGCTGAAGAAGAAGCACGATATATCCTATTATTGCTTCTCCCCTTCTTGAGGCAATTCAATTCTGTACAATTGAGTGAGAAGCATATGGAGGCTAAGATACGAGGCACATCAGAAGCAGACATAAATCCCAAGAGACTAAAATGTCAATCATTTGAACGGATATACTGTGACAACTGTAAGACGTCCATTGTTGATTTTCATCGAAGCTGCCCAAAGTGTAACTTTGACTTGTGCCTTACTTGTTGTCAAGAGCTACGTGCTGGGTGTGTGCAGGGATGTGACAAAGGAGGCATCATGCCATTTGTAGACTATGGTCCTGATTACTTGCATGGTGGTAAGAAAAAAACTAAGATGAATAGAGAAGAAGCAATCAATGGGGAACCTGCTGAGATTAAATCTGAGTGGAGATCTACTGAACTTGGTTGCATTCCATGCCCACCACAGCAGTTGGGGGGTTGTGGGGATGGAATTTTAGAACTGAAGCGCATATTACCACATAATCAGGTGTCTGATTTGTTGAAGAAAGCAGAGGAATTAACTAGGGCATGTTATATTGGTGATTTTCATAAAAGTTTTGAGCAGGGCTGCTCTTGCTTGAAGTCCTTGAATGAGAATGCAATTGACAAACGTAAAGCTGCTTCTCGGCCAGGCTCAGAGGACAATTTTTTGTACTGTCCAACAGCAAGGGATCTTCAGCATGATGATTTAAAGCATTTTCAATGTCACTGGTCTAAAGGCGAACCTGTGATTGTTTCTAATGTGCTAGAAACTACATTGGGTTTGAGTTGGGATCCGATGGTGATGTGGCGTGCCCTCCGTCAGATATCAAACACTAACCACGAACTACTTCTTGATGTGGCAGCTATAAATTGCTTGGATTGGTGTCAGGTTGATATAAATGTTCATAAATTTTTCAAAGGGTATTCAGAGGGCTCATATGATTGTAAAGGCTGGCCTGAAATTCTAAAGCTGAAAGACTGGCCCCCCTCTAACTTATTTGACGAGCGGTTACCTCGTCATGGTGCTGAGTTTATCAGTTGCTTGCCCTTTAAGGAGTACACACATCCACAGCTTGGGTACTTAAATCTTGCTGTTAAACTTCCCAAGAAGTCTCTGAAGCCAGATATGGGGCCTAAGACATATATTGCTTATGGAGTTTCTCAAGAATTGGGACGGGGGGATTCTGTTACAAAATTACACTGTGATATGTCTGATGCAGTAAATGTGTTGACACATACACAGGCTGTTACACCCAAAGCTGAACATGTTTCAACTATTAAACAACTGAAAGAAAGACATGCCAAACAGGACAACATAGAACTCTATGGCCATGATCAGGTATTAAATGGGATGGATGGAGAGCTGAAACACACTGAAAATGAAGAATCCCAGTTGGATCGTGAGACTAGTGGAAATGTTGAAATTATGGCTCCTGATCTTGTAAATGGTACTGGACTACATGGAAAATCAGAGGGAACTGTAACGTTGGATTTCCTCAATGGTTATAGAGGTGAACACTCACCTTCTGTGAGGAATTCTTTTGATGCCCCAAATCTCCATGTATCTGCATGTGTTGTGGACAATATTGCACATGACAACTCTGATGTTTCAGATGGTGGTCAAAGTTCTGTGGTTAAGGCTTTTGAAGTGGGTCAAAGGGGTCAGAAAGGTGAAATTGATGAAAATGAAAGGGAAAGTTGTAGCTCTTCAGTTTTGAGAATTGTGCCAGAAAGTGTTGAGGATACAGACGGCGGTGCTCTTTGGGACATTTTTAGGAGAGAAGATGTACCAAAATTGGAGGAATATGTGAGGAAACACTTCAAGGAGTTCAGGCATATCTATTGTAATCCAGTGCCGCAGGTTGTCCACCCTATACATGATCAAACTGTTTACTTGAATGTGGAGCATAAAAGGAAACTTAAGGAGGAATATGGAATTGAGCCATGGACGTTTGTTCAGAAGTTAGGTGATGCTGTTTTTATACCTGCTGGCTGTCCACATCAAGTTAGAAATTTGAAGTCATGCATAAAGGTTGCAATGGACTTTGTCTCACCAGAAAATGTCCAAGAATGTGTTCGCCTTACAGAGGAATTTCGAATTCTTCCACAGAATCACCTGGCTAAGGAAGACAAACTAGAGGTGAAGAAAATGTTCTATTATGCAATAAAAAGTGCTGTAAAAGATCTTGAGGACCTTTCGGGGAAGAGC
>AYIY-2022225-Ruellia_brittoniana
AGACAATTGCCTTATGGTGTTATGGCTATTTCGCAAGCACCTTCTGGTTTTCAGAAAATTGGTGAAGATCAAGCTCTGGATGTGAAAGTAGGGGTGGATTCGTGTGGTAATTCCTTTGTGCAGAGGCACTTTCGATCAAAAAATATCGAACCGCTCCCTGTTTATACAATGCAGGCTGTTCCATTTGCGGACAATGTGAAGAAAAAGAGAATGAGGAGATGCCATTGGTGTAGGGGGAGTAAATGTGGCTGCTTCATTAAGTGTTTGTCTTGCAGGAAACGTTACTTCTGTGTTAAATGTATTAAAGAGAGGTATTTTGAGAAGCAAGAAGTCAAGTTGAAGTGTCCTGCCTGCTGTGGAATTTGTGGATGTAAATTGTGCATGAGACACCAATACAGGGATGATAATCATAAGGAATACTATAGAGGTCGAAGAAAGGTTGATAGGATTCAATTGTTACGCTATCTAATATACATGCTTCTTCCTGTGCTGAAGAAAATAAACCACGATCAAGGCATTGAGATTGAAACAGAATCTAAGGTAACAGGGAAAAAACGATCTGAAATCCAGGTTCCCCAGACTAAATTGGAATACCATACATCACATTGCTGCAATAAATGTAAAACTTCAATTGTAGACTACCATCGGACCTGCCCGAGCTGCTCGTATAATCTTTGCTTAGGTTGTTGCCAGGAGCTTTCTCGTCAGGGTTCTTATGGAAATTTTAAGCCGAGAAGCTGCAAACGAAGAAAAATCTACTCTAGTGATCAACAACTGGCCAAGCAGAATACCTCAAAGCAAGATTCTAGTGGCCTACCATGTCCTTCGGTTATCTCAATGCAGTATTGGGAAAATAGTGAAGATGGCAGTATCCGCTGCCCGTTGAAAGAGATAGGAGGTTGTGGTGACAGCGTTCTTGACTTAAGATGTGTATTTCCATTTAATTGGGCAAGAGATCTGGAGGTTAGAGCTGAAGAAGTTCTATGCAGTTATAACTATCCGGAGAACACTGACACCACTTCATGCTGTTCACTCTGCAACGGTATTCGTGATGACAATGGTGTGCAGGGAGAGGAACCCAGGAGAATAGGTTTTAATGACTGTTACCTGTATTGCCCTTCTGCAAAGGATCTCCATCAAGAGGACCTTGTGCATTTTCAAACTCATTGGGGTAAGGGGCATCCTGTTATTGTTCGGAATGTGCTTCAGAGGACAAGTAGTTTGTGCTGGGACCCAGTTATCATGTTTTGCTCATACATGGAGAACAAGTGTAATAAATCTTGCAAGGAAGATGCCATGACAGCACCAAACTGCTGGGATTGGTGTGAGGTGGAAATTGATCGGAAACGAATATACATGGGGTCACTAGAGAAGAGAACACATGCAAATGTACAGCAGAAAGTCCTGAAGTTTAAAGCTTGGCTTTCTTCTTGTTTATTTCAAAAGCAGTTTCCAGTTCATTACAATGAGATCTTAAGTGCATTACCACTCCCAGAATACATAAATCCAGTGTCTGGCATTTTGAATCTGGGCGTGAAATTGCCTAAGGAAATTCCAAAACCAGATTTAGGTCCCTGTGTCTATTTTTCATACGGAGGTCCAGAGGAAATTATGCAGGCTGATTATATGTCAAAACTATGTTATGAGTCACATGATAAGGTTAATATTCTTGCTTATGCTACAGATGCTCCAATTTCACCAGAACAGTTTAAAAAAATTGAAAACTTAATGAAAAAGTACAGGACTAAAGACCACCATAATTGGCAGTCATCCAGCAATTCTAGTGATCAGAAAGGCAAATCCTCGCTTCAGACTGAGGACACTGGAGAATCGGACTTGCAAGACATAGATGAAAAGACATGCCTGCTCAATGGAATTGAAAATGTACCTTTCTACAACAGCGCCCTGCTTAGAGGGCAGGCCTTGAATGTTGAAAATGGAAATTTGTCTGATGATAGTGAATCAGATGCTGAGGAATCAATTCTTTTATGTGGAAATATTGATAACTCTGAAGACTCTGATTCACAAGGGGAAGATATAGAAAACTCTTGTTCCAGTGAAGAGAAGCATGGGATTGGTTCTTGTGGTGCACAGTGGGATATTTTTCCGAGAGAAGATGTACCAAAACTTCTGGAATACCTTAGGAGACACTCTAATGAGTTTGGGTCAGCATGCAACTACTCAAAACATGTTCATCCTATTCTTGATCAAAACTTCTACCTAGATGCATACCACAAATTGAGACTGAAAGAGGAGTTCAATATCCAACCTTGGACGTTTGAGCAATATACTGGAGAGGCTATCTTCATTCCTGCTGGATGTCCGTATCAAATCAGAAAAATTAAGTCTTGCGTCAGCGTTGTATTGGACTTTATCTCACCCGAAAATGCTGCTCGGTGCATACAATTAAATGATGAAATCCGTCTTTTTCCTATCCGACACAAAGCGAAAAGCAAAGTATTGGAGGTGGAGAAGATGGCACTTGAGGGAATTGGCTCAGCTATTGAAGATCTACGCAACCTC
>AZBL-2011558-Petiveria_alliacea
GATTCAACCATGTGTCATCAGTGCCAAAGGAATGATAAAGGAACAGTGGTCAGGTGCATCAAGTGTAAGACCAAACGGTTTTGTATACCCTGCATTAACACCTGGTACCCACAAATGAAAGAGGAAGAGATTGCACACTCTTGCCCAGTATGCCTTGGGAATTGCAACTGCAAGACGTGCTTGCGAATGGAAGGATCCAACAAATTGTTTATCAAGCAGTTGGAGGAAAGATTCAAGATTAGTGAAGAAGAAAAAATCAAGTATTCCAAAAACCTATTGAGGAAAATCTTGCCATTTCTGAAGCTATTCAATGAGGAACAAATGTTGGAAAAGGAAATGGAGGCCAAAATTCGTGGCCTAGCAATATCTGAACTAGAAATACCACAGGCTGTTGTTAAGAAAAATGAGCGCATATACTGCAACAACTGCAGAACTTCTATTGTTGATTTTCACCGAAGTTGCTCAAAGTGTACATATGACTTGTGTCTTACTTGCTGCCGGGAAATTCGTGATGGGTTGCTGCAAGGTGGTCAGGAGGAAGTGATTATGGAATATATTGATAGAGGGTTTGATTACTTGCACGGTCTACCTCCTTATCTTCAACAAGGACACAATACCAAACCTCGGAGATCAAGTAGAACTCTAGCTAAGGAAGATGCTGATGATAACCAAGGCAAGGAAAAACCTGTTGATAGCCATGCAAAGAAAAAACCTGAATGGAAAGCTGGTGATAATGGCTGTATACCTTGCCCGACTGCTGAATATAATGGCTGTAGTGGTGGCCTTCTTGAATTAAAATCTGTTTACTCCGATGGTTGGATTTCGGAATTGCTGAGAGATGTACAATTAATTGCAGCAAATTGGGAAGATGAGAGTGAATCTGCATCTCCTGAAGAAGTTTGCACATGTTCTGATTCTGCTATGGATCTTGACACTGAAAGTAACCAGCTTAAATGTGCTTCCAGAGAAGGCTCTGATGACAACTCTTTATATTGCCCTGATGCTAGAGAAATCCAACATGGAGATTTGAAACATTTTCAGTGGCATTGGGCTAGAGGAGAACCAGTAATTGTCAGACATGCTCTTGAAACTGGCACTGGTTTAAGTTGGGAGCCAATGGTCATGTGGCGTGCAGTTCGGCAAATTAAGAACACTAATCATTCTACACTTTTGGATGTGAAGGCACTTGATTGCTTGGATTGGTGTGAGGTTGATGTAAACGTTCACCAATTTTTCAGAGAATATTCAAAGGTTCGGTTTGACCGAGCTGACTGGCCTGTCATATTGAAGTTAAAAGATTGGCCCCCTGGTACTGAATTTGAGAAGCAATTGCCACGCCATGGTGCTGAATTTATTCTTGCGTTGCCCTTTAAGGAGTACACACATCCCAGGAATGGCGTCCTCAACCTTGCTGCGAAGTGGCCAAAAACAATGCTGAAACCAGATTTGGGACCAAAAACTTATATTGCTTATGGGCTTCCTGAAGAGTTGGGTCGTGGGGATTCTGTTACCAAGCTTCATTGTGACATGTCTGATGCGGTCAATATTTTGATGCATACAACTGAAGCCTCTCTGAAGGATGCAAACCATCTCCAAATTTCAAAACTGAAGCAGCTTCACTTTGCCCAGGACCAAAGGGAATTCTTTGGCATCGAGTCTCCCATGGAGAAAAGTGAAGACGGCCAAGAGGCTACAAAAAGTAAACAAAACAGTTCTCAAAATAGGTCTGTAAAACGAAAGAAAGATGCTGAATTGGATCAGTGCTATGTTAAACAAGAGAGTAGTGATAGTGAAGAAGTACTTGGATCATCTGATACAGGAGCTACACATCGTTGCAAGTTACGAAAACGAGCTAATTCGCAACTCATGTCTGGAGAACAAAAAGAAACTGATTTGGTTAAGCTTCCTGTTGGACTAAAAAATAATGACATGGATGGAACCATTGCTGATGTCCAATTAGGAAAAGTAGATCCTTCTAAGTGTAGTGGGGATGTTGCTTCAACTCTTGCTCCTGGGTGTGTAGATGGCTTGCAACATGATGTGGTAGGCAAAGAAATGGTAGAAGATATGTCTGAGAATATGGATAATACCATTTCCATTGTGAAAGTGGGGAAATCAAATATTGATATGTGTATTAGGAATGAAGTTTCAGCTAAGGAATCCAGGACATTAGATGGCTCAGATTGTGGGATGGTAAACTCGGAAAAGTTAGGCATGTCTGGTAAACCGAATGGAGCCGTTGACCATGTTGAGGGTGGAAAAGTGGATACGGGTAAGGTTAGTGAGTATGAAGCTTCTATTCATGGTTTTGGGAGTTGTTCAGAGCTCTATGATGGAGGTGCCCTTTGGGACATTTTCCGAAGAGAGGATAGCCCTAAACTGGAAGAATATCTTAGAAAACATTTTCGGGAATTCCGGCATATTCATTGTTTGCCACTGAAACAGGTTGTGCACCCTATTCATGATCAGACGTTTTACTTGACTGTGGAGCATAAAAGGAAGCTGAAAGAAGAATATGGAATCGAGCCGTGGACATTTGTTCAGAAACTTGGAGAAGCAGTATTCATTCCTGCTGGTTGTCCTCATCAAGTGAGAAACTTGAAGTCATGCATCAAAGTTGCACTTGATTTTGTATCACCGGAGAATGTTCCTGAGTGCATCCGACTTGCTGGGGAGTTTCGTGTTCTGCCCCATAATCACAGGGCTAAGGAGGATAAGTTGGAGGTGAAGAAAATGACTATTCATGCTGTGAAGCAGGCTGTTAAGGATCTGAAGCAG
>AZBL-2011559-Petiveria_alliacea
GATTCGATGATGTGTCATCAATGCCAGAGGAATGATAAGGGGAGAGTGGTGAGGTGTACTAATTGTAAGACCAACCGATTCTGTATTCCCTGCATCACCAATTGGTATCCACGAATGACCGAGGAAGAGATAGCTGAGGCTTGCCCCGTTTGCCATTGGAACTGCAACTGCAAATCCTGCTTGCGAATGGAACGATCCTACAAACGTTCCCCGTTGCTTGATGAATACAAGATTAGGAAAGAAGAAAAGAAGGAGCATTCTAAAAATTTGTTGAAGAGTATTTTGCCATTTTTGAAGGAATTCAATGAGGAGCAGATTATGGAAAAGGAACTGGAGGCCAAAATTCAGGGTGTTCCGATATCTGAAATGGAGATACCAAAGGCAGTTGTTAGCGAAAATGAGCGCATATACTGCAACAACTGCAGAACTTCTATTGTTGATTTTCACCGAAGTTGCTCAAAGTGTACATATGACTTGTGTCTTACTTGCTGCCGGGAAATTCGTGATGGGTTGCTGCAAGGTGGTCAGGAGGAAGTGATTATGGAATATATTGATAGAGGGTTTGATTACTTGCACGGTCTACCTCCTTATCTTCAACAAGGACACAATACCAAACCTCGGAGATCAAGTAGAACTCTAGCTAAGGAAGATGCTGATGATAACCAAGGCAAGGAAAAACCTGTTGATAGCCATGCAAAGAAAAAACCTGAATGGAAAGCTGGTGATAATGGCTGTATACCTTGCCCGACTGCTGAATATAATGGCTGTAGTGGTGGCCTTCTTGAATTAAAATCTGTTTACTCCGATGGTTGGATTTCGGAATTGCTGAGAGATGTACAATTAATTGCAGCAAATTGGGAAGATGAGAGTGAATCTGCATCTCCTGAAGAAGTTTGCACATGTTCTGATTCTGCTATGGATCTTGACACTGAAAGTAACCAGCTTAAATGTGCTTCCAGAGAAGGCTCTGATGACAACTCTTTATATTGCCCTGATGCTAGAGAAATCCAACATGGAGATTTGAAACATTTTCAGTGGCATTGGGCTAGAGGAGAACCAGTAATTGTCAGACATGCTCTTGAAACTGGCACTGGTTTAAGTTGGGAGCCAATGGTCATGTGGCGTGCAGTTCGGCAAATTAAGAACACTAATCATTCTACACTTTTGGATGTGAAGGCACTTGATTGCTTGGATTGGTGTGAGGTTGATGTAAACGTTCACCAATTTTTCAGAGAATATTCAAAGGTTCGGTTTGACCGAGCTGACTGGCCTGTCATATTGAAGTTAAAAGATTGGCCCCCTGGTACTGAATTTGAGAAGCAATTGCCACGCCATGGTGCTGAATTTATTCTTGCGTTGCCCTTTAAGGAGTACACACATCCCAGGAATGGCGTCCTCAACCTTGCTGCGAAGTGGCCAAAAACAATGCTGAAACCAGATTTGGGACCAAAAACTTATATTGCTTATGGGCTTCCTGAAGAGTTGGGTCGTGGGGATTCTGTTACCAAGCTTCATTGTGACATGTCTGATGCGGTCAATATTTTGATGCATACAACTGAAGCCTCTCTGAAGGATGCAAACCATCTCCAAATTTCAAAACTGAAGCAGCTTCACTTTGCCCAGGACCAAAGGGAATTCTTTGGCATCGAGTCTCCCATGGAGAAAAGTGAAGACGGCCAAGAGGCTACAAAAAGTAAACAAAACAGTTCTCAAAATAGGTCTGTAAAACGAAAGAAAGATGCTGAATTGGATCAGTGCTATGTTAAACAAGAGAGTAGTGATAGTGAAGAAGTACTTGGATCATCTGATACAGGAGCTACACATCGTTGCAAGTTACGAAAACGAGCTAATTCGCAACTCATGTCTGGAGAACAAAAAGAAACTGATTTGGTTAAGCTTCCTGTTGGACTAAAAAATAATGACATGGATGGAACCATTGCTGATGTCCAATTAGGAAAAGTAGATCCTTCTAAGTGTAGTGGGGATGTTGCTTCAACTCTTGCTCCTGGGTGTGTAGATGGCTTGCAACATGATGTGGTAGGCAAAGAAATGGTAGAAGATATGTCTGAGAATATGGATAATACCATTTCCATTGTGAAAGTGGGGAAATCAAATATTGATATGTGTATTAGGAATGAAGTTTCAGCTAAGGAATCCAGGACATTAGATGGCTCAGATTGTGGGATGGTAAACTCGGAAAAGTTAGGCATGTCTGGTAAACCGAATGGAGCCGTTGACCATGTTGAGGGTGGAAAAGTGGATACGGGTAAGGTTAGTGAGTATGAAGCTTCTATTCATGGTTTTGGGAGTTGTTCAGAGCTCTATGATGGAGGTGCCCTTTGGGACATTTTCCGAAGAGAGGATAGCCCTAAACTGGAAGAATATCTTAGAAAACATTTTCGGGAATTCCGGCATATTCATTGTTTGCCACTGAAACAGGTTGTGCACCCTATTCATGATCAGACGTTTTACTTGACTGTGGAGCATAAAAGGAAGCTGAAAGAAGAATATGGAATCGAGCCGTGGACATTTGTTCAGAAACTTGGAGAAGCAGTATTCATTCCTGCTGGTTGTCCTCATCAAGTGAGAAACTTGAAGTCATGCATCAAAGTTGCACTTGATTTTGTATCACCGGAGAATGTTCCTGAGTGCATCCGACTTGCTGGGGAGTTTCGTGTTCTGCCCCATAATCACAGGGCTAAGGAGGATAAGTTGGAGGTGAAGAAAATGACTATTCATGCTGTGAAGCAGGCTGTTAAGGATCTGAAGCAG
>AZBL-2011629-Petiveria_alliacea
GAGGCTGTCAACGGGGAAAAGGAGAAGAAATCTATGTGTCACCAGTGCCTCAAGTGTGTTAAAACCGGTGTTATCTCTTGCTCATACTGCAAAAAGAAACGCTATTGTCTACAGTGCCTTTTTAAGTGGTATCCTGAAAGAACAAGAAAGGAAGTGCAGGAGGCATGTCCATACTGCCGTGGGTATTGTAATTGCAACGTATGCCTCCAGAAGAACCTAGTTGTCAAGGCCCGACAGAAAGAAATTCATAGAAAGACCAAATTACAGAGGCTACTTTACATGATGTACAAAATTAATCCCCTCTTACGACATATACAAGATGATCAGAGAGCCGAGCTAGATATGGAAGCTAGGATACTTGGCAAAACTATTAAACAGGAGGATGTAATGAAGATCATACTTGATGAAGATGATCGGGTATACTGTGATAATTGCAATACATCTATTGTAAATTTCCACCGAAGCTGCCCAAATCCTGTATGCTCTTATGATCTCTGCCTTTCTTGTTGTCGAGAACTAAGAGAAAGTTTGAGCCCTTCTGGTACATATGCTGAACCTTCTCAACAGCGGGTTGTGGAAAATTCTTTCCATTACAGTACAACTGAACAGGACAAGATTACAACTAGTGATGAATCCCATGTGTCTGCAGTTAGCTATTGTCAGCCCAACACAGTTGACTGGAAAATGAACATGGATGGTAGCATTTCATGTCCTCCAAAAGCATTGGGTGGTTGTGGTTTTCAAATACTTGAACTAAGACGCATCTTTGAACCTTATTGGGTTGACAACCTGATAGAAAGTTTTGATGAAGTTCCCATTGATTATCATCTACCAGATACAGAATCTAGTCAAAAATGTCCTGCCTGCCTCCAATCTTTTTCTTCAGGTGATGGAAGGAGAAAATCTGAAACTAGAAAGGCATCTTCAAGGGAAAATACGTATGACAACTTTCTTTACTGTCCGAGTGCTAAGGATCTTGACGAAGACAACATTGAGCATTTTCAGAGGCACTGGATGAGAGGAGAACCTGTTATTGTTAGAGATGTTCATAAGAAAGCATATGGACTTAGTTGGGAGCCAAAGGTCATGTGCAGGGCTTTTAAAGGAGCGAAAAAGATAATGAAGGAGGAAACATTTAGTGTAAAGGCAATTGATTGTTTGGACTGGTGTGAGGTGGAAATTGATATTTATCATTTCTTCAAGGGTTATTTGCAAGGTCGAAGGCATAGTAATGGATGGCCGGAGATCTTAAAACTTAAGGATTGGCCTGCTTCAAATTCTTTTGAAGAATGCTTGCCGAGACATGGTTCTGAATTTTTTTTAATGCTTCCTTACAGTGACTATACTCATCCGAAATCTGGTGTGCTTAATCTCGCCACAAAGCTTCCTGATACCTCTCCAAAGCCAGATTTGGGACCAAAAACATACATTGCATATGGTTTAATGGAAGAGCTAGGCAGGGGTGATTCTGTTACAAAACTGCATTGTGATATATCTGATGCGGTTAATGTGTTGATGCACACAACAAACGTTGATGTTGGGTCATGGCAGCCACAAATAATGCAGAAGTTACAAAATGAATATGAAGCTGAAGAATCTCTCTCGGTTGACAGATGCCATGTCGAGTCTAACCAAACCTTTGACACTGGCCTGAATGGCTGTGCTGCTGAAAGATTTCCCTGTGCTGGCAAAGCTGATGCTGTAACTAGTGGCAGTCATTCTTCAGAGGTTCCAGACCTTATTGAAATTGAAGGTTCTGCTTCCAAGAGACCAGATTTAGATGGAAATAAAGTTTATGGAGGTGCTGTTTGGGATGTCTTTCGAAGACAAGATGTTCCAAAAATGATTGAATATCTGAAGAAGCATCAGCTAGAGTTTCACCACATCAACAACCTTCCTGTGAAATCTGTCATTCATCCTATTCATGACCAGACCTTCTATCTGAGTGAGATCCAGAAGAAACAACTGAAGGAAGAGTTTGGTGTTGAACCTTGGACATTTGAACAACACCTGGGTGAGGCTGTTTTTATTCCTGCTGGATGTCCACATCAAGTGAGAAATAGACAATCTTGCATCAAGGTGGCGCTCGACTTTGTTTCCCCTGAGAATGTTCAAGAATGTATTCGATTGACAGAGGAGTTCCGCTTGCTGCCAAAAAACCATAGATCTAAGGAGGACAAACTGGAGGTGAAGAAAATGGTCCTATATGCAGCAAGCGCTGCTCTGAATGATGTCCGAGAGCTGATGAGAGATGTTGAACAAGGT
>Ambtr_v1_0_27-AmTr_v1_0_scaffold00021_230-
ATGGAGGTTCCTCAATGCAAGAGGTCAGATGGCAAGGGATGGAGATGCAGCGCCATGGCCTTTGGAGGCCGAACGTACTGTGAAAGGCACTGGTTGATGCAGAAAAAAACTAGAGACAGAAAATTGAACTCCAAAATTGGGAATGGAGAAAATGAGAAGAAGTCAATTAAGAGGAAGAAGAGCTCTGATGAGAAAGAAAATGGGTTTCACAAAAGGAAAAAGGTGAAGAGGGAGAAGAAGAGGGAATCAGAGGATGGGGTCTCTGATAATTATTCTGACGAGGGGTCTGTGGGTTTGATTGATGAGAGAGAAAGAGAATGCCGGTTATCGAAGGGGTTAGGGTCTGTGGGTTTGGTTGATGAGAGAGAAAGAGAATGTCGGTTATTGAAGGGGTTATCTGGAAAGAAACAGAAGGAGGTGCGCAGCCTGTATGGGAAGAACCCAAAAGCGGGTACTGGATTCGAGAAGAAGAAGCTGGATTCTGGGTTATCAACTGAGAAGAAGAAGAGAGTTTCTGGGTTATCAAGTGAGAAGAAGAAGGTCGTTCGTGTGAACTCTGGCGAGGTTGGTTGCAAGGTTTATGGAGCACTGGACAGAGATGATGAATTAAAGAGAGAGGATGGTACCTGTAAGAATAAGGAGAAGAAAGGTCTAATGTGCCACCAGTGTCTGCATAGTTACAAAGATGGTGTCGTTGTTTGCTCGTACTGTGAAAAGAAGCGCTATTGTTACACATGTGTAACCAAATGGTATCCTGAACAAACACGGGAAGAAATTGAAAATGCTTGTCCATATTGTCGTGGCAATTGCAATTGTAAGGCGTGTTTGCGTGAAAGCATTGCTGTGATGGCCAATAGAAAGGAAGTTGATGCCAGTGTTAAACTGCGACGATTGCAGTATCTGTTACGTCGGGTCCTTCCTGTGCTGGAGAAAATTTATGCAGAGCAGGATTTGGAGAAAGAGATAGAAGCTAAGATAAGGGGAGTTCAGCCAGCTGATCTGGATGTGGAAAGGTCAAAACTTAACCCTGATGAACGTATATATTGCAACAACTGTAATACGTCGATCGTCGATTTCCATAGAAGCTGCTCAAACCCGAAATGTGATTATGATCTTTGTCTTTCATGTTGCCGGGAACTCCGTGAAGGTCGTCAGCCAGGAGGCAACAAGGCTGAAACTGCCCACCAACAATCAATAGAAAGAACCCAAAATCGGGTATCGGATGACTCTTCCAAAGATGTTAATAGCAAACCATGCATACCCAGAAAAAGATATGGTTGGGAGAGTCAAGCGGCTGCTGCTAATGGCCATATTGTGATGCCCCCTTCTCTTCCTTTGCCTGATTGGAAAGCAAATGAAGATGGTAACATCCCTTGCCCCCCAAAAGTGCGGGGCGGATGTGGGGCTTACACCCTCACGCTAAAGCGCAACTTCAAAACGAATTGGGTTGTCAAGTTATTTAACAATGCCAAGGAACTCATTGATAGTAATGATGAATTGTCTAAGGATTCGGGGTTTTCTCAAAGATGTCTTCGTTGCCCTCCATATTGGCATTCAGAGATTATTGGTGATGATAATAAAAAGTGTGACCTTAGGCTGGCGGCTCATCGAGGTGACAGTGATGACTTCCTCTATTGTCCAAGTGCCCTTGATGTGGGGAGCGATGGGATTGACCATTTTCAGGAGCACTGGATAAGAGGCGAGCCAGTGATAGTTAGGGATGTTAATGAGAGAACATCTGGACTTAGTTGGGAACCCATGGTTATGTGGAGGGCTGTTCGGGAGACATCCAGAAAGAAGCTCCAAGAGGAGAAAACAACTGTAAAGGCCATTGATTGCTTGGATTGGTGTGAGGTTGAGATTAATATTCACAAATTTTTCAAAGGCTACTTAGAGGGTCGCATGCATAGAGGTGGTTGGCCAGAGATGTTGAAGCTGAAGGATTGGCCTTCATCCAGCCGATTTGAAGAACGGTTGCCTAGACATGGTGCTGAGTTCATTGCATCATTACCTTATTTCGATTATACTCATCCAAATTTGGGTCTTCTGAATCTAGCCACAAAGCTTCCTGACGGTTGCCTAAAGCCAGATTTAGGACCCAAGACATACATTGCATATGGATCCTATGAAGAGCTTGGTAGGGGTGACTCGGTAACAAAGTTGCATTGTGATATGTCTGATGCGGTTAATGTTCTAACCCATACAAAGGAGGTGAAGTTTGCATCGTGGCAACGGAAGAGAATTAGACAAATGCAACATAGGCATGAAGAGGAAGATGAGATTGAACTGTATGGTGGGGCAGACAAGGCTGTGGATAACGCTGCTGAGGAAAAGGTGGACAACTCAGATATAGGTAGGGGCCAAACAGCGAATAAAGGATCTCTCTCTCCAAAATGTGGTGATAAAGTCGACAGAAACTTCCCATTGCCAGAGAAGATGGACTTAGAGATTGTACCAGAAAAACTAGATCAAAAAATGAGTATCTATACAAAAATTTCAGATGACCATGAATCTGAGATGACACAAGGCTGTTCAAAATCTGAAGGTAGTGAAGAAAATTTACCATTGTCAGTAAAGATAGATAATGATCGACAGTGGTTAGGTGGCTCAGAAAAATTAGATCCAAAAATGGATCTTGAGACAAAATTTTCAGATGCAAATCTATCTGCGATGAGAGTTGAATTTTCAAAGTGTGTGGAAAGTAATGTGGAAAATTTGGTATTGTTGAGAAAGATGGACATTGGCCCAGAGAGATTGGATGGGTCTGAAGAATTAGGTCAGAATGACACTGAATCTGAGATGAGAGAAGGTTGTTCAGAATGGAAGAACAGGATTGAGGAACAATCACCATTGTCAGAAGAGATGGACATTTATCCAGTGAGATTAGGTCATCAACAAATTGAGATGAAGGCATCCTCTAGTACAAGGAACGATTCCGAAGTTGTAGAGCCACAGAGATCTCACAGCCTTTCGCCAGCTGAAGTTCATTCTTTTGAAGTAACACCAGATAAGGATGCTGATAATGCGGAAGGCACATCAGGCGTTTCGGAAGAGGATAGGGCTGAGGCTTCTAAATCCAGTGGAGAAGCTTTAGTGAATGGCTTTGTTCACCAAGATGATGTTTCAGATGTTGTTTATGGAGGCGCTGTTTGGGATATTTTCCGGAGGCAGGACGTTCCAAAGTTAATAGAATATCTCGAAAAGCATTGGAAGGAATTTCGCCATATCAGCAATCTTCCTGTGAACTCGGTTATTCATCCTATTCATGACCAGACACTTTACTTGAATGAAAAGCACAAGAAACAGCTTAAAGAGGAGTTTAATATTGAACCTTGGACTTTTGAGCAACACTTTGGTGAAGCGGTATTTATTCCAGCTGGTTGTCCCCATCAAGTGAGGAATAGAAAGTCATGCATTAAAGTGGCTCTGGACTTTGTATCTCCTGACAATGTCGAAGAATGTGTTCGATTGACAGAAGAGTTTCGGTTGCTTCCAAAAAGCCATAGGGCCAAGGAAGATAAATTAGAGGTGAAGAAGATGGTTTTATACAGTGTGAGTGCAGCTGTTAGAGAAGCTCGACAGTTGATCACAGAACTCAATTGGGATTCGGGCACTAGCTTCACCGATTACAACGTTGGTAGATGGAACACTAAATCC
>Ambtr_v1_0_27-AmTr_v1_0_scaffold00037_81-
ATGAAGGAAGATGCGTTCTTTGTCCCTGCTCCTAATGACCTACGCTGCGAAAAAACCATTGGGGTGGGGAGGTGCAAGAACTGGCGCGTTCATGATATGCTTATTTGTGAAAAACATTTAAAGATGGAAATCAAGGCAAAAGTATCCAGAACTTCTGCAAAGAACAAGGGCTCACAATGCAAGACCAGAGACCAAATGGGAAACGGATGTGCGGATTATGTTTCAGAAAAGCCGAAAAAGAAGGAGGTTGTGCATCAAAAAAACAAGCAAGAGGAGGAGGTTCTGCTTGAACATGGCGCTGGGAATTCTATATCAGGTCCTAAAGAGAAGCAGGAGGTAAAGGTTCTACTCGAGATCAGTAATGGAAATTCTCTCTGCAGAAACAGGTCAAGGGAAAGCGAACAAAGTTCTGATGAAGAGAGAATGGCTGAGAATATGGCATCTGCAAAGAAGAAGCGCAACAAGAAGGGGTTCAGTAATGACGATGGTGGTTTTAGGGCTACCAAGATATCAAAGTTAAAGAAGAAGATGACGCTGAAAGAACCAGATGAGGAGGATGAATTGAAAGATGACTTCATCGAATCAACTAGTAGAAATTCTCTCTCTAAAAAGAGTTCAAGGGAAATTGATCGAAGCTCCGCTGAAGAGAGAGTGGCTGAGAATATAGCATCTGCAAATAAGAAGCCTAGCAAGAAGGGGTTCAGTATTGACGATGGTGCGTTTAGGGCTCGCAAGATATCAAAGATAAAGAAGAAGATAAAGATGAAAGAATCAGAAGAGGATGAATTGAAAGATGATTCCAACAAATCAACACGTAAATCTTTCACTCCTAGCGATGGAGTTGGGGCTTCTCAAATGGAGCCAGAAATTTTGGGCTCGGATAATGGAGTTCTGGCTTGTGGGTCTGAGCCAAAGATGGAGTTTGCAGCTATTTCTTACTCTAGACGCAAGGTTAAGGCACTAAACAATGGGCAATATACAGTAGAAAACCCCAAGGAAATTGCAGAGATTTCTCAGGCAAAGCAATTGCGTAAACTCAGGCCAAGAAACAATGTATTCAGCGAGCGTAGGCCACAAAAGAAAGTACAATGCACAGTTGAAAAACCAAAGAAGGCACTACCGGGTTTCAGCAACATGTGCCATCAATGCCAAAGAAATGACAAGGGAAGGGTGGTGAGGTGCACCAAATGTGATAGAAAGCGCTACTGCATACCTTGCATAACGAGATGGTACCCTCTGTTGTCGGAGGAGAGTATAGCGGAGGAATGTCCTGTCTGTGTTGGGAATTGCAATTGCAAGGCATGCTTGCGTTTGGATAAATGCCAACAGAGTCATTCGAAAGAGATAAGTAAAGAGGAAAAAATTCGTCATCTTCAGTATTTGATACACAAGGTCTGTCCCTTGCTCAGGCAAATTCATCAAGAACAAGAAGCAGAGATGGAATTAGAGGCTACCATTCAAGGAGTACCTCCATCTGATATACAGGTTCAACAGGCAGTTTGTTATGATGATGAGCGTTTGTATTGTAACAACTGCAGCACATCCATTGTGGATCTACATCGGAGCTGTCCAAACTGTTCATATGATCTCTGTCTAAAATGTTGCCAAGATCTACGCGCAGGCTTCAGCCTTGGAGGTGGTGAAGAAGTTCATTTGGAGTTTGTGTCAAGAGAGAAAACTTATGTGCATGGTGGGAGGCTTCATTTGGGCAGTGAGAGGAAAAAGGAGTCTAATGGCATCAGGTCTTCTTCATGCGAAGATGTGCTGGCCTTTGAATGGAAAACTGACAATTATGGCAACATCTCTTGCCCTCATACAAAGATGGGAGGATGTAGTGCTGGCCTTTTGGAACTAAAGTGTATATTTCAGGGCAATTGGTTGTCCGAGCTGCTAGTTAAAGCTGACAAAATGGCTAGCATATTCAGATCTTCAGAGCTATCAGATAATTTTGATCCGTGCTCCTGTTCAAGTGAAATAATGAATGGAGTTAAGGAATTGCTTCGTAAAGCAGCTGATAGAGAAGAATCTGACGACAATTATATTTACTGTCCAATTGCTAGAGATATTAAAAATGGAGACCTTGAGCACTTTCGAATGCATTGGACTAATGGTGAGCCAGTGATAGTACGCAAATGTCTTGATAGTAAACTGGGTCTGAGCTGGGAGCCAATGGTCATGCATCGTGCATTTCGTGAGAGGACTAACTCCAAAATTGGAATCGAGTTGCTCGAGGTGACTGCCATTGATTGTATGGATTGGCGTGAGGTTGATATTAATATTCATCAGTTTTTCAAAGGTTACATGGGGGACCGTGTGCCTCGTGGTGAGCAGCCAGCAATGTTGAAGCTGAAGGATTGGCCCCCATCAAATTTCTTCAATGAGCTTTTGCCTCGCCATGGTGCTGAGTTCGTTAGTGGGTTGCCATTTCAGGAATACACAAATCCCAAAGTCGGTGTCCTTAATCTTGCTGCAAAGCTTCCTGAGAAATTCCTTAAGCCAGACTTAGGACCAAAAACTTATATTGCATATGGGAATGCAGATGAACTTGGCAGAGGAGACTCTGTAACCATGCTGCACTGTGATATGTCTGATGCGGTAAATGTGCTGACACATACAGCAGAGGTTGAGTTTTCTTCTGAACACTTGACTTGGATAGAAGAGCTAAAGAACCAGCACAACACCGCAGATAAAATGGAAGCCCTTAATGCCTGTGGAATGAATAAGAAAAGGGTTAATCCGGGGCGCAGAAAAAGGGAAACACTTTCTATAGATGGGAAGGCCATAGCGACTGGTTTATCTGATTCCAAAAGAAGAAATGGTTCAAATCTTGATGTTGGAACTGGCCAGGAGGAAAACATTTGCTTGCATGAAGTGAAGGTTGAAACTTGTGAAGAGCACTGTATCAAAACTATGGAGATAACAGGGGATACTGGCTTTCCTGACTTTATTTCTACAGCAAAGAGAACTGTTGATGTTGCAATTGTGGAGAGTAATGGTTGGGAGACTGGTTGCCCTGGCATCAAACATAACGGTAAGGATGGCGAGAGAAAAGGCGATGCTGGTGCATCTGTTGTTGGGCGAGAGGTGATGGAGGTTGATGAAGATATGGATGATGAACATAGTTGTTCCAGGAAGTCTGAAGACTTGAAAAGAAATCCTCAGATGAAGGACAAAGAGCGGCCTGAAGTTTCTGCCAGTGAATTGAAACTAAAGCGTGAGTTTGGTGGTGCTCTATGGGACATATTTCGAAGGAAGGATGTGCCAAAGCTGGAGGCATACCTAAAAAAGCATTCAAAGGAATTTGGACATGCTTCGGATTGCCCACTTAAAGAGGTTATTCATCCCATTCATGATCAGAGATTCTATTTAGGAGTGGAACACAAAAAGAAGCTTAAGGAAGAATTTGGAGTGGAACCTTGGACCTTTGAACAACATCTGGGGGACGCAGTCTTTATTCCTGCTGGCTGCCCTCACCAAGTTCGAAATGTGAAGTCTTGTATTAAAGTTGCCATGGACTTTGTGTCGCCGGAGAATGTCTATGAGTGCATTAGATTGACTGACGAGTTTCGGTTGCTTCCAAAGCACCATCGAGGCAACGAAGATAAGTTAGAGGTTCGGAAGATTTGTGTCTATGCGGTGAGCCATGCATTGGAAGAGATCAAGAACTTGAATTCCGCCACAGAATCTGAACAAGGATATAAAGAGGTGCAGTCAGCCATGCACAAGAAACAACAGTCGAAGCGCAAGAGAAGCACGTCCAACTGT
>Ambtr_v1_0_27-AmTr_v1_0_scaffold00057_248-
ATGGAGGACCATGTGGGGATCCCAGATGATATGCGTTGTAAAAGATCAGACGGGAAGCAATGGAGATGCAATGCTTTATCTATGCCAGATAAAACGGTATGTGAAAAACACTACATTCAAGCAAAGAAGAGAGCAGCAAATTCTGCCCTGAGGGCAAGTCTGAAGAAAGCAAAAAAGAAGTCAACAGATGAAAGTGATACCTATGTGGATAATAAGAAGGATGAGATTGAGAAGCCTCTAACTAATGCAAAAGGGGGGCATGAAATTTCACCTGCAACTACGGGTAAAAAGTCCAAGGAGAAGGTGGCCAAAAATCAATCTTCTTATGCTCCCAAAGAAGTGCCAGTGAAAGGTTCAGTTACCCGTAGTGCCGTGAAATTGAATGAGGATGCACAAAGAGACTTAGCTCATAGTGATGACAACAAAACCAAATCTGCTTCAAAGCTGCACCCTTCCATTGTGACTTCTAGAAATAAAACCCCAAAAAGCTCAGCTGGCAAGGTTCCGGTGGAATATTCAGGTAAAAGCACTGATTCATCAGGTGAGGCAAGCGGGCAAACTTGCCACCAGTGTCAGAAGAGTTATAAAGGGAAAATAAACTGGTGTATGAACTGCAATAGAAGAGGCTATTGCAACAGCTGCCTTTCTAAATGGTATCCTGATATTCCCCCAGAGGAAATCCAAAGGGTCTGTCCAGTGTGCCGCGGGACTTGCAATTGCAAAGTGTGCTTATGTGGAGACAACCTGATAAAGGTCAGGATTCAGGAGATACCTGGCCACGATAAATTGCGATATATCCATCACCTACTATCTTTGGTTCTTCCTGTACTCAAGCAGATTGACATAGAACAGAATATGGAATTGGAAGCTGAAACCAAGGTTCATGGATTTAAGGGCGATGTTCCCAGAAGCAAGTTGAACTCAGATGAGCAGATATGTTGCAACCGCTGTGGGAGTGTTATTGTTGACTACCATAGACGCTGTGGAAATTGTTCGTATGATCTATGCCTTGCTTGCTGCCTGGATGTTAGACAAGCGTGTCGGATTGGTTTGAAGATTAAAAGGGAGGGAACCCAAGTTGTGGAGAGTGGAAAGGATGGGGTTATTCATGCAACAACTGATCCAGAAGATATGGATGTGGATACGATGAGATATTGTCTTCCATGTCCTTTGTGGAAAGTCAATAGTGATGGAAGTATTCCATGCCCCCCAGAGGATTATGGTGGTTGTGGTTGCAAATCATTGGTTCTAATGCGCATTTTCAAAATCAATTGGATTAGAAAACTAGAGAAAGACACCGAGGAATTGGTTAATGGCTGTAAGGTCCAAGAGCCCGAACATTTGGACTCATGCTTTTTTTGCTTGACGAGCTTACCTTCTGAAAGCAGTCAATTTGTAAATTCTAATCTCCGCCAAACAGCTTTCCGAAAGGATAGCACGGACAATTTCCTCTATTATCCATCATCTTATGATATCAAACTTGAAGGTGTCTATCATTTTCAGAAGCATTGGGTCAGAGGCGAACCAGTTATCGTGAAGCATGCATTTGATAGTGCATCAGTTTCTAGCTGGGATCCCATGGTTATTTGGAGAGGAATTCGGGAAACTGAAGATGAAAAGATGAGAAATGATGATCGAGATGTAAAATCTATAGATTGCCTTGACTGGTCGGAGGTTGAGATTAATCTGGGGCAGTTCTTGAAAGGCTATTCAGAGGGGCGGATCCATGAAAATGGTTGGCCAGAAATGTTGAAGTTGAAAGATTGGCCATCTCAAAATTCCTTGGAGGAATTCCTGTCATACCAAAGAGCTGAGTTTATCAGTACACTGCCAGTGCTTGAGTATATTCATTCCAAGTGGGGTCTTCTCAATCTTGCCACAAAGTTACCCCATGGTTCTCTAAAGTCAGATCTAGGACCTAAGATCTCTATTGCTTATGGGACATATGGAGAACTTGGTCGAGGTGATTCTACAACAAAACTCCACTATAATATGGGTGATGTGGTCTATCTATTGATGCATACATGTGAAGTGAAGTTTCAAGGTTGGCAACGTGCTAAGATTGAGAAGATACAAAAGACATTTAGAGCAATAGATGCACAAGCATCAGCTGATTTGCAGGCTATTGAAACTAAACATAATGTTGATGAGAGAGAGAAGTCACCCAGTCAAGCTACTGAACGAAGTAAGCAAGATGATGTGGGGTGTAGTTTGAATTCTGAAGCAGCTGATGTTGTGGATGACCATGTCTCCTCTAGTGCAACTGAGTTGTCTGGAAAGAGCAAGTCCGTTCCTAGCGAGAGAAAGGAAATTGGTACATCACCATCTGTCATTGGAGGTGATAATGATGCACTGGATAGAACCCGTGGCGGAGTTCATTGGGATATTTTCCGCAGGCAGGATGTTGCTAAGCTTAATGAATATTTAAAAGTCCATTGGCGGGAATTCAGGCATTTTGGTTGCCACCAGTTTAATTCAGGTACAAGACCTCTGCTGGATCAAGTTGTTTTCTTGAATGAAGAGCACAAGAGGAAGTTGAAGGAGGAATTTGATGTCGAACCATGGACATTTGAACAACAAGTTGGTGAGGCAGTTTTTATCCCTGCGGGGTGCCCTTTTCAAGCAAGAAATCTTCAGTCTTGTGTACAATTGAGTATGAACTTCCTTTCCCCTGAAAGCTTAGGGGAATCTTTACGCTTGGCACAAGAGATCCGCTCTCTTTCCGATAAACATGCAGCAAAACAGAATATGTTGCAGGTTGGTAAGATGGCTGTATATTCGGCTAGTTGGGCTATCAAAGAGATTCAGAAGTTAGCACTTGATCCTATAGTTGTCTCGGAATTTGGAACTGGTAACCCAAATCTCACGACCCTGCTTTCTGAGAACTTGGAAAAGATGATCAAAAGGAGGCAGATCACCTGCATT
>Ambtr_v1_0_27-AmTr_v1_0_scaffold00072_47-
ATGTGGAGGTACCCTGATTTGACAGCGGGTGGAGTTCAGAAGGGTTGTCCAGTATGCCATGGGAATTGCAATTGCAATGAATGCTCAAGTGCTGTAGACAGTGTGAAGGATTCATTAAGGGAGGCAAATAAAGTGGATAAAATCCGGCACGCACATTATATGATATGCATGCTTCTTCCTGTGTTGAAACAAATATATTTTGAACAGAAGATGGAATGGGAAATGGAAGCCAATTTACGGGGGGAAGTGCCATCCGCCATTCAGATTCAACAAGTGGAAAGCTGTTGTGGAAAGCAACTATACTGTGATAACTGCAAAACTTCTATAGTGGATTTTCATAGAAGTTGCTCAAGGTGTCATTATAACATTTGCCTAAATTGTTGCCGAGATATCCGGGAAGGTAAGTTATGTAGACTCATGGAAGTTAAGAGGCTCGAGTACCTAGACAGAAGCAGAGCTTACTCCCATTTTCGAGATCCTTATCGAGGAGAATTTATGCAAAGCCCCTTGGCATTAAGTCCTTGTCAGTCATTGCAGTTCTCTCCAACACCTTTATGTGAATGGATAGCTAACCCTGATGGTACCATTCCTTGCCCACCTGAGGAACTGGGGGGTTGTGGTAAATGCATTCTGGACTTGAAGTGTGTTTTCCCAGCCACTTGGATTTCTGAGTTGGAAAGAAATGCAGAGGAAATAGCTTGTAGTTATGACTTTCCCGACACATCAGATGTTTCTTCTTGCTGTACCTTTTGCTTTAAAGTTGGTAATAAGGTCAGTGAATATGATCAATCGCTACGGAAGGCTTCTGCTAGGGAACACTCTGATGACAACTACTTATATTGTCCAACAGCCCAAGATATCCAAGCTGAAGACGTTGAGCATTTCCAGCACCATTGGATTAGAGGACAGCCAATAATAGTTCGAAATGTGCTTGGAGATACTTCTAGGTTAAGCTGGGAACCAACAGTCTTGTTGCGTGCAATTTTTGACCAACGAAATATGGAACTTCAGAATGAAGTGAAAACAGTTAAAGCTATTGATTGCTTGAATTGGTGTCAGGTAGATATCAGTATTGATCAGTTCTTTGAAGGTTATTTTGAGGGGCACATGCATGATAAAATGTCGCCTCAGATGCTGAAATTGAAAAATTGGCCCTCTTCTAAAGTATTTGAGGAACACCTTCCACAACATAGAGCTGAATTTATCAGTGCATTACCTTTTAAGGAATATACTAGTCCAAGTGATGGTCTCCTTAACCTGGCAGTCAAGCTGCCAAAGGATGTCCTGAAGTCTGACTTTGGCCCACGAACATATATTGGTTATGGGACTTCTGAGGAGTTTGGAAGAGGTGATTCTGTAACAAAGCTGCACTATGACTTATGTGATGTGGTGAATGTTTTAGCACATACTGCAGAAGTTGTATTTTGCCCCAAACAAGCTACCAAGAAAGAACGGCAAAAGAGAAAGCATACAAGTCAAGATCATAAAGATTTTTTTAGCACTAGTAAGGACCCAGCGGTTTATGAGATGCAGCCTGATGCATATTCTGTAAGAAAATATGTCGAAGAAGCTGACACTCTTAGCTCACTGACTGATATTGATGGTGGCAAGCCACTCCGGCCTTTACCCGCTGCTGAAGATTCACCTCTTTCTGGTGTTACTTCAAAATCCAGTGAAGACCTTGATATTGGTACTGCAGCAGAGAGAGATCTTAACATTGTATTGGATGATTTTATGTCTGTGGCCACCAAAAAGAATTATGTTGACAATGAAGAGCAAAAATCTAGCAATAGCAGTACTTCTCAAAGCTCTGAAAATTCTGAATGTAGTGGGACAATTAGTCAAGCAAAGTGCAGGGAACCTCCAAGCGTTGTTGGAAATTCAATAGCTGATTCTTGCGGCGCAATATGGGATGTATTTCGTAGAGAAGATGTTCCGAAGCTACAGGAATACCTTAGGAAACACTCCAATGAATTCTGGCATACATATTGCTCCCCAGTTAAACATTTTGTTCATCCCATTCATGATGAGATTTTCTTTTTGACTGAGGCACACAAAAGAAAGCTCAAGGAGGAATTCCAAGTGGAGCCTTGGACTTTTGAGCAGCACATTGGAGAGGCAATCTTTATTCCTCTGGGGTGCCCGCATCAAGTTAGAAATCTTAAGTCCTGCCTAAAAGTGGCTATGGAATTTGTATCGCCTGAGAACGTGCATGAATGTATCCAGTTGACTGATGAACTCCGGTCACTGCCAAAGAATCACGAATCTAAAGAAGACAAATTGGATGTAAAGAAGATGACTCTCTATGGTGTTTCTGCAGCAGTCAAAGAAATTCATGAGTTGACATCACTTGCCAGGGACGATGTGAGACTTGCGGACCTTAAAATCTCAAACCAAAGATTGGCATGGGCTCCACAGACCCCTTCACCCCCATTGGTTCAGCCTCGATCACTATGCCTTGTA
>Aquco_v1_1-Aquca_005_00620_1-
ATGGAAAACCAAGAAGAAGAGAAAAGATCTGATCTTGATGATGGTGATATTGATATTGTTAATGGTAATGGGGTTAAGGAGGAGGATTCTAAACCAAATACTTCAAAGGGAAACGGAAAGGGAAAGGGAAGAGGAGGGAAAACAAAGGATCATGTTGAGAAGATAGTGGAAGAAGAAGATCAAGATCAAGGGGTTCAAAGAAGGACTAAGAGAAATCTTAATTACAAAGAAGTAGAAGAAGAAGAGGAAGAGGATGATTTGGAGGCTGAGGAGATGAAGAAGGTTGGTTCAAAAAGAAAAACAAAAACAACTGCTTCAAGAGGAAGGGGAAAGGGAAGACCACGAGGAGGAGGAGTAGGAGCCCGGAATGTAAAATCCAAGGAGGATCTTGTAGAAGAAGAAGAAGAAGAGGTAGAGGAGGATTTGGAGGCTGAGGATGATGCCAAAATAAGTGGTTTAAAAAGAAAAACAACCTCTTCAAGAGGAAGGGGAAAGGGAAAGGAAAAGGAAAGACTTCAAGGAGGAAGAGCAACGCTGAATGTAAAAGTCAAGGAAGATTCTGTTAAAGAAGAAGAAGATGATGAAGATAAGGGACTTCGGAAAAGGACCAAGAGAAATACAAATTACCAAGAAGAAGAAGAGGATTTCGAGGAAAACCATGGTGAAGCAGAAGAGACAAAAACCTTATCTAGACTCAGTGGAAGGTCTACTACAACTACTGTTCAGAAACAAAAAACTGTTACTAATGGTGTATGGAAGTTAATTGTTAATGGAGCGGAAGTGGAGTCCTTAATGTGCCACCAATGTCAGAGAAATGATAGAGGGGAAGTTGTCCGGTGCACTAGTTGTAAAAATAAAAGATTTTGCTTCCCCTGCATATCAAGATGGTATCCACAGATGTTGCATGAGGATATTGCAGAGTCTTGCCCAATGTGTCGGGGAATTTGCAATTGCAAAGCATGCTTGCGTAAGCATGGAAAGTATGAGGAGAAAGCTAAACGGACCTTAACAGAAAATGAAAAGGTCAACTACTCCAAGTATCTCGTGGATCTACTCCTTCCCACCTTGACACAAATTGATCAAGAACAAGCGATAGAAAAGGAGGTTGAAGCTAAGATTCAAGGAGTATCAGTTTCTGAGATAAAGTTACAGAAATCTGCTTGTTCTATAGATGAGCGTGCATACTGCGACAACTGCAGAACTTCTATTTATGACTTCCACAGAAACTGCCCAGACCCAGAATGTTCTTTTGATCTTTGTGTTGCTTGTTGCGTGGAGATTCGTAATGACATTCAAAACCATGGAGTGGCACATAAAGCTAGTCCAATGCCTGGGTGGAAAGTGGAGGAAAATGGCAGAATTTGTTGTCCTCCAAAGGAAATGGGGGGTTGTGGCAATGCTTTTCTAGAGCTCAAATATATGTACACTGAGAATTGGGTTTCAGAAATGAAGATAAAAGCAGAGATGATAGTTGCAAGAGGCAGTCATGGAACTTCTACACATTGGTGCACCTGTTTCAACTCAGTTGGCGAGGTTAATTTTGGTGACAATAAGTTACGTAAAGCTGCTTGCCGAGAAGATTCAAGTGACAACTACCTATACTGTCCGTCAGCTAAAGATATCCAACAGAGTGACTTGAATCATTTCCAGAAGCATTGGACCAACGGTGAACCTGTGATTGTCCAGGATGTACTTAAATCTAGCTCTGGGTTGAGTTGGGAACCGATGGTAATGTGTCGTGCATTACGTGAAAAGACAAACTCCAGAGTCTTCAATAAAAAGCAAAAGAAAAAGATCATCAAGGGCTCCTCACACTTAGATGTGACAGCTATGGATTGTCTATATTGGTGCGAGGATGATTTTAACATTAAACACTTTTTCGATGGGTATTCGAAAGGTATAACACACAAGGACATGGATTGGCCTATGATGCTTAAGCTGAAAGATTGGCCTCCAGCTAATTTTTTCGAGGAGCGTTTGCCAAGGCATGGCGTGGAGTTTTTGAATGCCTTGCCTTTTCAGGAGTACACAAATCTGAAGCATGGATTTCTTAATCTTGCTGCAAAGCTGCCAGAAAAATCTCTGAAGCCAGATATGGGGCCAAAAACGTATATTGCCTATGGACTGGCTGAAGAGCTAGGTTGCGGGGACTCTGTTACCAAGCTACACTGCGATATGTCGGATGCGGTCAATGTTTTGATGCATACTGCAGAAGTGAAACTTACTTCTAAGCAGCTTAAAGATATGCAGAAGGTGAAAGATAAGATTCTGTCTGATGCTGAAAGTATGTATGCCAACGGTGAAAAATGCAATGATAGCATTGGCATCCCAAATACACGAAACAATATTTCTTGTTCACCATTGGAGGCCACTAGTGTAGTAGGGGAAAATATGGAATGTGGTGAGAAGACAAAAACCATTCCAGGCGATCAAAAGAAGAGAGGGAAATTTCCAGGTGGTAAAAATCCAAGAAAACTATCGAAGAGTGGTTCTCTTGGAAAAGTTATGGAGGGGGAGATCGAAAATAATGTAGAACATGACCTGGATACAAATGAAGCCTCTGATGGTGATGCTGTGGTGGAGGCCGGTAGTCCTCACGATTTGCCTGCAGTTTCTGGCAGCAACTTGCAGAATCTCCAGACAGTGGAGGGAGGAGCTCTTTGGGATATTTTTCGGAGACAAGACACACCTAAACTTGCAGAATACCTTAAAAAGCATTCGAGAGAATTCAGACACACCTACTGTTTACCTGTGGAGCAGGTTGTTCATCCAATACATGACCAGACTTTCTACTTGACTTCGGAGCATAAGATGAACCTTAAGGAAGAATTCGGAATTGAACCATGGACATTTGAGCAAAAACTTGGGGAGGCAGTCTTCATTCCAGCTGGATGTCCTCATCAAGTTAGAAACCTGAAGTCATGTCTGAAGGTTGCAGCTGACTTTGTTTCTCCTGAAAATCTCAATGAATGCGTTCATATGGCTCAGGAATTTCGTGAACTTCCCCACAATCACAGGGCTAAGGAAGACAAACTGGAGGTTAAGAAAATGGTACTTCACACAATCAGCGAAGCTGTGAGCGAACTGGAAAAGCTTGCCAAG
>Aquco_v1_1-Aquca_012_00199_1-
ATGAGAGAGAAAAAAAAACAAACACTATCGCCTTCAAAACTACCACTACCATCAACACTATCATCACTACCACCACCACCACCATCAACACCACCACCAGATTTGAGATGTAATAGGATTGTAAATGATGGTTTACAATGCAATCAATGGAGGATTCATAATAATGAAATTTGTCAAAATCATCATTTGTATGATTTACATAGAAGAAGAAAAAATCAAGAAATTGATTTGAAGAATTTTCAAGAAAAAAGTGATGGTAATAATAATAATCTGATTAAAACATCAGTAGTAGAAGTGGAATCAAGTGTTGTTGTTAAGAAGAAGAAAAAGAGTGAAGAGATTCAAGAAAATGAAACAATGATGATGAATTTGGAAGAAAGGTTTGATCTTGATGATGAAAATGAAGTTAAAAAGGATTCGTCTTTTGCTATTAAGAAGAAACGAGGTCGTCCAAAGAAGCGTAAAGATAATGAGAATTTGGAGGAGGTTTATGGAATTGAGAATGTGGAGGAAAAAATTGATTTTGATTGTGAAAATGGGGTTAAAAAGGATTCAAATTCTGCTATTACTAATAAGAAACAAGGTCGAGGTCGTCCGAAGAAGAAGCGAAAAGACGAGAATTTAGAGGAAGAATGTGATCTTGATTGTGAAAATGGGGGTAAAGAGGAATCAACTGTTGCTAAGAAAAAAAGAGGTCGTCCAAAGAAGCGAAAAGACGAGAATTTGGAGGAAAAATGTGATTTTAATGGTAAGAATGGGGGTAAAGAGAAGCGAAAAGACAAGAATTTGGAGGAAAAATGTGATTTTAATGGTGAAAATGGGGGTAAAGAGGATTCAACTGTTGCGAAGAAAAAAAGAGGTCGTCAAAAGAAGCGAAAAGACAAGAATTTGGAGGAAAAATGTGATTTTAATGGTAAGAATGAGGGTAAAGAGGATTCAACTGTTGCTAAGAAAAAAAGAGGTCGTCCAAAGAAGCGAAAAGAAGAGAATTTGGAGGAGCAGATAATAAAAACTATACCAATTGATGGAATTGAAATAGTATTTGAGGAGGAAATGGAGGGAATTAGTAATTTTAATGGTGAAAATTTGGTTAATCATGATTCAACTGTTTGTATTGACAAGAAAAAGCGAGGTAGGATGCGTAAAGAGGAGAAATTAGAGCTTTTAAAGAGTGGTAATACTGAATTAAGGCGTAGTACAAGGTTGAAGCAACAGCCACAGCAGGTTATTGAGAAGTTAATCGAGAGAGATGACTTGGGAGAAACACGTGTTGTTGATGCCGAGAATGATACTTTAATGGAGGAATCTGGTTCTTGTTTGTTAGATAAAATGAAGGAAACTGTAGAGTGTACTAATGAAAATGTCGAGGATCATAGGAAGGATGTAAGAGCTGAATGTTTTGAAGAGACTAGTAGTGATGATGATAATGCAGATGAGGTCAAAACTGGGAATGTTGTGCAGAAATCGGAGGGGGAGTTGAAAGAGAAAACTAATACTGGAGTAAGGCGTAGCTCAAGGTCAACCACGGTTTTACACACTTATACTGAACCTGAGTATGATCTTAGGGCATTTTGCAAATCTAGTGCATCTCGCAAGTCTAGTTGTGAGGGACGGGCAAAAAAGCGAAATGTAGATGTAGAATCACAGCCTGCAAAGAGGGAAAAAACAGATAAAAAGACTACAACTTATTCTTTGGGAAGTGTAGAGTATAGAACTGTGAAAATTGTGGATGAGAATGCAGAGGGAGGGTCGAGAACAAAGTGGATAAAAGTGAAAATTGTGGATGGAAAGGAGGTGGAGTCGTCAATGTGTCATCAATGTCAGAGAAATGATAAAGGAGAGGTTGTTCGGTGCACAAAATGCAAAACAAAAAGATATTGCCATTCTTGCACAAAATGGTATCCACAGTTCTCGCATGCGCAAATTGCAGAGTGTTGCCCATTTTGTCGTGGTATCTGCAATTGCAAAGAATGCTTGCGTAAATTTGGGAAGGCTAAGGAGAAAACTGCCTCTGTAAAGAAGTTATCGGAAGAAGAAAAAGTTAATTATTCTAAGTATTTAGTGCATCGACTCCTTCCCATCTTGATAGATATTGATCAAGCACAAGTTCTGGAAAAAGAATTGGAAGCTAAGATTCAAGGAATATCCTCAACTGAGGTGGAGTTACAACTGTCTGGATGTCCTGAAGATGAACGTGCATACTGCAACAATTGCATGACATCCATCTTCGACGTACACAGAAGCTGTTCGCGTTGTGGTGGTTATGATCTATGTCTTAGTTGTTGTGGGGAAATCCGTAATGCTCACTTACAAGGAGGTGGGGAGGAAAACGTTGTAACGTTAGGATATGAGTGGAAAGTGGAGGAAAATGGCAGACTCTATTGCCCTCCACAAGAAATGGGTGGTTGTGGCTCAGGTTTATTAGAGCTGAAACGTATCTTGCCAGAGGATTGGGTTTCAAATCTGAAAAAGAAAGCACAGCAGATTATTGCAGGACAAACTCCACTTACTGATCTTGGAAGTTCTGCACGATGCACCTGTTTCAATTCTGTTGGTGACTTTGATTTGGACAACAAGATCTTACGTAAAGCTGCTTATCGAGAAGATTCAAATGACAACTATCTATACTGTCCGTCTGCTAAAGATATTCAGCAGAATGACTTGAATCATTTTCAGAAACATTGGATCGGTGGTGAGCCAGTTATTGTCCGCGATGTGCTTGAATCTACATCTGGATTGAGCTGGGAGCCGATGGTTATGTCCCGTGCAATACGTGAGAAAACAAACTCTAGAATCATCAATCAAAAGAAAATTGATATTGAGGGAGACTCCTATTTGGATGTGACAGTTATTGATTGTTTAGACTGGCACGAGGTCGAAGAAAAAATTCAACATTTTTTTAAAGGTTATTCACAAGGTCGAGCTCACAAAGACTCGTGGCCTATGATGCTTAAGCTAAAGGACTGGCCCCCTTCTAATTTCTTTGAGGAGCGTTTGCCACGCCATGGCGAGGAGTTCATCAGTTCCTTGCCTTTTCAGGAGTATACAAATCCGAAAGATGGCTTTCTTAACCTAGCTGTAAAGCTACCACGGAAATCTCTGAAGCCAGACTTGGGGCCAAAGACATATATTGCCTATGGAACCGCTGTAGAGCTAGGCCGAGGAGACTCTGTTACCAAGCTTCATTGTGATATGTCTGATGCGGTCAATGTTTTGATGCATACTGCAGAAGTGAAGCTGACACCTGAGCAGCTTGATCTCATCCAAAAGAAAAAAAAGGATCACTTTGTTGATCAAGAGGAAGTTTCTACTACTATTTCAGATAGAAAAAAGAGGGGACCTCCTAGATTAAGAAATATGGGAGAACCATCCAGGCATACTTCTCTGAGGAAACCTATGAGTGAGGGGGAAGCTGGAAATGGTGTTGAAAATGGCAATGAGGTGAATGAAGAGGAGTCTAATTCCATTTTGTCTGGAACAAAAGCCATATGTTCATCCAAGCTGCTGGACCCACCATCAGGAAATAATGGATTATCCAGCCCCTTCGGTGAAGTTGGAATAGAGGATGATAGCATGGTGAAGGCTAATGGTCCAGGAGATAAATCTGCAGTTTCTAGTAGCAAGCTACAGGAACCACAGACAACAGAGGGAGGAGCTCTTTGGGATATTTTTCGTAGAGAAGATGTTCTTAAGCTTCAGGAATACCTTATAGTGCATTCAAAGGAATTCACGCACACTTTTCGTTCTCCAGTGAAGAAGGTTGACCATCCCATACATGACCAGACCTTCTACTTGACATTGGAGCATAAGAGGAAACTTAAAGAAGAATTTGGTGTTGAACCATGGACATTTGAACAAAAACTTGGAGAGGCAGTCTTTATTCCAGCTGGATGTCCTCATCAAGTTAGAAACCTGAAGTCTTGTCTAAAGGTTGCAGTTGACTTTGTTTCCCCTGAGAATACAAATGAATGCATCCGTTTGACTCGGGAATTTCGCAGCCTTCCCATGGATCATATAGCAAAAGAAGACAAATTGGAGGTGAAGAAAATGATTCTACACGCAATCAGTGATGCTGTGAAGGGGCTTGAGTCGCCTACCAATGGTGAAGAAGCAGGAGATGCAGATGGAAGGAGGGTGAAGAAGACGATGAGCAAGAAGAAAGAAAGGAAAACAAAACCCGTATTGGCAAAAAAGAAAAAAGGAAACAAAAGAGGCAGGAAACCCAAAGGCTTACTTAACTCAGATGCTGGGCAGCATGGAAGCCCACAGGATGACCTTCAAGAACAAAACAATGCTGAATTAAAAGAAGAAACAGACTCCCCTAATTCAAATATTCTGGAAGCTGTGACTAATGGTGGAGAAGAATTAAAAGAGGGGAAGAGGGAATCAGTTAATGAGCATGGTGACAGGGATGATGTATTAACAACTACGGCAACTTCAAGCCATATGTCTGAG
>Aquco_v1_1-Aquca_013_00074_1-
ATGGATCAAGATGAAGAAGTTGTTCTTCTTGGTTCTACTTGTTCAGATCAGAAAAAGTGCAGTAGCAAGGGATGGTTAGGTCGTAGTTGTAATGAGATTGTTGTACCTGGAAGAAGTATTTGTCAGAAACATTTATCTCTGCAGAACATGAGAATCAAAAAGGAAAGAGATCAAATTAGGCATTCTATTGTTAGTCAAGGTGAAACAAGTTTCTTCAAGAAGAATCAATTGCTGAAGAAGTTTCAAAAGCCAAAGAAAATCATAAAATCTACTGAAAATAGTGATGATGATATTGATTTGAGAAGTTCAAAGAAGAGAAGGAAAAATAAAGAAGATGATGTTAGGGTTAGTGGAAAAGAGTTAGTTTTATCTGAAATATCAATTGAAGCATTTGAAGAGCAGTTGAAAAACAAAAGAAGGTTTGATAACATGAAGAAATCGAAGATGGTGGAGGACAAAGTTTTGAGTTATGATCATGAGTTGTTAGTGTTGGATTCTTCGGAAATGAAATGTATAAAGGAGGCAGGTAAGAAGAATTCTGATGAGTTGTTAGTGCTAGAATGGAAGGAAGTGAAGCCGAAAAGGAAGAGAGTTAGGAAAAGAATGAGGAACCCTTGTAAATTGTTGAGTGAATCTAATATAAGTTATGATGAATTGTTAGCATTGGCGTCGGGGGAACTGAAGCCAGAAGAGATACTATGTAGGGGGAAATTGACAGAAAATAAAGGGATTTCTGATGAGATATTAGTCTTAGGTTGTTCTGATGATGTTGCTGAAAAGAAGAGACGTAGGAAGAAGTTCGTGAATCCTTGTAAGTTGTTGACTGAATATAAGATTAGTTATGATGAATTATTAGCATTGGCTTGTGGGGAAATGAAGCCACACCAGATGACAGGTAGGGAGAACTTGTTAGAATACAAGGTGGGTTCGGATGAGATATTAATGTTGGAAGGAGGGGAAGCTAACCCGAAAGATAGGAGTGGTAGGATGGAATTGATGAAATATGAGGTGATTTCAGATGAGATATTGTTGTTGGAATCAGGGGAAACCCAGCCTAAAAAGAGAAGAGGTACAGAATACAAGGCGAGTTCTAATGAGTTATTATTGCTGGAATTGGGAGAAAGAAAGACAGAAAAAAGGAAAGGTAGGAAGAAGCTGATGAATCCTTGTAAATTGTTGACGCAACATGGTAGAAAAAAGAAGCACATTGTTGAAAGTAGAAGAGATACTTCTATGACTGGTGCGGCTAAGAGGACTTTAATGGAGCAGAGGAGTTTAATGTGCCACCAGTGTTTGCGGAGTGACAAAATTGGCATCGTCTATTGTTCCAATTGCAACAAGAAACGCTATTGCTATGACTGTCTCATGAAGTGGTATCCTACAAAGACTTTCAAAGAAGTCAAGAGTGCATGCCCTTTTTGCCGCGGTTATTGCAACTGCAAAGTGTGCCTCCATGGAGATTTTTACAAGGGCAACAGTTGGCAGTCTGGTGGCAATGTCAAGTTGCATCGTTTACTTTATTTGCTACATAAAGTTTTGCCTCTCATCAGACAAATTCACTCGGAGCAAATTTCCGAATTAGAAGTGGAAGGGAAAATACAAGGTATTCAACTGACAGAAATGGACGTAACAAGGGCTAAATTAGACGAGGATGACCGCTTGTACTGCGACAATTGCAATACATCTATTGTTAATGTTCACAGAAGCTGTCCCAACCGTGACTGCTCCTATGATCTTTGTCTTACTTGTTGTCGGGAACTAAGAAAAGGTTTCCAGCCAGGAGGTAATGAAGCAAAATCTTCTCATCAGCAATTCATTGAAAGGGAAAACAATAAAAATATAGATGCGAAAGACCAATCTGGTTCAGTTAGAAAAGCATATGGTTGGGAGAGTCAAGTGGCACTTGCATCTGGTATGACTAGTGCATGCCGCCAGTTTCCTGATTGGAAAGCGAATGAAGATGATAGCATCCCATGTCCTCCAAAAGAACGTGGTGGTTGTGGGACAGAGATACTTGCATTGAGACGCAACTTCAGTGCACATTGGGTTGTTGAGCTGCTTAATAATGCAGAGGAACTCACTAGCAATTGTCAGTTCTCAGATGGGGACTTTGCTCCATGTTGTTCTTTATGTCTTCCTAATGGTTCATCAGGGTGGAACAAAACAAATTCAGATGTCAGGCTGGCTGCTTCCAGGGAGAAAAGTCATGATAACTTTCTATACTGCCCGGATTCTGTTGAATTGAAACATGATGAAGTAGAGCATTTCCAAAGCCATTGGACGAGAGGAGAACCTGTTATTGTTAGAAATGCACTTGAAAATTCTTCAGGTCTTAGTTGGGACCCAATGGTCATGCAGAGGGCTATTAAAGGGGCAGGTGCCAAAGGAAAGTACGAGGAGGAGAGACGTAGTGTCAAGGCCATTGATTGCTTGGATTGGTGTGAGGTTGAGATTAATATCAACCAGTTCTTCAAAGGGTACATGGAAGGTCGCATGTATGAGAGTGGGTGGCCAGAGATGCTGAAATTAAAGGATTGGCCCTCGTCTACTTCATTTGAAGATCGTTTACCTAGACATGGTGCTGAATTCATTGCTGCACTCCCGTATTGTGATTATACGCATCCAAAATCTGGTCTTCTCAATCTTGCTACAAAGCTTCCTGAAGGGAGCTCAAAACCTGACTTAGGACCTAAGACGTACATCGCCTACGGATTTCCAGAAGAACTTGGAAGTGGTGATTCGGTTACAAAACTGCATTGCGACGTGTCTGATGCGGTCAATGTGTTGACACACACTGCTGAGGTAAGTATTGCTCCTTGGCAACAAAACAGAATACAGATAATTCAGAAGGAATATGAAGCTGAGAATATAAATGCTTGCAAAGAATGGAAGGTGATTGATGATACAGGTATACAGTGTCTTGAAGAGCAGATTCCTGATTTTCATGTTCATCACCATCAAGATAATCGATTGAGAACGTCTTGCACCTCAAGATGCGAAGAGATCCTCCAGAGAATATCATTGCTGCAAAGGAGTGGCAGGGTGGAAATTGAAATGGATAAACAAAAAATGGAGTGGAAAGCAGGCTCTTTAATATGCATTGGTGATATGCAAGACCATGATAATATTGCAGAGCTAAAGGTGTCAGACCGAGATATAAATGATCCTGCCGAAGGTGATGACCCTACTAAAGTTGGCAAAGGGGGTGCCATTTGGGACATTTTTCGTAGGCAGGATGTACCCAAGTTAGTTGAGTACCTGCATAAGCATTGGAAAGAGTTCCGTCATCTTGACAATTTTCCTGTCAAGTCTGTCATCCATCCCATTCATGACCAGACATTTTTCTTGAATGAAAAGCACAAGAAACAACTCAAAGACGAATTTGATGTAGAACCTTGGACTTTTGAGCAATACCTTGGTGATGCTGTTTTTATTCCAGCGGGATGTCCTCATCAAGTAAGGAATAGACAGTCTTGCATCAAAGTGGCCCTTGACTTTGTATCACCTGAAAATATTAAAGAATGTGTTCGATTGACAGAAGAATTCCGTTTACTCCCCAAAAACCATAGGGCTAAGGAAGATAAATTGGAGGTGAAGAAGATGGCCTTATATGGTGCAAGTGCGGCTGTAAGACAAGTGAAACTTCTAATGACTAAAATCAGTTCATCGGATGGAGGCAACAAAGGTATGAGATATAGGCACCTTTTGTCACATGCTCGGTCATGTAAAGGAGTAGAAGCCCCAGTCATA
>Aquco_v1_1-Aquca_016_00289_1-
ATGGAGCATTTCAGATCAATTTCAGGTAACGAAGACAATATACTAGGAGTCGGAGGAGTAGGAGGTGGTGGTGGAGGAATTCCAGAAGATTTACGTTGTAAAAGATCAGATGGAAAACAATGGAGATGTAGTGCGATGTCAATGCCAGATAAAACTGTTTGTGAAAAACATTACATTCAAGCAAAGAAAAGAGCTGCAAATTCTGCATTAAGAGCTAGTTTAAAGAAAGCTAAGAGAAATTCACCATTTGATGATATTGATAATGATGGTTGTTACTTAGATACTAGTTGTAGTAGGAATGATAATGATGTTGATGCGCTTTTTATCGATACAAGAGTAGCTGGTGGTGGAGGAGTTGGAGAGTTTTCAGGTGGTATTATGAAGAATAACGATCAAGTTCATATGTATTCATCTTCAGATATGGCGTCAAGAAGATGTTTGTCTTTGAATAGTCCTGTAATGTTGGATGATAATGATGAAGAGATGAATGATACTGAAGATTTTGATGAGAATAGGAATTTAATGTATACAACTCCACCTCATGAATCTTTAAGGAATAAAACTCAGAAGAGCTTCGACGACGCTAGTGCTCTGGATGAGGTGCAATCTGACGAGAGTATGGATTCTTCTGACGAGGAAGTTGGACTAACATGCCATCAGTGTCAAAGGAATGACACAGACAGAGTAATATGGTGTCTGAAATGTGATAAGAGAGGATATTGTGACAGCTGCATTTCTAAATGGTACCCTGAAGTCCCATTAGAGGAGGTTCAGAAGGTCTGCCCTGCATGTCGTGGAACCTGTAGCTGCAATGTGTGCTTACATGGAGATAACTTAATAAAGTTTAGGATAAAGGAGATAGCTGTGACCGATAAGTTGCAATACTTCCACTGTCTTTTGTCTGCAATCCTTCCAGTTGTCAAACACATCCACCATGACCAGTGTTTTGAAATGGAGCTTGAAACAAAGATTCATGGAACCAAGCCAGATATTCCTAGGGCAAAGTTGCACGCAGACGAGCAGATGTGTTGCAATTTCTGTAGGATACCCATTATTGATTATCATCGTCACTGTACAAATTGCTTGTACGATCTATGCCTCACTTGTTGTCAAGATATCCGGCAAGAGTCTCAGGTTGTAGCCAAAGGAGAATTGGCTGAAGCACAGGCTTTTGAGAGTAGTCAGAATGGGGCAATATTAATGAAACAACCAAGATTGATAGAAAGAAGAATGAACGTAGCAGAATTATCTCCTGACTGGAAAGCAAACACTGATGGAAGTATTCCATGTCCGCCAAAGGGGGATGGTGGCTGTGGTTGCTCGTCGTTAACGCTGAGGCGTATATTCAAGATGAATTGGGTTGCAAAACTGGTGAAAAATGTGGAAGAAATGGTAGATGGATGCAAACTATACAATATGGACAGCCCTTGGCCTAATGGCTTAAGTGATGGTAAACTCTGCCAACTCTCTCACAGAGAGGACAGCAACGATAATTTTCTATATTGCCCATCATCTCAAGACATCAAGGTTGAAGGAATTTATCATTTCCAAAAGCATTGGGCTAGGGGTGAGCCTATTATCGTTAAGCAAGTGTGCGATTGCACGTCGAGTTCGAACTGGGATCCAATGGTTATATGGAGAGGGATTCGGGAGACTGCAGATGAGAAAACGAAAGACGAAAATAGAACTGTGACGGCCATAGATTGTTTGGATGGGTCTGAGGTTGACATTGAGCTTGGTCAATTCATCAAAGGATACACAGAGGGCAGAATCCATGAAAATGGTTGGCCGGAAATGTTGAAACTGAAAGATTGGCCATCACCTGGTGCCGCAGAGGAGTTTCTGCTGTATCAAAGACCTGAATTTCTCAGTAAACTGCCATTAATTGAGTATATACATTCCAAGTGGGGTCTTTTGAATGTTGCTGCAAAGCTACCCTATTATTCCCTTCAGAATGATGTTGGACCAAAAATTTATATTACTTATGGGACATATGAGGAACTCAGTAGAGGCGACTCAGTGACCAATCTTCACACCAACATGCGTGACATGGTATACCTCTTGATGCATACGTGTGAAGTGAAAATGAAAGGTTGGCAGCGTACAAAGATTGAAAAGATACAAAGAACTTTTAAGGAACCTGATGCAAGTCATTCTCATGGGGATGTGGAAGTGACTATTACTGAGGGTGACCTATCACTTGATACAGGACCTAATGGACATGGTGAAACAAATAAAAGTTGTCCGACGTTGAATGGAAATGAAGATGAAATCATGGATTACCAACTATGCACTTCAGCAGAAGCAACTTGTGGTACTGAAAAGAGGGAAGTTGAGCCTGGCCCTTCAGATAAAGGTGATGCAGATATAGATGAGAAAGCACATGTGGGAGCAGTTTGGGATGTCTTCCGTCGGCAGGATGTTCCAAAGTTGATTGAGTATTTGATGGTTCACTGGAAGGATTTGAGAAATCCTACAGTCCTCTCAAATGAATCGGATTCTCAGGTCATCCATCCACTTTTTGATCAAGCAGTTTACCTCAATCGTGATCATAAAATGAAATTGAAGGAAGATTTTGGAATAGAGCCGTGGACATTTGAACAACACCTAGGCGAGGCTGTCTTCATCCCTTCTGGATGTCCTTTCCAAGCAAGGAATCTCCAGTCCTCTGTTCAGTTGACTCTTGATTTTCTATCTCCTGAGAGCTTAGGGGAATCTATAAGTTTGGGTGAAGAGATTCGTTGTCTTCCTACTAGCCACAAAGCTAAGCGTCAAATGTTAGAGGTGGGGAAGATGTCACTCTACGCATCCAGTTCAGCCATCAAAGATGTCCAAAAGCTCGCACTTGATCCCAAACTTGGGTCAGAGCTTGGATTTGACGATCCAAACTTAACTGCACTAGTTTCCGAGAACTTGGATAAGATGATCAAAAGAAGACAAGTAGCTTGTAGT
>Aquco_v1_1-Aquca_032_00016_1-
ATGACAGTTTGGCCATTCAAGAGAAAGCGGAGAGGAGGCCGTACAAACAAATACTTGAACAAAGTTAAAGAGAAGACAGATGTCGCTGGGGATACAAATACTAGAATTAAAACACTGCAAAATATTTGTGAGAACAAACAGCTCAACCGACCAGTTCAAAAACAAGGGAAAGATGATATATCTTCATGCACACAGAGACTGAGTTCAATTAAGAAAACCAAAACGAAAAGGAACCATGATTCTGTCTTTGTAGATGCTGGAGGAGTTCCAAAAAAGCTGCGACAGAAAGTGGTCCAGAAACTCATACTTGCTAACAGTGATTCTGATGATGAGTGGACTCCTCCTATATCAAAAACTTTAACAAAGATCAGTTCTGAAGGTTTCAAGGAGTCTACAGAATCAAGGGAAGGAGAAGACAATACTTCTGAACCAGATGATGTTGCTCGTGCTTCTTCTCCGTCCACATCCTCTTCCTCTTCCCAGAATACAGTTTTGGATAGCTATGGAAGAAGATCCAGAGCAAGGAATACAAAGGATACCCTGCATCATCAGGGAAGTGTAGATGATAAGAAAAGATGCCATCAATGTTCAAGAAAAGCTGGAACTGTTGTTCCATGTTGCAAGTGTAAACAAAAACTATATTGTGTTAAATGCATAAAAACATGGTACCCTCAGATGTCTGAGGAAGAAATTGTAGAGGCGTGCCCATTCTGTCGTGGAAACTGTAACTGTAACACATGCTTGCACTCAACTGGAAGTTCTGAGACACAAAAGAGGAATATTACAAAAGCTGAAAAGATACGGCATGCAAAGTTTCTGATTCATCATCTGCTTCCCTTTCTGAAACAAATATGTGATGAACAATCCAAGGAGATGGAGTTTGAAGCTGGTATTCGAGGGATACCTTTGTGTGACATGGAGGTTGAAAAAACAACATATTTTGACAATGAGCGTGTCTACTGCAACAATTGTGCAACTTCAATTTTTGATCTGCATAGGAGCTGCCCCAAATGTAATTATGAACTCTGCATTAGTTGTTGTCGTGAGATTCGAGAAGGAAACCTTCTAGGAGGTGCTGACAAGGTAGTGTTCCACTATCCAAACAGGGGCTCGGAATATATTCATGGTGGGGATCCTCTTGAAGAGACTTCTGAATTAGATTATTCTATTGATCAATTTAAAAACGTGGCTGGGTGGAAAGCGAATAGTGGTGGAGTTGTTCCATGCCCTCCAAAGGCAATGGCTGGCTGTGGTTCCCATGCATTGGAGCTTAAGCGTATCTTTCCGTTAAGTTGGATTGCCAATTTGCAAGTAAAAGCGGAAGAATTAGTACAAAGTTTTGTACAAGCTCCTTCCAAGCAAGATTGGACTTGTACAAGCAATGAGATGTTACGGAGGGCAGCATGCAGAAGTAACATCAGTGGCAATTACTTGTATTGCCCTACATTGAGAGACATTTCAAAGGAGAAAGAGTTAATGCACTTTCAGAAACATTGGGCCAATGGTGAACCAGTAATTGTGCGGGATGTGCTTGACCAAGCATCGGGTTTGAGCTGGGAGCCAATGGTCATGATGCGTGCTTTATATGACAGTACTGTTTTCACGACTGGTTCAAAGTTCTCTGAAGTGAAAGCCATTGATTGTCTTGCTGGTTGTGAGGTGGAGATAAGTACACATGATTTCTTCAAAGGATACACAGAAGGTAGGACATATGAAAATTTGTGGCCTGAGATGCTCAAGCTGAAAGACTGGCCCCCATCTGCTAACTTTGAGGATCTTATGCCTCGCCATTGTGAGGAGTTCATCAGTGCACTGCCATTCCAAGACTACGCACATCCTAAGAGCGGTCTTCTTAACCTTGCTGTTAAGCTGCCAGATGGTGTTTTAAAGCCAGATTTGGGGCCAAAAACATATATTGCTTATGGACTTCCAAAAGAGCTTGGGAGGGGTGATTCTGTAACTAAGCTTCATTGTGATGTTTCAGATGCGGTGAATATTCTGACACACACTAAAGAAGTAATGTTGACTGAAGATCAGTGCTCCAAAGTAGAAATCATGAAACAGAAGCACAAAGCTCAGGATGAAAGAGAAGGCATACGCATAGCTCAAGAGGATCGAGCAACTGTTAAAGAGACTAATGCTAAGCAATATGATGGTATTGAAGGAACCAATTTTCCTGGTTTTCCTTGTAAACTTTCCGAAGAAACCGGTGGTGCTCTTTGGGATATTTTTCGAAGGCAGGATGTTAGCAAACTACAGGATTACTTAAAGAAACATTACAAAGAATTTAGGCACATCTATTGTTCTCCAGTTGAGAAGGTTGTTCACCCCATTCATGATCAAGCTTTCTATTTAACCTTGGAGCATAAAAAGAAACTCAAGGAGGAATATGGGATTGAACCATGGACCTTTGAGCAAAAACGGGGAGAAGCTGTCTTTATTCCTGCTGGTTGCCCACATCAAGTTAGAAATCTCAAGTCATGTACAAAGGTTGCACTTGATTTCGTATCTCCAGAAAACATCCAGGAGTGCTTCAGGTTGACAGAGGAATTTCGGAGACTTCCCAAGAATCACAAGATCAGGGAAGACAAGCTAGAGATCAAGAAAATGACTCTTCACGCCATCAACCAAGCTGTGAAAGACTTTGAAGAACTGATGGCAGCTAAG
>Aquco_v1_1-Aquca_035_00063_1-
ATGAAGGTGAACAATGTTGCCGTAGAACAAGAAATTCTTCAAAAAGGAGAAATACGAACTCAGCAACTTTCTAATATGTCTGAATCCATGTCTATTTCTGAACTGAGTACCAGCTCCTCAGATTCTTCTTCCGATGATTCGGAAAACGATACCGAGCTCAGTAACGGATGCTCAGCTCTTCGGCAGAAGAAGAAGAAGATGAAGCCGGAGAAAGCGAGAATCGTTTTGCCTCCTGGATTTCTCGCTCCGCTTCCACCTGAGCCTCAGATTCCGTGGTCTGAAGCTCCGATTGTTGTTCAAGATAGCAAAAACATCTTTAATACTGATGACATTGTAGACTCTGCTCATCTCGATGGCGAATCTTCTTCTTCCTTTTCTTCTTCTTCTTCTTCATTAACCCTAAAGCGTCACAAGAGTAGAAATGATAATTTAAAGGAAATGAACTCAGAAACCCTAACCTGCCACAAATGTCAGAACAATTGTGAGCTGAAAATGGTTTCTGATACTTCAGAACTAGAGAGCTTCAGCATTTCAGAGCTTATTTGTTATTTAAAAACGGAGTTTAGATCTGAATATTTTACCAAGGTTCAGGAGATTTTGATTTCAAGAGAGGAAAAGTTGAAACAAGATAAGAAAGAAGAAGATATGAAATTAAAAGGACTGATTAAACTAGTTGAAGATTTGGAACAACAGTTAAGGGTTATTAAAGTTAAGGCTAATTTAGACTTGGGAGTAGGAAGTTCCAACAAAAAAGTGAAAAAAGAATTCAGTGAAGGAAGCAAAAAAAAGAGTATAGTTGAGGGAGAGAAGAAAAGAGTCCTCAGACCTCGGAAGAATGAGGTGGTTCAGATAGAAGAAAAAAAGGGTTCTCCAAAGGGACAGAAGAGGAGTAGAGAAACTAGCGAACAAGATTTAGATGAGGAGAGAAAGAAGAAGAATAAGAGGAAAAATTTCAAGGAATTGGACAAGCTGATTGATGTGAAAGCAGAAGAGCAGGCTGTGAACACCAAGAGTGAAGTTTTGGAAAAATTAGGCAATACTGGGAAGACAAAAAGTGATCCTGGTGCTCATGGGGCAAATTATTCATGTGCAACCAAGTCTGGTTCTATGAGACATCCCCAGAAGATAATTTACTATAGAAAACAAGTGGGTTCGTCAATGTGCCATCAATGTCAGAGGAATGATAAAGGGAAGGTTGTTCGGTGCAAGAAGTGTAAAGAAAAACGATACTGCTTCCCCTGCCTTCAAAAATGGTATCCCCAAATGTCACATGCAGAAATTGCAGAGTCATGCCCAGTTTGTCGTGGAAATTGCAACTGCAAAGCATGCTTGCGTAAAATTGGGAAATCTGAGGAGAAGAATAATTATGTAGCGATGTTAATGGAAGATGAAAAGATTAAGTATTCCATATATTTGGTGAATCTACTCCTTCCCATCTTGAAACAAATTGATCATGAAGAAGTGACAGAAAAGGAGGTGGAAGCCAAGGCTCGAGGAATACCATTTACTGATGTAAAGCTACAGGAGTCAGATTATTTCAGTGATGAGCGCGTATACTGCGACAATTGCAAAACATCTATCTTTGATTATCACAGAAGTTGTGACATGTGTTCTTATGAGCTATGCCTTACATGCTGTGGGGAGATTCGTGATGGATGCCTTCATGGAGGCCAAGATGAAGCGAGAGGGGAACATTCCTACAGTAGGAGAAAGTATCTGCATGATAGGTTTTCTCTGAAACAGCACATGAAAACAGCTGATGAGCCTACTTCTACAAGTCGTTTGGTGCCAAAATCTGTATGGAAAGTGGAGAAAGATGGTAGACTTTCTTGTCCTCCAAAGGAATTTGGTGGTTGCGGCTCTGGCCGTTTAGAGCTCATCCGTATATTTCCAGAGGATTGGGTTTTGGAGATAATTAAAAAAGCAGAGGAGGTAGCCACAAGACATGTGCCACTTCTCGATCATGAAGCTTCTACACAGTGGTGCACCTGCTTCAACGCCGTTGGTGAAATTGATTTAAGAAACAAGAAATTAAGCAAAGCTGCTTGTCGAGAAGATTCGAATGACAACTATATATACTATCCATCAGCTAGAGATATCCGAAAAAGTGACTTAAGCCATTTCCAGAAGCACTTAATAAATGGTGAGCCAGTTATTGTTCATGATGTACTCAACACTACATCTGGATTGAGCTGGGAGCCAATGGTAATGTGGCGTGCATTGCGTGAGTACAATCCCAAGGGTTCCTATTTAAATGTGACAGCTATTGATTGCCACGATTTGTGTCAGTGTGAAATCAATATTCATACATTTTTCAGAGGGTATTCAGATGGTTGCTTTTGGCCTAAGATGCTCAAAGTAAAAGACTGGCCTCCATCTGATTCTTTTGAGGAGCGTTTGCCACGCCATGGTGCGGACTTCATCGCTGCCTTGCCTTTTCAGGTGTACACAAATCCAAAGTCTGGATTTCTTAATCTTTCTGTGAAGCTGCCAGAAGAATCTCTGAAGCCAGACTTAGGGCCAAAGACATATATTGCCTATGGAATTGCCGAAGAGCTAGGCTGTGGGGACTCTGTAACCAAACTTCACTGTGATGTTTCTGATTCGGTCTATGTTTTGATGCATACTGCGGAAGTGACCCTAACACATCAGCAGCTTGATAGTATAAAATTGCTAAAGGAGGATCTCCATGCCCAAGATCGAGAAGAACATGGTGGTACTGTTCATAATCGTCAGAAATTCCAAAAGAAAGGCCTGTTACCATCAAAAGAAATTTTTCAGTCCACAACGGTTGGAAAATCTTCTGCATGCAAGTTGCAGAGGCCCCAGAAAGTAGGAGGAGGAGCTCTGTGGGATATTTTCCGCAGAAAAGATATTCCAAAGCTCCAGGAATACCTTAAAAAGCACTTTAAGGAGTTCAGGCACTTTTACGCTGATCCTGTGGAGCGGGTTGTTCATCCCATACACGATCAATCTTTCTATTTGACTTCAGAGCACAAAAGGAACCTTAAAGAGGAATTTGGAGTTGAACCATGGACTTTCGTGCAAAAACTTGGAGAGGCAGTCTTCATTCCAGCCGGATGTCCTTATCAAATTAGAAATCTAAATTCATGTTTACAAGTTGCAGTCGACTTTGTTTCTCCTGAAAATGTCAATGAGTGCATCCGTTTGGCTCAGGAATTTCGTGAACTTCCCCATAATCATATGGCAAAGGAAGACAAACTTGAGGTAAAGAAAATGATTGTTCACACAATCAACCAAGCTGTGAGTGACCTGGAGCAGCTCACCAAA
>Aquco_v1_1-Aquca_050_00050_1-
ATGATATTGACACGGTTGTCCGTAAATCTCGGGAACCACAATCTCTCTCTTTTATATGATGGTAATAATAATGTGTTTAAGCCGTCAGTAGAAGTGGAATCAAGTGTTGTTGTTGTTGACAAGAAAAAGAGTGAAGAGATTAAAAAAGATTCTTCTTCTTCTTCTTCTTCTTCTACTAGTAAGAAGAAACGAGGTCGAGGTCGACCGAAGAAGCAGAAAAAAGATGATGAGAATTTGGAGGAGGTTCATGGAATTGAGAATGTGGAGGAAAAAATTGATCTTGATTGTGATAATGGGGTTAAGGAGGATTCAAATTCTGCTACTATTAAGAAGAAACGAGGACGAGGTCGTCCGAAGAAAAAGCGAAAAGACAAGTATTTGGAGGAAAAATGTGTTTTTAATGGTGGTGAGAATGGGGGTAAAGAGGAATCAACTGTTGCTAAGAAAAAAAGAGGTCGAGGTCGTCCAAAGAAGCGTAAAGATGAGAATTTAGGGGAGAAGATAACAAAAACTATACCGATTGATGGAATTGAGATAGTGTTTGAGGAGGAAATGGAGGGAACTTGTAATTTTAATGGCGAAAATGTGGTTAATCATGATTCAACTCTTTGTATTGAGAAGAAAAAGCAAGGTAGGATGCGTAAAGATGAGAAATTAGAGCTTTTAAAGAGTGGTAACATTGAATTAAGGCGTAGTACTAGGTCGAAGCAACAGCCGCAGCAGGTTATTGAGAAGTTGGAGGAGAGAAAAGACTTGAGAGAAACAAGTGTTGTTGATGTTGAAAATGATATTTTAATGGAGGAATCTGGTTCTTGTTTGTTAGATAAAATGAAGGTAACTGTAGAGTGTACTAATGAAAATGTCGAGGATCATAGGAAGGATGTAAGAACTGAAAATTTTGAAGAGAAATTGGAGGGGGAGTTGAAAGAGAAAACTAACACTGGAGTAAGGCGTAGTGCAAGGTCAACCACGGTTTTACACTCTTATACTGAACCTGAGTATGATCTTATTGCATTTTGCAAATCTAGTGCATCTCGCAAGTCTAGTTGTGAAGCACGTGCAAAAAAGCAAAATGTAGATGTAGAATCACACCCTGCAAAGAGGAAAAAAACAGATAAAAAGACTACAACTTATTCTATGGGAGGTGTAGAGTATAGAACTGTGAAAATTGTGGATGAGAATGCAGAGGGAGGGTCGAGAACAAAGCGGATAAAAGTGAAAATTGTGGATGGAAAGGAGGTAGAGTCGTCAATGTGTCATCAATGTCAGAGGAATGATAAAGGAGAGGTTGTTCGGTGCACAAAATGCAAAACAAAAAGATATTGCCATTCTTGCACAAAATGGTATCCACAGTTCTCGCATGCGCAAATTGCAGAGTGTTGTCCATTTTGTCGTGGTATCTGCAATTGCAAAGAATGCTTGCGTAAATTTGGGAAGGCTAAGGAGAAAACTATCTCTGTAAAGAAGTTATCGGAAGAAGAAAAAGTTAACTATTCTAAGTATTTAGTGCATCGACTCCTTCCCATCTTGATAGATATTGATCAAGCACAAGTTCTGGAAAAAGAATTGGAAGCTAAGATTCAAGGAATATCCTCAACTGAGGTGGAGTTACAACTGTCTGGATGTCCTGAAGATGAACGTGCATACTGCAACAATTGCATGACTTCCATCTTCGACGTACACAGAAGCTGTTCGCGTTGTGGCGGTTATGATCTATGTCTTAGTTGTTGTGGGGAAATCCGTAATGCTCACTTACAAGGAGGTGGGGAGGAAAACGTTGTCACGTTAGGATATGAGTGGAAAGTGGAGGAAAATGGCAGACTCTCATGCCCTCCACAAGAAATGGGTGGTTGTGGCTTAGGTTTTTTAGAGCTGAAACGTATGTTGCCAGAGGATTGGGTTTCAAATCTGAAAAAGAAAGCACAGCAGATTATTGCAGGTCAAACTCCTCTTACTGATCTTGGAAGTTCTGCACGATGCATCTGTTTCAATTCTGTTGGGGACTTTGATTTGGATAACAAGATCTTACGTAAAGCTGCTTATCGAGAAGATTCAAATGACAACTATCTATACTGCCCGTCTGCTAAAGATATTCAACAGAGTGACTTGAATCATTTTCAGAAACATTGGATCAGTGGCGAGCCAGTTATTGTCCGCGATGTGCTTGAATCTACATCTGGATTGAGCTGGGAGCCGATGGTTATGTCCCGTGCAATACGTGAGAAAACAAACTCTAGAATCATCAATCAAAAGAAAATTGATATTGAGGGTGACTCCTATTTGGATGTGACAGTTATTGATTGTCTAGACTGGCGCGAGGTCGAAGATAAAATTCAACATTTTTTTAAAGGTTATTCACAAGGTCGAGCTCACAAAGACTCGTGGCCTATGATGCTTAAGCTAAAGGACTGGCCCCCTTCTAATTTCTTTGAGGAGCGTTTGCCACGGCATGGTGAGGAGTTCATCAGTTCCTTGCCTTTTCAGGAGTATACAAATCCGAAGGATGGCTTTCTTAACCTAGCTGTAAAGTTACCGCGGAAATCTCTGAAGCCAGACTTGGGGCCAAAGACGTATATTGCCTATGGAACCGCTGTAGAGCTAGGCCGCGGAGACTCTGTTACGAAGCTTCATTGTGATATGTCTGATGCGGTCAATGTTTTGATGCATACTGCAGAAGTGAAGCTGACGCCTGAGCAGCTTGATCTCATCCAAAAGAAAAAAAAGGATCACTGTGTCGATCAAGAGGAAGTTTCTACTACCATTTCAGATAGAAAAAAGAGGGGACCTCCTAGATTAAGAAATATGGGAGAACCATCCAGGCATACTTCTCTGAGGAAACCTATGAGTGAGGGGAAACTTGGAAATGGTGTTGAAAATGGGAATGAAGTGAATGAAGAGGAGTCTAATTCCATTTTGTCTGGAACAAAAGTCATATGTTCATCCAAGCTACTGGACCCACCATCAGGAAATAATGGATTATCCAGCCCCTCCGGTGAAGTTGGAATAGAGGATGATAGCATGGTGAAGGCTAATTGTCTAGGAGATAAATCTGCAGTTTCTAGTAGCAAGCTACAGGAACCACAGACAACAGAGGGAGGAGCTCTTTGGGATATTTTTCGTAGAGAAGATGTTCTTAAGCTTCAGGAATACCTTATAATGCATTCAAAGGAATTCACGCACACTTTTCGTTCTCCAGTGAAGAAGGTTGACCATCCCATACATGACCAGACCTTCTACTTGACATTGGAGCATAAGAGGAAACTTAAGGAAGAATTTGGTGTTGAACCATGGACATTTGAACAAAAACTTGGAGAGGCAGTCTTTATTCCGGCTGGATGTCCTCATCAAGTTAGAAACCTGAAGTCTTGTCTAAAGGTTGCAGTTGACTTTGTTTCCCCTGAGAATACAAATGAATGCATCCGTTTGACTCGGGAATTTCGCAGCCTTCCCATGGATCATATAGCAAAAGAAGACAAATTGGAGGTGAAGAAAATGATTCTACACGCAATCAGTGATGTTGTGAAGGGGCTTGAGTCGCCTACCATTGGTGAAGAAGCAGGAGATGCAGATGGAAGGAGGGTGAAGAAGACGGTCGGCAAGAAGAAAGAACGGAAAACAAAACCCGTATTGGCAAAAAAGAAAAAAGGAAACAAAAGAGGCAGGAAACACAAAGGCTTACTTAACTCAGATGCTGGGCAGCATGGAAGCCCACAGGATGACCATCAAGAACAAAACAATGCTGAATTAAACGAAGAAACAGACTCCCCTAATTCAAATACTCCGGAATCCGTGAGTAATGGTAGAGAAGAAGAATTTAAAAAGGGGAAGAAGGAATCAGTTAATGAGCATGGTGACAGGGATGATATATTAACAACTACGGCAACTTCAAGCCGTATATCCGAA
>Aquco_v1_1-Aquca_067_00052_1-
ATGAGTGATAATATAGAACCACCGCCGCCGCCGCCATCACCACCACAAACACCGCCTCATCATTTAAGATGTTCTAAGAGTGAAAGTGGTGATCTGCCATGCAAACAATGGAGGATACATGAAAATAATCTTTGTCAACATCACTTTTTTAATGAAATACTTGGAAAAACTAGTTCAAACTCAAAGCCAAAGAAGATGAAAGCTGATGATAATGATAAGAAGATATTACAAAATCAAGAGATTGATAGTGATGATCTGGTTGAAAAATCTTTAGAAGTGGAAACAAGTGTCTTTATGGAAAAGAAAAAACGCAAAAAAGTTGTTTTTGAGCACAAGATGATTCAAGAAAGTGGAATGAAGATAAAGAATTTGGAGGAAAAATGTGATCTTCTTCTTGATGATGATGGTGAGAATAGAGCTGAAAAAGATTTAAATGCTAAGAAGCGTAAAGATTACAATAATTTGGAGAAAACAAGTGTGGTTAATAATGAAAATGATGATGTGGAAGATGTAACAAGTGAAATTATTGAGGAGACAACTAGTGTGGTAATGGAGACTTTATTGAAGGAGGAAGAGGAGGAGTTGAAAGATGCAGATGAGGTCAAAACTCCAAACACTGTTTTTGTTAGGCGCAGCTCAAGGTCAACCACAGTTTTACACAGTTATACTGAACCTAAGTATGATTTTAGAACATTTCGCAAATCTTGTTGTGAGGGAAGTGTAAAGAAGCGAAATGTAGATGTAGAATCAGAGCCTGCTAAGAAGAAAAAAAAAGATGTAATAAAGTCTTCAACTTATTCTATGGGAGGAGTAGTTTATAAAAATGTGAAAATTGTGGATGAGAATGCAGATGGAGAGTCAAGACCAAAGTATAAAAAAGTGAAAATTGTGGATGGAAAGGAGGTAGAGTCATCAATGTGCCACCAATGTCAGAGAAATGATAGAGGAGAGGTTTTTCGGTGCACAAAATGCAAAACAAAAAGATATTGCCATTCTTGCACAAAATGGTATCCACAGTTGTCACATGAGGATATTGCAGAGCGTTGCCCAGTTTGTCGTGGTATCTGCAATTGCAAAGAATGCTTGCGTAAATTTGGGAAGGCTAAGGAAAACACTATCTCTGCAAAGAAGTTATCGGAAGAAGAAAAAATTAACTATTCTAAGTATTTGGTGCATCGACTCCTTCCAATCTTGAAAGAAATTGATCAACAACAATTTCTGGAAAAAGAAGTGGAAGCTAAGATTCAAGGAATATCCTCAACTGAGGTGAAGTTACAACTGTTCAGATGTCCTGAAGATGAGCGTGCATACTGCAACAATTGTATAACGTCCATCTTTGACGTACACAGAGGCTGTTCGAGCTGTACTTATGATCTATGCCTTAGTTGTTGTGGGGAAATCCGTAGTGCTCACTTACAAGGAGGTGGGGAGGAAAACGTTGTCACGTTAGGATATGAGTGGAAAGTGGAAGAAAATGGCAGACTCTCTTGTCCTCCACAAGAAATGGGTGGTTGTGGCTCAGGTTTTTTAGAGCTGAAACGTATGTTGCCAGAGAATTGGGTTTCAAATCTGAAAAAGAAAGCACAGCAGATTATCGCAGGACAAACTCCACTTACTGATCTTGGAAGTTCTGCACGATGCACCTGTTTTGATTCTGTTGGTGACTTTGATTTGGACAACAAGAGCTTACGTAAAGCTGCTTATCGAGAAGATTCAAATGACAACTATCTATACTGTCCATCTGCTAAAAAAAATCACCAGACTGACTTGAATCATTTTCAGAAACATTGGATCAGTGGTGAGCCAGTTATTGTCCGCAACGTGCTTGAATCTACATCTGGATTGAGCTGGGAGCCGATGGTTATGTCCCGTGCAATACGCGAGAAAACAAACTCTAGAATCATCAATCAAAAGAAAGTTGATATCGAGGGTGACTCCTATTTGGATGTGACAGTAATTGATTGTCTAGGCTGGGGTGAGGTCAAAGACAAAATTCAACATTTTTTTAAAGGTTATTCACAAGGCCGAACACACGAAGACTCGTGGCCTATGATGCTTAAGCTGAAAGACTGGCCCCCTTCTAATTTCTTTCAGGAGCGTTTGCCCCGCCATGGTGAGGAGTTCATAAGTTCCTTGCCTTTTGAGGAGTATACAAATCCGAAGGATGGCTTTCTTAACCTTGCTGTAAAGCTACCAGAGAAATCTCTGAAGCCCGACTTGGGGCCAAAGACATATATTGCCTATGGAACTGCTGTAGAGCTAGGTCGCGGAGATTCTGTTACCAAGCTTCATTGTGATATGTCCGATGCGCTCAATGTTTTGATGCATACTGCAGAAGTGAAGCTGACGCCTGAGCAGCTTGATCTCATCCTGAAGAAAAAAGATCACGGTACTATTTCAGAAAGAAAAAAGAGGGGACCTCCTAGAGTAAGAAGTATGGGGGAATCATCCAGGCATACTTCTCTGAGGAAACCTACGTGTAAGGGGGAAGCTGGAAATGGTGTTGGAAATGGCAATGATGTGAATGAAGAAGAGTCTAATTCTATTTTGTCTGGAACAAAAGCCTTGTGTTCATCCCAGGTATTGGATAATGGATTATCCAGCCCCTCCGGTGAAGTTGGAATATTGTATGATAGCATGGTGAAGGCTAATGGTCTGGGAGATAAATCTGCAGTTTCTGGCAGCAACCTACAAGAACCACAGACAACAGAGGGAGGAGCTCTTTGGGATATTTTTCGTAGACAAGATGTTCTTAAGCTTCAGAAATACCTTAGAATACATTCAAAGGAATTCACACACACTCATACTTCTTCGGTGAAGAAGGTTGACCATCCCATACATGACCAGACATTCTACTTGACATTGGAGCATAAGAGGAAACTTAAAGAAGAATTTGGAATAGAGCCATGGACTTTTGAACAAAAACTTGGAGAGGCAGTCTTTATTCCAGCTGGATGTCCTCATCAAGTTAGAAACCTGAAGTCTTGTCTAAAGGTTGCAGTTGACTTTGTTTCTCCTGAGAATATAAATGAATGCATCCAGTTGACTGAGGAATTTCGCAGCCTTCCCCAGAATCATTCAGCAAAAGAAGATAAATTGGAGGTGAAGAAAATGATTCTACACGCAATCTATAAAGCTGTGAACGACCTTGAGTCACCTACCAAG
>Aquco_v1_1-Aquca_091_00066_1-
ATGGATTACAAAGGTATATGGTATTCTCCACCTGATGATCTGCGTTGTACTCGAATCGACGGGAAATCAAACCATTGCAAAAACTGGAAAATACACGGCAAACAAATCTGCCATTACCATTACCTCAAACCGTTTTCCATCTCTTCTTCTTCTTCTTCTTCTAAGAGTAGTAGTAGTAATAAGATCAAGTCTTCAAGAGTAGTGACGAAGGATGTTCCGCTCATCAAGAAGAGGAAGAAGAAAAGAGGTAGAGGAGAGAGCAGCAGTAGTGAAGAGGAGCCGGAGGATCAGGACAGGTATCCTCAGTTGTCACAGGTGGAAATTGAGAAGAAATGCCCTTTTTGCTTTGGAATTTGCAATTGCACAGCATGCTTGAGATCAAATGAAAAATCTCAGGATCTGAAGGACATGAAATTGAAGGCCGAGAGAGATAAACAAGTTCTTTACTCTAAATATATAGTTCATACACTTCTCCCAGTTTTAAAACAAATCAATCAAGAGCAAATGATGGAAAAAGAATTGGAGTCTAAAATTCAAGGATTATCGCTGAAGGATATAAAGGTTCGACATGCTGGTAGTTTTATTGACGAGCGCTTATACTGCAATAACTGCAAAACTTCAATTTTTGACTACCACAGAAGCTGTTCAAAGTGCTCTTACGACCTCTGCCTTACTTGTTGTCGGGAAATTCGCGATGGTTGTCTACAAAGAGGTGGGGAGGAAATATGTGTGCGATATCCTGATAGAGGAAAAGCTTACATCCATGATCGTGACCCATATACCAAGTCCTCAAGGGAGGAGAAACAGGTTTTGGGCTTATCAGTTGAGTCAAGCTTTAAGAATCATGGAAAATCGCGTTGTGAGTGGAGCACGAATGAAAATGGCATCATCCCATGCCCCCCTAAAAATTTAGGTGGTTGCAGTTTTGGCATTCTGGAGCTCAAGTGTGTATTTGCTGAAAAGTGGATTGCAGAGTTAGAAAAGAAAGCAGAAAAAATAGACAAAACATACGAACATTTGGAAGCAGCTGGGTCTTCTAGAATGCAATGCTTCTGTTCAGACTCTGTTGGAGAGCTGGACATTGGTGACAAGAAGTCACTGAAAGCTGCTTCTCGAGAAGGTTCTGATGACAACTATTTGTACTATCCAACAGCTAGGGAGATTCAACATGAGGAGTTGGACCACTTCCAGAAGCATTGGATCAAAGGTGAGCCTGTTATAGTCCGGAATGTGCTTGAACTTACATCTGGTTTGAGCTGGGACCCAATGGTTATGTGTCGTGCGTTTCGCGAGAGAACAAACTCCAAAAATGGATCTTCTCATATGGCAGTTAAGGCCATTGATTGCATGGATTGGTGTGAGGTTGAAATTAATATTCATCATTTCTTTAAAGGGTATTCAGAAGGTCGAGCACATAATACTTTATGGCCTGAGATGCTCAAACTAAAAGACTGGCCCCCATCTAATTTCTTTGAAGAACGTTTGCCTCGCCATGGTGCTGAGTTCATCAGTGCCTTACCTTTCAAGGAATATACACATCCTAAGAATGGATTCCTTAACCTTACTGCACGGCTTCCAGAGAAATATTTGAAGCCTGACCTGGGACCAAAATCATATATTGCTTACGGAACTGCGGAAGAGCTGGGCTGTGGAGACTCTGTAAGCAAGCTTCATTGTGACATTTCTGATGCGGTAAATGTTTTGACACACACTGCAGAAGTGCCCCTTACAACTGCTCAGCTTGCAGAGATAGATAAGTTTAAGAGAAAGTGCCATGCACGAGATTGCCAAGAACTTGACGGTTTTAATCTGCTGCAAGATGAGGAGGTTGGGGAAAAGCACCCATTATTACCAACAAGGAAACACACGCAAGAGGAAGTTTTTATTGGGTCATGTACCACACATATAATTGATGAACAACTAAATAATGACCTTTATCAGCAAAAAGAAATTGTTTCTTATGACAGCAAAAACAAAGAGCGAAAAGAAAAGTCCCCTACCTTTCCAGAATTCCTGGTTATGAAAGGTGGTGATCCTCATATGGTTCCTGCAATTGACAAATTCTATAACAGTGGTTTCGACGTGAAGGAAAAGGAAGTGGCCGTATCTAATGTTACACTGGAAAGCAACACTCTGGATGTTGAAGTTCAGGCGAAAGACAGCCAAGATCATGTATGTACTGGAACCAAAGATCGTCCTATATCTACGATTAGTGAAGTTTTCAAGCATCTGTTTGAAGATCTTGATAAAAGAAAAATGCTTCCTAAATTTTTATCTACCGAGGAAGTGAAGGCCAGTGTTATGATGGAAGTTATAGAGAAGTCGAAAGGCATTCCAGGCGCAAACAGGAAGAGAGAGGCTAGTGAAGAATATTGTGGAAGTGGCAAACAAGAGAACTTGCCTGGAAGCTTAGAGAATAGTGCTGTTTCTTTCGGCAAGCCAAAGAAATCCCGTCCAACAGAGGGTGGTGCCCTGTGGGACATTTTTCGAAGACAAGACGTTCCTAGACTTCGGCAATATCTTGTGAAGCATTCTAGGGAATTCAGACATATCTATTGTTCCCCAGTGGAGCAGGTTATCCATCCAATTCATGACCAGGCTTTCTACTTGACCTCAGAGCACAAAAGGAAGCTGAAGGAGGAACTTGGAATTGAACCATGGACCTTTGTGCAACAAATTGGAGAAGCCGTTTTTATCCCAGCCGGATGTCCTCATCAAGTTAGAAATCTCAAGTCGTGTATAAAGGTTGCTCTTGATTTTGTCTCCCCAGAAAATGTTCAAGAGTGCATCCGTCTGACTGAGGAATTTCGAATTCTTCCTCCAAATCACAAAGAAAACCAAGATAAATTGGAGGTAGGCCATCTCGTCTCGGTTCTCGCTGGTCAC
>Aquco_v1_1-Aquca_097_00007_1-
ATGAGACAGAAAGAAAACCAACCACCACCACCACCAGATTTGAGATGTAATAGGATTGTAAATGATGGTTTACAATGCAATCAATGGAGAATTCATAATAATGAAATTTTTATGGTTAAAAAGGATTCGTCTTTTGCTATTACTTCCTCTTCTTCGAAAAAACGAGGTCGAGGTCGACCGAAAAAAGACGAGAATTTGGAGGGAAAAAAAATTGATCTTGATTGTGATAATGGGGTTAAGGAGGATTCAAATTCTGCTATTATTAAGAAGAAACGAGGTCGAGGTCGTCCGAAGAAAAAGCGAAAAGATGAGAATTTAGAGGAGCAGATAACAAAAACTATACCGATTGATGGAATTGAGATAGTGTTTGAGGAGGAAATGGAGGGAATTTGTAATTTTAATGGTGAAAATGTGGTTAATCATGATTCAACTGTATGTATTGAGAAGAAAAAGCAAGGTAGGATGCGTAAAGATGAGAAATTAGAGCTTTTAAAGAGTGGTAACATTGAATTACACTCTTATACTGAACCTGAGTATGATCTTATTGCATTTTGCAAATCTAGTGCATCTCGCAAGTCTAGTTGTGAAGCACGTGCAAAAAAGCAAAATGTAGATGTAGAATCACACCCTGCAAAGAGGAAAATAACAGATAAAAAGACTACAACTTATTCTATGGGAGGTGTAGAGTATAGAACTGTGAAAATTGTGGATGAGAATGCAGAGGGAGGGTCGAGAACAAAGCGGATAAAAGTGAAAATTGTGGATGGAAAGGAGGTAGAGTCGTCAATGTGTCATCAATGTCAGAGGAATGATAAAGGAGAGGTTGTTCGGTGCACAAAATGCAAAACAAAAAGATATTGCCATTCTTGCACAAAATGGTATCCACAGTTCTCGCATGCGCAAATTGCAGAGTGTTGCCCATTTTGTCGTGGTATCTGCAATTGCAAAGAATGCTTGCGAGAAAACTATCCCTGTAAAGAAGTTATCGGAAGAAGAAAAGTTAACTTTTCTAAGTATTTAGTGCATCGACTCCTTCCCATCTTGATAGATATTGATCAAGCACAAGTTCTGGAAAAAGAATTGGAAGCTAAGATTCAAGGAATATCCTCAACTGAGGTGGAGTTACAACTGTCTGGATGTCCTGAAGATGAACGTGCATACTGCAACAATTGCATGACTTCCATCTTAGACGTACACAGAAGCTGTTCGCGTTGTGGCGGTTATGATCTATGTCTTAGTTGTTGTGGGGAAATCCGTAATGCTCACTTACAAGGAGGTGGGGAGGAAAACGTTGTCACGTTAGGATATGAGTGGAAAGTGGAGGAAAATGGCAGACTCTCATGCCCACCACAGGAATGGGTGGATTGGGTTTCAAATCTGAAAAAGAAAGCACAGCAGATTATTGCAGGACAAACTCCTCTTACTGATCTTGGAAGTTCTGCACGATGCACCTGTTTCAATTCTGTTGGGGACTTTGATTTGGACAACAAGATCTTACGTAAAGCTGCTTATCGAGAGGATTCAAATGACAACTATCTATACTGTCCGTCTGCTAAAGATATTCAGCAGAGTGACTTGAATCATTTTCAGAAACATTGGATCAGTGGTGAGCCAGTTATTGTCCGCGATGTACTTGAATCTACATCTGGATTGAGCTGGGAGCCGATGGTTATGTCCCGTGCAATACGTGAGAAAACAAACTCTAGAATCATCAATCAAAAGAAAATTGATATTGAGGGTGACTCGTATTTGGATGTGACAATTATTGATTGTCTAGACTGGCGCGAGGTCAAAGATAAAATTCAACATTTTTTTAAAGGTTATTCACAAGGTCGAGCTCACAAAGACTCGTGGCCTATGATGCTTAAGCTAAAGGACTGGCCCCCTTCTAATTTCTTTGAGGAGCGTTTGCCACGCCATGGTGAGGAGTTCATCAGTTCCTTGCCTTTTCAGGAGTATACAAATCCGAAGGATGGCTTTCTTAACCTAGCTGTAAAGCTACCACGGAAATCTCTGAAGCCAGACTTGGGGCCAAAGACGTATATTGCCTATGGAACCGCTGTAGAGCTAGGCCGCGGAGACTCTGTTACGAAGCTTCATTGTGATATATCTGATGCGGTCAATGTTTTGATGCATACTCCAGAAGTGAAGCTGACGCCTGAGCAGCTTGATCTCATCCAAAAGAAAAAAAAGGATCACTGTGTCGATCAAGAGGAAGTTTCTACTACTATTTCAGATAGAAAAAAGAGGGGACCTCCTAGATTAAGAAATATGGGAGAACCATCCAGGCATACTTCTCTGAGGAAACCTATCAGTGAGGGGAAAGCTGGAAATGGTGTTGAAAATGGCAATGAAGTGAATGAAGAGGAGTCTAATTCCATTTTGTCTGGAACAAAAGCCATATGTTCATCCAAGCTACTGGACCCACCATCAGGAAATAATGGATTATCCAGCCCCTCCGGTGAAGTTGGAATAGAGGATGATAGCATGGTGAAGGCTAATTGTCTGGGAGATAAATCTGCAGTTTCTAGTAGCAAGCTACAGGAACCACAGACAACAGAGGGAGGAGCTCTTTGGGATATTTTTCGTAGAGAAGATGTTCTTAAGCTTCAGGAATACCTTATAATGCATTCAAAGGAATTCACGCACACTTTTCGTTCTCCAGTGAAGAAGGTTGACCATCCCATACATGACCAGACCTTCTACTGGACATTGGAGCATAAGAGGAAACTTAAGGAAGAATTTGGTGTTGAACCATGGACATTTGAACAAAAACTTGGAGAGGCAGTCTTTATTCCAGCTGGATGTCCTCATCAAGTTAGAAACCTGAAGTCTTGTCTAAAGGTTGCAGTTGACTTTGTTTCCCCTGAGAATACAAATGAATGCATCCGTTTGACTCGGGAATTTCGCAGCCTTCCCATGGATCATATAGCAAAAGAAGACAAAGTGGAGGTGAAGAAAATGATTCTACACGCAATCAGTGATGTTGTGAAGGGGCTTGAGTCGCCTACCAATGGTGAAGAAGCAGGAGATGCAGATGGAAGGAGGGTGAAGAAGACGGTCGGCAAGAAGAAAGAAAGGAAAACAAAACCGTATTGGCAAAAAAGAAAAAAGGAAACAAAAGAGGCAGGAAACACAAAGGCTTACTTAACTCAGATGCTGGGCAGCATGGAAGCCCACAGGATGACCCTCAAGAACAAAACAATGCTGAAT
>Arath_TAIR10-AT1G09060_3-
ATGCAGGTCAATTTTGATGAAACTTGTGATTCAGTGATTAGAATGAATGCTAATGAGCAAACTCGATCCGCCAATGGCATTGGCAATGGCAATGGTGAGTCTATTCCCGGGATTCCAGATGACTTACGGTGCAAGAGATCGGATGGTAAACAGTGGAGATGCACTGCAATGTCCATGGCTGATAAGACTGTTTGTGAGAAGCACTACATCCAAGCAAAGAAGCGGGCGGCTAATTCTGCTTTCAGGGCGAACCAGAAGAAAGCGAAAAGGCGATCATCGTTAGGCGAAACAGATACGTATTCGGAAGGGAAGATGGATGATTTCGAGTTACCAGTCACCAGCATTGACCACTATAATAACGGTCTTGCCTCTGCTTCCAAGAGTAATGGTAGACTAGAGAAGAGACATAATAAAAGCCTGATGCGGTACTCGCCCGAGACACCGATGATGAGGAGTTTCTCTCCACGTGTTGCAGTGGATTTGAATGATGACTTGGGTAGAGATGTTGTAATGTTTGAAGAGGGCTACAGATCTTATAGGACACCACCATCTGTTGCTGTTATGGATCCGACACGAAACAGATCACACCAAAGCACCAGTCCTATGGAATACTCAGCAGCAAGCACAGATGTGTCTGCAGAGTCTTTGGGGGAAATCTGCCATCAATGCCAGAGAAAAGATAGAGAGAGAATCATTTCTTGCCTCAAATGCAATCAAAGAGCCTTCTGCCACAATTGTCTATCGGCAAGGTACTCGGAGATATCACTTGAAGAAGTCGAGAAAGTTTGCCCTGCATGTCGTGGCTTGTGTGATTGCAAATCTTGCCTGCGTTCAGATAATACAATAAAGGTTCGGATCCGGGAAATACCCGTTTTGGACAAGTTGCAGTATCTTTATCGTCTATTATCAGCTGTCCTACCAGTCATAAAGCAGATCCATCTTGAACAATGTATGGAAGTTGAACTAGAGAAGAGGCTTCGTGAAGTTGAGATTGATCTTGTCAGGGCAAGATTGAAAGCAGATGAGCAGATGTGCTGCAACGTGTGTCGGATACCAGTTGTTGACTACTACCGTCACTGTCCGAACTGCTCATATGACCTTTGCCTGAGATGCTGTCAAGATCTACGGGAAGAGTCTTCAGTGACGATTAGTGGGACTAACCAAAACGTACAAGATAGAAAAGGAGCTCCCAAACTAAAACTAAACTTTTCATACAAGTTTCCTGAGTGGGAAGCCAACGGTGATGGGAGCATCCCTTGCCCTCCTAAGGAGTATGGAGGCTGCGGTTCACATTCTTTGAATCTTGCCCGCATTTTCAAGATGAATTGGGTTGCAAAGCTTGTGAAAAATGCTGAGGAGATTGTTAGTGGCTGCAAATTATCTGATCTTCTGAACCCTGATATGTGTGATTCAAGATTCTGCAAATTTGCTGAGAGAGAAGAGAGCGGTGACAACTACGTGTACAGCCCGTCGCTTGAAACGATTAAAACTGATGGAGTAGCTAAGTTTGAGCAACAATGGGCAGAGGGTCGGCTTGTTACTGTGAAAATGGTACTTGATGACTCATCTTGCTCTAGATGGGATCCTGAGACTATTTGGAGGGATATAGACGAGCTTTCGGACGAGAAACTGAGAGAACATGATCCATTCTTGAAGGCCATTAATTGCTTGGATGGTTTAGAGGTTGATGTAAGACTTGGGGAGTTTACAAGAGCATATAAAGATGGAAAGAACCAAGAGACAGGTCTTCCGCTATTGTGGAAGTTAAAGGACTGGCCGAGCCCAAGTGCTTCCGAGGAGTTCATTTTCTACCAAAGACCTGAGTTTATCAGAAGTTTTCCGTTTCTCGAGTACATTCATCCCCGGTTAGGCCTTCTGAATGTTGCAGCCAAGTTACCTCATTACTCGCTCCAAAACGATTCAGGTCCAAAGATTTATGTGTCTTGTGGGACGTACCAAGAAATCAGTGCTGGCGATTCATTGACTGGTATTCACTACAACATGCGTGACATGGTATACCTATTGGTGCACACGTCTGAAGAAACAACATTCGAAAGGGTGAGAAAAACAAAACCTGTTCCAGAGGAACCTGACCAGAAGATGAGCGAAAATGAGTCACTTCTTAGCCCTGAGCAGAAATTAAGGGACGGAGAGTTACATGATCTATCACTTGGTGAAGCCAGTATGGAGAAGAATGAACCTGAGTTGGCGTTGACTGTGAATCCAGAGAACTTAACGGAAAACGGTGACAACATGGAATCTTCTTGCACATCTTCATGTGCAGGAGGAGCCCAGTGGGATGTCTTTCGACGCCAAGACGTCCCAAAGTTGTCCGGGTATTTGCAGAGAACATTCCAGAAGCCTGATAATATCCAGACTGATTTTGTGTCACGCCCGTTGTATGAAGGATTGTTCTTAAATGAACACCACAAGAGACAACTAAGAGACGAGTTTGGAGTTGAGCCATGGACATTTGAGCAACATCGTGGTGAGGCTATCTTCATTCCGGCTGGATGTCCGTTCCAAATCACTAATCTTCAGTCGAATATTCAGGTGGCACTTGACTTCTTGTGCCCTGAAAGCGTTGGAGAGTCAGCAAGACTAGCTGAAGAAATCCGGTGTTTACCAAACGACCACGAGGCAAAACTTCAGATTCTAGAGATTGGAAAGATATCATTATACGCAGCTAGCTCAGCCATTAAAGAGGTTCAGAAACTGGTCTTGGATCCAAAGTTTGGAGCAGAGCTTGGATTTGAAGACTCTAACTTAACCAAAGCAGTCTCTCACAACTTAGACGAGGCAACCAAGCGGCCGCAGCAAAACAGCTGCACT
>Arath_TAIR10-AT1G11950_1-
ATGGAGGGTGAAGTTGCTACTAACGGAGTGATTCTCAAGCATAATGGTGTAAAGGATATTTCTTTAGAAACTTGTTGGCCAGAGAAGAAGAAACCGGTTGAGGCAACGAGTCTTAGCAGTGGTTCATCAGACATAGAAGAAGAGATTAGTGTGGAATGTCCTAAGCGAGTGGCTAATCAAAGACGGAAACGGTCTAAAGCTGATGAGATTAAAACGAAATCTTCAAGAAAGAGGAAATGTGATGATGAGAACAAGTGTGAAGAGAATGAGAAGAAGCAGAGGAGCTCTGTTAAAAAGAGAGCAACTACATGGAAAGAAGAAGAAGTTGTTGTTGATGATGAAAAGAAATGCGAACAACAACTCCAACTAGTTCCTTCCAGCAAGGCAACATCTCGAAGCAGGAGCAAGAAATCAGTCAGTGTGGATACTTGGTTGGTTAACAACGAGATTGATGTTAGCGCTTTGAGTTCGCGTTCTGAGTCTGAACTTTCGGATTCTTATCTGAAAACCGAGTACTTTAATGACTGCAGAAGCATGACAAGGAGTTTAAAGGCAAATTTGGGAGAGCTTGCAATTTGCCATCAATGCTCTAAAGGGGAAAGAAGATATCTTTTCATTTGCACCTTTTGTGAAGTGAGGTTGTATTGTTTTCCATGCATAAAGAAATGGTATCCCCATTTGTCCACGGATGATATCCTTGAAAAATGTCCCTTTTGCCGAGGAACTTGCAACTGCTGCACATGTTTGCACTCTAGTGGTTTAATCGAGACATCTAAGAGAAAGCTCGATAAATACGAAAGATTTTATCATCTTCGCTTCTTGATTGTGGCGATGCTTCCTTTCCTGAAAAAGTTATGCAAAGCACAAGATCAAGAAATCGAAACCGAGGCTAAGGTTCAAGATTCAATGGCTTCTCAAGTTGATATATCCGAGAGTCTATGCTCAAATGAAGAGCGTGTCTTCTGTAACCACTGTGCAACATCAATTGTTGACTTGCATCGAAGCTGTCCAAAGTGTTCATATGAATTGTGTCTGAACTGTTGCCAAGAGATCCGTGGAGGTTGGCTTTCTGACCGCCCGGAATGTCAGCTACAATTCGAGTACAGAGGGACCCGGTATATACATGGCGAAGCTGCAGAACCGAGCTCTTCTTCTGTTTCCGAGGATGAAACTAAAACTCCATCCATCAAGTGGAATGCTGATGAAAATGGAAGCATACGGTGTGCGCCAAAAGAGCTAGGAGGTTGCGGGGACTCTGTGCTGGAGCTTAAGCGAATCTTACCAGTGACTTGGATGTCAGATTTGGAGCAAAAGGCAGAAACATTCTTAGCCTCTTATAGTATCAAACCGCCAATGTCATATTGTAGATGTTCTTCTGATATGAGTAGTATGAAGAGGAAGGCAGCTTCGAGGGACGGATCTAGTGACAATTACCTTTATTCTCCTGATTCTTTGGATGTCCTGAAGCAAGAAGAACTTCTGCATTTCCAAGAGCATTGGTCCAAAGGTGAACCAGTGATTGTTCGAAATGCTCTTAACAACACAGCTGGTTTAAGCTGGGAGCCAATGGTGATGTGGCGGGCTTTATGTGAGAATGTTGATTCAGCAATTAGCTCTAATATGTCTGATGTCAAAGCTATCGATTGTTTAGCTAATTGTGAGGTGAAGATAAATACTCTATGTTTCTTTGAAGGATATAGCAAAGGAAGAACATATGAAAACTTCTGGCCTGAGATGCTGAAGCTGAAGGATTGGCCTCCTTCAGACAAGTTTGAAAACCTTTTACCTCGTCACTGCGATGAGTTCATTTCCGCATTACCATTTCAAGAATACAGCGATCCTAGATCAGGAATTCTCAACATTGCTACAAAACTTCCTGAAGGACTTCTTAAACCAGATCTTGGTCCAAAAACTTATGTTGCATATGGGACTTCAGATGAGCTCGGTAGAGGAGATTCAGTCACTAAGCTTCACTGTGATATGTCAGATGCTGTTAATATTCTGATGCATACTGCTGAAGTAACACTAAGTGAGGAGCAAAGGTCTGCAATTGCAGATTTGAAACAGAAACATAAGCAACAGAATGAGAAAGAGCTTCAGGAGCAAAATGGTTTAGAGGAAGAAGAGGTTGTGAGTGATGAGATTGTGGTTTATGATGAAACAAGTGGTGCACTTTGGGACATCTTTAAAAGAGAAGATGTTCCTAAGCTTGAAGAGTATCTAAGGAAGCATTGCATAGAATTCAGACATACTTATTGCTCTCGTGTTACAAAGGTGTATCATCCAATACATGATCAGTCATATTTCTTAACCGTGGAGCATAAAAGAAAACTCAAGGCAGAATTTGGGATTGAGCCATGGACATTTGTGCAAAAGCTAGGAGAAGCAGTGTTTATTCCAGCAGGTTGTCCTCATCAAGTTCGGAATCTCAAGTCGTGCACAAAGGTAGCTGTTGATTTTGTTTCCCCTGAAAACATCGATGAGTGTCTCCGTTTGACTGATGAGTTTCGACAACTCCCTAAGAACCATAAAGCCAGAGAAGACAAACTTGAGATAAAAAAGATGGTGATCTATGCAGTTGAACAAGCTCTGAAAGAAGTGGAGACATTATTGCTAGATCGCAGC
>Arath_TAIR10-AT1G62310_1-
ATGGATTCTGGAGTTAAATTGGAGCATATGAATTGTTTCCAATTATCTTATCAATATTCGTGGACGACTAGGAAGAAGAGAACTCTGAAACCATTCATGTCAAAAGGTTCTAGCCCTAGTAGTAGTAGTGATAGTAGGAAACGGAAGCTTTCGAGAGCTGAAGATAGCGATGATTCAGCGGTTAAACGGAATGCGAAACGAAGGAGAAAGATATGCAAAGTAGAAGAATATTATGAAGATGATGATTGCATATTAAGTGATTGGGTTCAGAGGAATACTGCGAAAAGGATTGATAAGCGCAACGAAGAAGTTGAAGTTATGGTTAAGATAGAGTCAGGTGATGATTGCACAATAGGTAAGTGGTTTTCTGATGTTAGTAGTAAAAGGAAAGATAAACGACAAGTAGAAGTTGATGAAGATGAGGAATGGGAAGAAGAAGTTACACTGTGTTCTAAGATCAAGGCAACGTCGTCGCGAAGCAGAACCCATAGTTTAAGTGCTAACAGTCCAGAAAATGTTACAGATGTTATTAGTCCTTGTCGTTCACGGTCTCCAGCTTCTAATGTATCAGATTCCATTCAGAAAAATGACTGCACCAGTAGTAGAAAACAGAGTGGCCCAATTTGTCATCAGTGCTTGAAAGGGGAAAGGATAACACTTCTCATTTGTAGTGAATGTGAGAAGACAATGTTTTGTCTTCAATGTATAAGGAAATGGTATCCAAATCTATCTGAGGATGATGTTGTTGAGAAATGTCCTTTATGCCGTCAAAATTGTAATTGTAGCAAATGCTTGCATTTGAATGGTTTAATTGAGACATCGAAGAGGGAACTCGCGAAATCTGAAAGACGTCATCATCTCCAGTATTTGATTACGTTGATGCTTCCTTTTCTGAATAAGTTATCCATATTCCAGAAGCTAGAGATTGAATTTGAGGCAACTGTTCAAGGAAAACTGCCTTCTGAAGTTGAAATAACTGCGGCTATAAGCTACACTGATGAACGTGTATACTGTGATCATTGTGCAACTTCAATTGTTGACTTGCATCGAAGCTGTCCAAAGTGCTCTTATGAACTTTGTTTGAAGTGCTGTCAAGAGATTCGTGAAGGATCGCTTTCTGAACGCCCTGAAATGAAGTTCCATTATGTTGATAGAGGACATCGATATATGCATGGTTTAGATGCTGCGGAACCGAGCTTGTCTTCCACTTTTGAAGACGAAGAAGCTAACCCATCTGACGCTAAGTGGAGCCTTGGTGAAAATGGAAGCATCACTTGTGCACCAGAAAAGCTAGGTGGTTGTGGTGAACGGATGCTAGAGCTTAGGCGGATCCTACCACTCACGTGGATGTCAGATTTAGAGCACAAAGCAGAGACTTTCTTATCATCATACAATATAAGCCCTAGAATGTTGAACTGTAGGTGTTCTTCTTTGGAGACAGAGCTGACAAGGAAATCAGCTTCGAGGACAACATCAAGTGACAACTACCTTTTCTGTCCTGAATCTCTCGGTGTCTTGAAGGAAGAAGAGCTTCTTCATTTTCAAGAGCATTGGGCAAAAGGCGAACCAGTAATCGTTAGGAACGCTCTTGACAACACACCTGGTTTAAGCTGGGAGCCGATGGTTATGTGGCGGGCTTTATGCGAAAATGTGAATTCAACATCAAGCTCTGAGATGTCCCAAGTCAAAGCAATTGATTGCTTAGCTAATTGTGAGGTGGAGATCAATACTCGTCAGTTCTTTGAAGGTTATAGCAAAGGAAGAACATATGAAAATTTCTGGCCTGAGATGTTGAAGCTTAAGGACTGGCCTCCTTCTGATAAGTTTGAAGATCTTCTACCTCGTCACTGTGATGAGTTCATATCCGCGTTACCTTTCCAGGAATATAGTGATCCTAGAACTGGAATTCTTAACATTGCAACAAAGCTTCCTGAAGGATTTATCAAACCAGATTTAGGTCCAAAAACTTACATCGCCTATGGGATTCCAGATGAGCTTGGTAGAGGCGATTCCGTGACTAAGCTTCACTGCGATATGTCAGACGCGGTGAATATTCTAACGCATACGGCCGAAGTGACCCTAAGTCAAGAACAAATATCCTCAGTCAAAGCACTGAAACAGAAACACAAGTTACAGAATAAGGTCGATAAACAGAGTACTGAAGACTGTAACGAAAAGGAAGAAGAAGAAGAAGAAGAATTGAACATGCCAGAGATTTCGAGCAATGAAAATGAAGAAACGGGCAGTGCTCTTTGGGACATATTTAGGAGAGAAGACGTTCCCAAGTTAGAAGAGTATCTAAGAAAGCATTGCAAAGAATTTAGACACACTTATTGTAGTCCAGTTACAAAGGTTTATCATCCGATACATGACCAATCATGCTATTTAACCTTAGAGCACAAAAGAAAACTCAAGGCGGAATATGGGATCGAGCCATGGACATTTGTGCAAAAGCTAGGTGAAGCGGTGTTTATTCCCGCGGGTTGTCCTCATCAAGTTCGGAATCTAAAGTCGTGCACAAAAGTCGCAGTTGACTTTGTGTCACCAGAGAACATCCATGAGTGTCTGCGTTTGACCGAAGAGTTTCGCCAACTTCCCAAAAACCACAAGGCCAGAGAGGACAAACTCGAGGCAAGTCTTTTATCTCTT
>Arath_TAIR10-AT3G07610_3-
ATGGATTCTGTGGAGGAAGAAGGTGTTGTTAGGGTTGAAGAAGAGAACGGACGCGGTGGTCTCCGTAGGCATCGGAGGGTTTCTACGAAGCTGGCGAATTACGTAGATCCTCCGACTGACGACGAAGAAGATGGAGGACCCAAGCGAAAGGGCAAAAGGGGTGGAAATAGGGCTCCGAAAAAGACACCGAAGAAAGACGAGGAGATGCAAAAGAACGAAATTGATGAAGCAAACCGAGTCACTGGTCTGGTGAAGGAAAAAAGAGCCGCGACTAAGATTCTGAATCGCAAAGACTCCATTATTGAAGTAGGAGAAGCTTCTGGAAGCATGCCCAAGGAAGTAAAGGGAATTAGGATTGGGAAAAGGAAGGGAGAAATCGATGGTGAGATTCCAACTAAGCCGGGCAAGAAGCCAAAGACTACAGTAGACCCGAGAATCATTGGTTACAGACCGGACAATATGTGCCATCAATGTCAAAAGAGCGATAGGATTGTTGAACGGTGTCAGACCTGCAATAGTAAGCGTTATTGTCATCCATGCTTGGACACTTGGTACCCCCTTATAGCAAAAGAAGATGTTGCCAAGAAATGCATGTTCTGCTCTAGTACTTGCAATTGCAGAGCATGCTTGCGTCTAGATACTAAATTGAAAGGGATAAATTCGAACCTCATAGTCAGCGAGGAAGAAAAGGTCCAAGCCTCTAAGTTTATTCTGCAGAGCCTTCTCCCACATCTGAAAGGAATAAATGATGAACAAGTTGCTGAGAAGGAAGTTGAGGCCAAAATATACGGACTGAAGTTTGAAGAGGTGAGGCCCCAAGACGCTAAAGCTTTCCCTGATGAAAGACTATACTGTGATATCTGCAAGACTTCTATCTATGATCTCCATAGGAATTGCAAGTCCTGTAGTTTTGATATCTGCCTTAGCTGTTGCCTTGAGATCCGCAATGGAAAGGCTCTGGCATGTAAGGAGGATGTGTCTTGGAATTATATTAACCGAGGTTTAGAGTATGAACATGGACAAGAAGGAAAAGTGATTGAAAAGCCGGCGAATAAGCTAGATGATAAGTTGAAAGATAAGCTGGATGGTAAGCCGGATGATAAGCCGAAGGGTAAGCCAAAGGGTAGGCCAAAGGGTAAGCCGGATGATAAGCCGAAGGGTAAACTGAAGGGTAAGCAGGATGATAAACCGGATGATAAGCCAGATGAGAAGCCGGTTAATACAGACCATATGAAGTACCCTTCTCTGTGGAAAGCAAATGAAGCTGGGATCATTACTTGTTGTTGTGGTGCTGGGGAGTTAGTGCTGAAACGACTACTTCCGGATGGTTGGATATCTGAGTTGGTCAACAGAGTTGAAAAAACTGCTGAAGCTGGCGAGCTTTTGAATTTACCTGAAACGGTTTTGGAGCGATGCCCTTGTTCTAACTCTGACAGACATATTGACATAGACAGCTGTAATTTGTTAAAAGCTGCTTGTCGAGAAGGTTCAGAAGACAATTATCTTTACTCTCCAAGTGTATGGGATGTTCAACAAGATGATTTGAAGCATTTTCAGCACCATTGGGTAAAAGGCGAGCCTGTGATTGTGAGAAATGTGCTTGAAGCTACATCTGGTTTAAGCTGGGAACCAATGGTAATGCATCGTGCCTGCCGCCAGATAAGCCATGTCCAGCATGGATCACTTAAGGATGTTGTTGCTGTTGATTGTTTGGACTTCTGTGAGGTAAAAGTTAATCTTCATGAATTTTTTACTGGATACACGGATGGCCGATATGATCGAATGGGTTGGCCACTAGTTCTGAAACTGAAAGATTGGCCTCCAGCTAAAGTCTTCAAAGATAACTTGCCACGTCATGCTGAGGAGTTCTTATGTAGTTTGCCTTTGAAGCATTACACTCATCCGGTTAATGGACCTTTGAATCTCGCTGTCAAGCTTCCCCAAAATTGCTTGAAGCCAGACATGGGACCAAAGACGTACGTTGCTTCTGGATTTGCTCAAGAATTAGGCCGTGGAGATTCTGTTACTAAGCTCCACTGCGACATGTCTGATGCGGACCTATGGACCAAGCTTTATCCATTCAATGTGAGTCCATCAATAGCTTTCTTAGTCCTTCATAGGCCTGGCATTCGGTTTTTGGTTCTGTTAATGCCCAATATGCAACCTGGAATTGGAAATCTGAAAAAGAAGCATGCCGAACAAGATCTCAAGGAGCTGTATAGCTCAGTAGCTAACAAGGAGGAAATGATGGAGATTCTTGAAAATTCCAGACAACAAGTCCAAAATGTTGAAACTGATGATGGAGCTCTTTGGGACATTTTCCGTAGAGAAGATATTCCTAAATTAGAAAGTTACATTGAGAAACATCACAAGGAGTTCAGACATCTCTACTGCTGTCCTGTGTCTCAGGTTGTTCATCCTATACATGACCAGAACTTCTATCTGACGCGGTATCATATAATGAAGCTGAAAGAAGAATATGGCATTGAACCTTGGACCTTCAATCAGAAGCTTGGTGATGCTGTTTTGATACCTGTAGGTTGCCCTCATCAAGTTAGAAATTTGAAGTCCTGCAATAAGGTAGCGCTTGACTTCGTCTCACCTGAAAATGTCAGCGAGTGTTTACGCTTGACAAAACAGTATCGTCTACTTCCACCAAATCATTTTGCAAAAGAAGACAAGTTAGGGGTTAAGAAGATGATAGTCCATGCAGTTGATAAAGCTCTCAGAGACTTAAGTGGAGAGAAGTCTCCAGAACCTGAAGAGAAGAAACAAAATATGAGAGGGCCGAAGAAGGGGGCAGCCAAGGCAGTTGCCAAGGCTCTCAAAGACTTATCTCCAAGTGAAAAGAAGTCTTCGGAAGCAGCTGAAGAGGAGATATCAAATGGGATAGTCAATGCAATCGATAAGGGTCTCAAAGACTTACCTCCAAGTGAAGAGAAGTCTTCCGAAGCCAAAGTGGAGATATCAAATGGGATAGTCAGTGCAATGGATAAGGATCTCGAACACATATCTTCAAGCGAAAAGAAGTCTACGGAAGAGGAAGGGGTGAAAAGACCAAATATTGTGAGGACATATGAGCGGAGAAAAAAGCTGGGAAGTGAAGTAACCAACGCATACATTGACAGATTAGAAATGGAGAAGATG
>Arath_TAIR10-AT4G00990_1-
ATGGAGAAAATGAGAGGGAAGCGAATCAGACCAAGAGATTCCGGCGAGTTAGTCGAAGATGGGAGATCTGAAAGCGAGCGTAAGACGAGGAAGAAAGAGAATGATGTTGTGAGCAAAGGAAGAATCGGAAGAGGAAGAGGAAGAGGAGAGGTTTCGAAGCGATCTATTGAAATAGACATTTCTAATCCCGAGAAGGATATTAAGCCTGACGGAAGCAGAAAGTGTTTGGGTTCGACGTGTCATCATTGTAAGATCTTGACGAGTGAGAGTGATCTTATCTTCTGTTCAAAGTGTAACAAGAAGTGTTATTGCTTTGACTGCATCAAGAGATCGTATTCAGAAAGAACACATGAGGAAGTTAGAGCTGCTTGTCCATTCTGTATGATGACTTGCATTTGCAGAGCTTGTTTGCGGTTGCCTTTGGTTATCAAGCCTCCAAGTGAAAAAGATACAGATGTCAAGCTTAAGCAGCTGCAGTATCTGTTAGTCAAAGTTCTCCCAGTTCTTAAGGATATTTATACGGAGCAGAACCGTGAACTAGAGATTGAATCAACAATTAGAGGACACCCTGTGACAGAAGCTAATATCAAGAGGTGCAAACTTGACCCAAGCGAACGCATATACTGTGATCTCTGCCGCACATCCATTGCCAATTTTCACAGAAGCTGTCCGAACAAAAATTGTTCAGTCGATATATGTCTTTCTTGCTGCAAGGAACTAAGTGAGGGCTTCCATCAAGAGAGAGATGGGAAGAAAAATGCAGAAGGGAAAGGATATGAATGTCGAATCCCAGCAGGTCAAGGAAAAGACTCGGACGCATATGTTCCACTGCATTTCTCGACTTGGAAGCTTAACTCAGACAGTAGCATTCCATGCCCTCCAAAAGAGTGTGGTGGTTGTGGTACTTCAACACTGGAGTTGAGACGCTTATGGAAAAGAGATTGGGTTGAAAAATTAATAACGAATGCCGAGAAATGTACTCTGAATTTTAGGCCAACAGATGTGGATATTGTTCATGAATGTTCCTCATGCTCTACCAATTCTGATTCCATTAGAAGGCAGGCAGCTTTTAGGAAGAATGCTCATGATAATTTCTTATACTCCCCAAATGCTGTTGATCTGGCTGAAGACGATATTGCTCATTTTCAGTTTCATTGGATGAAGGCAGAACCTGTGATAGTCAGAAATGTTCTCGAGAAGACATCTGGACTAAGTTGGGAACCAATGGTTATGTGGAGGGCTTGTAGGGAAATGGATCCAAAGCGTAAAGGTACAGAAGAAGAGACAACAAAAGTGAAAGCTTTGGATTGCTTGGACTGGTGTGAGGTTGAAATAAATCTGCATCAGTTTTTTGAGGGCTACTTAGAAGGCCGCATGCATAAAAACGGTTGGCCAGAAATGTTGAAATTGAAGGACTGGCCTCCCTCAGATTTATTTGAAAAGCGCCTTCCAAGGCATAATGCTGAGTTTATTGCCGCATTGCCTTTCTTTGATTACACTGACCCAAAGTCTGGTATCCTAAATCTCGCAACAAGATTTCCGGAAGGATCCTTGAAGCCAGATCTTGGACCCAAGACATACATTGCGTACGGTTTCCATGAAGAGCTTAATAGAGGAGATTCGGTGACAAAACTTCATTGTGACATTTCTGACGCGGTCAATGTGTTGACACACACAGCTAAAGTGGAAATCCCTCCCGTCAAATACCAAAACATAAAAGTACATCAGAAAAAATATGCAGAAGCCATGTTGCAGAAACAACAATACAGTGGTCAAGTGAAAGAAGCCAGCGAACTTGAAAACAAGTCAATGAAAGAAGTGGATGAAAGTAAAAAGGATTTAAAAGACAAGGCAGCTAACGAAGAACAATCAAATAACAGTTCAAGACCGTCGGGCTCAGGAGAAGCTGAGAAAGTAATTATTTCAAAAGAGGATAATCCCACACAACCTGCTGTGAGTACAAGTGTGGAATCCATACAAGAACAGAAGCTGGATGCTCCAAAAGAAACTGATGGCAATACCAATGAGAGGTCAAAGGCTGTGCATGGTGGTGCTGTCTGGGATATCTTTCGAAGAGAGGATGTTCCAAAACTTATTCAGTTTTTGAAAAGGCACGAGCATGAGTTTCGTCACTTCAATAACGAACCCCTGGAATCCGTTATTCACCCAATTCATGACCAGACTATGTTCTTGAGTGATAGCCAGAAGAAACAGCTGAAAGAAGAATTTGATATAGAACCATGGACCTTTGAGCAACACCTCGGCGAAGCAGTCTTCATACCTGCAGGTTGTCCTCACCAAGTGAGGAATAGACAGTCTTGCATAAAGGTGGCACTAGACTTTGTGGCTCCTGAAAGCGTCGAAGAATGCCTTAGGCTAACACAGGAGTTCCGGAGATTGCCTAAAGACCACAGTTCTAGCGAGGATAAATTGGAGCTTAAGAAAATTGCACTGTATGCTGCGAGTTCAGCCATAAGAGAGGTAAAAGGGCTAATGCAAAGCTCCCGACGCAGTGATACC
>Arath_TAIR10-AT4G21430_1-
ATGTCGGAGAACGAAATCGTCCCTGACGAGTTTCGTTGCAACCGCTCTGATGGTAAGCAATGGCGGTGCAAGAGACGAGCTTTAGAGGGGAAAAAGATGTGTGAGAGTCATCACTCGCAGCAAAGCCTAAAGCGAAGTAAGCAGAAAGTTGCAGAGTCTTCTAAGCTTGTCAGATCAAGAAGAGGAGGAGGAGATGAAGTGGCGTCTTCAGAGATCGAGCCAAACGAAAGCAGAATTAGGTCTAAGAGATTGGGGAAATCGAAGAGGAAGAGAGTGATGGGTGAAGCAGAGGCTATGGATGAAGCAGTGAAGAAGATGAAGTTGAAGAGAGGAGATTTGCAGTTGGATTTGATAAGGATGGTGTTGAAGAGAGAAGTTGAGAAGAGGAAGAGATTACCAAATAGTAATAATAAGAAGAAGAGTAATGGAGGGTTTAGTGAATTTGTTGGAGAAGAGTTAACGAGGGTTCTTCCTAATGGTATTATGGCAATTTCTCCACCTTCTCCTACTACTAGTAATGTGTCTTCTCCTTGTGATGTTAAAGTTGGGGAAGAGCCAATTTCGATGATTAAAAGGAGGTTTAGGTCTAAGAACATTGAACCTTTGCCAATTGGGAAAATGCAGGTGGTTCCTTTCAAGGGTGATTTGGTTAATGGAAGGAAGGAAAAGAAGATGAGGTGTCATTGGTGTGGAACCAGAGGATTTGGGGATTTGATTAGTTGTTTGAGTTGTGAAAGAGAGTTCTTTTGCATAGATTGTATCGAGAAAAGGAACAAGGGATCGAAAGAAGAAGTTGAGAAAAAATGTCCTGTATGCCGTGGGTCATGTAGGTGCAAAGTTTGCTCAGTCACTAATTCTGGAGTCACTGAATGTAAGGATTCTCAGAGTGTCAGGAGTGATATTGACAGGGTTTTGCATCTACATTATGCGGTGTGCATGCTACTTCCAGTACTAAAAGAAATCAATGCGGAACACAAAGTGGAGGTGGAAAATGACGCAGAAAAGAAAGAGGGAAATCCAGCTGAACCACAAATCCATAGCTCTGAATTAACCTCTGACGATCGACAGCCCTGTAGCAATGGTCGTGACTTTGCCGTAGTGGATTTGCAAAGAATGTGCACACGCAGTTCCTCTGTTCTCAGGCTAAATTCTGACCAAGATCAGAGTCAAGAGAGCTTATCTAGAAAGGTTGGATCGGTTAAATGCTCGAATGGTATAAAATCTCCAAAAGTGTGTAAGCGGAAAGAAGTCAAAGGGTGCAGCAATAACCTTTTTTTGAGTCTATTCCCTCTGGAGTTGACAAGCAAGTTAGAGATCAGTGCAGAGGAAGTAGTCAGTTGCTATGAGTTGCCTGAAATTTTAGATAAATATTCGGGATGTCCATTTTGTATTGGAATGGAAACGCAATCTAGTAGTAGCGACAGCCATTTGAAAGAAGCATCCAAGACAAGAGAAGACGGAACTGGTAACTTCTTATACTACCCCACAGTGCTGGATTTTCATCAAAACAATCTGGAACATTTTCAGACACACTGGAGTAAAGGCCATCCTGTAATAGTTCGTAGTGTGATAAAGAGTGGTTCAAGCCTGAATTGGGATCCAGTAGCCTTGTTCTGTCACTATCTTATGAACAGAAACAACAAAACCGGTAATACTACTGATTGTATGGATTGGTTTGAGGTAGAAATTGGTGTCAAGCAATTTTTTTTGGGGTCTTTGAGAGGAAAGGCTGAGACTAATACTTGTCAAGAAAGGCTGAAGCTGGAGGGATGGCTTTCATCTTCATTGTTTAAAGAACAGTTCCCAAATCATTACGCTGAAATACTGAATATTTTACCAATCTCCCATTACATGGATCCAAAGCGCGGTCTACTAAATATTGCAGCCAACCTACCTGACACTGTACAACCACCCGATTTTGGCCCATGCCTCAATATTTCATACAGGAGTGGTGAAGAATATGCACAGCCTGATTCTGTGAAGAAGTTAGGTTTTGAAACTTGTGACATGGTTGATATCTTGTTATATGTCACAGAAACACCTGTATCCACAAACCAGATTTGTAGGATAAGAAAGCTAATGAAAAACATCGGAAGAGTAAGATCTAAAAATCCGGCAAAGGGGAGGGAAAGCAGATTTGATAAGGGAAAGAAACGAGATAGGTTGGATGACTATTCCAGTTCTGATTCAGAATCTTCACAACACTGTTTAGGCGCTAAATGCAGAGGCAGTGAGTTTGAGGGAGAGGAAAGAGAAAGTTGCAACTACTCTTGTGAAGAAGAGAGCCTAAGCAACACTTATGGTGCCCAGTGGGATGTATTCCAAAAACAAGATGTTTCTAAACTTCTTGAGTATATTAAGAACCACTCTCTGGAGCTAGAATCCATGGATTCCAGCAAAAAAAAGGTGAGTCATCCATTACTTGAGCAGAGTTACTATCTTGATGAGTATCACAAAGCAAGGCTTAAGGAAGAATTTGACGTTGAACCATGGAGTTTTGATCAATGTGTTGGGGAAGCAGTCATCCTCCCTGCTGGATGTCCATACCAAATTAGAAAGAATAAGTCTTGTGTAAATGCGGTTCTGAAGTTTCTGTCACCTGAGCACGTTAGCGAATCTATTAAACGAGTGAAGGAGCTCAATCAACTTCCTCAGAGCGTCAAATCGAAAGCAAATAAGATTGAGGTGAAGAAAATGGCGATTCATAAAATCAGCGAAGCTGTAAAGGAAATTCGGGAACTCACATCTTCGGATTCAACTGGTGCATTGAGATTATATAAC
>BAHE-2003746-Solenostemon_scutellarioides
AGAGTGTTACCTTTTGGAGTTATGGCGATATCTCAATCACATTCGAGTGTACAAAGCTTTCAAGAAAATGATTTCTTTGATTCAAAAATAGGAGGGGATTCTAATGCTAATTTGTTGCTGCAGAGGAGTTTTCGATCGAAAAATATTGAACCTTTACCAATTAGTACAATGCAGGTTTTTCCATTGTTGGGGAATGTGAAGGCCAAGAAAATAAAGAAATGCCATTGGTGCAGGGCAAGTAAATGCCGCTGCTTGATTAAGTGCTTGACTTGCAGGAAACGATTCTTCTGCCTAGAATGTATTAAAGAAAGGCTTTATGAGAAGCAAGAAGTGAAGGCAGAATGCCCTGCCTGCCGTGGAATATGTGGCTGTAAGCTCTGCTTGAAACAGAGAATCAGGCCTAACAGTCATAAGGAGTCTTATGGAGGTAGAGAGAAGTTGGATAGGAAACAGTTGCTTCTGTATTTGATCTATAAGCTTCATCCATTGCTAAAAAAAGTGAATTGTGATCAGAGCATCGAGGTTGAGAAATCTAAGGCTGAAGGAAAAGAGAAGTCTGAGATTTGTATTCCGCAGACTAAATTGGGCATTCACTCATCATTCTGCTGCAATAAATGCAAAACAACAATTGTCAACTACCACAGAACCTGCACAAAGTGTTCATATAATCTTTGCTTAAGTTGTTGCCAGGAGCTTTCTCGATGTAGCATGTCTGGTAGTTTTATGATGAAAAGTTGCAAGAAAAGGAAAATCTGTTCATCTAGTGATGGCCCAAAATCTAAGCAGAATTTATCAAGGCATGACTCTGGTGGGTCACCCAATCAGTCCAGTATCATCTCGCCAAACTGGGAAACTAGTGAAGATGGCAGTATTCCCTGCCCACCTATGGATTGTGGTGGCAGCCTTCTTGATCTAAGATCTGTATTTCCTTTCAACTGGACTAGAGATCTGGAAGTTAAAACTGAAGAAATACTGTACAGCTACCGTTCTCCAACTACAGATTCTTCTCCATGCTGTTCACTGTGTGATTACTCTGGTAGAGATGGCAGTGAGCTTAAGCTGGAGAAAGAACCATCTGAGAAAATTGGTTTTGACAACAACTATCTATATAATCCAACTGTAAAGGATCTTCATCAAGAGAACCTTGAGCATTTCCAGAGTCACTGGCATAAAGGTCACCCTGTTATAGTTCGGAATGTGCTTAGGAGAAATGCAGGCTTGTGCTGGGATCCAGTTATTATGTTTTGTTTGTATATGGAGAAAAAGAGCTCAGGCTCTTGCGACAATGGTGGCATGAAAGAGACAAACTGCTTGGATTGGTGTGAGGTAGAAATTGATCGGAAGCGGATATTTATGGGGTCATTGGAGAAGAGGACACATGCAAGCGTACAACAGAAAGTTCTAAAGTTCAAAGCTTGGCTTTCTTCCCATTTGTTTCGAAAACATTTTCCTCTCCATTACAACGAGATACTAAGTGCTTTACCTCTTCCAGAGTATGTCAATCCAGAGTCTGGCCTTTTGAATGTCAGTGTGAAGTTGCCTAAGGATTTGTCAAAGCATGACTTAGGTCCCTGTATCTACTTTTCATATGGAGGTCCGGAAGATCTTATGCAGGCTGATTATTTGTCAAAACTATGTTATGAATCACATGATACGGTAAACATTCTTGCGTATGCTACAGATGCTCTGATATCCCCAGAACAGATTGATAAAATCGAGACCTTACTGAAGAAATACAAAGCCCACGACCACCATTCATATAGTAATTCCAGTGACCAAAAAGGAAAATCACCTTTGCAGAGTGGAGACACTGGTGAATCAGGCTTGGAAATTGGAGAAAAGATAATACCACCTGATGGAATTGAAAATGTACCCTTTTACTCCAGCACTTCACTTAAAGGTCAGGTGCCGCATGGTGAAAATGGACATATGTCTGATGATGGTGAATATGATGATGAGGCATCAATTCTTTGCTGTGGAAGTTTTGAAAACTCTGAAGACTTTGATGAGAATTTTCAAGAGGAAGAAATTTTAAGTTCTTGTTCCAGTGAAGATAAGCAAAAAGCTGATTGTTGTGGTTCCCAGTGGGACATTTTTCCTCGACAAGATGTACCGAAACTTCTGGAGTACCTAAGTAGACATTCAAATGAGCTCACCCCTGCCAAGTATCCAAAACATGTTCATCCCATTCTTGATCAAAGCTTCTTCCTTGACGCATATCACAAATTGAGACTTAAAGAGGAGTATGATATTCAACCGTGGACATTTGAGCAACGTCTTGGAGAGGCCGTCTTCATTCCTGCTGGATGTCCATTTCAAGTTAGAAAAATCAAGTCATGTGTCAGTGTTGTGGTGGACTTCATCTCACCAGAAAATGCTACTCATTGCGTTCAATTGAATGATGAGATTCGTCTCCTTCCTACTCGACACAAAGCCAAAAGGAAAGTTATGGAGGTGGAGAAAATGGCTCTATGGGGTATTAGCGAAGCAATTGAAGATCTGGGCAACCTC
>BAHE-2003747-Solenostemon_scutellarioides
AGAGTGTTACCTTTTGGAGTTATGGCGATATCTCAATCACATTCGAGTGTACAAAGCTTTCAAGAAAATGATTTCTTTGATTCAAAAATAGGAGGGGATTCTAATGCTAATTTGTTGCTGCAGAGGAGTTTTCGATCGAAAAATATTGAACCTTTACCAATTAGTACAATGCAGGTTTTTCCATTGTTGGGGAATGTGAAGGCCAAGAAAATAAAGAAATGCCATTGGTGCAGGGCAAGTAAATGCCGCTGCTTGATTAAGTGCTTGACTTGCAGGAAACGATTCTTCTGCCTAGAATGTATTAAAGAAAGGCTTTATGAGAAGCAAGAAGTGAAGGCAGAATGCCCTGCCTGCCGTGGAATATGTGGCTGTAAGCTCTGCTTGAAACAGAGAATCAGGCCTAACAGTCATAAGGAGTCTTATGGAGGTAGAGAGAAGTTGGATAGGAAACAGTTGCTTCTGTATTTGATCTATAAGCTTCATCCATTGCTAAAAAAAGTGAATTGTGATCAGAGCATCGAGGTTGAGAAATCTAAGGCTGAAGGAAAAGAGAAGTCTGAGATTTGTATTCCGCAGACTAAATTGGGCATTCACTCATCATTCTGCTGCAATAAATGCAAAACAACAATTGTCAACTACCACAGAACCTGCACAAAGTGTTCATATAATCTTTGCTTAAGTTGTTGCCAGGAGCTTTCTCGATGTAGCATGTCTGGTAGTTTTATGATGAAAAGTTGCAAGAAAAGGAAAATCTGTTCATCTAGTGATGGCCCAAAATCTAAGCAGAATTTATCAAGGCATGACTCTGGTGGGTCACCCAATCAGTCCAGTATCATCTCGCCAAACTGGGAAACTAGTGAAGATGGCAGTATTCCCTGCCCACCTATGGATTGTGGTGGCAGCCTTCTTGATCTAAGATCTGTATTTCCTTTCAACTGGACTAGAGATCTGGAAGTTAAAACTGAAGAAATACTGTACAGCTACCGTTCTCCAACTACAGATTCTTCTCCATGCTGTTCACTGTGTGATTACTCTGGTAGAGATGGCAGTGAGCTTAAGCTGGAGAAAGAACCATCTGAGAAAATTGGTTTTGACAACAACTATCTATATAATCCAACTGTAAAGGATCTTCATCAAGAGAACCTTGAGCATTTCCAGAGTCACTGGCATAAAGGTCACCCTGTTATAGTTCGGAATGTGCTTAGGAGAAATGCAGGCTTGTGCTGGGATCCAGTTATTATGTTTTGTTTGTATATGGAGAAAAAGAGCTCAGGCTCTTGCGACAATGGTGGCATGAAAGAGACAAACTGCTTGGATTGGTGTGAGGTAGAAATTGATCGGAAGCGGATATTTATGGGGTCATTGGAGAAGAGGACACATGCAAGCGTACAACAGAAAGTTCTAAAGTTCAAAGCTTGGCTTTCTTCCCATTTGTTTCGAAAACATTTTCCTCTCCATTACAACGAGATACTAAGTGCTTTACCTCTTCCAGAGTATGTCAATCCAGAGTCTGGCCTTTTGAATGTCAGTGTGAAGTTGCCTAAGGATTTGTCAAAGCATGACTTAGGTCCCTGTATCTACTTTTCATATGGAGGTCCGGAAGATCTTATGCAGGCTGATTATTTGTCAAAACTATGTTATGAATCACATGATACGGTAAACATTCTTGCGTATGCTACAGATGCTCTGATATCCCCAGAACAGATTGATAAAATCGAGACCTTACTGAAGAAATACAAAGCCCACGACCACCATTCATATAGTAATTCCAGTGACCAAAAAGGAAAATCACCTTTGCAGAGTGGAGACACTGGTGAATCAGGCTTGGAAATTGGAGAAAAGATAATACCACCTGATGGAATTGAAAATGTACCCTTTTACTCCAGCACTTCACTTAAAGGTCAGGTGCCGCATGGTGAAAATGGACATATGTCTGATGATGGTGAATATGATGATGAGGCATCAATTCTTTGCTGTGGAAGTTTTGAAAACTCTGAAGACTTTGAGAATTTTCAAGAGGAAGAAATTTTAAGTTCTTGTTCCAGTGAAGATAAGCAAAAAGCTGATTGTTGCGGTGCCCAGTGGGATATTTTTCCTCGACAAGATGTACCGAAACTTCTGGAGTACCTAAGTAGACATTCAAATGAGCTCACCCCTGCCAAGTATCCAAAACATGTTCATCCCATTCTTGATCAAAGCTTCTTCCTTGACGCATATCACAAATTGAGACTTAAAGAGGAGTATGATATTCAACCGTGGACATTTGAGCAACGTCTTGGAGAGGCCGTCTTCATTCCTGCTGGATGTCCATTTCAAGTTAGAAAAATCAAGTCATGTGTCAGTGTTGTGGTGGACTTCATCTCACCAGAAAATGCTACTCATTGCGTTCAATTGAATGATGAGATTCGTCTCCACAAAGCCAAAAGGAAAATGATGGAGGTGGAGAAAATGGCTATACAGGGTATTAATGCAGCAATTGAAGAATTGCGCGATCTCATGGCTGCG
>BAHE-2019884-Solenostemon_scutellarioides
AAGGAGAAATTATCTAAAGCACATGCTAATCATTCACCTGAAATGCCAGCAGTGAGAAGTCTTTCAGGTCGAAGTTCTATGAGGTCAACTGATGATCTTGACAGAGATGGGTCTGATTATGAAGACAGTAAAATATCATACAGAACTCCCACATCTGCTGTTGATTCAGACAGAAGTAGATCACAAAAAATGTTGGATATCAGTCCACTGACGGGAACTTCTGATGGAAGCTCAGAGTCTTCTGATGATACTGAAGGACAGCCTTGCCATCATTGTCGGAGCAATAACAAGGATAGAGTGGTTTGGTGCCTTAAATGTGATCGAAGAGGATATTGTGAGAACTGCATTTCAGCATGGTACTCTGACATCACCATACAGGAAATTCAGAAGGTTTGTCCTGCATGCCGCGGTACATGTAGTTGCAGAGTGTGCATGCGAGGGGATAATCTCATTAAGGCAAGGATTCGTGAGATATCCGCAAAAGACAAATTGCAGTACCTCTACTGTCTTTTATCTGCAGTACTCCCAATTGTGAAAAAAATCCATGCAGAGCAGTGCTCTGAGGTGGAGCTGGAAAAAAGACTACGAGGAAATGAAATAGACCTTTTCAGAACAAAATTAAATGCTGATGAGCAAATGTGCTGTGACTTCTGCAGGATACCGATAATTGATTATCACCGCCACTGCACAAATTGCTCTTATGATTTATGCCTTAGATGCTGCAAAGATATTAGGGAAGCATCCACGTCTTCTGCGCTTGAAGAGTTCACTGATATTGCTCTTGAAACAAATGATAGTGACACACTCATGGGTGTGTATGTAAGATTAGATCATGTCCAGCTAAATTCATTTAAAAAATTTTCGAGTTGGAAAGCTAATCGTGATGGAAGTATTCAATGTCCGCCAAAAGATTATGGAGGCTGTGCCTCCTCTATTTTAACTCTAAAGCGTATCTTCAAGATGAATTGGGTTGCCAAACTGTTGAAAAATGTTGAAGAAATGGTCAATGGTTGTAAGATAAATAGTTCTGGTGATTCAGAGGGAACTGGGGGGAGTCTCAGGCTTCTTCAGGCTGCAAACAGAGAAAATAATGACGATAACCTCTTGTATTATCCATCTTCAGAAGATCTGAAAAGTGAAGGGATTAAAGACTTCAGAATACATTGGAGCAGACGGAAACCTGTTATCATTAAGGAGGTTTGTGATGCTTCTGCGTTGACAATCTGGGATCCTATGGTTATATGGAAAGGAATTAAAGAAACTGCAGAGGAGAAAAATAAAGATGCTAACAGAATTTTGAAGGCTGTTGACTGCACTGACTGGACTGAGGTTGATATCGGGTTTGAAGAGTTTTTAAAAGGATATTTTGAGGGTAGAGTTGATGAAGATGGGCGGCTACAATTGTTAAAGTTGAAGGATTGGCCTTCACCTAGTGCCTCAGAAGAATTTTTGCTGTATCAGAGACCCGACTTCATCAGCAAACTTCCCCTACTTGAGTTCATCCATTCCAAGTGGGGTCTTCTAAATGTTGCTGCAAAATTGCCTCATTATTCCTTGCAGAATGACGTGGGTCCTAAGATTTTTATTTCTTATGGGAATGTAGAAGAAATTGGTAAGGGTGATTCCAGAGATAATCTTCATGTCAACATGCGAGACATGGTATTCCTTTTGGTGCATGCATTTGAAGTGAAACCAAAAGATTTGCAGAAGACAGGAATGAATTTACGAAATACTGTGACTCAATCTGATACAAAGGAATTGCAAAGTGATTCTGAATTACTATTGAATAGTGAAGGACTGGCCAACTCATCATCTCCTGATGGAGTGGATTGCTGTATGACCAATGCACATTCAGACGACCCTGATAAAAACGATGATAGAGGAATTGAAGGAAGCAGCATTGTTGAAGGGAAAGGTGTCGATGATTCTGAGATTAGGTCTAGTGAGAATGTTTTGGAAGTGGTCCAAGCAGGAGCGCTCTGGGATATCTTTCGCCATGAGGATATACCCAAACTAATGGAGTACATAAGCATTCACTGGGTAGATTTTTGGAAGGTTGATAGTGTCAACGATAATTCGGTATCTCGGGCTCTATATGATGGGATGGTATACTTGAATAGGACTCATAAAAGCAGGTTGAAGGAAGAATTTGGAGTTGAGCCCTGGTCATTTGAGCAGCATTTGGGGGAAGCTGTATTCATCCCTGCCGGAAGTCCTTTCCAAGTAAGACATCTTCAGTCGTCAGTTCAGTTAGGGCTTGATTTTCTTTCTCCTGATAGTCTGGCTGAGTCTCTAAGACTGTCTGAAGAAATTCGCGGACTTCCTAATGACCATGAGGTGAAGATTCAAATATTGGAGGTGGGGAAAATATCATTATACGCAGCAAGTTCAGCCATTAAAGAAGTTCAGAAGTTGGTTCTTGATCCCAAATCTGGGGCTGAGCTAGAATTTGAGGACCCAAATTTGACATGGTTGGTGTCGAAGAACTTGGAGAGCATGCAG
>BAHE-2027229-Solenostemon_scutellarioides
ATGAAGGGGGTACCATTTTCATCAGTTGAAGTAAAACGTGCAATTTCCTATAATGATGAGCGTGTATATTGCAACCACTGCGCAACTTCAATTGTCGATCTTCACTGGAGTTGCCCGAATTGTTCTTATGAACTGTGTCTTAGGTGTTTCCAGGAGATCTGCACTGTTCAGTTGCCTGGATGTCTCAATGGAGCAATTGTCCAGTATGTGAATAGAGGCTCCAATTATATGCACGGGGAATCATGCCATTCAGATGTTGTAAGTACAGGTTCTGGGATACCTGTTGAGTGGGCTTTTATGAAAGACGAGAGTATCGTTTGTCCTCCCAAAGAAATGGGTGGGTGTGGTGGTTGCAAGTTAGAACTCAAGTGTCTCCTTCCAGAACACTGGATATCAAGTTTAAAAGATAGAGCTGAAAAAGTCATGAGAAAATATAAAGCTAAGGAAACTGGTTTTCAGCCCCCACTGTTCTACGGTGAGTCTAAAGACCCGTGCAAAGAAGCTCCTGGAGAAGGCTTTAAAGATAACTGCTTGTATAGTCCAGATTCAAGGGATATCTTGAATGACGAAGAGCTTCTTAAGTTCCGCTGGCACTGGGCCAGGGGAGAACCAGTTATAGTTAGAAATGTACTCGAGCACACAAGTGGGTTAAGTTGGGAGCCTATGGTCATGTGGCGCGCATTGTCTGAGCACACGGATGATGGGATCAGTTCAAGGATGTCTGAAGTGAAGGCTATTGATTGTCTGGCTGGTTGTGAGGTGGAGATCTGCACACGCACATTCTTCAAAGGTTACACTGACGGGAGACGATATGAAAACTTCTGGCCGGAGATGCTTAAGCTCAAGGACTGGCCACCATCAGACAAATTTGAGGACTTATTACCTCGTCATTGCGATGAGTTCATTCATGCCTTGCCATTCCAGGAATACACGGACCCAAGGGCAGGAATCCTTAACCTTGCTACGAAGTTGCCTGCAGGTGTTTTGAAACCTGATATGGGTCCAAAGACATATATTGCATATGGGATTGTAGAGGAACTTGGGAGAGGGGATTCTGTGACTAAGCTACACTGTGATATGTCAGATGCGGTAAATATCTTGACACACACAGCAGATGTGGCTTTAAGTGAGAATCATTACATAGAAATTGAATTGCTAAAAGAAAAGCATAGAGCACAGGATGAACGAGAGTCTATGGCCAGAAGGAAATACGAAAATGCATGCACCCATGGCTCTGAGAATGAAAAACCAGCTTCCCACTCATCAGACCTTCACCAAATAAATGGGCCTTCAGATGACAGAGGTGGTGCTCTGTGGGATATTTTCAGAAGGGAAGATGTGCCAAAATTGAAACAGTATCTTGCTAAGCATTCAAGTGAATTTAGGCACACTTATTGCTGTCCAGTTGATAAGGTCATTCATCCAATTCACGACCAAACCTTCTATTTGACTTCAGCACATAAAATTAAGCTGAAAGAAGAGTTCGGCATAGAACCTTGGACTTTCGTACAGAAACTTGGGGAAGCTGTTTTC
>BBDD-2077383-Microstrobos_fitzgeraldii
AATGGATACCCAGAAAGAAAGCTACGACAAGCAGCTTACAGGAATGATAGCAATGACAATTTTATTTATTCTCCAACTACACAGGATATTAAGGAAGAAGGTCTTGAGCATTTTCAGAAACACTGGATTAAAGGTGAGCCAGTAATAGTTCAGAATGTACTAGAAGGCACATCTGGTCTGAGTTGGGAGCCCATGGTAATGTGGCGAGCTGTACGAGAGATTTCAAATGGAAAATTCAATGAGGAGGCAAAGACTGTGAAAGCTATTGATTGCCTAGATTGGTGTGAGGTTGAGATAAGCATCCACCACTTTTTCAAAGGCTATGTAGAGGGTCGAAGTCACAAAAATGGCTGGCCTGAGATGTTGAAGTTGAAGGATTGGCCACCTTCAAACTTTTTTGAGGAACGTTTACCACGCCATGGAGTTGAATTTATCAATGCATTGCCCTTTCCAGAATACACACATCCTAATTGGGGTCTTCTTAATCTTGCTGCAAAGATTCCTGATAATTGCATAAAGCCAGATCTAGGACCCAAAACTTATATTGCTTATGGGACATTGGAAGAACTAGGTAGAGGTGACTCAGTCACCAAACTGCACTGTGATATGGCTGATGCGGTTAATGTTTTGACACATACAACTGAAGTCAAGTTCCCAGGATGGCAGCAAGTAAAGATAGATAAGATTCAGAAATCATTTAGGGCATTGGACTCAAAGGAACTTTATGGGGATTTAGATAGGCTTGGCAGTAAATTTTGTGATGGAGAGAGAGGAAGATCAATTAAATTTGAAGCATCAGCAATTGATGTTTCTGTGCCTAAAAATGTTATCAACAAAAAGGCTTCTTTGGCACAGGAGATGGATGATGGTGTGAATGGTGGTGATGTTGAATGTAGCTTGAAAGGAAAACCTGTTTTTTGCAATGAAGAACATGAGTGGGATATGAGTGGAATACAGTCAGATGGTGCAGATAAGAGGAAAGTACACAGTAATGAACAGAAGGAAACTGGTACATTACAGGCTAAGCTGGACGGAAAAGTTGCCAATAAAGAGAATGGCGTAGAGGTCATTCATGGTGGAGCTCTTTGGGACATTTTCCGAAGAGAGGATGTGCCAAAGTTAAAAGATTATCTGCGAAAACACTCTCAGGAATTCAGACATATTAAAGGCGTCCCTGTTGATTCTGTAACCCATCCTATTCATGACCAGACATTCTACTTGAATGAAGAACACAAAAGGAAGTTGAAGGAGGAGTACCAAGTAGAACCATGGACTTTTGAACAACACCTTGGTGAGGCGGTTTTTATTCCAGTTGGATGCCCTCATCAAGTAAGAAACTTGAAGTCATGCATAAAAATGGCTCTGGACTTCTTGTCACCAGAAAATGTACAACAATGTGTTCATCTGACGGAAGAATTTCGTTTACTTCCAAAGAATAACAGAGCCAAGGAAGACAAAGTAGAGGTGAAGAAGATGGCTCTGTATGCAGTGAGTTCAGCCGTGAAAGAAATACAGAGGTTA
>BCGB-2049418-Cinnamomum_camphora
TTCAAGATGAATTGGGTTGCCAAACTAGTGAAGAATGCTGAGGAATTGGTTTGTGGTTGCAAGGTTCATGATGTGGACCGTTTTCCAACATGTGTTTCTTGCATGGGAACAATGGTTTCTCAATCCAGTGTATTAAGTGGCTCGAATCTCATTCAATCCTCCCAAAGGGAGGATAGCAATGATAATATCCTTTACTGTGCGGCCTCTCAAGATATCAAACGTGAAGGCATATTCCATTTCCAAAAACATTGGGAAAGGGGTGAACCTGCTGTTGTTAAACATGTGTTTGATTTGACATCGACTTCATCATGGGATCCTATGGTCATATGGAGAGAGATGTGGGAAACTACAGATGAAACCATGAAAGATGATAAGAGACTTGTGAAGGCTATAGATTTCCTGGATTGGTCAGAGGTTGATATTGAACTCGGACAGTTCATTAAAGGATATTCAGAAGGACGCATCCACCAAAATGGTTGGCCGGAAATGTTGAAATTGAAGGATTGGCCACCACCTAATGCCTTGGAAGAGTTTTTGTTGTATCAGAGGCCTGAATTTGTCAGTAAATTGCCATTGCTTGAGTACATACATTCGAAGTGGGGTCTTCTAAACCTTTCATCAAAGTTGCCTCATGATTCTTTACAGAATGATGCTGGGCCCAAACTTTATATTGGTTATGGGACATATGAAGAAATGGGTAGAGGTGATCCTGTGACAAAACTCAATATCAAAATGGGTGATACGGTCTATGTGCTGATGCACACATCTGAAGTGAAATTTCAAGGTTGGCAGCGGGCAAAGATGGAGAAGATACAAAGATCTTTTACAGAATCTGATGCAAAAGAATCCGTCGGAGACGCACATATGATTGAAGCTGAAATGAGTTTGGACGAGAGGAAGTCACCTGATTTATCACCTAATGAACACAGCAAACAGAATGGATATAGTTTGGAGTTGAATCTCGAAGATGAAATCATGGAGGACCAAATGTGCAATGGTAAAGAAATTACTTCAGGTGAGGAGAGTAAAGATGGAACGTGCCAATTAGAGAAAGAATCTGAGGATGTCCTGCCAGAGAAGGCTCATGCAGGAGCTCTTTGGGATGTTTTCCGTCGCCAGGATGTTCCAAAATTGAATGAGTATGTAAAAGTTCATTGGAACGAATTTAAGAACGGTCTGTGTCTCGCAGATGATTCACTCATGTATCCTCTTTTTCATCAAGCTGTTTTCCTTAGTAAAGCACATAAAAGGAAACTGAAGGAGGAATTCAACATAAAGCCATGGACAATCGAACAACATGTTGGCGAGGCTGTTCTCATTCCTGCTGGATGCCCCTTTCAAGTGAGGAATCTCCAGTCCACTGTTCAGCTGGGTTTTGATTTCTTATCTCCTGAAAGCTTGGGTGAATCTCTGCGTCTCGCTCAGGAGATCCGCTGTCTTCCAAGCCACCATGAAGCAAAACTTCAGATGTTGGAGGTGGGAAAGATGGCTCTATATGCTGCCAGTTCAGCCATAAGAGAGATTCAGAAGCTGGCACTCGATCCCATAGCTGGTCCAGAGCTTGGATTTGAAGATCTGAGTTTAACTGAGAAGGTGTCTGAGAATATAGAGAAGATGACCAAACCAAGGCAA
>BEFC-2006773-Manilkara_zapota
CATCCTCGTAGTGGCTTTCTAAACCTTGCTGTAAGTTTACCCAAAGGATCTTTGAAGCCAGACTTGGGACCAAAGACTTATATTGCTTATGGAGTTGCTCAGGAGCTGGGACGTGGAGATTCTGTAACCAAGCTACACTGTGATATGTCCGATGCGGTGAATGTCTTGACTCACACGGAATCTGTCATTCTTGATTCGAAACAACTTTCTGATGTGCGCAAGTTAAAAAAGCAACACATTGCCCAGGATCGATTGGAACTTCTTAAACATGGACAGATATTCGACCAACTAGTTGAGAAGTGTCCATCACCATCTATGGAGAAGAATATTCCATCTTCCTCAGAAATTCGGCTGGATACAAATTTTACCGCTGAAGCATCAAGCAGTTTGCTAGTTTCTACCTTAGATGGTGTAGGGTCTCAAGTCATGCCTGCAAATAGTAAACAATATATTAATGGTTTGGAAAAGGGTGGTACAAATGCCGAAGAAATTGTTATTGCAGCTTCTTATCAACATGATGAAAATAGCATATCTGGGTTGAATAAGAGAGATTATTCATCAAAATCAGGGTCAGGATATTTTCTTTGTGTGAAGGAAGAAGCAAAGGAGATGAATGTTTCTTGCTCCCATGCAAATGGGAACATTCTAAATGCTGGGGCAAGGTTGGAAGCCAGTTCAGAAGGTGTAAATGATGGAGAGAGAGTGAATAAAATTGCTGAAGTCAGAGAAGAAACAAATGGATGTGCCCCTTTGGGTTCTTTTGAGGCTCAAAACAGAATTGAAGATAAATTTGCTAGAATCAGCGCTGCAAATGAAGTGTGTAATGGTTGCAGCAGAACAACTATCAATGAATTAAATGATATTGTGTTAGAGAAAGCTGAAGAAGAGTGTGTTTCAGATGCACTATCAGAAGCAAAAATTAGCAATAGTGAGACTGGCACTGGAAGGAGAAGCAAAGGTTTTCGGGGAAGAAAAAGGAAGAGAGGAGGAAATGCTTGTGCAGGTTTGTCTAGGAACTGTAAGAAGGTGACAGTTGAAGATGTTAATACAGAACCTCAAATCACGGGAAAAAGTAGCAATGGTGATGAATTCCAAAGGGAAGATGAAACTGAGATGGTAACTCCTGGACATAAAAGTATAGCTGATGCTTCTGAAACACTGGAAGATGCTGACGTAGATCGGGATGAAGCTTTGGGGAACAGTGACCCTGCAGCTTTAGAAAAAAATTTAGGAGGATTTGAAGATGCAGATGGAGGTGCTGTTTGGGACATATTCCGGAGAGAAGATGTTCCTAAGTTGCAGGAATATCTTCAGAAACACTTTAGGGAATTCAGGCATATTTATTGCTCTCCATTGCAGCAGGTTGTTCACCCAATTCATGACCAAACATTTTATTTGACACTGGAACATAAAAGGAGGCTCAAGGAGGAATATGGGATTGAACCATGGACTTTTGTGCAAAAACTAGGGGATGCAGTTTTTATTCCGGCTGGCTGTCCTCATCAAGTTAGAAATTTGAAGTCATGCATAAAAGTTGCACTTGACTTTGTGTCACCTGAAAATGTTGACGAGTGTATCCGTTTGACGGAGGAATTCCGTGTACTACCCAAAAATCACAGGGCCAAAGAAGACAAGTTGGAGGTGAAGAAAATATGTCTTCATGCGCTGAAGAAGGCTGTGAATGATTTAGAG
>BEFC-2020663-Manilkara_zapota
CGACTCTCAGAAGAAGCAATAGCTGAGTATTGCCCTTATTGTCGAGAAAACTGCAACTGTAAAGCTTGTTTGCGTCGAACTGATATACCTAAGGGCCCTAAATATACTGGATTGCCCGAAAGTAATACTGAAAAGGTTCAGCACTTGAAGTATCTGGTGAATATACTCTACCCATTCTTAAAGCAATTTGATCATGAGCAAACAATGGAAAAGGAGGTGGAGGCTAAGATTAAAGGATTATCACCATCGGATATGAAGATCCAGAATGCAGGTTGTCCTAATGATGAGCGTGCATATTGTAACAATTGCAGAACCTCTATAGTTGATTTTCATCGAAGCTGTCCAAATTGTTTGTTTGATCTCTGCCTGACTTGTTGTCGTGAAATTCGAGAGGGTTGCCTGCCAGATAGTGGCAATGTCATTGTGCAAAATTTTGACCAAGGGAAATCTGACTTGTGTGATGGAGAGTCTCTCGCCTCGTCTTCAAATAGAAACAATTCTTCATATGCATGTGCCAAGTCAAATTATGAGGTTGATAAATGCCCACACCCAGTCTGGAATGTGAAGGAGCCAAAGGAATTGGGTGGCTGCGGGCATGATCGTTTGGAGTTGAAGTGTATGTTTCCAGAAAGTTGGGTTTCAGAATTGAAAAAGAAGGTAGAAGAGTTTGTTGAAAGTTGCATATTTGCCAATGTGCCTGGAATCTCTAGGGAGTACTGCTCCTGTTTCAAGTTGAATGGTGAGATTGACATTGGTAATGAAAAACTTCGGAAAGCCTCTTCTAGAAAAGTTGCCGATGACAACTATTTGTACTGTCCTTCTGCAAGTGATATCCAACAAGGGGATCTGGAGCATTTTCAGAGACATTGGGCCAGGGGAGAACCGCTTATTGTTCGCAATGTTCTTGAATTTACATCTGGTTTGAGCTGGGAGCCGATGGTTATGTGGCGTGCATTCCGTGAGATAACATATACAGGTTCCTCAGATTTAGTAGTGACTGCAGTTGATTGCCTTGACTGGTGTGAGGTTAGCATAAATATTCACCAATTTTTCAAAGGGTATTCAGAAGGTCGATCACACAAAGACCATTGGCCTGAGATGCTGAAACTGAAGGATTGGCCCCCATCTAACTTATTTGAGGAGCGCTTACCACGCCATGGTGCAGAGTTCATCAGTGCCTTGCCTTTTTTAGAATATACACATCCCCATTCTGGTATTTTAAACGTTGCTGCAAAGCTTCCAGTTGACTCGCTGAAGCCGGACCTGGGTCCTAAAACATATATAGCATATGGATTTGCTGAAGAGCTTGGGCGTGGAGATTCGGTGACAAAGCTTCATTGTGACATGTCAGATGCGGTGAATGTGTTGATACACACCACAGAAGTGGACATTGATCAAAGGAAGCTTCTTAAAATAAACACACGTAAAAAGAAGCATGCTGCCACAGACCAAAGGGAGCTCTTTGGTGCTGTTCCTATGGGTGATCAAGACGTTGAGAAGAATATGTTAGACGCCAATGGGAAGTTAAAGTCTGAGCCATCTGGGAGTGTGGCATGTGAGGAAGATCGTGCTGTGGTTATCAAAGCTGAAGAAGTGGGAGAAGAGAATGCTGATTCTTTGGGCATAAAAAATGTAGACACTGAAGTGCAAGATGTCATTGTCAATGAAATAAATGAAGCTTCTGGTTTGACATCAGAGAAGAAAACTTATGCCAATGGGTTCGAGGAAACTAGAAAGGGGATAAAGGTGACAAGAGGTGGCCGAGGTAGAAAGAGGAAGGGGAGGAATTTGCATAAAGGATCAGGTGTTAAGTCAGAAAATTTATTGTCTGAGGTTACTGATGCTGCCACGTCTCAGGAAGAAAGGGAAACAGAAAGAAAGCAAGATGACACAGGATTAGAAGAGACTGACACTGTTCCTTGTGACATGCATTGCTCAACAAATGGTGGGAACGTGCAAGGTGACCTTGTTTCTGATAGCAATTTAAATGGATTGGAAAAAGTGGAGGGAGGTGCTGTCTGGGACATTTTCCGGCGACAAGATGTTCCCAAACTACAGGAGTATCTTAGGAAGCACCATAAGGAGTTCAGGCACATCCTTTGCAATCCAGTAAACCAGGTTGTTCATCCTATTCATGATCAGACATTCTACTTGTCTTCGCAGCACAAAAGGAAGCTAAAAGAGGAATTTGGAGTAGAACCTTGGACATTTGAGCAAGCACTTGGAGAGGCGTTTTTTATACCTGCCGGCTGTCCTCATCAAGTTCGAAACCTCAAGTCATGCATAAAAGTTGCTCTCGACTTTGTTTCACCTGAAAACGTCAATGAATGCATCCGTTTGACCGAAGAGTTCCGTGTTTTGCCCCAAGATCATAGGGCTAAGGAAGATAAACTAGAGGTG
>BEKN-2015456-BEKN-Papaver_rhoeas-5_samples_combined
TTAAAGTATGAGAACAGAGGACAGCGTTACATGCATGGTGAATTGCCATTGGAAACCTCGATAGAGCATGAATCTGTTGCCAAAAGCTCTAAGAACCAAGTTAAGCGAAAATCTAAAGTAGAATTGAGGAATGATGGTAGCATATCTTGCACAACTTGTGGTGGTGTTTTGAAATTGGTGAGTATCCTGGGAAAAGATATGTTACCCAGTTTGGTTAAAGGTGCGGAGCAAATTATAAAGAAGCATGAACACTCAGATGCCCCAAGACCTTCACAGCCATGCTCCTCCTCGAATTCTTCTGGATGTTCATGTGATAACAATTTGTTGCGGAGGGCTTCTTATCGTGAAGGTGGAGATGACAATTTTTTGTTTTGTCCATTAGCCAAAGACATCAAGCACAGGGAACTGGAGCACTTTCAGATTCACTGGGGAAGAGGAGAACCAGTGATTGTTCGCAATGTAAATGAACTGTCATCTGGCTTGCGATGGGATCCTCCAGCTTTGTTAAAAGCTCTTCACCAGAGAAGTACTTCCAAGATAAAGGGTGATTTTAAAGTTGTTGATTGCTTGGAATTAAGCGAGGTGGCGGTTACTCCAACTGAGTTTTTCAATGGATATTCAAAAGGCCGAAGATATGATAACTTATGGCCTGAGATGCTTAAGTTGAAAGATTGGCCGCCGGCTGATTCGTTGGAGGAGCGGTTGGGACGCCACTGTGCGGATTTTAAATGTAGATTACCGTATCAGTACTATACAAATCCTAATTGGGGATTTATTAATATTGCTACAAAGCTTCCAGAAAATTCTTTGAAACCTGATCTGGGGCCTAAAACATATATTGCTTATGGGCATGCCGAAGAACTTGGCCGTGGGGACTCTGTTACCAAGCTTCATTTAGATATGTCTGATGCGGTGAATATACTCACACATGTTGAGGAAGTGCCTATTGATGAGAAGCAGCGTATTGCTATGGAAATTCTGAGAAAGAAGCACATAGCTCAAGATACAGTAGAGATATACAGCAAGATTGAGGCCAATCATTCACTTTCTGATATATGCATTCCTGAACCAGATGGTAATGGTTTACCTGATACAAAGGCATCTTCAAGTGGATGCATTCCTGAACGAGTTGGTAATGAATCGCTGCCGGCAGATAATATTAAGGTCTACACAAGAAGACCAAAGAAAATCGATTCTGGAATTCCTCTGAATGTACAATCGGTGTCTACATTGAAGGAGCATATGAAGAAGCTCAAGGAAGAATATGGAATCGAACCTTGGACGTTTGTGCAAAATGTTCATGAAGCTGTAATGATACCTGCAGGTTGTCCGCACCAAGTGCGGAACCTCATGTCTTGCACGAAGGTTGCAGTTGACTTTGTGTCAATTGAAAATGTTCGAGAATGTGTCAAATTGGCTGAAGAGTTTCGCCGGCTTCCACCCAACCACAGAGCAAATGAAGATAAGCTAGAGGTCAAAAAAATGGCCATATATGCTGTC
>BEKN-2017048-BEKN-Papaver_rhoeas-5_samples_combined
GACGAGTCAGAAGAAGAGCAGCTTCCATCAAAGAAGAAAAGAGTGCGACTGAGTTCTGATAGCGAGGAAGTTACAAGGACAACTAGAAGGTCAAGATGTTCGGTAGATAAAAATTCGGACCCAGAAAGTTTAACTTCTACCTCAGTTTCTTCCTCTTCTTCATCTAGCATAGCAGCAAATGAGGAAAATATTGTGAAGACGCGCAGCATGAGGAAAGCCAAGGATACAACAAATAAGAATGGGGAGAAGAAGCGATTGAGGTGTCATCAATGTAACAGAAATGACAGATTAACTGTTGTTGAATGCAAAAAGTGTCCACAATCAGTATACTGTATCCACTGCATCAGGGATTGGTATCCTGAGTTATCAGAGGTGGAAATTCGTGAGTCTTGCCCACTTTGTCGTGGAAATTGCAACTGCAATTTATGCCTAATTAAACATAGAGCTTTCAAGAGCCTAATTAAACATAGAGCTTTCAAGGTAGGTTGGCAACTCCATGCAAGTAATTTAGTATTGTTTGTATTTCTGCTAAACTTATGGTTACAATTTATAGAGCACACAGATGTTGTCAAACCCAAAAAAATCCAGCATGCCCAGTATTTGGTCCACTCTCTCCTTCCATTTCTGAAGCAAATTCATGAAGAGCAGTCTTTGGAGATGGAGGTTGAGGCTGGAATTCAAGGAATATCTTCTTCTGAAATACAACTGACAGAGGCACCATTTTACAGTGACGAGCGTGTTTACTGTAACAACTGTGCAACTTCAATTGTTGACCTACATAGGAGCTGCCAGAACTGTACTTATGAGTTGTGTCTTAGCTGTTGCCGGGAGATTCGCAAAGGAAACCTTTTAGGTGGTGCCGATGAAGTATTATATAATTACGTATACCGAGGGTTTGACTATATGCACGGAGGGGATCCTCTATCAGAGTCATCTGATGTCAGCAGATGCATGGATCAGGTTGAGACATTTACTAAATGGAATTCCCATGATAATGGAGCTATTCCTTGTCCTCCAAAAGAAATGGGTGGTTGTGGTAACCAAATTTTGGAGCTTAAGAGAATCTTTCCTAGCTGCTGGATTCCGGATTTAAAAATCAAAGCCGAAGAAATAGCAAAAAATTACGAGGTTGAGCGGTCTCTCACCCATTACAACGTTATTACTACCAACAATGAGATGCTACGAAGAGCAGCTTCTAGAGAACAATCTGATGACAATTTCTTATATTGTCCATCTTCAATGGATATACTAAATGAGGAAGATCTGGTCAGCTTCCAAAAACACTGGATTAAAGGGGAACCAGTAATCGTTCGCAATGTGCTTGCAAGGACAACTGGTTTGAGTTGGGAGCCAGCCGTTATGTTACGTGCAATGTCTTGCAATGTGGATATGGAAACTGGCGCAGAACTGTCAGAAGAAGTGAAGGTTATCGACTGCCTTTCTGGTTGCGAGGTTCAAATTAGCGCTCAACAATTTTTCAAAGGGTATACGGCTGGTAGGGCATATAAAAACTCCTGGCCTGAGATGCTTAAGCTGAAGGACTGGCCCCCGTCTGCTAAATTTGAGGACTACTTGCCCCGTCACTCCGATGAATTCATCACTGCACTACCATTCCAAGAGTACACGGATCCCACCCATGGTTTACTTAATCTAGTGGTAAAGCTGCCAGATGAGTGTATAAAGCCAGATATGGGACCTAAAACATATATTGCTTACGGGATTGCTGAGGAGCTTGGAAGAGGGGATTCTGTTACCAAGCTTCACTGCGACATGTCTGATGCGGTGAATATATTGACACACACATCAGAAGTAGTTCTGACTGAGGAACAACGATCCATAGTGCAAATGCAGAAAAAGAAGCATAGAGCCCAGGATGCAAAGGAACGTCTAGGTCCAAGTCCAATGGATCAGGAAAACCAACATCGTAACATTGCAGCTGAAACTAATAGACCACTTGATGATGATGATGATGATATTGCAGACCCAACTTTCCCAGGCTTCGCTCCACCTGAAGAGGAATCAGGTAGTGCTCTATGGGATATTTTTCGGAGAGAAGATGTTACCAAACTCCAAAGATACCTTAGAAATCACTCTAAAGAATTCAGACACACCTATTGTTCTCCAGTTGAGAAGGTAGTTCATCCCATTCACGATCAAACGTTCTATTTGACTATTGAGCATAAAAGAAGGCTTAAGGAGGAATTCGGCATTGAACCATGGACATTTGAGCAAAAAAGAGGGGAGGCAGTCTTTATTCCTGCTGGGTGTCCACATCAAGTCAGAAACCTTAAGTCTTGTACAAAGGTTGCACTGGATTTCGTCTCTCCCGAAAACATTGGTGAATGCTTTCGATTGATGGAGGAATTTCGGAAACTTCCCAAGAATCACAGAGCTAGGGAAGATAAGCTTGAGATTAAGAAAATCACACTTCACGCAATCAACCAAGCAGTGAAGGATTTA
>BEKN-2017049-BEKN-Papaver_rhoeas-5_samples_combined
GACGAGTCAGAAGAAGAGCAGCTTCCATCAAAGAAGAAAAGAGTGCGACTGAGTTCTGATAGCGAGGAAGTTACAAGGACAACTAGAAGGTCAAGATGTTCGGTAGATAAAAATTCGGACCCAGAAAGTTTAACTTCTACCTCAGTTTCTTCCTCTTCTTCATCTAGCATAGCAGCAAATGAGGAAAATATTGTGAAGACGCGCAGCATGAGGAAAGCCAAGGATACAACAAATAAGAATGGGGAGAAGAAGCGATTGAGGTGTCATCAATGTAACAGAAATGACAGATTAACTGTTGTTGAATGCAAAAAGTGTCCACAATCAGTATACTGTATCCACTGCATCAGGGATTGGTATCCTGAGTTATCAGAGGTGGAAATTCGTGAGTCTTGCCCACTTTGTCGTGGAAATTGCAACTGCAATTTATGCCTAATTAAACATAGAGCTTTCAAGAGCAGCACACAAGGGGATGTTGTCAAACCCAAAAAAATCCAGCATGCCCAGTATTTGGTCCACTCTCTCCTTCCATTTCTGAAGCAAATTCATGAAGAGCAGTCTTTGGAGATGGAGGTTGAGGCTGGAATTCAAGGAATATCTTCTTCTGAAATACAACTGACAGAGGCACCATTTTACAGTGACGAGCGTGTTTACTGTAACAACTGTGCAACTTCAATTGTTGACCTACATAGGAGCTGCCAGAACTGTACTTATGAGTTGTGTCTTAGCTGTTGCCGGGAGATTCGCAAAGGAAACCTTTTAGGTGGTGCCGATGAAGTATTATATAATTACGTATACCGAGGGTTTGACTATATGCACGGAGGGGATCCTCTATCAGAGTCATCTGATGTCAGCAGATGCATGGATCAGGTTGAGACATTTACTAAATGGAATTCCCATGATAATGGAGCTATTCCTTGTCCTCCAAAAGAAATGGGTGGTTGTGGTAACCAAATTTTGGAGCTTAAGAGAATCTTTCCTAGCTGCTGGATTCCGGATTTAAAAATCAAAGCCGAAGAAATAGCAAAAAATTACGAGGTTGAGCGGTCTCTCACCCATTACAACGTTATTACTACCAACAATGAGATGCTACGAAGAGCAGCTTCTAGAGAACAATCTGATGACAATTTCTTATATTGTCCATCTTCAATGGATATACTAAATGAGGAAGATCTGGTCAGCTTCCAAAAACACTGGATTAAAGGGGAACCAGTAATCGTTCGCAATGTGCTTGCAAGGACAACTGGTTTGAGTTGGGAGCCAGCCGTTATGTTACGTGCAATGTCTTGCAATGTGGATATGGAAACTGGCGCAGAACTGTCAGAAGAAGTGAAGGTTATCGACTGCCTTTCTGGTTGCGAGGTTCAAATTAGCGCTCAACAATTTTTCAAAGGGTATACGGCTGGTAGGGCATATAAAAACTCCTGGCCTGAGATGCTTAAGCTGAAGGACTGGCCCCCGTCTGCTAAATTTGAGGACTACTTGCCCCGTCACTCCGATGAATTCATCACTGCACTACCATTCCAAGAGTACACGGATCCCACCCATGGTTTACTTAATCTAGTGGTAAAGCTGCCAGATGAGTGTATAAAGCCAGATATGGGACCTAAAACATATATTGCTTACGGGATTGCTGAGGAGCTTGGAAGAGGGGATTCTGTTACCAAGCTTCACTGCGACATGTCTGATGCGGTGAATATATTGACACACACATCAGAAGTAGTTCTGACTGAGGAACAACGATCCATAGTGCAAATGCAGAAAAAGAAGCATAGAGCCCAGGATGCAAAGGAACGTCTAGGTCCAAGTCCAATGGATCAGGAAAACCAACATCGTAACATTGCAGCTGAAACTAATAGACCACTTGATGATGATGATGATGATATTGCAGACCCAACTTTCCCAGGCTTCGCTCCACCTGAAGAGGAATCAGGTAGTGCTCTATGGGATATTTTTCGGAGAGAAGATGTTACCAAACTCCAAAGATACCTTAGAAATCACTCTAAAGAATTCAGACACACCTATTGTTCTCCAGTTGAGAAGGTAGTTCATCCCATTCACGATCAAACGTTCTATTTGACTATTGAGCATAAAAGAAGGCTTAAGGAGGAATTCGGCATTGAACCATGGACATTTGAGCAAAAAAGAGGGGAGGCAGTCTTTATTCCTGCTGGGTGTCCACATCAAGTCAGAAACCTTAAGTCTTGTACAAAGGTTGCACTGGATTTCGTCTCTCCCGAAAACATTGGTGAATGCTTTCGATTGATGGAGGAATTTCGGAAACTTCCCAAGAATCACAGAGCTAGGGAAGATAAGCTTGAGATTAAGAAAATCACACTTCACGCAATCAACCAAGCAGTGAAGGATTTA
>BEKN-2017063-BEKN-Papaver_rhoeas-5_samples_combined
GAATCGAATATGTGCCATCAGTGCCAAAGAAACGATCGAAAAGGGGAGGTTGTTCGTTGCAAAGTTTGTCCGAATAAGCGGTTTTGTGAGCCGTGTATCAAGAAATGGTATCCTGATGTCTCACCAGAGTCGCTTGCAGCGGCTTGCCCTGTTTGCACTGGAATATGCAACTGCAAAAATTGTTTGCGCGTGTACTTAAAATCAGTGGAGGCCAAAGAAAGGAAGATTGAACCCAAAGAAAAGGTCGAGTACTCTAAATATTTGTTGAAACATCTTCTTCCGGTGCTGAAACAGATTAACCAAGAACAAGTAACTGAAAAGCAGGTTGAAGCTACTATTCAAGGAATATCACCATCAAAAGTAAATGTAAAGAATGCAGGTTGTGATGATGACGAGCGCATGTATTGCAACAACTGCCAAACTTCAATAGTTGACTATCACCGGAGCTGCTCAAACTGTAGTTATGATCTTTGCCTTACCTGTTGCCGAGAGATTCGTGATGGTTCCTTTCAAGAGGGTGGAGAGGAAGTAAAATTTAAGTTTGTCAACAAAGGGAATTCGTACATGCATGCGGAACCTGAAGAACCTCTGAAAGGTACATCAAGGTCAAGAGCGAAATTGGATGCAGAAAAATGCGTTAATTCAATTGATGAGAACCTGAAAAATAGTGATGTGATTCCTGAACCTACTGATGTCCTTGAGGATAATGTGAAGCTAACGTCTGAGTGGAAAGTGATGGATGATCGTAGCATCCCTTGTGCATCTTGCGGTTCTGGTCATCTAGAACTGAAATGTATTCTTCCAGATAATTGGGTGTCTAAGTTGGAAAAAAGTGCAGATGCTATAGCAGCAAAATTCGATATGTTTGATGATCCAGTGACTGCCACAGAGACTTGCTCCTGTTCCAACCCAGTTGGCGATGCAGACATTAACAACAACGATAACATACGGAGAGCTGCTTCCCGAGAATCGGATGACAACTATTTATATTGTCCAGCTGCAAGAGACGTTCAACATGGAGACCTGGAGCACTTCCGGAAGCACTGGTGCAAAGGCGAGCCAGTGATTGTTCGCAAGGTGAAGGAACTCTCCTCTGGCTTAAGCTGGACGCCCTTAGTTATGTGCAAAGCATTACGTGAGAAATCTAATTCAAGGGTGATGGAAGGTGAAGCTCACTTAAAGGTGACAGCTATGAATTGTATGGATTGGTGCGAGGGCGAGGTTAAGATACAAGACTTTTTCAAAGGATATTCAGAAGGTCGTATGCACTTAAACATGTGGCCGGAGATGCTCAAACTGAAAGACTGGCCTCCTGCTGATATGTTTGAGGAGTTTCTACCGCGCCATTGTGTTGAATTTGTCAGTTCATTACCGTACCAACAGTACACGCACATAAAGCGTGGATTTGTTAATCTTGCTACCAAGCTGCCACCAACATCGTTGAAGCCAGATTTAGGTCCAAAGACATACATTGCCTATGGACATGCGGAAGAGCTTGGTCGAGGTGACTCTGTTACCAAACTTCACTGCGACATGTCTGACGCGGTGAACGTGTTGGCTCACATGCAAGAGGTATCTCTAAAGGATGGACAGCTTGATAAGATACAAAAAGCAAAAAGGAGGCACAAGGCCCAGGATAAGAAAGAAAATGAGGACTATGCCAAGATTCATCATACAGATTTGCCGAACAAGAATGGCAGTGCTAATACTACTGAAGTGGGAAAAGAATATAATGTTTTTGAGTCAGAAAATTATTCTAAAAGTTCTGGTGGTGCTCTCTGGGATATCTTTCGCAGGGAAGATGTTCCGAAGCTGCAGGAGTACCTTAGAAAGCATTGTCGGGAATTCCGACACACATACTGTTCTCGGGTTGAGAAGGTCAGTCACCCGATTCACGACCAAACGTTTTACTTGACTTTTGAGCAGAAAAGAAAGCTCAAGGAGGAATATGGAATTGAAGCATGGACCTTTGTGCAAGAACTTGACGAGGCCGTATTCATTCCAGCTGGTTGTCCTCACCAAGTCAGGAACTTGAAGTCGTGTATCAAAGTGGCAGTTGATTTTGTTTCACCTGAGAATGTCCCGGAATGCATGCGCTTAGCTGAGGAGTTTCGTTTGCTTCCTCAGAACCACTGGGCTAAGGAAGATAAATTGGAGGTC
>BEKN-2035999-BEKN-Papaver_rhoeas-5_samples_combined
GAGCGGCAATACTGCGACAATTGTAACACTTCAATTGTCGATTTCCATAGGAGTTGCCAGAACCCAGAGTGTTTTTATGATTTATGTCTCACATGTTGCCGGGAACTTAGGGATGGTTGTCAGCCTGGAGGTGGAGAAGCAGAATCTTCTCACAGAAATTTTGTTGCAAGGGCGGAAGGCACAGATGTGAAAACTGAAATGAAGGCACCTAAGAAAAGCTCAGGTTCAGAGAGTGAGGTAGCATTTGAAGCAGAAGTTTGTGAGACTGCAGAGTCTTCTGAGTTTCCTGAATGGAAAGCTAATGCTGATGGTAGCATTCCATGCCCACCAAAAGAACGCGGTGGTTGTGGGGTTGAGAAACTTGCATTGAGACGCAATTTTAAAAACAATTGGGTGGGCAAAATGCTTGCTGATGCTGAGGAGCTTACCAGCAAAAGTCACCTCCCAGAGTGTGATTCCTTCACAGGGTGTTCTTTGTGCAGTGGCGCAGAAAATGATGGAAATTGTGCTGTAGTTAGGCAAGCAGCTTACAGAATGGGTGGTCATGACAACTATGTGTATTGCCCTGATGCGGTTCAATTAAGAGAAGATGAGACTGAGCATTTTCAAACACATTGGATGAAGGGTGAACCTGTAATTGTCAGAAACGTTCTTGAAAAAACTTCTGGTCTTAGTTGGGAGCCAATGGTGATGTGGAGGGCTTTTAGAGAGACTGGCGCTGTACGAAAGCTAAAAGAGGAGACAAAAAGTGTGAAGGCCATTGATTGCTTAGATTGGTGTGAAGTTGAAATCAACATTCATCAGTTCTTTGCAGGCTACTTAGAAGGGCGTATGCATAGAAATCGGTGGCCTGAGATGTTGAAGCTGAAGGATTGGCCTTCGTCAACTGCATTTGAAGATCGTCTGCCAAGGCATGGAGCTGAGTTTATCTCAGCGCTCCCATATAGTGATTATACTCACCCAACGTATGGCCTATTGAATCTTGCAACAAAGCTTCCTGAGAGCTGCTTGAAGCCAGACTTAGGACCAAAGACGTACATTGCATACGGTTACCCAGAAGAGCTTGGTAGAGGTGATTCTGTTACAAAGCTGCACTGTGATATGTCAGATGCTGTAAATGTGCTTACACATACAGCGGAAGTGAAGATCCCTCCTGCGCAACTTAACAGCATAACTAAATTGAAGAAATCACATGCAGCTGAAGATTTTCGTGATTTCGGTGTTCGTGAAACTGGAACCATGGATAAGGCTGTTGGAGAAAGGAAAAAACCACCTTGCGGGCCTGAATCTGAAGCCCTCAAACATATCGGCAGAGAAGCAACAACCCACTTGCTTGAGGAGCACAAGTCTAAAAAGATTTCCAGCGAGAGTGATGGCTTAGATATATCTACTTCAGTAGACAGTGGTGTTAAAGAGTCTGAGAAACCAGATTCAAAGAAGGTGAATGACTCTCTCCAAGGTAAAGGCACTCCAGATATCGGTAGGGGAGGTGCTCTTTGGGACATTTTTCGCAGGCAGGATGTGCCCAAGCTAACTGAGTACTTGCGCAAACACTCCAATGAATTTCGTCATATCAACAATCTTCCTGTTGGTTCTGTCAACCATCCTATTCATGACCAGACCTTCTATTTGAATGAGCAGCATAAGAAGCAGTTGAAGGAGGAATATGATGTTGAACCATGGACATTTGATCAATACCTTGGTGAAGCTGTGTTCATTCCAGCTGGTTGTCCTCATCAGGTGCGAAATAAACAGTCGTGTATCAAAGTGGCAATGGACTTTGTATCCCCTGACAATGTCCAAGAATGTATTCGATTGACTGAGGAGTTTCGATTGCTGCCAAAAGGGCACAGGGCTAAGGAAGATAAACTGGAGGTGAAAAAGATGGCATTGTATGCTGTAAGTGCAGCCGTAAGAGATGCTAAAAGTCTTTCTTCGAAACTC
>BEKN-2049856-BEKN-Papaver_rhoeas-5_samples_combined
GAAAAAAACGCTGAAGAAATAGCTTGCACCTATGACTTTCCGGATAGTTTGTATTCTTCCTCTCACTGTTCCTTATGCATTAGCTTGCGTGGCACAACTCAGGGGTTTGATACTAATCTACAAAAGGCAGCAACCAGGGAAGATTCGGAAGACAATTTCCTGTATTATCCACCTGGACGGGATATTAAAGATGACATTGAACATTTCCAGAAGCATTTGGGAAGAGGTCAGCCTGTAATAGTTCGAGACGTTCTTCAGAACACCTCGGATTTGAGCTGGGATCCACTAATCATGTTCAAGGACTTTCTTGATGTGGACATACCTGAAAATAATCAGAAGGTAGTGACAGCTATAGATTGCATGGATTGGTGTGAGGTAGAAATTGGAATTCAACAATTCTTTATCGGGTATCTAGAAGGGCGGATGCATTTAAATTTGTGGCCCGAGATGCTTAAAGTGAAGGAATGGCCTTCTCCAGAAATGTTAGGAAAACTGTTCCCTAATCATAATGATCAGTTTATCCATGCTCTACCTTTTCAAGAATACACGAACCCTAACTCTGGTCTTCTAAATCTTGCTGTGAAGTTACCGAAGGAATTATCAAAGCCTGACCTTGGTCCACATGTATATATTTCATATGGGATGGCTGAGGAACTTGGGCGTGGTGATTCTGTTACAAAGCTGCGTTGTGATTTATCTGATATGGTAAATGTTCTGACACACATTACGGAGGTTGCGACTTCTTTGGAACAACATGGTAAGATACAAAAGCTGAAGGAAAAGCATGAAGATCAAAACCGAAGGGAGTCTCACTTGTATAAGAAGTTAGTGAATAAAGTGAAGAGCGAACCAGATTTGGGGATAGAGAACGTTGAGAAAGCCGACAGTAGTAAAAAACAGGATGTTATTGGACAGGTGCAATTTCCAAATGCAGTTGCCCGGGTTTCTTGCGTTCCAACAACTAGAGCTGACAAGGGTGCTTTTCTTGTGAAAGATGAATTGGTGTCTGATACTGAAGAGAATATTGAAATCTGCAACGCGTTCAGAAAATGTCCAGTTTCCAATTCCCTTGGCGCCCAGTGGGATGTTTTCCGGAGAGAAGATGTACCAAAGCTGCAGGAGTACCTCAGAATACATTCCAAGGAGTTTAGGCACATATATTGTTCTCCCGTTGAACATGTCGCTCATCCAATATTTGATGAATGTTTCTTTCTTGATTCAACTCACAAGAAGAAGCTTAAGGAGGAGTATGAAATTGAACCTTGGACTTTCTATCAGAACCTTGGCGAGGCCATCATTGTTCCAGCTGGATGTCCATATCAAATAAGATATCTTAAGCGTTGCATAAACGTGCAAATGGATTTTGTGTCTCCTGAAAATGTTAGCAAGAGCATCCAGTTAGTTGAAGAACTTCGGCTACTTCCAAAGGACCATAAAGCCAAACAAGATAGGCTAGAAGTGAAGAAAATGAGTCTCTATGGTATTAATGCAGCAATCAAAGAAATCCGTGAACTCACA
>BEKN-2068935-BEKN-Papaver_rhoeas-5_samples_combined
ATGGATTATACGCGACCCTCTAGTAATTTTGAGGATAATGGGGGTATACCAGAGGATTTGCGGTGTAAAAGATCAGATGGGAAGCAATGGAGATGTAGTGCACTGTCTATGCCAGACAAGACTGTATGTGAAAAGCACTATATTCAAGCAAAGAAGAGAGCTGCAAATTCTGCGCTGCGAGCTAATATGAAGAAAGCCAAAAGAAATCTAGATGGTGATGGTTATATGGATAGTAGAAATGATGAAGATGATACTCCAATGAGCTTAAAAGGTGGAGAGTTTTCCACTTCTCCTGTAATGTACAACAAGAAGGTCCCTAGACCACAGTATTCTCCTGAATCATCTCCATTGAGGATTGCACCTACCCGTAATCCTATAAGGTTGAATGATGAGTTACAAAGAGATCTTGGACTGCTTGACGAGAACCGCAGCACCATGTATACGTCACCAACCCCTTCTGCTGTGGAATCATCAAGGAGCAAAAATCTGAATAACTTTGATGCTAATGCTTTGCCGGAAAACTCTGATGGAAGCACGGATTCTTCTTATGGTGCGGGGGGACTAACTTGCCATCAGTGCCGAAAGAATGATACATCTAGAGTTGTTTGGTGTTCGAAATGTGATAAGAGAGGTTACTGTGACGAATGCGCATCTAAATGGTACCCTGACATCCCGTTGGAAGAAATTCAAAAGGCATGTCCTGCATGTCGTGGAACGTGTAATTGCAGGGTGTGCTTACGAGGAGATAATATGATGAAGGTTAAGATACAGGAGATAGGTGGCCCAGATAAGTTGCAACATCTCTATGGCCTCTTATCTTCAGTTTCTCCTGTAATCAAGCAGATACACTCTGACCAGTGTCTTGAACTGGAGTTGGATGCCAAGGTTCATGGTCCAGGAACTAAAGTAGATATTCCCAGGGCAAAGCTGAATGCTGATGAGCAGATGTGTTGCAATTGCTGTAGGATGCCGATCATCGATTATCACCGACACTGTACAAACTGTTTGTATGATCTATGCCTTACATGTTGTCGGGATCTCCGGCAAGAGTCTCTCACTGCAGTGAATGTTGAATCAATGGAAACTCGGCTTTCAGATAGAACCCAGGAAGGAGCAGTTGTGGTTGAGCAACAGAATTCTTTGGAGATGAGAAAGAAGTTTGCAGAACGCTTTCCTGGTTGGAAAGCCAACACCGTCGGTGCTATTCCATGCCCACCAAAAGAGTCTGGTGGCTGTGGTTGCCCGTCATTATCCCTAAGACGTATCTTCAAGATGAATTGGGTTGCAAAGTTGGTGAAAAATGTTGAGGAAATGGTTAATGGATGCAAGGAATATGATGACTGTCAGCAACCTTTTCCATCACATGACACTAAGATGTGCCAGTTTGCACACAGAGAAGAGGCAGATGATAATTTTCTTTATTGCCCAGTATCTGAAGACATCAAGCTTGAAGGGATTGCCCCTTTTCAGAAACATTGGGTCAAAGGTGAACCTGTTATTGTGAAGGAGGTCTGTGATTGCACCTCAAGTTCAAGCTGGGATCCAATGATTATTTGGAGAGGAATTCGGGAGACTGCAGATGAAAAAGCGAAAGATGAGAACAGAATTGTGAAGGCCATAGATTGCTTAGACTATTCTGAGGTTGATATTGAACTTGGTCAATTCATCAAAGGATATTCAGAGGGTAGAATCCATGAAAATGGTTGGCCTGAAATGTTGAAAGTGAAGGATTGGCCATCTCCCAGTGCTTCTGAGGAGTTTTTGCTGTGTCAGAGACCTGAATTTATCAGTAAACTTCCATTACTCGAGTATATCCATTCCAAGTGGGGTCTCTTAAATGTTGCTGCAAAGCTACCTCATTATTCATTACAGAATGATGTAGGACCCAAAATATTTATTTCTTATGGGTCATATGAAGAACTTGGTAGAGGTGATTCGGTGACCAATCTCCACGGCAATATGCGGGACATGGTATACTTGTTGATGCATACTTTTGAAGTGAAACTGAAAGGTTGGCAGCGGACAAAAATTGAAAAGTTACAGAAGACTTTTAGAGAATCAGAGGCCAATATATTGGATGGAGATGCACAAGCTAATTCTGGTGAGGTGGGAAAATCACCTGATTTCTCCCCTAATGAGCTTGTTAAACAAAATGAAGGTATAGCTGGGTTACCCACAAGTAAAGATAAGACCGTGGAGAATGAAGCAGTAAGTACGTCTGGGTTAACCACACAAAAAGATGAGATCATGGAGGATCAAGTAGTGAATAGTGCTGGGTTAACCACAAGTAAAAATGAGATCATGGAGGATCAAGTAGTAAGTGGGATCGAAGCCACTTCTGGTGGTGAGAGGAAGGAAGATGCTGAATATGTAGCATCTGAAAATGCTCCTGTTGGAGCCATTTGGGATGTTTTCCGCCGTCAGGATGTCCCAAAGCTGATTGAGTTTTTAAGAGTCCATGGGAAGGAGTTTAAGAAGTCTACTAATCTCCCAACTGATTCGGTCATGAACCCACTATATGATCAAGTTATATTCCTGAACAGAGATCATAAAAGAAAACTAAAGGAGGAAGTTGGTATAGAGCCATGGACATTTGAACAACGTTTAGGAGAGGCCGTCTTCATTCCTGCCGGATGTCCTTTCCAAGTGAGGTATCTTCAGTCTTCAGTACATTTGGCCCTTGATTTTCTGTCTCCTGAAAGCTTAGGGGAGTCTATAAGATTGGCTGAAGAAATCCGCAATCTTCCAAACGACCATGGAGCCAAGTTCCAGATGCTAGAGGTGGGAAAGATGTCACTATATGCAGCTAGTTCTGCCATTAGAGAAGTGGAAAAATTGGCACTTGATCCCAAGGCTGGTCTCGGATTTGAAGATCCAAATTTAACTGCATTGGTCTCAGAGAATTTGGAGAAAATGATTAGACGGAGGCAGCAGATCGCATGT
>BERS-2006674-Zaleya_pentandra
GCAAAATGGATCAGGTATCCTGAAAGAACAAGAAAAGAAGTGCAGGAGGCATGTCCATTCTGCCGTGGGATTTGTAATTGCAAAACATGCCTCCAGAAGAACCTAGTTTTGAAGGCCAGACAGAAAGAATTTCATAGAAAGACGAAAGAACAGAGAATACTTTACTTGTTGTGCAAAATTAATCCTCTTGTGAGGCAGATACAACAAGAGCAGAGAACTGAGCTAGATATGGAAGCTAGAATAGTAGGCAAAAAAATTAGAGAGGAGGATGTACTGAGGACAAGACTTGATCATGATGATCGAATATACTGTGATAATTGCAATACATCCATTGTAAATTTTCACCGAAGCTGCCCAAATCCTGTTTGTTCTTATGATCTCTGCTTATCTTGCTGTCGAGAACTAAGAGAAGATTTGAGGCCTGGTGGCGACTCTTCCTCTCAGCACATTGTAGAAGGTCCTTCAAATCAGACTACGAAGACCCAGATTCCTGGTGATGATACAGTTGAGTGGAAAACAAAAATGGATGGTAGCATTCCCTGTCCTCCAAAAGCATGGGGTGGTTGTGGTCTTCACATGCTTGAACTAAGACGCATCTTTGAACCTAATTGGGTAGATGGCCTGACAAAAAGCATGGGTAAGGTCATTGCTGATTATCATTTACCAGAGATGGACTCTACTCGAGACTGTCCTGTATGCCTACACACTTCATGTCCAGCTGATGAAAGAAGGGAATTTGATTCAGCTGATGAAGGAAGAGGATCTGATTTAAGAAAGGCATCTTCAAGGGAGATGATGTATGATAATTTTCTGTACTGTCCAAGTGCTATGGATCTGAAAGAAGACCAAATGGACCATTTCCAGATGCATTGGATGCGTGGTGAACCTGTTATTGTTAGAGATGTACTGACAAAAGCATCTGGACTTAGTTGGGAGCCGATGGTCATGTGCAGGGCTTTTAGGGGAGCCAAAAAGATCATGAAGGAGGATACACTTGATGTGAAGGCCATCGATTGTTTGGATTGGTGTGAGGTAGAGATTGATATATATAATTTCTTCAAGGGTTACTTGCAAGGTCGAAGGCATAGTAATGGGTGGCCAGAGATTCTAAAACTTAAGGATTGGCCTGCTTCAAATTCATTTCAAGATTGCTTGCCAAGGCATGGTTCTGAGTTTATTATGATGCTTCCTTATAGTGATTATACTCATCCTGAATCTGGTATTCTCAATCTCGCTACTAAGCTTCCTGATACAACTCCAAAGCCGGATTTGGGACCAAAAACATACATTGCATACGGTTTCATGGAAGAGCTTGGCAGGGGTGATTCAGTTACGAAATTGCACTGTGACATATCTGATGCGGTTAATGTGTTAGTGCACATGACAAAGGTTGATATCGGATCATCACAGCACAATATGATAAATAAGTTACAAAAAGAGTATGAAGCTGAAGATGCGTTTGCTGTGGACAAATGTATTAATCCTAATGGAAACTGTGACACTGGCCTGACTTGTTCTGCTGTTGGAGAGTTTTCCTATGCTGGTGGAGCTGATACTTTGAATAATGTTGGCCATTCTTCAGAGGTACTGGATCCTTGTGGAGTTGAGAATTCAGCCCCTAAGAAACTTGGTTCAGATGGAACTGAAGTCTATCCTATTGAACACTGTCACAATGACTTGGCCTGTTCTGCTGCTGAAGACATTCTTTGTGCTGGTGGAGTTGATACTGTAAATACAGATGGTCATTCTTCGGAATTTCTAGACCCTTCTGGAGTTGAGAGTTCATCCCCCGAGAAACTTGAATCGGAGGGAACTAAAGTCTATGGAGGTGCTGTCTGGGATGTTTTCCGTAGGAAAGATGTTCCCAAAATTGTTGAATATCTGAAGGAGCATCAGCAGGAATTTCGCCACATCAACAACCTTCCTGTGAAATCTGTCATTCATCCTATTCATGATCAGACGTTCTATCTGACTGAAAGTCATAAGAAACAACTGAAGGAAGAGTTTGGTGTAGAACCTTGGACATTTGAACAACACCTGGGTGAGGCTGTTTTCATTCCTGCTGGGTGTCCACATCAAGTGAGAAATAGACAATCTTGCATCAAAGTGGCGCATGACTTTGTATCCCCTGAGAATATTGAAGAATGCATTCGGTTGACTGAGGAGTTTCGGTTGCTCCCAAAAAACCATAGATCTAAAGAGGACAAACTGGAGGTGAAGAAGATGGCGCTATATGCTGCAAGCGCTGCTCTGAATGAAGCCAAAGAGCTGATGTCAGATCTTGAGCAAGGT
>BERS-2006676-Zaleya_pentandra
GCAAAATGGATCAGGTATCCTGAAAGAACAAGAAAAGAAGTGCAGGAGGCATGTCCATTCTGCCGTGGGATTTGTAATTGCAAAACATGCCTCCAGAAGAACCTAGTTTTGAAGGCCAGACAGAAAGAATTTCATAGAAAGACGAAAGAACAGAGAATACTTTACTTGTTGTGCAAAATTAATCCTCTTGTGAGGCAGATACAACAAGAGCAGAGAACTGAGCTAGATATGGAAGCTAGAATAGTAGGCAAAAAAATTAGAGAGGAGGATGTACTGAGGACAAGACTTGATCATGATGATCGAATATACTGTGATAATTGCAATACATCCATTGTAAATTTTCACCGAAGCTGCCCAAATCCTGTTTGTTCTTATGATCTCTGCTTATCTTGCTGTCGAGAACTAAGAGAAGATTTGAGGCCTGGTGGCGACTCTTCCTCTCAGCACATTGTAGAAGGTCCTTCAAATCAGACTACGAAGACCCAGATTCCTGGTGATGATACAGTTGAGTGGAAAACAAAAATGGATGGTAGCATTCCCTGTCCTCCAAAAGCATGGGGTGGTTGTGGTCTTCACATGCTTGAACTAAGACGCATCTTTGAACCTAATTGGGTAGATGGCCTGACAAAAAGCATGGGTAAGGTCATTGCTGATTATCATTTACCAGAGATGGACTCTACTCGAGACTGTCCTGTATGCCTACACACTTCATGTCCAGCTGATGAAAGAAGGGAATTTGATTCAGCTGATGAAGGAAGAGGATCTGATTTAAGAAAGGCATCTTCAAGGGAGATGATGTATGATAATTTTCTGTACTGTCCAAGTGCTATGGATCTGAAAGAAGACCAAATGGACCATTTCCAGATGCATTGGATGCGTGGTGAACCTGTTATTGTTAGAGATGTACTGACAAAAGCATCTGGACTTAGTTGGGAGCCGATGGTCATGTGCAGGGCTTTTAGGGGAGCCAAAAAGATCATGAAGGAGGATACACTTGATGTGAAGGCCATCGATTGTTTGGATTGGTGTGAGGTAGAGATTGATATATATAATTTCTTCAAGGGTTACTTGCAAGGTCGAAGGCATAGTAATGGGTGGCCAGAGATTCTAAAACTTAAGGATTGGCCTGCTTCAAATTCATTTCAAGATTGCTTGCCAAGGCATGGTTCTGAGTTTATTATGATGCTTCCTTATAGTGATTATACTCATCCTGAATCTGGTATTCTCAATCTCGCTACTAAGCTTCCTGATACAACTCCAAAGCCGGATTTGGGACCAAAAACATACATTGCATACGGTTTCATGGAAGAGCTTGGCAGGGGTGATTCAGTTACGAAATTGCACTGTGACATATCTGATGCGGTTAATGTGTTAGTGCACATGACAAAGGTTGATATCGGATCATCACAGCACAATATGATAAATAAGTTACAAAAAGAGTATGAAGCTGAAGATGCGTTTGCTGTGGACAAATGTATTAATCCTAATGGAAACTGTGACACTGGCCTGACTTGTTCTGCTGTTGGAGAGTTTTCCTATGCTGGTGGAGCTGATACTTTGAATAATGTTGGCCATTCTTCAGAGGTACTGGATCCTTGTGGAGTTGAGAATTCAGCCCCTAAGAAACTTGGTTCAGATGGAACTGAAGTCTATCCTATTGAACACTGTCACAATGACTTGGCCTGTTCTGCTGCTGAAGACATTCTTTGTGCTGGTGGAGTTGATACTGTAAATACAGATGGTCATTCTTCGGAATTTCTAGACCCTTCTGGAGTTGAGAGTTCATCCCCCGAGAAACTTGAATCGGAGGGAACTAAAGTCTATGGAGGTGCTGTCTGGGATGTTTTCCGTAGGAAAGATGTTCCCAAAATTGTTGAATATCTGAAGGAGCATCAGCAGGAATTTCGCCACATCAACAACCTTCCTGTGAAATCTGTCATTCATCCTATTCATGATCAGACGTTCTATCTGACTGAAAGTCATAAGAAACAACTGAAGGAAGAGTTTGGTGTAGAACCTTGGACATTTGAACAACACCTGGGTGAGGCTGTTTTCATTCCTGCTGGGTGTCCACATCAAGTGAGAAATAGACAATCTTGCATCAAAGTGGCGCATGACTTTGTATCCCCTGAGAATATTGAAGAATGCATTCGGTTGACTGAGGAGTTTCGGTTGCTCCCAAAAAACCATAGATCTAAAGAGGACAAACTGGAGGTACGT
>BERS-2008893-Zaleya_pentandra
CGAAGGTTTCGGTCTAAAAATATCGAGCCTCCCCCTATCGGCCCCTTGAAGGTTGTGCCATATGTGGGGAACATGGGGAAGGTGAAAGGTAATGGAAGGAAAAAGTGCCATTGGTGTCGGCGTAGTGAGAATCAGACTTTAGCCAAGTGTTTGAGCTGTAAGAAGCGGTTCTTTTGTTCCGATTGCATCAAAGAAAGACGCTATGATCCCCAAGAAGTTAAACAGAAATGCCCTGTTTGTGCTGGAAGTTGCGACTGCAAGGCCTGTTTGAGCATTCAAACAAAGGACAAGGGTATCAAGGAATTCACGAAGGAGAAGTGTAAAGGAAGCAAATTCCAACATCTTCAGTACTTGATCAATTACCTCCTCCCTGTTCTTGTGAGAATAAACCAGGAGCAGAGCGTTGAGGTGGAAATGGAGGCTAAATTGAAAGGGCAGAATCTCTCTGAAGTTGAGATTCGACAAGCTGATGTTGGCTGCGGGGATCGTTGCTGCTGCAATAACTGCAGAAGTCCAATACTGGATTTTCACAGAAGCTGCCCAAATTGTTCGTACAACCTTTGTTTAAGCTGCTGTCGAGAATACAGCCAACATGGGTCACTTGGAGGTGTTAAACGCTCTAGTTTCCAACATCATAGTGGTGCAACTGGTCTGAACAAGTGTTCAAAGCAGATACAACTGAGCAGCTGTCTCCAAACAATGGACAGTACAGAGCTTGCTTTATCAGCCCCATTGCTGGATTCAACAGCATGCCTCCTATCTTGTCCACCTATGGAGCTTGGTGGTTGTGACAATAGCCTCCTTGATTTAAGATGTATTTTTCCGTTAAATTGGACCAAGGAACTAGAAATTAGTGCAAAAGAAATGTCTTCTGAATGCGACAATCTGCATACTATAGATGATTCTGTGCATTGTGTTTTCTGTTCTGAAATCTCTCAAGAAGCTGATAAAAACAAAGAATTACAAGAAGCTTCTAGGAGGAGAGATTCATTGGACAACTTCCTCTACTGCCCAAGTACTGCTGATGATCACAATAGTCTACTTGCTCATTTCCAGAAACATTGGCGAAAGGGACATCCTGTAAAAGTCCGTAATGTGCTTCAGGGTGCATCGAACTTGAGTTGGGATCCACTATCTATGTTCTGTAGCTATCTAGAGAAGGGATCCAGTATTTGTGAAAATGTAAAAGAGGCTGTTGAAGCAGCAAATTGTTCAGACTGGTATGATGTTGAAATTGGTAATAAGGAATCCTTCGTTGGCTCCTTAGGAGAGGGATATAAGCACAAAAAATGGGAAACGCTGAAAGTGAAGGCTAAATTCTGTTCAGCCTTGTCCCGGAGATTGTTTGAGGGCCATTATGGTGAGATCATCCACTACCTACCACTTCAAGAATACACAAACCCTAGGTCAGGCCTTCTGAATCTTGCAGGGAAGTTGCCAGAGGATTTTCCAGATTTCAAACTTGGTCCCCAAGTATGTATCTCTTGTGGAAGCAGGGAGGAGGTTGCAAGGGGAGAATTAGTGACTAGGCTCCATTTTAACTCCTACGATGTGGTGAACATCTTGGTACATGTGAGCGATGCATCATGTTCAACGGAGCAGATTAGTAAGATTAAGAAGTTAATAAGGCGGAATAATGCAAAGGACAAGGGAGGTTATACTCCACAGAATCTAGAAAATGAGGAGATTAGAATGCATAGTGAGATCTCCGGTGAAGCAGGGGAGCAGGATAGGTTTGTGGAAGGGATTCCCTTGAATCAGGGTGCAGCCGGTGCTTCTAGCTCCTCAGCAGCGACAAATGGAGCTTCTGGGGTCAATCTCAGGGATGATAAATCACCTGCCAAGGTACACTGTTCTGATACCGATTCTGATGCTTCAATGATTTGCTCTGGGACTAGTGATAGTCCTGAGAAATCGGTTGATCAGACGTATGTTCTAGATCGTGTGGAAAGCTCCAATTTCCCTGACAAGAGGCATGTTCCGGTGCCTTGTGGGTCCCAGTGGGATGTTTTTCGCAGACAAGACGTTCCAAAGCTCCTCGAGTATATAGTAAATCATGTAGATGAATTGAATTATGGTTATGGACTCTCAAATAATCTCATTCATCCCATTTTCGATGGAAGTTGCTATCTTGATGCAATTCACAAGGCGAGGCTTAAGGAGGAATTTGGGATTGAGCCATGGACATTCAATCAATGCCTTGGAGAAGCGGTGTTTGTTCCAGCAGGATGTCCATATCAAATAAGAACCATTAAGTCTTGTGTTAACATCGCCTTGGGATTCGTCTCCCCTGAACATGCATCTGAGTGCATCAAGTTGATGGACGAAGTCCGTGTTCTTCCTAATAACCATAAGGCGAAACAAGATAAGCTTGAGGTGGAGAAGATGACGATATGCAGTATAGACGAGGCCATCAAGGAAATGTACAGGCTG
>BERS-2066826-Zaleya_pentandra
AATAGTTCGGAAGAGTCTGATTCTCATAATTCATCCTCCTCTTTAACATCCTATTCTCCTGTCTTGGCAAACTCTAGTTCAACAGCAAATAGTTATGGTGAAAGTGCTGCACGATTAAGAAGAAATGCTGCTGTAAATAAAAAGGTAGAGGAGCAGGTGCAGGTGCAGGTGAAGTGTCATCAGTGCAGGAAAAATGACTGCAGATACGCTGTTAAATGCAAAACGTGCAAGGAAAAGCTATATTGTGTGCGTTGTATCAAACAGTGGTATCCTCAACTTCTCGAAGAGGAAATATCAGAAACCTGCCCCTTCTGTAGAAGGATTTGTAATTGTAGCGAGTGTTTGCACTCAAGCGGTAGGATCAAGACATCAAAGAAAGACATCTCTCACTATGAGAAAATTCAACAGTTCTGGTATTTGGTGAGATTACTGTTCCCATTTGTGAAGCAGATTCGTGAAGAGCAGTCTCGAGAAATAGAGCTTGAGGCACGCATTCAAGGTGCTCCTCTGAATGAAGACGACGTGAAAGAGTCTTCTTGCTATGATGATGAGCGAATTTACTGCAATCAATGTGCAACTTCAATTTTCGATCTTCACAGAAGCTGTCCTAATTGCTGTTATGAACTTTGCTTGGCTTGTTCTCAAGAGATCCGCCAAGGAAACCTCTTAGGAGGTCCGGAAGCGGTGCCATTTAAGTACACCAATAAGGGTTATGATTACATTCATGGGGGAGATCCTCTACCGAGCTGCTCTCCTCAAGAAAAAGCAGACGGTATATTTGATTCAATGACTGAATGGAGAGCCAATACTGATGGGAGTATCCCTTGCCCCTTGGAAGATCGAGGAGGATGTGGTGATGGAATTTTGGAGTTAAGGAGAATCCTTCCTAAGGGTTGGATACGGAGTCTAGAGACAAAAGCAGAATTGCTACTAAAAGATACGGTTATTGAGCAAACACCTGCAAGTCCCTTTAAGAAGATATCTCAAGCAGCTTTCCAAGAGAACTCCCATGACAATTACTTGTACTGCCCAGCATCTGACGAAACCCTCAGACACGATGCCCTGGTGCACTTCCGACAACATTGGGCCAATGGTGAGCCTGTAATTGTTCGAGATGCTCTGCAACAAGCAGCTGGATTGAGCTGGGAACCAATGGTAATGTGGCGAGCACTTTCTGACAATGTGGATTCAAATATTAAAGCCATTGATTGCCTGGCTAACTGTGAGGTGGAAATCAGTACTCGCCAATTCTTTAAGGGATATACAGAAGGTAGAAGATATGCAAATTTCTGGCCTGAGATGTTGAAGCTAAAAGATTGGCCTCCCTCTGATAAATTTGACGATCTCTTACCCAGACACTGTGATGAGTTTATCAGCGCATTGCCATTCCAAGAGTACACAGATCCTCGGGGGGGAATCCTTAACCTCGGTGCAATGTTACCACCAACTATCTTGAAACCGGACTTGGGGCCTAAGACATATATAGCTTATGGAATTGCCCAAGAGCTTGGAAGAGGAGATTCTGTTACTAAGCTTCATTGTGACATGTCGGATGCTGTAAATATTTTGATGCATACTGCTGATGTTGCCTTAAGTGAGGATCAGAACTCGGCAATCGCCGTGCTCAAAAAGCAACACAGAGCTCAAGATCAAAGGGAGTTGAATTTCACACAAGAGGGCTTCAATCACAGTTCTTCAACTCCGACAGAAACAGGCGCTGCTCTTTGGGACATTTTCAGGAGGGAAGACGTACCGAAACTCGAGGCGTATCTTAGAAGACATTCAAAGGAGTTCAGGCATACTTATGGTTCTCCAGTTGAACAGGTCATCCACCCCATCCATGATCAATCCTTCTATTTAACTGCAGAGCACAAGCGAAAACTCAAGGAGGAATATGGGATTGAACCATGGACGTTTGAGCAACGGCTCGGAGAGGCAGTATTTATACCTGCTGGTTGTCCCCATCAAGTCCGAAATCTCAAGTCGTGCACAAAAGTAGCTGTAGATTTCGTCTCCCCTGAAAACGTCCAAGAGTGCCTTCGACTGACAGAGGAGTATCGGAAACTACCAAAGTTCCACAGGGCGCGAGAAGACAAACTTGAGATTAAGAAGATGATTCTCCATGCAGTCAACCAAGCAATCAAAGAATTA
>BFJL-2011554-Cornus_floridana
GATCCTCTACCAGAATCTTGTCATCAGGAAACTTCTGAAGATCATAATGAGCTACTAACTGTATGGGTTGCTGAAGGTAATGGAAGTATCACTTGCCCTCCAAAAGAAATGGGTGGATGTGGTAGTTGTGATTTGGAGCTCAGGTGTATACTTCCAGAGGGCTGGATTTCAAATTTGGAAGCAAAAGCAGAACACATATTAAGGAACTATAAACATGACCGAACAATTTCCAGGCCCAATTTTCGCAAAAATGGCACTGGTATGTTACTTAAAGCAGCTTCTAGAAAAGACTCTGCTGACAACTACTTGTATTGGCCGACTTCCAAAGATGTCTTAGAGGAGGAAGGGTTCTTGCGCTTCCAAAACCATTGGGCCAAAGGTGAACCGGTGATTGTTCAACATGTTCTTGAGCAGACATCTGGTTTAAGCTGGGAGCCGATGGTGATTTGGCGTGCATTATGTGAAAACTTGGATTCAAGGATCAGTTCAAAAATGTCAGAAGTGAAGGCCATTGACTGTCTAGCGGGTTGCGAGGTTGAGATCAATGCCCATAGTTTTTTCAAAGGTTATACAGACGGCAGAAGATACGATAATTTCTGGCCTGAGATGCTCAAGCTAAAGGACTGGCCACCATCTGATAAGTTTGAGGATCTCTTGCCACGCCACGCTGATGAGTTTATTAGCGCATTACCTTTCCAGGAGTACACAGATCCTAGGTCTGGTTTTCTTAATCTTGCTGTAAAGTTGCCTTCAGATGTTCTTAAACCTGACTTGGGTCCAAAGACATACATTGCGTACGGTACTGCAGAAGAACTTGGAAGGGGGGATTCTGTGACAAAGCTTCATTGCGATATGTCAGATGCGGTTAACATTTTGACACACACTGCTGAAGTTGTGTTGGATAAGGTGCAGCATTCTGCAATCAAAATCCTGAAACAGAAACATAGAGCACAAGATGAAAGAGAACGCGTAGATCGAGAGAAACTTGGTAGTGGCATCAATGAAAAAAGAGTAGATGAGCACGAAAGACATTTTACATTTGCTTGTTCTTCACCAGAAGGTGCAATTGAGGAAATGGGTGATGCACTATGGGACATTTTTCGAAGGGAAGACATACCCAAGTTACAAGAATATCTTACAAAGCACTCAAGTGAATTTCGACATACCTTTTGTTGTCCAATAGAACAGGTGGTTCATCCAATTCATGACCAATCCTTTTACCTGACTTTGGATCACAAAAGGAAACTCAAGGAGGAATTTGGAATTGAACCATGGACTTTTGAGCAACGACTTGGAGAGGCAGTGTTCATTCCTGCTGGATGTCCACATCAAGTCAGAAATTTGAAGTCATGCACCAAAGTCGCAGTAGACTTTGTTTCCCCTGAAAATGTACGAGAGTGCATGAAATTAACTGAAGAGTTCAGAAGGCTACCTAAAGACCACAAGGCCAGAGAAGACAAACTAGAGATAAAGAAAATGATCATTCATGCAATTGACAAAGCAGTTACAGAAATT
>BFJL-2013065-Cornus_floridana
GGTTATGCACTTAGAGCTTCAAAAAATGTCAAACAAGAGCCTGTATCGAAGCTGAAGGGTGCAAAGAAGAAGGATGAGAACGGAAATGGAGTTGAGTCCAATATGTGTCACCAGTGCCAGAGGAATGATAAAGGCCGAGTTGTTCGATGCACAAAATGTAAGAGGAAGCGATATTGTGTCCCTTGCATGACTAGATGGTACCCTAAGATGCCAGAGGAGGCTTTTGCTGATGCCTGCCCTGTTTGTCGCGAAAATTGCAATTGCAAATCATGTTTGCGTTTAGATGTACCACTTAAAGACCTAAAGAATTTAAAAACGGATGTCAACGATAATGATAAAGTTGAGCACTCCAAATATATTTTACAATTGCTTCTCCCAATTTTGAAGCAATTTAATCTGGAACGGATAATGGAGAAAGAGCTGGAGGCTAGCATACAAGGGTTATCGTTGTCAGAGATAATGCTGCAACAGGCAAAATGTTCTCTTAAGGAACGCATCTATTGCAACAATTGCAAAACTTCCATTGTTGACTTCCACAGAAGCTGTCCAAAATGTGCTTATGACCTATGCCTTACTTGTTGTCGGGAGTTCCGTGGTGGCAAATTGCAGGGAGGTGAGCCGGAAGTTATTATGCATTATATTGACAATGGGCCAGAGTACTTGCATGGTAAAGATTCTAAAAAAGAGAGAGAAACTTCAGTTGTACCAGTTGAAGATTGCTCTGTGTATCATGTTAAGTCAACATCTGAGCAGAGAGCCGAGGAATATGGTAGAATTCCTTCAGGTATACCTGTTGAAACTAGCTCGGTGGATCATGTTAAGTCAACATCTGATTGGAAAGCGGAAAATGGTAGAATTCCTTGTCCTCCAGAAAGCATGGGTGGTTGTGGTCACGGGATTCTAGAATTGAAGTGTATCTTCCCAGAAGATTGGCTTTCAGAATTGTTAGTTAAAGCAGAAGAAATAGCCACTACATACAAACTTAAGGATGTGCCTGAGATTCATGACCAACGGTGCTCCTGTTTCAACTCTATGGGCGAAATTGACATGGACAGCGGTGATTTACGGAAAGCAGCTTCTAGAGAAGATTCCAGTGACAACTATTTGTACTGTCCTACAGCCAAAGACATTGAACATGGGGATTTGAAGCATTTTCAGCGGCATTGGTTCAAAGGGGAACCTGTGATTGTCAATAATGTGCTTGAAACAACTTCTGGTTTGAGCTGGGAACCAATGGTTATGTGGCGTGCATTCCGTCAGATCAAGAATACCAAGCATTCTCTACATCTGGATGTAAATGCCATTAATTGCTTGGACTGGTGTGAGGTAGAAATTAATATCCACCAATTCTTTAAAGGGTATCTGGAGGGCCGATCTGACAGTGATGGATGGCCTCAGATTCTGAAGTTGAAAGACTGGCCCCCTTCTAGTTTTTTTGAGGAACGCCTGCCACGTCATGGTGCTGAGTTCATAAGTTGCTTGCCCTTCAAAGAATATACACATCCTCGGGAGGGCTTCCTAAATCTTGCTGTCAAATTACCTAAAAATTCTTTGAAGCCGGACTTGGGGCCAAAGACATATATTGCATATGGAATTGCTCAGGAGCTGGGACGTGGAGATTCTGTAACCAAGCTTCACTGTGATATGTCTGATGCGGTGAATGTGTTGACACATACTGAAGCAGTGACGCCCACACCAGGCCAACTTCGTAGTATAAAAAAGTTCAAACAACAACACAATGCTCAGGATGAAATAGAATTCTTCAGAAACAGTCAGACATTGAGCCAAGTGGTTGAGAAGCATGCACTATCCAAGGAGAATTGTATTACAGGTTCCTTCAAAATTCAGTCAGATACAAATGCTACTACTGAAGCATCAAGCCAGCATTTGGATGTTTGTGGGGCTCGAAGCATGCCTATGAATGTTAAACAACATATTGATGGTGTTGATGAGGAAAATGGTGGTACTTTTGCTGAAGCAACTATTGATATCACTGCTCAACAACATGGGGACAATGGTGTTTCTGGCTTGAAAAGGCGATATTTCACACAAAAATTGATGTTGGAAGAAAAGATGGGCATGAAAGAAGAAGCCAAAGAGATGAGAGAATTTGATGCCCAGACTGATGAGAACATGCTAAATGTTCGAGTTGAAGTGGAGAGAAGCTCACATAGTGTTGATAATGGAGAAAAAGTGAATGAAATTGCTGGATGTGGAGAAAGTGCAAATGGGAGTGCCCCTCTTGCTGGTGGGGATGAAGCACGTGATGGTAGTTGCAGAATCACAAGTAGTGAATTAAATGATGTTGTCTCAGAGAAACTGGTTGAAAAATCTGCTTCTGTTTTGCCATCTGAAGAGACAATTAGCAATGACGAGATTGAAGAAAGTAACAAGAGAAGTACAGATCCTCAAAGAAGAAAGAGAAAGAGGGGGACTTCGCATGCAGGCTCAATGGGAGGGGGCAGAAAGGATAATGATGGGATGGTAATTAGTTGCGAGCAAAATATTTCTGAATCTTCTGAGTCAAGTGAAGAGGCAAAAATGGATCGATATAAAACAGGTGAGAGTAGTGTCTCTGAAACTTCTGCAAATAGTTTAGAAGGGTTTGAACACATAGAGGGCGGTGCTGTCTGGGACATTTTCCGGAGAAAAGATGTTCCTAAATTGCAGGAATATCTTAGGAAACACTTCAGGGAATTCAGGCATATTTTTTGCTCTCCATTACAGCAGGTTGTTCACCCCATTCATGACCAAACCTTTTACTTGACTCTGGAGCACAAGAGAAGACTTAAGGAGGAATATGGAATTGAACCATGGACTTTTGTGCAAAATTTGGGAGATGCAGTTTTTATACCTGCCGGTTGTCCTCATCAAGTTAGAAATTTGAAGTCATGCATAAAGGTAGCTCTTGACTTTGTCTCACCTGATAATGTTCACGAGTGCATTCGCTTGACAGAGGAATTCCGCATACTTCCCCAAAATCATAGGGCTAAAGAAGATAAGCTGGAGGTGAAGAAAATGGCCCTTCATGCAATGAAAGAGGCTGTGAAGGAGTTG
>BFJL-2020653-Cornus_floridana
GGACGATTATTAGCTCAATCCAACAGTGTTCAGAAAAGGCCTAGAGGAAGGCCAAGGAAGTATGTCGATGAACGTTGCAAATCCATGTGCATTGGGGAGGAATGCTTCACTGCAAAACTAAAAGCAAATGGAATGGTGAATTCAAGATTGTCAGATGCTACCAGTTTGAAAAAAGAGCAGGGGAGGTTGATGTGTCACCAATGCTTGAAGGTTGACAAGATTGGTATCATCTTTTGTTCAAATTGCAAAAGGAAACGCTATTGCTACGAGTGCATCGCAAAGTGGTACCCAGAAAGAACAAAAGATGAAGTTGAGAATGCATGTCCATTTTGTCGAGGTTACTGCAATTGCAAAGCTTGTCTTCAAGCAGAAGTGGTTGTAAAGACCTGTCATACAGAAGCAGATGATAACATCAGATTGCAAAGGTCGCTCTATTTGCTGCACAGGACTCTGCCTGTCCTCAGGCATATTTTAGGGGAGCAGAGGTCTGAGCTAGATGTGGAGGCGAGCATACATGGTATGCAATTGACAGAAGAGGATATAGCAAAATCTACACTTGATATAGATGATCGCGTGTACTGTGACAACTGCAATACGTCCATTGTCAATTTCCATAGAAGCTGCCCAAATCAAGATTGTTCTTATGATCTATGTCTCAAATGTTGTCGAGAACTCAGAAAAGGTTTCCATCCTGGAGGTAATGAAGTGGAATCTTGTCTCAAACAGTTTGTTGAAGAGCAAGGTACAGACTTGAAGGGCCAGTTTTTTGAACATCAAGGGAGATATGGTTGGAAGAGCCAAGGTCCCCTTCCAGAAAATGATTGTTTTGCTGGTATATCTTGCAACTTTCCTGATTGGCAAGCAAAGATGGATGGCAGCATCCCATGTCCTCCAAAAGCGTGTGGAGGTTGTGGTTCTGGGATATTAGCACTTAGATGCATCTTTGAAGCTAATTGGGTCGACAAACTAATTAAAAGTGCGGAGGACATTATTATCAATTATCACTCCCCTGATATTGATTTTTCCCAGGGATGTGCTTTTTGCGTTCCTATCAGTTCTGTTGGAGGTGATGGGAAAGATCTCTCTGGAGTAAGGCGGGCAGCTTTTAGGGTAAACAGTCATGATAATTTCCTTCACTGCCCGAATACTGTTGACATGGAAGACAGTGGGTTTGAGCATTTTCAAGTGCACTGGATGAGGGGTGAACCTGTTATAGTTAGAAATGTGCTTGCGAAGTCATCTGGTCTTAGTTGGGAACCAATGGTCATGTGGAGGGCTTTCAGAAGTGCGAGAAGAAAACTGAAAGAGGAGACTTTTTGTGTTAAGGCTATTGACTGTCTGGATTGGTGCGAGGTTGAAATTAATATTAACCAGTTCTTCAGGGGGTACCTAGAGGGTCGTAGTCATCAGAATGGTTGGCCAGAGATGTTGAAGCTGAAGGATTGGCCACCGACAAATTCATTTGAAGAATGTTTGCCAAGGCATGGTGCTGAATTTATATCTATGCTTCCCTACAGTGACTATACCCATCCAAAAACTGGTCTTTTAAATCTTGCTACAAAGCTTCCTGCTAGTGCTTTAAAGCCAGACTTGGGCCCCAAAACATACATTGCTTATGGGACTTCAGAAGAGCTTGGTCAAGGTGATTCAGTAACAAAACTGCATTGTGACATTTCTGATGCGGTAAATGTGCTGACACACACAACTGAGGTGAAGATTGCCTCATGGCAACGCAAAATCATTGAAGAATTGAGGAAGAATTACGTAGCTGAAGATTTCCATGCTCAATGTGGTGGGACTAATAACACATCTGACACGTTTAAAAGAAAACGACCAAAACGAACTTGCAAAGTTAAATCCATGGGCAATAAGACTGCAAAACAAAAATATTTCTCTGTGAACAATCAACATGATACATTGACCACCTCCATTAATGGGAATTCATCTGTTAAGCCTGAATGCGTAAATGGGGAGATGACAGAACAGGTCGAGCAATCTGAATTCAAAATACTTTGCAGTGGCAAATTCAAGGATTCTGCTGAGAGGAAAGAAAATGCAAGAACCAATAGCCCTGCCACCGAACAATTATGTTATGCTCAAATGCATGAAACTAGAAATGCATTAGCTGAAAGGGATTCAGGCAATCAAGACCATGTTGAAGCTTCTACCATAACATTCGCGGATATGCTCATCAGCAGGAATGATTTACTGGATGAGCCTTTCTCTGGCAATTGCATAGTTAATGAAAAAGAATTGTGCTTACCAGATGACGTGGGTAACCGTCCTACAACTGAAAATTGCTCTTGTTCTCTTGGTCCTGATGCTGATAACGTAGCTGAAAGAGCATCACATAATCAAGCATCTGTGCAACCTTTATATAGAATAGTTACACATAAGCTTAACAATGGGAAAGATAACAAGGATGTGACTTCTTCAGTCAATAATTGGGTTGATGAATCAGATTCATGGAATTTAACTCTGAATGAGTTGGATGCTGGCCCTAACCATACTGCCAGATGTGGGGATGCTGCTGGGAGTAAATTTTTCTTCCCAGATGAAATTGATGTAGGCCCTCACTGTCATTCTGCTGTAGAGTTCTCTTTTGCTCATGGGCTTAATCCTGCAAATGAAATAAGCGATAAAGATTCACATGATGAGAAACATTCTCAACCTTGTGGTGTCCTTGGAATGAGTCCTATCAGTGGCAAAGATACTTTGGAGGCATGCAAAGAAAATGAAGTCAGTGGTTCCGAGTCAATCAAGGCAAATTCAGTTACAACTGGAGAATCTCTTCAAAACAATAATGATAGTTCAGAGGTTGTTCACGGTGGTGCCGTTTGGGACATTTTTCGTAGGCAGGATGTGCCTAAGTTAATGGAGTACTTGCAGAAGCACTGGAAAGAATTTCACCACATCAACAATGCTCGTGTAGAATCTGTTATCCATCCTATTCATGACCAGACCTTTTATCTGAATGAGAAGCATAAAGAACAGCTGAAGGAGGAGTTTGATGTCGAACCTTGGACATTTGAGCAATACCTTGGTGAGGCTGTGTTCATACCAGCAGGATGCCCACATCAAGTGAGAAATAGACAGTCTTGTATTAAAGTGGCCCTTGACTTTGTATCCCCTGACAACATTCAAGAATGCTTTCGGCTGACAGAGGAGTTCCGTTTGCTTCCAAAAACTCATAGATCCAAGGAAGATATATTGGAGGTGAAAAAGATGGCACTATATGCTTCAAGTGTTGCTGTCAGTGAAGCAGAAAATCTGTTGTTAAAACTCGAT
>BFJL-2196257-Cornus_floridana
ATGGATAATCCACGGTCGACCTCTGGGACTGGTGAGGATAATGTTGGGATTCCTGATGATTTGCGATGTAAAAGGTCTGATGGGAAACAGTGGAGATGCACTGCAATGTCTATGCCAGATAAAACAGTATGTGAAAAGCACTACATCCAGGCGAAGAAGAGGGCTGCAAATTCTGCAATGAGAGCTAGTTTAAAGAAAGCCAAGAGAAAATCTCTAGGTGAAAGTGACATCTACTTGGAGAGTAAGAGTGATGACATGGATTCACCACTTCTTACTAGTAAAGTCGGGGATTACCCTGTTTCAGTCTCGGGGAAGAAGTACAAGGCTAAGGTACCAAAAAACCAGGTTCGTTATTCACCTGAAACACCTTCAATGAGGAATATGTCTACGCGCAATCATCTGAAGGCAAATGATGATCTACAAAGAGATGTTGCACAATATGAAGATAATCGGAGGTCTTACAAGACACCTCCCCCTTCCACTGTGGAGTCATCCAAGAGCAGATCACAGAAGGTCTTCAATTCTGGTCCTATGTCAGAATCCTCTGATGGAAGCTCAGATTCTTCTGATAATACTGGTGGGCAGACCTGCCATCAGTGCTTGCGGGATGATAGAGACAAAGTTATTTGGTGCCTCAAATGTGACAGGAGAGGATATTGTGATAGCTGCATCTCAGCTTGGTATTCTGACATCCCATTGGAAGAGATCGAGAGGCTTTGTCCTGCATGTCGTGGTACTTGTAATTGCAAGGCATGCTTAAAGGGAGATAATCTAATAAAGGTAAGGATACGAAAAATACCTGTCCAAGACAAGTTGCAATATCTTCATTGCCTTTTATCTTCGGTGCTACCTGTAGTTAAACAGATACACCGTGAACAGTGCTCTGAAGTGGAACTGGAAAAAAGGCTTCGAGGAAATGAAATAGATCTTGCCAGAATAAAACTGAATGCAGATGAGCAGATGTGCTGCAATTTTTGTAGGATACCTATTATTGATTATCATCGGCACTGTGCAAATTGCTCGTATGATCTGTGTCTTAGCTGCTGCCAAGATCTTAGAGAGGCATCCACGTTTGGTGTAAAAGGAGAGGTGGAAAATCTGGTTGTTAGAAGAAGTGACGACAAAGAAACTGTGTCAAAGCAAGCAAAACCATCCAATCTCAGACTAAGTTTTGCAGAGAAGTTCTCTGATTGGAAAGCCAACAGTGATGGCAGTATTCTATGCCCGCCAAAGGAGTATGACGGCTGTGGTTGCTCATCATTAATACTAAAACGCATATTCAAGATGAATTGGGTTGCAAAACTGGTTAAAAACGTTGAAGAAATGGTTACTGGCTGTAAGGTATATGATGTTGATGGTCCACAGAATTCTGGGTTTAACTCCAGGCTTTGCCAAGCTGCACATAGAGAGAATGGCAATGATAATTTCTTGTTCTTTCCATCTTCCGAAGATATTAAAATTGAAGGGATTGGAGATTTTAGAAAACACTGGATCAGGGGTGAACCTGTTATTGTTAAGGATGTTTGTGATATATCATCAATATCAAGCTGGGATCCCATGGTCATATGGAGAGGAATTCGGGAGACGACAGAAGAGAAAATGAAAGATGATAACAGAACCGTGAAGGCAGTGGATTGCTTAGACTGGACCGAGGTTGACATTGAACTTGGCCAGTTCGTTAAAGGATACTCAGAAGGTCGAATCCATGAAAATGGTTGGCCAGAAATGTTAAAGTTGAAGGATTGGCCTTCTCCTAGTGCTTCCGAAGAGTTTTTATTGTACCAGAGACCTGAATTTATCCGTAAACTGCCTTTACTTGAATACATTCATTCCAAGTGGGGTCTTCTAAATGTTGCCGCAAAACTTCCTCATTACTCCTTGCAGAATGATGCGGGTCCGAAGATATTTATATCTTATGGGTCATATGAGGAACTTGGTAGAGGTGATTCGGTGAACAATCTCCATTTCAATATGCGTGACATGGTTTACCTATTGGTGCATACATGTGAAGTGAAGCTGAAAGGATGGCAGAGAACAAAGATTGAGAAGATACAAAAAGCTTTTGAGGAATCTGAGGCAAAAGAATTGCCAGGAGATCTGCAACCTAAACTATCAATTGGTGAACAGGATAGACATAATGAATATGAAGCTAAGTTAGACACGAATGATGAGATAATGGAGGACCAAGTGACTGAAACTGCTGATACTGTAGAAGAGAAAACCATTAATTGTGAGGACTTGAATAGCACTAGTGGAGACGCTTTTGAAAAGACCAGTCCAGGAGTCCTTTGGGATGTTTTCCGCCGACAGGATGTTCCAAAGCTTATTGATTATCTGAGAGTCAATTGGAAGGAATTTGGGAAGCTTAACAGTGTTATGAATGATTCTGTGACACATCCTCTTTATGATGCATTGATGTACCTGAACAAGCATCACAAAAGAAAATTGAAGGATGAATTTGGAGTGGTGCCATGGTCATTTGAACAGCATCTAGGGCAAGCTGTATTCATCCCAGCTGGATGTCCTTTTCAAGTGAGGAATCTTCAGTCCACGGTTCAATTGGGCCTTGATTTTTTATCTCCTGAAAGCCTGGGGTCAGCTGTGAAATTGGCTGAAGAAATCCGTGGTCTTCCAAATGACCATGACGCGAAGCTTCAAATGTTGGAGGTAGGAAAAATCTCACTTTATGCAGCAAGTTCAGCCATTAAAGAAGTTCAGAAGTTGGTGCTGGATCCAAAACTTGGTGTAGAGCTTGGATTTGAGGATCCCAATTTAACTGCAATGGTTTCTGAGAACATGGAGAAGATGATTAAGCAAAGACAGATTACTTGT
>BGXB-2000586-Plagiomnium_insigne
GAATCAATGGTGTTGCCGCCGTGGAAAGCCCAGAATGGGGAGATACCCTGTCCTCCTCAATTGAGGGGGGGTTGCGGAAAGCACATGCTAGGATTGCGGACGTTGTTTGAACCTAACTGGTTGGAGAAAATTATAAGTCAGGCTGAGGGGATACTCATGTCTGACAATGCGGAGGACGAGACAGAATTGCATGACCACATCTGCTCATGTAGTGGTCTGACTGACGAATCGTCTCCAAAAGTTAGGTTGGCCGCTCATAGAGCGGATGGCCGTGACAATTATTTATATTGTCCGACCTATTCCGAAACCGAGAAAGAGGGCTCGTCGCATTTCCAAAAACACTGGAGACAAGGTCATCCAGTCATAGTTCGGAACGTTGATGAAGGGTCGACCGGCCTTAGCTGGGAACCAATGGTAATGTGGCGCGCAGTTCGGGAGATAACTGGCTCGCGGCGGACATTTGATGAAGACACTCAATCGGCCTACGCCGTGGACTGTGCAGATTGGAACGAGGTCTACATAAATCTCCACAAGTTCTTTGCAGGGTACAAAAATGGAATAATAGAGAACCCTTCCGGTTGGCCTGCAATGTACAAGCTGAAAGACTGGCCATCAACGAATTTTTTTGACGTTCGACTTCCACGTCACGGATCTGAATTCTATGCTTCTCTACCTTTCAAAGAATATACCAATCCCAAGGCAGGAATCCTCAATCTTGCGACCAAGCTTCCGAAGGAAGCGATTAAACCTGATTTAGGCCCCAAATCTTACATTGCATATGGTTTGCGAGAGGAGCTTGGACTCGGTGACTCAGTAACAAAGTTACACTGTGACATGACCGATGCGGTTAATGTTCTTTCTCACTCGCAAGAAGTCAAACTTAATGCAGATCAAATAAAGAAGCTTAATAAAGCACGGACGGAGTACCGGGCTAAGATCAAGGAGCGAGAGCGAGAAGCCAAGATGGATAGTTCAGGCAACGAAAGAGCAGGTGCAGTTAAAAAAAATGCCACGAAAGCATCTGGCACGAAGCCAAGAAAACGTGCTGCCAAGAGCGATGTTGAGGGAGATTCGAATGCAAATGGTTTTGATGATCTTCTTGAAGAGCGCTACAAGCGGGCTGAAGAGGCTAATGACTCTGAGAAAAAAGAAATGAACACAGTTGATGCGGGTTCTTGTTCTGCATCGACGTATGGAGGGGCTTTGTGGGATATTTATAGGCGAGAAGATGTGCCCAAGCTGAAAGAATACTTGTTAAAGCATGTGGCAGAATTCCGCCATTTCGACGACAAGCCGATTGATTGTGTTCACCACCCTATTCACGATCAAGTTTTTTATCTGGATGAGGAGCATAAGAAGAAGCTGAAAGAGGAATACCAAGTAGAGCCATGGACTTTCGAACAGCATGAACAAGAAGCAGTTTTCATCCCAGCTGGCTGCCCTCACCAAGTGCGCAACTTGAAGTCTTGTATCAAGGTGGCTTTGGATTACGTTTGCCCAGAGAATGTGAAGGAATGTTTGTATTTGACAAATGAATTCCGCCTCCTCCCCGTAGACCATCGAGCAAGGGAAGACAAACTGGAGGTCAAGAAGATGATTCTT
>BGXB-2081646-Plagiomnium_insigne
GCAGGAGGGTTTTCAGATGAACCCGTGGTCCTTCCACCGTGGAAGCTACGCGAAAACGGGGACATTCCGTGTCCTCCGAAAATACGAGGGGGCTGCGGGTGTCACACGCTGAGGCTGAAATCGCTGTTTGAGCACAACTGGGTGAGCCAGTTGATCAAGGACGTTGAAGAGCAGCTCAAGGGTAATAAAGAGCTTGAGAAAGATGACAGTTCATGCTCTGAATGCGCAAGTGACACCAAAAAAGTTTCTGTGCGGTTGGCTGCTTGCCGGTCCGATCGTCGGGAGAATTATATTTACTGCCCTACTCTACAGCAGACTCAGAAAGAGGGCTTATCACATTTTCAAAAGCACTGGAGACATGGGCAGCCTGTTATTGTGCGCAAGGTGATGGAGGGTGCCAGTGGCTTGAGTTGGGAGCCCCTGACTATGTGGCGAGCTCTGAGGGAAACAACTCGAGGCAGAGCTAAAGATGACAGCAAATCTGTTCATGCAGTTGATTGTTCAGATTGGAGCGAGATAGAGTTGGGTATTCATGAGTTCTTTGTAGGCTACGACAAAGGGTCGTTTAATAAGTACGGGTGGCCTACGATGTACAAGCTCAAAGATTGGCCACAATCAGCACATTTCGAAGAGCGGCTTCCACGTCATGGAGGTGAATTTCTTGCCTTTCTGCCTTTCCAAGATTATACGGATCCAAAGACTGGCATCCTCAACCTCGGTACAAAGCTCCCAAAGGAGTCTGTGATGCCAGACCTCGGCCCTAAAACTTACATTGCATATGGTCTACGTGAGGAGCTTTCACTTGGGGACTCGGTGACCAAATTGCACTGCGATATGTCGGATGCGGTGAATGTGTTAACACATTCCAAAGAAATTAAAATCACGAAAGGTCATAGAAAAGAAATACTCGAGAAACGTGAACAGTACAGGAAAGAAGCGGAAAATCAGTTGAGAGAGTTTCTTGCTAGAACATCTTCAGAAGCAAAGGGTGGCAAAGTGGCTTCTCACCCAGTCAATGACCCTGTCTCAATGGTGGATACAAACGGTGATGAGAGAGATGGTGAAGCAATGGAGAGCAACGAGAAAAATGCTACAGTCGGCACAGGTGCGAATGGAGCATTTGTTAGCTCGGTATATGGTGGAGCCTTGTGGGATATCTTTAGGCGAGAAGATGTACCCAAGCTACAGGAATATTTGATTAAACATGTTTCAGAGTTCCGGCATTATGGTGACTTACCTGTTGACTCTGTTGCTCACCCGATCCATGATCAATCCTTTTTCCTTGATGAGGAGCATAAGAAAAAGTTGAAGAAAGAATATGGAGTGGAAGCGTGGACATTTGAACAACATGAACAAGAAGCAGTGTTTATTCCAGCGGGTTGCCCACATCAAGTTCGCAACTTAAAGTCCTGTATCAAGGTAGCTATGGACTTCGTTTCTCCTGAAAACGTCCTTGAGTGTGTGCGGTTAACAAATGAATTCCGATTACTTCCGATGGATCATCGAGCAAGAGAGGACAAGCTGGAGGTGAGAAAGATGATACTG
>BHYC-2013896-Linum_lewisii
CATTGTAAGAAGAAGCAATACTGCTTCTATTGCCTAGAAAGTTGGTATCCAAGGATGAAGCTAGAGGAAGTTGCTACTATGTGTCCTTTTTGTCATAACAACTGTAATTGCAAGGATTGCTTGCGCCAGGATGTCAAAATGGAGGGTCTGCAGTCCCGATTGACTGTTCAACTAAAGCCAGAAGAAATCAAACGACATGCTGAGTATATGTTGCAAACACTTTTACCTATCTTGAAGCAAATAGATGATGAGCAATTTATGGAGAGAAAGGTTGATGCCGGAATCCAAGGGATTCCAGTTGAACATTTAGATAAACTTTTAGATGTACAAGAAACTGAATGTTCAGCAAGTGAGCGCATATATTGTGACATTTGCAAGACTGCAATCTTTGACTACCACCGGCACTGTTCAGGCTGTGAATCTGATATTTGTCTTTTTTGTTGTCGTGAGATCCGTGATGATAATATGCAAGGTAATTTGCCCAGTGTGGTTATGAAATATGTTAACAGAGGTTTTGACTACTTACATGGGGACGAGAATCAGAGTAGAGAACCACGTATAATATGGCCTGCGGTGGTTGCCCAGGAGATAGGTCCAGTGTTGCAACCCAAATCTACTTGGAGAGCAAATGGAGATGGTAGCATTAGTTGTGCCTGTGGTTCTGGCATTTTAGAACTTAGAACTATGTTCTATACTAAATGGGTTTCAGAGTTGGTGAAGATAGCAAACAATCGTGTTAAAGAAATTCAGGTTGATTCCGCCAGGATCTCTTCTAAACAATGTGCATGTTCTAGCGGCAATCTGGATGTAAAATGTGATAAGTTAATGAAGGCTTCATCCCGTAAAGACTCAGATGATAATTATTTGTTCTATCCAAAGGCTAAAGATTTGGTAGAAGACGATTTTGACCATTTTCGTCACCATTGGAGGAAGGCCGAACCTGTAGTAGTCGGCAATGTGCTTGAAACTGGCTCCGGGTTAAGCTGGGAACCTATGGTTATGTGGCGTGCCCTCCGCCAAGTAAAATCCGGGAACCATGATACATTATTGGATGTGAAGACACTAGATTGTTTGGATTGGTGTGAGGTGGATATTAACGTTCACAAGTTCTTTAACGGATACTCAGAAGGTGAATTTGATAGGGAGGGATGGCCTAGGATATTGAAGCTAAAAGACTGGCCACCATCTGCTATGTTCTATGAACGTTTGCCGCGGCATGGTGCTGAGTATACCTGTTGTTTGCCCTTTAAGGAGTACACTCATCTTAGCGAAGGGCCTCTGAATCTTGCAGCCATGCTTCCCCAAGATTCGCTGAAACCAGACATGGGCCCAAAGACATATATAGCTTATGGTTTTCCTCATGAGCTTGGCCGTGGAGATTCTGTGACGAAGCTCCACTGTGACATGTCTGATGCGGTGAATATTTTGGCACACACACAAGAGATTACCTATTCAAGCGAGAAACATGGTAAGATAGAAGAGTTGACGAAGAAGCATTTTGAGCAGGACAAAAAAGAGTTATACGGTACTGGTGAAGTTATGGGCGGGATTGGCGAAGATAAGAACGATAGTAATAAACTTGAAATTAGCCAAAAGGAGGGTGGTGCGATGTGTGAGAATAATTGTTCTCAGGAATCGAAACTGAACGGTTTGGGGACACGCTTGGAAGGGATCAAGCCTGATGAGGATATTCCAGATGAAAATAAGTGTTCTTTGGAACCGAAATCAAACAATTCGATGAACGAAATAGGAATGACCAAGGATGATGAAGTGTCCAACAGTGTGGAGACTCAAGTGGAAAGTACAACGTGTGTTGGAGCATCAAATCATTCAGAGACTGAAGTAGAAAGGACCAAGGGTGATTGGGTATCAAACAGCTTGGAGTCCCAACTAGAAGCGACCAAAGGAAATAAAGTGCCTGAATGCCAAACAAAAATAGAGAGAAATCACTCTTTGGAAGGTGGTGCTCAATGGGACATCTTCCGTAGAGAAGATGTTCCAAAACTGGAGGAATATCTTCTCAAGCACTACAAAGAATTTAGGCACATTCATTGTTCCCCATTGGAAAAGGTCATCCATCCCATACATGATCAAACCTTTTATCTAACTGAAGAGCATAAAAAGAAGCTAAAGGAAGAATTTGATATTGAACCATGGACATTCGTCCAGAAACTTGGTGATGCCGTCTTCATTCCTGCTGGCTGTCCTCATCAAGTTAGAAATTTGAAATCGTGCTTAAAGGTAGCATCAGACTTTGTCTCACCTGAAAATGTCGGGGAGTGCATTCGTCTGACAGAGCAGTTCCGCCTTCTTCCAATGAACCATCCATCAAAGGAAGATAAGTTGCAG
>BHYC-2014572-Linum_lewisii
ATGGATAACCCTAGATCGTCCTCAGCTAACGTGGAGGACAATGTGGATATGCCGGACGATCTTCGGTGTAAGAGGTCTGATGGGAAGCAATGGAGATGCACTGCAATGTCGATGCCGGATAAGACAGTTTGCGAGAAGCATTACATCCAAGCGAAGAGGAGGGCGGCGAATTCGGCTCTGAGGGCTAGTCTGAAGAAGGCCAAGAAGAAGTCAGCTGCTGCCGAGACTAGCGATGGATACTTGGAGAGTAAGAGTGGTGATGAATTCGATATGCCTCTTTCAAGCATAAAAGCCGAGGACCATAGTCTTTCAGGATCATCCAAGAAGAAAGGGCCGGCTGGGATGAGAAGTTTTTCCGAAGGGCAGCACAGTGATGAATTTGAACGAGATGTTGAAGATGAAGAAAATTGGAGATCGTACAATAATACTCCACCTTTATCTACCGGGGATTCTCCTAGAAGTAGGTCGCAAAGGAGCTTTGATGCGATGCCTGTGATGGATTACTCTGTTGGAACCACGGGATCGTATGAAGACACTGGAGGGCAGACATGCCATCAATGTCAGAGAAAGGATCGAAGCCGAGTACTTTGGTGTCTTAAATGTGATAAAAGAGGCTTCTGTGACAATTGCATTACTGCATGGTACCCGGATATCCTGTGGGAAGAAATTGAGAAAGTCTGCCCTGCTTGTCGGGGAATCTGTAATTGCAAGGCATGTTTACGAGGGGATAATATGGTCAAGGTAAGAATACGAGAGATACCGGTCATAGACAAGTTGCAATACCTTTACTGCCTATTATCTTCAGTACTTCCAGTAGTGAAGCAAATCCACGATGAGCAATGTTCTGAAGTAGAGCTGGAGAAGAGGCTTCGTGGAACTGATAATATAGACCTTGCCAGAGTAAAATTAAACGCAGATGAGCAGATGTGCTGCAACATATGCAGGATACCCATAATTGACTATCATAGGCATTGTCCCAGTTGCTCATTTGATCTTCATTGCTGTCAAGATCTCCGTGATGCATCTGATTGCGATTTTAAATGTGAGGTGAGAGGCTGGGACAAAGATCCTGCGGCTAAGCAAGTCAAAGATTCTAGACTAAGACTAGACATGTCAGATGACTATCCTCACTGGAAGGCAAACAGTGATGCAAGCATTCCTTGCCCTCCGAGAGACTATGGTGGCTGCAATTATTCGTCAATGGGTCTGAGCCGCATATTTAAGATGAACTGGGTTGCAAAGCTGGTCAAGAATGTGGAGGAAATGGTCAGCGGATGCAAGGTAAATGAAACTAGCAGTCCAGAAGAACTTTGGACAGATGATCCCACATTGTCCCAGTGCGCTTACAGAGATGATAGTGAAGACAATTTCTTGTATTCCCCATCTTCCGGAGATATTAAAGCTCGAGGTGTAAATGTTTTCAGAAAGCATTGGTCCAGGGGCGAACCTGTCATTGTTAAACAAGTGTTTGACTGGGCATCCATGCCCAGCTGGGATCCAATGGTTATATGGAGAGGAATCCTCGAAACCTCTGATGGGAAAATGAAAGAAGAGAACAGAACGGTCAAGGCCATTGACTGCTTAAGCTGGTCTGAGGTCGATCTTGAGCTGGGTCAATTTATCAAAGGATACAAAGAAGGTAGAACGCGTGAAGATGGTTCTCTCGAGATGTTGAAGTTGAAAGACTGGCCTTCACCGAGTGCTTCTGAAGAGTTCTTATTGTACCAACGACCCGAGTTCCTCAGTAAACTGCCTCTGCTTGAGTACATCCATTCAAGGTTGGGCCTCCTAAATGTTGCGGCAAAGTTGCCACATTACTCTTTACAGAACGACGTGGGACCTAAAATTTATTTGTCATATGGGACTGTGGAAGAGCTTGGTCGAGGTGATTCTGTAGCCAATCTCCATTTCAAAATGCGCGATATGGTTTATCTTTTGGTGCATACGCACGAGGTAAAGCCACAGGGTTGGGTCGAGAGTGAGTCATCTGATTCCGAAACAAGCACAAACGAGAGATTACTACCTGATTTATCTCGTGATCGAGCTGATATGCTAAATGTCGGGACCACAACTGCTGATGACAATGAGATTACGGGAGAACAAAAGGTTGGGACTTCCACCGACATTGATGGCGACGAGAGAATGGAAGAACGAGTAGTCGAAGAAGGTACCACCGATGCTGACAAAGTCGAGAGACGGAAGCATCGGCAGTCTAAGAAAGAGACGGGAGGTATATCAGCCGAGGCTCGTTCAGGAGTTCATTGGGATGTTTTCCGCATACAGGATGTTCCACGTATCGTCGAGTACTTGAGAAACCACATTGACGAGTTCAGGGACCCGGGCAACGCTGATCTGGCTAGTTCCCATTTGCTTTATGATGGAACAATATTCTTGAATGGACACCACAAGCAAAAACTGAAGGAAGAATCAGGAGTGGAGCCTTGGTCATTTGATCAGCATTTGGGGGAGGCAATATTCATCCCAGCCGGATGCCCTTTCCAAGTGAGGAATCTTCAGTCCACTGTTCAGTTGGCCCTTGATTTCCTGTCCCCTGAGAGTGTGGGAGAGGCCGCAAGATTAGGAGACGAAATTCGTTGCCTGCCGAATGACCATGAAGCTAAACTTCAAGTTATGGAGGTGGGAAAGATATCGTTGTATGCTGCTAGTTCATCCATTAAAGAAGTCCAGAAATTGGTCCTTGATCCAAAATTCAGTGCAGAGATTGGCTTTGAGGATCCGAATCTGACAGCAACAATTTCGGAGAACTTGGAGAAGCTTACGGGTCCTAGACAGATAAGTTGTGCA
>BJKT-2005638-Delosperma_echinatum
AATTGCTGTCACGATCTTCGTAATTCGTCTCTCAATGGTTTGGAAGATAGTGGGGTGGATAATCCTAGTTCGGAAAATGACCAGTTTGGGGACGCTCTGAAAGAGCAACGCGCTTCATCAAAGCACAGGCTTCGTTTAAGTATGAAGTTTCCTGGGTGGAGAGCAAATATAGATGGCAGCGTACCATGCCTTCCACAGGAACATGGTGGCTGTGGTTGCCCTTATTTAACCCTTCAGCGGATATTCAAGATGAATTGGGTTGCCAAACTGGTAAAAAATCTGGAGGAAATGGTTAGTGGTTGCAAGGTCAATGACACTAGTACTTCTACAGAGACTGGGTCACTCTACTCTAGGTTTCTTCAATGTGCATATCGTAAGGACTGTGATGACAATTTCTTGTATTGTCCATCAGCTCAAGGCATTAAAAGTGATGGCGTTGATTACTTCAGAAAGCGTTGGTTGAAGGGTGAACCTGTCCTTGTCAAGCAGGTCTCCGATGTTTCATCAAGCTCAAGTTGGGAGCCCATGGTTATCTGGAGAGAAATTTGTGAAACTATTGACGAGAGGATGAAAGATGCCAGTAGAATGGTGAAGGTTGTTGATTGTTTGGATTGGTCTGAGGTTGATATAGAACTCGGGCAGTTCATGAAAGGGTACTCAGAGGGGCGCATCCATGAAAACGGTTGGCCACAAATCTTTAAGCTGAAGGATTGGCCATCGCCCAATGCTTCTGAAGAGTTCCTATCTTACCAAAGGCCTTTTATCAGTAAAGTGCCATTTCTTGAATTTATTCATTCAAAGTGGGGACTTCTGAATGTTGCTGCTAAACTGCCCCATTATTCCTTGCAAAATGACGTAGGCCCTAAGATATTTATCTCTTACGGCCTAAGTGAAGAGTTAGGAAGGGGTGATTCAGTGATTAATCTCCATTTGAATATGCGGGATATGGTATATCTATTGGTACATACATGTGAAGTGAAGCTTAAAGGATGGCAGCGAGCAAATGATGAGAAGATACAGGAAGCTAATGGAGAGCCTCTTCTGGTGCCACAGTTACCTGAGGAACTATGCAGTGGCATGAATGATAACAATTCACTTGGTAAATCCATTGATGAACATGATAAACAAGATGTGTGTAGACCTAAGCTAGACATAAATCTGGATCAGCAGATGGAGGAGGCAGAATGCAGTACCTTTGACCTTGAGCGGGAGAACACTGAGGAAGGAGACGTCTCTTATGATACTCGTCCAGGGGCCATTTGGGATGTCTTTCGACGACAAGACATTCCAAAGTTAGCTGAGTATCTAAGAGCACATTGGGATGAGTTAGGAAAGTCTGATGTGGTTCTTAATGGTCCGCTCACACGCCCACTTTATGATGAAGTAGTGTACCTCACAGGACATCATAAAAAAAAGCTGAAGGAGGAATTTGGTGTTGAGCCATGGTCATTCGAACAATACTTAGGTCAAGCAGTTTTTATCCCTGCTGGATGCCCATTCCAAGCTAGGAATCTTCAGTCTACTGTACAACTGGGTCTTGATTTCTTATCTCCTGAGAGCTTAGGGCAGGCAGTAACATTGGCTGAAGAGATACGTTGTCTTCCTAATGATCATGCTGCAAAGCTTCAAATGGTGGAGGTTGGTAAGATATCACTCTATGCGGCTAGTTCAGCAATCAAAGAAGTCCAGAAGCTGGTGCTTGATCAAAAGCTTAGTGCTGAACTTGTGTTTGAGGATCGAAATTTGACTTCAATGGTGTCAGAGAACCTGGAGAGAATTGTCAAACAAAGACAAGTTGCCTGTGCA
>BJSW-2005239-BJSW-Cannabis_sativa-4_samples_combined
TTGAAGTGTCATCAGTGTATGGAGAAAAAGAAATTTGTTGTCTCTTGCAACACATGTAAACAAAAGTCATATTGTTACCAATGTGCAGAACAATGGTACACAAACATGGAAATAAAGGACATTAAAATTCGTTGTCCATTCTGCCGTAAAATCTGTAACTGCAATACATGCTTGCATTCAACTGGGATTTTTGAGACAGTGGAGAGAAAGATGGATAACTGTGAAAAGGTTTGGCACCTGGATTATTTACTGAGCTTACTGCTCCCACATATGGAGCAAATATGTGCAGAACAAACTGAGGAGATAGAGATTGAAGCTAGAATTCAAGGGATTTCTTCTTCTAAAGTTGTAGTACCACAGACTCTATGCTCTAATGATGAACGCGTGTATTGCAATCATTGTGCAACATCAATAATCGATCTTCATCGAAGCTGCCAGGAGTGCTCTTTTGAACTCTGTCTCAGTTGTTGTCGTGATATCCGCAATGGGTGCCTTTCAGACCGTACTGAAGTCAAATTTCAATATAAGTTCAAGGGTTGTGAGTACATTCATGGAGGGGATCCTTTACCTGAATCACATCCTTTAGAAACAACATCAGAGTATGGTTTGGAACCTTTGGATGAATGGAGTGCAGATCCTGACGGGAGTATTAGGTGTGCTCCAAAGAATATGGGAGGGTGCTATAAATGTAGATTGGAGCTCAAACGTATCCTTCCGATTGGGTGGATCTCTAATTTAGTAGTGAAAGCAAGAGACTTTCTTGGGGTTGATCCAAATGAAGACATAACTATACATCACAATCACACCGATGAGGAGAATGATTCAATGAAAAAAGCAGCTTCCAGAGAAGATTCCAACGACAACTACTTGTATTGTCCAGACTCAAAGGAAGTTCTAAAGAAAGGGTTTCTCCACTTCCGGAAGCAATGGGCTAATGGCAAACCAGTTATAGTTCAAAATGTTCTTGAACAAGCTAGTGGCTTGAGCTGGGAGCCAATGGTTATGTGGCGTGCGCTAAGTGAAAATCCAGGAGCAGAGACTGGCACAGATTATTTGAACGTAAAGGCCATCGACTGTTTGACTGGTTGCGAGGTGGAAATTAACACCCGCCAATTTTTTGAAGGTTATACTGAAGGAAGAACATATGACAACTTATGGCCAGAAATGCTTAAATTGAAAGATTGGCCACCGTCAGATGAGTTTGACAATCTTTTGCCACGTCATGGGGAAGAGTTTATGAGTGCTCTGCCATTTAAAGAGTACACAGATCCCAAAGCTGGTATCCTTAACCTTGCTGTGAAGTTGCCCACAGGTGTCTTGAAACCAGACTTGGGTCCAAAAACATACATTGCTTATGGCATTGAAGAAGAGCTCGGAAGGGGTGACTCTGTCACTAAGCTCCATTGCGATATGTCAGATGCGGTAAACATCTTGACACATACAGCCGAGGTAGATTTAACACCAGATCAACGCTTGTCAATTTCACAGTTGAAAAGAGTACACTTGCAGCAGGATATTAGAGAGGGGATAAAATCTTGCATGAATCATGTTGAAGAAGAAACAGAGGACATGATGACACCAAGTGAAGATAAACATTCCTCTAAAAGTGATGGCGGTGGAGCACTATGGGATATCTTCAGGAGAGAGGATGTCCCAAAGTTAGAGAAATTTTTAAGGAAGCACTCGAAGCAGTTCAGGCATACCTATGGCTGTCCTGTTAAACGGGTAAAAATGTACTACTTTTGTTTTGCTAATTCAAATGCTGGAAAGAAGATATACTCACTTTTGCTTGTCCTCATTGACCACCCAATTCATGATCAATCCTTTTATCTAACTTCAGAACACAAGAGGACACTAAAAGAGGAATGTGTAGAAAAATATATGCTTCTCATGATCATAGGCATTGAACCTTGGACATTTGAGCAACAAGTTGGAGAGGCTGTGTTTATTCCTGCTGGCTGTCCGCACCAAGTTAGGAATCTTAAGGTCCCAACCTATCTTATTCTCTGTATTTACAATCCAATTTTCAGGAGCTTGAGCTTGTCTTTAGTATTTACAGTCCAATTTTTACTTGCCTTGCAGTCATGTACCAAGGTCGCTGCAGACTTTGTTTCTCCAGAAAATGTTGGTGAATGCTTGCGATTGACTGAGGAGTTTAGACAACTTCCCAAGAATCATCGAGCTAGAGAAGACAAATTAGAGATAAAGAAAATGGTAATGTATGCTGTTGATCAAGCTGTCAAAGAATTG
>BJSW-2005240-BJSW-Cannabis_sativa-4_samples_combined
TTGAAGTGTCATCAGTGTATGGAGAAAAAGAAATTTGTTGTCTCTTGCAACACATGTAAACAAAAGTCATATTGTTACCAATGTGCAGAACAATGGTACACAAACATGGAAATAAAGGACATTAAAATTCGTTGTCCATTCTGCCGTAAAATCTGTAACTGCAATACATGCTTGCATTCAACTGGGATTTTTGAGACAGTGGAGAGAAAGATGGATAACTGTGAAAAGGTTTGGCACCTGGATTATTTACTGAGCTTACTGCTCCCACATATGGAGCAAATATGTGCAGAACAAACTGAGGAGATAGAGATTGAAGCTAGAATTCAAGGGATTTCTTCTTCTAAAGTTGTAGTACCACAGACTCTATGCTCTAATGATGAACGCGTGTATTGCAATCATTGTGCAACATCAATAATCGATCTTCATCGAAGCTGCCAGGAGTGCTCTTTTGAACTCTGTCTCAGTTGTTGTCGTGATATCCGCAATGGGTGCCTTTCAGACCGTACTGAAGTCAAATTTCAATATAAGTTCAAGGGTTGTGAGTACATTCATGGAGGGGATCCTTTACCTGAATCACATCCTTTAGAAACAACATCAGAGTATGGTTTGGAACCTTTGGATGAATGGAGTGCAGATCCTGACGGGAGTATTAGGTGTGCTCCAAAGAATATGGGAGGGTGCTATAAATGTAGATTGGAGCTCAAACGTATCCTTCCGATTGGGTGGATCTCTAATTTAGTAGTGAAAGCAAGAGACTTTCTTGGGGTTGATCCAAATGAAGACATAACTATACATCACAATCACACCGATGAGGAGAATGATTCAATGAAAAAAGCAGCTTCCAGAGAAGATTCCAACGACAACTACTTGTATTGTCCAGACTCAAAGGAAGTTCTAAAGAAAGGGTTTCTCCACTTCCGGAAGCAATGGGCTAATGGCAAACCAGTTATAGTTCAAAATGTTCTTGAACAAGCTAGTGGCTTGAGCTGGGAGCCAATGGTTATGTGGCGTGCGCTAAGTGAAAATCCAGGAGCAGAGACTGGCACAGATTATTTGAACGTAAAGGCCATCGACTGTTTGACTGGTTGCGAGGTGGAAATTAACACCCGCCAATTTTTTGAAGGTTATACTGAAGGAAGAACATATGACAACTTATGGCCAGAAATGCTTAAATTGAAAGATTGGCCACCGTCAGATGAGTTTGACAATCTTTTGCCACGTCATGGGGAAGAGTTTATGAGTGCTCTGCCATTTAAAGAGTACACAGATCCCAAAGCTGGTATCCTTAACCTTGCTGTGAAGTTGCCCACAGGTGTCTTGAAACCAGACTTGGGTCCAAAAACATACATTGCTTATGGCATTGAAGAAGAGCTCGGAAGGGGTGACTCTGTCACTAAGCTCCATTGCGATATGTCAGATGCGGTAAACATCTTGACACATACAGCCGAGGTAGATTTAACACCAGATCAACGCTTGTCAATTTCACAGTTGAAAAGAGTACACTTGCAGCAGGATATTAGAGAGGGGATAAAATCTTGCATGAATCATGTTGAAGAAGAAACAGAGGACATGATGACACCAAGTGAAGATAAACATTCCTCTAAAAGTGATGGCGGTGGAGCACTATGGGATATCTTCAGGAGAGAGGATGTCCCAAAGTTAGAGAAATTTTTAAGGAAGCACTCGAAGCAGTTCAGGCATACCTATGGCTGTCCTGTTAAACGGGTAAAAATGTACTACTTTTGTTTTGCTAATTCAAATGCTGGAAAGAAGATATACTCACTTTTGCTTGTCCTCATTGACCACCCAATTCATGATCAATCCTTTTATCTAACTTCAGAACACAAGAGGACACTAAAAGAGGAATGTGTATATATGCTTCTCATGATCATAGGCATTGAACCTTGGACATTTGAGCAACAAGTTGGAGAGGCTGTGTTTATTCCTGCTGGCTGTCCGCACCAAGTTAGGAATCTTAAGGTCCCAACCTATCTTATTCTCTGTATTTACAATCCAATTTTCAGGAGCTTGAGCTTGTCTTTAGTATTTACAGTCCAATTTTTACTTGCCTTGCAGTCATGTACCAAGGTCGCTGCAGACTTTGTTTCTCCAGAAAATGTTGGTGAATGCTTGCGATTGACTGAGGAGTTTAGACAACTTCCCAAGAAT
>BJSW-2005268-BJSW-Cannabis_sativa-4_samples_combined
GAGGATTCCTTAATGTGCCATCAATGCCAAAGGAACGACAAAGGCAGGGTTGTTAGATGTAAACAGTGTGAGAGAAAGCGGTTTTGTATACCTTGCATACAGAACTGGTATCCTAATACACCTGAAGAGGACATTGCTGAGTCATGTCCTGTATGCAGGGAAAATTGTAACTGCAAATCCTGCTTGCGCTTAGACGTGCCCCTGAAGAAATTGACAAAGAAGGAAGTTAATGTTAGCAATGATGATGAAATTGAGTATTCTAGGTATTTGCTTCATCAACTTCTTCCGTTTATGAGGAGACTAAATGCTGAACAAGTAATTGAAAGAGAGCTAGAGGCTAAAAGACAAGGAATAGCTATGTCAGAGCTAAAGATACAAGAAGCAGGTTGCTCTCAAAAAGAACGTGTGTATTGCAACAACTGCAGAACTTCAATAGTTGATTTTCACAGAAGCTGTCCTAGATGCTCATATGACCTTTGCCTCATTTGCTGCCGCGAGATTCGAGATGGACATCTGCGCGGAGGTGGGGAGGATGCTGTCTTTCAGTTTATTAACAGAGGCTTGGAATACTTACATGGTGGTAAGCCTAATAAACCTCAAGTCACTATCTGTTCGGACAGTGTAAGGCCAACCTCTGAGTGGAAAGCAATTGACGATGGAGGAATTCCATGCCCCCCAAAGGATATGCATGGTTGCAGTGATGGTCTCCTGGAACTGAGATGCATTTTCTCTGAAAATTTTGTCTCCGATTTGGTAAAGAAAGGAGAAGAAATGGCAGAAACTTACAATCTAATTGACATATCTGAAATTCCTGGACAGCAATGTTTGTGCTCCAGTTCAAGGGATGTGAGTCAGTTGAACAATGGCACAGTAAGGAAGGCTGCTTCTCGAGAGGATTCGGATGACAATTATTTGTACTGTCCAACAGCCATAGAAATCCAACAAGAGGATATAAAACATTTCAGGTTGCATTGGAGTAGAGGTGAACCTGTAATTGTTAGTAATGTGCTTGAAACTACTTCAGGTTTAAGCTGGGAACCGCTGGTCATGTGGCGAGCATGTCGCCAAATGAATCATACCAAGCATAGTAAACATTTGGAAGTCAAGGCAATTGATTGTTTGGATTGGTGTGAGGCAGACATTAATATCCATCAATTCTTTACTGGATATTTAGAAGGTCGGTTTGATTTTAAAAACTGGCCTCAAATACTGAAGCTGAAAGATTGGCCTCCGAATAGCTTATTTGAAGAGCGTCTACCCCGTCATAACGAGGAGTTTATATGTTGCTTGCCATTTAAGGCATACACGCATCCTCATTATGGTTGTCTAAACCTGGCAGTGAAACTGCCCAAGAAGGGTATAAAGCCTGACATGGGGCCGAAGACTTCCATTGCTTACGGTGTTCAGCAAGAGCTTGGACGAGGAGATTCTGTAACCAAACTTCATTGTGACATGTCTGATGTGGTGAATGTTCTGATGCACACTGCCGATGTGAGCTTAACACCCGAACAGCTTACTATTATAGAACACCTGAAAAGGAAGCACAATGAACAAGACCGAAGAGAACTTTTTGGAAATGGTCAAATTCCGGATAACAAAGTTAATGATAGAAAAACTGAAGATAAAAGTGATGATAGTATTGAGCACTTACTAAATTGTGGAAATAAGTTGGAAAACTTGGAAATGGCTGAGGGTGGTGCGCTTTGGGACATTTTCAGGAGAGAGGATGTACCCAAGCTGCAGGAATATCTAAAAAAGCACTTCAGAGAATTCAGGCACACTCATTGTTCTCCATTAGAAAAGGTTATTCACCCCATACATGACCAGACTATGTATCTGACTATGGAGCACAAAAGGAAACTCAAGGAGGAATATGGAATTGAACCATGGTCATTTGTTCAAAGACTTGGAGATGCTGTCTTTATACCTGCTGGCTGCCCCCATCAAGTGAGAAATTTGAAGTCCTGCATAAATGTTGCACTCAAATTTGTCTCGCCAGAAAATGTCGGTGAGTGCATTCGACTAGCAGAAGAATTCCGAGTCCTTCCCTCAAATCATATTGCCAAGGAAGACAAATTGCAGGTGAAGAAAATGATCCTTCATGCAATGATTTCAGCTTTGGAAACTTTGGTACCA
>BJSW-2006919-BJSW-Cannabis_sativa-4_samples_combined
ATGGATCATTCACGATCAGTCTCCGGGATTGGTGAAGATAATGTTGGGATTCCAGATGATTTGCGTTGCAAGAGATCAGATGGGAAACAGTGGAGATGCACTGCCATGTCCATGCCAGATAAGACAGTATGTGAAAAGCACTATATTCAGGCAAAGAAGAGGGCTGCTAATTCTGCAATGCGAGCTAATTTAAAGAAAGCCAAGCGAAAGTCCTTGGGTGAAAGTGATATTTACTTAGAGAGTAAGAGTGATGATTTTGATGTGCCACTTGTGACTCCGAAAGTTGAGGAGTATTCTGCTCCTGTCCATAGGAAAAAGTACTTTGAGAAGGTATCCAAGAATCAGTTTCGCTACTCTCCTGAAACTCCACCAGTGAGAAGTTTTTCTGTACGGAATTCTCCGAAGCTAGATGATGATTCACATTTAGACTTAGCGCAGTATGAAGAGAATTTCAGATCGTATAAAACAACGCCTAATTCTGCCGTGGACTCATCCAGAAACAGATCACAGAGAAGCTTTGATGCTAATGCGACGACAGTTTCGGAGTACTCTGATCAAAGCACAGAATCATCTGAAGAGACTGGTGGCCAAACATGCCATCAGTGTCGAAGGAATGACCGAGAAAGAGTTATTTGGTGCCTCAAATGTGATCGAAGAGGATACTGCGATAGTTGTATATCTAAATGGTACCCGGACACCTCAGTGGAAGATATTCAAAGAATATGCCCCGCGTGTCATGGTAATTGTAACTGTAAAGTTTGCTTACGTGGAGATAATTTATTAAAGGTAAGAATAAAGGAGATCCCTGCCCTGGATAAATTACAATATCTCCACTGTCTGCTATCTTCGGTGCTTCCTGTTGTCAAGCAAATCCATCATGAGCAGTGCTCTGAGGTAGAATTGGAGAAAAGGCTTCGTGGAACTGACATTGATCTTTCAAGGACACGATTGAATGTAGATGAGCAAATGTGCTGCAATTTCTGTCGAATTCCCATCATTGATTATCATCGGCATTGTGCAAACTGCTCTTATGACCTTTGTCTTAGTTGCTCTAGAGATTTAAGGGAAGCATCTGTGGCTTGTATTAATGGAGTTGCAGATAGTAAGATTGGCAGAGAAAGTGAAGATAAGGAGTCTGTGGTGGAGCTACTGCCTAGGGTCAAACTGAACTTTTCAGACAAATTTCCTGAGTGGAAAGCCAACAGTGATAGTAGCATTCCATGCCCCCCAAAGGAGTACGGTGGCTGCGGATATTCATCATTGAATCTAAGTCGCATTTTTAAGATGAATTGGGTTGCAAAATTGGTGAAAAATGTTGAGGAAATGGTAAGTGGGTGTAGGGTTTATAGGGATGCCAACATGGAGAAAATCATGTTTAATGATCCTAGGCACTGCCAATATGCTCATCGGGAGGATGGTGATGCTAATTTCTTGTACTGCCCTACGTCAGAAGATATTAAATCTAGTGGGGTTGGTGACTTTAGAAAGCATTGGGCTAGAGGTGAGCCCATCATTGTTAATCAGGTTTTTGATAGTTCATACTCTTCAAGTTGGGACCCAATGGTGATATGGAGAGGGATACAGGAGACTAAGGATGAGAAATTGAAAGATGAGAACAGAATGGTAAAGGCGATAGATTGTCTTGATTGGTCTGAGATTGATATTGAACTTGGTCAGTTTCTAGAAGGATATTCTGAGGGACGGCTCCGTGAAAATGGTAAGCAAGAGCTATTGAAGTTGAATGATTGGCCTTGCCCAAGTGCAGCTGAGGAGTTCTTATTGTACCAGAGACCTGAATTTATTGGTAAATTGCCTTTACTTGAGTATATCCACTCCAAGTGGGGTCTTCTCAATGTTGCAGCAAAACTCCCACACTACTCTTTGCAGAATGATGTGGGGCCTAAGATTTTTACTTCCTATGGGACATACGATGAACTTAGTGAGGGCAATTCTGTCACCAATCTTCATTTCAACATAAGAGACATGGTGTATCTTTTGGTGAATACATGTGAGGTGAAATTAAAAGGTCAGCCAACAACAAAGATTGAGAAGATGCCTCAAGCTTTTGAGGAATCTGAGGAGAAAGATACAGAAGGAGATGGAAAAGTAGGTGGGGACGAGGGTAGGTCACCTGATATATCACTTGGGGAACACAGTTTGGAAATTGAAAATCATGCAAATTTGGATGAAAATAGAGATGTTGAGATGATGGATCAAGGGATTGATAATACTTGTAGTGTTGGAGATGCTGCCATTGGGGAACACTCAAACCAGAATGGTGGAGATGTTTCTGAAAAGACTCGTCCAGGAGTTTTTTGGGATGTTTTTCGCCGTGAAGATGTTCCAAAAGTATCTGAGTACCTGAGAATGCACCAGGAGGAGTTTGGGTTGCTCGACTGTGAATCATATGATTTTGTTACAAGGCCACTTTATGATGAGAGATTTTTCTTGAATGTGTATCACAAACAAAAACTGAAGGAAGAATTTGGAGTTGAGCCATGGTCCTTTGAACAGCATCTGGGGCAAGCTGTATTTGTCCCAGCTGGGTGTCCTTTTCAAGTAAGAAATCTTCAGTCCAATGTTCAGTTAGGACTTGATTTCTTATCTCCTGAAAGCCTGGGGGAGGCTGTAAAATTAGCTGAAGAAATTCGCTGTCTTCCGAATGAGCACGAAGCAAAACTTCAAGTATTGGAGGTAGGGAAGATATCACTTTATGCTGCTAGTGCAGCTATTAAAGAAGTCCAGAAACTGGTGCTTGATCCAAAGCTTGGCTTAGAGCTGGGATTCGAAGATCCTAATTTGACAGCCGCAGTTTCTGATAACTTAGAGAAAATGATCAAGCGAAGACAGATAACTTGTGCT
>BJSW-2016861-BJSW-Cannabis_sativa-4_samples_combined
GACGACGAACCGTTACCGGACAATTTGCGGTGCAACCGTACTGACGGACGACAATGGCGTTGCAAACTAAGAGCCATGGAGAATATGAAGCTCTGCGAGAATCACTACTTGCAAGGGCGTCATCGACAGAACAAGGAGATAGTGCCGGAGTCGCTGAAACTGCAAAGGAAGACGACGAAGAAGGTGCTGAACAGAGACAAAAGTAAGCGCGGCGTTCAAATTAGGGCAAAGAAAGAGGACATTTTGGCGAAGCTCGTGAAGAAGAGGAAGAGATCGGGTGAAACGTTGAGGTCAGTGAAGAAATTGAATAGAGGGAATTCGGAGATGGAGCTTATAAGGATGGTGCTGAAGCGACAGGTGGAGAAGAGTACAGAGAAGAGCATGAAGTTGAAGACGAAAACTGAAACGAAGAAAAAGGAGGTTGTTTTGGAAGAAGAAGATGAAGAAGACGATGATGATAGTGAGGAAGAACTCACGAGAGACCTTCCTAATGGTCTAATGGCGATCTCTTCGTCTTCTTCACCTTCACCGCGACAGTGTTCCGGCAATGTGGGTTCTGATTCACCTGCTCGTGTGAAGGTTGGAGTTGATTTCCTGCCGGTTCCACAACGACAGTTTCGGTCTAAGAACAGTGAGGCATTGCCTTATGGTAAATTGCAGGTATTGCCCTGTGCTCGAAGTGTTGCCAATTCGGGTAGGGATAAGAGGAAAAAGAGGTGCCATTGGTGTCAGAGAACCGGCTCCCGGATTCTAATAAAATGTTCGAGTTGCCAAAAACACTTCTTTTGTTTGGATTGCATTAAAGAACGATACTTCAACACAGAAGAAGAAGTCAAGGATACATGCCCAGTATGTCGCAAAGCTTGTACTTGTAAGGACTGCTTGGAAAATCCATCTAAAGACAGTGAAAGTAAGGAGTACTTGCAGGATAAACACGAAGTTGAAGTGATATTGTGTTTCCATTATTTGATTTGTATGCTTCTTCCTGTGCTGAAAGAAATAAACCAAGACCAAAATGATGAACTAGAAATAGAAGCAAGAATAAGAGGACAAAACCCATCTGATATTATTATAAAACAGGCTGATATTGAATGCAATGAGAAGCATTGCTGTAATAGATGCAAAAGTCTTATACTCAATCTCCATAGAAGCTGCCCAAATTGTTCCTATAACCTTTGTTTAAGTTGTTGTCAAGATTTACGTCAAGAAAGCTTTCTTGGATGTACTGACTTCTCTATCACACTGTCCTCTAACAAAACTAAAACTCCTGCGTACCCTTATGTGCGACAGATAGAGAACCCAATAAGAGCCAAGCAGAACCCCAGTAGTAAGTACCTTGAGTGTTCAGTGTCACTACCTGACTGGAAAGTTCATAATGGTAATGGCGATACATCTTGCCCACCCAAGGAGTTTGGTGGTTGTGGTGAGAATCTCCTTGAATTGAGATCTCTTTTGCCTTTAAATTGGACCAAAGAGCTGGAGGTAAGTGCAGAACAAATAGTCTGTAGCTATGATGTTCCAGAAACTTCAGACATATCTTCGTGCTGCACTCTTTGTAATGGGACGAATCAAAAAACTGGAGGAAGAAAGCAGTTGCGAGAAGCAGCTGTAAGAGAAGAGTCCAGTGATAACTTTTTATATTATCCTACTCTTCTAGATGTTCATAGTGATAAGCTTGAACATTTTCAGAAACACTGGCTCAAGGGTCATCCTGTTATAGTTCGTAATGTTCTTCAGGCTACTTCACATGTGAGTTGGGATCCAGTTCTAATGTTTTGCACATATCTTGAAAGGAGCATATCCAGATATGAAAGTAACAAGGATCTATGTGAAATTAGCAATTGCTTGGATTGGTGTGAGGTAGAAATTGGTATCAGGCAGTACTTCATGGGTTCGTTCAAGGGCCAGACACATAAGAATACATGGAATGAGACTCTGAAATTAAGGGGCTGGCTTTCTTCTCAGTTGTTTCAACAACAGTTTCCATCCCATTATGCTCAAGTAATCCATACTCTACCACTTCAAGAATACATGAATCCTTCATCTGGTCGTCTAAATCTTACTGCAAGATTGCCAAAGGATATCCAGAAGCCTGATCTTGGTCCATGTGTTTATATCTCATATGGCTACGCTGAGCAACTTGAACATGCCAATTCTGTCCTAAAACTCTGTTATAATTCATATGACATGGTTAACATATTGGCACATACTTCAAATGTCCCAATCTCTTCAGAACAACTTTCTAGAATAAGAAAGTTACTGAAAAAGCACAAGGCTCAACAAAGTCACTCATCCTTATCTTGCAAGATCACTTCAGATCAAAACATGGTAAACAACATCAATGGAAAATCATCACCATTGCATGAGGTGAAGATTGAAGATTCAGGAGTGCAGGATTTGATTGGAGAAGAAATGCATTTACGAAAGAAAATTGCACAGGTATCCTGTTCCTCTGATGCCACTCACGAACCATGGGATAAAAATCTTAAAGAGAGTAATTCATCACATGATGATGAATCTGATTCTGATACTGATTCTGAAACTTTGCTTCCTTCTCGCGAGAGTATTCATGGCTCAGAAACATCAGAAGACAGAAAAAGTTCCAAGGTTAACAATAAGAGCTCCAGTCATGATGGGAAGAAATCACTAGCAGTGTCTGATGGTGCCCAGTGGGATGTCTTTCGCAGACAAGATGTTCCCAAGCTTATAGATTATCTCAAAAGGCATTCTAATGAGTTTGCTTGCCATAACCATGTTGATCATCCAATTCTTGATCAGAGTTTCTTTCTTGACACTACTCACAAACTGAGGCTTAAGGAGGAGTTTGAGATTGAACCTTGGACTTTCATGCAACACGTAGGAGAAGCTGTTATCATTCCCGCTGGATGTCCCTACCAGATTAGGAGTCCTAAGGCGTGTGTTCATGTTGTTTTGGACTTCATGTCTCCCGAGAATGTTACTGAGTGTGCTCATTTGTCCGATGAAATACGACTGCTTCCAGAAGACCATAAAGCCAAAGTAGACAAGTTACAGGTGAAGAAGATGGCTCTTCACAGTATTAGTGCAGCTATTAAAGAAATTCGTGAGCTTACATGTGCA
>BKQU-2000691-Phytolacca_americana
CGATGCAAGAGGACGGATGGACGGGGATGGAGGTGTAAGAGGGGGGTTATGGAGGGGAAAACACTTTGTGAGATTCATTATGAGCAAGGGAGGTTGAGGCAAATGAAGGTAACTGTGCCTGAATCACTGAAGATCAAAAGAGGTAGTGGAGGAGGAGGGGAGAAGATAGAGAAGAGGTTGAAGAGAGAGCGAGCATTGGAAGCTTTGGAGAACAATTCGGATAAAGGGATGAAGCGGATGAAGGCGGAATTGATTAGGGTTTTCTTGAGGAGGGAGATTATTGAGAGTAGTAAGAAGAGTGAGAAGGGTAGTGGCAATGTAGGGGAGGTTACTAGGGACTTGCCTTATGGGTTAATGGCTATTCCCCCTGCGCCACCAACTCAGTTTCTTGATAGTGCTGGGTCTTTGGGGATCAAAGTGGGGGTTCATGGGATGAAATCTACGGTTAACCGGCGGTTTCGGTCTAAGAACATCGAGCCGCCTCCGATTAGCTCATTGAAGGTTGTGCCATATGTGGGGAAGAATTTGGGCAAGGTAAGGAGTAATGGGAGGAGGAAGTGCCATTGGTGTCAGAAAACGGAAAATAGAACTTTAACCAAGTGTTTAAGCTGCAGAAAGCGGTTCTTCTGTTCTGATTGCATCAAAGAAAGGTTTATTGATCCTCAAGAAGTTAAACAGAGATGCCCTGTTTGTCGTGGAAGTTGCGATTGCAAGTCCTGTAGGACCACACGGGTGAAGGATGTGGGTACTGAGAAAATATTGAAAGAACAGTGTAAGGGAAGCAAATTTCAACACTTGCAGTATTCGATCAATTACCTCCTTCCTGTCCTTGTTCGAATCAACCAGGAACAGTGTGTTGAGGTTGAAATGGAGGCAAAATTGAAAGGGCTAAATTTCTCTGAAGTTGAGATCCGACAAGCTGATGTTGGCTGTGGGGACAGTTGCTGCTGCAATAACTGCAAAAGTCCAATACTGGATTTCCACAGAAGCTGCCCAAACTGTTCATACAATCTTTGCTTAAGTTGCTGTAGAGAATATAGCCGAAGTGGCTCTCTTGGGGGTGTTAAAAGTTCTACTTCCCAATACCACAATAGAACAAATGCTCATTTTTGTCTGGGAAAGTGTTCAGAGAAGCTAGAAAACAGCACCTATGATTCAAAAACTTGTCTTCTATCTTGTCCACCTATGGAGCTTGGTGGTTGTGATAATAGCCTTCTTGATTTAAGATGTATTTTTCCATTAAATTGGACCAAAGAACTGGAAATAAGTGCCAAAGAAATGGCTCCTGAACCCGACTTTCTACAAACTAGAGATGATCCTATGCATTGTACATTCTGTACCGGCATCTCTCAGGAAGCTGATAAAAGCAAAGAATTACTAGAAGCTTCTAGAAGAAAAGAGTCAGAGGACAACTTCCTCTACTGCCCTTGTACTTCTGATGATCATCAACTACTCGCTCATTTCCAGAAACATTGGCAAATGGGACAGCCTGTAAAAGTTCACAGTGTGCTTCAGGGTGTATCAAACTTGAGTTGGGATCCACTAGCTATGTTCACTAGTTATCTGGAGAAAGGGTTTAGTAACTATGAAATTGTCAAAGATGCAGTTGATCCTGCAAATCACTCAGATTGGTATGATGTTGAAATTGGTACTAAGGACTCCTTCACGGGTTCCACAGTGGAGGGATATACACATGTTCAATGTGAAACACTCAAAGTGAAAGCAAAACTTTCTTCAGCTTTGTCTAGGCGATTGTTTGAGGGCCATTATCGTGAGATCGTACACTCCTTACCACTTCAAGAATACATAAACCCTCGGTCCGGCCTTTTAAATCTGGCTGGGAAGTTGCCAGAGGATCTTCAAGATTACAAACTTGGTCCACATGTATGTATCTCATGCGGAAGTAGGGAAGAAGTTGCACGGGGCGAATTGGAGGCCAGGCTGTGTTGCAACTCTTTTGATGTGGTGAACATCCTGGTACATGCAGATGATGCATCATGTTCCACAGAGCAGATCAATAAGATAAAAAAGTTAATAAGACGTAATAATGTGAAGGGCACGGGAGGATGTACTTCCCACAATTTGGAACATGATGAGATGAGAATGGATAGTGGGCTTTCGGTTAGCTGCTCAGCAGCCACAAATGGTGCTTCTGGTGTCAATCTCAAGGATGATAAATCACCTGATACTGATTCTGATGCTTCAATGATTTGCTCTGGGACTAATGGCAGTCCCGAGAAATCAGTGAATCAGATTTCTCACCTGGATCATCTAGAAAGTTCCGGGCTTTCTTACAGAAGACATCTTCCAGAGCCTTGTGGGGCCCAGTGGGATGTTTTTCGCAGACAAGACATTCCGAAGCTTCTAGAGTATATTGCAGAGCATGCAGATGAACTCAGTTATTGTTATGGCCTCCGTACGAGTGTTGTGCATCCAATTTTGGATGGAAGTTTCTATCTTGATGTAACTCATAAAATGAGGCTCAAGGAGGAATTCAAAATTGAACCATGGACATTCAATCAGTGCCTTGGAGAAGCGGTGTTTATCCCAGCAGGATGTCCTTATCAGATAAGAAACATTAAGTCTTGTGTAAACATCGCCGTGGGATTTGTCTCCCCTGAAAGTGCATCCGAGTGCATCAAGCTGATAGATGAAATTCGTGTTCTCCCAAATACCCACAAGGCAAAACAACATAAACTCGAGGTGGAGAAGATGACTATATGCAGTATAGATGAAGCGATCAAGGAAATGTACAGGCTG
>BKQU-2006908-Phytolacca_americana
TCATCCTCCTCTGTGGCATCCCACTCTTCTGCTTCAGCAAACTCACCCTCGACAGCAAATAGTGATGGCGATAGCTTTGCAAGATCAAGAAGAAATGTTAATGTTATTAAAAAGGGTGATAAGCGAGCCAAGTGTCACCAGTGTAGGAAAAATGATAGTAAATATGCTGTTCCATGCATCGCCTGCAAGGAAAAGCTATATTGTGTGCGATGTATCAAACAGTGGTATCCTCAACTTTCTGAAGAGGAAATTGCAGAGACTTGTCCATTCTGCAGAAGAATTTGTAATTGTAACGAGTGTTTACACTCTAGTGGCAGAATTCAGACATCACAGAAAGAGATATGCCACCAAGAAAAGACTCAGCATTTCCGGTATCTGGTGAGGTCACTGTTCCCGTTTGTGAAGCAAATTTGTGAGGAACAGTCTCGAGAAATTGAGCTTCAAGCAATCATCCAAGGTGTACCCATGAGTGAAGACGATGTAGAAGAGACACCTTGCTTTGATAATGAGCGTATTTACTGCAATCAATGTGCAACATCAATTTTTGACCTCCACAGAAGCTGCCCTAATTGTTTTTATGAACTTTGCTTGGCTTGTTCTCGGGAGATCCGCCAAGGTAACCTCTTAGGAGGTCCTGAAGGAGTTCAATACCAGTATACTGATAAGGGTTATGATTACATTCATGGTGGTGATCCTCTACTGAGCTGCACTCCTCAGGATAAAACAAATGATGCCTTTGATCCATTATCTGAATGGAAGGCCTATGATAATGGCAGTATCCCTTGCCCTTTGAAAGATCGAGGAGGGTGTGGAAATGGAACTTTGGAGCTAAGGAGAATTCTTCCAAAGAGTTGGATACAGAGTTTGGAAATGAAAGCGGAATTACTACTGAAAGATGAGGGCATTGAGCAAACACGTGCAAGTCCCTTTAAGAAGGTTTTCCGAGCAGCCTCCCGAGCGCACTCCAATGACAATTACCTATATTGCCCTTCCTCTGAGGAGACCATGAGATGTGGTGCAATAACCCACTTCAGACAACATTGGGCCAATGGTGAACCCATAATCGTCCAGAATACTCTGCAGAAAACAGTTGGTTTGAGCTGGGAACCAATGGTAATGTGGCGGGCACTTTGTGAAAATGTGGATTCAAATATTAAAGCTATTGATTGCCTAGCCAACTGTGAGGTGGAAATCAGTGCTCGCCAATTCTTCAAGGGATACACAGAAGGTAGAAGATATGCAAATTTCTGGCCTGAGATGTTGAAGCTAAAAGACTGGCCTCCATCCGCCAAGTTTGAAGATCTTTTGCCCAGACATTGTGATGAGTTTATTAGTGCATTGCCATTTCAAGAGTACACAGATCCTCGAGTAGGAGTCCTTAACCTTGGTGTAATGCTACCGCCCAGCATCTTGAAACCGGATTTGGGACCCAAGTCATATATTGCTTACGGAATTTCCGAAGAGCTCGGAAGAGGAGATTCTGTGACTAAGCTTCATTGCGACATGTCTGATGCTGTAAATATTTTAATACATACTGCTGATGTTACCTTAAGCGAGGAACAGACCACAGCTATCACTACACTCAAAAGTATACACGGAGCTCAAGATCACAGGGAATTGAACGTCAACCAACCCGGTAATGAAGAGGGGTTCCATCATAAGTCATCTTCTTCAACAGAAGCAGGCGCTGCTCTTTGGGACATTTTTAGGAGGGAGGACGTGCCGAAGTTAGAGGCTTACCTAAGGAAGCATTCAAAGGAGTTCAGGCATACCTTCTGTTCTCCAGTTGAACAGGTCATTCATCCCATCCATGACCAGTCATTTTACTTAACTCTGGAGCACAAGCAGAAGCTGAAGGAGGAATATGGGATTGAACCATGGACATTTCAGCAGAGACTGGGAGAGGCTGTATTTATACCTGCTGGCTGTCCCCATCAAGTCCGAAATCTCAAGTCATGCACAAAGGTAGCGGTAGATTTCGTGTCCCCTGAAAATGTTGAGGAGTGCCTCCGATTGACCGAGGAGTTCAGGAAGCTCCCCAAGTTCCACCGAGCTCGAGAAGACAAACTCGAGATAAAGAAGATGATTCTTCATGCAGTAAAACAAGCAATAAAAGATTTAGAGAGGTTGACATCA
>BKQU-2007337-Phytolacca_americana
GACGAGAATGGTATCAAGATTGATTCGAGCATGTGTCATCAGTGCCAAAGGAATGACAAAGGAAGAGTGGTAAGATGCACCAAGTGTAAGACCAAACGGTTTTGTATTCCCTGCATTAACAACTGGTATCCACAATTGAAAGAGGAAGATATTGCTGAGGCTTGCCCAGTCTGCCATGGGAACTGCAACTGCAAGGCATGCTTGCGAATGGAAGGATCCATCAAATTGAATGAAGGTTTCGAGCTTAGTGAAGAAGAAAAGATTGAACACTCCAAAAATTTATTGCGGAGTATCTTGCCATTCCTGAAGCAATTCAACGATGACCAGATGATGGAAAAGGAAATGGAGGCCAAAATTCAGGGTGTATCAGTATCTCAAATAAAAATACCAAAGGCAGTTGTTAGCAGAAATGAGCGCATATACTGCAACAACTGCAGAACTTCTATTGTTGATTTTCACCGAAGTTGCCCCAAGTGTGCATATGATTTGTGTCTCACTTGCTGCCGGGAAATTCGTGGTGGACAGCTGCAAGGTGGTGAGGAAGAAATGATTATGGAATATATTGACAGAGGGTTTGAGTATTTGCATGGTGAACATGTTTGTGGCCAAAAAGAGAGAAATGGCCAATCTGGGAGATCAACTAGAAGATCTCAAGCTGGGGAGAAACTAAAAGTTGCTGATGATCAAGCTCATGAAAAACCTGTTGATTGTCAAGCTAAGAAAAAACCTGAGTGGAAAGTAGAAGATAATGGTTGTATACCATGCCCGCCTGCAGAATGTGATGGTTGTGGTGGTGGCCTTCTTGAACTTAAATCTGTTTTACGAGATGATTGGGTTTCAGAATTGCTGAGGGAAGCAGAGCTAATAGCTTCCAATTGGGAAGATGAGAGCTGCTCTGAAGCTCCTTTAAAAGGATGTTTGTGTTTTGATTCAACAGCTGATGTCGGCAGTGAAAGTAGCATGCGAAAATGTGCTTCTAGAGAAGGCTCTGATGACAACTCTTTGTATTGCCCAGATGCCAGAGATCTCCAGCGTGGAGATCTGAAACATTTTCAGTGGCATTGGGCCAGAGGACAACCAATAATTGTCAGGCATACTCTTGAAACTGCCACCGGTTTGAGTTGGGAGCCAATGGTCATGTGGCGTGCTGTCCGGCAAATTAAGAACACAAATCATTCCACACTATTGGATGTGAAAGCACTTGATTGCTTAGATTGGTGTGAGGTTGATGTAAACGTTCACCAATTTTTTAAAGGATATACAGAGTATACAGAGGTCAATTTTGACCGTGCTAAATGGCCGACAATACTGAAATTGAAAGATTGGCCGCCGGGTACCGAATTTGAGAAGCAATTGCCCCGCCATGGTGCCGAATTTATTTGCGCTTTGCCATTTAAGGAGTATACACATCCTAGGGATGGCATCCTTAACCTTGCTGCGAAGTGGCCTAAAAAAACATTGAAGCCAGACTTGGGCCCGAAGACTTATATTGCTTACGGACTTCCTCAAGAGTTGGGTCGTGGAGATTCTGTTACCAAGCTTCATTGTGATATGTCTGATGCGGTCAATATTTTGACACATACTGCTGAAGTGTCCCTGACTGATGCACAGCTTAAGAATGTTTCCGAACTGAAGGCGAAACACTTCGCCCAGGACCAAAGGGAATTGTTTGGTACAGAGTCGCCCATGGAGGATAGTGAAAGCAACCAAGAAACTGCAACAAAGAAGCAATCCAGTTCCCAAAGTAGGTCTGGAAAACAAAAGAAAGAAGCTGAATCGGACCATAGTGATAGTGGAGAAGCCTCTGGATTATCTGCCGGTTGGGACAAGGATGGAGGTGCTCTCTGGGACATCTTCCGGAGAGAAGATAGCCCTAAGCTGCAAGAGTATCTTAGGAAACACTATCGGGAATTCCGGCATTTTCATTGTTCTCCACTGAAGCAGGTCATTCACCCTATTCATGATCAGAGTTTTTATTTAACAGAGGAGCACAAAAGAAAACTAAAGAAAGAATATGGAATTGAACCGTGGACATTTGTTCAGAAGCTTGGAGAAGCAGTATTTATTCCTGCTGGCTGTCCTCATCAAGTGAGAAACATGAAGTCATGCATCAAAGTTGCGCTTGATTTTGTATCACCTGAGAATGTCCACGAGTGTATCCGTCTTGCTGGGGAGTTCCGTGTTCTGCCCCAAAATCATAGGGCGAAGGAGGATAAATTGGAGGTGAAGAAAATGACTATTCATGCTGTGAATCAGGCAGTCAAAGATTTG
>BKQU-2023690-Phytolacca_americana
GATCAGGATGACCGAGTATACTGTGATAAGTGCAATACATCCATTGTGAATTTCCATAGAAGCTGTCCCAGTCCCGTTTGCTCTTATGATCTCTGCCTATCTTGTTGTCAAGAACTAAGAGAACGTTTGAGGCCTAATGATTTAAATGCAGAATCTTCTCATCAGCTGTTTGTTGAAGGCTCTTCATATAACAGTACAACAGAAAAGAAGATTACAGGTGATAATAAGGCCCAATTGTCTTCAGTTAGCAGTTGTCTACCTGATACAATTGACTGGAATATCAACATGGATGGTAGCATTCCTTGTCCTCCAAAAGCATGGGGTGGTTGTGGTCTTCACATACTTGGACTAAGACGCATCTTTGAACCTAATTGGGTAGACAGCCTGAAAGAAAGCTTTGATGAGGTCACTATTGATATTGATTATCATCTACCAGAGATAGACTCCAGTCAAGAATGTCCTGTCTGCGTCCAAACTTTGTCTTCAGGTATCGAAGGGAGAGAATCTGAAGCAAGAAAGGCATCTTCAAGGGAAAATATGCATGATAATTTTCTTTACTGTCCAAGTGCTATGGAGATCGATGAAGACCAAATCGAGCATTTTCAAAGGCACTGGATGCGAGGTGAACCTGTTATTGTTAGAGATGTTCATAGAAAAGCATATGGGCTTAGTTGGGAGCCAATGGTCATGTGCAGGGCTTTTAGAGGGGCCAAAAAGATAATGGAGGAGGAAACACTTAATGTAAAGGCCATTGATTGTTTGGACTGGTGTGAGGTAGAGATTGATATTTATAATTTCTTCAAGGGTTACTTGCATGGTCGAAGACATAGCAATGGGTGGCCGGAGATCTTAAAACTTAAGGATTGGCCTGCTTCAAATTCATTTGAAGAATGCTTGCCAAGGCATGGTTCTGAGTTTTTTATGATGCTTCCTTACGGTGACTATACTCATCCTAAATCTGGTATTCTCAATCTCGCTACAAAGCTTCCTGACGCGACTCCAAAGCCGGATTTGGGACCAAAAACATACATTGCGTATGGTTTAGTGGAAGAACTTGGCGAGGGAGACTCCGTTACAAAACTGCATTGTGATATATCTGATGCGGTTAATGTGTTGATGCACACAACAAAGGTTGATGTTGGGTCATCACAGCAGCAAATCATACATAAGTTGCAGAAAGAATATGAAGCTGAAAATTCTTGTTCTGTGGACCAATGTCAAATTGATTCTAACCAAAACTCTGACACTGGCCTGAACTGTTCCTCTGCTGACGAGTTCCCTTGTGCTAGTGGAAATAGAGTCTATGGTGGTGCTGTTTGGGATATTTTCCGAAGGAAAGATGTTCCGAAAATTATTGAATATCTGAAGAAGCATCAGCGAGAATTTCGCCACATCAACCACCTTCCTGTGGAATCTGTCATTCATCCTATTCATGACCAGACCTTCTATCTGAGTGAGAGCCATAAGAAACAGCTGAAGGAAGAGTTTGGTGTTGAACCTTGGACATTTGAACAACACCTGGGTGAGGCTGTTTTCATTCCTGCTGGATGTCCACATCAAGTGAGAAATAGACAATCTTGCATCAAAGTGGCGCTTGACTTCGTGTCCCCTGAGAATGTTGAAGAATGCATTCGGTTGACAGAGGAGTTCCGCTTGTTGCCAAAAGACCATAGATCTAAGGAGGACAAACTGGAGCTGAAGAAAATGGCACTACATGCTGCAAGTGCTGCCCTGAATGATGCTAGAGAGCTGATGAAAGATCTTGAGCAAGGT
>BKQU-2023815-Phytolacca_americana
CAAGATCTTCGTAATGCATCTTTAAATATTACAAAAGATGGTGTGGACATCAATAGTTCTGAGAAAAACCAGTTTGGAGACACTTTAAAAGAGCAACAGGGTTCATCAGAAAATAGGCTTTCTTTGAGCATGATGTTTCCTGGCTGGAGAGCCAATAGGGATGGTAGTGTACCATGCCTTCCAAGGGAACATGGTGGCTGTGGTTGCCCTTACTTAACTCTTCAGCGGATATTTAAGATGAATTGGGTTGCCAAACTGGTAAAGAACCTAGAGGAAATGGTTAGTGGTTGCAAGTTTAACGACACCGGTACTTCCCTGGATATTGGGTCACTCTACTCAAGGTTTATAGAATGTGCATATCGTAAGGACAGTGATGACAATTTCTTGTATTGTCCATCAGCTCAAGACATAAAAAATGATGGGGTTGACTTCTTCAGGACGCATTGGGTGAAGGGAGAACCTGTCCTTGTCAAGCAGGTATCTGATGTTTCATCAAGCTCAAGTTGGGATCCCATAATTATATGGAGAGAAATATGTGAAACTACTAATGAGAGGATAAAAGATGCAGGTAGAATGGTGAAGGCTGTTGATTGTTTGGATTGGTCTGAGGTTGATATAGAACTTGGGCAGTTCATAAAAGGATACTCAGAAGGGCCCATCCATGAAAATGGCTGGCCACAAATGTTGAAGCTGAAGGATTGGCCATCACCAAGTGCTTCTGAAGAGTTTCTGTTGTACCAAAGGCCTGAATTTATTAGTAAAATGCCATTTCTTGAATTTATTCATTCGAAGTGGGGGCTACTGAATGTTGCTGCTAAACTTCCCCATTATTCCTTGCAAAATGACGTAGGTCCTAAGATATTTCTCGCTTATGGCCTACTTGAAGAGTTAGGTAGAGGTGACTCAGTGAGCAATCTCCACTTGAACATGCGTGATATGGTATACCTATTGGTGCATTCATGTGAAGTGAAACTTAAAGGCTGGCAGCAGGCAAATATTGGGAAGATACAGAAAGCTTATGGGGAACCTGAGGCACAGGAGTTATCTGGAGACCCATGGAGAGGCCTGAATGATAAAAATCCACTTGATTTTCCCTTTGATGAACATGATAAACGGGATGCTAATAGGGCTAGGCTAGACATAAACCTAGATGAGCAAATAGGGGAGTCAGAATGCCAGACCATTGACCTTGAGTGTGAGAACAGTGAGAGAGGAATTCTCTCTTCTGATACTCGTTCAGGGGCCATTTGGGATGTCTTCCGAAGGGAGGATATTCCAAAGTTAGCAGAGTATCTAAGGGTACATTGGAACGAGTTTGAAAACTCTGATGCTGTTCTTAGTGATCCTGTTACACGCCCTCTCTATGATGAAGCAGTTTATCTCAAAAGACACCATAAAGAAAAGCTGAAGGAGGAATTTGGGGTGGAACCATGGTCCTTTGAGCAGTACTTAGGCCAAGCAGTTTTCATTCCTGCTGGATGTCCATTCCAAGTTAGGAATCTTCAGTCCACAGTTCAATTGGGCCTTGATTTCTTATCTCCAGAGAGCCTAGGACAGGCTGTAAAATTGGCTGAAGAGATACGGTGTCTTCCGAATGATCATGCAGCAAAGCTTCAAATGGTAGAGGTCGGAAAGATATCTCTCTATGCAGCTAGTTCGGCCATTAAAGAAGTCCAGAAGCTTGTGCTTGATCAAAAGCTTGGTGCTGAGCTTGTGTTCGAGGATCGCAATCTGACTGCAATGGTTTCAGAGAACCTGGAGAGAATGATTAAACAAAGACAAGTTGCCTGTGCA
>BKQU-2100834-Phytolacca_americana
AGGGCAGAACCAATCATAGTCAGAGATGTGCTTGAAACTTCCACTGGTTTGAGTTGGGAGCCGATGGTGATGTGGCGTGCCTTCCGTCAATTGAAACATCCAAAGCATTCCAGGCATTTGGATGTCAAAGCTATCAGTTGTCTTGATTGGTGTGAGGTTGATATTAATATTCATAAATTCTTTGCAGGATATACAAAAGGTCAATTTGATCACTTCAATTGGCCTCTTCTGTTAAAATTGAAGGATTGGCCACCTTCAACTGAATTTAATGAGAAGCTACCTAGGCATGGTGCTGAGTTTATCAAGGCCTTGCCCTTTAAGGAGTACACACATCCACGTAGTGGGATTCTCAATCTTGCATCCAAGTTGCCAGATAAATCTCTAAAACCAGATTTGGGGCCAAAGACTTACATTGCTTATGGTGTTGCACAAGAGCTTGGTCGTGGAGATTCCGTGACTAAGCTACATTGTGATATGTCTGATGCGGTGAACATTTTGACACACACTGCAGTGATGGAGCTTAAATCTGATTCTCTCCGAAATATCAACAAATTGAAGCTGAAGCACATGGCTCAAGATAAAAAAGAAATATGTTGCAATTTTCCAACTGGGAATGACAATGGGCACGTGCCAGATATAGCTAGCATTCAGTTGCATACTGATGGTGAATTGGGTGTTGTAGGTTGCAGGGGCCTTGTTGATTCCTCTACAGAAGAGCTTCAACTTGGTGAATCCACAATGAATGAGCAAAGGTTTTCAACTATACCTGAGCTGGAAGATAGTAAACCTCCTTGTTCAGACCTTATAAAACCAGAAGCAGATGAACCCGTGGAGCCTGAGCACACTGAGAAGCCAAATGATGGAATTATGCAGAAAGAAAAGGATGTTTCCAATGAAGATCAATATGCATATGATGGAGAAGTTAATGGCAACAAAGAACATGATTGTACTTCATTGTCAGAAGAGGAAGCTAATGGTGGTGTAACTGAAGAAATTAAGCATACGGGTATGAAAAAGAGAGGTAGAAAAAGGAAGAAGGGAGGTATAGGTTCTAGGAGCAAGTCCCGGAAAACCATGAAGGAGACTTGTGAAAGTGAAGGAGAGAGTGACGCAGAATTGTTAAATGCTCAACCAAGCAGTGAAGGGGAGTTGGATAAGGGAGTGGCAGAGGGTGGTGCCCTCTGGGATATTTTTAGGAGACAAGATGTCCCTAAGCTAGAAGAGTATCTTACGAAGCATTTCTGGGAATTCAGGCACATTTATGGGTGTCCAGTGCCACAGGTTGTGCATCCAATTCATGATCAATCTTTTTACTTGACTGAAGATCATAAAAGGAAGCTCAGGGAAGAATACAGTATTGAGCCATGGACATTTGTGCAAAAGCTAGGGGAAGCTGTTTTTATTCCTGCTGGTTGCCCACATCAAGTCAGAAACTTGAATTCATGCATCAAGGTTGCTATGGATTTTGTCTCACCTGAAAATGTCCCGGAGTGCATGCGTTTGACTGAGGAGTTCCGTGTGCTACCCCCGAATCACAAGGCAAAGGAGGATAAGTTAGAGGTAAAGAAGATGACTATTTATGCTGTGAAGAATGCTCTTGAGGAC
>BLAJ-2014822-Hemerocallis_spp.
GAACTCGAAGCTATCACCCAAGGGTTGAAACCCGCAACATTTAAGATAAGGCAAGCTTTCTGTGATAAGGGTGAACGTGTTTACTGCAATCTCTGCAGCACCTCAATAGTAGATTATCACAGAAGTTGTCCTAGCTGTTCATATGATCTATGCCTTAATTGTTGCCAAGAACTTCGCAAAGGCCTGCTACCCGGGGGCAATTGGGATCCACTCCCACAATATATAAACCGAGGCAAAGATTACCTACATGGTGGCGACCCAACTTCTCTTCATAAGCTCGAAGTATCTAAAGAAGAACCACTCGAGGCATTGCGAGAATGGAAAGTTAACTCTGATCGTAGCATCTCTTGTCCACCAAAAGAAATTGGTGGCTGCGGTATTGCTGTTATGGACCTGAAGTGCATGTTCCCAGAGGAAGTGCTTGAAGAGTTACTAGAAAAGGCACATTATATTGCCGGAAATTGTGAATTTGCAAAACTGCCCGATGTTTCTATTAGTTGCCAGTGCTTCCGTTCATCTGGTCAGATCGATTTTGACAGTAGTATGGTACGGATGGCAGCACACAGGGAGGGTTCTGATGATAATTATATGTACTGTCCAAGTGCTAGAGATGTTGAAGTAGGAGAACTAGAGCACTTTCAGAAGCATTGGGCCCGAGGTGAGCCTGTTATAGTTCGTGATGTGCTTGAGTCCACGTCGGGTTTAAGCTGGGAACCAATGGTGATGTGGCGTGCTGTACGAGAGAAGATGATGAGAAAGGCTGATAACGAGCATTTTGAGGTGATGGCAGTTAACTGTCTAGATTGGTGTCAGGTTGATATAAACATTCACCAGTTCTTCAAAGGATATGTTGAAGGTAGAACACACAAAAATGGTTGGCCGGACTTGCTTAAGCTTCAGGACTGGCCTTCGGCCACTTTGTTTGAGAAGCGTTTGCCACGCCATGGTGCTGAATTTATAAATGCTTTACCATTTAAAGAATACACAGATCCTATTTGTGGCATTCTTAATCTTGTGGTTAAGCTACCCGAAAATGTATTAAAGCCCGATTTGGGTCCAAAGACATACATCGCTTATGGATTTTCTGAAGAGTTAGGAAGAGGGGATTCTGTCACCAAACTTCACTGTGATATGTCGGATGCGGTGAACATCTTGATGCACACTTCAGAGGTAGCACCTTCTGCCAGTCAGCTTAAGAAAATAGAAAAATTGAAAGAGAAACACAAAGAACAAGACATTAAAGAACAAAATTGTTTCCAAGAAACAAATCCACATGGTCTCTCACTGGTTGCTGAAGGAGTAAACGACAGAAATGTAGTTGAAGAGGATAACATATGCTCAGATTCTGGTCAATCATATTGGATCTGTTTGAGAGTTGAGCCTGTTGAAGAAGAAAACAAACCTGCAATTTGTTTTTGTGAAAATAAGGGTAATTATGATTTGGAGAACAAGCGCTCAGAAGGTGGAGCATTGTGGGATATTTTTCGAAGGGAAGATGTCTTAAAGCTCGAAGACTACCTTCGGAAGCACAGAAGAGAGTTCAGAAATGTATATTGCTCTCCAATAGAGAAGGTTGCTCATCCTATTCATGATCAGTCTTTCTATTTAAGTACGAGACATAAAAGGAATCTCAAGGAAGAATATGGGATCGAACCATGGACATTTGAGCAGAAGATTGGTGAAGCTGTACTGATCCCAGCTGGCTGTCCTCATCAAGTTAGAAATCTGAAGTCTTGCATAAAGGTTGCTGTTGATTTTGTCTCACCGGAAAATATTTCCGAATGTGTGCGGTTGACGGAAGAATTTCGTCTACTTCCTCAGGATCACAAGGCTAAAGAAGACAAACTGGAGGTGAAGAAAATTGCTCTTCATGCACTATTCCAAGTTGTGAAGGATTTAGAAGCCTAC
>BMIF-2023012-Odontosororia_sp.
AGAGAACAGTCTGCAGGAAGATGCCATCAGTGTCATTCTACGGATAGGGAAATTATTTGCTGCCAAAAATGCACAAAGAAACGCTACTGCTTGCAATGTCTTTCACGATGGTATCCTCGAATAAGCAAAGAGGAATTCAGGAAGGCATGCCCATATTGCAGGGGGTACTGCAACTGTAAAGCTTGCCTGCGGAAGGGTGGATCAAATGCGGTTGTTTCTAAAAAGGAACTACAGCTAAGTGATGCAAAGAGGATAAAATATCTACTGTACATGCTCTCATTCATAAAACCAATTCTTGAACAGCTACATCAAGAGCAGTGCAGAGAAGTTTCTTTCGAAATCAATTGGAGAAGAGATGATAATGTACAGATTGAAAGATCCAAAGTGATGAAGGATGAACGGTTGTTCTGCAACAATTGCCGAACCTCAATTGTCGATCTATACAGAGGCTGCTCTAGTTCCAGTTGTGATTATGAGCTCTGCCTGAGATGCTGTCAAGAGCTTCGCCAGGGCCGGCAGCCTGGAGGAGAGCAAGCAGGCTCAGCAGAGCAACGGTCACATGCAAGAGCCAAAAGCGTGGGGAAGGGGTCACAGGTGACAGACCAAGAAAGCCATTTCGAGTTGCCTGCGTGGATTGTTAATGAAGATCAAAGTATTCCATGTCCGCCCTGTGAACGAGGTGGGTGTGGCGCTGGGATACTGGTTTTGAAAAGGCTTCTAAATAGTGGCTGGATAGCAAATTTGGTGAAGGACGTGGACCACTTTACAAGGAAGTGCCCCGAATCTTGTCATACACAGGCAGAGGTTTCTTGCTGTCCTTGTTCCGGTCAAGCTTCTAATGATGGGGCTTTGACTGCTGGTGAAGGTGATGAACACTTGCGCAAGGCTGCCCATAGAGAGGGCTGTAAGGATAACTTCATATATTGTCCTTCTATCCAGGTGGTCAAAAATGAGGGGTCAGAACATTTCAGGAATCACTGGCTTCAAGGTGAGCCTGTTATTGTAAGAAATGTTCTCGAAGAGACAAAAGGGTTAAGCTGGGAGCCCATGGTTATGTGGCGTGCTGTAAGGGAGACCGCACGTAAGAAAGCTGAAAACCGAACACAATCTGTCAAAGCCGTGGACTGCTTAGATTGGTGCGAGGTAGAGATCAATATCCATCAGTTTTTCAAAGGCTATGAAGAAGGTCGGATGCACAGTGATGGTTGGCCTGAAATGCTGAAACTGAAAGACTGGCCACCTGCCAATTATTTTGAAGAGAAGCTTCCGCGGCATGGTGCGGAGTTTATCAGTGCCTTGCCATTCCAAGAATACTTGCATCCTGAGGACGGGATCCTGAATTTGGCGTCCAAGCTCCCAGATTATGTAATGAAGCCGGATCTTGGTCCCAAAACGTACATTGCCTATGGTATACGGAAAGAACTTGGTCGGGGGGACTCCGTCACCAAGTTGCACTGTGACTTGTCTGATGCGGTGAATGTGCTCACGCATGCAACTGATGTTCAGCTTCCAGATTGGCAAAGGAGGCATCTTGATAAGTTTCGAAAGAGGTTAAAAGCAAAGCATGGATGTCATAGCTTCGTTGCAGAAAGAATAGCTCTACCAGAAAAGGAAAGTCAAGCAGCTCCGTTTACTTCATCTGGTGGTGGGGGCACCCTGAACGTAACTGTAAAATATGGTTTATTGGAGGCCGACCCTTGCCAGAGTAGTTCTGATGCAGAAAACACTCACAGGAAAATTGTGAATAATAAGAAGAGAAGCAAGGTGAGGACAAATAATATCTATGGGGGGGCATTGTGGGACATTTTCAGACGTGAAGACGTCGGAAAGCTGCAGGAATATTTAAGGAGACACTTTAACGACTTTAGACATCTAGGAGAGCGGCGTCTGGAGCATGTGACACATCCAATCCATGATCAGACAATGTATCTTTCTGAAGAGCATAAGAAAAGGCTAAAAGATGAGTTTGGGGTTGAACCATGGACATTTGAACAAGAAGTTGGGGAAGCTGTTTTAATTCCAGCAGGATGTCCTCACCAAGTCAGAAACCTAAAGTCTTGTATTAAAGTGGCCATGGACTTCGTCTCACCCGAACATCTACAAGAATGCGTCCGCTTAACAGAGGAGTTTCGGTTACTTCCACAAGAACATCGTGCCAAGGAAGACAAATTAGAGGTGAAAAAGATGATGTTGTATGCTGCTAGGAAAGCAGTCAAGGACTTGAAGCACTTACAGTCG
>BMIF-2093303-Odontosororia_sp.
CTTTGCCATCAGTGCCAAAGGAATGACAGGGGTGAGCTAATCGGTTGTGTCAAGTGCGGTCAAAGATGCTATTGTGTACACTGCATCTCAAGATGGTATGAAGGTATGCACGAAGATGATGTTCGACAAGCTTGTCCCCACTGTCGAGGAAGGTGCAATTGCAGAGCTTGCTTACAGCTGGAAGAGGGTGAATCCATTTTTTCTGAAGTGAAAGAAGTGGGTGACTCTGACAAGGTCAGACTTCTTAAGTACATGCTATCCTTCATTCAACCCTTGCTGCAGCAGCTGCTTCATGACCAGTTGAAGGAGTTTGACTGGGAAATCAAGCTCACGGGAGATGCTCAGTTGAAGACTGAAAGGTCAAAACTTATGAAGGATGAGCGGTTGTACTGTGACAATTGCAACACATCAATCATTGACTTGTACAGAAGTTGTCTCTCATGTGGTTATGACTTATGCCTCACATGCTGTAGGGAGCTCAGGCAAGGCCTCCAACCTGGAGGCGAACTCGCTGGCTCTGCAGAACAACCATCTTTTACAAGGCTCAAAGAGAAAGGGTCTGTTACTAGGAAGGACACCATGCTACCTGTTTGGTGTGCCAATGATGATGGCAGTCTACCTTGCCCTCCTTCCGAGCGTGGTGGCTGCAGCTCTAGTAGCTTAACACTAAAGAGGATATTGAAGGCTAATTGGATAGCAAAGCTGGCAACAGAAGTAAAAAGCCTGCTACCTCCGGATCAAAAGCCCCCTCCTCTTTCGGACTCATTGTGCTCATGCAGAGTAGATTCCGATGCGGCTTCAACTTCTGATTGTCGCAATAAGCACCTTAGGCAGACGGCATATAGGGGAGATAGTAGAGATAATTTTATCTACTGCACATCTGCTCAATCCGCTGGAAAGGAAGGTTCAGGCCATTTTCAAAAGCACTGGCTGAAGGGTGAGCCAGTGATCATCCGAAAGGTGTTGGAGACTCAAGGACTAACATGGGAGCCATCAATCATATTGCGTGCTCTTCGGGAGAGTACAAAAAGCAAAGTCATGGGGGCTCTTGATTGTCTAGATTGGTGTCAGGTAGAAATCAGTATAAATCAGTTCTTCAAAGGGTATCAGAAGGGCAGGATTCATAAATCTGGTTGGCCGGAACTGTTGAAGATGAATGACCTACTGCCTTCTAGCTTCTTTGAGGAGAGACTTCCACGTCTGGCAGCGCAGCTTATCAGGGGTCTACCATTTCATGAGTACATAAATGTAAGCCATGGACTTCTGAATTTGGCCTCCAAAATCCCAGTTGGGTGTTTGAGACCAGATTATGGACCAAAAGCCAGCATTGCTTATGGCTTGAGGGAGGAGCTGGAAAGGGGCGATTCGGTAACAAAACTGCACTACGACATTTCGGATACGGTACATGTGCTCACTCACATGACGGAAGTGAAGCTCCCTGGGTGGCAAACGAGCAGGTTAGATACGTTCAAGTCTCTATACCGGAAGACGACATTGGCAGCTGATCCCTCTTCCGACGAAGCTGTGCGCTCATCAGGAGACTTAAGCTCTGAACAGGTCGCTGCTGCGATATCTTCCAATGGTTTACACATCTTGAAAGATGAAGCTGATCGACAAGATGCAGGAACAGTAACTACGGAACTGGTAAACAGAGACAACCTCGTGGAAAGTGAAAAGGTATTCATCGCGGAATCTATGGCAGCCGGCATTAAGAAAGAAGCAACCGCTGATGTAGATACCAAGTTTTCTCACCTCGATGAGACAAAGGAGCATGACTTCTTTGGAGGAGTTTTGTGGGATATTTTCCGGAGGCAGGATGCATCAAAGCTCTGCACTTACCTTTTAAGACATTCAGAAGATTTCAGGCATACCAAAGAGGAGCTTGTGGGTCATGTCACTCATCCAATATTTGATCAGGCTTTTTATCTTTCAAAAGAGCAGAAGAGGAAGCTTAAAGAAGAGTGTGGAATTGAACCCTGGACGTTTGAGCAGCATGTGGGGGAAGCTGTACTCATTCCAGCTGGTTGCCCCTACCAAGTCAGGCATTTGAAGTCTTGCATAATCGTGTCATTGGACTTCGTTTCACCTGAGAATCTGTCTGAGCTAGTCCGCCTCTCTGACGAGTATCGGCTTCTTCCAAAGGGACATATGGCCAAGGAGGATAAGCTTGAGGCTCGGAAGCTGATGCTGTACGCGGCAAATCGGGCTGTGAAGGATATCAAGCACTTGACGTCTGAT
>BMJR-2004122-Adiantum_tenerum
AGAAAGGCTGGTGGGGGCAATAGAGTGGATGAGGATATACCTGATGAGCTCCGGTGCAAGCGCTCTGATGGGAAGCAATGGCGGTGCAATGCGAGGGCTATGGAGAACAAGACTCTGTGTGAGAAGCACTACAATCAGGCCAAGAAAAGGGCATCAGGAGCAACTACAAACACTTCACCAAAGAAGAAGACAAAGGCCAAGGAGGGCGCCAGCCCAGAAGTGTTGCAGCTAAGTCGGGCAGCGATCGACATGAGAAACAAGGTTTCAAGTAGGGGCATGGTAGAAAGACCTTCCAAACCTTATAATTCGGGCCCATCGTCTGCTGGTGACTTTCGGTTTAACAGCGATCAGAGGCATGCCAACTACAAGCATGCTGATTATCGACCCGCGAATGATTACAGGCATTCTAATGATCACAAGGTGCTGAAAGGGCCTTTGAACGGTCGCCAGCGTTTCCTTAATGGCTCCTCTACAAAACTCAATGATAGACCTAGACCACGCCGATCTCCTGGCAGAGACTCATATTTCAAGGATGAGCCCGTGCACTTGGATGAAGAAATGAATCAGCAGAGTGACATTTGTCATCAGTGTCAAAAGAATGACAGAGGGGAGCTGATAAGTTGCCTGCAATGTGGTAAAAGGAGCTATTGCTTACACTGCATCTCAAGATGGTACCCAAACATGCATGAAGATGATGCTCGGCAATCTTGTCCCCATTGCCGTGGGAATTGCAACTGCAAAGCATGTGTCATGCTGGATGGGGGTGCTTCCATTTTTTCTGAAGTGAAAGTGGTGAATGATTTGGACAAGGTCAAATTTTTGAAATACATGCTGTCTTTTATTGAACCGCTGTTACAACAATTGCACAATGAACAATGCCAAGAGATCGACTTAGAAATGAGTGTTACAGGAGACGAGAGCTTGAAAGCTGAGAGGTCAAAACTTATGAAGGACGAGCGTCTGTATTGTGACAATTGCACCACATCAATTCTAGACTTGTACAGAAGCTGCCTCACATGTGGTTATGACCTGTGCCTTACATGTTGTCGGGAGTTGCGGCAGGGTCTACAACCAGGAGGGGAACTTGCTGGCTCGGCTGACCAAGCCTCGATTGTGAGGCTCAAGGGATCATCAAGGGGGAGCGAGAGCAAGTTACCCATTTGGTGTGCAAATGGTGATAGCAGCATTCCTTGTCCACCTGCAGAACGAGGAGGGTGTGGTACAAGTAGTTTAGTTCTTAAAAGGATATTGAAGTCAAATTGGATAGGAAAGCTGGCATCAGAGGTGAATAGTCTGGTGCCAGTGGATGAGAAGCCATGTCTTGCATCGGATGCATGGTGTCCATGTAGAGTAGACTCGGAGGGAGCCTCCAGTTTTGATAGTGTGGCTAAGCACCTTCGGCAGGCTTCATACAGATCAGATCATAACGACAACTATGTGTATTGCCCCACTGCTCAGGCTGCTGAAAGGGAAGGTCTAGAGCATTTCCAAAAGCATTGGCTCCGAGGTGAGCCGGTCATTGTTCGAGGCATTTTTGAGGACCCTCAAGGATTGAACTGGGAGCCATTGGTCTTGTGGCGTGCTCTTAGGGACAGCACCAGAAGCAAGTCGATGGGGGTGCTTGATTGTTTGGATTGGTGTTTGGTAGAAATAAGTATCAATCAGTTCTTCAAAGGATATCAGGAGGGAAGAATACGCAAAACTGGCTGGCCTGAGTTGTTAAAGATGAGAGATCCAATGTCTGCCAGTATAGTTGAGGAAAGGCTTCCACGTCTGGGGGTCCAGCTTATCAGGGCCTCCCCATTTCACGAGTACACAAATGTAAGGCACGGGGTCCTGAATTTAGCATCCAAGATTCCAGATGACTGTTTGAGGCCCGATTATGGCCCAAAAGCCAGCGTTGCTTATGGTTTGAGGGAGGAGCTTGGAAGGGGTGACTCAGTAACAAAGCTGCATTATGATATGTCTGATACGGTGATGGTGCTTGCTCATTCCACAGAGGTCAAGCTTCCTGCTTGGCAATCCAGCAGACTAGACAAGTTCAAGGCAGAGTACAAGAAAGCATCAGTAGCAGAAGCTGTTCATTCTGGAGATCAGAGTACTGCAGGTTTCTCTGTTGGTCTGCATGATGAGAGGAGTATCCCTCTATCTTCTAATGGTCTGACAAGCATGAGAAAAGAAATGATCCAACAAGGCATATCAACAGCCAAGGAGGAGGCAGTCAAAGTGGGTCTATCAGAGTCCATTTACAGCTCAGAGGACTCTCAAACACTTTTGAAGCAGGAACATATAGAAAGTGAAAAGGAAACTGTACTACCTTTATTTGATCAATCTGGTGAAATGAAGGAGCCTGAACTTTACGGAGGTGTTCTGTGGGATGTTTTTCGGAGGCAGGACGTGCCGTTGCTTCAAGACTATCTTGCAAGGTATTCGAAAGAGCTTAGGCATACCAATGAAGATATTGTAGATCAGGTCACTCACCCAATCCATGACCAGACCTTTTATCTTTCAATGGAACATAAGAAAAAACTCAAAGATGAATTTGGAATTGAGCCCTGGACATTTGAGCAGCATATGGGAGAAGCAATACTCATTCCTGCTGGCTGCCCTTATCAGACCAGAAATTTGAAGTCTTGCATTAGCATCACGTTGGAGTTTGTTTCACCAGAGAACTTACGAGAGCTTATTCGCCTCTCAGAAGAATTTCGCGTTCTGCCAAAGGGCCATGCGGCGAAGGGTGACAAGCTTGAGGCTCAAAAGCTGATGCTTTATGCTGCAAACCGAGCAGTGAAAGATATCAGGCATTTG
>BMJR-2011882-Adiantum_tenerum
AGGGAACAACAGAGCAGAATGTGCCACCAATGTCAAAGGACTGATAAGGAGGAGGTCATTCGCTGTCAGAAGTGTGGGAAAAAGCGCTACTGTACATTTTGCATTGCGCGATGGTATCCTGGGATGAACGAGAAAGATTTCAGACAGGCTTGCCCATTTTGCAAAGGAAACTGCAACTGTAAAGCTTGTCTGCGGATGGTTGGAACAAGCTTACAATCTCTTGATAAGCAGCAGCAGCAGCAGCAAAGACTTAGCGACTCTGATAGGATCAAATACCTTAAGTTTTTGTTATCATATGTTAGACCTGCCTTGGAGCAGTTACATCAAGACCAGTGCCAAGAAGTTGAGATGGAAACCAAATGGAGAGGAGACGCAAACACAAGGGTGGAAAGGTCAAAATTACAGAAAGATGAGCGGTTGTACTGTGACAACTGCAGCACATCAATTGTTGATGTTTACAGAAGCTGTTCAACGTGTAGTTATGACTTGTGTTTGGCCTGCTGTCGAGAACTTCGGCAGGGACACCAGCCTGGAGGTGAAAAAGCAGGATCAGCTGAACAGCAATCACATGTAAGAGCTAAAGGAATCGGTAGGAGCCTGCAGAATGCATACAGATTACCTGTCTGGTGTGTCAGTGAGGATCGAAGTATTCCGTGTCCACCTTCAGAACGAGGTGGATGTGGATCAGGAACTATGGTTTTGAGAAGAATCTTGAAAGCGGAGTGGATAGCAAAGCTTGTAGTAGATGTTAATCACTATCTGAAGACGAGCCCTGTGTCACCTTTTCCATCTGACACCCATGATTCCTACTGTGATTACTGTGTCAGGCTGAAGAAGGATTCAACAGTGTTTTCTGATGATCTGGATGGTCATTTACGGAGGGCTGCCTACAGGAATAGTACTAAAGACAATTACTTGTACTGTCCAACAAGCCAACTCATCAAGAAGGAAGGTCTGGAGCATTTTCAGAAACACTGGCTTTTAGGTGAGCCAGTAATTGTGCAAAATGTGTTTGAAGGAACTACAGGCCTTAGCTGGGAGCCTATGGTTATGTGGCGTGCAGTTAGAGAGACCACCAAAAATAAGTTCGACGGTGAGACGACAACAGTAAAGGCCCTTGATTGTCTCAATTGGTGTGAGGTAGAGATCAACATTCGGCAGTTTTTTACCGGTTATCAGGAGGGAAGAGCGCATGAAGGGGGTTGGCCTGAAATGTTGAAGCTAAAGGACTGGCCTCCTTCCAATTTTTTTGAAGAACGACTTCCCCGGCATGGTGCGGAGTTTATCAGTGCTGTCCCTTTTCATGAGTACACACACCCAAAGCATGGGGTGTTAAATCTTGCTTCGAAGCTTCCAGAATATGTAATGAAACCTGATCTTGGTCCTAAAACTCATATTGCTTATGGTTTGAGGGAGGAACTTGGACGGGGCGATTCTGTGACAAAACTACATTGTGACATGTCCGATGCTGTGAATGTGCTTGCCCACACAACAAACGTGAAGCTTCGCAAGTGGCAGAAGCGGCGCATCAGTAAATTTCAAAACCTTTACAGGGAAATGACTGCTTCAAAGCTAGAATCCGGAAATGCAGAAAGAGAGTCGCAAAGTGGCAAGCTTGCAGCTCGGGTCTTTGATATGGCAGTGCAGTCTGACCTAGAGGATTTGGAAGCATCCGGTGCTTCACTTGCAGATGAAACAGGTGTAATTACTTTTGCTAGTGAGCCACATGGAACGAGCAAGGGCGCACCATCCTTGGGTGATGACTTGGAAAGTGGTCTTGTTGATAGAGGAACTGAACCTGATTTGTGCAAAAAAAATAGCATGGAAGGGCATCCATCAGAACAAAAGGAACGAGTGAATGCTGGTGAGTCTCAGAAGGAACTTTGTGGCAGTGGCAGGAGATTTGAGGAGCCTCTCACTCCAATAGAAGACAACTCTTTTGGAGGAGCGTCGTGGGACATTTTTAGACGTCAGGATGTGCCCAAGCTGCAAGAGTACCTGAAACTGCATTTTCGTGAGTTTCGACACACTAAAGAGAATCGTTTGGAGCGCATAACACACCCAATTCACGATCAGACAATGTATCTAACAGAGGAGCATAAAAGGAGGCTTAAAGAAGAATTTGGAGTTGAGCCCTGGACATTTGAACAATATATGGGTGAAGCTGTCTATATTCCAGCAGGTTGTCCTCATCAAGTGAGAAACTTGAAGTCTTGCATCAAGGTAGCCATGGACTTTGTCTCGCCAGAAAACTTGCAGCATTGTATGCGTTTGACAGATGAGGTCCGTTTTCTTCCAAGAGATCATCGTGCTAAGGAGGACAAGCTAGAGGTGAGGAAAATGATTTTGTATGCTGCAAGCAGAGCAGTGAAAGATCTGAAGCATCTG
>BMSE-2016135-Senecio_rowleyanus
ATCCCAAGAAGACCCAGAGGTAGGCCCAAGAAGTCTATTGATGCTTGTCAAAATGTGGATGGGGAGGAGGGTGTTTCCACTCACACACGAATACATGGCGAGTCAAATGCATCTGTTTCAAATGGACAACAGGAAAGTTTGATGTGTCACCAATGCCGCTTGAACATTTGTAAAAATGTGGTCTTTTGTTCAAACTGCAAAAGGAAACGTTACTGCTATGGATGTATTAAGAGTTGGTATCCAAAGAGAACAAAAAAAGAATTTAAAGTGGCATGTCCATATTGTCGTGGAAATTGCAATTGCAGAACTTGTCTTCACGCAAATGTAGTTGTAAAGACTATTCATAAAGAATCCGATGAGGATCAACGATCACTTTATTTGCTTAAAAAAACGTTGCCTCTTTTGAAACATATAAAAGAGGAGCAGAGATCTGAGCTCCTGGTAGAAGCTGGCATACGAGGTGTTGAATTGACGGAAGAACATGTACCAAAAGCTTCATTTGATGAAGACGACAGAGTGTACTGCGACAACTGCAATACATCAATTGTCAATTTCCACAGAAGCTGCCCATGTCCCGATTGCTCTTATGATATTTGTCTGAAGTGCTGTCGTGAACTAAGAGATGGCGTCCAGCCTGGAGGTACTGAAGCTGAATCTTCTTTCCAGCAGTTTCTAGAAAATTCTCAACTTCAGGGTACAGATACAAGCGGGCAATTTTTTGGATGGAAAGCCGACTTTAAACCAGACACTTTCATAACCGATAAATCGGTTGACTTCCCTATCTGGAAAGCAAACACAAACGGAAGTGTCCCGTGCCCTCCAAAAGCCCGCGGAGGTTGTGGAATTGGAATGCTAGAATTGAGACAAATATTTGAACCTAATTGGGTGGATGAAATTGTTTTGACCTCTGATTTTGAAATGTCCAATGTTGACTTTGGAGAAAGATGTCCACTCTGTCCTAATGTAGAAAAAAATGATGTTGTAAGGAAATCGGCCTCTAGGAAGGGTAGTAATGACAATTTTATTTACTGTCCTAATGCTATTGATTTAGAAGATCACGATTTTGAACATTTTCAAATGCATTGGAGAAGAGGTGAACCGGTTGTCGTTAGAAATGTTGAAAAAAATACGTGTGGGCTTAGTTGGGAACCAAAGGTTATGATGCGGGCTTTCAGGACTGCTAAATTAAAGTTAAAAGAGGAGAATAAATGTGTCAAGGCTATTGACTGCTTGGACTTATGTGAGGTTGAGATTCCTCTACACCAGTTCTTTAGGGGATACATAGAGGGTCGTAGACATGAAAATGGATGGCCGGAGATGTTAAAACTCAAAGATTGGCCACCAACAAATTCATTTGATGAGTGTTTGCCAAGGCATTGTGCAGAGTTTATTGCAATGCTTCCTTTCAGTGATTATACTCATCCAAGATCCGGTCTTCTTAATCTTGCTACAAAACTTCCGGATGGTTGTCCGAGGCCCGATTTGGGTCCTAAATCTTATATTGCTTATGGATTCCCTGACGAACTTGGTAGAGGCGATTCCGTCACAAAACTTCATTGTGACATCTCTGATGCGGTAAACATACTGATACACACAACCAAAGAAAAAGTTTCTCGTGCGGAAGTCAAACATATTGAGATGCTACGAAAGCAATACAAAGATGAAGACTCAAGTGCCACTCTCACAACAAAATCATCAAAAGATTCATGTAATGTTGATTTGGTGGATTCTTTATGCATACAAAAAGGAGACCTTGATGAGAACGAGGCTTTAATGGTTAAAGATTTAAGCATTAAAGAGAATCAGAATGAAATACAGGATAAGATTTCTGCTTCATTGGATCCATCGACTTTGAAAACAGACGAGTCAAATGGAAATGATGTGGATTCCAATCTGCCTTGCCCCAAAGGAAATGATGATGGACCCTCTGCATCTTCCTCATTGGTAGAAAAAGATGAAGATGAAGATATTGCACAAACTGATGATCGTGTTTCTAATATTAAATACGGTGGTGCTCTATGGGATATCTTTCGTAGGCAGGATGTACCGCAATTAACTGAATATATTAAAAAACATCAGCATGAATTCCGTGGCATCAACAACGCTCCTGTCAGATCTGTTGTTCATCCCATCCATGACCAAACATTTTATTTTGATGAAAAGCATAAGAAACAGCTCAAGGAGGAGTTTGGTGTGGAACCATGGACATTTGAGCAATACATTGGTGAAGCGGTTTTCATCCCTGCCGGTTGCCCACATCAAGTTAGAAATAGACAGTCATGCATTAAAGTGGCTCTTGACTTTGTGTCACCCGATAATGTCGAAGAATGCATCCGCTTGACAGAAGAGTTCCGATTACTTCCAAAAACTCATAGATCCAAGGAGGATAAACTGGAGGTGAAGAAGATGGGATTATATGCTGCAAGTGTTGTTATTGATGAAGCAAGTAAACTGATTTTGAAACACAACTCCCAATCGCAATCTGAACCTGAACCTGAACCTCCAACAGACCAACCC
>BNDE-2000558-Hypericum_perforatum
GATCACAGTACTGAGCTAGAAATAGAGGCAAATATTAAAGGCCAGAAGCCCTCAGACGTTGAAATCCGGGAGCCTGAAGCCAGTTGCAGTAAGCAATATTGTTGCAATAACTGCAAGACCTCCATAGTCGATCTTCACAGGAGCTGCCCAAATTGTTCATACAGTCTTTGCTTAAGTTGTTGTCGAGATATCTTGCATGGTAGAAGTCTGAAGAGCCTTCCATCTAAAAGCTGTAACGGGAGGGTTGCGAGACGACCAGTGTCCACGTCAAAGTGGATTTATGGACATAGAAGTCTTGATCCTTCCATACTAATGCCCAAATTGAAAGGCCAGAACGGTGGTATACATTGTCCACCATCAGAATATGGTGGTTGTGGTGATAGCGTCTTTGATTTAACATGCATTTTCCCCTGTGGCTGGATCAAGGAGTTGGAAGTAAGCGCAGAAGAAGTAGTTGGTTGCTATGATCTTCCAGAAGCCGTAGATGTTTCCTCAAGTTGTTCTATTTGTCTTGAAATAAATCACGCCACCAAGGGAATTTTACAGTTGCGAGAAGCAGCGAGAAGAGAAGACACCAATGACAACCATTTATTTTGTCCCACCACCTTGGAGCTTCGAAATGATAACCTCGATCACTTTCAGAAGCATTGGGGAAAAGGTCAACCTGTTATAGTTCGTAATGTTCTAAAAGCGTCGGAACAGAGCTGGGATCCAATAGCCATGTTTTGCACCTATCTCAAGAACAACATTGCAAAATCAGATAATGAGAAGAATGCTAATTGTTTGGACTGGTTTGAGGTAGAAATTGGATTCAAGCAATTGTTCATGGGATCGTTCAAGGGTCCTACGAATTCTTTCTGGCATGAGAAACTAATGCTGCGGGGCTGGCTGTCTTCTCATTTGTTTCAAGAGCACTTTCCAGCTCATTATGCTGAAATTCTACGCTTTTTACCCCTTCCAGAATACACGGACCCTATCTCTGGCATTCTAAACATTGCCTCGGAGATGCCACCAGAAATAACAAAGCCTGACCTTGGTCCATTTATCTACATCATGTATGGCAGCGGTGAGGCTCCCGGACAGTCTGATAATGTAACAAAGTTACGATATGATTCATATGATGGGGTTAATATCTTGGTCCATGCTTCCACTGTCCCTGTTTCTACGGAACAGCTTAATTACATTAGAAAGTTGATGAAAAAGCACAAGGAAAAAAATGCATGTGAAGATGACTCGGGAGACAGAGAACAAGTTGAAGATATGGAATTGCGCGATATGATCAGAAAGGAAACGCAACTTCACAGAAAAGTTGCTAGAGTCTCTTGGTTCTCTGCTGCGACACACGAACCAGTTGCTGCAAATCTCGGAGATCAAGAAATATTGCATGAGGGGATACATGATTCTCTTAAAGACTCCGACACCGACACTGACACTGACACTGATACTGAAGTATCAAAGTTCTTCTTTGGTCCTCTTAAAACCTCAAGGAATTCAGTAAACCATACATTCAGCGGGAAGAATGCAAAGAGTGTCAATCATTTTCACAAGGTGGAAATTGAAGAGACTTGTGGTGCTCAGTGGGATGTCTTCCGTAGACAGGATGTGCCGAAGCTAGTAGAATATCTTAAAAGGCATTTTAACGAGTTCAGTCATACATCTGGTAACTGGCAAGCGGTTCACACTATACTGGACCAAAATTTATTTCTCGACTCGGTGCATAAAATGAGGCTCAAGGAGGAGTTTGACATTGAACCCTGGAGTTTCAAGCAGCACATCGGAGAAGCTGTCATCGTACCTGCTGGATGCCCCTATCAGATCAGGAACCTGAAGTCTTGTGTTAGTGTGGTTTTGGACTTCATCTCACCCGAGAATGTTACCGAATGCATCCAGTTGGTGGATGAGCTTCGTTTGCTTCCAGACAACCACAAAGCCAAGGTCGACAGTTTAGAGGTGACGAGAATGGCCGTACATAGTAGTAGTAGGGCAGTCAAGGAGATTCGGGAGCTTACACAAGCAGAG
>BNDE-2007058-Hypericum_perforatum
GTTTCCGACTTGGTAAAAAGAGCTGAGGATGTTGCTAAAAAATATAAACTTGAGATGATCGCAAATGCTAGTCCAAAAAACAATGAGATGAGTGCAAGTGCTGGAGATTGTGCTTGCTTTGACTCCAATGGAGATATCATTGAGGGTAATTGCAAATTATTGGAAGCAGCATATCGAAAAGGATCCAAAGACAACTATCTATATTGTCCTGCTGCCAAGGATATCAAAGGGGAGGACTTGAAGCATTTTCAGCATCATTGGAAGAGAGGGGAGCCTGTGGTTGTAAGCAATGTGCTTGAAACTGGGACTGGCCTGAGCTGGGAGCCAATGGTTATGTGGCGTGCCGTCCGCCAGATTAAAAATGAAAATCACAATACACTTTTGGATGTAACGGCCATAGATTGCCTTGATTGGTGCGAGAGTGAAATCAATGTCCACAAGTTCTTCCAAGGTTACTTAGAGGGCCGATTTGATACAAAGGGATGGCCACATATGTTAAAATTAAAGGATTGCCCGCCATCTGATGTGTTCCATAAGTACTTGCCACGGCATGGTGATGAATTCATCTGTCTCTTGCCCTTTAAAGAGTACACACACCCAGACAAGGGTCCATTGAATCTTGCTATCAGATTGCCGCCAAAGTCTTTGAAACCAGATATGGGGCCAAAGACTTATATTGCTTATGGAGTTGCTCAAGAGCTTGGGCGTGGAGATTCTGTAACCAAGCTTCATTGTGACATGTCTGATGCGATAAATGTATTAACACACACAGCCGGAATAACCCTTAAGCCTGAGCAACTTGAGAAAATTGAGAAACTGAAGAAAAAACACAGTAAACAAGATGAAGGAGAGCTTTTTGGAGGCAATGATTATGGGTGCAAAGAATTGGACATTCCCAAGGATAATTCTTCAAAGGGACGAATAGTATACAGGAAACCAGAAACGAAGAGTACACAGAAAATCAATCTGGCTGAAAGGGTAGGTCGCAGAGGGAGCAAGGAAATTAGTGGAGACGAATTTGATCAAGCACATGATTTAAAGTTGGGCGAGTCTGATGTTCTAAAAGAATCTATAGCAAAGAGCCCTGAAGCAGTAGCAGAAGGCCAGTTTACTGATAATGGTGCAACTTCACCTGCTAGACTGGAGTCGGAAAGTAATATGGAAGGTAGTGCTCTTTGGGATATTTTCCGGAGGGAAGATGTCAAAAAGTTGGAAGAGTATCTTCGGAAGCACTACAAAGAATTCAGGCATACGTTTTGCTGCCCACTTCCAAATGTTGTTCACCCCATACACGATCAAACTTTTTACTTGACTGCGGAACACAAGAGGAAGCTGAAAGAGGAATATGACATTGAGCCATGGACTTTTGTTCAAAAACTCGGAGATGCAGTATTTATTCCTGCAGGCTGTCCTCATCAAGTGAGAAATTTGAAGTCATGCTTAAAGGTAGCTCTGGGCTTTGTATCTCCTGAAAATGTTGGTGAGTGTGTTCGGTTGACGGAGGAGTTCCGCATGCTTCCTCCAAATCATATCGCCAAGGAGGACAAACTGGAG
>BNDE-2007059-Hypericum_perforatum
GTTTCCGACTTGGTAAAAAGAGCTGAGGATGTTGCTAAAAAATATAAACTTGAGATGATCGCAAATGCTAGTCCAAAAAACAATGAGATGAGTGCAAGTGCTGGAGATTGTGCTTGCTTTGACTCCAATGGAGATATCATTGAGGGTAATTGCAAATTATTGGAAGCAGCATATCGAAAAGGATCCAAAGACAACTATCTATATTGTCCTGCTGCCAAGGATATCAAAGGGGAGGACTTGAAGCATTTTCAGCATCATTGGAAGAGAGGGGAGCCTGTGGTTGTAAGCAATGTGCTTGAAACTGGGACTGGCCTGAGCTGGGAGCCAATGGTTATGTGGCGTGCCGTCCGCCAGATTAAAAATGAAAATCACAATACACTTTTGGATGTAACGGCCATAGATTGCCTTGATTGGTGCGAGAGTGAAATCAATGTCCACATGTTCTTCCAAGGATATTTAGAAGGTCGATTTGATGGAAAGGGGTGGCCGCAGCTTCTAAAATTAAAGGATTGGCCTCCGTCCGACATGTTTCATGAACGCTTGCCACGGCATGGAGATGAATTCATCTGTTGCTTGCCCTTTAAAGAGTACACACACCCGAACGAGGGTCCATTGAATCTAGCTGTTAGATTGCCTCCAGAGTCTGTTAAACCAGATATGGGACCCAAGACTTATATTGCTTATGGAGTCTCCCAAGAGCTCGGGCGTGGCGATTCAGTAACCAAGCTTCATTGCGACATGTCTGATGCGGTAAACGTATTGACACACACTGCTGAGAAAATCTTAACTGCCGGGCAACTTAAGACAATAGAGAAATTGAAGGAAAAGCACAATCTACAAGATCAGAAAGAGCTTTTTGGAGGCAATGATCCTACGGATAAAGAATCCGACAGTAGCAAGGATGATTGTCGAAATGATACTTTGCTTACCCATGATGAGGAGCCCACTGGTAAAGGTGATGGTCAAAATGAGTGTCTCTGCTTCGGTGGAGATGATTCTTCGAAGAAATTGGAAGCGGAAAGTACACAGGAGTTTGATATGGCTGAAGGGGAATGTTGCACGAGTAATAAAATTATGGCAGAGACAAAATATCAAAATTGCAGTTCTCCATTGATTGAAACTGAGGTTCAAAAAGAATCTGAAACTAACGGCACCGAAGGAGAAAATCAAGGCCAATTAACTGTTAATGATGCAATCTCAACTGGTGCAATGGAGTCAGACAGTAATACTGAAGGTGGTGCTCTTTGGGACATTTTCCGGAGAGAAGACGTCAAGAAGTTAGAAGCATATCTTTGCAAGCACTTCAAAGAATTCAGGCACACTTTCTGTTGCCCAATTCCAGATGTGGTTCACCCTATTCATGATCAAACCTTTTACTTGACTGTGGAACATAAGAGGAAGCTAAAAGAGGAATTTGACATTGAGCCATGGACATTTGTTCAAAAACTTGGAGATGCAGTTTTTATTCCCGCGGGCTGCCCTCATCAAGTGAGAAATCTGAAGTCATGCATAAAGGTAGCTTTGGACTTTGTGTCCCCTGAAAATGTTGGTGAGTGCGTCCGGTTGACTGAGGAATTCCGCATACTTCCCCCGAATCATCGAGCCAAGGAGGACAAATTGGAG
>BNDE-2011670-Hypericum_perforatum
GAAACATTGGCGGATGAGTCGAATGGTGGTTATGGCAAGGTTTCCAGGCGGGGGAGAAGAAGGGTACTGACGAACAACAACTTATCAGAAGATCCAGCCGCAGGAAAATCCTCAAAAATAGAGCAGAGGAGTTTGATGTGCCATCAGTGCTGCAGAACTGACCGGAGCGGGGTCATCATTTGTTCAAGCTGCAAGAAAAAACGCTATTGCTTCGAGTGTCTTGATAAGTGGTACCCTGACCATAGACGAGATTGGATAGAGATTGCTTGCCCATTTTGCCGTGGTAATTGCAATTGCAGGCTATGCCTCAAAGAAGATCTAGTTCTTCAGATCGAAGATAATGAAGCTGACCCGGAAACAAAAATGGAAACATTGGTTTACTTGCTTAGAATGACTCTTCCTCTTCTTAAGAAAATTCAACAAGAGCAAGAACTTGAGCTCAACTCGGAGGCAACTGTTTCTGGTGTCCAATTAACAGAAGAAAATGTGACAAAATCATTCCTTGACGATGACGATCGTGTATATTGTGACAATTGCAACACATCCATTGTCAATTTCCATCGGAGTTGTCCAAATCCTGATTGCTCTTATGAGCTTTGCATTGCCTGTTGTTGGAATATCAGAAATCGAAGTTCCTTGGGAGGGTATGAAGCAGTTGATGACAATGCTGATGGTCGAGCTGCTTCCTTAGAAAACTCTAGTACCAAAGAAGGGCACAAGTCTGATTTGGGAGGTGAGGGGTCCTACTCTTCCAAGAATTGGATCGCTGGGGTTGATGGAAGGATTCATTGTCCGCCTAAAGCACTTGGTGGCTGTGGTTCCGAGATTTTGACACTGAGACGAGTTTTTGAAACTAACTTTGTTAAAAAGATGATTGAAAGAGCGGAAGAACTTACAATAAACGATCATTTGCAAGTTGTTGGTTTTTCTCGTTCGTGTTTGTTGTGTGATTCTGCTTGCTGCACCGAAAGCTACAACAAAGATTTTAATGTGAGGAAAGCATCAAATAGGGAGCAAGATGATGACAACCATCTCCATTGTCCGAGCTCCCTTCAATTGGGTGAGGGGGGACTTGAGCATTTCAAAATGCATTGGACGAGGGGTGAACCTGTTATAGTTAGAGATGTTCTTCAGAAGGGTTCGGGATTGAGTTGGGATCCAATGGTGATGTGGCGAGCTTTTAGACTTGCCCAAAAGGTATTGAAGGAGGAAGCTCAGAGGGTTAAAGCCATTGATTGCCTTGATTGGTGTGAGGTTGAGATAAACATCTTCCAATTTTTCAAAGGCTACATCGAGGGACGGAGGTATAAAAACGGGTGGCCAGAGATGTTGAAGTTGAAGGATTGGCCACCATCAAACTTGTTTGAAGAGTGCTTGCCAAGGCACGGTGCTGAGTTTCTCGACATGCTTCCATTTAACGAGTACACTCACCCGAAAACTGGTCGTCTGAACCTTGCTACGGCACTTCCGGCTGTTCTGAAGCCAGATTTAGGCCCGAAAACATATATTGCTTACGGATATGCTGAAGAACTCGGTAGGGGTGATTCAGTGACAAAGCTGCATTGCGACATATCTGATGCGGTTAATGTACTTACTCATACGAGTGATGTCAAAATTCCTCTGTGGCAAAGTGAAATTGTTAATGGACTAAAAGCGAACTTTGAAGATGAAGATATGTATCGAGGTAATGGTCAAACACAAAAACCATCAGGTGGGCGTAGGAAACAACGGAAGAGATCTCAAACTTGTAAGAATAAGGGTCATAATCAAGGTGTGAAAACTTTTCAAAACAGTAGATCTGTGAATTTGCAAGAAGATACTCGAGTAGGATGGTCAATGGAATGCAGGGAATCGGCGGTGGAGTTTCATCATGGAGATTGCAAATCCACTGACAATACGAATGACATGCGATCAGATGAACAAGGTACTAATGGTATTCATGATACTTCTTCTCAAAGGAAGCTTTCATATGGTGGTGCTGTGTGGGATATATTCCGGAGGCAGGATGTTCCAAAGCTGATTGAATACCTGCAGAAACATCAGAAAGAATTTCGTCACATCAGTAATCTTCCTTTGAACTCCGTTGTTCATCCCATCCATGACCAGACCATTTATCTGAGTGAGAAACATAAAAAGCAGCTGAAGGAAGAGTTTGGTATCGAGCCATGGACATTTGAACAGCACCTTGGGGAGGCTGTTTTCATCCCTGCAGGGTGTCCACATCAAGTTAGGAACAGAAAGTCGTGCATCAAAGTTGCTCTGGATTTTGTGTCGCCGGAAAATGTTCAAGAATGCATTCGGTTGACTGAAGAATTTAGATTGCTTCCGAAAGGTCATAGAGCTAAGGAAGATAAATTGGAGGTGAAGAAGATGGCTTTGTACGCTGCAAGTGCGGCCATCAGGGAAGCCAAAGAGCTGTCTTTGAAGCTC
>BNDE-2026618-Hypericum_perforatum
[truncated: 4,879,918 more chars]
