# Supplementary material for: The evolution of CHROMOMETHYLASES and gene body DNA methylation in plants
Source: Genome Biol. 2017 May 1;18:65. doi: 10.1186/s13059-017-1195-1 (PMC5410703; doi:10.1186/s13059-017-1195-1)
Supplement: Supplementary file 13 — DNA methylation levels estimated from deep and sampled WGBS from 34 Viridiplantae species. (XLSX 61 kb) [file 13059_2017_1195_MOESM13_ESM.xlsx]

## Sheet: Sheet1
Table S4. Reduced (1×) and deep sequencing coverage estimates of DNA methylation levels from 34 Viridiplantae species.
Species	1X sequencing coverage				Deep sequencing coverage			Raw data source (reference)
	# of genes	mCG	mCHG	mCHH	mCG	mCHG	mCHH
Amborella trichopoda	23692	0.586055	0.172096	0.0397527	0.600185	0.128923	0.023543	[25]
Arabidopsis thaliana	25680	0.239427	0.0251594	0.0118571	0.228622	0.0163887	0.00847084	[25]
Beta vulgaris	16471	0.750601	0.528611	0.136018	0.619349	0.362021	0.0782253	[25]
Brachypodium distachyon	29644	0.307141	0.0690973	0.00659358	0.28823	0.0303857	0.00435907	[25]
Brassica oleracea	32268	0.465473	0.184271	0.0409314	0.240734	0.0728627	0.0157288	[25]
Brassica rapa	35859	0.153034	0.0685589	0.0186157	0.0979831	0.0348476	0.0104375	[25]
Chlorella sp. NC64A	3032	0.850353	0.0233616	0.00251921	0.856859	0.0102144	0.00194882	[20]
Citrus clementina	22956	0.330507	0.0411925	0.0166891	0.355094	0.0175001	0.00668787	[25]
Cucumis sativus	18865	0.381068	0.104673	0.0214623	0.363553	0.0473171	0.0231994	[25]
Eucalyptus grandis	32444	0.266239	0.0598271	0.00707074	0.248159	0.0256139	0.00451444	[25]
Eutrema salsugineum	24492	0.0729775	0.0244272	0.0166303	0.0331656	0.0113039	0.00823678	[25]
Fragaria vesca	31529	0.444226	0.164425	0.016622	0.371505	0.0909292	0.00896891	[25]
Glycine max	49353	0.362344	0.13984	0.0248098	0.251064	0.059259	0.0109949	[25]
Gossypium raimondii	35496	0.292121	0.0847213	0.0206022	0.259835	0.0332393	0.0118954	[25]
Lotus japonicus	31841	0.534113	0.337458	0.0624608	0.485737	0.0852698	0.0174939	[25]
Malus domestica	58249	0.418758	0.219822	0.0288294	0.318207	0.107587	0.0117477	[25]
Manihot esculenta	28979	0.274281	0.072137	0.00791165	0.23208	0.0179121	0.00376818	[25]
Marchantia polymorpha	17913	0.0603445	0.0326136	0.00887088	0.0798245	0.0358404	0.00900116	[40]
Medicago truncatula	38218	0.456133	0.185216	0.0521361	0.569103	0.0501368	0.0126566	[25]
Mimulus guttatus	23840	0.540384	0.0681195	0.0162182	0.665276	0.0407619	0.010051	[25]
Oryza sativa	34324	0.47645	0.20126	0.0313143	0.338918	0.122014	0.0195842	[25]
Panicum hallii	41425	0.577072	0.338622	0.0299655	0.320027	0.0915699	0.00844468	[25]
Panicum virgatum	92063	0.431663	0.317248	0.030979	0.160633	0.072659	0.00838195	[25]
Phaseolus vulgaris	22105	0.202769	0.0925094	0.0173366	0.125616	0.0276561	0.00557231	[25]
Populus trichocarpa	37010	0.22992	0.0597573	0.0158457	0.187938	0.021832	0.00691535	[25]
Rcinius communis	547	0.20177	0.043628	0.0159877	0.362613	0.0277152	0.0136077	[25]
Schrenkiella parvula	12287	0.084968	0.0180049	0.00638463	0.0661067	0.0127469	0.00428014	[25]
Selaginella moellendorffii	20548	0.0123122	0.00653893	0.00143807	0.0201559	0.00886471	0.000916413	[20]
Setaria viridis	30067	0.225086	0.0480252	0.00607756	0.212248	0.0241453	0.00361395	[25]
Solanum lycopersicum	32304	0.485035	0.178897	0.0356015	0.541068	0.0793844	0.0153241	[25]
Sorghum bicolor	29912	0.254528	0.0430046	0.00637722	0.204585	0.0212369	0.00360955	[25]
Theobroma cacao	2484	0.381522	0.149453	0.0175932	0.231095	0.0183292	0.00434075	[25]
Vitis vinifera	21950	0.335234	0.0757807	0.00699601	0.287686	0.0213218	0.00370769	[25]
Zea mays	45175	0.628485	0.509724	0.0568317	0.439693	0.297621	0.0450102	[25]
