# Supplementary material for: The evolution of CHROMOMETHYLASES and gene body DNA methylation in plants
Source: Genome Biol. 2017 May 1;18:65. doi: 10.1186/s13059-017-1195-1 (PMC5410703; doi:10.1186/s13059-017-1195-1)
Supplement: Supplementary file 14 — DNA methylation levels of species sequenced in this study. (XLSX 57 kb) [file 13059_2017_1195_MOESM14_ESM.xlsx]

## Sheet: Sheet1
Table S5. DNA methylation levels of species sequenced in this study and the levels predicted by a context-specific linear model.
Species	Non-conversion rate	# of genes	mCG						mCHG						mCHH						GEO
			'1X'	Predicted	LWRC	UPRC	LWRP	UPRP	'1X'	Predicted	LWRC	UPRC	LWRP	UPRP	'1X'	Predicted	LWRC	UPRC	LWRP	UPRP
Aloe vera	0.179	3255	0.238455	0.207314	0.169075	0.245553	0.0114392	0.403189	0.0540299	0.020642	0.00643441	0.0348496	-0.0519894	0.0932734	0.0540299	0.020642	0.00643441	0.0348496	-0.0519894	0.0932734	GSE81702
Amentotaxus argotaenia	0.045	2596	0.163037	0.142038	0.0957089	0.188367	-0.0555759	0.339652	0.12098	0.0545854	0.0424731	0.0666978	-0.0176653	0.126836	0.12098	0.0545854	0.0424731	0.0666978	-0.0176653	0.126836	GSE81702
Amentotaxus formosania	0.258	2464	0.301248	0.261664	0.227832	0.295495	0.0666012	0.456726	0.257959	0.124034	0.107453	0.140615	0.0509012	0.197167	0.257959	0.124034	0.107453	0.140615	0.0509012	0.197167	GSE81702
Araucaria sp.	0.108	4342	0.130381	0.113773	0.0633242	0.164222	-0.0848469	0.312393	0.0352393	0.0111152	-0.00409125	0.0263217	-0.0617181	0.0839486	0.0352393	0.0111152	-0.00409125	0.0263217	-0.0617181	0.0839486	GSE81702
Aristolochia grandiflora	0.002	4691	0.168815	0.147039	0.101407	0.192671	-0.0504127	0.34449	0.0098468	-0.00175876	-0.0185106	0.0149931	-0.0749304	0.0714129	0.0098468	-0.00175876	-0.0185106	0.0149931	-0.0749304	0.0714129	GSE81702
Celtis occidentalis	0.001	6360	0.244626	0.212655	0.174961	0.250349	0.0168858	0.408425	0.0380684	0.0125496	-0.00249781	0.027597	-0.0602507	0.0853499	0.0380684	0.0125496	-0.00249781	0.027597	-0.0602507	0.0853499	GSE81702
Cephalotaxus harringtonii	0.299	2666	0.326723	0.283713	0.250835	0.316592	0.0888138	0.478613	0.291452	0.141015	0.122158	0.159871	0.0673329	0.214697	0.291452	0.141015	0.122158	0.159871	0.0673329	0.214697	GSE81702
cf. Cyathea sp.	0.002	3922	0.271143	0.235607	0.199994	0.27122	0.0402275	0.430986	0.0631427	0.0252622	0.0114854	0.039039	-0.0472861	0.0978106	0.0631427	0.0252622	0.0114854	0.039039	-0.0472861	0.0978106	GSE81702
Cissus quadrangularis	0.004	4390	0.169139	0.147319	0.101726	0.192913	-0.0501233	0.344762	0.033274	0.0101188	-0.0051999	0.0254375	-0.0627381	0.0829757	0.033274	0.0101188	-0.0051999	0.0254375	-0.0627381	0.0829757	GSE81702
Cyperus papyrus	0.201	3422	0.413049	0.358431	0.324582	0.39228	0.163366	0.553497	0.0521063	0.0196668	0.00536352	0.0339701	-0.0529834	0.0923169	0.0521063	0.0196668	0.00536352	0.0339701	-0.0529834	0.0923169	GSE81702
Dacrycarpus compactus	0	2557	0.177941	0.154938	0.110384	0.199491	-0.0422674	0.352143	0.139573	0.0640126	0.051966	0.0760591	-0.00822719	0.136252	0.139573	0.0640126	0.051966	0.0760591	-0.00822719	0.136252	GSE81702
Dacrydium balansae	0	3401	0.133918	0.116834	0.0668446	0.166823	-0.0816699	0.315338	0.105063	0.0465155	0.0341539	0.0588772	-0.0257774	0.118808	0.105063	0.0465155	0.0341539	0.0588772	-0.0257774	0.118808	GSE81702
Diplazium proliferum	0.001	4618	0.473171	0.410468	0.372435	0.448501	0.214633	0.606303	0.230988	0.110359	0.09539	0.125329	0.0375752	0.183144	0.230988	0.110359	0.09539	0.125329	0.0375752	0.183144	GSE81702
Encephalartos horridus	0.001	3649	0.389857	0.338357	0.305405	0.371309	0.143445	0.533269	0.471856	0.23248	0.198971	0.265988	0.153763	0.311196	0.471856	0.23248	0.198971	0.265988	0.153763	0.311196	GSE81702
Equisetum sp.	0.001	1737	0.280784	0.243951	0.208981	0.278922	0.048688	0.439215	0.0868779	0.0372959	0.0244456	0.0501463	-0.0350822	0.109674	0.0868779	0.0372959	0.0244456	0.0501463	-0.0350822	0.109674	GSE81702
Fokienia hodginsii	0.101	2845	0.166667	0.145179	0.0992894	0.191069	-0.052332	0.342691	0.160913	0.0748315	0.0625577	0.0871054	0.00255354	0.14711	0.160913	0.0748315	0.0625577	0.0871054	0.00255354	0.14711	GSE81702
Gnetum gnemon	0.002	3828	0.0378655	0.0336979	-0.029634	0.0970298	-0.168579	0.235974	0.0172989	0.00201942	-0.0142587	0.0182975	-0.0710452	0.075084	0.0172989	0.00201942	-0.0142587	0.0182975	-0.0710452	0.075084	GSE81702
Hypericum perforatum	0.002	6234	0.347872	0.302018	0.269509	0.334527	0.10718	0.496856	0.0332734	0.0101185	-0.00520023	0.0254372	-0.0627384	0.0829754	0.0332734	0.0101185	-0.00520023	0.0254372	-0.0627384	0.0829754	GSE81702
Impatiens niamniamensis	0.112	5790	0.284565	0.247224	0.212488	0.281961	0.0520027	0.442446	0.0632753	0.0253294	0.0115586	0.0391003	-0.0472178	0.0978766	0.0632753	0.0253294	0.0115586	0.0391003	-0.0472178	0.0978766	GSE81702
Juniperus virginiana	0.15	3599	0.254609	0.221296	0.184437	0.258156	0.0256859	0.416907	0.130051	0.0591848	0.0471354	0.0712342	-0.0130554	0.131425	0.130051	0.0591848	0.0471354	0.0712342	-0.0130554	0.131425	GSE81702
Kalanchoe tomentosa	0.159	3911	0.138621	0.120905	0.0715222	0.170288	-0.077447	0.319257	0.0255673	0.00621154	-0.00955984	0.0219829	-0.0667419	0.0791649	0.0255673	0.00621154	-0.00955984	0.0219829	-0.0667419	0.0791649	GSE81702
Lupinus angustifolius	0.003	5708	0.377146	0.327356	0.294702	0.360009	0.132494	0.522218	0.0514018	0.0193096	0.00497089	0.0336483	-0.0533475	0.0919667	0.0514018	0.0193096	0.00497089	0.0336483	-0.0533475	0.0919667	GSE81702
Manoao colensoi	0.231	3826	0.205064	0.178414	0.136888	0.219939	-0.0181294	0.374957	0.108857	0.0484393	0.0361528	0.0607258	-0.0238408	0.120719	0.108857	0.0484393	0.0361528	0.0607258	-0.0238408	0.120719	GSE81702
Nepenthes bicalcarata	0.187	5243	0.290251	0.252146	0.217742	0.28655	0.0569831	0.447308	0.0570899	0.0221934	0.00813469	0.0362522	-0.050409	0.0947959	0.0570899	0.0221934	0.00813469	0.0362522	-0.050409	0.0947959	GSE81702
Papuacedrus papuana	0.407	2363	0.273752	0.237865	0.202432	0.273298	0.0425184	0.433212	0.174411	0.0816749	0.069097	0.0942528	0.00934465	0.154005	0.174411	0.0816749	0.069097	0.0942528	0.00934465	0.154005	GSE81702
Pereskia grandiflora	0.418	1081	0.326483	0.283506	0.250621	0.31639	0.0886051	0.478406	0.0745129	0.0310269	0.0177314	0.0443224	-0.0414316	0.103485	0.0745129	0.0310269	0.0177314	0.0443224	-0.0414316	0.103485	GSE81702
Polypodium punctatum	0.001	3492	0.37478	0.325308	0.292694	0.357921	0.130453	0.520162	0.160955	0.0748531	0.0625784	0.0871277	0.00257495	0.147131	0.160955	0.0748531	0.0625784	0.0871277	0.00257495	0.147131	GSE81702
Psilotum sp.	0.001	3591	0.190596	0.165891	0.122786	0.208997	-0.0309916	0.362774	0.115934	0.0520274	0.0398549	0.0641999	-0.0202335	0.124288	0.115934	0.0520274	0.0398549	0.0641999	-0.0202335	0.124288	GSE81702
Selaginella kraussiana	0.001	4755	0.0326513	0.0291849	-0.0349114	0.0932812	-0.173332	0.231702	0.0332986	0.0101313	-0.00518598	0.0254486	-0.0627253	0.0829879	0.0332986	0.0101313	-0.00518598	0.0254486	-0.0627253	0.0829879	GSE81702
Synsepalum dulcificum	0.003	5951	0.338528	0.293931	0.261307	0.326554	0.0990742	0.488787	0.081932	0.0347884	0.0217703	0.0478065	-0.0376197	0.107196	0.081932	0.0347884	0.0217703	0.0478065	-0.0376197	0.107196	GSE81702
Thuja sutchuenensis	0.14	3429	0.308962	0.26834	0.234854	0.301826	0.0733372	0.463343	0.188531	0.0888341	0.075816	0.101852	0.016426	0.161242	0.188531	0.0888341	0.075816	0.101852	0.016426	0.161242	GSE81702
Torreya taxifolia	0.15	2895	0.081462	0.071432	0.0143509	0.128513	-0.128975	0.271839	0.0385314	0.0127843	-0.00223734	0.0278059	-0.0600107	0.0855793	0.0385314	0.0127843	-0.00223734	0.0278059	-0.0600107	0.0855793	GSE81702
Urtica dioica	0.002	5206	0.688088	0.596486	0.531386	0.661585	0.393649	0.799323	0.142253	0.0653713	0.0533138	0.0774287	-0.00687032	0.137613	0.142253	0.0653713	0.0533138	0.0774287	-0.00687032	0.137613	GSE81702
Yucca brevifolia	0.376	3636	0.187183	0.162937	0.119447	0.206427	-0.0340305	0.359905	0.0658502	0.0266349	0.0129786	0.0402913	-0.0458907	0.0991605	0.0658502	0.0266349	0.0129786	0.0402913	-0.0458907	0.0991605	GSE81702
LWRC, lower confidence; UPRC, upper confidence; LWRP, lower prediction; UPRP, upper prediction
